# Supplementary material for: Likelihood ratio data to report the validation of a forensic fingerprint evaluation method
Source: Data Brief. 2016 Nov 18;10:75–92. doi: 10.1016/j.dib.2016.11.008 (PMC5144651; doi:10.1016/j.dib.2016.11.008)
Supplement: Supplementary file 2 — Supplementary material [file mmc1.zip]

Archive with 48 entries (45 files):
- Data DIB-D-16-00247R3/
- Data DIB-D-16-00247R3/10min_MM_DS.txt
- __MACOSX/
- __MACOSX/Data DIB-D-16-00247R3/
- __MACOSX/Data DIB-D-16-00247R3/._10min_MM_DS.txt
- Data DIB-D-16-00247R3/10min_MM_SS.txt
- __MACOSX/Data DIB-D-16-00247R3/._10min_MM_SS.txt
- Data DIB-D-16-00247R3/11min_MM_DS.txt
- __MACOSX/Data DIB-D-16-00247R3/._11min_MM_DS.txt
- Data DIB-D-16-00247R3/11min_MM_SS.txt
- __MACOSX/Data DIB-D-16-00247R3/._11min_MM_SS.txt
- Data DIB-D-16-00247R3/12min_MM_DS.txt
- __MACOSX/Data DIB-D-16-00247R3/._12min_MM_DS.txt
- Data DIB-D-16-00247R3/12min_MM_SS.txt
- __MACOSX/Data DIB-D-16-00247R3/._12min_MM_SS.txt
- Data DIB-D-16-00247R3/5min_MM_DS.txt
- __MACOSX/Data DIB-D-16-00247R3/._5min_MM_DS.txt
- Data DIB-D-16-00247R3/5min_MM_SS.txt
- __MACOSX/Data DIB-D-16-00247R3/._5min_MM_SS.txt
- Data DIB-D-16-00247R3/6min_MM_DS.txt
- __MACOSX/Data DIB-D-16-00247R3/._6min_MM_DS.txt
- Data DIB-D-16-00247R3/6min_MM_SS.txt
- __MACOSX/Data DIB-D-16-00247R3/._6min_MM_SS.txt
- Data DIB-D-16-00247R3/7min_MM_DS.txt
- __MACOSX/Data DIB-D-16-00247R3/._7min_MM_DS.txt
- Data DIB-D-16-00247R3/7min_MM_SS.txt
- __MACOSX/Data DIB-D-16-00247R3/._7min_MM_SS.txt
- Data DIB-D-16-00247R3/8min_MM_DS.txt
- __MACOSX/Data DIB-D-16-00247R3/._8min_MM_DS.txt
- Data DIB-D-16-00247R3/8min_MM_SS.txt
- __MACOSX/Data DIB-D-16-00247R3/._8min_MM_SS.txt
- Data DIB-D-16-00247R3/9min_MM_DS.txt
- __MACOSX/Data DIB-D-16-00247R3/._9min_MM_DS.txt
- Data DIB-D-16-00247R3/9min_MM_SS.txt
- __MACOSX/Data DIB-D-16-00247R3/._9min_MM_SS.txt
- Data DIB-D-16-00247R3/KDE_DEV_DS.txt
- __MACOSX/Data DIB-D-16-00247R3/._KDE_DEV_DS.txt
- Data DIB-D-16-00247R3/KDE_DEV_SS.txt
- __MACOSX/Data DIB-D-16-00247R3/._KDE_DEV_SS.txt
- Data DIB-D-16-00247R3/MM_DEV_DS.txt
- __MACOSX/Data DIB-D-16-00247R3/._MM_DEV_DS.txt
- Data DIB-D-16-00247R3/MM_DEV_SS.txt
- __MACOSX/Data DIB-D-16-00247R3/._MM_DEV_SS.txt
- Data DIB-D-16-00247R3/MM_VAL_DS.txt
- __MACOSX/Data DIB-D-16-00247R3/._MM_VAL_DS.txt
- Data DIB-D-16-00247R3/MM_VAL_SS.txt
- __MACOSX/Data DIB-D-16-00247R3/._MM_VAL_SS.txt
- __MACOSX/._Data DIB-D-16-00247R3
