# Supplementary material for: Likelihood ratio data to report the validation of a forensic fingerprint evaluation method
Source: Data Brief. 2016 Nov 18;10:75–92. doi: 10.1016/j.dib.2016.11.008 (PMC5144651; doi:10.1016/j.dib.2016.11.008)
Supplement: Supplementary file 2 — Supplementary material [file mmc1.zip › Data DIB-D-16-00247R3/10min_MM_DS.txt]

-5.70883690187937
-6.64570688098370
-4.13763728113593
-6.73737678527900
-6.33427469474035
-6.60705061403866
-6.60264458304428
-6.23728109002813
-6.24944981586453
-6.55505431796090
-5.16526851993946
-6.75479887610783
-6.47764553841783
-6.56260201161459
-6.65671072937929
-6.67048399320454
-6.47764553841783
-5.60796678529451
-6.68169322339333
-5.69721050809949
-6.24135337722423
-6.40128291955645
-6.39450219146817
-6.64570688098370
-6.26941012057918
-4.36178949712610
-6.48062674857079
-6.75603433455587
-6.24135337722423
-6.56508581899788
-6.03742133179687
-5.08570330265749
-6.71180379760571
-6.70690677677175
-5.84875155203873
-5.55889397007349
-5.63811582416203
-6.12126423099354
-3.83608917608990
-6.46556024529965
-6.20832581263765
-6.67698553910194
-6.09849600741786
-5.69721050809949
-6.73381179168123
-6.64758096884289
-5.45120462196899
-5.15811554462154
-6.22908837988402
-6.61778489963851
-5.43171926184328
-5.95346290938071
-6.72938331543153
-5.30495852366452
-6.72788117751764
-6.48359191347312
-6.38074819228401
-5.92788676694401
-6.75598299233892
-5.25679708126462
-6.57486059602471
-6.21667897528810
-6.70306553601463
-6.46860563645515
-6.52341947078907
-6.17858431796608
-6.30812733621090
-6.66025031683941
-6.72250954815530
-5.33212635237909
-6.36319467516452
-6.30812733621090
-6.36319467516452
-6.32688424712797
-6.74105116059969
-6.36319467516452
-6.75396123905736
-6.72975205891178
-6.27335404577021
-6.75577437822986
-5.29812645335930
-6.62811805397250
-5.91754399321489
-6.59817437104736
-6.72082766724317
-6.72692166894462
-6.53154479346559
-6.73737678527900
-6.73066343173290
-6.41465183272539
-6.39790057813763
-6.71415603651888
-6.69297351282937
-6.66646038462740
-6.74214245737474
-6.49239113667629
-6.28896929402797
-6.40128291955645
-6.37377492118812
-6.75245297257231
-6.20832581263765
-6.73737678527900
-5.39892275662108
-6.66025031683941
-6.75506837427654
-6.74698168428543
-6.44695094810334
-6.66881849360361
-6.72788117751764
-6.75396123905736
-6.55250632957508
-6.75231509457535
-6.74823304580464
-6.70384575397862
-6.42124001780606
-6.52067893939562
-6.74966749896660
-6.67698553910194
-6.58437864904138
-6.67634745255786
-6.74240859397353
-5.08570330265749
-6.56755358113054
-5.79398908577257
-6.71530808809952
-6.75517432980251
-6.75598299233892
-5.63211810688980
-6.67048399320454
-6.73066343173290
-6.74407750684601
-5.49610887849010
-5.56508423035333
-6.57000529801257
-6.73295818693256
-6.75173734922385
-6.22083148873737
-6.75245297257231
-6.75310441491823
-6.52067893939562
-6.30812733621090
-6.74948473045900
-4.13763728113593
-6.47764553841783
-6.58437864904138
-6.70306553601463
-6.75445222889693
-6.62320886647407
-6.75600543759424
-6.25748207350229
-5.63811582416203
-6.46249880889351
-6.62196629712401
-6.73579471839628
-5.76600615574070
-2.88876450718959
-6.65128100880935
-6.73295818693256
-6.75517432980251
-5.69137324333360
-6.65310696091663
-6.61567013301981
-6.14363132330336
-6.61778489963851
-6.72975205891178
-6.71756405550888
-6.64758096884289
-6.58437864904138
-6.75499462558049
-6.74719651744349
-6.73497961707897
-3.19440093175695
-6.72292318214619
-5.79398908577257
-6.65671072937929
-6.57486059602471
-6.50104595262375
-6.75598299233892
-6.37726957936138
-5.43171926184328
-6.65128100880935
-6.22496795693601
-6.72495451604667
-5.94328058815794
-6.66543935864983
-2.75392660793703
-5.10031411305538
-5.69721050809949
-6.48654103312481
-6.44695094810334
-5.56508423035333
-6.75328742900855
-6.12576973995678
-5.26372542307365
-6.69067537020898
-6.68323036098919
-6.58904140404592
-6.75173734922385
-3.78748809899277
-6.28896929402797
-5.66786373176369
-5.82157088453858
-6.75011355951932
-6.75607925091732
-6.69067537020898
-6.54736221705151
-6.69634256307339
-6.75369167626162
-6.70436199485097
-6.61778489963851
-6.08927640123315
-6.33427469474035
-2.74258582220352
-6.17427135201046
-5.90713703848322
-6.50673560366889
-4.53389090713274
-6.74920539316325
-5.37239673793189
-3.63927808010622
-6.49817705922523
-4.89765290059481
-3.90345678349923
-4.78000908416687
-6.66199604269352
-3.99833237635149
-6.13473262213134
-4.04516847587883
-5.83249128729054
-6.45942132723675
-5.58968481896638
-3.70889202260437
-6.35963583598872
-6.52614395693188
-3.55875657364169
-4.85102859579077
-5.58968481896638
-6.56010215898066
-5.95346290938071
-5.76600615574070
-5.87553108827302
-6.63998834590234
-5.28441417699694
-5.77163483224834
-5.52141545813107
-5.57741661516113
-5.20784942158362
-6.42776402188418
-5.79398908577257
-4.76405047271569
-5.70883690187937
-6.32688424712797
-4.61753482454090
-3.93208793648657
-5.15811554462154
-6.27335404577021
-6.57486059602471
-5.12210998927245
-6.74552138552201
-3.99833237635149
-5.95853000211615
-6.24944981586453
-6.53422114385650
-2.79912929836470
-6.20412516343647
-4.81962482090871
-4.49146725152987
-5.87553108827302
-2.40672335190592
-6.30812733621090
-5.70883690187937
-6.36319467516452
-6.55250632957508
-3.90345678349923
-6.34524002677917
-5.29812645335930
-5.85413954978685
-5.46411463579962
-6.22496795693601
-5.68551993331707
-6.43100195604729
-5.83792742079057
-6.12576973995678
-6.00831844068563
-6.57965171303432
-3.15150875742064
-5.49610887849010
-6.12126423099354
-3.60920285456178
-6.69771924816290
-4.78000908416687
-5.66194624074463
-5.63211810688980
0.352322205630429
-5.41208949446186
-5.65006312295460
-6.00341180045654
-4.24648187436070
-6.69771924816290
-4.85883942638469
-4.04516847587883
-5.29812645335930
-6.74240859397353
-6.68014004054684
-5.65006312295460
-5.56508423035333
-6.53154479346559
-6.75607925091732
-5.50879425881186
-3.40501094328625
-5.78842459026746
-1.29171940094561
-5.55268766454300
-4.74802768026198
-5.60796678529451
-4.60093440306434
-5.22892326152214
-4.73194070680573
-4.84320171994621
-5.99355038424645
-3.85541729017431
-3.95109514555829
-5.82157088453858
-6.02778454909566
-1.41024889969808
-5.97863792055156
-6.07999261404590
-4.89765290059481
-2.40672335190592
-3.55875657364169
-5.36572512013301
-5.04889548477668
-5.79398908577257
-6.74173789991192
-6.72082766724317
-3.95109514555829
-5.63211810688980
-5.35903745708349
-5.48335931716582
-3.44636277356166
-5.61402868356928
-5.39892275662108
-2.09413292088375
-4.53389090713274
-4.72387315220165
-3.69899530942797
-5.27063771963205
-6.20832581263765
-5.84875155203873
-6.05175616646893
-5.91234853847437
-3.41537296873106
-6.24944981586453
-3.80697666558352
-6.53952570888641
-5.90190949324144
-6.18716211412541
-5.08570330265749
-5.39892275662108
-6.50104595262375
-6.43422384495977
-6.37026421776422
-6.74077219814072
-4.72387315220165
-6.10765143260004
-3.21575074742130
-6.69634256307339
-4.73999221615917
-5.85413954978685
-6.57000529801257
-3.85541729017431
-5.97363500881866
-4.87441295182065
-5.67965057804991
-6.62811805397250
-5.62007453659342
-6.50673560366889
-3.50790916145574
-5.82157088453858
-6.70436199485097
-4.44864246466114
-6.75328742900855
-5.29812645335930
-5.76600615574070
-5.84875155203873
-6.62811805397250
-6.64758096884289
-5.46411463579962
-6.72082766724317
-6.60705061403866
-5.54022691773013
-5.88613058601229
-2.44209351015972
-6.37726957936138
-2.94426504205953
-5.31857452852307
-5.79398908577257
-4.65875508634618
-6.53154479346559
-5.61402868356928
-5.58968481896638
-5.73189714643151
-6.20832581263765
-4.00773168675823
-5.35233374878334
-2.58213007061785
-6.12126423099354
-5.84875155203873
-4.89765290059481
-6.75210318352340
-5.10031411305538
-6.05175616646893
-6.53422114385650
-6.48947410752587
-3.95109514555829
-6.16559728434732
-2.63979671432343
-6.12126423099354
-6.31942961851304
-5.90190949324144
-5.55889397007349
-3.85541729017431
-5.37239673793189
-5.72039911465671
-6.70306553601463
-5.97863792055156
-6.00341180045654
-5.70883690187937
-5.73762209444296
-6.07532665257632
-6.75396123905736
-5.65006312295460
-5.58355873968907
-3.03223154481844
-5.39892275662108
-4.31776131645979
-6.69771924816290
-6.31567823632963
-6.60041749967114
-6.16994234080420
-2.16723188923462
-6.75548560249466
-6.22496795693601
-5.07102831125707
-6.75607925091732
-6.22083148873737
-5.95346290938071
-5.95853000211615
-6.64758096884289
-2.81038985784503
-5.26372542307365
-6.02778454909566
-5.87553108827302
-3.95109514555829
-6.14363132330336
-6.48359191347312
-6.30812733621090
-6.23728109002813
-5.12934319084354
-6.32316495544582
-6.20832581263765
-4.44864246466114
-4.23749974047046
-4.22850156132958
-5.12210998927245
-5.70883690187937
-6.75598299233892
-5.13656034716399
-5.92788676694401
-6.14363132330336
-6.72082766724317
-4.53389090713274
-6.64381674787388
-5.97863792055156
-2.28777988310199
-6.54736221705151
-6.22083148873737
-6.54994229593861
-6.41465183272539
-6.02778454909566
-5.83249128729054
-6.54736221705151
-6.56755358113054
-6.73814375084440
-6.46860563645515
-6.23728109002813
-6.14805660601342
-6.73889467115918
-5.43171926184328
-5.43171926184328
-6.07532665257632
-6.74407750684601
-6.63609576292827
-3.60920285456178
-5.87020727152743
-6.56755358113054
-6.46860563645515
-5.51511288109678
-6.75577437822986
-6.07532665257632
-3.65924800421600
-6.46860563645515
-6.48654103312481
-6.75598299233892
-6.41465183272539
-6.75158664536671
-6.45009261076264
-6.54476609291378
-6.75245297257231
-6.32688424712797
-5.47054557483899
-6.75603433455587
-6.74407750684601
-6.64943901145144
-2.22770645180124
-6.18716211412541
-6.47764553841783
-6.74006300064776
-4.45723951253616
-6.44695094810334
-0.873503072071509
-4.44864246466114
-6.75278671637059
-5.65601270447493
-3.50790916145574
-6.14363132330336
4.34466998548490
-6.58904140404592
-3.85541729017431
-6.60485562116679
-2.28777988310199
-6.01808358539192
-6.68169322339333
-5.82157088453858
-5.65006312295460
-1.54042404394612
-5.46411463579962
-5.26372542307365
-6.30812733621090
-4.85883942638469
-6.53422114385650
-6.18716211412541
-6.74772280424938
-5.90190949324144
-6.39450219146817
-4.73999221615917
-2.86645197648717
-4.89765290059481
-5.67965057804991
-6.44379324019339
-5.73762209444296
-6.46860563645515
-4.73999221615917
-4.78796432201651
-5.87553108827302
-6.44695094810334
-5.27753397093981
-6.30432781827558
-6.75095754487286
-5.70303172761475
-0.609555440968285
-6.63013654908739
-6.75600543759424
-6.13918999534267
-2.81038985784503
-5.52770198991473
-1.87137024169409
-6.09389422695083
-6.18716211412541
-6.67376685665451
-5.73762209444296
-6.38421075995600
-6.52885239782405
-4.95131786396233
-1.79596075725185
-6.57244096964396
-6.28896929402797
-6.28896929402797
-3.35296013730272
-6.49239113667629
-6.38074819228401
-6.46249880889351
-2.69706222676316
-3.96057468221820
-6.68014004054684
-6.44061948703282
-6.53688144899677
-6.36319467516452
-6.72594611512096
-6.07532665257632
-6.75598299233892
-5.19371996870477
-6.56010215898066
-6.13918999534267
-6.26545015013752
-6.74006300064776
-4.58426980058525
-6.66713694875204
-1.14508503601169
-5.26372542307365
-6.75594446305675
-5.37905231048014
-2.40672335190592
-5.87020727152743
-6.30812733621090
3.69390661977539
-6.44379324019339
-4.82749983250518
-6.67857081244971
-4.61753482454090
-5.82703910853988
-6.74609580807981
-6.44379324019339
-5.79398908577257
-5.87553108827302
-2.46559338940909
-6.20832581263765
-5.79398908577257
-6.44695094810334
-4.61753482454090
-6.60705061403866
-6.16123618263980
-4.57591343146975
-6.58437864904138
-4.81962482090871
-3.40501094328625
-5.14376145823381
-5.87020727152743
-5.95346290938071
-5.49610887849010
-6.46860563645515
-5.51511288109678
-5.29812645335930
-5.87553108827302
-6.37726957936138
-5.52770198991473
-6.02778454909566
-6.54736221705151
-3.25825783574239
-6.02778454909566
-1.27846923038661
-1.85884210741363
-5.84875155203873
-5.49610887849010
-5.22892326152214
-1.60490991917134
-5.73762209444296
1.77661120135518
-5.69137324333360
-3.60920285456178
-6.65671072937929
-4.09160344414031
-5.62007453659342
-5.89140626700598
-5.45120462196899
-4.65054312448639
-1.07779124192543
-4.27333200452762
-3.85541729017431
-5.24985269420495
-5.46411463579962
-4.40541654652655
-5.49610887849010
-4.85883942638469
-6.59817437104736
-5.52770198991473
-4.25544796300030
-2.19146985001317
-4.42275504953229
-6.57965171303432
-4.69144248127899
-6.34886304695751
-5.39892275662108
-4.85883942638469
-6.44379324019339
-5.09301673048175
-5.36572512013301
-5.74333099720378
-5.33212635237909
-5.26372542307365
-4.40541654652655
-6.06594659388527
-6.75328742900855
-5.62007453659342
-6.66199604269352
1.36793860306893
-2.83286284105379
-6.07532665257632
-4.65875508634618
-3.80697666558352
-6.02294208986911
-1.27846923038661
-5.29812645335930
-6.49239113667629
-6.71530808809952
-4.81962482090871
-5.79953753602704
-6.00831844068563
-5.19371996870477
-5.67965057804991
-4.49146725152987
0.428039756299762
-5.67965057804991
-6.37726957936138
-5.67965057804991
-5.01168653563001
-6.42451004247044
-6.19990846898465
-5.85951150228435
-4.89765290059481
-6.19990846898465
-5.12934319084354
-1.34455963067528
-3.62926905017537
-6.34524002677917
-3.65924800421600
-5.08570330265749
-6.68921845886629
-5.10759545037837
-6.18716211412541
-2.75392660793703
-6.58437864904138
-4.31776131645979
-5.08570330265749
-6.33794585067060
-4.94369957637602
-6.61988362100658
-0.609555440968285
-5.58355873968907
-6.30432781827558
-5.65601270447493
-2.97737281997388
-6.07064464585612
-4.65875508634618
-4.98163056180125
-5.33212635237909
-6.55758626109610
-4.85883942638469
-5.50879425881186
-5.99848911497681
-5.92788676694401
-5.75470066697351
-6.17427135201046
-1.01009631657332
-5.70883690187937
-6.44695094810334
-6.57244096964396
-5.49610887849010
-5.65006312295460
-5.88083885976797
-6.22908837988402
-0.804604752921815
-4.58426980058525
-6.37377492118812
-6.24944981586453
-5.52770198991473
-6.35247002188522
-6.25748207350229
-6.41465183272539
-6.65848854573467
-6.34524002677917
-6.26941012057918
-6.71866797133761
-6.60705061403866
-5.78284404951172
-5.40551414816679
-6.75539891160977
-6.75598299233892
-5.48335931716582
-5.01168653563001
-6.62196629712401
-6.62811805397250
-5.48335931716582
-6.36319467516452
-6.47163498236001
-5.70883690187937
-4.18326998686569
-5.37239673793189
-5.77724746350535
-6.46249880889351
-6.71060361027318
-6.54736221705151
-5.62007453659342
-6.30051225508963
-6.72082766724317
-5.88613058601229
-6.14363132330336
-6.60705061403866
-6.45009261076264
-6.39790057813763
-6.74432440465452
-5.98859560826545
-5.83249128729054
-6.22908837988402
-5.21489008014710
-5.85413954978685
-6.35963583598872
-6.73659377446296
-6.43100195604729
-6.53422114385650
-6.58904140404592
-5.73762209444296
-6.59363997804791
-6.74823304580464
-5.86486740953120
-6.66025031683941
-6.56260201161459
-5.57125844538255
-6.23728109002813
-5.81608661528664
-6.66199604269352
-6.75357944998502
-6.08927640123315
-6.29283299296583
-5.95346290938071
-5.48335931716582
-6.67376685665451
-6.74528731357368
-6.73066343173290
-5.49610887849010
-5.83249128729054
-6.52067893939562
-6.49817705922523
-6.31191080889558
-6.61567013301981
-6.41465183272539
-5.83792742079057
-5.70303172761475
-5.29812645335930
-6.62811805397250
-6.56508581899788
-5.84875155203873
-6.21251041658819
-6.50673560366889
-6.33058749355948
-5.51511288109678
-6.62196629712401
-5.58968481896638
-6.04699393349554
-5.97863792055156
-6.46249880889351
-6.14363132330336
-5.94837977139464
-5.95346290938071
-6.29283299296583
-5.36572512013301
-6.26545015013752
-6.54994229593861
-5.76036143398242
-5.54022691773013
-6.65671072937929
-5.87553108827302
-5.46411463579962
-5.65006312295460
-5.46411463579962
-6.58437864904138
-6.31942961851304
-6.00341180045654
-6.62403292799081
-6.41465183272539
-5.12210998927245
-6.17858431796608
-6.08927640123315
-6.62113582267718
-6.42451004247044
-4.75604709911415
-6.09849600741786
-6.47163498236001
-6.43742968862161
-5.33887819643114
-6.57726417715483
-4.71578955234693
-3.75813490972688
-6.56010215898066
-6.68625650042901
-5.82157088453858
-5.90190949324144
-6.43100195604729
-6.40464921572464
-6.21667897528810
-5.13656034716399
-5.49610887849010
-3.79724040491346
-4.61753482454090
-6.43742968862161
-5.99848911497681
-5.75470066697351
-6.60705061403866
-6.53952570888641
-6.66881849360361
-3.55875657364169
-6.08927640123315
-5.62007453659342
-4.60093440306434
-6.32316495544582
-6.74370184634482
-5.62007453659342
-6.62608351360697
-5.76600615574070
-5.43171926184328
-6.74552138552201
-6.69354105714245
-6.74469043283516
-5.85951150228435
-6.34886304695751
-5.49610887849010
-5.19371996870477
-6.28119376040036
-6.65671072937929
-5.62007453659342
-4.93606524353907
-6.48062674857079
-6.16559728434732
-6.44061948703282
-5.12210998927245
-6.56010215898066
-6.71711835686754
-5.90713703848322
-6.17427135201046
-6.38765728237736
-6.54994229593861
-5.46411463579962
-5.43171926184328
-6.67376685665451
-6.61778489963851
-6.42124001780606
-4.83535879885101
-3.56887792032697
-6.28896929402797
-5.87553108827302
-5.14376145823381
-5.73762209444296
-6.70306553601463
-6.40799946664219
-6.53422114385650
-6.40128291955645
-6.69067537020898
-4.21045706729593
-6.20832581263765
-6.73155875930338
-3.70889202260437
-3.95109514555829
-6.63805007704062
-6.09849600741786
-5.49610887849010
-5.11486074245073
-6.46249880889351
-6.12126423099354
-6.72292318214619
-4.47438547253428
-6.05175616646893
-6.66199604269352
-6.63998834590234
-6.05650235419167
-5.47696046862772
-6.64381674787388
-6.52232606620850
-5.22892326152214
-6.68169322339333
-6.75357944998502
-5.17952633482338
-4.83535879885101
-6.43100195604729
-6.09849600741786
-5.33212635237909
-6.13025920366937
-6.56010215898066
-6.19567572928221
-5.37239673793189
-6.74609580807981
-5.79398908577257
-6.59591519717296
-4.33542072447822
-5.82157088453858
-6.72788117751764
-6.44695094810334
-6.45321822817131
-6.26545015013752
-5.26372542307365
-6.39790057813763
-5.84875155203873
-4.73999221615917
-6.50673560366889
-6.75577437822986
-6.43422384495977
-5.33887819643114
-6.73066343173290
-6.18716211412541
-6.17427135201046
-3.93208793648657
-6.75608888323786
-6.66025031683941
-4.33542072447822
-5.12210998927245
-5.70883690187937
-4.00773168675823
-5.84875155203873
-6.63805007704062
-6.47764553841783
-6.54215392352541
-6.26941012057918
-4.65875508634618
-6.51514974085683
-6.63412540356528
-6.35606095156229
-3.85541729017431
-6.60705061403866
-6.75577437822986
-6.52614395693188
-6.49529212057608
-6.39790057813763
-6.00341180045654
-6.75607925091732
-4.36178949712610
-5.63211810688980
-6.67538422050355
-6.56010215898066
-4.15593849917973
-6.74823304580464
-6.50673560366889
-6.40464921572464
-4.65875508634618
-3.92256026407476
-6.70513258049442
-6.07064464585612
-3.98891702069412
-6.27728192571060
-4.36178949712610
-6.75396123905736
-6.19142694432913
-5.46411463579962
-6.68169322339333
-6.68921845886629
-6.12126423099354
-6.75609208970291
-6.57726417715483
-4.30890754457462
-5.95346290938071
-6.23319275758139
-5.54022691773013
-6.25748207350229
-6.00341180045654
-2.23975322856266
-6.74370184634482
-6.38074819228401
-6.67376685665451
-6.41465183272539
-6.08927640123315
-6.08927640123315
-6.01320903566409
-6.64758096884289
-6.66982025494009
-5.88613058601229
-6.38074819228401
-2.40672335190592
-6.34524002677917
-6.59591519717296
-6.47764553841783
-6.16559728434732
-6.75605036688110
-6.73889467115918
-5.79398908577257
-6.37377492118812
-6.07999261404590
-4.97407645521747
-6.75158664536671
-6.43100195604729
-6.47764553841783
-6.70938737769000
-6.61139246403051
-6.68169322339333
-6.68625650042901
-5.67965057804991
-6.22908837988402
-6.60175639222664
-2.58213007061785
-6.73066343173290
-6.44061948703282
-5.33212635237909
-6.55505431796090
-6.65671072937929
-6.26941012057918
-6.05175616646893
-6.75310441491823
-6.74344853560622
-6.73497961707897
-6.57244096964396
-6.45632780032935
-6.66543935864983
-6.57244096964396
-6.66543935864983
-4.53389090713274
-4.77203780106660
-6.51514974085683
0.504158438234959
-6.66543935864983
-6.01808358539192
-5.50879425881186
-5.89666590274903
-5.15811554462154
-6.68014004054684
-5.01168653563001
-6.74173789991192
-6.75548560249466
-6.72188344732000
-6.71975584191571
-6.66199604269352
-6.60705061403866
-6.56010215898066
-5.60796678529451
-6.44061948703282
-6.64758096884289
-5.94328058815794
-5.36572512013301
-5.95346290938071
-2.22770645180124
-6.75548560249466
-5.40551414816679
-3.61924397499389
-6.34524002677917
-6.71180379760571
-5.96861605183512
-5.16526851993946
-5.94328058815794
-4.10084230204070
-6.56508581899788
-6.70306553601463
-6.71415603651888
-1.60490991917134
-6.02294208986911
-6.75245297257231
-5.92272340270477
-6.75517432980251
-6.66372572329699
-6.07999261404590
-6.53422114385650
-4.78000908416687
-5.32535846307640
-6.69634256307339
-6.02294208986911
-4.09160344414031
-6.17427135201046
-6.56010215898066
-6.53688144899677
-6.75357944998502
-6.74948473045900
-6.45009261076264
-5.36572512013301
-6.09849600741786
-6.31942961851304
-5.26372542307365
-5.43171926184328
-4.72387315220165
-4.89765290059481
-6.75600543759424
-6.74948473045900
-6.22908837988402
-4.78000908416687
-6.46249880889351
-5.96861605183512
-6.53422114385650
-5.88613058601229
-6.71298793968761
-4.49146725152987
-6.30812733621090
-6.15246584347285
-3.19440093175695
-6.45632780032935
-6.24944981586453
-6.75310441491823
-3.95109514555829
-5.97863792055156
-6.34524002677917
-6.59591519717296
-4.47438547253428
-6.59591519717296
-6.69297351282937
-4.95131786396233
-6.57726417715483
-6.08927640123315
-3.94159956364775
-6.45009261076264
-5.33887819643114
-2.99936444566361
-6.45632780032935
-6.74823304580464
-6.70815509985620
-5.04889548477668
-6.66130023977861
-6.40464921572464
-5.26372542307365
-6.19142694432913
-5.10031411305538
-6.49239113667629
-6.42776402188418
-6.68169322339333
-4.18326998686569
-5.19371996870477
-6.44695094810334
-6.60485562116679
-6.71599198285808
-6.18716211412541
-4.09160344414031
-2.81038985784503
-6.07532665257632
-5.22892326152214
-4.81962482090871
-6.39108775954808
-4.82749983250518
-6.64758096884289
-4.82749983250518
-2.04507937030381
-6.47764553841783
-6.25748207350229
-1.21197769883208
-2.40672335190592
-2.22770645180124
-5.01168653563001
-5.45766765150962
-6.07532665257632
-6.71866797133761
-4.42275504953229
-0.873503072071509
-4.69957421688561
-3.08668913839714
-6.32688424712797
-6.46556024529965
-4.85883942638469
-6.59591519717296
-5.27063771963205
-6.26941012057918
-6.59817437104736
-4.18326998686569
-6.72394687172175
-5.43171926184328
-4.24648187436070
0.580678251436014
-6.05175616646893
-2.69706222676316
-5.44472554717772
-6.54736221705151
-6.05175616646893
-6.66199604269352
-6.61778489963851
-5.33887819643114
-2.75392660793703
-3.30050820005333
-6.18716211412541
-5.09301673048175
-3.99833237635149
-5.84875155203873
-5.52770198991473
-6.12126423099354
-4.69957421688561
-3.80697666558352
-6.11674267677968
-4.86663421172799
-3.40501094328625
-1.47553703745503
-2.63979671432343
-4.57591343146975
-5.95853000211615
-5.39892275662108
-6.70690677677175
-0.595503007877559
0.202090498089344
-3.75813490972688
-3.99833237635149
-5.19371996870477
-6.75054357482141
-5.70883690187937
-5.39892275662108
-5.58355873968907
-5.57741661516113
-6.28119376040036
-5.79398908577257
-3.50790916145574
-5.15094652405299
-6.72555171992035
-4.85883942638469
-0.525000163664420
-5.98362478703382
-6.65671072937929
1.20727748261546
-4.65875508634618
-6.67698553910194
-6.17427135201046
-6.70564240843668
-5.95346290938071
-6.64758096884289
-2.34745218313689
-5.08570330265749
-5.58968481896638
-5.67965057804991
-3.40501094328625
-5.79398908577257
-5.36572512013301
-5.89666590274903
-5.46411463579962
-2.52406229564640
-6.68863167576294
-2.58213007061785
-3.45666061800393
-1.41024889969808
-3.03223154481844
-6.22083148873737
-6.56010215898066
-5.58968481896638
0.812644478634347
-4.97407645521747
-4.76405047271569
-5.20784942158362
-6.68921845886629
-5.77724746350535
-6.17427135201046
-6.73295818693256
-5.62007453659342
-6.58437864904138
-6.67048399320454
-5.39892275662108
-6.63412540356528
-4.27333200452762
-5.15811554462154
-3.03223154481844
-5.71462603089336
-6.33794585067060
-2.40672335190592
-1.60490991917134
-6.41795394789104
-5.76036143398242
-6.62608351360697
-6.42776402188418
-5.73762209444296
-1.60490991917134
-3.24765513153807
-4.09160344414031
-4.11927188208959
-4.69957421688561
-5.08570330265749
-6.61778489963851
-6.14363132330336
-4.91306597352442
-3.99833237635149
-5.64409749618363
-5.65006312295460
-0.873503072071509
-1.01009631657332
-0.525000163664420
-1.92132232630955
-4.49998407315172
-5.62007453659342
-6.23319275758139
-4.16506504032569
1.61193876824310
-2.58213007061785
-3.50790916145574
-4.36178949712610
-5.25679708126462
-5.63811582416203
-6.24540961916970
-1.98340141393961
-5.90190949324144
-6.50389880077164
-3.55875657364169
-6.70938737769000
-5.76600615574070
-5.47696046862772
-0.735305302506258
-5.33887819643114
-6.24944981586453
0.580678251436014
-2.92211296386346
-6.53154479346559
-6.02778454909566
-6.00831844068563
-6.41133367230911
-6.07532665257632
1.04822088722543
-4.64231511737597
-3.03223154481844
-4.44002937153550
-4.53389090713274
-4.95131786396233
-6.43100195604729
-6.27728192571060
-4.44864246466114
-2.92211296386346
-6.45942132723675
-6.32688424712797
-0.525000163664420
-2.34745218313689
-2.92211296386346
-3.90345678349923
-5.24289226189465
-5.96358104960096
-6.56508581899788
-3.53846574451921
1.61193876824310
-4.22850156132958
-1.89637837450309
-4.38801386251828
-3.25825783574239
-5.46411463579962
-6.45632780032935
-3.49769154326664
-5.92788676694401
-6.61778489963851
-4.09160344414031
-6.54994229593861
-6.25748207350229
-6.74528731357368
-5.37239673793189
-2.28777988310199
-5.40551414816679
1.28740747720926
-6.74146535038304
-3.55875657364169
-4.85883942638469
-6.36673746908969
-6.00831844068563
-6.59591519717296
-3.19440093175695
-2.97737281997388
-5.25679708126462
-3.50790916145574
-3.10835985907418
-5.12210998927245
-6.04221565527152
-6.65671072937929
-4.81962482090871
-2.22770645180124
-5.90190949324144
-6.33058749355948
-2.22770645180124
-2.34745218313689
-2.63979671432343
-3.35296013730272
-5.43171926184328
-5.43171926184328
-1.73267827582421
2.28025565107209
-6.04699393349554
-1.82116143306847
-5.92788676694401
-5.46411463579962
-5.89140626700598
-6.60485562116679
-5.87553108827302
-5.70883690187937
-3.95109514555829
-3.40501094328625
-4.62581096740322
-2.40672335190592
-4.18326998686569
-6.35963583598872
-6.75487903773397
-6.74872724210926
-5.95346290938071
-4.09160344414031
-6.44695094810334
-5.37905231048014
-5.03406004086992
-6.64758096884289
-6.66982025494009
-3.85541729017431
-6.56010215898066
-6.63805007704062
-6.31942961851304
-6.50955636131550
-5.41864879550630
-6.75297936278145
-0.267868557615784
-6.27335404577021
-6.53422114385650
-6.16559728434732
-6.64943901145144
-5.79953753602704
-6.49239113667629
-5.01168653563001
-4.73194070680573
-5.85951150228435
-6.57244096964396
-6.66199604269352
-5.73762209444296
-6.73066343173290
-6.68921845886629
-6.41795394789104
-6.26941012057918
-6.74823304580464
-4.49146725152987
-6.75607925091732
-5.51511288109678
-6.30051225508963
-6.30432781827558
-6.72975205891178
-6.65128100880935
-1.66899466313071
-6.18288123867106
-6.75506837427654
-6.53952570888641
-4.60093440306434
-5.65006312295460
-6.66881849360361
-6.42451004247044
-4.89765290059481
-6.69771924816290
-5.01168653563001
-5.46411463579962
-6.42776402188418
-5.22892326152214
-6.13918999534267
-6.71530808809952
-5.39892275662108
-5.65006312295460
-5.57741661516113
-5.76600615574070
-4.89765290059481
-5.58968481896638
-6.18716211412541
-6.19990846898465
-6.64758096884289
-6.73497961707897
-6.13918999534267
-6.07532665257632
-6.35247002188522
-6.52341947078907
-5.74333099720378
-3.80697666558352
-6.68014004054684
-6.73889467115918
-6.72082766724317
-6.55505431796090
-5.12210998927245
-3.19440093175695
-6.74552138552201
-6.24944981586453
-5.91234853847437
-6.46860563645515
-6.72594611512096
-5.29812645335930
-6.04221565527152
-6.75577437822986
-4.76405047271569
-6.64758096884289
-6.21251041658819
-6.66646038462740
-5.46411463579962
-6.20832581263765
-6.50673560366889
-4.43140023315921
-5.85413954978685
-6.74407750684601
-6.05175616646893
-6.50955636131550
-5.79398908577257
-6.71251658932590
-6.45942132723675
-5.43171926184328
-5.31857452852307
-6.16123618263980
-6.41133367230911
-6.73066343173290
-6.60264458304428
-4.48293438465740
-6.68921845886629
-5.93816535967059
-6.72594611512096
-6.73962954622331
-6.20832581263765
-6.64758096884289
-6.50673560366889
-4.54232750250141
-6.69297351282937
-6.73737678527900
-5.87553108827302
-6.58671804916897
-5.79398908577257
-5.71462603089336
-6.60705061403866
-6.26545015013752
-5.48335931716582
-6.05175616646893
-5.64409749618363
-6.07532665257632
-5.95346290938071
-4.44864246466114
-6.64758096884289
-6.74719651744349
-6.14363132330336
-6.61139246403051
-5.19371996870477
-6.73889467115918
-6.46249880889351
-6.75607925091732
-5.22892326152214
-3.90345678349923
-6.00341180045654
-6.65671072937929
-6.33427469474035
-6.02294208986911
-5.57741661516113
-4.00773168675823
-6.68169322339333
-5.90190949324144
-5.85951150228435
-5.82157088453858
-6.45632780032935
-5.33212635237909
-6.60705061403866
-6.24540961916970
-5.79398908577257
-5.12210998927245
-6.73659377446296
-5.85951150228435
-6.69988900292741
-5.41208949446186
-6.50389880077164
-6.44061948703282
-6.52341947078907
-5.99848911497681
-5.67965057804991
-1.85884210741363
-6.37726957936138
-6.74823304580464
-4.03583334647463
-6.16123618263980
-5.21489008014710
-6.56755358113054
-4.73999221615917
-6.74006300064776
-5.83249128729054
-5.12210998927245
-6.18716211412541
-5.08570330265749
-0.311084843429830
-5.15811554462154
-6.60705061403866
-6.57000529801257
-4.69957421688561
-4.53389090713274
-3.14074560070998
-5.58968481896638
-2.81038985784503
-6.55250632957508
-6.24944981586453
-5.66194624074463
-5.65006312295460
-2.40672335190592
-5.49610887849010
-6.11674267677968
-6.20832581263765
-5.67965057804991
-6.17858431796608
-6.67473972102937
-5.77724746350535
-6.44695094810334
-4.83535879885101
-5.67965057804991
-2.63979671432343
-5.41864879550630
-5.55889397007349
-2.40672335190592
-6.64758096884289
-4.18326998686569
-6.61567013301981
0.428039756299762
-6.69634256307339
0.657599195902929
-6.26545015013752
-4.36178949712610
-5.01168653563001
-5.82157088453858
-6.41465183272539
-4.89765290059481
-6.72975205891178
-1.60490991917134
-6.07532665257632
-5.97863792055156
-4.78000908416687
-3.65924800421600
-3.80697666558352
-6.08464253026484
-0.942000259955347
-6.59591519717296
-6.47464828301424
-4.44864246466114
-1.66899466313071
-3.05406271800182
-4.97407645521747
-6.00341180045654
-5.10759545037837
-4.56754101710362
-6.61778489963851
-5.84875155203873
-6.18716211412541
-4.57591343146975
-4.36178949712610
-6.62403292799081
-6.38074819228401
-5.19371996870477
-5.20784942158362
-2.69706222676316
-5.69137324333360
-4.89765290059481
-5.21489008014710
-3.81669688100295
-6.62608351360697
-3.03223154481844
-5.69137324333360
-4.65054312448639
-5.94837977139464
-4.69957421688561
-6.50104595262375
0.890768816898847
-0.311084843429830
-6.40799946664219
-6.64758096884289
-2.69706222676316
-3.80697666558352
-2.97737281997388
-6.56260201161459
-1.70725296649871
-6.42451004247044
-6.18716211412541
-5.87553108827302
-4.22850156132958
-1.41024889969808
-3.26884449469607
-4.71578955234693
-5.43171926184328
-3.99833237635149
-3.89388097533551
-6.72692166894462
-3.18370195604883
-6.41465183272539
-6.74370184634482
-2.92211296386346
-5.07102831125707
-5.49610887849010
-4.57591343146975
-6.73706575816957
-6.22908837988402
-1.98340141393961
-6.74105116059969
-5.34561399523256
-4.22850156132958
-6.44695094810334
-5.12210998927245
-6.36319467516452
-3.90345678349923
-3.45666061800393
-3.60920285456178
-6.09849600741786
-6.65128100880935
-1.73267827582421
-5.95346290938071
-5.15811554462154
-4.89765290059481
-4.09160344414031
-5.12210998927245
-2.46559338940909
-5.45766765150962
-3.30050820005333
-6.75158664536671
-6.40128291955645
-6.60041749967114
-5.36572512013301
-5.43171926184328
-4.97407645521747
-4.26439800638928
-4.29115186505239
-4.55074805261945
-4.88217564666267
-6.72975205891178
-5.27063771963205
-6.26147413444522
-5.26372542307365
-4.49146725152987
-6.38765728237736
-6.38074819228401
-5.97863792055156
-5.62007453659342
-5.15811554462154
-3.90345678349923
-6.33058749355948
-5.92788676694401
-5.47696046862772
-4.09160344414031
-6.61778489963851
-2.86645197648717
-6.11674267677968
-6.73497961707897
-3.55875657364169
-5.66786373176369
-5.51511288109678
-6.75487903773397
-1.34455963067528
-3.35296013730272
-6.00341180045654
-5.58968481896638
-5.70883690187937
-3.75813490972688
-3.99833237635149
-6.32688424712797
0.734921271635709
-6.75487903773397
-5.43171926184328
-2.76525134841990
-2.52406229564640
-4.40541654652655
-4.13763728113593
-4.93606524353907
-5.84875155203873
-6.60922956165990
-6.12126423099354
-6.44379324019339
-6.74719651744349
-5.01168653563001
-5.39892275662108
-6.00341180045654
-6.65848854573467
-5.73762209444296
-5.91754399321489
-3.70889202260437
-5.43171926184328
-5.34561399523256
-5.87553108827302
-5.82157088453858
-4.78000908416687
-5.35233374878334
-6.17427135201046
-6.65671072937929
-1.79596075725185
-4.85102859579077
-6.18716211412541
-4.73999221615917
-5.41208949446186
-5.15811554462154
-4.22850156132958
-5.48974212045328
-1.21197769883208
-6.73155875930338
-5.93816535967059
-5.01168653563001
-3.03223154481844
-6.23728109002813
-4.70768990724159
-5.12210998927245
-4.97407645521747
-5.84334750903997
-6.24944981586453
-6.09389422695083
-6.50673560366889
-5.95346290938071
-6.61139246403051
-6.74772280424938
-6.24540961916970
-6.56010215898066
-6.38074819228401
-6.70306553601463
-6.32688424712797
-4.85883942638469
-6.60705061403866
-6.55505431796090
-6.75598299233892
-6.36319467516452
-5.88613058601229
-6.45009261076264
-6.10308174263427
-6.74105116059969
-6.49239113667629
-5.26372542307365
-6.63333340669900
-6.66982025494009
-6.47764553841783
-6.75445222889693
-6.69634256307339
-6.26941012057918
-6.56260201161459
-6.00831844068563
-4.78000908416687
-6.05650235419167
-6.69988900292741
-6.71180379760571
-6.62811805397250
-6.50673560366889
-5.08570330265749
-6.28508954983948
-5.67965057804991
-6.75011355951932
-4.85883942638469
-6.47163498236001
-6.38074819228401
-6.74665418538697
-6.75328742900855
-6.68169322339333
-6.73627633442343
-4.78000908416687
-6.64758096884289
-5.73762209444296
-6.75603433455587
-4.36178949712610
-6.64305681565806
-6.37377492118812
-5.73762209444296
-5.36572512013301
-6.53422114385650
-6.02778454909566
-5.48335931716582
-5.90190949324144
-6.58437864904138
-6.75037363217399
-6.74407750684601
-6.74214245737474
-1.34455963067528
-6.74407750684601
-6.75245297257231
-6.70640336175959
-6.20832581263765
-4.09160344414031
-6.69634256307339
-6.72938331543153
-5.26372542307365
-4.89765290059481
-5.49610887849010
-6.65671072937929
-5.94328058815794
-4.27333200452762
-6.24944981586453
-6.52341947078907
-6.74803103850677
-6.71011943405128
-4.45723951253616
-5.87553108827302
-6.36319467516452
-6.67857081244971
-6.00341180045654
-6.74240859397353
-4.73999221615917
-5.46411463579962
-6.65671072937929
-4.80382666196388
-6.39450219146817
-4.58426980058525
-5.65006312295460
-4.11006511469046
-6.37026421776422
-6.62811805397250
-5.92788676694401
-6.57726417715483
-6.53422114385650
-6.72788117751764
-6.70306553601463
-4.88992229625406
-6.07532665257632
-6.74493091771358
-6.53422114385650
-6.24944981586453
-6.22908837988402
-3.14074560070998
-5.97863792055156
-4.18326998686569
-6.64943901145144
-6.75600543759424
-3.90345678349923
-6.73814375084440
-6.26941012057918
-5.85951150228435
-5.39892275662108
-6.53422114385650
-3.85541729017431
-6.52885239782405
-4.87441295182065
-4.69957421688561
-4.71578955234693
-4.44864246466114
-5.91754399321489
-6.59817437104736
-6.70564240843668
-6.66199604269352
-6.02778454909566
-6.75385542571085
-6.50673560366889
-3.14074560070998
-6.47764553841783
-6.54736221705151
-6.32688424712797
-6.42124001780606
-6.24135337722423
-4.14679591278315
-5.39892275662108
-2.60524486385198
-6.67048399320454
-5.41864879550630
-6.63412540356528
-5.62007453659342
-6.36319467516452
-5.70883690187937
-6.12126423099354
-6.75210318352340
-6.75095754487286
-6.41465183272539
-6.63213899895165
-6.52067893939562
-6.56656919636153
-6.52067893939562
-5.79398908577257
-4.44864246466114
-6.72975205891178
-6.69988900292741
-6.56260201161459
-6.73547086542667
-6.46249880889351
-4.29115186505239
-6.55250632957508
-6.16994234080420
-6.30812733621090
-5.92788676694401
-6.06594659388527
-5.15811554462154
-5.42519205130011
-5.62007453659342
-6.73933775790416
-6.07532665257632
-5.69137324333360
-5.92788676694401
-6.75054357482141
-6.55758626109610
-6.73030110118274
-6.14805660601342
-6.47764553841783
-6.73814375084440
-6.64758096884289
-3.03223154481844
-6.05650235419167
-6.68169322339333
-6.61988362100658
-6.71866797133761
-6.22496795693601
-5.84875155203873
-6.24944981586453
-6.72082766724317
-4.65875508634618
-4.53389090713274
-4.71578955234693
-6.08927640123315
-3.65924800421600
-6.58437864904138
-6.24944981586453
-5.63211810688980
-5.60188884176910
-5.18663117438939
-5.08570330265749
-6.68169322339333
-6.08464253026484
-5.39231531982473
-6.40128291955645
-4.22850156132958
-5.60796678529451
-6.64305681565806
-6.38074819228401
-6.28896929402797
-6.32688424712797
-5.97863792055156
-3.03223154481844
-5.01168653563001
-5.01168653563001
-6.71060361027318
-4.92074844211327
-6.33427469474035
-4.79590351461551
-5.43171926184328
-6.34524002677917
-5.62007453659342
-5.00419661004877
-5.99848911497681
-6.75539891160977
-6.57000529801257
-5.22892326152214
-6.53422114385650
-6.39790057813763
-6.30812733621090
-5.73762209444296
-6.54994229593861
-5.70883690187937
-6.29283299296583
-6.64570688098370
-5.36572512013301
-6.24944981586453
-5.01168653563001
-5.79398908577257
-6.54736221705151
-6.38765728237736
-6.75609208970291
-5.18663117438939
-6.75054357482141
-6.59591519717296
-6.56010215898066
-6.09849600741786
-5.55889397007349
-6.02778454909566
-6.51514974085683
-2.69706222676316
-6.20832581263765
-5.92788676694401
-5.45766765150962
-6.18716211412541
-5.70883690187937
-5.37239673793189
-6.69634256307339
-6.62403292799081
-6.68475145333442
-5.95346290938071
-6.58437864904138
-6.72594611512096
-6.67376685665451
-6.73579471839628
-6.56010215898066
-6.12126423099354
-6.32688424712797
-6.53422114385650
-6.63213899895165
-4.24648187436070
-6.74146535038304
-6.38074819228401
-6.15246584347285
-6.36319467516452
-6.50673560366889
-6.31191080889558
-6.38074819228401
-4.89765290059481
-6.48947410752587
-6.62196629712401
-5.65601270447493
-6.47764553841783
-6.70640336175959
-6.05175616646893
-6.46249880889351
-6.74552138552201
-6.64758096884289
-6.09849600741786
-6.72594611512096
-6.75158664536671
-6.75606963152218
-6.63998834590234
-6.43100195604729
-6.60922956165990
-6.63609576292827
-6.41465183272539
-6.75583217215312
-6.72975205891178
-6.73706575816957
-6.65128100880935
-6.68863167576294
-6.73962954622331
-6.74823304580464
-5.55889397007349
-6.74240859397353
-6.68169322339333
-6.71298793968761
-6.65671072937929
-6.67376685665451
-6.30051225508963
-6.34886304695751
-5.70883690187937
-6.63805007704062
-5.60188884176910
-6.38074819228401
-6.75609208970291
-5.65601270447493
-6.24944981586453
-6.43742968862161
-6.26941012057918
-6.60705061403866
-6.61268319498329
-6.48359191347312
-6.73155875930338
-5.73189714643151
-5.89666590274903
-6.74552138552201
-5.45120462196899
-5.33212635237909
-6.04221565527152
-6.26941012057918
-6.49239113667629
-6.16559728434732
-6.67048399320454
-4.27333200452762
-5.70883690187937
-5.55268766454300
-6.74552138552201
-6.33794585067060
-5.65006312295460
-6.71180379760571
-6.09849600741786
-6.75245297257231
-6.69634256307339
-5.27753397093981
-6.42776402188418
-6.57244096964396
-6.11674267677968
-6.11674267677968
-6.19990846898465
-6.67376685665451
-5.70883690187937
-5.52770198991473
-3.75813490972688
-4.36178949712610
-4.63407106501491
-6.18716211412541
-6.75577437822986
-5.85951150228435
-6.55403786854144
-6.70306553601463
-6.74370184634482
-6.24944981586453
-5.52770198991473
-3.50790916145574
-6.04221565527152
-6.62196629712401
-5.73762209444296
-5.67965057804991
-5.93816535967059
-2.60524486385198
-5.96861605183512
-3.69899530942797
-6.39108775954808
-5.86486740953120
-6.57726417715483
-6.71251658932590
-3.20508386221445
-3.78748809899277
-5.50879425881186
-6.50673560366889
-1.34455963067528
-4.81962482090871
-5.84875155203873
-6.59591519717296
-5.43171926184328
-6.34524002677917
-6.49239113667629
-5.97363500881866
-6.02778454909566
-6.40799946664219
-5.61402868356928
-6.64758096884289
-5.79398908577257
-5.79398908577257
-4.98163056180125
-6.51792236275154
-6.10765143260004
-6.75598299233892
-6.41465183272539
-6.75506837427654
-6.68014004054684
-6.68921845886629
-5.27063771963205
-6.08464253026484
-5.53397247644775
-4.53389090713274
-6.28896929402797
-6.50673560366889
-3.08668913839714
-6.32316495544582
-4.89765290059481
-6.67376685665451
-3.85541729017431
-6.36319467516452
-5.74333099720378
-6.41795394789104
-6.75158664536671
-2.10635619540215
-2.69706222676316
-5.35903745708349
-4.93606524353907
-4.04516847587883
-5.49610887849010
-5.60188884176910
-6.22908837988402
-4.82749983250518
-6.53422114385650
-6.59591519717296
-5.95346290938071
-4.81962482090871
-5.41208949446186
-6.58671804916897
-6.46249880889351
-5.66786373176369
-6.50673560366889
-5.22892326152214
-3.85541729017431
-3.30050820005333
-6.67376685665451
-5.62610434436692
-4.54232750250141
-6.32688424712797
-5.19371996870477
-6.32688424712797
-5.84334750903997
-6.34524002677917
-3.35296013730272
-6.42124001780606
-4.49146725152987
1.20727748261546
-3.08668913839714
-5.79398908577257
-5.29812645335930
-5.35233374878334
-3.90345678349923
-6.08464253026484
-3.93208793648657
-6.31942961851304
-5.58968481896638
-4.36178949712610
-6.31191080889558
-5.54022691773013
-6.09849600741786
-4.14679591278315
-5.30495852366452
-5.52770198991473
-4.53389090713274
-3.75813490972688
-3.08668913839714
-6.20412516343647
-4.61753482454090
-4.92074844211327
-6.26941012057918
-5.34561399523256
-6.34524002677917
-6.42776402188418
-6.06123249666379
-5.38569183777775
-6.48359191347312
-5.19371996870477
-5.49610887849010
-6.62811805397250
-6.11220507731518
-5.49610887849010
-6.26941012057918
-2.88876450718959
-5.04889548477668
-1.27846923038661
-5.04889548477668
-5.58968481896638
-6.07064464585612
-5.15811554462154
-5.35233374878334
-6.27728192571060
-6.20832581263765
-1.79596075725185
-6.36319467516452
-5.19371996870477
-3.84576125575742
-3.90345678349923
-4.78000908416687
-5.55889397007349
-4.78000908416687
-5.87553108827302
-5.87553108827302
-3.55875657364169
-6.34886304695751
-5.05628913885411
-4.99669063921689
-5.33212635237909
-5.83792742079057
-2.15508884096940
-6.03261096307158
-6.05175616646893
-3.74831842280365
-3.99833237635149
-2.10635619540215
-5.73189714643151
-4.36178949712610
-6.07532665257632
-6.14363132330336
-6.45632780032935
-6.60705061403866
-4.97407645521747
-5.79398908577257
-5.15811554462154
-6.04221565527152
-6.58671804916897
-5.79398908577257
-5.62007453659342
-6.16559728434732
-2.77656004365213
-5.19371996870477
-1.14508503601169
-6.61778489963851
-5.08570330265749
-4.85102859579077
-5.71462603089336
-6.41465183272539
-5.97863792055156
-6.14363132330336
-3.68908255100093
-6.36319467516452
-4.81962482090871
-0.942000259955347
-4.57591343146975
-5.19371996870477
-5.49610887849010
-4.78000908416687
-4.13763728113593
-6.57244096964396
-1.01009631657332
-6.22496795693601
-5.43171926184328
-4.89765290059481
-4.87441295182065
-6.20832581263765
-1.44946991810416
-5.67965057804991
-4.73999221615917
-1.14508503601169
-3.35296013730272
-3.87468122325618
-5.43823042713582
-2.75392660793703
-6.12126423099354
-5.39892275662108
-6.34524002677917
-6.34524002677917
-4.11927188208959
-5.99848911497681
-4.13763728113593
-5.55889397007349
-6.59134871367223
-5.67965057804991
-5.07837382958260
-6.64758096884289
-6.52067893939562
-4.54232750250141
-4.78000908416687
-3.67915374732325
-6.59591519717296
-5.43171926184328
-6.49239113667629
-5.96861605183512
-6.67213344755484
-5.55889397007349
-1.66899466313071
-5.27753397093981
-4.81962482090871
-3.14074560070998
-4.69957421688561
-4.78000908416687
-4.61753482454090
-5.85951150228435
-6.04699393349554
-6.22908837988402
-2.59369548986023
-6.47764553841783
-5.51511288109678
-4.18326998686569
-5.55889397007349
-6.26941012057918
-2.50072286890338
-3.53846574451921
-5.49610887849010
-2.46559338940909
-3.70889202260437
-4.44864246466114
-3.90345678349923
-6.22908837988402
-5.58968481896638
-6.58437864904138
-6.32688424712797
-5.82157088453858
-4.89765290059481
-6.34886304695751
-6.19990846898465
-6.61988362100658
-6.73066343173290
-6.58437864904138
-4.44864246466114
-6.12126423099354
-2.40672335190592
-5.55889397007349
-5.12210998927245
-6.75210318352340
-5.92788676694401
-6.44379324019339
-6.75396123905736
-6.09849600741786
-6.71866797133761
-5.93303408593262
-5.94328058815794
-5.57741661516113
-5.77163483224834
-6.09849600741786
-6.69771924816290
-6.33058749355948
-5.62007453659342
-5.58968481896638
-6.36319467516452
-4.04516847587883
-5.15811554462154
-6.50389880077164
-6.60485562116679
-6.51514974085683
-3.80697666558352
-6.30812733621090
-6.74432440465452
-6.18716211412541
-5.12210998927245
-6.36319467516452
-5.01168653563001
-6.44695094810334
-4.71578955234693
-6.00341180045654
-6.24944981586453
-6.31191080889558
-6.08927640123315
-4.29115186505239
-5.95346290938071
-6.58202320366317
-6.73066343173290
-6.38074819228401
-5.71462603089336
-4.22850156132958
-5.90190949324144
-4.52543826651344
-6.54736221705151
-6.53422114385650
1.12754861928752
-5.97863792055156
-6.11674267677968
-6.75524166556847
-5.47696046862772
-6.75606963152218
-4.33542072447822
-5.62007453659342
-6.08464253026484
-6.52067893939562
-6.48062674857079
-6.38074819228401
-6.61988362100658
-6.61778489963851
-6.61567013301981
-6.02778454909566
-6.18288123867106
-6.73497961707897
-3.70889202260437
-4.49146725152987
-5.92272340270477
-6.70564240843668
-0.166468973610801
-6.58437864904138
-6.72082766724317
-5.88083885976797
-6.41465183272539
-6.47764553841783
-6.41465183272539
-5.47054557483899
-6.15685903568164
-5.08570330265749
-6.73579471839628
-6.66543935864983
-6.22908837988402
-4.97407645521747
-6.58437864904138
-4.84320171994621
-6.68921845886629
-6.73330127869244
-6.63609576292827
-5.87553108827302
-6.69067537020898
-3.50790916145574
-5.82157088453858
-3.08668913839714
-6.30432781827558
-5.81058630078408
-6.57244096964396
-6.70306553601463
-6.38074819228401
-6.74432440465452
-6.18716211412541
-6.38765728237736
-5.22892326152214
-6.66713694875204
-6.66543935864983
-6.15685903568164
-5.29812645335930
-4.60093440306434
-6.67376685665451
-6.59363997804791
-6.71644409442952
-6.70306553601463
-6.20832581263765
-4.44864246466114
-6.47764553841783
-6.75458708138454
-6.41133367230911
-1.47553703745503
-6.00341180045654
-6.69354105714245
-6.34524002677917
-6.75369167626162
-6.21667897528810
-6.75245297257231
-5.22892326152214
-6.59591519717296
-5.95346290938071
-6.70436199485097
-6.24135337722423
-6.58437864904138
-6.33427469474035
-6.75079401515553
-6.39790057813763
-6.47163498236001
-5.87553108827302
-6.36319467516452
-6.68625650042901
-5.82157088453858
-6.50673560366889
-5.72039911465671
-6.74432440465452
-6.50673560366889
-6.39790057813763
-6.64191056951343
-5.65006312295460
-5.65006312295460
-6.32688424712797
-6.66543935864983
-6.34886304695751
-6.72975205891178
-6.66543935864983
-6.49817705922523
-6.72353965066095
-6.59817437104736
-6.16994234080420
-6.60041749967114
-6.66881849360361
-5.79398908577257
-5.43171926184328
-6.32688424712797
-6.66543935864983
-5.53397247644775
-6.72975205891178
-6.70042448259003
-6.38765728237736
-6.72353965066095
-6.49817705922523
-6.39790057813763
-6.67376685665451
-6.02294208986911
-6.73706575816957
-6.75577437822986
-6.72844948442969
-6.23319275758139
-6.38074819228401
-6.53688144899677
-6.41133367230911
-6.67376685665451
-5.49610887849010
-6.73889467115918
-6.71822868562636
-6.28508954983948
-6.61778489963851
-6.33794585067060
-6.71530808809952
-6.38074819228401
-3.95109514555829
-5.62007453659342
-5.93816535967059
-6.75357944998502
-6.43100195604729
-1.60490991917134
-6.03742133179687
-6.15246584347285
-3.78748809899277
-4.36178949712610
-5.04889548477668
-3.65924800421600
-3.33202749815487
-4.04516847587883
-2.19146985001317
-6.20832581263765
-2.92211296386346
-5.67965057804991
-4.31776131645979
-2.28777988310199
-3.90345678349923
-2.04507937030381
-4.04516847587883
-3.56887792032697
-2.10635619540215
-2.52406229564640
-4.27333200452762
-5.05628913885411
-4.87441295182065
-5.80506994103087
-6.24540961916970
-4.36178949712610
1.04822088722543
-4.35301595149411
-6.60705061403866
-0.595503007877559
-3.08668913839714
-6.35606095156229
-5.46411463579962
-4.90536745968494
-5.65006312295460
-5.15811554462154
-6.09389422695083
-3.08668913839714
-4.73999221615917
-4.64231511737597
-5.76600615574070
-0.454096188185416
-1.21197769883208
-5.52141545813107
-4.72387315220165
-6.41795394789104
-4.49146725152987
-4.13763728113593
-6.46249880889351
-2.28777988310199
-4.31776131645979
-3.70889202260437
-3.43604888386876
-6.38074819228401
-3.24765513153807
-5.84875155203873
-4.93606524353907
-5.76600615574070
-2.34745218313689
-1.79596075725185
-5.70883690187937
-5.65006312295460
-3.09753252136098
-2.46559338940909
-5.12210998927245
-4.90536745968494
-5.57125844538255
-5.82157088453858
-4.13763728113593
-0.151919137750408
-3.99833237635149
-0.735305302506258
-3.73848589062978
-6.15246584347285
-5.36572512013301
-4.60924263642794
-3.60920285456178
-3.99833237635149
-6.12126423099354
-0.525000163664420
-2.81038985784503
-6.48947410752587
-4.32659904309432
-6.02778454909566
-4.69144248127899
0.890768816898847
-6.20412516343647
-6.42776402188418
-3.70889202260437
-5.51511288109678
-3.87468122325618
-6.26941012057918
-3.23703638208312
-5.83249128729054
-3.08668913839714
-5.65601270447493
-3.14074560070998
-4.04516847587883
-5.08570330265749
-2.40672335190592
-3.19440093175695
-3.19440093175695
-5.55889397007349
-3.99833237635149
-4.44864246466114
-3.72863731320528
-5.49610887849010
-3.35296013730272
-2.52406229564640
-4.44864246466114
-5.66194624074463
-5.93816535967059
-5.96358104960096
-6.27728192571060
0.937835962865161
-6.18716211412541
-5.40551414816679
-1.79596075725185
-1.98340141393961
-5.08570330265749
-6.15685903568164
-4.95892010629801
-5.67965057804991
-6.47163498236001
-2.63979671432343
-6.75603433455587
-5.67965057804991
-5.69137324333360
-4.09160344414031
-5.04889548477668
-5.43171926184328
-2.34745218313689
-6.15246584347285
-4.44864246466114
-3.02129189035079
-2.40672335190592
-4.73999221615917
-5.00419661004877
-6.11220507731518
-6.36319467516452
-4.65875508634618
-2.81038985784503
-4.73999221615917
-2.15508884096940
-4.49146725152987
-4.39672322714773
1.04822088722543
-4.13763728113593
-3.70889202260437
-2.97737281997388
-5.76600615574070
-4.27333200452762
-6.32688424712797
-3.24765513153807
-1.92132232630955
-2.34745218313689
-6.11220507731518
-5.99355038424645
-5.92788676694401
-6.32688424712797
-5.80506994103087
-2.97737281997388
-5.68551993331707
-4.78000908416687
-2.92211296386346
-1.98340141393961
-5.54646531376189
-6.63013654908739
-5.62007453659342
-6.14363132330336
-6.47764553841783
-2.10635619540215
-6.67311594425024
-5.43171926184328
-4.65875508634618
-5.19371996870477
-2.46559338940909
-4.65875508634618
-2.92211296386346
-5.20784942158362
-4.35301595149411
-6.53422114385650
-4.85883942638469
-6.51792236275154
-6.75396123905736
-2.04507937030381
-6.16559728434732
-6.58904140404592
-3.90345678349923
-6.71822868562636
-5.97863792055156
-5.34561399523256
-5.22892326152214
-6.62811805397250
-6.70436199485097
-4.60093440306434
-6.52232606620850
-5.35903745708349
-6.73066343173290
-6.37726957936138
-2.34745218313689
-6.26147413444522
-2.46559338940909
-6.52067893939562
-6.52341947078907
-6.71822868562636
-6.75605036688110
-6.72788117751764
-4.82749983250518
-6.22083148873737
-5.82157088453858
-6.66025031683941
-6.71369109908726
-4.89765290059481
-6.72788117751764
-5.76036143398242
-6.50673560366889
-6.74853164774148
-5.22892326152214
-5.84875155203873
-6.19567572928221
-4.49146725152987
-6.59591519717296
-5.94328058815794
-4.35301595149411
-4.40541654652655
-5.74902385471396
-4.97407645521747
-6.45321822817131
-5.93816535967059
-6.05175616646893
-3.98891702069412
-6.44061948703282
-6.61778489963851
-5.04889548477668
-2.63979671432343
-3.45666061800393
-4.39672322714773
-4.42275504953229
-4.21948733693807
-6.04699393349554
-5.33212635237909
-0.525000163664420
-6.22908837988402
-6.09849600741786
-6.75297936278145
-5.52770198991473
-3.40501094328625
-5.77724746350535
-3.51811073439420
-2.92211296386346
-6.41465183272539
-6.55250632957508
-5.37905231048014
-5.07102831125707
-5.15811554462154
-6.44379324019339
-1.38402132784087
-5.22191469345994
-4.17417553622100
-4.43140023315921
-4.89765290059481
-4.78796432201651
-6.20832581263765
-6.74105116059969
-5.90713703848322
-6.03742133179687
-4.40541654652655
-5.95853000211615
-4.64231511737597
-2.78785269363373
-6.07064464585612
-5.22892326152214
-2.15508884096940
-6.68169322339333
-6.07532665257632
-5.95346290938071
-5.20079271776951
-6.26545015013752
-4.92074844211327
-5.82703910853988
-6.48062674857079
-5.34561399523256
-6.61567013301981
-1.43641229055277
-5.89140626700598
-2.84407526478222
-6.12126423099354
-3.45666061800393
-2.97737281997388
-5.15811554462154
-6.47764553841783
-5.54646531376189
-5.29127833780344
-6.69907988800179
-5.97863792055156
-5.36572512013301
-2.92211296386346
-6.05650235419167
-5.82703910853988
-3.08668913839714
-6.59591519717296
-5.27063771963205
-5.91234853847437
-4.60093440306434
-6.30812733621090
-6.63805007704062
-6.44695094810334
-4.67513087431386
-5.66786373176369
-0.955651561780211
-6.02294208986911
-4.60924263642794
-1.85884210741363
-6.53422114385650
-5.84875155203873
-4.89765290059481
-5.46411463579962
-5.22892326152214
-6.59591519717296
-5.73762209444296
-5.51511288109678
-6.09389422695083
-6.52614395693188
-6.00341180045654
-5.24985269420495
-3.85541729017431
-6.32688424712797
-5.17952633482338
-2.37120878639640
-6.74370184634482
-5.54022691773013
-6.12126423099354
-5.47054557483899
-6.02294208986911
-6.44061948703282
-6.75506837427654
-6.74719651744349
-4.96650630338306
-6.08927640123315
-6.74920539316325
-6.32316495544582
-6.53422114385650
-6.58437864904138
-6.63013654908739
-6.58437864904138
-6.61988362100658
-6.72188344732000
-6.57965171303432
-6.63805007704062
-6.56508581899788
-6.68921845886629
-6.28896929402797
-6.59363997804791
-6.59591519717296
-6.70306553601463
-6.71298793968761
-6.66372572329699
-6.74528731357368
-6.69988900292741
-6.48062674857079
-6.41465183272539
-5.27063771963205
-6.75487903773397
-6.42124001780606
-6.74552138552201
-6.73889467115918
-6.75445222889693
-6.75245297257231
-6.34886304695751
-6.69907988800179
-5.95346290938071
-6.61778489963851
-6.70690677677175
-6.60705061403866
-6.74719651744349
-6.74306324278449
-6.20832581263765
-6.71298793968761
-5.59579485299306
-6.75195889259634
-6.51236107371148
-6.75458708138454
-6.64570688098370
-6.58578496784068
-6.60485562116679
-6.20412516343647
-6.70815509985620
-6.54215392352541
-6.61353932115047
-6.32688424712797
-6.65128100880935
-6.67698553910194
-6.37026421776422
-6.66372572329699
-6.68625650042901
-5.62007453659342
-5.39231531982473
-0.609555440968285
-4.89765290059481
-6.46249880889351
-1.73267827582421
-6.53952570888641
-6.31567823632963
-3.14074560070998
-6.74407750684601
-5.01168653563001
-6.62608351360697
-6.56010215898066
-3.60920285456178
-3.65924800421600
-4.10084230204070
-5.92272340270477
-6.66025031683941
-6.12126423099354
-6.65671072937929
-6.75598299233892
-6.09849600741786
-6.73627633442343
-4.97407645521747
-5.43171926184328
-6.57486059602471
-6.05175616646893
-5.30495852366452
-6.28896929402797
-6.57000529801257
-6.44379324019339
-6.04221565527152
-4.32659904309432
-3.75813490972688
-6.28508954983948
-6.33427469474035
2.14453848242508
-5.39892275662108
-4.79590351461551
-3.14074560070998
-6.63998834590234
-5.19371996870477
-6.74344853560622
-6.37026421776422
-5.73762209444296
-6.61567013301981
-1.47553703745503
-5.73762209444296
-6.44695094810334
-5.67965057804991
-4.79590351461551
-5.61402868356928
-5.90190949324144
-6.75607925091732
-5.29812645335930
-5.29812645335930
-4.09160344414031
-6.31942961851304
-6.18716211412541
-4.93606524353907
-6.10765143260004
-4.67513087431386
-2.85527164326001
-2.75392660793703
-6.71415603651888
-6.12126423099354
-3.03223154481844
-6.18716211412541
-6.56010215898066
-5.36572512013301
-5.96861605183512
-4.44864246466114
-5.77163483224834
-6.50955636131550
-5.22892326152214
-0.928332912879848
-5.07102831125707
-4.72387315220165
-5.70883690187937
-5.54022691773013
-4.73999221615917
-6.60922956165990
-5.33212635237909
-6.73859646990993
-4.53389090713274
-5.68551993331707
-6.58437864904138
-5.52770198991473
-5.72039911465671
-6.22083148873737
-4.81962482090871
-5.09301673048175
-1.47553703745503
-6.53422114385650
-6.00341180045654
-6.53422114385650
-6.30812733621090
-3.19440093175695
-5.15811554462154
-4.37054699750746
-5.29812645335930
-6.52341947078907
-4.31776131645979
-6.69634256307339
-5.80506994103087
-5.79398908577257
-5.76600615574070
-2.17935889224922
-6.62811805397250
-6.05175616646893
-6.56010215898066
-5.63811582416203
-5.67965057804991
-6.74077219814072
-5.33212635237909
-6.75396123905736
-5.33212635237909
-4.69957421688561
-5.76600615574070
-5.81608661528664
-4.11927188208959
-5.60796678529451
-5.34561399523256
-3.26884449469607
-5.29812645335930
-2.20356476252650
-6.74948473045900
-5.33212635237909
-6.34524002677917
-3.67915374732325
-6.01320903566409
-6.62811805397250
-5.79398908577257
-5.58968481896638
-6.14363132330336
-4.09160344414031
-6.70564240843668
-5.95346290938071
-6.68774550227297
-1.50153997580337
-6.13918999534267
-3.85541729017431
-5.15811554462154
-4.61753482454090
-5.22191469345994
-6.74698168428543
-3.85541729017431
-5.22892326152214
-5.12210998927245
-5.67965057804991
-5.43171926184328
-4.98916862313439
-5.63811582416203
-5.26372542307365
-3.54861918170577
-3.20508386221445
-5.33212635237909
-6.27728192571060
-6.15246584347285
-2.46559338940909
-6.09849600741786
-5.91754399321489
-4.29115186505239
-6.71975584191571
-6.56010215898066
-6.68014004054684
-5.80506994103087
-6.44379324019339
-2.22770645180124
-6.34524002677917
-3.45666061800393
-5.35233374878334
-5.24985269420495
-5.26372542307365
-6.74407750684601
-6.12576973995678
-6.14363132330336
-6.02778454909566
-6.74803103850677
-5.10759545037837
-5.23591578433371
-5.33212635237909
-6.51236107371148
-1.60490991917134
-5.10031411305538
-5.52770198991473
-4.53389090713274
-4.92074844211327
-5.92788676694401
-5.51511288109678
-6.31942961851304
-4.63407106501491
-6.39790057813763
-6.24135337722423
-5.40551414816679
-5.35903745708349
-5.66194624074463
-2.44209351015972
-5.15811554462154
-4.78000908416687
-3.89388097533551
-4.53389090713274
-4.27333200452762
-5.01168653563001
-2.97737281997388
-4.89765290059481
-6.09849600741786
-5.33212635237909
-4.41409382065474
-4.20141075240315
-3.62926905017537
-5.27753397093981
-6.12576973995678
-4.36178949712610
-3.70889202260437
-6.20832581263765
-6.13473262213134
-6.39450219146817
-6.49529212057608
-6.38421075995600
-3.81669688100295
-5.43171926184328
-5.46411463579962
-2.88876450718959
-6.44061948703282
-3.70889202260437
-6.02294208986911
-6.24944981586453
-3.67915374732325
-2.92211296386346
-5.96861605183512
-4.04516847587883
-2.62829547608359
-5.15811554462154
-5.00419661004877
-6.29668064665305
-5.22892326152214
-3.03223154481844
-2.58213007061785
-4.25544796300030
-6.57244096964396
-5.33212635237909
-6.15685903568164
-6.53688144899677
-5.70883690187937
-6.46556024529965
-5.01168653563001
-5.09301673048175
-5.78284404951172
-2.40672335190592
-3.89388097533551
-6.63609576292827
-1.07779124192543
-5.89140626700598
-5.79398908577257
-5.01168653563001
-2.97737281997388
-4.55915255748685
-6.70175303192765
-5.50879425881186
-4.71578955234693
-5.41864879550630
-6.00341180045654
-4.22850156132958
-6.49529212057608
-5.15811554462154
-6.39790057813763
-4.40541654652655
-6.75396123905736
-6.32688424712797
-6.28896929402797
-6.75245297257231
-3.99833237635149
-6.75054357482141
-6.52067893939562
-6.73295818693256
-6.09849600741786
-6.60705061403866
-5.85413954978685
-6.42451004247044
-6.72040120739210
-6.18716211412541
-6.73962954622331
-5.88613058601229
-5.73762209444296
-6.49529212057608
-6.53422114385650
-5.36572512013301
-5.55268766454300
-5.76600615574070
-5.87553108827302
-6.75245297257231
-6.55505431796090
-6.70175303192765
-6.00341180045654
-6.68921845886629
-5.08570330265749
-6.14363132330336
-6.75608888323786
-6.75011355951932
-1.79596075725185
-6.14363132330336
-6.39790057813763
-6.75054357482141
-6.38421075995600
-5.52770198991473
-6.02778454909566
-5.70883690187937
-5.10759545037837
-6.61353932115047
-6.75506837427654
-6.46249880889351
-6.71484956359799
-5.88613058601229
-6.09849600741786
-4.40541654652655
-5.90190949324144
-5.26372542307365
-6.61778489963851
-5.90713703848322
-5.04889548477668
-5.25679708126462
-4.65875508634618
-5.76600615574070
-6.26941012057918
-4.80382666196388
-5.83249128729054
-5.60188884176910
-6.62196629712401
-2.97737281997388
-5.46411463579962
-6.73243804162323
-3.92256026407476
-5.11486074245073
-5.45120462196899
-5.72615615316943
-4.40541654652655
-3.99833237635149
-5.92788676694401
-5.39231531982473
-5.92788676694401
-1.52747873314917
-5.64409749618363
-5.12210998927245
-4.41409382065474
-3.30050820005333
-6.21667897528810
-6.10308174263427
-4.97407645521747
-5.02661825104058
-6.49817705922523
-5.88613058601229
-5.84875155203873
-6.59591519717296
-5.79398908577257
-6.75607925091732
-5.87553108827302
-5.92788676694401
-6.75598299233892
-0.735305302506258
-6.02778454909566
-6.62811805397250
-6.61988362100658
-6.74552138552201
-5.73762209444296
-6.59817437104736
-5.76600615574070
-6.60705061403866
-5.98859560826545
-6.56010215898066
-6.67213344755484
-5.13656034716399
-6.65671072937929
-6.34160096135020
-5.76600615574070
-6.37026421776422
-3.80697666558352
-6.72082766724317
-6.30051225508963
-5.33212635237909
-6.20832581263765
-6.50673560366889
-3.97003817362748
-4.44864246466114
-6.30812733621090
-5.70883690187937
-6.56260201161459
-5.46411463579962
-6.05175616646893
-6.24944981586453
-2.40672335190592
-5.82157088453858
-6.14363132330336
-6.52614395693188
-4.40541654652655
-4.89765290059481
-5.11486074245073
-5.13656034716399
-4.57591343146975
-3.51811073439420
-5.08570330265749
-5.18663117438939
-5.25679708126462
-2.92211296386346
-6.07532665257632
-5.39892275662108
-5.20784942158362
-3.24765513153807
-5.80506994103087
-5.39892275662108
-5.82157088453858
-5.87553108827302
-5.58968481896638
-4.40541654652655
-4.72387315220165
-6.75506837427654
-6.58671804916897
-6.68921845886629
-3.87468122325618
-6.16559728434732
-6.74105116059969
-6.72692166894462
-6.34886304695751
-6.75608888323786
-6.75506837427654
-6.38074819228401
-6.75479887610783
-6.72082766724317
-6.45632780032935
-5.52770198991473
-6.27728192571060
-4.61753482454090
-6.24540961916970
-6.73497961707897
-6.67048399320454
-6.01320903566409
-6.72146340039902
-6.22083148873737
-3.76793535139948
-6.64570688098370
-6.64305681565806
-6.69634256307339
-5.87553108827302
-6.75411535618604
-6.70306553601463
-6.62811805397250
-6.14805660601342
-5.17240545000674
-6.49239113667629
-1.66899466313071
-1.60490991917134
-4.67513087431386
-3.75813490972688
-5.95346290938071
-6.67213344755484
-2.81038985784503
-5.49610887849010
-5.22191469345994
-3.03223154481844
-4.22850156132958
-4.69957421688561
-5.95346290938071
-5.79398908577257
-6.64758096884289
-3.65924800421600
-5.04889548477668
-2.22770645180124
-5.39892275662108
-4.40541654652655
-2.04507937030381
-0.845991880163537
-5.43171926184328
-5.17240545000674
-3.07582971018267
-5.90190949324144
-4.93606524353907
-5.85413954978685
-2.52406229564640
-6.57965171303432
-0.166468973610801
-1.85884210741363
-6.09849600741786
-5.44472554717772
-6.58437864904138
-4.94369957637602
-4.44864246466114
-5.62007453659342
-6.53952570888641
-6.05175616646893
-1.21197769883208
-2.69706222676316
-2.86645197648717
-5.96358104960096
-6.39450219146817
-6.11220507731518
-6.05175616646893
-4.40541654652655
-3.23703638208312
-4.55915255748685
-3.99833237635149
-4.42275504953229
-6.56755358113054
-5.01168653563001
-6.22496795693601
-1.89637837450309
-3.75813490972688
-3.19440093175695
-5.65006312295460
-5.70883690187937
0.0534633156117021
-5.73762209444296
0.127576341217594
-2.46559338940909
-4.50848484952293
-2.76525134841990
-5.90713703848322
-6.12126423099354
-5.22892326152214
-5.97363500881866
-3.30050820005333
-6.31567823632963
-2.52406229564640
-1.34455963067528
-5.76600615574070
-5.76600615574070
-5.83792742079057
-3.50790916145574
-3.30050820005333
-5.20784942158362
-4.43140023315921
-5.64409749618363
2.28025565107209
-5.89666590274903
-5.58968481896638
0.0534633156117021
-5.92788676694401
-4.09160344414031
-4.44864246466114
-5.97863792055156
-6.45942132723675
-6.31942961851304
-5.01168653563001
-5.27753397093981
-6.65671072937929
-3.97003817362748
-4.95892010629801
-5.95346290938071
-4.10084230204070
-5.08570330265749
-5.86486740953120
-3.80697666558352
-6.14363132330336
-4.65875508634618
-3.50790916145574
-2.10635619540215
-6.16559728434732
-6.21667897528810
-5.41864879550630
-5.14376145823381
-6.74432440465452
-6.63998834590234
-4.89765290059481
-6.39790057813763
-6.19567572928221
-5.90190949324144
-4.09160344414031
-4.45723951253616
-6.29668064665305
-1.23862244720579
1.36793860306893
-5.49610887849010
-4.56754101710362
-4.04516847587883
-6.03742133179687
-6.72082766724317
-4.27333200452762
-6.71415603651888
-4.61753482454090
-5.29127833780344
-5.52770198991473
-4.61753482454090
-6.60705061403866
-6.34524002677917
-6.12126423099354
-3.56887792032697
-6.73659377446296
-6.72882464084003
-6.03261096307158
-5.36572512013301
-4.25544796300030
-4.04516847587883
-5.70883690187937
-5.96358104960096
-3.49769154326664
-5.75470066697351
-6.72788117751764
-5.83249128729054
-4.97407645521747
-5.25679708126462
-6.38765728237736
-6.32688424712797
-5.43171926184328
-3.92256026407476
-6.52341947078907
-2.43031950265909
-6.30051225508963
1.33567801697316
-4.15593849917973
-3.70889202260437
-6.73243804162323
-4.65875508634618
-4.65875508634618
-6.68475145333442
-4.21948733693807
-6.28896929402797
-4.18326998686569
-6.69907988800179
-5.84875155203873
-4.85883942638469
-5.72615615316943
-6.68921845886629
-5.54022691773013
-6.30432781827558
-6.34524002677917
1.69407441916621
-6.32316495544582
-5.59579485299306
-3.99833237635149
-6.72692166894462
-6.40464921572464
-6.09849600741786
-5.51511288109678
-4.22850156132958
-4.22850156132958
-1.85884210741363
-5.86486740953120
-2.97737281997388
-5.66194624074463
-3.63927808010622
-5.43823042713582
-6.74948473045900
-5.44472554717772
-5.36572512013301
-6.67857081244971
-5.26372542307365
-4.98916862313439
-6.09849600741786
-6.52885239782405
-6.74751438402142
-4.20141075240315
-6.63213899895165
-4.23749974047046
-6.74901621172556
-6.75135546967367
-1.55335330949243
-5.53397247644775
-5.34561399523256
-6.33427469474035
-6.33794585067060
-6.01320903566409
-6.43100195604729
-5.90190949324144
-4.44864246466114
-5.90190949324144
-6.75487903773397
-4.02648217181980
-4.97407645521747
-3.99833237635149
-6.53688144899677
-2.40672335190592
-5.41208949446186
-2.94426504205953
-6.08464253026484
-5.46411463579962
-3.44636277356166
-3.60920285456178
-4.61753482454090
-3.03223154481844
-6.36319467516452
-6.61778489963851
-6.47163498236001
-4.85883942638469
-6.65128100880935
-6.26941012057918
-0.637612171397831
-5.82157088453858
-6.40128291955645
-6.52067893939562
-5.08570330265749
-6.43422384495977
-4.46582051516054
-6.28119376040036
-5.15811554462154
-3.75813490972688
-2.46559338940909
3.91481124343110
-5.04889548477668
-6.64381674787388
-2.10635619540215
-6.32688424712797
-5.60188884176910
-5.12210998927245
-5.48335931716582
-6.47764553841783
-6.16559728434732
-5.95346290938071
-3.80697666558352
-6.37026421776422
-2.40672335190592
2.97424493491619
-5.69137324333360
-6.40799946664219
-4.67513087431386
-4.58426980058525
-1.73267827582421
-4.40541654652655
-4.53389090713274
-5.04889548477668
-6.41133367230911
-4.45723951253616
-5.95346290938071
-3.50790916145574
-6.52341947078907
-6.64758096884289
-6.57000529801257
-4.58426980058525
-3.65924800421600
-2.10635619540215
0.922130868959088
-5.01168653563001
-5.69721050809949
-6.68774550227297
-4.95892010629801
-6.44695094810334
-6.00341180045654
-5.22892326152214
-5.93816535967059
-5.39231531982473
-5.49610887849010
-3.70889202260437
-6.33427469474035
-4.01711495191433
2.11076964276967
-5.20079271776951
-6.40799946664219
-5.01168653563001
-4.66695100295534
2.28025565107209
-5.11486074245073
-4.81962482090871
-2.86645197648717
-6.43742968862161
-4.53389090713274
-6.38765728237736
-2.75392660793703
-6.52341947078907
-6.33794585067060
-6.08464253026484
-4.32659904309432
-2.41852944990782
-1.92132232630955
1.54651906201603
-5.15811554462154
-6.66881849360361
-3.47720817113655
-5.99355038424645
-3.70889202260437
-2.95531701328161
-5.92788676694401
-6.57244096964396
-4.79590351461551
-4.73999221615917
-2.46559338940909
5.03453242052549
-6.09389422695083
-6.37726957936138
-5.38569183777775
-3.68908255100093
-2.69706222676316
-4.61753482454090
-4.31776131645979
-3.08668913839714
-4.92074844211327
-3.53846574451921
-2.28777988310199
-6.70564240843668
-6.32688424712797
-6.09849600741786
-6.68625650042901
-5.58968481896638
-4.16506504032569
-5.33212635237909
-3.45666061800393
1.77661120135518
-5.87553108827302
-6.57244096964396
-4.93606524353907
-6.02778454909566
-5.57125844538255
-6.44695094810334
-3.60920285456178
-5.92788676694401
-4.36178949712610
-5.22892326152214
-6.20832581263765
-5.75470066697351
-3.50790916145574
-0.122771330277719
-6.43100195604729
-6.10765143260004
-4.75604709911415
0.657599195902929
-4.73999221615917
-5.97863792055156
-5.64409749618363
-6.33427469474035
-5.19371996870477
-5.49610887849010
-5.76600615574070
-6.72292318214619
-5.88613058601229
-6.42776402188418
-6.02778454909566
-0.224507864546025
-3.70889202260437
-1.94620209711348
-5.99848911497681
-6.38074819228401
-4.44864246466114
-4.40541654652655
-6.12126423099354
-5.12210998927245
-6.14363132330336
-6.74552138552201
-5.29812645335930
-6.70564240843668
-3.88428912192116
-4.36178949712610
3.78566942107916
-2.81038985784503
-6.63805007704062
-5.29127833780344
-2.44209351015972
-5.37905231048014
-5.34561399523256
-6.11220507731518
-2.52406229564640
-4.69144248127899
-3.24765513153807
-3.97003817362748
-6.74370184634482
-6.22908837988402
-3.60920285456178
-5.22892326152214
-3.09753252136098
-5.29812645335930
-5.12210998927245
-5.73189714643151
-5.90713703848322
-6.25347396730873
-5.62007453659342
-3.34250184035411
-4.01711495191433
-6.75548560249466
-5.01168653563001
-5.70883690187937
-5.95346290938071
-6.62403292799081
-5.55889397007349
-5.17952633482338
2.12764603997206
-1.47553703745503
-6.72594611512096
-3.99833237635149
-6.64758096884289
-4.47438547253428
-4.81962482090871
-6.18716211412541
-6.04699393349554
-6.73706575816957
-2.92211296386346
-4.80382666196388
-6.39790057813763
-6.54215392352541
-2.44209351015972
-5.15811554462154
-2.58213007061785
-6.34886304695751
-5.79398908577257
-6.67048399320454
-6.52614395693188
-6.28119376040036
-4.34422636061148
-6.43100195604729
-5.65006312295460
-5.94328058815794
-6.03261096307158
-6.70175303192765
-6.12576973995678
-2.02045632351003
-6.08927640123315
-6.36319467516452
-6.12576973995678
-6.36319467516452
-3.35296013730272
-6.65848854573467
-6.39790057813763
-6.74920539316325
-5.01168653563001
-6.73414847051102
-6.74034837603682
-5.90190949324144
-5.70883690187937
-5.55889397007349
-3.95109514555829
-5.97863792055156
-6.18716211412541
-6.22908837988402
-5.70883690187937
-6.34524002677917
-5.79953753602704
-0.804604752921815
-6.34886304695751
-6.51236107371148
-6.04221565527152
-6.18716211412541
-5.26372542307365
-6.64191056951343
-6.00341180045654
-6.31567823632963
-3.25825783574239
-4.69957421688561
-5.65601270447493
-5.15811554462154
-5.01168653563001
-5.97863792055156
-5.87553108827302
-6.70938737769000
-3.87468122325618
-6.74552138552201
-6.43742968862161
-6.41465183272539
-5.45766765150962
-5.29812645335930
-5.97863792055156
-6.53688144899677
-6.19990846898465
-6.75533798877390
-6.24944981586453
-6.67376685665451
-6.43422384495977
-5.93816535967059
-5.72039911465671
-6.74407750684601
-6.22908837988402
-6.73066343173290
-6.66543935864983
-6.75539891160977
-6.05175616646893
-6.60836060963253
-6.42124001780606
-6.68921845886629
-6.56508581899788
-6.03261096307158
-5.81608661528664
-6.74698168428543
-6.75506837427654
-6.68715230623952
-6.69211623630103
-6.22083148873737
-6.18288123867106
-6.32688424712797
-6.73659377446296
-3.50790916145574
-6.09849600741786
-6.59817437104736
-5.65006312295460
-6.56656919636153
-5.59579485299306
-6.30051225508963
-6.14363132330336
-6.72082766724317
-6.68414543144079
-6.72882464084003
-5.84875155203873
-6.33794585067060
-6.28896929402797
-5.84334750903997
-6.59363997804791
-6.70690677677175
-6.43100195604729
-4.22850156132958
-5.76600615574070
-6.67793913883572
-6.48359191347312
-5.33212635237909
-6.69297351282937
-6.14363132330336
-6.65671072937929
-6.60705061403866
-6.54736221705151
-6.16559728434732
-6.13918999534267
-6.68475145333442
-6.75396123905736
-6.64758096884289
-5.97863792055156
-6.41465183272539
-4.12846260423807
-6.71180379760571
-6.71180379760571
-6.31191080889558
-6.28119376040036
-6.34524002677917
-6.31567823632963
-6.07532665257632
-6.75054357482141
-6.27335404577021
-5.81608661528664
-5.78284404951172
-5.92788676694401
-5.24985269420495
-6.69634256307339
-5.58968481896638
-6.73737678527900
-5.15094652405299
-5.31177454871912
-6.70938737769000
-6.68475145333442
-6.73464935117927
-6.67634745255786
-6.61353932115047
-5.25679708126462
-6.52067893939562
-6.51792236275154
-6.02778454909566
-5.48335931716582
-6.72594611512096
-3.40501094328625
-6.40799946664219
-6.01320903566409
-5.77724746350535
-6.69354105714245
-6.47764553841783
-6.74280351911579
-5.82157088453858
-6.25347396730873
-6.44695094810334
-5.95346290938071
-6.73627633442343
-6.00341180045654
-6.74920539316325
-6.40128291955645
-6.74698168428543
-6.57244096964396
-6.48062674857079
-5.68551993331707
-6.71530808809952
-6.39790057813763
-6.20412516343647
-6.42451004247044
-5.96358104960096
-5.53397247644775
-6.61567013301981
-4.36178949712610
-6.62811805397250
-6.65491686777328
-6.26941012057918
-4.32659904309432
-6.05175616646893
-6.75385542571085
-6.34524002677917
-5.84334750903997
-6.36319467516452
-6.28896929402797
-4.89765290059481
-5.08570330265749
-6.75340606821524
-6.05175616646893
-6.74823304580464
-5.43171926184328
-6.36319467516452
-6.65671072937929
-5.19371996870477
-6.41465183272539
-5.85951150228435
-4.00773168675823
-6.59134871367223
-5.36572512013301
-6.50673560366889
-4.14679591278315
-5.84875155203873
-6.32316495544582
-6.00341180045654
-5.01916041596061
-5.22191469345994
-6.61778489963851
-4.79590351461551
-6.73889467115918
-5.96358104960096
-5.45766765150962
-3.41537296873106
-5.31177454871912
-6.70175303192765
-5.05628913885411
-5.97863792055156
-6.49239113667629
-6.02778454909566
-3.60920285456178
-5.46411463579962
-3.99833237635149
-5.43823042713582
-6.72594611512096
-3.40501094328625
-6.14363132330336
-6.75385542571085
-1.83373770310082
-6.74240859397353
-6.12126423099354
-4.81173376406161
-6.36319467516452
-5.55889397007349
-3.50790916145574
-4.69957421688561
-5.79398908577257
-5.90190949324144
-6.71756405550888
-6.02778454909566
-6.16994234080420
-6.09389422695083
-6.05175616646893
-6.21251041658819
-6.72353965066095
-6.56508581899788
-6.12576973995678
-6.26941012057918
-5.88613058601229
-3.92256026407476
-5.70883690187937
-6.45632780032935
-6.09849600741786
-6.22496795693601
-6.25748207350229
-6.56010215898066
-5.77724746350535
-5.43171926184328
-6.20832581263765
-3.89388097533551
-4.52543826651344
-6.56508581899788
-3.30050820005333
-6.64758096884289
-6.58437864904138
-6.58202320366317
-4.40541654652655
-6.54215392352541
-6.07064464585612
-5.70883690187937
-6.75591560487133
-6.61778489963851
-6.63013654908739
-5.12210998927245
-2.76525134841990
-5.58355873968907
-6.49239113667629
-6.63412540356528
-6.02778454909566
-6.53422114385650
-6.13473262213134
-4.65875508634618
-5.04889548477668
-6.72394687172175
-6.01808358539192
-6.02778454909566
-6.47464828301424
-6.49239113667629
-5.94837977139464
-4.44864246466114
-6.09849600741786
-4.44864246466114
-6.67698553910194
-4.65875508634618
-3.62926905017537
-6.50104595262375
-6.65671072937929
-6.00341180045654
-4.44864246466114
-5.67965057804991
-6.38074819228401
-6.15685903568164
-3.50790916145574
-4.28224995741532
-1.66899466313071
-6.55250632957508
-6.30812733621090
-6.01808358539192
-5.46411463579962
-5.30495852366452
-5.58968481896638
-1.85884210741363
-4.44002937153550
-6.58437864904138
-5.81058630078408
-5.58968481896638
-5.47696046862772
-1.60490991917134
-4.89765290059481
-5.24985269420495
-5.39892275662108
-3.68908255100093
-4.97407645521747
-5.45120462196899
-4.69144248127899
-3.08668913839714
-6.26941012057918
-6.07064464585612
-5.59579485299306
-3.14074560070998
0.127576341217594
-6.30051225508963
-5.89140626700598
-5.26372542307365
-4.89765290059481
-2.94426504205953
-3.91301654641231
-5.47054557483899
-4.85883942638469
-6.62811805397250
-6.28896929402797
-6.36319467516452
-5.04889548477668
-5.82703910853988
-6.57244096964396
-5.91754399321489
-6.16559728434732
-6.02778454909566
-5.52770198991473
-2.76525134841990
-2.34745218313689
-6.75554011240043
-3.85541729017431
-6.07532665257632
-6.28508954983948
-6.16559728434732
-6.61139246403051
-6.75158664536671
-4.93606524353907
-3.75813490972688
-4.67513087431386
-6.61353932115047
-5.74902385471396
-4.57591343146975
-5.46411463579962
-6.67698553910194
-5.92788676694401
-6.63609576292827
-6.12126423099354
-6.56010215898066
-6.66543935864983
-6.10765143260004
-6.75607925091732
-6.75095754487286
-6.75506837427654
-6.41465183272539
-6.59591519717296
-6.38074819228401
-6.53422114385650
-6.73814375084440
-5.46411463579962
-6.56010215898066
-6.63805007704062
-5.03406004086992
-6.75054357482141
-6.68014004054684
-6.72975205891178
-6.65671072937929
-5.89666590274903
-6.60705061403866
-6.61988362100658
-5.95346290938071
-6.53688144899677
-6.74077219814072
-6.32688424712797
-6.35963583598872
-5.98362478703382
-6.74240859397353
-6.45009261076264
-6.18716211412541
-6.53422114385650
-6.75054357482141
-5.90190949324144
-6.62811805397250
-6.44695094810334
-6.22908837988402
-5.01916041596061
-5.90190949324144
-6.41465183272539
-6.07532665257632
-6.67857081244971
-5.66786373176369
-6.74901621172556
-5.01168653563001
-6.54476609291378
-6.75499462558049
-6.70175303192765
-6.04221565527152
-6.69634256307339
-6.58437864904138
-6.48947410752587
-5.90713703848322
-6.71530808809952
-6.68323036098919
-6.74719651744349
-6.15246584347285
-6.73497961707897
-5.10759545037837
-6.73889467115918
-6.64758096884289
-6.13918999534267
-6.23319275758139
-6.16559728434732
-6.34524002677917
-6.46127073278103
-6.42776402188418
-6.61778489963851
-6.12126423099354
-6.74698168428543
-6.30812733621090
-6.28896929402797
-6.67213344755484
-6.54994229593861
-5.41864879550630
-6.61778489963851
-5.86486740953120
-6.61778489963851
-6.22908837988402
-6.73155875930338
-5.80506994103087
-6.36319467516452
-6.73330127869244
-6.16559728434732
-6.36319467516452
-4.67513087431386
-6.71530808809952
-6.75554011240043
-6.58904140404592
-6.69354105714245
-5.73189714643151
-6.30812733621090
-6.46249880889351
-6.63998834590234
-6.73889467115918
-6.49529212057608
-6.54736221705151
-6.73030110118274
-6.12126423099354
-6.48359191347312
2.11076964276967
-5.98859560826545
-4.73194070680573
-3.54861918170577
-6.68921845886629
-3.40501094328625
-4.65875508634618
4.15673193895288
-4.78000908416687
-5.43823042713582
-1.79596075725185
-3.08668913839714
-3.24765513153807
-3.03223154481844
-5.43171926184328
-3.65924800421600
-6.74240859397353
-3.50790916145574
0.890768816898847
-3.75813490972688
-4.69957421688561
-0.595503007877559
-0.0935593418024924
-1.66899466313071
-4.04516847587883
-6.05175616646893
-5.55889397007349
-6.33427469474035
-4.61753482454090
-2.81038985784503
-3.70889202260437
0.890768816898847
-2.85527164326001
-1.14508503601169
-3.14074560070998
-6.14363132330336
-5.26372542307365
1.44887086019446
-6.31567823632963
-6.20832581263765
-6.00831844068563
-4.44864246466114
0.890768816898847
-5.49610887849010
-5.49610887849010
6.00692608044364
-5.33212635237909
-4.65875508634618
-5.01168653563001
-6.69907988800179
-4.22850156132958
-2.69706222676316
3.24110958224443
-5.69137324333360
-5.19371996870477
-2.38306302015021
-4.80382666196388
-4.61753482454090
-3.67915374732325
-5.90190949324144
-1.92132232630955
-4.25544796300030
-5.12210998927245
-4.50848484952293
1.61193876824310
-4.61753482454090
-5.07102831125707
-0.382791081440555
1.53020424858585
1.85954911481001
-1.98340141393961
-5.13656034716399
-6.05175616646893
-5.65006312295460
-3.40501094328625
-2.86645197648717
-4.27333200452762
1.44887086019446
-2.96635293925306
-2.75392660793703
-6.24135337722423
-4.13763728113593
-6.08927640123315
-5.22892326152214
-0.942000259955347
-6.52067893939562
-4.97407645521747
-6.38421075995600
-5.59579485299306
0.127576341217594
-5.90190949324144
-5.92788676694401
3.42102500345923
-3.23703638208312
-2.63979671432343
-4.44864246466114
-4.70768990724159
2.62404124286725
-0.238977474153246
-5.90713703848322
-6.37726957936138
-4.73999221615917
-3.53846574451921
-5.19371996870477
-3.80697666558352
-5.19371996870477
-2.63979671432343
-5.12934319084354
-5.04889548477668
-3.80697666558352
0.890768816898847
-4.66695100295534
-5.49610887849010
-3.30050820005333
-1.47553703745503
-0.0935593418024924
-4.31776131645979
-6.05175616646893
-5.73762209444296
-3.30050820005333
-4.96650630338306
-3.46694241719556
-5.29812645335930
-1.21197769883208
-4.89765290059481
-3.80697666558352
-6.41133367230911
-3.08668913839714
-6.08464253026484
-5.65006312295460
-2.16723188923462
-5.78284404951172
-3.30050820005333
-6.38074819228401
-4.40541654652655
-2.10635619540215
-6.12126423099354
-3.85541729017431
-2.52406229564640
-5.76600615574070
-2.63979671432343
-6.31567823632963
-6.13473262213134
-2.58213007061785
-1.60490991917134
-6.22908837988402
-4.53389090713274
-1.07779124192543
-5.60188884176910
-2.28777988310199
-4.22850156132958
-3.49769154326664
-4.04516847587883
-4.57591343146975
-3.50790916145574
-5.11486074245073
2.36560035212209
-3.07582971018267
-6.12126423099354
-1.21197769883208
1.28740747720926
-3.40501094328625
-1.66899466313071
-6.09849600741786
-4.57591343146975
-5.84334750903997
-5.66786373176369
-3.35296013730272
-6.26941012057918
-3.30050820005333
-4.85883942638469
-3.99833237635149
-5.48974212045328
-4.37054699750746
-3.03223154481844
-2.57054860612482
-6.75548560249466
-4.93606524353907
-0.0935593418024924
-3.65924800421600
-2.52406229564640
-5.53397247644775
-3.84576125575742
-4.02648217181980
-6.74665418538697
-2.26379864633359
-6.72594611512096
-4.44864246466114
-6.75577437822986
-2.16723188923462
-6.16123618263980
-6.55505431796090
-6.38074819228401
-2.16723188923462
-3.99833237635149
-6.18716211412541
-3.40501094328625
-4.40541654652655
-6.46249880889351
-6.52614395693188
-2.75392660793703
-0.166468973610801
-2.58213007061785
-4.27333200452762
-3.87468122325618
-3.45666061800393
-6.75533798877390
-6.75445222889693
-3.55875657364169
-3.08668913839714
-5.61402868356928
-4.78000908416687
-6.52067893939562
-5.54646531376189
-4.78000908416687
-5.27753397093981
-6.47464828301424
-6.67857081244971
-6.16123618263980
-3.09753252136098
-1.01009631657332
-6.09849600741786
-5.73762209444296
-2.63979671432343
-5.25679708126462
-3.30050820005333
-5.36572512013301
-6.59817437104736
-5.04889548477668
-6.62811805397250
-6.55505431796090
-5.48974212045328
-6.67311594425024
-6.64758096884289
-4.52543826651344
-5.55889397007349
-6.71530808809952
-4.22850156132958
-5.25679708126462
-6.53688144899677
-6.50104595262375
-2.16723188923462
-6.25748207350229
-4.60093440306434
-6.16559728434732
-4.65875508634618
-6.71975584191571
-5.97863792055156
-2.03277586953224
-5.17240545000674
-4.04516847587883
-6.16559728434732
-4.32659904309432
-6.23728109002813
-4.35301595149411
-4.31776131645979
-6.48359191347312
-5.95346290938071
-6.74823304580464
-5.26372542307365
-6.63805007704062
-5.55889397007349
-6.61694159933150
-2.10635619540215
-6.03742133179687
-6.66543935864983
-4.85883942638469
-6.33058749355948
-5.91754399321489
-5.86486740953120
-6.04699393349554
-6.60922956165990
-5.13656034716399
-6.05175616646893
-6.28508954983948
-5.39892275662108
-4.36178949712610
-5.47054557483899
-4.06379059893533
-3.14074560070998
-4.69957421688561
-6.41465183272539
-4.75604709911415
-6.64758096884289
-3.35296013730272
-6.24944981586453
-0.0202485787283257
-4.53389090713274
-6.60485562116679
-6.62811805397250
-6.66372572329699
-6.13473262213134
-2.40672335190592
-3.75813490972688
-6.75600543759424
-6.45632780032935
-6.70938737769000
-5.48974212045328
-6.75328742900855
-6.36319467516452
-6.16559728434732
-5.35903745708349
-6.26941012057918
-6.73243804162323
-4.85883942638469
-6.75607925091732
-6.74077219814072
-6.30812733621090
-6.45009261076264
-6.31567823632963
-6.73814375084440
-6.75607925091732
-6.51792236275154
-6.64758096884289
-6.74432440465452
-4.22850156132958
-6.66881849360361
-6.75577437822986
-5.36572512013301
-6.58904140404592
-6.71530808809952
-6.56010215898066
-6.52067893939562
-6.41465183272539
-6.75458708138454
-5.33212635237909
-5.76600615574070
-6.22908837988402
-6.57486059602471
-5.67965057804991
-6.74552138552201
-5.55889397007349
-5.69721050809949
-6.53688144899677
-6.69494983273324
-6.20832581263765
-5.66194624074463
-6.71756405550888
-5.78284404951172
-5.78284404951172
-6.75037363217399
-3.87468122325618
-5.41864879550630
-6.14363132330336
-6.57486059602471
-6.70122396519512
-6.75396123905736
-6.43100195604729
-4.54232750250141
-5.27063771963205
-6.48947410752587
-4.27333200452762
-4.33542072447822
-6.67213344755484
-6.59591519717296
-6.75506837427654
-6.64305681565806
-6.70938737769000
-5.66194624074463
-5.52141545813107
-4.44864246466114
-6.49239113667629
-6.63213899895165
-6.71060361027318
-6.59591519717296
-5.92788676694401
-6.69771924816290
-6.22083148873737
-6.01808358539192
-6.60264458304428
-3.03223154481844
-6.33794585067060
-3.03223154481844
-6.47764553841783
-6.66881849360361
-6.75411535618604
-6.46556024529965
-6.73066343173290
-6.67698553910194
-6.32688424712797
-6.51514974085683
-6.20832581263765
-5.04889548477668
-6.29668064665305
-6.61778489963851
-3.11917115153674
-5.67965057804991
-6.70938737769000
-6.68625650042901
-6.28896929402797
-6.74823304580464
-5.33212635237909
-6.72594611512096
-5.96861605183512
-6.47764553841783
-6.50955636131550
-6.35606095156229
-5.64409749618363
-6.09849600741786
-6.70436199485097
-6.73889467115918
-6.71132603431391
-5.15094652405299
-6.72353965066095
-5.73762209444296
-6.69211623630103
-6.51514974085683
-6.56508581899788
-6.68774550227297
-6.65671072937929
-6.63412540356528
-5.82157088453858
-6.21251041658819
-6.11674267677968
-5.52770198991473
-5.12210998927245
-2.55895109638117
-0.122771330277719
-2.93319702558681
-3.90345678349923
-6.68169322339333
-6.28508954983948
-6.26941012057918
-3.87468122325618
-3.56887792032697
-4.94369957637602
-6.22908837988402
-2.22770645180124
-6.20412516343647
-6.14363132330336
-5.35233374878334
-5.76036143398242
-3.24765513153807
0.127576341217594
-5.70883690187937
-3.99833237635149
-4.70768990724159
-2.52406229564640
-5.60796678529451
-2.16723188923462
-2.58213007061785
-1.92132232630955
-3.90345678349923
-5.46411463579962
-6.52885239782405
-3.97003817362748
-2.97737281997388
-2.34745218313689
-5.22191469345994
-4.65875508634618
-3.93208793648657
-6.54736221705151
-3.80697666558352
0.969294286429209
-4.99669063921689
-3.60920285456178
-5.58968481896638
-6.71975584191571
-5.43171926184328
-4.65875508634618
-5.16526851993946
-6.38765728237736
-4.40541654652655
-3.07582971018267
-4.49146725152987
-4.95131786396233
-6.37377492118812
-5.09301673048175
-0.804604752921815
-5.62007453659342
-4.79590351461551
-6.14363132330336
-4.21948733693807
-1.85884210741363
-3.71877269053014
-5.24289226189465
-3.68908255100093
0.277005786226958
-4.22850156132958
-4.85883942638469
-6.59591519717296
-3.45666061800393
-5.36572512013301
-2.54733754138688
-5.66786373176369
-6.07532665257632
-4.55074805261945
-5.73762209444296
-4.85883942638469
-1.92132232630955
-4.53389090713274
-4.93606524353907
-5.91234853847437
-4.78000908416687
-3.40501094328625
-3.78748809899277
-5.97863792055156
-4.63407106501491
-1.79596075725185
-4.04516847587883
-6.38074819228401
-2.75392660793703
0.719424765987885
-5.12210998927245
0.657599195902929
-6.16559728434732
-1.64340890129887
-4.62581096740322
-6.37377492118812
-1.07779124192543
-2.75392660793703
-4.68329470042174
-4.53389090713274
-4.78000908416687
-6.68921845886629
-6.02778454909566
-6.02778454909566
-4.41409382065474
-2.86645197648717
-1.07779124192543
-6.22496795693601
-4.73999221615917
-3.90345678349923
-5.01168653563001
0.0534633156117021
0.504158438234959
-6.46249880889351
-4.81962482090871
-6.57244096964396
-5.99848911497681
-4.93606524353907
-4.44864246466114
-6.44061948703282
-5.76036143398242
-4.27333200452762
-2.59369548986023
-5.11486074245073
-4.38801386251828
-4.96650630338306
-2.10635619540215
-1.01009631657332
-5.79398908577257
-4.73999221615917
-4.42275504953229
-6.30051225508963
0.890768816898847
-4.85883942638469
-4.73999221615917
-4.89765290059481
-5.58968481896638
-4.40541654652655
-6.75591560487133
-1.87137024169409
-5.73189714643151
-3.55875657364169
-2.40672335190592
-1.14508503601169
-6.47464828301424
-6.22083148873737
-3.31103067800447
-5.43171926184328
-5.04889548477668
1.77661120135518
-2.88876450718959
-4.47438547253428
-6.54215392352541
-5.90190949324144
-5.19371996870477
-5.10759545037837
-6.06123249666379
-5.12210998927245
-2.58213007061785
-2.59369548986023
-5.05628913885411
-4.07307759258762
-6.03261096307158
-5.66194624074463
0.812644478634347
-4.56754101710362
-4.85102859579077
-1.60490991917134
-2.51240060490020
-5.24289226189465
-5.22892326152214
-4.57591343146975
-2.92211296386346
-6.47764553841783
-4.78000908416687
-5.55268766454300
-1.14508503601169
-4.27333200452762
-1.21197769883208
-6.49239113667629
-5.60188884176910
-6.23728109002813
-3.64927106478643
-6.35963583598872
-6.74586814906157
-6.67376685665451
-6.65310696091663
-6.61778489963851
-6.75328742900855
-6.41795394789104
-6.59591519717296
-6.75210318352340
-6.74240859397353
-5.70883690187937
-6.43100195604729
-6.47163498236001
-6.75573269418427
-6.74552138552201
-6.74698168428543
-6.74823304580464
-3.68908255100093
-6.73547086542667
-6.46860563645515
-6.58437864904138
-6.75054357482141
-6.71298793968761
-6.54736221705151
-6.67698553910194
-6.56260201161459
-5.87553108827302
-6.75533798877390
-6.26941012057918
-6.68565689146547
-6.74966749896660
-5.78284404951172
-6.54215392352541
-6.46556024529965
-6.22908837988402
-6.67698553910194
-6.74823304580464
-6.70938737769000
-6.75158664536671
-6.24944981586453
-5.48974212045328
-6.68625650042901
-6.10308174263427
-6.56010215898066
-6.45321822817131
-6.62403292799081
-6.72882464084003
-4.45723951253616
-6.34524002677917
-4.06379059893533
-6.36319467516452
-5.82157088453858
-6.74920539316325
-6.50673560366889
-5.17240545000674
-6.73381179168123
-6.40464921572464
-6.51514974085683
-6.35247002188522
-6.14805660601342
-5.95853000211615
-6.67213344755484
-5.65006312295460
-5.89666590274903
-5.97863792055156
-6.69634256307339
-5.01916041596061
-6.38765728237736
-6.38074819228401
-5.11486074245073
-6.54736221705151
-6.65128100880935
-6.28896929402797
-6.44695094810334
-6.00341180045654
-6.29283299296583
-6.22908837988402
-6.53688144899677
-6.34886304695751
-6.50673560366889
-6.26941012057918
-6.73066343173290
-6.22496795693601
-6.71369109908726
-6.61778489963851
-6.54476609291378
-3.30050820005333
-6.63213899895165
-6.71866797133761
-5.77163483224834
-6.57000529801257
-5.86486740953120
-6.17858431796608
-5.39892275662108
-6.68169322339333
-6.65671072937929
-5.12934319084354
-6.34524002677917
-6.72188344732000
-5.30495852366452
-6.18716211412541
-6.07532665257632
-6.24135337722423
-6.57965171303432
-5.94837977139464
-6.54736221705151
-5.92788676694401
-6.18716211412541
-6.26147413444522
-2.92211296386346
-6.67538422050355
-6.75411535618604
-5.15811554462154
-5.35903745708349
-5.53397247644775
-6.07532665257632
-6.01320903566409
-6.14363132330336
-6.34524002677917
-4.04516847587883
-6.24944981586453
-6.70042448259003
-6.30432781827558
-6.53952570888641
-6.30812733621090
-6.57726417715483
-6.32316495544582
-6.57244096964396
-5.74333099720378
-3.99833237635149
-6.46249880889351
-6.51236107371148
-5.94328058815794
-6.08464253026484
-4.43140023315921
-5.76600615574070
-5.00419661004877
-6.38074819228401
-6.52067893939562
-5.67965057804991
-4.55074805261945
-6.48062674857079
-6.75135546967367
-5.26372542307365
-6.54736221705151
-6.60705061403866
-6.46556024529965
-6.45009261076264
-6.45942132723675
-6.72938331543153
-6.68169322339333
-5.85413954978685
-6.17858431796608
-6.44061948703282
-2.81038985784503
-6.52067893939562
-6.64570688098370
-5.92788676694401
-6.05175616646893
-6.75297936278145
-6.60485562116679
-6.34160096135020
-5.54646531376189
-6.70938737769000
-6.10308174263427
-6.35963583598872
-6.68169322339333
-6.39450219146817
-6.67857081244971
-6.65491686777328
-6.52885239782405
-6.63609576292827
-6.43422384495977
-5.68551993331707
-6.60705061403866
-6.70938737769000
-6.52614395693188
-6.02294208986911
-6.75607925091732
-6.72082766724317
-6.48947410752587
-6.57965171303432
-6.75340606821524
-6.64570688098370
-6.67376685665451
-6.65671072937929
-6.51514974085683
-4.04516847587883
-5.52770198991473
-6.64570688098370
-6.36319467516452
-6.18716211412541
-6.47163498236001
-6.37026421776422
-6.40464921572464
-5.95853000211615
-5.50879425881186
-6.28896929402797
-6.30051225508963
-6.11674267677968
-6.37377492118812
-6.66713694875204
-6.45942132723675
-6.56755358113054
-2.58213007061785
-6.73889467115918
-5.52770198991473
-6.46556024529965
-6.38765728237736
-4.68329470042174
-5.90190949324144
-6.40464921572464
-6.74173789991192
-5.13656034716399
-6.75577437822986
-6.56508581899788
-6.09849600741786
-6.74665418538697
-6.24944981586453
-5.15811554462154
-6.19567572928221
-6.38074819228401
-6.73706575816957
-6.64758096884289
-5.65006312295460
-6.59591519717296
-5.73189714643151
-6.31942961851304
-5.14376145823381
-6.49529212057608
-6.30051225508963
-6.74948473045900
-6.73243804162323
-6.63213899895165
-4.95892010629801
-5.52770198991473
-6.50673560366889
-6.72188344732000
-6.58437864904138
-5.07102831125707
-6.57486059602471
-6.66372572329699
-5.48974212045328
-6.72082766724317
-6.07532665257632
-6.39108775954808
-6.56010215898066
-6.68475145333442
-6.65671072937929
-5.33212635237909
-5.82157088453858
-6.69907988800179
-5.75470066697351
-6.75524166556847
-5.10759545037837
-4.79590351461551
-5.49610887849010
-6.21667897528810
-6.20832581263765
-6.69494983273324
-6.68169322339333
-5.79398908577257
-6.02778454909566
-6.20832581263765
-5.58355873968907
-4.97407645521747
-6.72292318214619
-6.69354105714245
-6.31191080889558
-3.70889202260437
-5.70883690187937
-5.70883690187937
-5.62007453659342
-5.01168653563001
-6.67376685665451
-5.33212635237909
-6.09849600741786
-6.04699393349554
-6.68169322339333
-6.64570688098370
-6.68774550227297
-4.53389090713274
-6.73497961707897
-6.74173789991192
-5.82157088453858
-6.71415603651888
-5.28441417699694
-4.99669063921689
-6.28508954983948
-6.72082766724317
-6.75411535618604
-5.29812645335930
-5.76600615574070
-6.68169322339333
-6.73066343173290
-5.84875155203873
-6.74823304580464
-6.51514974085683
-6.05175616646893
-6.52067893939562
-6.75548560249466
-5.33212635237909
-6.53422114385650
-6.14363132330336
-6.39790057813763
-6.75577437822986
-6.20832581263765
-6.75607925091732
-6.75011355951932
-6.14363132330336
-6.26147413444522
-6.43100195604729
-6.75445222889693
-5.79398908577257
-6.72353965066095
-5.41864879550630
-5.79953753602704
-6.70690677677175
-6.44695094810334
-6.74586814906157
-6.11220507731518
-6.45009261076264
-6.75539891160977
-6.31942961851304
-5.82703910853988
-6.72882464084003
-6.15246584347285
-6.65128100880935
-6.12126423099354
-3.90345678349923
-6.75606963152218
-6.04699393349554
-6.75607925091732
-6.75609208970291
-6.74493091771358
-5.22892326152214
-6.75011355951932
-5.76036143398242
-5.67965057804991
-6.75506837427654
-6.30051225508963
-6.34524002677917
-6.53422114385650
-6.65671072937929
-6.26941012057918
-5.29812645335930
-6.72188344732000
-6.67698553910194
-6.75210318352340
-6.57000529801257
-6.73933775790416
-6.47764553841783
-6.47163498236001
-4.65875508634618
-5.84875155203873
-6.08927640123315
-6.63998834590234
-6.72788117751764
-6.66713694875204
-5.75470066697351
-6.64758096884289
-4.00773168675823
-6.75517432980251
-6.26941012057918
-6.61778489963851
-6.69494983273324
-6.74432440465452
-5.29812645335930
-6.74552138552201
-6.49529212057608
-6.45321822817131
-6.24540961916970
-5.15811554462154
-6.71711835686754
-6.58671804916897
-6.75297936278145
-6.46556024529965
-5.74902385471396
-6.62811805397250
-6.68921845886629
-6.13473262213134
-6.54736221705151
-6.64943901145144
-5.65006312295460
-6.53422114385650
-6.05175616646893
-6.69354105714245
-6.69634256307339
-6.64191056951343
-6.24944981586453
-6.75577437822986
-6.75310441491823
-6.64191056951343
-6.71866797133761
-6.12126423099354
-5.26372542307365
-6.73706575816957
-6.30051225508963
-4.55074805261945
-5.87553108827302
-6.70436199485097
-6.43422384495977
-5.98859560826545
-6.73814375084440
-6.05175616646893
-5.65006312295460
-6.61778489963851
-6.64758096884289
-6.63805007704062
-6.34524002677917
-6.07999261404590
-6.72082766724317
-6.70815509985620
-6.68014004054684
-6.59591519717296
-6.73497961707897
-6.71298793968761
-6.72082766724317
-6.20832581263765
-6.67698553910194
-6.66543935864983
-6.27335404577021
-6.68921845886629
-6.54736221705151
-4.81962482090871
-6.71530808809952
-6.12126423099354
-6.18716211412541
-6.42124001780606
-5.62007453659342
-6.66025031683941
-6.61353932115047
-6.16559728434732
-6.56010215898066
-3.77771974782144
-6.00341180045654
-6.40464921572464
-6.07999261404590
-5.84875155203873
-6.54476609291378
-5.81058630078408
-6.65671072937929
-6.70042448259003
-6.68565689146547
-6.72882464084003
-5.92788676694401
-5.22892326152214
-5.52770198991473
-6.18716211412541
-5.44472554717772
-6.38074819228401
-5.08570330265749
-6.74370184634482
-6.47163498236001
-5.12210998927245
-3.58907247794564
-6.50673560366889
-6.50389880077164
-6.26941012057918
-5.95346290938071
-6.66543935864983
-6.30432781827558
-5.46411463579962
-6.63213899895165
-6.43742968862161
-5.97863792055156
-6.67376685665451
-2.92211296386346
-6.69067537020898
-6.75607925091732
-6.75506837427654
-6.43100195604729
-6.13025920366937
-5.23591578433371
-5.49610887849010
-6.60705061403866
-6.14363132330336
-6.37726957936138
-5.39892275662108
-6.52067893939562
-5.25679708126462
-5.41864879550630
-5.65601270447493
-3.75813490972688
-6.08464253026484
-5.95346290938071
-6.31191080889558
-6.11674267677968
-6.70815509985620
-6.72844948442969
-6.58437864904138
-6.74643293929882
-6.07064464585612
-6.67857081244971
-6.68774550227297
-6.15246584347285
-5.45766765150962
-6.49817705922523
-4.92841486545149
-4.81962482090871
-6.52067893939562
-5.78284404951172
-6.51792236275154
-6.09849600741786
-2.86645197648717
-4.63407106501491
-6.54476609291378
-6.48359191347312
-6.16123618263980
-6.41465183272539
-5.14376145823381
-5.43171926184328
-6.75594446305675
-5.41208949446186
-5.22892326152214
-5.19371996870477
-6.74240859397353
-6.33427469474035
-2.94426504205953
-6.57965171303432
-6.72844948442969
-3.95109514555829
-5.82157088453858
-6.28508954983948
-5.35233374878334
-6.70175303192765
-3.99833237635149
-5.43171926184328
-3.70889202260437
-6.10308174263427
-6.11674267677968
-4.67513087431386
-6.43100195604729
-3.48745787982692
-4.78000908416687
-6.59134871367223
-6.70938737769000
-6.75607925091732
-5.62007453659342
-6.20832581263765
-5.50245959127630
-4.61753482454090
-5.17952633482338
-5.50245959127630
-5.89666590274903
-6.52614395693188
-6.53422114385650
-6.09389422695083
-6.72082766724317
-1.82116143306847
-5.59579485299306
-5.74902385471396
-5.97863792055156
-4.85883942638469
-6.31567823632963
-3.45666061800393
-5.58355873968907
-6.07532665257632
-5.97863792055156
-5.94837977139464
-6.59134871367223
-5.63811582416203
-5.83249128729054
-3.35296013730272
-5.62007453659342
-6.50389880077164
-6.17858431796608
-6.72594611512096
-5.67965057804991
-5.04889548477668
-6.26545015013752
-6.46249880889351
-6.14805660601342
-6.38074819228401
-5.46411463579962
-6.26941012057918
-6.46249880889351
-6.52614395693188
-3.50790916145574
-5.55889397007349
-6.63805007704062
-6.74214245737474
-6.67698553910194
-6.20832581263765
-6.49239113667629
-6.38765728237736
-6.53688144899677
-6.53422114385650
-6.40128291955645
-6.74552138552201
-6.54736221705151
-6.75499462558049
-5.75470066697351
-6.68565689146547
-6.72788117751764
-6.75231509457535
-6.67698553910194
-6.01320903566409
-6.71822868562636
-6.75548560249466
-5.12210998927245
-4.04516847587883
-6.16123618263980
0.127576341217594
-6.54736221705151
-5.47054557483899
-6.70938737769000
-6.68921845886629
-5.11486074245073
-6.44695094810334
-5.73762209444296
-5.84875155203873
-6.46249880889351
-6.47764553841783
-6.32688424712797
-6.07532665257632
-4.49146725152987
-3.83608917608990
-5.54022691773013
-6.50673560366889
-5.33212635237909
-6.75577437822986
-6.44695094810334
-6.70938737769000
-6.57726417715483
-3.75813490972688
-6.68169322339333
-3.70889202260437
-4.98916862313439
-6.41795394789104
-5.67376517753212
-5.21489008014710
-6.30812733621090
-5.84875155203873
-5.84875155203873
-6.75506837427654
-5.66786373176369
-6.30051225508963
-6.68921845886629
-6.48359191347312
-4.60924263642794
-6.65671072937929
-4.22850156132958
-5.31177454871912
-6.68169322339333
-3.72863731320528
-5.51511288109678
-6.57726417715483
-6.35963583598872
-6.73579471839628
-6.75577437822986
-6.07999261404590
-6.28896929402797
-6.60922956165990
-5.96358104960096
-6.39790057813763
-6.42776402188418
-5.79953753602704
-6.32316495544582
-6.39790057813763
-6.49239113667629
-6.75310441491823
-6.72882464084003
-6.44379324019339
-6.41465183272539
-2.98837665544406
-5.76600615574070
-6.36319467516452
-4.47438547253428
-4.08234854098928
-5.72039911465671
-6.36319467516452
-5.72615615316943
-5.95853000211615
-6.74077219814072
-6.56010215898066
-6.73579471839628
-6.74872724210926
-6.19567572928221
-5.62007453659342
-6.75396123905736
-6.62811805397250
-6.47764553841783
-6.67376685665451
-6.71756405550888
-6.74823304580464
-6.52067893939562
-6.68625650042901
-6.69771924816290
-6.58437864904138
-6.75607925091732
-6.75598299233892
-4.37928845263819
-4.89765290059481
-6.61778489963851
-6.14363132330336
-6.65671072937929
-6.43742968862161
-5.82157088453858
-5.93303408593262
-6.58437864904138
-6.66881849360361
-6.65848854573467
-6.03261096307158
-6.71530808809952
-6.60705061403866
-6.67213344755484
-6.74698168428543
-6.69771924816290
-3.52829626208202
-5.15094652405299
-6.66982025494009
-6.26941012057918
-5.65006312295460
-6.00831844068563
-6.02778454909566
-6.74240859397353
-6.50955636131550
-6.59817437104736
-6.75245297257231
-5.95346290938071
-6.24944981586453
-6.39108775954808
-6.73814375084440
-6.72882464084003
-6.63805007704062
-6.74077219814072
-6.67376685665451
-6.75586744326862
-6.45009261076264
-3.16225586888067
-3.53846574451921
-6.71415603651888
-4.27333200452762
-6.17427135201046
-6.18716211412541
-6.58671804916897
-6.75548560249466
-6.61139246403051
-6.35606095156229
-6.12126423099354
-5.49610887849010
-6.27728192571060
-6.51124201741055
-6.71530808809952
-6.34524002677917
-6.57965171303432
-6.64570688098370
-6.67538422050355
-6.69354105714245
-4.88217564666267
-5.72615615316943
-5.29812645335930
-5.95346290938071
-6.65671072937929
-6.71644409442952
-6.04221565527152
-6.45009261076264
-6.67857081244971
-4.61753482454090
-5.91234853847437
-5.98859560826545
-6.27728192571060
-6.53688144899677
-5.12210998927245
-6.63998834590234
-6.73066343173290
-6.47764553841783
-2.92211296386346
-5.10759545037837
-6.23728109002813
-4.61753482454090
-5.77163483224834
-6.75054357482141
-6.19990846898465
-6.71756405550888
-5.13656034716399
-6.24944981586453
-6.61139246403051
-5.34561399523256
-6.63805007704062
-5.79398908577257
-6.61778489963851
-6.47163498236001
-5.79398908577257
-6.22908837988402
-4.53389090713274
-5.95346290938071
-6.60041749967114
-4.78000908416687
-5.37239673793189
-6.44695094810334
-6.62608351360697
-6.22496795693601
-6.66543935864983
-6.71298793968761
-5.17952633482338
-5.74902385471396
-6.26941012057918
-6.68475145333442
-6.36319467516452
-6.37377492118812
-5.08570330265749
-6.61778489963851
-6.41465183272539
-0.804604752921815
-4.49146725152987
-6.07532665257632
-5.22892326152214
-6.27335404577021
-4.73999221615917
-6.35606095156229
-5.55889397007349
-6.63013654908739
-5.97863792055156
-6.60922956165990
-6.59591519717296
-5.90190949324144
-5.44472554717772
-6.70436199485097
-6.75173734922385
-6.06123249666379
-6.54476609291378
-6.69771924816290
-6.11220507731518
-6.54110540945548
-6.22908837988402
-4.31776131645979
-4.53389090713274
-6.74993720394181
-4.57591343146975
-4.55915255748685
-6.55505431796090
-5.65006312295460
-6.17858431796608
-6.32688424712797
-6.58437864904138
-5.82157088453858
-6.53952570888641
-5.65006312295460
-6.41465183272539
-3.70889202260437
-4.27333200452762
-6.05175616646893
-5.06366674768091
-6.26941012057918
-6.42451004247044
-6.75095754487286
-5.92788676694401
-6.75605036688110
-6.03742133179687
-6.63013654908739
-6.53952570888641
-5.84875155203873
-6.13473262213134
-6.67376685665451
-6.75037363217399
-5.36572512013301
-6.47764553841783
-6.02778454909566
-6.44695094810334
-6.70436199485097
-6.74006300064776
-5.19371996870477
-6.16559728434732
-6.46249880889351
-6.75411535618604
-4.97407645521747
-6.39450219146817
-6.65671072937929
-5.95346290938071
-6.38074819228401
-6.75297936278145
-6.70640336175959
-6.61778489963851
-6.53422114385650
-6.65671072937929
-6.70938737769000
-5.58968481896638
-5.90190949324144
-6.60705061403866
-6.07532665257632
-5.39892275662108
-6.59363997804791
-6.60041749967114
-6.16123618263980
-6.56508581899788
-6.75396123905736
-6.47764553841783
-6.75539891160977
-4.34422636061148
-5.95346290938071
-5.82157088453858
-6.02778454909566
-6.70690677677175
-6.74609580807981
-5.76600615574070
-6.53422114385650
-6.57244096964396
-6.08927640123315
-6.54736221705151
-4.35301595149411
-4.77203780106660
-3.70889202260437
-6.58437864904138
-6.39790057813763
-6.45942132723675
-6.58202320366317
-5.03406004086992
-6.32688424712797
-6.60922956165990
-6.73814375084440
-5.67965057804991
-5.57741661516113
-6.41465183272539
-6.50104595262375
-5.41864879550630
-5.12210998927245
-6.71298793968761
-5.33212635237909
-4.74802768026198
-6.75396123905736
-6.63805007704062
-6.29283299296583
-6.28896929402797
-6.74173789991192
-5.52770198991473
-6.37726957936138
-6.75054357482141
-5.43171926184328
-6.43100195604729
-6.69154227905786
-5.33212635237909
-6.02778454909566
-6.54215392352541
-5.76600615574070
-6.15246584347285
-6.75054357482141
-6.73889467115918
-5.70883690187937
-6.71180379760571
-6.61567013301981
-6.71415603651888
-6.46860563645515
-6.71599198285808
-6.33794585067060
-3.65924800421600
-6.75245297257231
-6.69634256307339
-6.38074819228401
-6.43100195604729
-6.43742968862161
-6.03742133179687
-6.11220507731518
-6.48359191347312
-6.53315339099629
-6.34524002677917
-6.75310441491823
-6.46556024529965
-6.27728192571060
-6.63805007704062
-6.61139246403051
-6.00831844068563
-6.22083148873737
-4.53389090713274
-5.22892326152214
-4.18326998686569
-6.39790057813763
-6.64570688098370
-6.71298793968761
-6.67376685665451
-6.02778454909566
-6.62403292799081
-5.52770198991473
-4.81962482090871
-6.24944981586453
-6.07064464585612
-6.66543935864983
-6.39790057813763
-5.15811554462154
-6.70306553601463
-6.74146535038304
-6.57244096964396
-4.85883942638469
-1.47553703745503
-4.22850156132958
-5.20079271776951
-4.57591343146975
-6.54736221705151
-1.92132232630955
-3.90345678349923
-6.38074819228401
0.890768816898847
-5.78842459026746
-6.12126423099354
-3.60920285456178
-6.30432781827558
-4.52543826651344
-5.25679708126462
-3.27941510839913
-2.46559338940909
-6.74920539316325
-5.87553108827302
-4.53389090713274
-4.53389090713274
-3.95109514555829
-1.98340141393961
-6.75054357482141
-0.595503007877559
-2.34745218313689
-3.80697666558352
-6.32688424712797
-1.27846923038661
-4.93606524353907
-6.00831844068563
4.82153489896752
-6.36319467516452
-5.08570330265749
-5.39892275662108
-2.63979671432343
-6.44695094810334
-3.75813490972688
-5.33212635237909
-0.735305302506258
-2.97737281997388
-6.10765143260004
-5.06366674768091
-4.09160344414031
-4.69957421688561
-2.27579728734311
-2.28777988310199
-6.75158664536671
-4.49146725152987
-2.04507937030381
-2.31169693886785
-4.04516847587883
-1.54042404394612
-5.26372542307365
-5.98859560826545
-0.804604752921815
-5.82157088453858
-1.92132232630955
-5.55889397007349
-2.97737281997388
-5.38569183777775
-2.46559338940909
-4.18326998686569
-2.73122899121938
-2.69706222676316
-6.00831844068563
-4.70768990724159
-4.57591343146975
-4.31776131645979
-4.98916862313439
-2.29974643361024
-5.67965057804991
-6.74772280424938
-1.82116143306847
-3.55875657364169
-3.40501094328625
-3.80697666558352
-2.11856342466991
-4.44002937153550
-5.52141545813107
-1.54042404394612
-5.54646531376189
-4.31776131645979
-4.93606524353907
-3.40501094328625
-6.09849600741786
-4.18326998686569
-5.15811554462154
-1.98340141393961
1.36793860306893
-4.86663421172799
-4.89765290059481
-5.35903745708349
-1.66899466313071
-7.38263976567657
-7.34593607714490
-7.58230231670256
-7.27444802230733
-7.28022702303818
-4.62544969307114
-9.38325635515175
-8.42741191688222
-7.30826711505190
-7.53909019511038
-7.44600194151001
-7.53909019511038
-7.27651993123260
-7.76554035059717
-7.60040660551787
-7.99642418633508
-8.09281794800881
-7.48566256400898
-7.51932097677267
-9.62355904899839
-7.42830369026712
-7.31501517507024
-7.30191815664168
-7.29900317669842
-7.84053943884014
-7.68427463211043
-7.31131500607151
-6.73628918959462
-7.29564641490310
-7.28444198095127
-7.34665057366030
-7.30135984075748
-7.46697834370562
-7.28271162921977
-7.48566256400898
-7.29841270929228
-7.38953263831333
-7.30191815664168
-7.29564641490310
-8.69551438426798
-7.27488626020439
-7.27472944089133
-7.50785206626086
-7.65885753787482
-11.5858169679085
-8.31191181801218
-7.27685242599217
-7.28840730754168
-7.73282049049413
-6.96989313837092
-11.4452709395133
-7.36353621499463
-7.32310998413584
-7.48566256400898
-7.28633993320994
-10.4565889222910
-7.27538567590395
-7.73282049049413
-7.28502505963565
-7.74384398839879
-7.87355562957222
-7.92005722137063
-7.84053943884014
-7.29368181901908
-7.83707051063982
-7.27454268131232
-7.76554035059717
-5.89090905620471
-7.08896360285887
-7.34665057366030
-8.05404470119942
-7.28271162921977
-7.30449059242186
-6.25195372676239
-7.44854885577247
-7.29305834933756
-7.48678298495811
-5.61157652081145
-7.33182126722624
-7.27576469134110
-9.62355904899839
-7.54309832976631
-7.42327045400811
-7.27488626020439
-7.29368181901908
-7.41189765638582
-7.54446836466848
-5.89090905620471
-7.50807613170101
-7.33165002011966
-7.29064607271494
-7.47670205731627
-7.55567164530359
-7.78826069120148
-7.39670088469402
-7.58230231670256
-7.53179272967366
-7.38953263831333
-11.4452709395133
-7.68427463211043
-9.03207399018681
-7.36791754517690
-8.09281794800881
-7.29625837049001
-7.33654477578147
-7.33621138609969
-8.79474473493285
-7.61029221476521
-6.67799137635953
-9.24605714094659
-7.58558566519515
-7.27516811621919
-8.01758321197116
-6.25195372676239
-6.56044358082015
-4.97857321724558
-7.92427476261828
-7.56873136476297
-7.27576469134110
-8.69551438426798
-7.29625837049001
-7.29625837049001
-7.27576469134110
-7.70326774389101
-5.71345144673848
-7.39355608714184
-10.3733638873816
-7.29064607271494
-7.27651993123260
-7.30191815664168
-8.13415222867031
-7.61029221476521
-4.97857321724558
-10.3733638873816
-8.10577201083657
-6.37900028630905
-9.38325635515175
-7.54446836466848
-11.5858169679085
-7.53179272967366
-10.4565889222910
-7.59641145214569
-7.30826711505190
-7.31501517507024
-7.67615499078871
-9.17355489820548
-7.50785206626086
-7.31501517507024
-7.89095446814195
-7.37601432939778
-7.36964883730451
-6.79448133751992
-7.29625837049001
-7.29900317669842
-7.34097203897466
-7.37396970852109
-7.28502505963565
-7.32300924297666
-7.92427476261828
-7.53098850255280
-7.34148620037740
-7.50785206626086
-11.5858169679085
-8.01758321197116
-7.57134028503283
-8.11169989613235
-5.71345144673848
-7.68427463211043
-8.55372893199534
-7.65885753787482
-7.28166717824072
-7.43698570152831
-7.76554035059717
-7.77515770606685
-7.27743472432564
-7.29625837049001
-7.34148620037740
-7.38025592198394
-7.37601432939778
-7.27444802230733
-7.27651993123260
-7.40787337594430
-7.28840730754168
-6.79448133751992
-11.4452709395133
-6.11706449274414
-7.98321856714931
-10.3733638873816
-7.41189765638582
-6.85271675427470
-6.25195372676239
-7.50785206626086
-7.40415291731433
-7.61108808357568
-5.61157652081145
-8.01243721679350
-8.13415222867031
-7.47009421353283
-7.47009421353283
-7.83707051063982
-7.41994456544145
-6.85271675427470
-9.17355489820548
-7.65885753787482
-7.28114719948177
-7.96287015352262
-7.28840730754168
-7.31912430933009
-7.90161847297264
-7.47518064532478
-7.38678248272457
-7.37396970852109
-7.14957633034277
-7.33765286315244
-7.32300924297666
-7.38953263831333
-8.09281794800881
-7.37396970852109
-7.27851008433552
-7.39670088469402
-6.44043983436407
-7.32310998413584
-8.52831113259264
-7.37396970852109
-6.85271675427470
-5.89090905620471
-7.28902656784241
-7.27435498563225
-7.43981842831771
-7.62636415850514
-7.37396970852109
-6.73628918959462
-8.20415730912451
-7.86332959673455
-7.27516811621919
-7.64863199143607
-7.32731091998973
-7.27851008433552
-9.19419678532602
-8.07054315549886
-7.28694477938205
-8.17833885682241
-7.62636415850514
-7.27685242599217
-7.68401467632386
-7.53179272967366
-7.51932097677267
-10.4565889222910
-7.74384398839879
-9.03901630918717
-7.31532388949176
-7.68427463211043
-7.31532388949176
-7.27894494397815
-8.31191181801218
-6.85271675427470
-7.35649202810803
-5.61157652081145
-7.27444802230733
-8.37709503244782
-7.29900317669842
-7.29625837049001
-7.43981842831771
-8.20520555023127
-8.01758321197116
-7.35649202810803
-7.28694477938205
-7.77515770606685
-8.31191181801218
-6.18569422381217
-7.51959411926778
-7.47518064532478
-7.44854885577247
-7.34593607714490
-8.01243721679350
-7.92005722137063
-5.71345144673848
-7.27516811621919
-7.92427476261828
-7.68427463211043
-5.89090905620471
-7.89095446814195
-7.40058385829691
-7.81207732859867
-7.27435498563225
-7.28166717824072
-7.37396970852109
-7.49654748668209
-7.32731091998973
-7.31501517507024
-7.27851008433552
-7.47009421353283
-7.36353621499463
-7.54446836466848
-7.76062155915523
-8.60738515875232
-7.30826711505190
-8.84197713312973
-6.18569422381217
-7.27651993123260
-9.50975940525305
-8.31191181801218
-8.61629203676553
-7.34097203897466
-7.29368181901908
-8.09281794800881
-7.64227457375412
-7.36964883730451
-7.27894494397815
-7.37601432939778
-7.67615499078871
-7.54309832976631
-8.10577201083657
-7.55764300402924
-7.30191815664168
-7.36353621499463
-7.32731091998973
-7.02911927293588
-7.63189629701064
-8.69551438426798
-7.27576469134110
-7.60040660551787
-8.44744105598024
-7.28444198095127
-7.84053943884014
-7.71308278933778
-7.43698570152831
-7.33621138609969
-7.64227457375412
-7.27435498563225
-7.31532388949176
-7.27374699803098
-7.30780792932761
-7.56873136476297
-7.90161847297264
-7.40058385829691
-7.27374699803098
-7.28502505963565
-7.28271162921977
-8.79474473493285
-7.84053943884014
-8.27670735829414
-7.77515770606685
-6.61943171120856
-8.13415222867031
-7.28326621325496
-7.95076421565728
-7.61108808357568
-7.28694477938205
-7.02911927293588
-8.52831113259264
-7.42327045400811
-7.53179272967366
-10.3798700874497
-8.44744105598024
-7.30191815664168
-9.85684039976155
-7.35649202810803
-7.28114719948177
-7.44854885577247
-7.27538567590395
-7.31501517507024
-7.41994456544145
-7.31131500607151
-9.62355904899839
-7.40058385829691
-7.33765286315244
-7.34097203897466
-5.61157652081145
-7.38025592198394
-7.28114719948177
-7.27604100069603
-7.30449059242186
-7.57134028503283
-7.37396970852109
-6.67799137635953
-7.36353621499463
-7.35766978061730
-7.59641145214569
-8.55372893199534
-6.67799137635953
-7.36964883730451
-7.29127175698006
-7.63189629701064
-7.36353621499463
-7.71308278933778
-7.41543270946173
-7.53909019511038
-7.30780792932761
-7.27488626020439
-7.41994456544145
-7.30826711505190
-7.27743472432564
-7.28902656784241
-5.97043979497781
-7.35649202810803
-7.28694477938205
-8.60738515875232
-9.76816713802352
-9.03207399018681
-7.30826711505190
-7.27488626020439
-7.27435498563225
-7.61029221476521
-7.33765286315244
-7.92427476261828
-7.55567164530359
-7.78826069120148
-7.43981842831771
-7.33165002011966
-7.70326774389101
-7.96287015352262
-7.28114719948177
-7.43981842831771
-7.54446836466848
-7.27851008433552
-6.37900028630905
-7.64227457375412
-7.82181911225113
-7.41994456544145
-7.29064607271494
-8.10577201083657
-7.29841270929228
-7.32300924297666
-7.49654748668209
-7.40302944942975
-7.31891199550209
-7.27454268131232
-13.0477097292137
-7.33182126722624
-7.27651993123260
-7.27604100069603
-5.36242840655955
-7.41994456544145
-7.54309832976631
-7.30500538840269
-7.31891199550209
-7.54309832976631
-7.27516811621919
-7.83707051063982
-7.46697834370562
-8.13415222867031
-7.56873136476297
-9.50975940525305
-7.31501517507024
-8.44744105598024
-7.36209350896144
-7.46697834370562
-7.75348884984561
-7.27651993123260
-6.37900028630905
-6.85271675427470
-6.11706449274414
-7.27472944089133
-7.47670205731627
-11.4452709395133
-7.62636415850514
-7.68401467632386
-8.09281794800881
-7.27435498563225
-5.80578306807352
-7.31532388949176
-8.69363973176798
-7.27488626020439
-8.85110714568429
-7.33654477578147
-7.27743472432564
-7.84053943884014
-7.47009421353283
-9.95050653649631
-7.84053943884014
-6.79448133751992
-7.46697834370562
-11.4452709395133
-6.31627108547135
-7.29900317669842
-7.29064607271494
-7.83707051063982
-7.28840730754168
-7.64863199143607
-8.52831113259264
-7.28444198095127
-7.14957633034277
-7.42327045400811
-8.20520555023127
-7.42327045400811
-9.03901630918717
-7.58558566519515
-7.28444198095127
-9.03901630918717
-7.35766978061730
-7.34148620037740
-8.22572112380664
-8.01758321197116
-7.39355608714184
-7.87355562957222
-7.33765286315244
-4.62544969307114
-7.43981842831771
-7.31532388949176
-6.56044358082015
-7.29064607271494
-7.66607770217156
-5.61157652081145
-7.40302944942975
-7.29564641490310
-8.15608152385274
-7.34665057366030
-7.27604100069603
-7.45536447544475
-5.36242840655955
-7.57134028503283
-7.38678248272457
-5.49656246074987
-7.30135984075748
-9.38325635515175
-9.03207399018681
-7.14957633034277
-7.41189765638582
-7.31532388949176
-8.42741191688222
-8.13415222867031
-7.40302944942975
-7.27435498563225
-7.30191815664168
-6.56044358082015
-7.29900317669842
-7.21111496862646
-7.08896360285887
-7.29305834933756
-9.85684039976155
-8.39156107955568
-7.28166717824072
-7.29625837049001
-7.33621138609969
-7.36964883730451
-5.80578306807352
-7.28114719948177
-7.28114719948177
-5.89090905620471
-6.11706449274414
-7.28114719948177
-5.36242840655955
-8.69551438426798
-5.89090905620471
-7.40302944942975
-7.38953263831333
-6.04553580881301
-8.11169989613235
-7.34148620037740
-5.61157652081145
-7.27374699803098
-7.35766978061730
-7.28326621325496
-7.43139577028356
-6.31627108547135
-7.58230231670256
-7.27604100069603
-7.98321856714931
-7.38025592198394
-7.28326621325496
-7.40415291731433
-7.83707051063982
-7.36353621499463
-9.85684039976155
-7.39670088469402
-8.31191181801218
-7.14957633034277
-7.28271162921977
-7.72310621890771
-5.36242840655955
-8.09281794800881
-7.59641145214569
-7.34148620037740
-7.35766978061730
-7.40058385829691
-7.35766978061730
-7.67615499078871
-7.27782026304971
-7.84053943884014
-7.29368181901908
-7.35766978061730
-7.39355608714184
-7.61583277740693
-6.79448133751992
-8.39156107955568
-7.60040660551787
-6.91113987887017
-7.92005722137063
-6.67799137635953
-7.29305834933756
-7.34097203897466
-7.33765286315244
-7.39355608714184
-6.96989313837092
-7.34148620037740
-7.37601432939778
-8.05404470119942
-7.34665057366030
-9.50975940525305
-7.29305834933756
-8.69363973176798
-7.66607770217156
-7.46697834370562
-7.27538567590395
-6.11706449274414
-7.27444802230733
-7.38263976567657
-5.36242840655955
-7.33765286315244
-7.65885753787482
-7.31170575109307
-7.28166717824072
-7.29127175698006
-7.29900317669842
-7.32731091998973
-7.36209350896144
-7.46508614796912
-7.37396970852109
-7.53179272967366
-7.47518064532478
-11.4452709395133
-7.31912430933009
-7.32731091998973
-11.4452709395133
-7.27651993123260
-7.33182126722624
-9.62355904899839
-7.72310621890771
-7.61029221476521
-7.34097203897466
-7.34097203897466
-7.68401467632386
-7.28902656784241
-7.81207732859867
-8.42741191688222
-7.58230231670256
-7.28022702303818
-7.31131500607151
-7.72310621890771
-7.33165002011966
-8.20520555023127
-7.90161847297264
-8.01243721679350
-7.28633993320994
-6.61943171120856
-7.34665057366030
-7.84053943884014
-7.31131500607151
-6.11706449274414
-7.54309832976631
-7.76062155915523
-7.30780792932761
-7.89095446814195
-6.37900028630905
-7.54446836466848
-9.24605714094659
-10.4565889222910
-8.71997565160152
-7.68401467632386
-7.28902656784241
-7.39355608714184
-7.83707051063982
-7.29127175698006
-7.02911927293588
-7.41543270946173
-7.67615499078871
-7.31131500607151
-7.27444802230733
-7.33182126722624
-4.97857321724558
-8.79474473493285
-7.64863199143607
-8.15608152385274
-7.34593607714490
-7.77515770606685
-7.36353621499463
-7.76062155915523
-7.84053943884014
-6.44043983436407
-8.20520555023127
-6.85271675427470
-7.30449059242186
-7.70326774389101
-7.44854885577247
-7.27604100069603
-7.53179272967366
-7.28114719948177
-7.50785206626086
-7.43139577028356
-9.50975940525305
-8.13415222867031
-7.76062155915523
-8.01243721679350
-7.48566256400898
-7.27743472432564
-8.31191181801218
-7.89095446814195
-7.34593607714490
-7.30191815664168
-9.50975940525305
-7.27538567590395
-10.4565889222910
-6.11706449274414
-7.58558566519515
-7.45536447544475
-6.50084616953055
-7.27432333810084
-10.4565889222910
-7.42830369026712
-7.28444198095127
-7.27516811621919
-7.70326774389101
-7.44854885577247
-7.27604100069603
-7.28114719948177
-7.27604100069603
-5.80578306807352
-9.50975940525305
-7.74384398839879
-7.27374699803098
-8.27670735829414
-7.41189765638582
-7.34097203897466
-8.31191181801218
-7.27743472432564
-7.34148620037740
-9.95050653649631
-7.30780792932761
-8.27670735829414
-8.31191181801218
-7.40302944942975
-7.41994456544145
-7.70326774389101
-4.62544969307114
-7.50785206626086
-7.66607770217156
-7.28444198095127
-8.33178835843447
-6.37900028630905
-7.33765286315244
-8.60738515875232
-7.43981842831771
-7.48678298495811
-7.43981842831771
-8.05404470119942
-7.29564641490310
-8.10577201083657
-7.36791754517690
-7.84053943884014
-7.55764300402924
-7.61583277740693
-5.89090905620471
-7.30449059242186
-7.33621138609969
-7.93133363859381
-6.67799137635953
-7.31501517507024
-7.51959411926778
-8.52645763516306
-7.50785206626086
-8.79474473493285
-7.54309832976631
-7.31170575109307
-8.45676148011424
-7.27538567590395
-7.29900317669842
-7.86332959673455
-7.31912430933009
-7.68401467632386
-7.69421309174959
-7.27851008433552
-7.29900317669842
-7.28326621325496
-8.55372893199534
-7.34593607714490
-7.28694477938205
-8.22572112380664
-7.99642418633508
-7.79790519919345
-7.28444198095127
-7.27472944089133
-9.95050653649631
-7.61583277740693
-7.55764300402924
-7.32310998413584
-7.31501517507024
-7.90161847297264
-7.84053943884014
-7.28444198095127
-7.28840730754168
-7.73282049049413
-7.27685242599217
-7.29625837049001
-7.30191815664168
-7.48678298495811
-8.45676148011424
-7.43698570152831
-7.30191815664168
-9.38325635515175
-7.50807613170101
-7.37396970852109
-7.47518064532478
-7.53179272967366
-7.32300924297666
-10.4565889222910
-7.74384398839879
-7.31891199550209
-7.46697834370562
-7.31501517507024
-7.55764300402924
-7.73282049049413
-7.58230231670256
-7.43139577028356
-7.46697834370562
-7.34097203897466
-7.27651993123260
-7.28444198095127
-7.33621138609969
-7.95076421565728
-7.30500538840269
-7.51959411926778
-6.11706449274414
-7.51959411926778
-7.29625837049001
-7.37601432939778
-8.79474473493285
-8.52645763516306
-7.43139577028356
-6.04553580881301
-7.47009421353283
-7.32731091998973
-7.49654748668209
-7.31532388949176
-7.90161847297264
-7.27435498563225
-7.96287015352262
-7.33765286315244
-7.92427476261828
-7.31532388949176
-7.61029221476521
-7.29368181901908
-7.27685242599217
-7.76554035059717
-7.28271162921977
-7.41543270946173
-8.61629203676553
-7.33165002011966
-7.86332959673455
-7.28694477938205
-7.27488626020439
-8.05404470119942
-8.31384529540607
-7.28444198095127
-8.01243721679350
-8.39156107955568
-8.33178835843447
-7.28502505963565
-7.54309832976631
-7.08896360285887
-7.27454268131232
-7.33621138609969
-7.41189765638582
-10.4565889222910
-7.27604100069603
-7.81207732859867
-7.29841270929228
-7.29564641490310
-7.31912430933009
-7.90161847297264
-7.27651993123260
-8.61629203676553
-7.53098850255280
-7.32300924297666
-9.24605714094659
-7.59641145214569
-7.84699849313511
-7.54309832976631
-7.72310621890771
-7.40302944942975
-7.46508614796912
-6.56044358082015
-7.27488626020439
-7.28633993320994
-7.73282049049413
-7.30780792932761
-7.30826711505190
-7.73282049049413
-7.67615499078871
-7.43698570152831
-7.27604100069603
-5.89090905620471
-7.58558566519515
-7.40302944942975
-11.4452709395133
-10.3733638873816
-7.93133363859381
-8.69551438426798
-7.41189765638582
-7.27454268131232
-7.27685242599217
-7.29127175698006
-7.27374699803098
-8.85110714568429
-6.25195372676239
-7.37396970852109
-7.69421309174959
-9.85684039976155
-7.29368181901908
-11.4452709395133
-7.29064607271494
-8.07054315549886
-8.03222508187366
-7.28444198095127
-7.30500538840269
-7.30449059242186
-7.34097203897466
-7.33765286315244
-10.3733638873816
-7.36209350896144
-9.03901630918717
-8.09281794800881
-7.30191815664168
-7.27488626020439
-7.31170575109307
-7.70326774389101
-7.78826069120148
-7.61108808357568
-6.56044358082015
-7.78826069120148
-7.31131500607151
-7.39355608714184
-9.85684039976155
-6.85271675427470
-7.29841270929228
-8.15608152385274
-5.36242840655955
-7.35110786105058
-5.36242840655955
-7.37601432939778
-7.27651993123260
-8.90789727530401
-5.49656246074987
-7.32731091998973
-7.27444802230733
-8.13415222867031
-7.30449059242186
-8.10577201083657
-7.34665057366030
-8.42741191688222
-7.76554035059717
-7.27454268131232
-7.96287015352262
-8.79474473493285
-7.63189629701064
-7.74384398839879
-7.27374699803098
-7.31131500607151
-7.34148620037740
-7.33165002011966
-7.84699849313511
-6.56044358082015
-7.27576469134110
-7.79790519919345
-6.85271675427470
-7.32310998413584
-7.27435498563225
-7.47518064532478
-7.32728409093966
-7.40415291731433
-7.32728409093966
-8.69551438426798
-7.72310621890771
-7.74384398839879
-7.92005722137063
-7.27516811621919
-7.27894494397815
-7.36353621499463
-6.31627108547135
-7.28840730754168
-7.41994456544145
-6.11706449274414
-7.30500538840269
-6.56044358082015
-7.28902656784241
-7.32728409093966
-7.29305834933756
-7.29127175698006
-8.90789727530401
-7.82181911225113
-7.44854885577247
-7.28694477938205
-7.27538567590395
-5.19803949535842
-7.54446836466848
-7.64863199143607
-7.28114719948177
-9.24605714094659
-7.28444198095127
-7.45536447544475
-7.51959411926778
-8.79474473493285
-7.34097203897466
-7.35110786105058
-7.74384398839879
-7.68401467632386
-7.33654477578147
-7.66607770217156
-8.13415222867031
-7.28326621325496
-7.46508614796912
-7.30780792932761
-8.31191181801218
-8.10577201083657
-7.43698570152831
-7.66607770217156
-9.03207399018681
-5.71345144673848
-7.83707051063982
-7.40415291731433
-8.31191181801218
-9.62355904899839
-7.27782026304971
-7.84699849313511
-7.47009421353283
-6.18569422381217
-8.85110714568429
-7.50785206626086
-7.36791754517690
-7.42830369026712
-7.63189629701064
-7.81207732859867
-7.54446836466848
-7.61583277740693
-7.29127175698006
-7.54309832976631
-7.38678248272457
-7.81207732859867
-7.38025592198394
-5.97043979497781
-9.62355904899839
-7.60040660551787
-7.29064607271494
-7.36353621499463
-5.36242840655955
-7.50807613170101
-8.05404470119942
-7.27782026304971
-7.14957633034277
-7.70326774389101
-7.53179272967366
-6.67799137635953
-8.10577201083657
-7.41994456544145
-7.68427463211043
-6.25195372676239
-7.41994456544145
-7.28502505963565
-6.73628918959462
-6.56044358082015
-8.10577201083657
-7.47009421353283
-7.29127175698006
-7.44600194151001
-7.38953263831333
-7.29841270929228
-7.41189765638582
-7.30449059242186
-7.33165002011966
-8.17833885682241
-7.48678298495811
-9.38325635515175
-8.22572112380664
-7.55764300402924
-7.46508614796912
-7.08896360285887
-9.03901630918717
-6.50084616953055
-7.28271162921977
-7.89095446814195
-7.28840730754168
-8.20520555023127
-8.52831113259264
-7.28022702303818
-7.45536447544475
-7.92005722137063
-7.83707051063982
-7.29625837049001
-8.11169989613235
-8.69551438426798
-11.4452709395133
-7.28271162921977
-7.43981842831771
-8.60738515875232
-7.33165002011966
-7.89095446814195
-7.34665057366030
-7.38025592198394
-7.40058385829691
-7.38678248272457
-7.38953263831333
-7.27516811621919
-7.38263976567657
-7.42830369026712
-9.95050653649631
-7.35110786105058
-7.40302944942975
-8.31191181801218
-5.71345144673848
-8.20520555023127
-7.32300924297666
-9.85684039976155
-7.27782026304971
-7.92005722137063
-7.42830369026712
-7.14957633034277
-7.45759819131590
-13.0477097292137
-2.90182920593650
-7.31131500607151
-7.36209350896144
-5.19803949535842
-7.50785206626086
-7.36964883730451
-7.46697834370562
-7.35204322167439
-5.71345144673848
-7.33765286315244
-7.46508614796912
-7.33165002011966
-7.38263976567657
-7.92427476261828
-9.62355904899839
-7.43981842831771
-7.27374699803098
-7.40058385829691
-7.39670088469402
-7.27651993123260
-9.03207399018681
-6.85271675427470
-8.17833885682241
-6.31627108547135
-8.71997565160152
-7.43981842831771
-8.01758321197116
-7.28271162921977
-7.38678248272457
-7.31131500607151
-7.32310998413584
-7.27444802230733
-7.32300924297666
-7.28166717824072
-7.38953263831333
-6.56044358082015
-9.85684039976155
-8.22572112380664
-8.85110714568429
-7.40415291731433
-7.30780792932761
-7.44600194151001
-7.73282049049413
-7.29625837049001
-5.36242840655955
-6.25195372676239
-8.71997565160152
-10.3733638873816
-7.29064607271494
-7.27432333810084
-7.42327045400811
-7.28694477938205
-7.78826069120148
-7.44600194151001
-11.4452709395133
-7.62636415850514
-7.49654748668209
-7.34593607714490
-4.97857321724558
-7.39670088469402
-7.62636415850514
-7.27538567590395
-9.76816713802352
-7.48566256400898
-7.53179272967366
-7.28114719948177
-9.85684039976155
-6.04553580881301
-6.73628918959462
-7.29625837049001
-8.25650479751288
-7.43981842831771
-6.85271675427470
-7.67615499078871
-6.56044358082015
-7.02911927293588
-7.43139577028356
-7.49723576896673
-7.28840730754168
-7.28022702303818
-7.76554035059717
-7.29841270929228
-2.90182920593650
-7.38678248272457
-7.31891199550209
-7.27516811621919
-6.25195372676239
-7.28502505963565
-7.28271162921977
-7.28633993320994
-7.29064607271494
-7.39670088469402
-7.89095446814195
-7.61583277740693
-7.31912430933009
-7.44600194151001
-7.42327045400811
-5.80578306807352
-9.19419678532602
-7.27851008433552
-7.42830369026712
-7.33182126722624
-7.48678298495811
-11.4452709395133
-6.56044358082015
-7.45759819131590
-7.58230231670256
-7.65885753787482
-7.87355562957222
-7.31131500607151
-7.27743472432564
-7.34665057366030
-7.32731091998973
-7.38263976567657
-7.27974715239169
-7.14957633034277
-6.18569422381217
-7.43139577028356
-7.37396970852109
-7.34148620037740
-8.31191181801218
-7.32731091998973
-5.89090905620471
-7.53179272967366
-7.30449059242186
-7.61583277740693
-7.27851008433552
-6.79448133751992
-7.41189765638582
-7.34665057366030
-7.31891199550209
-7.31912430933009
-7.28502505963565
-8.09281794800881
-7.27444802230733
-7.31891199550209
-8.20520555023127
-7.34665057366030
-5.61157652081145
-7.29900317669842
-7.31912430933009
-7.43698570152831
-7.27435498563225
-7.28114719948177
-7.28271162921977
-7.54446836466848
-7.41543270946173
-7.38678248272457
-7.27432333810084
-8.33178835843447
-6.79448133751992
-8.07054315549886
-6.56044358082015
-7.28840730754168
-8.98926374658439
-7.28840730754168
-7.58558566519515
-7.28166717824072
-7.14957633034277
-7.84699849313511
-7.27851008433552
-5.89090905620471
-7.35766978061730
-7.61583277740693
-7.38263976567657
-7.54309832976631
-7.40058385829691
-8.90789727530401
-7.36964883730451
-6.56044358082015
-6.25195372676239
-7.41189765638582
-6.18569422381217
-8.79474473493285
-7.28694477938205
-9.62355904899839
-7.30826711505190
-6.79448133751992
-6.31627108547135
-8.79474473493285
-8.39156107955568
-7.34097203897466
-8.09281794800881
-8.84197713312973
-8.31191181801218
-7.28694477938205
-7.45536447544475
-7.27782026304971
-7.31532388949176
-7.41189765638582
-7.36791754517690
-7.27444802230733
-7.35766978061730
-7.29305834933756
-7.53909019511038
-7.58230231670256
-7.47670205731627
-7.45536447544475
-7.58558566519515
-7.48566256400898
-7.76554035059717
-7.53179272967366
-7.55764300402924
-7.29841270929228
-7.28633993320994
-7.53179272967366
-7.27894494397815
-7.71308278933778
-7.30449059242186
-7.42830369026712
-7.28694477938205
-7.53098850255280
-8.01758321197116
-7.38953263831333
-7.95076421565728
-7.31912430933009
-7.57134028503283
-7.41189765638582
-7.34148620037740
-7.46697834370562
-9.50975940525305
-7.36209350896144
-7.72310621890771
-7.63189629701064
-7.84699849313511
-7.44854885577247
-8.60738515875232
-7.32731091998973
-7.35649202810803
-7.31501517507024
-7.63189629701064
-7.36209350896144
-6.37900028630905
-7.67615499078871
-7.36964883730451
-7.36791754517690
-7.27516811621919
-7.34097203897466
-7.61108808357568
-7.54309832976631
-7.28902656784241
-7.35649202810803
-7.40787337594430
-7.81207732859867
-7.90161847297264
-7.38025592198394
-7.60040660551787
-8.13415222867031
-7.30135984075748
-7.53098850255280
-7.27743472432564
-7.27782026304971
-7.29127175698006
-7.92005722137063
-5.89090905620471
-7.28271162921977
-8.98926374658439
-7.21111496862646
-11.4452709395133
-7.29625837049001
-7.34665057366030
-7.28022702303818
-7.42830369026712
-7.34593607714490
-7.58558566519515
-7.59641145214569
-7.92005722137063
-7.36964883730451
-7.64227457375412
-7.34593607714490
-7.65885753787482
-7.49654748668209
-7.29305834933756
-6.85271675427470
-7.39355608714184
-7.31131500607151
-7.37396970852109
-8.05404470119942
-7.76554035059717
-7.28022702303818
-7.27472944089133
-7.30191815664168
-11.5858169679085
-7.28326621325496
-7.27444802230733
-7.38953263831333
-7.38025592198394
-7.28902656784241
-7.27685242599217
-9.76816713802352
-7.92005722137063
-7.28840730754168
-7.74384398839879
-7.27604100069603
-8.69551438426798
-7.60040660551787
-6.56044358082015
-7.55567164530359
-7.99642418633508
-8.27670735829414
-7.30780792932761
-7.27685242599217
-7.64227457375412
-9.03207399018681
-7.29127175698006
-7.28166717824072
-8.61629203676553
-8.17833885682241
-7.29625837049001
-7.27472944089133
-7.78826069120148
-7.29841270929228
-7.31891199550209
-7.77515770606685
-7.32310998413584
-7.44854885577247
-7.35649202810803
-7.38025592198394
-8.13415222867031
-7.41543270946173
-6.50084616953055
-7.28694477938205
-7.45536447544475
-7.28902656784241
-7.27604100069603
-7.28694477938205
-8.09281794800881
-7.27454268131232
-7.38953263831333
-7.40058385829691
-8.01243721679350
-7.64863199143607
-7.27685242599217
-7.64227457375412
-7.31912430933009
-6.91113987887017
-7.84699849313511
-7.29564641490310
-7.31501517507024
-7.37601432939778
-7.27743472432564
-8.60738515875232
-7.77515770606685
-7.35204322167439
-8.33178835843447
-7.44854885577247
-7.35649202810803
-7.28022702303818
-9.03207399018681
-7.44854885577247
-7.41189765638582
-7.37396970852109
-7.50785206626086
-7.33165002011966
-6.91113987887017
-7.49723576896673
-7.81207732859867
-7.71308278933778
-7.30191815664168
-7.84053943884014
-8.55372893199534
-7.46697834370562
-8.31384529540607
-8.90789727530401
-7.28840730754168
-7.35649202810803
-7.31170575109307
-7.40058385829691
-7.64863199143607
-7.38678248272457
-7.67615499078871
-8.33178835843447
-5.89090905620471
-7.75348884984561
-7.27685242599217
-8.10577201083657
-6.67799137635953
-7.73282049049413
-7.70326774389101
-7.28271162921977
-7.56873136476297
-7.27974715239169
-8.10577201083657
-9.17355489820548
-7.84053943884014
-7.48678298495811
-8.45676148011424
-5.61157652081145
-8.84197713312973
-11.5858169679085
-7.27374699803098
-7.43981842831771
-5.19803949535842
-8.39156107955568
-7.34148620037740
-7.69421309174959
-9.03901630918717
-7.46697834370562
-7.65885753787482
-5.61157652081145
-8.20520555023127
-7.27488626020439
-7.84053943884014
-8.69363973176798
-7.61583277740693
-8.71997565160152
-7.35204322167439
-9.95050653649631
-7.39355608714184
-7.74384398839879
-6.91113987887017
-8.39156107955568
-7.34097203897466
-5.49656246074987
-6.73628918959462
-7.33654477578147
-7.27604100069603
-6.67799137635953
-6.37900028630905
-7.28022702303818
-7.28022702303818
-7.28840730754168
-8.17833885682241
-7.14957633034277
-7.50785206626086
-7.33621138609969
-10.4565889222910
-7.70326774389101
-8.45676148011424
-7.27432333810084
-7.61029221476521
-7.45759819131590
-7.33182126722624
-7.57134028503283
-8.27670735829414
-7.68427463211043
-7.48678298495811
-7.61583277740693
-6.25195372676239
-6.11706449274414
-6.18569422381217
-7.35204322167439
-7.45536447544475
-7.35204322167439
-7.39355608714184
-7.28694477938205
-7.70326774389101
-8.60738515875232
-6.85271675427470
-7.29127175698006
-7.45536447544475
-8.52831113259264
-8.27670735829414
-7.31170575109307
-9.85684039976155
-7.33654477578147
-7.41543270946173
-7.27435498563225
-7.46508614796912
-7.92005722137063
-5.19803949535842
-7.35649202810803
-9.17355489820548
-7.27851008433552
-7.84053943884014
-9.38325635515175
-7.43698570152831
-7.70326774389101
-7.35766978061730
-7.36791754517690
-7.43698570152831
-9.95050653649631
-9.85684039976155
-7.43698570152831
-8.20415730912451
-7.27432333810084
-5.49656246074987
-4.97857321724558
-7.27538567590395
-7.28694477938205
-7.43698570152831
-6.50084616953055
-5.97043979497781
-7.47670205731627
-7.27974715239169
-10.4565889222910
-8.31191181801218
-7.68401467632386
-7.42327045400811
-7.87355562957222
-7.41189765638582
-7.27432333810084
-6.85271675427470
-7.34097203897466
-5.89090905620471
-7.27374699803098
-7.81207732859867
-8.10577201083657
-7.27974715239169
-7.60040660551787
-7.61108808357568
-5.61157652081145
-7.49723576896673
-7.76554035059717
-7.45759819131590
-8.84197713312973
-7.37601432939778
-7.29368181901908
-6.25195372676239
-7.44854885577247
-7.65885753787482
-7.43698570152831
-7.89095446814195
-7.28326621325496
-7.29564641490310
-7.27604100069603
-7.46697834370562
-6.79448133751992
-7.68401467632386
-7.61583277740693
-7.40415291731433
-7.84053943884014
-7.31131500607151
-8.09281794800881
-7.78826069120148
-7.76554035059717
-11.4452709395133
-9.50975940525305
-7.47009421353283
-8.55372893199534
-7.60040660551787
-7.77515770606685
-9.03901630918717
-7.61583277740693
-7.33182126722624
-7.31912430933009
-7.28326621325496
-7.27894494397815
-7.27488626020439
-7.84053943884014
-9.19419678532602
-7.31532388949176
-7.41543270946173
-7.28166717824072
-7.37396970852109
-7.27538567590395
-7.45759819131590
-7.34593607714490
-7.34665057366030
-7.29841270929228
-7.82181911225113
-7.32310998413584
-8.03222508187366
-7.49723576896673
-6.25195372676239
-7.27538567590395
-7.58230231670256
-7.59641145214569
-6.50084616953055
-5.19803949535842
-7.43698570152831
-7.27516811621919
-7.98321856714931
-7.36791754517690
-7.31532388949176
-7.51932097677267
-7.69421309174959
-7.56873136476297
-7.28502505963565
-7.30191815664168
-7.35204322167439
-7.43139577028356
-7.93133363859381
-7.32731091998973
-7.27432333810084
-7.32300924297666
-7.40787337594430
-4.97857321724558
-7.41543270946173
-7.44854885577247
-7.77515770606685
-7.41543270946173
-6.44043983436407
-7.58230231670256
-7.27782026304971
-7.34665057366030
-7.29900317669842
-5.19803949535842
-7.35204322167439
-7.27516811621919
-7.35766978061730
-7.27432333810084
-7.84699849313511
-7.53098850255280
-7.28326621325496
-7.27685242599217
-7.34148620037740
-7.48566256400898
-7.96287015352262
-8.79474473493285
-7.90161847297264
-7.86332959673455
-7.50785206626086
-7.29841270929228
-9.76816713802352
-7.90161847297264
-7.28840730754168
-7.27782026304971
-8.44744105598024
-7.61108808357568
-7.30780792932761
-7.42327045400811
-7.51959411926778
-8.31384529540607
-6.79448133751992
-7.35110786105058
-7.32728409093966
-7.46508614796912
-7.29841270929228
-7.43139577028356
-7.35766978061730
-10.3733638873816
-10.3733638873816
-7.43981842831771
-7.46697834370562
-7.47518064532478
-7.51959411926778
-7.86332959673455
-7.42830369026712
-7.27432333810084
-8.03222508187366
-7.41189765638582
-7.41189765638582
-4.62544969307114
-9.95050653649631
-7.54446836466848
-7.27435498563225
-7.48678298495811
-7.49654748668209
-7.38953263831333
-7.32300924297666
-7.69421309174959
-7.98321856714931
-7.27685242599217
-7.27488626020439
-7.28326621325496
-9.17355489820548
-7.66607770217156
-7.27472944089133
-7.61583277740693
-7.43698570152831
-7.40415291731433
-7.27516811621919
-7.38263976567657
-7.34148620037740
-7.49723576896673
-7.34593607714490
-9.17355489820548
-7.28022702303818
-7.33654477578147
-7.58558566519515
-7.89095446814195
-7.87355562957222
-7.29841270929228
-7.39670088469402
-7.61108808357568
-7.65885753787482
-6.96989313837092
-7.29127175698006
-7.56873136476297
-7.33621138609969
-7.35766978061730
-7.28694477938205
-7.27488626020439
-6.04553580881301
-8.52645763516306
-7.49723576896673
-6.91113987887017
-7.33654477578147
-7.33654477578147
-7.39670088469402
-8.60738515875232
-7.59641145214569
-8.52831113259264
-8.90789727530401
-7.41543270946173
-7.49654748668209
-7.32310998413584
-7.35766978061730
-7.71308278933778
-7.27454268131232
-7.66607770217156
-8.15608152385274
-7.93133363859381
-7.39670088469402
-7.43139577028356
-7.28114719948177
-6.11706449274414
-6.31627108547135
-7.27782026304971
-7.29625837049001
-7.34593607714490
-7.27685242599217
-8.22572112380664
-7.49723576896673
-7.44600194151001
-9.38325635515175
-8.52831113259264
-7.37396970852109
-7.27604100069603
-7.46508614796912
-7.31532388949176
-7.47518064532478
-7.29900317669842
-6.67799137635953
-7.35649202810803
-7.60040660551787
-7.27454268131232
-7.70326774389101
-7.28166717824072
-7.27488626020439
-6.11706449274414
-7.45536447544475
-7.63189629701064
-7.28694477938205
-5.36242840655955
-7.70326774389101
-6.85271675427470
-7.68427463211043
-7.31912430933009
-7.28840730754168
-7.29368181901908
-7.27435498563225
-7.31131500607151
-4.97857321724558
-7.38678248272457
-8.42741191688222
-7.42327045400811
-7.08896360285887
-9.95050653649631
-9.03901630918717
-7.61108808357568
-7.38263976567657
-8.01243721679350
-7.32728409093966
-7.36964883730451
-7.28902656784241
-7.33165002011966
-9.19419678532602
-7.57134028503283
-7.28166717824072
-7.29368181901908
-7.31131500607151
-6.31627108547135
-7.92005722137063
-7.83707051063982
-8.61629203676553
-8.15608152385274
-7.62636415850514
-9.19419678532602
-7.31501517507024
-7.41543270946173
-9.24605714094659
-7.73282049049413
-7.61583277740693
-7.84053943884014
-5.97043979497781
-2.90182920593650
-6.04553580881301
-7.38263976567657
-8.31191181801218
-7.30826711505190
-9.17355489820548
-7.53098850255280
-7.36353621499463
-9.50975940525305
-7.57134028503283
-7.83707051063982
-7.44854885577247
-7.27454268131232
-8.79474473493285
-7.83707051063982
-9.19419678532602
-7.33765286315244
-7.28022702303818
-7.64227457375412
-7.72310621890771
-7.29305834933756
-7.45536447544475
-7.39670088469402
-8.09281794800881
-10.4565889222910
-7.61583277740693
-8.05404470119942
-7.27472944089133
-8.61629203676553
-7.53909019511038
-7.57134028503283
-7.45536447544475
-7.29564641490310
-9.38325635515175
-7.08896360285887
-7.33182126722624
-8.39156107955568
-6.67799137635953
-9.03207399018681
-7.86332959673455
-2.90182920593650
-9.85684039976155
-7.73282049049413
-7.61108808357568
-6.18569422381217
-7.32300924297666
-7.02911927293588
-7.35110786105058
-7.48566256400898
-7.72310621890771
-7.46508614796912
-8.55372893199534
-8.79474473493285
-8.90789727530401
-8.13415222867031
-8.10577201083657
-7.08896360285887
-7.31170575109307
-7.35649202810803
-9.03207399018681
-7.31532388949176
-7.68401467632386
-7.27435498563225
-6.73628918959462
-8.60738515875232
-6.85271675427470
-7.95076421565728
-8.79474473493285
-7.35204322167439
-7.28902656784241
-7.27432333810084
-7.84053943884014
-7.32300924297666
-7.32300924297666
-7.46508614796912
-8.69551438426798
-7.49654748668209
-8.90789727530401
-7.86332959673455
-8.55372893199534
-4.97857321724558
-7.28633993320994
-7.46697834370562
-9.38325635515175
-7.27782026304971
-7.33165002011966
-7.92005722137063
-7.30780792932761
-7.31131500607151
-8.01243721679350
-7.76062155915523
-8.22572112380664
-7.49654748668209
-6.56044358082015
-7.61583277740693
-8.13415222867031
-7.36353621499463
-7.53179272967366
-7.30780792932761
-7.56873136476297
-7.61583277740693
-7.84053943884014
-8.52645763516306
-7.78826069120148
-7.27538567590395
-8.55372893199534
-7.40302944942975
-7.29305834933756
-7.93133363859381
-7.61108808357568
-7.69421309174959
-7.74384398839879
-7.43981842831771
-7.68401467632386
-8.15608152385274
-7.32310998413584
-7.35110786105058
-7.35204322167439
-9.03207399018681
-7.47518064532478
-7.98321856714931
-7.28840730754168
-8.71997565160152
-7.90161847297264
-7.51959411926778
-7.36353621499463
-8.71997565160152
-7.72310621890771
-7.27435498563225
-7.55764300402924
-7.36964883730451
-7.14957633034277
-7.08896360285887
-7.56873136476297
-7.76554035059717
-8.44744105598024
-7.31912430933009
-7.84699849313511
-7.49723576896673
-7.28633993320994
-7.36964883730451
-7.14957633034277
-7.55764300402924
-7.87355562957222
-7.28902656784241
-7.75348884984561
-7.29368181901908
-8.09281794800881
-8.39156107955568
-7.29900317669842
-8.84197713312973
-7.64863199143607
-8.71997565160152
-7.28271162921977
-8.98926374658439
-7.60040660551787
-7.33165002011966
-7.32731091998973
-7.54309832976631
-7.45759819131590
-7.27894494397815
-5.61157652081145
-7.96287015352262
-7.58230231670256
-8.52831113259264
-7.29305834933756
-7.47670205731627
-9.38325635515175
-7.27743472432564
-7.44600194151001
-7.27454268131232
-8.15608152385274
-7.45759819131590
-7.42830369026712
-7.40058385829691
-7.96287015352262
-7.27488626020439
-7.43981842831771
-7.87355562957222
-8.17833885682241
-7.27782026304971
-8.79474473493285
-9.17355489820548
-7.28902656784241
-7.28633993320994
-8.27670735829414
-7.35766978061730
-7.27851008433552
-7.43698570152831
-7.32310998413584
-7.29305834933756
-8.69551438426798
-7.46697834370562
-7.49654748668209
-8.98926374658439
-8.03222508187366
-8.07054315549886
-8.15608152385274
-7.39670088469402
-7.76062155915523
-7.59641145214569
-7.58230231670256
-7.90161847297264
-7.43981842831771
-7.69421309174959
-7.87355562957222
-8.17833885682241
-7.27782026304971
-7.77515770606685
-9.17355489820548
-7.56873136476297
-8.20520555023127
-6.25195372676239
-7.77515770606685
-7.84053943884014
-7.28022702303818
-7.28326621325496
-6.56044358082015
-7.53098850255280
-7.32310998413584
-7.28166717824072
-7.42830369026712
-8.33178835843447
-8.25650479751288
-8.27670735829414
-7.44854885577247
-7.48678298495811
-7.47670205731627
-7.42830369026712
-7.29064607271494
-7.27435498563225
-7.31891199550209
-7.73282049049413
-7.77515770606685
-7.02911927293588
-7.33654477578147
-7.35110786105058
-7.98321856714931
-7.36209350896144
-7.27435498563225
-7.34097203897466
-7.47009421353283
-8.09281794800881
-10.4001553701735
-7.34665057366030
-7.40787337594430
-9.38325635515175
-7.50807613170101
-7.92427476261828
-7.34097203897466
-7.31532388949176
-6.67799137635953
-7.28022702303818
-7.28502505963565
-6.31627108547135
-7.32731091998973
-7.27454268131232
-8.05404470119942
-7.54309832976631
-7.79790519919345
-7.33654477578147
-8.25650479751288
-7.77515770606685
-7.51959411926778
-7.54309832976631
-6.25195372676239
-7.34593607714490
-7.36964883730451
-7.31532388949176
-9.62355904899839
-7.30826711505190
-7.79790519919345
-7.33654477578147
-6.85271675427470
-7.35204322167439
-7.27782026304971
-7.27472944089133
-7.27782026304971
-7.61583277740693
-7.29305834933756
-7.35766978061730
-9.85684039976155
-7.29564641490310
-7.28326621325496
-7.27488626020439
-7.38025592198394
-7.31891199550209
-7.49723576896673
-7.43698570152831
-7.51932097677267
-8.45676148011424
-7.28271162921977
-7.28114719948177
-7.27743472432564
-7.31131500607151
-7.92005722137063
-8.69363973176798
-7.36964883730451
-7.38678248272457
-7.42830369026712
-7.33621138609969
-5.36242840655955
-7.29368181901908
-7.38263976567657
-7.27488626020439
-7.34148620037740
-7.36353621499463
-8.15608152385274
-7.42830369026712
-7.28633993320994
-7.38678248272457
-7.43698570152831
-7.45536447544475
-7.35766978061730
-10.3733638873816
-7.33182126722624
-7.38953263831333
-7.92005722137063
-7.89095446814195
-6.61943171120856
-5.36242840655955
-8.69363973176798
-7.40058385829691
-7.14957633034277
-7.37601432939778
-7.34665057366030
-9.38325635515175
-8.60738515875232
-8.27670735829414
-7.27851008433552
-7.27851008433552
-7.27743472432564
-6.37900028630905
-7.33654477578147
-11.5858169679085
-7.28902656784241
-7.29625837049001
-8.25650479751288
-7.40302944942975
-7.43981842831771
-7.36964883730451
-7.29127175698006
-7.29064607271494
-7.41543270946173
-9.38325635515175
-10.3733638873816
-7.76554035059717
-7.71308278933778
-5.36242840655955
-7.50785206626086
-7.40302944942975
-7.28633993320994
-7.28271162921977
-8.05404470119942
-8.69363973176798
-7.29841270929228
-7.27435498563225
-7.27516811621919
-7.43698570152831
-7.92005722137063
-8.17833885682241
-7.33654477578147
-7.58230231670256
-7.27604100069603
-7.57134028503283
-7.33165002011966
-6.25195372676239
-7.46697834370562
-8.79474473493285
-7.36964883730451
-8.01758321197116
-8.03222508187366
-5.36242840655955
-5.36242840655955
-7.35204322167439
-7.30449059242186
-7.64863199143607
-7.33621138609969
-8.42741191688222
-7.35110786105058
-6.91113987887017
-6.67799137635953
-7.34593607714490
-10.4565889222910
-7.90161847297264
-7.35766978061730
-7.44600194151001
-7.29064607271494
-7.28902656784241
-7.27444802230733
-7.40787337594430
-7.65885753787482
-8.61629203676553
-7.65885753787482
-8.10577201083657
-7.50785206626086
-7.90161847297264
-7.31912430933009
-7.44600194151001
-7.27651993123260
-7.28114719948177
-7.33765286315244
-7.35110786105058
-7.33182126722624
-7.40302944942975
-7.43139577028356
-8.33178835843447
-6.73628918959462
-7.43139577028356
-6.85271675427470
-7.29305834933756
-7.02911927293588
-8.01758321197116
-7.92427476261828
-9.85684039976155
-8.01243721679350
-7.76062155915523
-7.65885753787482
-8.15608152385274
-7.28271162921977
-7.73282049049413
-5.97043979497781
-7.68401467632386
-7.30449059242186
-7.29064607271494
-7.76062155915523
-7.27516811621919
-7.27516811621919
-7.43139577028356
-7.27974715239169
-7.77515770606685
-6.37900028630905
-7.38953263831333
-7.28022702303818
-7.30780792932761
-6.18569422381217
-7.35766978061730
-5.97043979497781
-7.30780792932761
-7.30780792932761
-10.4565889222910
-7.27454268131232
-8.84197713312973
-9.62355904899839
-7.34593607714490
-7.33654477578147
-7.86332959673455
-7.29841270929228
-7.27454268131232
-7.42327045400811
-7.27782026304971
-7.41189765638582
-7.61029221476521
-7.31131500607151
-7.37601432939778
-6.61943171120856
-7.58558566519515
-7.36964883730451
-7.27454268131232
-7.28444198095127
-7.30826711505190
-7.33654477578147
-7.42830369026712
-7.54446836466848
-7.33182126722624
-8.01758321197116
-7.28444198095127
-7.28114719948177
-7.55764300402924
-7.29625837049001
-6.85271675427470
-7.54309832976631
-7.74384398839879
-7.55764300402924
-8.03222508187366
-9.24605714094659
-7.39670088469402
-6.85271675427470
-7.30449059242186
-7.30500538840269
-7.27685242599217
-8.60738515875232
-7.44854885577247
-7.58558566519515
-7.30449059242186
-7.31891199550209
-7.28902656784241
-7.35649202810803
-7.32300924297666
-7.29305834933756
-7.41543270946173
-7.38263976567657
-7.65885753787482
-7.35110786105058
-7.56873136476297
-7.61029221476521
-7.42830369026712
-7.27851008433552
-7.30449059242186
-7.14957633034277
-7.65885753787482
-8.79474473493285
-7.27516811621919
-7.30826711505190
-10.4565889222910
-7.41543270946173
-7.68427463211043
-7.41543270946173
-7.36209350896144
-7.28022702303818
-5.80578306807352
-7.28840730754168
-7.98321856714931
-7.54446836466848
-6.91113987887017
-6.56044358082015
-7.35110786105058
-7.27444802230733
-7.28840730754168
-7.34148620037740
-8.11169989613235
-8.44744105598024
-7.55567164530359
-7.64863199143607
-6.25195372676239
-7.84699849313511
-7.43981842831771
-7.51959411926778
-8.31191181801218
-7.34097203897466
-9.03207399018681
-7.50785206626086
-8.01243721679350
-6.50084616953055
-7.29564641490310
-7.30449059242186
-7.35766978061730
-7.35110786105058
-7.45759819131590
-7.29625837049001
-7.27974715239169
-7.27604100069603
-6.91113987887017
-7.47518064532478
-7.08896360285887
-7.49723576896673
-7.56873136476297
-7.37601432939778
-7.31891199550209
-7.37396970852109
-8.79474473493285
-7.34097203897466
-7.27432333810084
-7.28444198095127
-7.32300924297666
-7.29564641490310
-7.73282049049413
-8.69551438426798
-9.85684039976155
-7.27454268131232
-7.60040660551787
-7.66607770217156
-7.56873136476297
-7.49654748668209
-7.30135984075748
-7.83707051063982
-7.33182126722624
-7.89095446814195
-7.30191815664168
-7.37396970852109
-8.52645763516306
-7.99642418633508
-7.29625837049001
-7.42830369026712
-7.34097203897466
-7.27472944089133
-7.54309832976631
-8.44744105598024
-7.27516811621919
-6.18569422381217
-8.03222508187366
-7.45536447544475
-7.84053943884014
-7.33654477578147
-7.27432333810084
-7.58558566519515
-8.20415730912451
-7.43139577028356
-7.28166717824072
-7.29127175698006
-6.73628918959462
-7.14957633034277
-7.30826711505190
-6.50084616953055
-7.28114719948177
-7.27488626020439
-7.72310621890771
-4.97857321724558
-7.27435498563225
-7.39670088469402
-7.41543270946173
-7.38678248272457
-7.48678298495811
-7.38263976567657
-7.68401467632386
-7.31532388949176
-7.28166717824072
-7.55764300402924
-9.38325635515175
-8.39156107955568
-7.82181911225113
-7.41994456544145
-7.36791754517690
-7.34148620037740
-7.36964883730451
-7.28022702303818
-7.71308278933778
-5.61157652081145
-7.28444198095127
-7.38678248272457
-7.28114719948177
-7.29625837049001
-7.29841270929228
-7.27604100069603
-7.36791754517690
-7.27604100069603
-7.27538567590395
-7.40058385829691
-7.84699849313511
-7.45759819131590
-8.25650479751288
-7.53098850255280
-7.28114719948177
-7.35649202810803
-7.50807613170101
-7.27516811621919
-7.46697834370562
-7.38953263831333
-7.42830369026712
-7.95076421565728
-7.37396970852109
-7.36353621499463
-7.34097203897466
-7.27851008433552
-7.65885753787482
-8.17833885682241
-7.49654748668209
-7.36353621499463
-6.18569422381217
-7.34148620037740
-7.37601432939778
-7.29900317669842
-7.30191815664168
-7.30191815664168
-7.64227457375412
-7.27651993123260
-7.27454268131232
-7.43698570152831
-6.56044358082015
-7.47670205731627
-7.70326774389101
-7.54309832976631
-7.55567164530359
-7.28326621325496
-7.35110786105058
-8.98926374658439
-7.37396970852109
-7.36964883730451
-7.39670088469402
-7.98321856714931
-7.49723576896673
-6.85271675427470
-7.46697834370562
-7.27444802230733
-7.27472944089133
-7.29841270929228
-7.29064607271494
-7.27435498563225
-6.56044358082015
-7.32300924297666
-7.66607770217156
-7.30191815664168
-7.29625837049001
-8.42741191688222
-7.27651993123260
-8.37709503244782
-7.68401467632386
-7.57134028503283
-7.28271162921977
-7.40302944942975
-7.28022702303818
-7.28022702303818
-7.45536447544475
-7.29564641490310
-7.28114719948177
-7.27851008433552
-7.31891199550209
-8.31191181801218
-9.95050653649631
-7.33654477578147
-7.29305834933756
-7.33165002011966
-7.34665057366030
-7.69421309174959
-7.87355562957222
-7.55567164530359
-7.28694477938205
-7.27454268131232
-5.97043979497781
-7.30826711505190
-7.27432333810084
-11.5858169679085
-7.29564641490310
-7.32731091998973
-7.29841270929228
-6.37900028630905
-7.92427476261828
-7.42327045400811
-7.57134028503283
-8.27670735829414
-8.69551438426798
-7.40302944942975
-7.33654477578147
-7.14957633034277
-7.27576469134110
-7.28022702303818
-7.60040660551787
-7.57134028503283
-7.36964883730451
-7.14957633034277
-7.47518064532478
-7.30449059242186
-7.28502505963565
-8.27670735829414
-6.37900028630905
-7.41994456544145
-7.27435498563225
-7.39670088469402
-7.84053943884014
-7.27974715239169
-7.31891199550209
-7.29841270929228
-9.50975940525305
-7.72310621890771
-6.85271675427470
-8.55372893199534
-7.30500538840269
-7.68401467632386
-8.01243721679350
-7.31131500607151
-8.17833885682241
-9.19419678532602
-7.51932097677267
-6.11706449274414
-6.73628918959462
-8.52831113259264
-5.80578306807352
-8.20520555023127
-7.27435498563225
-7.78826069120148
-7.95076421565728
-6.85271675427470
-4.62544969307114
-8.27670735829414
-7.38953263831333
-7.28444198095127
-7.43698570152831
-6.67799137635953
-9.95050653649631
-7.76554035059717
-7.38263976567657
-9.03901630918717
-7.39670088469402
-7.27444802230733
-9.38325635515175
-7.36209350896144
-7.66607770217156
-7.35110786105058
-7.37601432939778
-7.89095446814195
-7.30191815664168
-7.78826069120148
-9.85684039976155
-6.91113987887017
-7.35766978061730
-6.91113987887017
-6.91113987887017
-7.92427476261828
-7.45536447544475
-7.63189629701064
-7.31532388949176
-7.84053943884014
-7.29841270929228
-10.3733638873816
-7.59641145214569
-7.30500538840269
-8.39156107955568
-7.30780792932761
-7.32300924297666
-5.19803949535842
-7.38953263831333
-5.61157652081145
-7.46508614796912
-7.40302944942975
-9.19419678532602
-7.60040660551787
-7.35766978061730
-7.28022702303818
-7.60040660551787
-7.66607770217156
-7.37601432939778
-8.20520555023127
-8.52831113259264
-5.49656246074987
-6.44043983436407
-7.58230231670256
-8.01243721679350
-9.62355904899839
-7.28694477938205
-7.27974715239169
-5.49656246074987
-6.79448133751992
-7.30780792932761
-7.29305834933756
-7.29368181901908
-7.39670088469402
-7.76062155915523
-7.29841270929228
-7.37601432939778
-8.45676148011424
-10.3733638873816
-7.43698570152831
-7.31131500607151
-7.66607770217156
-7.28502505963565
-7.69421309174959
-7.69421309174959
-7.35110786105058
-7.28840730754168
-8.52831113259264
-7.40058385829691
-7.35766978061730
-7.32310998413584
-7.35766978061730
-7.28022702303818
-6.50084616953055
-9.50975940525305
-7.35766978061730
-7.50785206626086
-8.69551438426798
-7.28114719948177
-5.49656246074987
-7.40302944942975
-7.28022702303818
-7.47009421353283
-7.28166717824072
-7.41994456544145
-9.03901630918717
-7.39670088469402
-8.79474473493285
-9.62355904899839
-7.33621138609969
-7.61583277740693
-8.42741191688222
-6.96989313837092
-7.32310998413584
-8.13415222867031
-7.54446836466848
-7.32731091998973
-7.38263976567657
-7.21111496862646
-7.30191815664168
-7.30191815664168
-7.40415291731433
-7.36353621499463
-7.70326774389101
-7.29305834933756
-7.40302944942975
-7.60040660551787
-5.89090905620471
-7.32310998413584
-7.31131500607151
-5.80578306807352
-7.40058385829691
-7.64863199143607
-7.48566256400898
-7.35204322167439
-7.41994456544145
-9.03207399018681
-7.35766978061730
-7.61029221476521
-7.30135984075748
-8.17833885682241
-8.13415222867031
-10.3733638873816
-7.28444198095127
-7.38263976567657
-7.35204322167439
-7.30191815664168
-8.22572112380664
-7.30191815664168
-7.40415291731433
-7.29305834933756
-8.55372893199534
-7.55764300402924
-7.48566256400898
-8.20520555023127
-7.34148620037740
-7.14957633034277
-8.22572112380664
-7.29127175698006
-7.28902656784241
-7.53909019511038
-7.14957633034277
-7.38953263831333
-7.48566256400898
-5.36242840655955
-9.38325635515175
-9.03901630918717
-9.03207399018681
-7.45536447544475
-7.92005722137063
-7.32300924297666
-7.28694477938205
-7.74384398839879
-7.77515770606685
-7.40058385829691
-7.47670205731627
-8.33178835843447
-7.58230231670256
-5.19803949535842
-7.27782026304971
-7.83707051063982
-7.30500538840269
-7.74384398839879
-7.27444802230733
-6.96989313837092
-8.01758321197116
-6.96989313837092
-7.46508614796912
-7.43698570152831
-7.38263976567657
-7.27432333810084
-7.28840730754168
-8.09281794800881
-7.29305834933756
-7.41543270946173
-7.28166717824072
-6.37900028630905
-7.72310621890771
-7.35204322167439
-6.25195372676239
-7.28326621325496
-8.90789727530401
-7.58558566519515
-7.74384398839879
-7.28444198095127
-7.45759819131590
-7.76554035059717
-7.93133363859381
-7.53098850255280
-8.03222508187366
-7.49654748668209
-7.35204322167439
-7.33182126722624
-6.44043983436407
-9.95050653649631
-7.14957633034277
-6.25195372676239
-7.47009421353283
-7.38025592198394
-11.5858169679085
-7.47670205731627
-9.24605714094659
-5.71345144673848
-8.37709503244782
-8.09281794800881
-7.36209350896144
-8.17833885682241
-7.29841270929228
-7.30449059242186
-9.03901630918717
-8.31191181801218
-7.32728409093966
-7.32300924297666
-7.27851008433552
-7.45759819131590
-9.38325635515175
-7.35766978061730
-7.27374699803098
-7.35204322167439
-8.07054315549886
-7.29625837049001
-7.87355562957222
-7.44854885577247
-8.05404470119942
-8.15608152385274
-7.44600194151001
-7.41994456544145
-7.31131500607151
-8.60738515875232
-7.27782026304971
-9.17355489820548
-7.83707051063982
-7.59641145214569
-7.92005722137063
-9.19419678532602
-6.04553580881301
-7.50807613170101
-5.97043979497781
-6.79448133751992
-7.28633993320994
-7.90161847297264
-7.47518064532478
-7.30191815664168
-7.59641145214569
-7.36964883730451
-9.38325635515175
-7.27974715239169
-7.38678248272457
-7.54309832976631
-7.32300924297666
-7.36209350896144
-7.32310998413584
-7.29625837049001
-7.30826711505190
-5.89090905620471
-7.29841270929228
-8.07054315549886
-7.28902656784241
-7.87355562957222
-7.44854885577247
-7.84053943884014
-8.15608152385274
-7.44600194151001
-7.41994456544145
-7.31131500607151
-7.76062155915523
-7.27782026304971
-9.17355489820548
-7.59641145214569
-9.85684039976155
-7.48566256400898
-6.04553580881301
-5.97043979497781
-8.79474473493285
-7.30135984075748
-7.77515770606685
-7.68427463211043
-7.30191815664168
-7.59641145214569
-7.36964883730451
-6.25195372676239
-7.78826069120148
-7.38678248272457
-7.54309832976631
-7.32300924297666
-7.28326621325496
-7.32310998413584
-7.31501517507024
-7.30826711505190
-7.27374699803098
-7.36791754517690
-7.46508614796912
-7.33654477578147
-7.31912430933009
-7.29127175698006
-7.43981842831771
-7.56873136476297
-7.31170575109307
-7.38025592198394
-7.54309832976631
-7.28444198095127
-8.37709503244782
-7.28694477938205
-9.03901630918717
-7.29564641490310
-7.27454268131232
-7.65885753787482
-7.33165002011966
-6.44043983436407
-8.61629203676553
-7.48678298495811
-7.27782026304971
-7.30500538840269
-7.31532388949176
-7.47518064532478
-8.13415222867031
-7.27516811621919
-9.03901630918717
-7.28022702303818
-7.29625837049001
-7.47670205731627
-7.14957633034277
-8.90789727530401
-7.47670205731627
-7.33654477578147
-8.79474473493285
-7.53179272967366
-7.40058385829691
-7.27651993123260
-7.33182126722624
-7.30826711505190
-7.34593607714490
-7.37601432939778
-7.31891199550209
-7.30191815664168
-7.33621138609969
-7.44854885577247
-7.59641145214569
-6.04553580881301
-7.56873136476297
-7.28902656784241
-7.45759819131590
-7.27516811621919
-7.29625837049001
-8.39156107955568
-7.28694477938205
-7.27651993123260
-7.43981842831771
-7.59641145214569
-10.4565889222910
-7.65885753787482
-7.82181911225113
-7.28694477938205
-7.84699849313511
-7.30500538840269
-7.32731091998973
-7.31501517507024
-6.04553580881301
-7.92005722137063
-7.36964883730451
-8.01758321197116
-7.30191815664168
-7.36209350896144
-7.44854885577247
-8.17833885682241
-9.95050653649631
-7.75348884984561
-7.35766978061730
-5.80578306807352
-6.85271675427470
-7.84699849313511
-7.50785206626086
-7.27851008433552
-7.29564641490310
-7.53098850255280
-7.41994456544145
-11.4452709395133
-7.40058385829691
-7.31532388949176
-7.27435498563225
-7.59641145214569
-7.32310998413584
-7.32731091998973
-7.50807613170101
-7.36964883730451
-7.30500538840269
-8.61629203676553
-7.53179272967366
-7.30191815664168
-7.38263976567657
-7.78826069120148
-8.37709503244782
-7.50807613170101
-7.28694477938205
-7.65885753787482
-7.96287015352262
-7.32300924297666
-7.29625837049001
-7.28444198095127
-6.73628918959462
-9.95050653649631
-7.62636415850514
-7.27432333810084
-7.62636415850514
-7.38263976567657
-7.27974715239169
-7.38678248272457
-7.35766978061730
-7.76554035059717
-7.30449059242186
-7.47670205731627
-5.19803949535842
-7.32310998413584
-7.27488626020439
-8.10577201083657
-6.61943171120856
-7.95076421565728
-7.34097203897466
-7.28114719948177
-7.28326621325496
-7.58230231670256
-7.29064607271494
-7.29305834933756
-7.83707051063982
-10.4565889222910
-5.36242840655955
-7.55764300402924
-8.85110714568429
-7.86332959673455
-6.79448133751992
-7.86332959673455
-8.85110714568429
-5.19803949535842
-8.31191181801218
-8.03222508187366
-7.29368181901908
-7.27538567590395
-7.47009421353283
-8.33178835843447
-9.03901630918717
-8.05404470119942
-7.37601432939778
-7.34665057366030
-6.67799137635953
-7.47670205731627
-7.61029221476521
-7.32300924297666
-6.91113987887017
-7.27374699803098
-7.61029221476521
-8.13415222867031
-7.61029221476521
-7.27743472432564
-8.69363973176798
-7.34097203897466
-4.97857321724558
-7.46697834370562
-7.54446836466848
-7.35204322167439
-7.46697834370562
-7.27851008433552
-8.10577201083657
-7.36209350896144
-7.34665057366030
-7.50807613170101
-7.30449059242186
-7.38025592198394
-6.73628918959462
-7.93133363859381
-5.97043979497781
-8.20520555023127
-7.33654477578147
-7.30449059242186
-7.33182126722624
-7.62636415850514
-7.58558566519515
-7.58230231670256
-8.31384529540607
-7.71308278933778
-7.82181911225113
-6.56044358082015
-7.27576469134110
-7.29368181901908
-7.61108808357568
-6.04553580881301
-7.29841270929228
-7.32310998413584
-7.31532388949176
-7.78826069120148
-7.31891199550209
-7.40302944942975
-7.92427476261828
-7.41543270946173
-6.96989313837092
-7.31131500607151
-7.28840730754168
-7.54309832976631
-7.53098850255280
-7.38025592198394
-7.35204322167439
-7.45536447544475
-7.31891199550209
-7.31170575109307
-7.27472944089133
-7.31912430933009
-7.21111496862646
-7.32310998413584
-7.32310998413584
-7.28902656784241
-7.27974715239169
-5.89090905620471
-7.34665057366030
-7.46697834370562
-7.51932097677267
-7.78826069120148
-7.55567164530359
-7.40787337594430
-7.53098850255280
-7.47670205731627
-7.30135984075748
-7.40415291731433
-7.28902656784241
-7.32310998413584
-6.73628918959462
-9.50975940525305
-9.50975940525305
-7.87355562957222
-7.29564641490310
-8.01758321197116
-7.35204322167439
-7.28633993320994
-7.27851008433552
-7.73282049049413
-7.82181911225113
-11.4452709395133
-6.56044358082015
-7.27374699803098
-7.75348884984561
-7.28502505963565
-7.44854885577247
-7.33621138609969
-8.01758321197116
-7.28326621325496
-7.38025592198394
-7.33165002011966
-7.47009421353283
-7.33621138609969
-7.79790519919345
-7.67615499078871
-8.42741191688222
-7.35766978061730
-7.38678248272457
-7.30826711505190
-7.28694477938205
-7.29564641490310
-8.42741191688222
-7.27894494397815
-7.27432333810084
-7.28840730754168
-7.54309832976631
-10.3733638873816
-8.90789727530401
-7.33165002011966
-7.38263976567657
-7.65885753787482
-7.28271162921977
-7.29625837049001
-7.31501517507024
-7.66607770217156
-7.31131500607151
-7.36209350896144
-8.25650479751288
-10.4001553701735
-7.27488626020439
-7.49654748668209
-7.45759819131590
-7.45759819131590
-7.65885753787482
-7.31131500607151
-7.96287015352262
-7.38953263831333
-7.50785206626086
-7.31532388949176
-7.34593607714490
-7.84053943884014
-8.45676148011424
-7.53098850255280
-7.27454268131232
-7.30826711505190
-7.40058385829691
-7.54309832976631
-6.25195372676239
-7.02911927293588
-7.32310998413584
-7.38678248272457
-7.31532388949176
-7.28271162921977
-7.31131500607151
-7.31131500607151
-6.79448133751992
-7.27488626020439
-6.04553580881301
-7.28840730754168
-6.96989313837092
-7.35649202810803
-7.31501517507024
-7.49723576896673
-7.34665057366030
-7.37396970852109
-8.39156107955568
-7.50807613170101
-7.34148620037740
-7.41543270946173
-7.46508614796912
-7.32728409093966
-7.38263976567657
-5.36242840655955
-7.27782026304971
-7.27488626020439
-7.29900317669842
-6.31627108547135
-7.29625837049001
-8.01758321197116
-5.61157652081145
-7.29305834933756
-7.35110786105058
-7.84053943884014
-7.53909019511038
-7.50807613170101
-7.41994456544145
-7.82181911225113
-7.42327045400811
-7.38263976567657
-7.29841270929228
-7.48678298495811
-7.29368181901908
-7.56873136476297
-7.47670205731627
-8.27670735829414
-7.44600194151001
-7.63189629701064
-8.27670735829414
-8.17833885682241
-7.41543270946173
-7.47009421353283
-7.56873136476297
-7.33182126722624
-9.95050653649631
-7.27435498563225
-7.14957633034277
-7.42327045400811
-7.45536447544475
-7.31501517507024
-7.38678248272457
-7.29368181901908
-7.59641145214569
-7.38263976567657
-7.32731091998973
-7.36964883730451
-7.27894494397815
-7.30500538840269
-7.29625837049001
-7.29305834933756
-6.73628918959462
-7.48566256400898
-7.63189629701064
-6.91113987887017
-8.20520555023127
-8.90789727530401
-8.71997565160152
-7.47670205731627
-7.27576469134110
-7.31532388949176
-7.53098850255280
-7.61583277740693
-7.56873136476297
-7.27743472432564
-7.56873136476297
-7.83707051063982
-7.32731091998973
-7.39355608714184
-7.33621138609969
-7.29900317669842
-8.61629203676553
-7.27685242599217
-6.44043983436407
-5.61157652081145
-7.32731091998973
-9.03901630918717
-7.90161847297264
-7.32310998413584
-7.54446836466848
-7.41543270946173
-7.27516811621919
-6.37900028630905
-7.35110786105058
-7.72310621890771
-7.28022702303818
-7.58558566519515
-7.29841270929228
-7.33165002011966
-7.46508614796912
-7.49723576896673
-7.39670088469402
-7.62636415850514
-7.58230231670256
-7.46508614796912
-7.55764300402924
-7.27743472432564
-5.80578306807352
-8.60738515875232
-8.09281794800881
-7.40787337594430
-8.17833885682241
-7.29625837049001
-7.28694477938205
-7.27851008433552
-7.43981842831771
-7.32731091998973
-9.38325635515175
-7.31912430933009
-6.56044358082015
-7.58558566519515
-7.29625837049001
-10.3733638873816
-7.35204322167439
-7.27432333810084
-8.60738515875232
-7.75348884984561
-7.27488626020439
-7.43981842831771
-7.27894494397815
-7.98321856714931
-7.29564641490310
-8.07054315549886
-7.33621138609969
-7.27374699803098
-7.49723576896673
-7.55567164530359
-7.57134028503283
-7.62636415850514
-7.92005722137063
-7.53179272967366
-7.35766978061730
-8.20520555023127
-7.28326621325496
-7.38678248272457
-8.90789727530401
-6.25195372676239
-6.25195372676239
-7.47009421353283
-7.28902656784241
-7.59641145214569
-7.81207732859867
-7.29305834933756
-8.20520555023127
-7.34097203897466
-7.36964883730451
-7.34665057366030
-7.49723576896673
-7.45759819131590
-4.97857321724558
-7.55567164530359
-7.74384398839879
-7.31501517507024
-7.31532388949176
-7.29900317669842
-7.28022702303818
-7.41189765638582
-7.38953263831333
-7.63189629701064
-7.35766978061730
-7.27576469134110
-7.27974715239169
-7.31891199550209
-7.46508614796912
-7.33165002011966
-9.19419678532602
-7.31532388949176
-7.76554035059717
-7.33182126722624
-7.40787337594430
-7.29564641490310
-7.28502505963565
-8.10577201083657
-7.29127175698006
-7.28022702303818
-7.28271162921977
-7.27576469134110
-7.29564641490310
-7.84053943884014
-8.01758321197116
-11.4452709395133
-7.27685242599217
-7.53098850255280
-8.05404470119942
-5.80578306807352
-7.42830369026712
-8.69363973176798
-7.37601432939778
-8.20415730912451
-7.30135984075748
-7.50785206626086
-7.53179272967366
-7.32310998413584
-7.81207732859867
-7.64863199143607
-7.30191815664168
-7.38678248272457
-7.50785206626086
-4.62544969307114
-7.84699849313511
-7.84053943884014
-8.17833885682241
-9.38325635515175
-7.35649202810803
-7.55764300402924
-7.90161847297264
-7.34148620037740
-7.39355608714184
-7.28633993320994
-7.37396970852109
-7.57134028503283
-7.31131500607151
-7.92005722137063
-7.36791754517690
-7.73282049049413
-7.31170575109307
-7.64227457375412
-7.92005722137063
-7.99642418633508
-7.28114719948177
-7.61583277740693
-7.35649202810803
-7.43981842831771
-7.51932097677267
-8.09281794800881
-7.14957633034277
-7.34148620037740
-7.29127175698006
-8.17833885682241
-7.72310621890771
-8.69551438426798
-7.28326621325496
-6.25195372676239
-7.36964883730451
-7.49723576896673
-8.42741191688222
-7.64227457375412
-7.28502505963565
-7.44600194151001
-7.27432333810084
-8.09281794800881
-7.35110786105058
-7.84699849313511
-7.29305834933756
-8.69551438426798
-7.53098850255280
-7.31501517507024
-7.79790519919345
-7.81207732859867
-7.61583277740693
-7.73282049049413
-7.95076421565728
-7.43139577028356
-5.97043979497781
-7.47009421353283
-7.44600194151001
-7.27516811621919
-7.33165002011966
-8.85110714568429
-7.53098850255280
-7.27444802230733
-7.28326621325496
-7.27974715239169
-7.28840730754168
-7.93133363859381
-8.01243721679350
-8.79474473493285
-7.27432333810084
-8.31191181801218
-6.11706449274414
-8.15608152385274
-7.33182126722624
-7.36353621499463
-8.27670735829414
-7.28326621325496
-7.27604100069603
-7.58230231670256
-7.34097203897466
-8.13415222867031
-7.35649202810803
-7.29305834933756
-7.53179272967366
-7.78826069120148
-7.36209350896144
-9.50975940525305
-8.15608152385274
-9.19419678532602
-7.33165002011966
-7.31891199550209
-7.27604100069603
-7.61108808357568
-6.73628918959462
-7.27651993123260
-2.90182920593650
-8.09281794800881
-7.36353621499463
-7.44854885577247
-7.39670088469402
-9.03901630918717
-7.42830369026712
-11.4452709395133
-7.81207732859867
-7.28444198095127
-7.84699849313511
-7.54446836466848
-5.36242840655955
-7.69421309174959
-7.31501517507024
-7.27435498563225
-7.34097203897466
-9.62355904899839
-7.99642418633508
-7.53909019511038
-7.62636415850514
-7.29127175698006
-7.29305834933756
-7.31912430933009
-9.62355904899839
-7.40787337594430
-7.33765286315244
-4.97857321724558
-7.28114719948177
-7.35766978061730
-7.38263976567657
-7.84699849313511
-11.4452709395133
-7.44854885577247
-7.34593607714490
-8.90789727530401
-7.27435498563225
-7.27435498563225
-8.01243721679350
-7.30449059242186
-7.44854885577247
-7.28633993320994
-7.27444802230733
-7.50785206626086
-8.85110714568429
-7.51932097677267
-8.52831113259264
-7.31131500607151
-7.27685242599217
-7.27435498563225
-7.36353621499463
-7.41189765638582
-7.90161847297264
-7.68427463211043
-11.5858169679085
-7.43981842831771
-7.34097203897466
-7.34097203897466
-6.44043983436407
-7.32731091998973
-7.30449059242186
-5.89090905620471
-7.29127175698006
-7.51959411926778
-7.38953263831333
-7.50785206626086
-7.27782026304971
-8.79474473493285
-8.33178835843447
-8.13415222867031
-7.29564641490310
-7.33654477578147
-7.49723576896673
-2.90182920593650
-7.42327045400811
-7.50785206626086
-7.28444198095127
-7.35649202810803
-4.97857321724558
-8.17833885682241
-7.68427463211043
-7.28840730754168
-7.59641145214569
-7.31891199550209
-7.27435498563225
-7.31532388949176
-5.19803949535842
-7.28902656784241
-5.89090905620471
-8.07054315549886
-7.14957633034277
-7.35110786105058
-7.14957633034277
-9.95050653649631
-7.35204322167439
-7.32731091998973
-7.50807613170101
-7.31501517507024
-7.32728409093966
-7.27472944089133
-7.58230231670256
-7.28840730754168
-7.27651993123260
-7.36791754517690
-6.18569422381217
-7.81207732859867
-7.30449059242186
-7.84053943884014
-7.28444198095127
-7.40302944942975
-7.89095446814195
-7.31131500607151
-6.79448133751992
-7.55764300402924
-6.67799137635953
-7.31532388949176
-7.29564641490310
-7.27685242599217
-7.29064607271494
-8.55372893199534
-7.21111496862646
-7.08896360285887
-7.64227457375412
-8.79474473493285
-5.36242840655955
-8.27670735829414
-7.29564641490310
-7.57134028503283
-7.57134028503283
-5.19803949535842
-5.61157652081145
-7.27974715239169
-8.33178835843447
-8.52831113259264
-6.44043983436407
-7.35766978061730
-9.19419678532602
-7.31912430933009
-7.36353621499463
-7.27743472432564
-8.31191181801218
-5.36242840655955
-7.63189629701064
-7.36353621499463
-7.35204322167439
-7.68427463211043
-7.45536447544475
-7.28166717824072
-7.32731091998973
-7.53179272967366
-7.28326621325496
-7.28326621325496
-9.38325635515175
-5.89090905620471
-7.32728409093966
-7.27685242599217
-7.68427463211043
-7.35204322167439
-7.55567164530359
-7.29841270929228
-6.44043983436407
-7.28444198095127
-9.95050653649631
-5.36242840655955
-7.72310621890771
-7.31891199550209
-7.41189765638582
-7.35204322167439
-7.36964883730451
-7.99642418633508
-6.73628918959462
-7.33165002011966
-7.34665057366030
-6.18569422381217
-5.89090905620471
-7.27444802230733
-7.60040660551787
-7.31912430933009
-7.55567164530359
-7.27782026304971
-7.27974715239169
-7.60040660551787
-5.89090905620471
-7.81207732859867
-7.27604100069603
-8.31191181801218
-7.45759819131590
-6.61943171120856
-6.18569422381217
-7.29625837049001
-7.27472944089133
-7.27894494397815
-7.34593607714490
-8.84197713312973
-7.83707051063982
-7.37601432939778
-7.93133363859381
-7.14957633034277
-7.34097203897466
-9.38325635515175
-7.35204322167439
-7.32728409093966
-7.32300924297666
-7.36964883730451
-5.89090905620471
-7.92427476261828
-7.38953263831333
-7.54446836466848
-9.50975940525305
-7.27444802230733
-7.28444198095127
-7.45759819131590
-7.48678298495811
-7.27488626020439
-7.36964883730451
-7.58230231670256
-7.28694477938205
-7.08896360285887
-7.33182126722624
-6.31627108547135
-7.27782026304971
-7.36964883730451
-7.35204322167439
-7.47009421353283
-7.27435498563225
-9.03207399018681
-7.82181911225113
-7.39355608714184
-7.43981842831771
-7.60040660551787
-7.33165002011966
-5.36242840655955
-7.27444802230733
-7.29900317669842
-7.36209350896144
-7.93133363859381
-7.36964883730451
-8.07054315549886
-7.29305834933756
-7.28633993320994
-7.47670205731627
-7.40058385829691
-7.21111496862646
-7.37601432939778
-7.32731091998973
-7.73282049049413
-8.07054315549886
-7.40058385829691
-7.67615499078871
-8.17833885682241
-7.53098850255280
-7.28633993320994
-5.89090905620471
-7.29305834933756
-7.30191815664168
-9.38325635515175
-7.61029221476521
-7.74384398839879
-7.29625837049001
-8.37709503244782
-7.29564641490310
-7.82181911225113
-7.32310998413584
-7.42327045400811
-7.28902656784241
-7.31532388949176
-7.53098850255280
-7.58558566519515
-7.56873136476297
-7.36964883730451
-7.27851008433552
-7.74384398839879
-7.28326621325496
-7.30135984075748
-7.28326621325496
-7.29305834933756
-7.36791754517690
-7.31131500607151
-7.36209350896144
-7.28840730754168
-7.42830369026712
-9.50975940525305
-7.51932097677267
-7.35204322167439
-7.30135984075748
-7.28166717824072
-7.72310621890771
-7.35110786105058
-9.17355489820548
-7.28326621325496
-8.98926374658439
-6.79448133751992
-8.15608152385274
-7.68427463211043
-7.32310998413584
-6.85271675427470
-7.83707051063982
-7.31131500607151
-7.29127175698006
-9.62355904899839
-7.27516811621919
-7.59641145214569
-8.61629203676553
-7.40415291731433
-8.05404470119942
-7.28326621325496
-7.35766978061730
-7.33621138609969
-7.28502505963565
-7.43981842831771
-7.33654477578147
-8.11169989613235
-8.90789727530401
-7.28502505963565
-8.42741191688222
-7.33621138609969
-7.38678248272457
-8.10577201083657
-8.01243721679350
-7.27472944089133
-7.27685242599217
-7.28022702303818
-7.29127175698006
-7.31891199550209
-7.44854885577247
-7.81207732859867
-7.72310621890771
-7.73282049049413
-8.60738515875232
-7.50785206626086
-7.49723576896673
-7.27435498563225
-7.34097203897466
-7.53098850255280
-7.31131500607151
-7.30191815664168
-6.79448133751992
-7.68427463211043
-7.27444802230733
-7.32731091998973
-7.35204322167439
-8.15608152385274
-7.27472944089133
-7.40787337594430
-7.28840730754168
-7.30500538840269
-6.96989313837092
-7.29564641490310
-7.60040660551787
-7.28694477938205
-6.61943171120856
-5.89090905620471
-7.61108808357568
-7.50785206626086
-7.29127175698006
-7.73282049049413
-8.52831113259264
-7.34097203897466
-7.64227457375412
-8.15608152385274
-7.90161847297264
-7.30500538840269
-7.73282049049413
-7.60040660551787
-7.59641145214569
-9.24605714094659
-9.38325635515175
-7.44854885577247
-7.35766978061730
-8.85110714568429
-7.35766978061730
-7.28444198095127
-7.27894494397815
-7.39355608714184
-7.31532388949176
-7.66607770217156
-7.35110786105058
-8.84197713312973
-7.33182126722624
-7.76554035059717
-7.62636415850514
-7.36791754517690
-8.52831113259264
-5.89090905620471
-7.33165002011966
-9.62355904899839
-7.68427463211043
-9.76816713802352
-5.89090905620471
-7.89095446814195
-7.67615499078871
-9.62355904899839
-8.25650479751288
-7.29625837049001
-7.56873136476297
-7.48678298495811
-7.67615499078871
-7.66607770217156
-7.61108808357568
-7.68427463211043
-7.31532388949176
-7.29900317669842
-7.58558566519515
-7.81207732859867
-7.27743472432564
-7.53909019511038
-7.31170575109307
-7.95076421565728
-7.43981842831771
-7.51932097677267
-7.68427463211043
-7.29564641490310
-7.28694477938205
-7.50785206626086
-7.29625837049001
-7.61108808357568
-8.84197713312973
-7.27974715239169
-7.45759819131590
-6.61943171120856
-7.51959411926778
-7.37396970852109
-7.38678248272457
-8.98926374658439
-7.67615499078871
-7.29841270929228
-7.38678248272457
-7.61108808357568
-5.89090905620471
-5.89090905620471
-7.44854885577247
-7.42830369026712
-7.74384398839879
-7.61583277740693
-7.30449059242186
-7.47670205731627
-7.29064607271494
-7.84699849313511
-7.29564641490310
-7.27782026304971
-7.89095446814195
-7.36964883730451
-7.73282049049413
-6.67799137635953
-7.38678248272457
-7.40058385829691
-8.45676148011424
-7.27444802230733
-7.36791754517690
-7.42327045400811
-7.43698570152831
-5.61157652081145
-7.27472944089133
-7.61583277740693
-7.68427463211043
-7.73282049049413
-8.79474473493285
-7.44600194151001
-7.41543270946173
-5.80578306807352
-8.25650479751288
-8.11169989613235
-7.33165002011966
-7.27472944089133
-7.29564641490310
-7.61108808357568
-7.38953263831333
-7.40415291731433
-7.33654477578147
-6.31627108547135
-7.60040660551787
-7.37601432939778
-7.64863199143607
-7.33621138609969
-7.35110786105058
-8.90789727530401
-7.27851008433552
-7.56873136476297
-7.36964883730451
-7.78826069120148
-7.58558566519515
-6.56044358082015
-4.97857321724558
-7.68427463211043
-5.97043979497781
-7.51932097677267
-7.41994456544145
-9.50975940525305
-8.69363973176798
-7.36964883730451
-7.34148620037740
-8.01758321197116
-8.17833885682241
-7.84053943884014
-5.49656246074987
-7.32731091998973
-7.42830369026712
-8.33178835843447
-7.34148620037740
-7.65885753787482
-10.3798700874497
-7.78826069120148
-8.52831113259264
-7.92005722137063
-7.31912430933009
-7.61583277740693
-7.38678248272457
-8.84197713312973
-7.81207732859867
-7.47518064532478
-7.42830369026712
-7.42830369026712
-8.07054315549886
-7.14957633034277
-7.54446836466848
-7.41994456544145
-7.29127175698006
-8.31191181801218
-6.73628918959462
-7.33654477578147
-8.45676148011424
-7.89095446814195
-7.32300924297666
-7.32310998413584
-7.55567164530359
-7.27374699803098
-7.34665057366030
-7.27685242599217
-7.29305834933756
-7.38953263831333
-6.61943171120856
-7.30135984075748
-7.38263976567657
-8.07054315549886
-9.03901630918717
-7.33165002011966
-7.35766978061730
-7.36209350896144
-8.09281794800881
-7.54309832976631
-7.33165002011966
-7.45759819131590
-8.27670735829414
-7.33182126722624
-7.68427463211043
-7.76554035059717
-7.86332959673455
-7.27516811621919
-7.61029221476521
-7.37396970852109
-7.27604100069603
-7.43981842831771
-7.33654477578147
-8.60738515875232
-7.35766978061730
-8.01758321197116
-7.50807613170101
-9.62355904899839
-7.33654477578147
-4.62544969307114
-7.30780792932761
-7.28633993320994
-7.34665057366030
-7.34097203897466
-7.42327045400811
-5.71345144673848
-7.46697834370562
-7.42830369026712
-7.33765286315244
-7.32731091998973
-7.44854885577247
-5.97043979497781
-4.62544969307114
-7.37396970852109
-7.30500538840269
-7.67615499078871
-7.32731091998973
-7.34148620037740
-8.79474473493285
-4.62544969307114
-7.54309832976631
-7.27432333810084
-7.27435498563225
-7.40787337594430
-7.58230231670256
-7.45759819131590
-7.82181911225113
-8.37709503244782
-7.60040660551787
-7.27374699803098
-7.55764300402924
-7.51959411926778
-7.28694477938205
-7.78826069120148
-5.97043979497781
-6.04553580881301
-7.55567164530359
-7.46508614796912
-7.51959411926778
-7.27516811621919
-2.90182920593650
-7.30500538840269
-7.43698570152831
-7.76062155915523
-7.28444198095127
-7.38678248272457
-7.31532388949176
-7.66607770217156
-7.31891199550209
-7.34665057366030
-7.30191815664168
-7.30826711505190
-7.47518064532478
-7.14957633034277
-7.29064607271494
-7.31501517507024
-7.57134028503283
-7.27743472432564
-7.75348884984561
-7.30449059242186
-7.63189629701064
-7.29625837049001
-7.35110786105058
-7.95076421565728
-5.36242840655955
-7.61108808357568
-7.34665057366030
-7.30191815664168
-7.62636415850514
-7.34593607714490
-7.28114719948177
-7.27604100069603
-9.85684039976155
-6.79448133751992
-8.10577201083657
-7.50807613170101
-7.27538567590395
-7.89095446814195
-7.35110786105058
-8.39156107955568
-7.44600194151001
-7.50807613170101
-7.62636415850514
-7.37601432939778
-7.29368181901908
-7.29127175698006
-6.25195372676239
-7.27685242599217
-7.28902656784241
-7.38263976567657
-5.61157652081145
-7.43698570152831
-6.50084616953055
-7.29841270929228
-5.61157652081145
-7.53098850255280
-8.52831113259264
-7.43981842831771
-7.87355562957222
-7.33621138609969
-7.50807613170101
-7.34593607714490
-7.43698570152831
-7.70326774389101
-7.65885753787482
-7.29841270929228
-7.27851008433552
-7.49654748668209
-4.97857321724558
-7.43139577028356
-7.30135984075748
-7.38025592198394
-7.27743472432564
-7.73282049049413
-7.35110786105058
-7.27576469134110
-7.61108808357568
-7.50807613170101
-7.43139577028356
-6.25195372676239
-7.38953263831333
-7.31891199550209
-7.36964883730451
-6.85271675427470
-7.27576469134110
-4.62544969307114
-7.36209350896144
-7.14957633034277
-7.27435498563225
-6.44043983436407
-7.48566256400898
-7.44854885577247
-7.27651993123260
-6.79448133751992
-7.89095446814195
-7.47670205731627
-5.89090905620471
-7.31131500607151
-5.71345144673848
-7.32731091998973
-10.3733638873816
-7.29625837049001
-7.39670088469402
-7.30135984075748
-7.48678298495811
-7.61583277740693
-7.31532388949176
-7.42327045400811
-7.34665057366030
-7.34097203897466
-7.45759819131590
-8.33178835843447
-7.43698570152831
-9.38325635515175
-7.28444198095127
-7.92427476261828
-7.35110786105058
-7.53909019511038
-8.60738515875232
-7.36209350896144
-7.87355562957222
-7.46697834370562
-7.31532388949176
-7.34593607714490
-7.79790519919345
-6.85271675427470
-7.08896360285887
-7.68427463211043
-7.96287015352262
-8.42741191688222
-7.40058385829691
-7.40415291731433
-8.71997565160152
-8.79474473493285
-7.74384398839879
-7.47009421353283
-7.73282049049413
-7.38263976567657
-8.42741191688222
-7.58230231670256
-7.60040660551787
-7.34665057366030
-7.36964883730451
-9.76816713802352
-7.33654477578147
-6.56044358082015
-8.31191181801218
-7.67615499078871
-9.62355904899839
-7.35766978061730
-7.57134028503283
-7.30500538840269
-7.84699849313511
-6.31627108547135
-7.33654477578147
-7.29127175698006
-7.27651993123260
-7.68401467632386
-7.34665057366030
-8.09281794800881
-7.61029221476521
-8.52831113259264
-6.25195372676239
-7.28271162921977
-6.96989313837092
-7.59641145214569
-7.78826069120148
-7.30135984075748
-7.28114719948177
-7.93133363859381
-7.29625837049001
-7.95076421565728
-7.36964883730451
-7.28022702303818
-7.33182126722624
-7.35110786105058
-7.32300924297666
-7.66607770217156
-7.28166717824072
-7.29564641490310
-7.50807613170101
-7.28166717824072
-9.76816713802352
-7.54446836466848
-7.30135984075748
-7.36791754517690
-7.54446836466848
-7.28326621325496
-8.45676148011424
-6.11706449274414
-7.47670205731627
-7.30826711505190
-7.48678298495811
-7.84053943884014
-7.30780792932761
-7.35766978061730
-8.52831113259264
-7.28633993320994
-8.69363973176798
-7.31912430933009
-8.55372893199534
-7.55567164530359
-7.57134028503283
-7.30780792932761
-7.64227457375412
-7.51932097677267
-7.90161847297264
-7.29064607271494
-7.31131500607151
-7.50807613170101
-7.55567164530359
-7.78826069120148
-7.73282049049413
-7.27432333810084
-7.60040660551787
-7.28633993320994
-8.05404470119942
-8.20415730912451
-8.52645763516306
-7.29900317669842
-8.42741191688222
-7.58230231670256
-8.85110714568429
-7.77515770606685
-7.35766978061730
-6.11706449274414
-7.64863199143607
-7.50785206626086
-7.27432333810084
-9.38325635515175
-7.30826711505190
-7.28840730754168
-7.27538567590395
-7.29900317669842
-7.40415291731433
-7.28271162921977
-7.34665057366030
-7.08896360285887
-7.95076421565728
-7.39670088469402
-7.50785206626086
-7.47518064532478
-7.72310621890771
-7.47518064532478
-9.50975940525305
-7.27516811621919
-7.36209350896144
-7.32731091998973
-7.73282049049413
-7.54309832976631
-7.84053943884014
-7.45759819131590
-7.45536447544475
-7.27604100069603
-7.36964883730451
-7.69421309174959
-7.33765286315244
-7.66607770217156
-7.27538567590395
-8.84197713312973
-7.27782026304971
-7.29305834933756
-7.30500538840269
-7.33621138609969
-8.61629203676553
-7.28444198095127
-7.28326621325496
-7.31131500607151
-2.90182920593650
-7.41994456544145
-7.36964883730451
-7.27435498563225
-9.76816713802352
-7.35204322167439
-7.36209350896144
-7.32310998413584
-10.3733638873816
-7.27782026304971
-7.48678298495811
-7.27685242599217
-7.53098850255280
-7.84053943884014
-8.11169989613235
-8.79474473493285
-7.53098850255280
-7.72310621890771
-7.83707051063982
-7.32310998413584
-8.52831113259264
-6.50084616953055
-7.77515770606685
-7.53909019511038
-7.46508614796912
-7.33765286315244
-7.31912430933009
-7.96287015352262
-7.28694477938205
-7.68427463211043
-7.35204322167439
-7.29900317669842
-7.31501517507024
-7.27516811621919
-7.27516811621919
-7.84053943884014
-7.98321856714931
-7.34148620037740
-8.07054315549886
-7.51932097677267
-7.47518064532478
-7.27472944089133
-7.92005722137063
-6.11706449274414
-7.89095446814195
-7.27516811621919
-7.28271162921977
-7.69421309174959
-7.77515770606685
-7.29305834933756
-7.41543270946173
-6.25195372676239
-7.56873136476297
-7.45536447544475
-7.28502505963565
-7.38953263831333
-7.63189629701064
-7.62636415850514
-6.31627108547135
-7.30449059242186
-7.27894494397815
-7.38025592198394
-5.61157652081145
-7.57134028503283
-8.05404470119942
-7.28502505963565
-7.33621138609969
-5.36242840655955
-8.60738515875232
-7.27435498563225
-7.53098850255280
-7.35110786105058
-8.17833885682241
-7.83707051063982
-7.27851008433552
-7.27488626020439
-7.99642418633508
-8.84197713312973
-7.27604100069603
-7.14957633034277
-7.33654477578147
-7.48566256400898
-7.30780792932761
-7.68427463211043
-7.73282049049413
-7.28633993320994
-4.62544969307114
-7.28694477938205
-7.53909019511038
-7.61108808357568
-8.61629203676553
-7.41189765638582
-7.27651993123260
-7.27454268131232
-7.66607770217156
-7.62636415850514
-7.41994456544145
-8.10577201083657
-7.27894494397815
-7.27782026304971
-7.36964883730451
-7.27435498563225
-8.42741191688222
-7.51959411926778
-7.41543270946173
-7.35766978061730
-8.85110714568429
-7.27435498563225
-7.74384398839879
-7.51959411926778
-7.75348884984561
-7.28022702303818
-7.59641145214569
-7.35204322167439
-7.32731091998973
-8.69363973176798
-8.33178835843447
-7.27894494397815
-7.84053943884014
-7.27894494397815
-7.63189629701064
-7.40787337594430
-7.30449059242186
-7.69421309174959
-7.27974715239169
-7.38678248272457
-7.41994456544145
-7.45536447544475
-7.27974715239169
-7.28840730754168
-7.39355608714184
-10.4565889222910
-5.61157652081145
-7.29127175698006
-7.27432333810084
-7.31532388949176
-7.33621138609969
-8.09281794800881
-7.34148620037740
-7.27651993123260
-7.27894494397815
-7.33165002011966
-7.69421309174959
-7.89095446814195
-7.48566256400898
-7.84699849313511
-7.50785206626086
-7.44854885577247
-7.47670205731627
-6.31627108547135
-7.60040660551787
-7.36353621499463
-7.27685242599217
-8.27670735829414
-7.32300924297666
-7.40415291731433
-7.47518064532478
-7.38678248272457
-7.38953263831333
-7.62636415850514
-7.54446836466848
-7.31131500607151
-7.27488626020439
-7.28326621325496
-9.19419678532602
-7.40415291731433
-8.85110714568429
-7.33165002011966
-7.29625837049001
-7.51932097677267
-7.08896360285887
-8.52831113259264
-4.97857321724558
-8.27670735829414
-8.17833885682241
-7.35110786105058
-6.44043983436407
-7.41543270946173
-8.79474473493285
-9.85684039976155
-7.35766978061730
-6.04553580881301
-7.31532388949176
-7.27472944089133
-7.28694477938205
-10.4565889222910
-7.78826069120148
-7.44600194151001
-7.27894494397815
-8.42741191688222
-7.43698570152831
-6.25195372676239
-8.85110714568429
-7.64227457375412
-7.40302944942975
-7.64227457375412
-6.56044358082015
-7.48566256400898
-9.62355904899839
-7.51959411926778
-7.46508614796912
-7.33182126722624
-7.34097203897466
-8.79474473493285
-7.47009421353283
-7.35649202810803
-9.24605714094659
-7.76062155915523
-7.56873136476297
-7.14957633034277
-7.32731091998973
-7.31131500607151
-7.41994456544145
-7.02911927293588
-7.55764300402924
-8.55372893199534
-7.32310998413584
-7.33765286315244
-7.27374699803098
-7.58230231670256
-6.73628918959462
-7.84053943884014
-7.34665057366030
-7.27651993123260
-7.83707051063982
-8.31191181801218
-7.46697834370562
-7.68427463211043
-7.31891199550209
-8.31191181801218
-7.27782026304971
-7.28694477938205
-7.28902656784241
-6.85271675427470
-8.61629203676553
-5.49656246074987
-7.61108808357568
-7.98321856714931
-7.27782026304971
-7.60040660551787
-6.44043983436407
-7.38263976567657
-7.55764300402924
-7.68427463211043
-7.58558566519515
-7.92427476261828
-7.79790519919345
-7.54446836466848
-7.47518064532478
-8.45676148011424
-5.19803949535842
-8.01243721679350
-7.27488626020439
-7.99642418633508
-7.30780792932761
-7.27516811621919
-6.25195372676239
-7.59641145214569
-7.31131500607151
-5.19803949535842
-8.85110714568429
-7.48678298495811
-7.29625837049001
-7.33621138609969
-7.61583277740693
-7.92427476261828
-7.60040660551787
-7.36353621499463
-7.41189765638582
-9.03207399018681
-6.11706449274414
-8.90789727530401
-5.89090905620471
-7.61108808357568
-7.28633993320994
-7.83707051063982
-7.30826711505190
-7.55764300402924
-7.55764300402924
-10.4565889222910
-9.85684039976155
-7.42830369026712
-7.29305834933756
-8.27670735829414
-7.38953263831333
-8.60738515875232
-8.31191181801218
-7.67615499078871
-7.36791754517690
-9.03207399018681
-7.34665057366030
-10.3733638873816
-7.46508614796912
-7.31131500607151
-7.35766978061730
-8.55372893199534
-7.38025592198394
-7.31891199550209
-5.97043979497781
-7.28840730754168
-7.53909019511038
-9.50975940525305
-7.32310998413584
-8.84197713312973
-7.29368181901908
-7.40058385829691
-7.27374699803098
-7.87355562957222
-7.32310998413584
-7.14957633034277
-7.27444802230733
-7.31501517507024
-5.61157652081145
-7.34665057366030
-7.68427463211043
-7.59641145214569
-7.28271162921977
-7.33182126722624
-7.29127175698006
-7.53909019511038
-7.27651993123260
-7.43139577028356
-7.32731091998973
-8.60738515875232
-7.36791754517690
-7.27894494397815
-7.32731091998973
-7.27651993123260
-8.90789727530401
-7.73282049049413
-6.25195372676239
-7.34593607714490
-7.27651993123260
-7.32300924297666
-7.47518064532478
-7.27851008433552
-7.27851008433552
-7.39355608714184
-7.27444802230733
-7.33182126722624
-7.36964883730451
-7.68427463211043
-7.48566256400898
-7.27576469134110
-7.70326774389101
-7.55764300402924
-7.59641145214569
-7.51932097677267
-7.36209350896144
-6.67799137635953
-7.39670088469402
-7.48566256400898
-7.42327045400811
-7.27851008433552
-7.31131500607151
-8.17833885682241
-7.27444802230733
-7.29900317669842
-8.84197713312973
-7.70326774389101
-7.89095446814195
-7.30449059242186
-7.92005722137063
-9.50975940525305
-7.66607770217156
-7.27604100069603
-7.27454268131232
-7.35766978061730
-7.29564641490310
-7.61583277740693
-7.30191815664168
-7.27432333810084
-7.30135984075748
-7.28694477938205
-11.4452709395133
-6.96989313837092
-7.95076421565728
-7.27538567590395
-7.31891199550209
-7.27444802230733
-7.36791754517690
-7.40058385829691
-6.73628918959462
-7.29305834933756
-8.45676148011424
-7.33654477578147
-6.44043983436407
-7.77515770606685
-7.27454268131232
-7.41994456544145
-8.69551438426798
-7.38025592198394
-7.43139577028356
-7.27604100069603
-7.28326621325496
-8.79474473493285
-7.27851008433552
-8.85110714568429
-6.56044358082015
-7.40058385829691
-7.54446836466848
-8.52831113259264
-7.40058385829691
-7.53179272967366
-8.98926374658439
-7.27444802230733
-9.85684039976155
-7.35766978061730
-7.42830369026712
-7.27851008433552
-7.68401467632386
-8.07054315549886
-7.30449059242186
-7.40058385829691
-5.89090905620471
-7.50807613170101
-9.27871691947171
-7.29127175698006
-7.76062155915523
-7.37601432939778
-7.46697834370562
-7.78826069120148
-7.35110786105058
-7.68401467632386
-8.27670735829414
-7.45759819131590
-8.44744105598024
-7.47009421353283
-7.38263976567657
-7.61583277740693
-7.68401467632386
-9.38325635515175
-8.17833885682241
-8.05404470119942
-7.34097203897466
-6.18569422381217
-7.27743472432564
-7.28326621325496
-7.41189765638582
-5.36242840655955
-7.28326621325496
-7.64227457375412
-7.28271162921977
-8.05404470119942
-7.35766978061730
-5.89090905620471
-7.41189765638582
-7.28840730754168
-7.27454268131232
-7.35766978061730
-6.50084616953055
-7.31131500607151
-7.64863199143607
-7.53179272967366
-7.30191815664168
-7.36964883730451
-7.73282049049413
-7.28444198095127
-7.28114719948177
-9.95050653649631
-9.95050653649631
-7.89095446814195
-7.60040660551787
-7.29064607271494
-7.42830369026712
-7.27894494397815
-7.29368181901908
-8.13415222867031
-7.27488626020439
-7.61583277740693
-7.28022702303818
-4.62544969307114
-7.27743472432564
-6.96989313837092
-7.27432333810084
-7.27851008433552
-5.36242840655955
-9.62355904899839
-7.81207732859867
-5.80578306807352
-5.89090905620471
-7.49654748668209
-7.48566256400898
-7.27851008433552
-8.01243721679350
-7.29841270929228
-7.33182126722624
-7.61029221476521
-7.27488626020439
-5.97043979497781
-7.58558566519515
-7.27472944089133
-7.31501517507024
-8.17833885682241
-8.09281794800881
-8.52831113259264
-7.30780792932761
-8.60738515875232
-7.27488626020439
-6.73628918959462
-7.34665057366030
-7.37601432939778
-7.40058385829691
-4.97857321724558
-8.39156107955568
-7.53179272967366
-7.28902656784241
-10.3733638873816
-7.29305834933756
-7.74384398839879
-7.14957633034277
-5.97043979497781
-7.33654477578147
-7.72310621890771
-7.29127175698006
-5.19803949535842
-7.40415291731433
-5.49656246074987
-7.41543270946173
-8.11169989613235
-7.32300924297666
-8.60738515875232
-7.99642418633508
-7.28114719948177
-7.71308278933778
-7.35110786105058
-7.83707051063982
-9.62355904899839
-7.27604100069603
-7.28114719948177
-11.4452709395133
-9.95050653649631
-8.09281794800881
-9.50975940525305
-9.50975940525305
-7.35110786105058
-7.31170575109307
-8.31191181801218
-6.61943171120856
-7.28114719948177
-7.84053943884014
-7.61029221476521
-5.61157652081145
-7.38263976567657
-8.07054315549886
-4.97857321724558
-7.38025592198394
-7.68427463211043
-7.21111496862646
-7.32310998413584
-7.37396970852109
-7.41994456544145
-7.30826711505190
-7.27435498563225
-7.71308278933778
-7.35110786105058
-7.29564641490310
-7.70326774389101
-7.34665057366030
-7.27435498563225
-7.14957633034277
-4.97857321724558
-7.72310621890771
-6.79448133751992
-7.08896360285887
-7.30780792932761
-5.36242840655955
-7.28326621325496
-7.31912430933009
-7.30449059242186
-8.69363973176798
-7.38263976567657
-8.25650479751288
-7.53909019511038
-7.34593607714490
-6.56044358082015
-7.27444802230733
-7.40787337594430
-7.28444198095127
-8.01758321197116
-7.64227457375412
-8.60738515875232
-7.40415291731433
-7.27488626020439
-8.13415222867031
-7.58558566519515
-7.27435498563225
-7.50785206626086
-7.32310998413584
-7.47009421353283
-6.50084616953055
-4.62544969307114
-7.28840730754168
-7.27743472432564
-6.50084616953055
-7.32310998413584
-7.42327045400811
-9.38325635515175
-7.34593607714490
-7.33165002011966
-7.61108808357568
-7.27516811621919
-7.08896360285887
-7.31532388949176
-8.90789727530401
-7.08896360285887
-7.58558566519515
-7.28114719948177
-5.97043979497781
-7.30780792932761
-8.42741191688222
-7.93133363859381
-8.31191181801218
-6.56044358082015
-8.42741191688222
-7.53909019511038
-7.30780792932761
-7.72310621890771
-7.31170575109307
-7.29064607271494
-7.27472944089133
-7.30826711505190
-7.48678298495811
-7.28502505963565
-9.95050653649631
-7.76062155915523
-5.19803949535842
-7.27538567590395
-6.73628918959462
-7.36353621499463
-7.28840730754168
-7.30780792932761
-7.65885753787482
-8.69551438426798
-7.47518064532478
-7.60040660551787
-7.30780792932761
-7.47009421353283
-6.73628918959462
-7.46508614796912
-7.83707051063982
-7.47518064532478
-7.14957633034277
-9.50975940525305
-7.32300924297666
-7.30826711505190
-7.36964883730451
-7.57134028503283
-9.76816713802352
-7.48566256400898
-7.34097203897466
-7.51959411926778
-7.42327045400811
-7.38678248272457
-7.61583277740693
-7.28444198095127
-9.76816713802352
-7.40415291731433
-7.69421309174959
-7.35110786105058
-8.20520555023127
-7.75348884984561
-8.71997565160152
-9.76816713802352
-5.89090905620471
-7.28840730754168
-7.41543270946173
-2.90182920593650
-8.11169989613235
-7.41189765638582
-7.28840730754168
-7.86332959673455
-7.43139577028356
-7.33654477578147
-7.69421309174959
-7.29368181901908
-7.33621138609969
-7.29305834933756
-7.38953263831333
-7.27651993123260
-7.69421309174959
-7.54309832976631
-7.48566256400898
-8.39156107955568
-7.55567164530359
-7.29841270929228
-7.35766978061730
-7.42327045400811
-7.40415291731433
-7.28902656784241
-7.64227457375412
-7.27576469134110
-7.82181911225113
-7.39355608714184
-7.98321856714931
-7.73282049049413
-7.28166717824072
-7.34097203897466
-7.40058385829691
-9.41683824401799
-7.74384398839879
-7.34665057366030
-7.74384398839879
-7.61108808357568
-7.46697834370562
-8.90789727530401
-7.47518064532478
-8.01758321197116
-8.55372893199534
-7.33765286315244
-7.55567164530359
-8.33178835843447
-7.53098850255280
-7.48678298495811
-5.89090905620471
-7.64863199143607
-7.51932097677267
-7.28902656784241
-9.41683824401799
-7.39355608714184
-7.28114719948177
-7.29625837049001
-7.28694477938205
-7.77515770606685
-7.31912430933009
-7.35204322167439
-10.3733638873816
-8.20415730912451
-7.64227457375412
-7.29625837049001
-11.4452709395133
-7.96287015352262
-7.27651993123260
-7.56873136476297
-8.13415222867031
-7.29625837049001
-9.17355489820548
-8.20520555023127
-7.51959411926778
-7.37601432939778
-7.27435498563225
-7.32728409093966
-7.30826711505190
-8.31191181801218
-6.37900028630905
-9.17355489820548
-7.34665057366030
-7.28902656784241
-8.98926374658439
-7.60040660551787
-7.27538567590395
-7.46508614796912
-8.33178835843447
-8.45676148011424
-7.32300924297666
-8.09281794800881
-7.08896360285887
-7.29064607271494
-7.28633993320994
-7.43698570152831
-7.61029221476521
-7.35110786105058
-7.30135984075748
-8.55372893199534
-7.29564641490310
-7.50785206626086
-8.31191181801218
-7.38025592198394
-8.20520555023127
-7.30826711505190
-7.27444802230733
-9.03207399018681
-7.46508614796912
-7.02911927293588
-8.33178835843447
-8.17833885682241
-8.07054315549886
-8.20415730912451
-7.68401467632386
-7.72310621890771
-8.31191181801218
-7.27894494397815
-7.28166717824072
-8.79474473493285
-7.29127175698006
-7.50807613170101
-7.95076421565728
-7.47518064532478
-7.92005722137063
-7.69421309174959
-7.63189629701064
-7.42830369026712
-7.35204322167439
-7.41189765638582
-8.31191181801218
-7.55567164530359
-7.27604100069603
-7.37601432939778
-7.41994456544145
-7.53179272967366
-6.11706449274414
-7.65885753787482
-7.53098850255280
-7.29900317669842
-7.44854885577247
-7.14957633034277
-7.37396970852109
-8.20415730912451
-7.34097203897466
-6.73628918959462
-7.29127175698006
-7.28502505963565
-7.40787337594430
-7.32310998413584
-7.53098850255280
-7.33165002011966
-7.02911927293588
-7.27974715239169
-7.39670088469402
-7.46508614796912
-7.32310998413584
-7.29564641490310
-9.19419678532602
-7.84053943884014
-4.97857321724558
-7.41543270946173
-5.36242840655955
-7.47009421353283
-7.28444198095127
-7.51959411926778
-7.27538567590395
-7.38953263831333
-7.47670205731627
-7.28444198095127
-7.35110786105058
-6.11706449274414
-6.50084616953055
-7.28444198095127
-7.49723576896673
-8.90789727530401
-8.05404470119942
-6.11706449274414
-7.45759819131590
-7.65885753787482
-7.30780792932761
-7.28022702303818
-7.27604100069603
-7.67615499078871
-7.43698570152831
-8.20415730912451
-7.33621138609969
-7.32310998413584
-7.27974715239169
-7.50785206626086
-7.87355562957222
-7.43139577028356
-7.35110786105058
-7.27651993123260
-7.59641145214569
-7.39670088469402
-7.28633993320994
-8.01243721679350
-7.30500538840269
-8.17833885682241
-7.27894494397815
-8.79474473493285
-7.47009421353283
-6.61943171120856
-8.52645763516306
-2.90182920593650
-7.70326774389101
-5.80578306807352
-8.10577201083657
-7.92427476261828
-7.68401467632386
-7.27488626020439
-7.28326621325496
-7.86332959673455
-7.36964883730451
-7.30449059242186
-7.31131500607151
-7.35649202810803
-7.62636415850514
-7.67615499078871
-7.34148620037740
-7.34665057366030
-7.64227457375412
-7.58230231670256
-8.85110714568429
-7.28114719948177
-7.32300924297666
-7.27516811621919
-7.55764300402924
-7.43139577028356
-7.34097203897466
-7.30449059242186
-8.11169989613235
-7.34097203897466
-9.85684039976155
-7.27604100069603
-7.68427463211043
-7.27444802230733
-7.78826069120148
-8.33178835843447
-7.27743472432564
-7.36964883730451
-6.18569422381217
-7.28114719948177
-7.57134028503283
-7.35766978061730
-8.15608152385274
-7.60040660551787
-7.34097203897466
-7.29564641490310
-7.92005722137063
-7.27782026304971
-7.44854885577247
-6.56044358082015
-7.86332959673455
-8.22572112380664
-7.43139577028356
-7.48566256400898
-7.29625837049001
-9.41683824401799
-7.27604100069603
-7.32728409093966
-7.30826711505190
-9.17355489820548
-8.31384529540607
-5.36242840655955
-7.28326621325496
-7.95076421565728
-7.28022702303818
-7.48678298495811
-7.77515770606685
-7.44600194151001
-7.30826711505190
-7.42830369026712
-7.29064607271494
-7.28633993320994
-7.36964883730451
-7.28502505963565
-7.51959411926778
-7.44854885577247
-7.48566256400898
-7.27604100069603
-7.47670205731627
-7.41994456544145
-7.34097203897466
-7.37601432939778
-7.28502505963565
-7.59641145214569
-8.90789727530401
-7.27782026304971
-7.28114719948177
-7.29625837049001
-7.55567164530359
-7.40787337594430
-7.38263976567657
-7.27576469134110
-7.63189629701064
-7.54446836466848
-6.91113987887017
-7.28114719948177
-7.34665057366030
-7.08896360285887
-7.61583277740693
-6.67799137635953
-7.84053943884014
-7.38678248272457
-7.36353621499463
-7.27435498563225
-7.36964883730451
-6.25195372676239
-7.36964883730451
-7.57134028503283
-8.22572112380664
-7.28166717824072
-7.40302944942975
-8.31191181801218
-9.38325635515175
-7.36353621499463
-7.58230231670256
-8.90789727530401
-7.34665057366030
-7.84699849313511
-7.54446836466848
-7.28840730754168
-7.14957633034277
-7.95076421565728
-7.55764300402924
-7.37601432939778
-7.32300924297666
-8.33178835843447
-7.40302944942975
-7.38263976567657
-7.27851008433552
-7.44600194151001
-7.89095446814195
-5.97043979497781
-8.79474473493285
-7.29564641490310
-6.85271675427470
-7.28114719948177
-8.69363973176798
-6.61943171120856
-6.56044358082015
-7.41543270946173
-9.24605714094659
-8.85110714568429
-7.44600194151001
-7.02911927293588
-7.41189765638582
-6.18569422381217
-7.34665057366030
-7.36353621499463
-7.63189629701064
-7.29841270929228
-7.27432333810084
-6.25195372676239
-9.50975940525305
-7.29064607271494
-9.50975940525305
-6.25195372676239
-7.68427463211043
-9.03207399018681
-7.30135984075748
-7.40415291731433
-7.56873136476297
-6.25195372676239
-7.29564641490310
-7.51932097677267
-7.33654477578147
-7.77515770606685
-6.79448133751992
-7.40058385829691
-7.31131500607151
-7.82181911225113
-8.44744105598024
-7.28633993320994
-6.67799137635953
-7.98321856714931
-7.35204322167439
-7.68401467632386
-6.18569422381217
-7.33621138609969
-5.36242840655955
-8.33178835843447
-4.97857321724558
-7.50785206626086
-7.31891199550209
-7.60040660551787
-7.47670205731627
-9.38325635515175
-8.84197713312973
-7.28633993320994
-7.75348884984561
-7.14957633034277
-7.31170575109307
-7.50785206626086
-7.35204322167439
-7.44600194151001
-7.98321856714931
-5.89090905620471
-7.28022702303818
-6.18569422381217
-7.84053943884014
-7.29305834933756
-7.81207732859867
-6.56044358082015
-7.47009421353283
-7.31891199550209
-7.77515770606685
-7.30826711505190
-7.98321856714931
-7.30780792932761
-9.76816713802352
-7.27454268131232
-7.31170575109307
-7.31131500607151
-7.37396970852109
-7.74384398839879
-7.76554035059717
-7.31891199550209
-7.28444198095127
-7.28326621325496
-8.52645763516306
-7.50785206626086
-6.56044358082015
-7.56873136476297
-7.29841270929228
-9.19419678532602
-7.45536447544475
-7.40302944942975
-7.51959411926778
-7.31912430933009
-7.93133363859381
-7.27651993123260
-7.50785206626086
-7.46697834370562
-7.95076421565728
-7.67615499078871
-7.59641145214569
-7.27444802230733
-8.15608152385274
-7.27894494397815
-9.41683824401799
-8.52831113259264
-8.45676148011424
-9.50975940525305
-7.41994456544145
-7.29064607271494
-7.68427463211043
-7.29625837049001
-7.54309832976631
-7.98321856714931
-8.31191181801218
-7.27472944089133
-7.42830369026712
-7.28694477938205
-7.27432333810084
-7.29305834933756
-7.28694477938205
-7.66607770217156
-7.51959411926778
-7.90161847297264
-7.33182126722624
-7.30500538840269
-7.32731091998973
-7.31532388949176
-7.71308278933778
-6.11706449274414
-9.50975940525305
-7.35110786105058
-7.27488626020439
-7.36964883730451
-7.27374699803098
-7.86332959673455
-7.38263976567657
-10.3733638873816
-7.51959411926778
-7.93133363859381
-8.11169989613235
-7.35649202810803
-11.5858169679085
-7.27516811621919
-8.33178835843447
-7.33765286315244
-5.71345144673848
-7.35204322167439
-9.50975940525305
-7.33182126722624
-7.68401467632386
-10.4565889222910
-7.31170575109307
-7.48678298495811
-5.49656246074987
-7.40415291731433
-7.27685242599217
-7.27488626020439
-7.48566256400898
-7.38953263831333
-7.30449059242186
-7.27604100069603
-7.41994456544145
-7.28902656784241
-7.50807613170101
-8.13415222867031
-7.28902656784241
-7.74384398839879
-8.01243721679350
-10.3733638873816
-8.69551438426798
-7.31131500607151
-7.51959411926778
-8.27670735829414
-7.43981842831771
-7.61029221476521
-7.30135984075748
-7.86332959673455
-7.34148620037740
-7.76554035059717
-8.01243721679350
-7.95076421565728
-7.28326621325496
-8.13415222867031
-7.34593607714490
-6.73628918959462
-7.02911927293588
-7.42830369026712
-7.27576469134110
-7.31532388949176
-7.37396970852109
-7.54309832976631
-7.27516811621919
-7.27374699803098
-7.29625837049001
-7.98321856714931
-7.31131500607151
-5.80578306807352
-7.29305834933756
-7.57134028503283
-7.33182126722624
-5.19803949535842
-9.03901630918717
-7.71308278933778
-7.28022702303818
-7.30780792932761
-8.90789727530401
-7.51959411926778
-10.3733638873816
-7.95076421565728
-7.35110786105058
-9.19419678532602
-7.29564641490310
-5.89090905620471
-7.32310998413584
-7.35110786105058
-7.33182126722624
-7.32300924297666
-7.30135984075748
-8.09281794800881
-7.38953263831333
-10.4565889222910
-7.36353621499463
-7.69421309174959
-7.29900317669842
-7.28166717824072
-7.93133363859381
-7.34148620037740
-7.49723576896673
-7.29841270929228
-7.28444198095127
-7.33654477578147
-7.28022702303818
-7.98321856714931
-5.19803949535842
-7.27444802230733
-7.66607770217156
-7.37396970852109
-8.98926374658439
-7.93133363859381
-8.42741191688222
-9.85684039976155
-7.27432333810084
-8.69551438426798
-8.01758321197116
-7.21111496862646
-7.76062155915523
-5.97043979497781
-7.30449059242186
-7.28694477938205
-7.35110786105058
-7.27743472432564
-7.42830369026712
-7.27743472432564
-7.44600194151001
-7.41189765638582
-7.70326774389101
-7.30826711505190
-7.47518064532478
-7.51932097677267
-7.77515770606685
-7.27651993123260
-5.71345144673848
-8.52645763516306
-8.55372893199534
-7.45536447544475
-7.41189765638582
-7.31891199550209
-8.31191181801218
-10.3733638873816
-7.40058385829691
-7.40787337594430
-8.69551438426798
-7.14957633034277
-7.84053943884014
-11.4452709395133
-8.27670735829414
-9.38325635515175
-7.61583277740693
-8.01758321197116
-7.32310998413584
-7.58230231670256
-7.41189765638582
-7.46508614796912
-7.27538567590395
-7.44600194151001
-7.81207732859867
-7.21111496862646
-6.85271675427470
-7.44600194151001
-7.49654748668209
-7.42327045400811
-8.71997565160152
-7.69421309174959
-8.85110714568429
-7.40415291731433
-7.29127175698006
-8.52831113259264
-8.55372893199534
-7.68401467632386
-7.78826069120148
-7.70326774389101
-7.61029221476521
-7.28840730754168
-11.5858169679085
-8.01758321197116
-8.27670735829414
-7.29841270929228
-7.30449059242186
-7.27435498563225
-7.29127175698006
-6.73628918959462
-8.09281794800881
-5.80578306807352
-7.27851008433552
-7.47009421353283
-7.39670088469402
-7.64227457375412
-7.73282049049413
-7.28114719948177
-7.28444198095127
-7.27974715239169
-7.50807613170101
-7.53098850255280
-7.41543270946173
-7.21111496862646
-7.32731091998973
-11.4452709395133
-7.43698570152831
-8.33178835843447
-8.22572112380664
-7.27576469134110
-7.33182126722624
-8.01243721679350
-7.44600194151001
-7.84053943884014
-7.43698570152831
-7.29841270929228
-7.27488626020439
-7.30449059242186
-7.44854885577247
-7.53098850255280
-7.84053943884014
-7.35766978061730
-7.32300924297666
-7.99642418633508
-7.38263976567657
-7.29368181901908
-7.43139577028356
-7.55567164530359
-6.18569422381217
-7.76062155915523
-7.74384398839879
-7.28114719948177
-7.28694477938205
-7.53179272967366
-7.34148620037740
-7.72310621890771
-7.76554035059717
-7.32310998413584
-6.85271675427470
-5.61157652081145
-7.28840730754168
-6.79448133751992
-5.19803949535842
-7.42327045400811
-7.31912430933009
-7.59641145214569
-7.27538567590395
-7.37601432939778
-7.37601432939778
-8.79474473493285
-7.27435498563225
-7.47009421353283
-7.47009421353283
-7.27516811621919
-7.30826711505190
-7.53179272967366
-7.43981842831771
-7.76554035059717
-7.28694477938205
-7.93133363859381
-7.55764300402924
-7.27435498563225
-7.27651993123260
-2.90182920593650
-7.32731091998973
-7.29625837049001
-7.27432333810084
-8.60738515875232
-7.27488626020439
-7.70326774389101
-7.44600194151001
-7.35110786105058
-7.38678248272457
-8.31384529540607
-7.46508614796912
-7.35110786105058
-7.34097203897466
-7.74384398839879
-7.29305834933756
-8.98926374658439
-11.4452709395133
-7.27576469134110
-7.42830369026712
-7.34665057366030
-5.89090905620471
-7.90161847297264
-8.84197713312973
-7.21111496862646
-7.82181911225113
-6.44043983436407
-7.61583277740693
-7.40058385829691
-7.78826069120148
-7.28840730754168
-7.76554035059717
-7.34665057366030
-7.31501517507024
-7.14957633034277
-7.56873136476297
-7.96287015352262
-7.58558566519515
-6.91113987887017
-7.27472944089133
-7.56873136476297
-7.59641145214569
-7.45536447544475
-7.29841270929228
-6.91113987887017
-7.34097203897466
-8.01758321197116
-7.27472944089133
-7.31912430933009
-8.69551438426798
-7.31891199550209
-7.62636415850514
-7.35204322167439
-7.79790519919345
-7.27444802230733
-7.50785206626086
-8.79474473493285
-7.34593607714490
-7.28444198095127
-7.83707051063982
-7.28633993320994
-7.87355562957222
-7.64863199143607
-10.3733638873816
-6.91113987887017
-7.29368181901908
-7.59641145214569
-7.45536447544475
-7.27435498563225
-7.27516811621919
-7.62636415850514
-7.74384398839879
-7.27488626020439
-11.4452709395133
-6.44043983436407
-6.56044358082015
-7.92005722137063
-7.33765286315244
-7.99642418633508
-10.4565889222910
-7.28271162921977
-6.44043983436407
-5.36242840655955
-7.27374699803098
-7.36353621499463
-7.29564641490310
-7.58230231670256
-6.25195372676239
-7.31131500607151
-5.49656246074987
-7.34097203897466
-6.79448133751992
-7.30449059242186
-7.53179272967366
-7.65885753787482
-8.20415730912451
-5.49656246074987
-9.62355904899839
-6.73628918959462
-7.62636415850514
-7.87355562957222
-7.28694477938205
-7.62636415850514
-7.56873136476297
-7.45536447544475
-7.50785206626086
-7.27516811621919
-7.38678248272457
-7.27604100069603
-7.30500538840269
-7.73282049049413
-8.71997565160152
-8.33178835843447
-7.28326621325496
-6.85271675427470
-7.51932097677267
-7.41189765638582
-7.93133363859381
-7.78826069120148
-7.51932097677267
-7.30780792932761
-6.31627108547135
-7.27604100069603
-7.27974715239169
-7.46697834370562
-7.27488626020439
-7.37396970852109
-8.71997565160152
-7.51932097677267
-7.51959411926778
-7.46697834370562
-7.56873136476297
-7.84053943884014
-7.27444802230733
-7.41543270946173
-7.31912430933009
-7.31891199550209
-7.54309832976631
-8.84197713312973
-7.41189765638582
-7.84699849313511
-7.60040660551787
-7.34665057366030
-7.27488626020439
-8.39156107955568
-7.77515770606685
-7.30826711505190
-7.56873136476297
-6.44043983436407
-8.33178835843447
-7.33165002011966
-8.39156107955568
-7.54309832976631
-7.42830369026712
-7.45759819131590
-7.31891199550209
-7.27604100069603
-7.29127175698006
-7.83707051063982
-7.27604100069603
-7.30500538840269
-7.21111496862646
-9.17355489820548
-9.41683824401799
-7.42830369026712
-7.31891199550209
-7.30135984075748
-8.31384529540607
-7.28444198095127
-7.28114719948177
-7.31532388949176
-7.31891199550209
-8.10577201083657
-7.27651993123260
-7.37396970852109
-7.30135984075748
-7.38025592198394
-7.36791754517690
-7.55567164530359
-8.60738515875232
-7.54309832976631
-7.64227457375412
-9.19419678532602
-7.82181911225113
-7.35204322167439
-7.31170575109307
-7.38263976567657
-7.66607770217156
-7.29305834933756
-10.4001553701735
-7.29841270929228
-7.30191815664168
-7.90161847297264
-7.27432333810084
-6.44043983436407
-5.19803949535842
-7.32731091998973
-7.31532388949176
-7.28694477938205
-9.85684039976155
-7.37396970852109
-7.56873136476297
-7.34097203897466
-7.59641145214569
-10.4565889222910
-7.27444802230733
-7.81207732859867
-7.29625837049001
-7.51959411926778
-7.28840730754168
-7.38678248272457
-9.17355489820548
-7.32310998413584
-7.27444802230733
-7.28840730754168
-7.38953263831333
-9.17355489820548
-7.14957633034277
-7.48678298495811
-8.31384529540607
-7.98321856714931
-7.29841270929228
-8.15608152385274
-7.36209350896144
-7.30191815664168
-7.71308278933778
-7.46508614796912
-6.61943171120856
-7.27538567590395
-7.72310621890771
-7.33182126722624
-7.87355562957222
-5.19803949535842
-7.36353621499463
-8.05404470119942
-7.50785206626086
-7.77515770606685
-7.64227457375412
-7.42830369026712
-8.84197713312973
-7.44854885577247
-7.28166717824072
-7.76554035059717
-7.92005722137063
-7.28166717824072
-7.30826711505190
-7.32310998413584
-8.20415730912451
-7.28114719948177
-7.72310621890771
-6.25195372676239
-7.99642418633508
-7.96287015352262
-7.65885753787482
-7.47009421353283
-7.47670205731627
-7.30191815664168
-7.76554035059717
-7.55764300402924
-7.59641145214569
-7.38953263831333
-7.27851008433552
-7.42830369026712
-7.45759819131590
-7.30500538840269
-7.41189765638582
-7.43139577028356
-7.37396970852109
-7.37396970852109
-7.28022702303818
-7.74384398839879
-7.44600194151001
-8.20520555023127
-7.34097203897466
-7.37396970852109
-7.76062155915523
-9.03901630918717
-7.28444198095127
-7.69421309174959
-7.43139577028356
-7.38678248272457
-7.28502505963565
-11.4452709395133
-7.41543270946173
-7.62636415850514
-7.30135984075748
-7.79790519919345
-7.42327045400811
-7.53909019511038
-6.25195372676239
-7.27444802230733
-7.37396970852109
-7.46508614796912
-7.27435498563225
-7.32731091998973
-8.69363973176798
-7.31912430933009
-7.38263976567657
-7.95076421565728
-7.28694477938205
-7.30191815664168
-8.10577201083657
-7.30191815664168
-7.38953263831333
-7.99642418633508
-7.27435498563225
-7.49723576896673
-7.27576469134110
-7.33621138609969
-7.36209350896144
-7.90161847297264
-7.34665057366030
-7.90161847297264
-7.27444802230733
-7.29127175698006
-7.33182126722624
-7.38678248272457
-8.05404470119942
-7.84053943884014
-7.31532388949176
-6.56044358082015
-6.25195372676239
-7.29841270929228
-8.45676148011424
-7.81207732859867
-7.70326774389101
-7.36964883730451
-7.28022702303818
-7.34148620037740
-7.27472944089133
-6.73628918959462
-7.46697834370562
-8.60738515875232
-6.61943171120856
-7.27651993123260
-7.27444802230733
-7.38025592198394
-7.82181911225113
-7.34665057366030
-7.76554035059717
-7.65885753787482
-7.31170575109307
-7.28694477938205
-7.34148620037740
-7.31912430933009
-7.28022702303818
-5.89090905620471
-9.41683824401799
-7.27444802230733
-8.39156107955568
-6.56044358082015
-7.63189629701064
-6.73628918959462
-7.44854885577247
-7.32310998413584
-7.30449059242186
-7.38678248272457
-7.27576469134110
-7.63189629701064
-7.48678298495811
-7.58230231670256
-7.35766978061730
-7.48678298495811
-7.61029221476521
-7.31912430933009
-7.27851008433552
-7.72310621890771
-7.28022702303818
-7.92005722137063
-9.76816713802352
-8.20520555023127
-7.44854885577247
-7.38953263831333
-5.49656246074987
-7.27538567590395
-7.73282049049413
-7.28114719948177
-7.98321856714931
-7.84053943884014
-7.28840730754168
-7.36964883730451
-7.27516811621919
-7.69421309174959
-7.29841270929228
-10.4565889222910
-8.84197713312973
-9.62355904899839
-7.51932097677267
-5.89090905620471
-7.42327045400811
-7.32728409093966
-7.34097203897466
-7.65885753787482
-7.93133363859381
-8.27670735829414
-7.27651993123260
-7.34148620037740
-7.53098850255280
-7.41994456544145
-6.11706449274414
-8.79474473493285
-7.28840730754168
-7.30135984075748
-7.61029221476521
-4.62544969307114
-7.27651993123260
-7.56873136476297
-9.03207399018681
-10.3733638873816
-7.66607770217156
-7.36209350896144
-7.61583277740693
-7.27974715239169
-8.31191181801218
-7.32310998413584
-8.27670735829414
-7.29064607271494
-7.28840730754168
-7.36353621499463
-11.4452709395133
-6.44043983436407
-7.48566256400898
-7.38263976567657
-8.42741191688222
-6.56044358082015
-7.99642418633508
-7.62636415850514
-7.38263976567657
-7.68401467632386
-9.95050653649631
-7.67615499078871
-6.25195372676239
-7.27444802230733
-7.29368181901908
-7.35110786105058
-7.96287015352262
-7.81207732859867
-7.27604100069603
-7.14957633034277
-7.50807613170101
-7.53179272967366
-7.72310621890771
-7.92427476261828
-7.30135984075748
-5.80578306807352
-7.73282049049413
-7.38263976567657
-10.4565889222910
-7.27685242599217
-7.39355608714184
-7.27516811621919
-7.55764300402924
-6.61943171120856
-7.38953263831333
-7.30780792932761
-7.66607770217156
-7.76554035059717
-7.92005722137063
-7.29625837049001
-7.27488626020439
-5.71345144673848
-7.30135984075748
-6.50084616953055
-7.49654748668209
-7.31501517507024
-7.30500538840269
-11.4452709395133
-11.5858169679085
-7.86332959673455
-5.89090905620471
-7.66607770217156
-7.30449059242186
-11.5858169679085
-7.28166717824072
-5.61157652081145
-7.27444802230733
-8.15608152385274
-7.28271162921977
-7.55567164530359
-6.85271675427470
-8.09281794800881
-7.27538567590395
-7.84053943884014
-5.19803949535842
-7.27488626020439
-6.04553580881301
-7.36964883730451
-7.74384398839879
-7.45536447544475
-7.33621138609969
-6.50084616953055
-7.27435498563225
-7.27516811621919
-7.27604100069603
-7.34097203897466
-8.55372893199534
-6.18569422381217
-7.43698570152831
-8.09281794800881
-8.52831113259264
-7.60040660551787
-9.62355904899839
-7.31532388949176
-7.35204322167439
-7.29564641490310
-7.63189629701064
-7.27444802230733
-7.54446836466848
-2.90182920593650
-7.99642418633508
-7.42830369026712
-7.38953263831333
-9.24605714094659
-7.77515770606685
-7.21111496862646
-7.27685242599217
-7.84053943884014
-7.27743472432564
-9.62355904899839
-7.35110786105058
-7.27432333810084
-6.50084616953055
-7.64227457375412
-7.49654748668209
-7.38953263831333
-7.39355608714184
-7.32300924297666
-7.37601432939778
-7.43698570152831
-8.55372893199534
-7.30780792932761
-9.03207399018681
-7.39670088469402
-7.30449059242186
-7.38263976567657
-7.41189765638582
-7.27651993123260
-7.27516811621919
-7.50785206626086
-7.53179272967366
-7.55764300402924
-9.38325635515175
-7.31501517507024
-8.01758321197116
-8.39156107955568
-7.68427463211043
-5.49656246074987
-7.71308278933778
-7.37396970852109
-7.76062155915523
-7.27851008433552
-8.31191181801218
-7.32731091998973
-6.73628918959462
-7.38953263831333
-7.46508614796912
-8.03222508187366
-8.05404470119942
-6.91113987887017
-6.04553580881301
-7.30135984075748
-6.79448133751992
-7.31912430933009
-7.29064607271494
-7.70326774389101
-7.30780792932761
-7.33765286315244
-7.32300924297666
-7.37396970852109
-6.50084616953055
-7.98321856714931
-7.83707051063982
-7.43139577028356
-7.29368181901908
-7.37601432939778
-7.27604100069603
-7.32728409093966
-8.31191181801218
-7.30191815664168
-8.52645763516306
-9.95050653649631
-8.61629203676553
-7.40058385829691
-8.07054315549886
-7.29305834933756
-8.45676148011424
-8.52645763516306
-6.56044358082015
-7.37396970852109
-7.40302944942975
-7.87355562957222
-7.30449059242186
-7.29841270929228
-7.38263976567657
-7.44600194151001
-7.37396970852109
-7.82181911225113
-7.43981842831771
-7.44600194151001
-7.27444802230733
-7.51959411926778
-7.27782026304971
-7.36964883730451
-7.27782026304971
-7.29064607271494
-7.34097203897466
-8.11169989613235
-7.69421309174959
-7.33182126722624
-8.25650479751288
-7.27435498563225
-7.38678248272457
-7.54309832976631
-11.5858169679085
-7.57134028503283
-7.43981842831771
-8.39156107955568
-7.30191815664168
-7.45759819131590
-7.30191815664168
-7.27444802230733
-7.82181911225113
-7.49654748668209
-7.32731091998973
-7.77515770606685
-7.96287015352262
-7.44600194151001
-7.30135984075748
-7.31532388949176
-8.42741191688222
-8.52831113259264
-7.56873136476297
-7.55764300402924
-7.45536447544475
-7.38953263831333
-7.39355608714184
-7.27782026304971
-7.62636415850514
-6.18569422381217
-7.69421309174959
-7.27472944089133
-7.60040660551787
-7.29841270929228
-8.33178835843447
-7.29564641490310
-9.03207399018681
-7.40415291731433
-7.68427463211043
-7.36964883730451
-7.62636415850514
-7.59641145214569
-7.49723576896673
-9.41683824401799
-8.17833885682241
-7.29305834933756
-8.31191181801218
-7.28166717824072
-7.54309832976631
-7.32728409093966
-7.54309832976631
-7.32731091998973
-7.27444802230733
-7.32728409093966
-7.53098850255280
-7.71308278933778
-8.52645763516306
-8.09281794800881
-7.27576469134110
-6.91113987887017
-7.41994456544145
-7.55567164530359
-7.33654477578147
-7.30449059242186
-7.41189765638582
-7.51959411926778
-7.33165002011966
-7.65885753787482
-7.56873136476297
-7.84053943884014
-7.40058385829691
-7.27488626020439
-7.41994456544145
-7.30449059242186
-9.50975940525305
-7.28502505963565
-7.38953263831333
-8.11169989613235
-7.30780792932761
-7.62636415850514
-7.73282049049413
-7.30191815664168
-7.29064607271494
-7.27604100069603
-7.32728409093966
-8.31191181801218
-7.30191815664168
-7.34097203897466
-9.95050653649631
-7.32310998413584
-8.07054315549886
-7.43139577028356
-8.45676148011424
-8.37709503244782
-7.87355562957222
-7.65885753787482
-7.40302944942975
-7.87355562957222
-7.30449059242186
-7.29841270929228
-7.92005722137063
-7.44600194151001
-7.37396970852109
-7.47670205731627
-7.43981842831771
-7.28444198095127
-7.27444802230733
-7.34148620037740
-7.27782026304971
-9.24605714094659
-7.28502505963565
-7.30780792932761
-7.28502505963565
-7.84699849313511
-8.11169989613235
-7.28502505963565
-8.25650479751288
-7.27435498563225
-8.10577201083657
-7.33621138609969
-7.98321856714931
-7.35649202810803
-7.27444802230733
-5.89090905620471
-7.41543270946173
-7.29900317669842
-8.90789727530401
-7.68427463211043
-7.48566256400898
-7.28502505963565
-7.27685242599217
-7.68401467632386
-6.61943171120856
-7.27651993123260
-7.31891199550209
-7.35204322167439
-7.29900317669842
-5.49656246074987
-7.38263976567657
-8.20520555023127
-6.56044358082015
-8.33178835843447
-7.50785206626086
-4.97857321724558
-7.30780792932761
-7.28902656784241
-7.61583277740693
-7.81207732859867
-7.86332959673455
-7.84699849313511
-7.86332959673455
-7.49723576896673
-7.37601432939778
-7.58230231670256
-7.28633993320994
-7.38678248272457
-7.66607770217156
-7.32310998413584
-7.29564641490310
-7.61583277740693
-7.29127175698006
-7.30191815664168
-7.28326621325496
-8.07054315549886
-7.38263976567657
-6.61943171120856
-8.25650479751288
-7.44600194151001
-6.18569422381217
-7.73282049049413
-7.61108808357568
-7.81207732859867
-4.97857321724558
-7.34593607714490
-9.50975940525305
-7.28114719948177
-7.49723576896673
-7.54309832976631
-7.34097203897466
-7.28694477938205
-11.4452709395133
-7.47670205731627
-7.38678248272457
-7.47009421353283
-7.36791754517690
-7.30826711505190
-7.28114719948177
-7.63189629701064
-7.38025592198394
-8.52831113259264
-7.30135984075748
-7.30191815664168
-5.89090905620471
-9.03207399018681
-7.27894494397815
-7.28633993320994
-8.55372893199534
-7.28694477938205
-7.39670088469402
-7.83707051063982
-7.58230231670256
-6.04553580881301
-7.92427476261828
-7.08896360285887
-7.29064607271494
-7.30191815664168
-7.29625837049001
-8.20520555023127
-5.97043979497781
-7.58558566519515
-7.28271162921977
-7.27576469134110
-7.41994456544145
-7.31891199550209
-7.63189629701064
-7.81207732859867
-7.27743472432564
-8.01243721679350
-7.36353621499463
-7.32728409093966
-7.31891199550209
-7.27444802230733
-9.38325635515175
-7.27651993123260
-7.30500538840269
-7.61108808357568
-7.29841270929228
-7.36964883730451
-7.30500538840269
-7.27444802230733
-7.27435498563225
-9.62355904899839
-7.76062155915523
-7.77515770606685
-7.27488626020439
-7.84053943884014
-7.30500538840269
-7.71308278933778
-7.28694477938205
-7.30826711505190
-7.48678298495811
-8.03222508187366
-6.73628918959462
-7.93133363859381
-7.29368181901908
-6.91113987887017
-7.57134028503283
-7.87355562957222
-7.27538567590395
-7.27488626020439
-7.31532388949176
-7.27576469134110
-7.50807613170101
-7.46508614796912
-10.4565889222910
-7.39670088469402
-9.03207399018681
-5.61157652081145
-7.28502505963565
-7.77515770606685
-6.56044358082015
-7.39670088469402
-7.27576469134110
-9.24605714094659
-7.99642418633508
-7.27488626020439
-7.33165002011966
-7.28694477938205
-7.61583277740693
-7.37396970852109
-7.36209350896144
-7.27782026304971
-7.33165002011966
-8.84197713312973
-5.19803949535842
-7.49723576896673
-7.28840730754168
-7.53179272967366
-7.35110786105058
-7.49654748668209
-7.42327045400811
-7.65885753787482
-7.30191815664168
-7.60040660551787
-7.76554035059717
-9.19419678532602
-9.19419678532602
-7.41543270946173
-7.54309832976631
-7.27651993123260
-7.69421309174959
-7.28114719948177
-6.79448133751992
-8.10577201083657
-7.41543270946173
-7.64863199143607
-7.27894494397815
-9.41683824401799
-7.27454268131232
-7.27604100069603
-7.27488626020439
-7.43981842831771
-7.41994456544145
-7.30449059242186
-7.44854885577247
-9.95050653649631
-7.32310998413584
-5.80578306807352
-7.39670088469402
-6.25195372676239
-7.83707051063982
-7.30191815664168
-7.30500538840269
-7.29900317669842
-7.65885753787482
-7.31131500607151
-7.30191815664168
-7.27651993123260
-7.84699849313511
-5.89090905620471
-7.72310621890771
-7.82181911225113
-7.33621138609969
-7.27651993123260
-7.65885753787482
-7.34097203897466
-8.17833885682241
-7.55764300402924
-7.27974715239169
-7.29841270929228
-7.48678298495811
-7.49723576896673
-7.40415291731433
-8.42741191688222
-5.71345144673848
-7.32310998413584
-7.47518064532478
-7.44854885577247
-7.54446836466848
-7.50785206626086
-7.63189629701064
-7.31170575109307
-7.51932097677267
-7.60040660551787
-7.33654477578147
-7.37601432939778
-7.29625837049001
-7.92427476261828
-7.27782026304971
-7.84699849313511
-8.09281794800881
-7.81207732859867
-8.85110714568429
-7.14957633034277
-7.36353621499463
-7.59641145214569
-7.65885753787482
-7.86332959673455
-7.38678248272457
-8.42741191688222
-8.07054315549886
-7.43981842831771
-7.27604100069603
-7.34665057366030
-7.38678248272457
-7.36209350896144
-7.87355562957222
-7.84053943884014
-7.41994456544145
-7.28271162921977
-7.28444198095127
-7.39355608714184
-8.17833885682241
-7.38263976567657
-7.55764300402924
-7.30780792932761
-7.87355562957222
-5.19803949535842
-7.34593607714490
-7.31131500607151
-7.27782026304971
-8.42741191688222
-7.27851008433552
-7.36964883730451
-8.10577201083657
-9.95050653649631
-11.5858169679085
-9.95050653649631
-7.31501517507024
-7.27685242599217
-7.60040660551787
-9.38325635515175
-7.36209350896144
-7.55764300402924
-7.31532388949176
-7.33165002011966
-7.62636415850514
-4.97857321724558
-7.27604100069603
-8.98926374658439
-6.79448133751992
-7.36209350896144
-10.4565889222910
-7.43981842831771
-7.86332959673455
-7.35766978061730
-8.98926374658439
-7.61583277740693
-9.03207399018681
-7.51959411926778
-7.50807613170101
-5.36242840655955
-6.67799137635953
-7.30826711505190
-7.58558566519515
-7.31131500607151
-7.28840730754168
-7.31532388949176
-8.09281794800881
-8.79474473493285
-7.29841270929228
-7.31891199550209
-8.31191181801218
-6.85271675427470
-7.29368181901908
-8.45676148011424
-7.29127175698006
-7.40058385829691
-7.27851008433552
-7.68401467632386
-4.97857321724558
-5.36242840655955
-8.15608152385274
-9.03207399018681
-7.42327045400811
-7.33182126722624
-7.27782026304971
-5.89090905620471
-7.38263976567657
-8.25650479751288
-7.32731091998973
-11.4452709395133
-7.66607770217156
-7.28326621325496
-7.68401467632386
-7.28114719948177
-7.31501517507024
-7.61583277740693
-7.46508614796912
-8.20415730912451
-7.53098850255280
-8.09281794800881
-9.50975940525305
-7.66607770217156
-7.32300924297666
-7.31532388949176
-7.83707051063982
-11.4452709395133
-7.27516811621919
-7.30449059242186
-7.64863199143607
-4.97857321724558
-7.55567164530359
-9.19419678532602
-7.28633993320994
-7.32731091998973
-8.20415730912451
-7.36964883730451
-7.64863199143607
-11.4452709395133
-7.58558566519515
-7.02911927293588
-7.28326621325496
-7.28114719948177
-7.33182126722624
-7.98321856714931
-9.95050653649631
-7.37396970852109
-7.34665057366030
-9.62355904899839
-7.27488626020439
-7.73282049049413
-8.39156107955568
-7.27894494397815
-6.79448133751992
-7.99642418633508
-7.58230231670256
-7.98321856714931
-4.97857321724558
-7.28694477938205
-9.85684039976155
-7.53909019511038
-7.37396970852109
-7.32310998413584
-7.33182126722624
-7.35766978061730
-7.28114719948177
-7.38953263831333
-8.55372893199534
-7.14957633034277
-7.29064607271494
-7.30135984075748
-9.17355489820548
-6.56044358082015
-7.54309832976631
-7.40302944942975
-7.28902656784241
-10.4565889222910
-4.62544969307114
-5.36242840655955
-7.31912430933009
-7.27974715239169
-7.34148620037740
-11.4452709395133
-7.31532388949176
-7.64863199143607
-7.42830369026712
-7.42327045400811
-7.29900317669842
-7.02911927293588
-7.36964883730451
-7.30191815664168
-7.30191815664168
-7.48566256400898
-8.69551438426798
-7.34148620037740
-7.73282049049413
-7.90161847297264
-7.47518064532478
-7.30826711505190
-9.76816713802352
-7.55764300402924
-7.81207732859867
-6.44043983436407
-7.68427463211043
-7.50807613170101
-7.64227457375412
-6.18569422381217
-4.97857321724558
-7.46508614796912
-7.92005722137063
-9.95050653649631
-7.31891199550209
-7.29127175698006
-7.27538567590395
-6.91113987887017
-8.01243721679350
-7.33165002011966
-7.53179272967366
-6.91113987887017
-7.38953263831333
-7.29841270929228
-7.86332959673455
-7.29305834933756
-7.34148620037740
-6.04553580881301
-9.24605714094659
-7.36964883730451
-7.72310621890771
-7.27743472432564
-7.43698570152831
-7.35649202810803
-7.28694477938205
-7.34593607714490
-7.77515770606685
-7.41189765638582
-7.43139577028356
-7.50785206626086
-7.27685242599217
-7.28694477938205
-8.85110714568429
-6.67799137635953
-7.34593607714490
-7.38953263831333
-7.29064607271494
-7.50785206626086
-8.69363973176798
-7.27894494397815
-7.27894494397815
-6.04553580881301
-7.43698570152831
-7.54446836466848
-7.27432333810084
-7.36964883730451
-7.51959411926778
-7.27472944089133
-6.11706449274414
-7.51932097677267
-7.30449059242186
-7.61029221476521
-8.01758321197116
-7.58558566519515
-7.68401467632386
-7.28444198095127
-7.55764300402924
-2.90182920593650
-7.27851008433552
-7.35204322167439
-9.19419678532602
-7.29564641490310
-6.85271675427470
-10.4001553701735
-7.92427476261828
-7.27604100069603
-7.44600194151001
-7.45759819131590
-7.27894494397815
-7.33654477578147
-7.28502505963565
-5.89090905620471
-8.90789727530401
-7.27444802230733
-5.89090905620471
-7.51959411926778
-6.50084616953055
-7.31532388949176
-6.50084616953055
-7.32300924297666
-7.32728409093966
-7.29305834933756
-7.49654748668209
-7.92427476261828
-7.68401467632386
-7.44600194151001
-7.28114719948177
-6.79448133751992
-4.97857321724558
-7.33621138609969
-7.39670088469402
-8.31191181801218
-7.47670205731627
-7.34665057366030
-7.14957633034277
-7.92427476261828
-7.31532388949176
-7.34148620037740
-7.27444802230733
-7.28271162921977
-6.50084616953055
-7.54446836466848
-7.14957633034277
-7.32728409093966
-11.4452709395133
-8.33178835843447
-5.80578306807352
-7.70326774389101
-7.31501517507024
-7.68427463211043
-7.58230231670256
-8.55372893199534
-6.50084616953055
-8.33178835843447
-7.54309832976631
-7.48566256400898
-7.48566256400898
-7.27974715239169
-7.48678298495811
-7.34097203897466
-7.28694477938205
-7.27894494397815
-7.21111496862646
-7.64227457375412
-7.32731091998973
-6.73628918959462
-7.21111496862646
-7.48678298495811
-2.90182920593650
-7.32310998413584
-7.31131500607151
-7.29841270929228
-7.63189629701064
-8.13415222867031
-6.18569422381217
-8.90789727530401
-7.32728409093966
-8.60738515875232
-6.91113987887017
-7.53179272967366
-7.31131500607151
-6.31627108547135
-8.69551438426798
-8.20520555023127
-7.72310621890771
-7.84699849313511
-7.33654477578147
-8.33178835843447
-7.98321856714931
-7.40058385829691
-7.27651993123260
-6.67799137635953
-7.78826069120148
-7.92005722137063
-7.33654477578147
-6.50084616953055
-7.92005722137063
-5.71345144673848
-7.57134028503283
-7.49654748668209
-7.36353621499463
-6.18569422381217
-4.97857321724558
-7.27472944089133
-7.56873136476297
-6.79448133751992
-9.24605714094659
-6.37900028630905
-6.85271675427470
-7.46508614796912
-5.36242840655955
-7.74384398839879
-7.38678248272457
-7.28840730754168
-8.05404470119942
-7.62636415850514
-7.98321856714931
-7.32731091998973
-7.79790519919345
-7.02911927293588
-5.71345144673848
-7.31501517507024
-7.34148620037740
-7.45536447544475
-7.56873136476297
-7.68401467632386
-5.89090905620471
-8.15608152385274
-7.76554035059717
-7.59641145214569
-7.33765286315244
-7.27851008433552
-5.89090905620471
-6.25195372676239
-7.32310998413584
-7.49723576896673
-7.78826069120148
-8.05404470119942
-7.54309832976631
-7.32731091998973
-7.40787337594430
-7.31532388949176
-7.21111496862646
-7.32300924297666
-7.36209350896144
-7.27454268131232
-7.46697834370562
-7.51959411926778
-7.41543270946173
-8.01758321197116
-7.31131500607151
-7.43139577028356
-7.14957633034277
-7.53179272967366
-6.25195372676239
-7.81207732859867
-7.50785206626086
-7.76062155915523
-7.43981842831771
-7.27743472432564
-7.44854885577247
-7.27538567590395
-7.27782026304971
-7.27516811621919
-7.27538567590395
-7.27782026304971
-7.34148620037740
-7.50785206626086
-7.27488626020439
-7.36964883730451
-7.29900317669842
-8.45676148011424
-7.47518064532478
-7.28326621325496
-9.38325635515175
-7.28840730754168
-7.63189629701064
-7.77515770606685
-7.44600194151001
-9.03901630918717
-7.40058385829691
-7.54309832976631
-7.46697834370562
-7.44854885577247
-10.3733638873816
-7.39355608714184
-7.28840730754168
-7.33165002011966
-7.27782026304971
-7.39670088469402
-7.30500538840269
-7.27472944089133
-8.05404470119942
-7.31532388949176
-7.31532388949176
-7.47670205731627
-5.36242840655955
-6.50084616953055
-6.39201312952339
-6.39201312952339
-6.39201312952339
-6.39201312952339
-6.39201312952339
-6.39201312952339
-6.39201312952339
-6.39201312952339
-6.39201312952339
-6.39201312952339
-6.39201312952339
-6.39201312952339
-6.39201312952339
-6.39201312952339
-6.39201312952339
-6.39201312952339
-6.39201312952339
-6.39201312952339
-6.39201312952339
-6.39201312952339
-6.39201312952339
-6.39201312952339
-6.39201312952339
-6.39201312952339
-6.39201312952339
-6.39201312952339
-6.39201312952339
-6.39201312952339
-6.39201312952339
-6.39201312952339
-6.39201312952339
-6.39201312952339
-6.39201312952339
-6.39201312952339
-6.39201312952339
-6.39201312952339
-6.39201312952339
-6.39201312952339
-6.39201312952339
-6.39201312952339
-6.39201312952339
-6.39201312952339
-6.39201312952339
-6.39201312952339
-6.39201312952339
-6.39201312952339
-6.39201312952339
-6.39201312952339
-6.39201312952339
-6.39201312952339
-6.39201312952339
-6.39201312952339
-6.39201312952339
-6.39201312952339
-6.39201312952339
-6.39201312952339
-6.39201312952339
-6.39201312952339
-6.39201312952339
-6.39201312952339
-6.39201312952339
-6.39201312952339
-6.39201312952339
-6.39201312952339
-6.39201312952339
-6.39201312952339
-6.39201312952339
-6.39201312952339
-6.39201312952339
-6.39201312952339
-6.39201312952339
-6.39201312952339
-6.39201312952339
-6.39201312952339
-6.39201312952339
-6.39201312952339
-6.39201312952339
-6.39201312952339
-6.39201312952339
-6.39201312952339
-6.39201312952339
-6.39201312952339
-6.39201312952339
-6.39201312952339
-6.39201312952339
-6.39201312952339
-6.39201312952339
-6.39201312952339
-6.39201312952339
-6.39201312952339
-6.39201312952339
-6.39201312952339
-6.39201312952339
-6.39201312952339
-6.39201312952339
-6.39201312952339
-6.39201312952339
-6.39201312952339
-6.39201312952339
-6.39201312952339
-6.39201312952339
-6.39201312952339
-6.39201312952339
-6.39201312952339
-6.39201312952339
-6.39201312952339
-6.39201312952339
-6.39201312952339
-6.39201312952339
-6.39201312952339
-6.39201312952339
-6.39201312952339
-6.39201312952339
-6.39201312952339
-6.39201312952339
-6.39201312952339
-6.39201312952339
-6.39201312952339
-6.39201312952339
-6.39201312952339
-6.39201312952339
-6.39201312952339
-6.39201312952339
-6.39201312952339
-6.39201312952339
-6.39201312952339
-6.39201312952339
-6.39201312952339
-6.39201312952339
-6.39201312952339
-6.39201312952339
-6.39201312952339
-6.39201312952339
-6.39201312952339
-6.39201312952339
-6.39201312952339
-6.39201312952339
-6.39201312952339
-6.39201312952339
-6.39201312952339
-6.39201312952339
-6.39201312952339
-6.39201312952339
-6.39201312952339
-6.39201312952339
-6.39201312952339
-6.39201312952339
-6.39201312952339
-6.39201312952339
-6.39201312952339
-6.39201312952339
-6.39201312952339
-6.39201312952339
-6.39201312952339
-6.39201312952339
-6.39201312952339
-6.39201312952339
-6.39201312952339
-6.39201312952339
-6.39201312952339
-6.39201312952339
-6.39201312952339
-6.39201312952339
-6.39201312952339
-6.39201312952339
-6.39201312952339
-6.39201312952339
-6.39201312952339
-6.39201312952339
-6.39201312952339
-6.39201312952339
-6.39201312952339
-6.39201312952339
-6.39201312952339
-6.39201312952339
-6.39201312952339
-6.39201312952339
-6.39201312952339
-6.39201312952339
-6.39201312952339
-6.39201312952339
-6.39201312952339
-6.39201312952339
-6.39201312952339
-6.39201312952339
-6.39201312952339
-6.39201312952339
-6.39201312952339
-6.39201312952339
-6.39201312952339
-6.39201312952339
-6.39201312952339
-6.39201312952339
-6.39201312952339
-6.39201312952339
-6.39201312952339
-6.39201312952339
-6.39201312952339
-6.39201312952339
-6.39201312952339
-6.39201312952339
-6.39201312952339
-6.39201312952339
-6.39201312952339
-6.39201312952339
-6.39201312952339
-6.39201312952339
-6.39201312952339
-6.39201312952339
-6.39201312952339
-6.39201312952339
-6.39201312952339
-6.39201312952339
-6.39201312952339
-6.39201312952339
-6.39201312952339
-6.39201312952339
-6.39201312952339
-6.39201312952339
-6.39201312952339
-6.39201312952339
-6.39201312952339
-6.39201312952339
-6.39201312952339
-6.39201312952339
-6.39201312952339
-6.39201312952339
-6.39201312952339
-6.39201312952339
-6.39201312952339
-6.39201312952339
-6.39201312952339
-6.39201312952339
-6.39201312952339
-6.39201312952339
-6.39201312952339
-6.39201312952339
-6.39201312952339
-6.39201312952339
-6.39201312952339
-6.39201312952339
-6.39201312952339
-6.39201312952339
-6.39201312952339
-6.39201312952339
-6.39201312952339
-6.39201312952339
-6.39201312952339
-6.39201312952339
-6.39201312952339
-6.39201312952339
-6.39201312952339
-6.39201312952339
-6.39201312952339
-6.39201312952339
-6.39201312952339
-6.39201312952339
-6.39201312952339
-6.39201312952339
-6.39201312952339
-6.39201312952339
-6.39201312952339
-6.39201312952339
-6.39201312952339
-6.39201312952339
-6.39201312952339
-6.39201312952339
-6.39201312952339
-6.39201312952339
-6.39201312952339
-6.39201312952339
-6.39201312952339
-6.39201312952339
-6.39201312952339
-6.39201312952339
-6.39201312952339
-6.39201312952339
-6.39201312952339
-6.39201312952339
-6.39201312952339
-6.39201312952339
-6.39201312952339
-6.39201312952339
-6.39201312952339
-6.39201312952339
-6.39201312952339
-6.39201312952339
-6.39201312952339
-6.39201312952339
-6.39201312952339
-6.39201312952339
-6.39201312952339
-6.39201312952339
-6.39201312952339
-6.39201312952339
-6.39201312952339
-6.39201312952339
-6.39201312952339
-6.39201312952339
-6.39201312952339
-6.39201312952339
-6.39201312952339
-6.39201312952339
-6.39201312952339
-6.39201312952339
-6.39201312952339
-6.39201312952339
-6.39201312952339
-6.39201312952339
-6.39201312952339
-6.39201312952339
-6.39201312952339
-6.39201312952339
-6.39201312952339
-6.39201312952339
-6.39201312952339
-6.39201312952339
-6.39201312952339
-6.39201312952339
-6.39201312952339
-6.39201312952339
-6.39201312952339
-6.39201312952339
-6.39201312952339
-6.39201312952339
-6.39201312952339
-6.39201312952339
-6.39201312952339
-6.39201312952339
-6.39201312952339
-6.39201312952339
-6.39201312952339
-6.39201312952339
-6.39201312952339
-6.39201312952339
-6.39201312952339
-6.39201312952339
-6.39201312952339
-6.39201312952339
-6.39201312952339
-6.39201312952339
-6.39201312952339
-6.39201312952339
-6.39201312952339
-6.39201312952339
-6.39201312952339
-6.39201312952339
-6.39201312952339
-6.39201312952339
-6.39201312952339
-6.39201312952339
-6.39201312952339
-6.39201312952339
-6.39201312952339
-6.39201312952339
-6.39201312952339
-6.39201312952339
-6.39201312952339
-6.39201312952339
-6.39201312952339
-6.39201312952339
-6.39201312952339
-6.39201312952339
-6.39201312952339
-6.39201312952339
-6.39201312952339
-6.39201312952339
-6.39201312952339
-6.39201312952339
-6.39201312952339
-6.39201312952339
-6.39201312952339
-6.39201312952339
-6.39201312952339
-6.39201312952339
-6.39201312952339
-6.39201312952339
-6.39201312952339
-6.39201312952339
-6.39201312952339
-6.39201312952339
-6.39201312952339
-6.39201312952339
-6.39201312952339
-6.39201312952339
-6.39201312952339
-6.39201312952339
-6.39201312952339
-6.39201312952339
-6.39201312952339
-6.39201312952339
-6.39201312952339
-6.39201312952339
-6.39201312952339
-6.39201312952339
-6.39201312952339
-6.39201312952339
-6.39201312952339
-6.39201312952339
-6.39201312952339
-6.39201312952339
-6.39201312952339
-6.39201312952339
-6.39201312952339
-6.39201312952339
-6.39201312952339
-6.39201312952339
-6.39201312952339
-6.39201312952339
-6.39201312952339
-6.39201312952339
-6.39201312952339
-6.39201312952339
-6.39201312952339
-6.39201312952339
-6.39201312952339
-6.39201312952339
-6.39201312952339
-6.39201312952339
-6.39201312952339
-6.39201312952339
-6.39201312952339
-6.39201312952339
-6.39201312952339
-6.39201312952339
-6.39201312952339
-6.39201312952339
-6.39201312952339
-6.39201312952339
-6.39201312952339
-6.39201312952339
-6.39201312952339
-6.39201312952339
-6.39201312952339
-6.39201312952339
-6.39201312952339
-6.39201312952339
-6.39201312952339
-6.39201312952339
-6.39201312952339
-6.39201312952339
-6.39201312952339
-6.39201312952339
-6.39201312952339
-6.39201312952339
-6.39201312952339
-6.39201312952339
-6.39201312952339
-6.39201312952339
-6.39201312952339
-6.39201312952339
-6.39201312952339
-6.39201312952339
-6.39201312952339
-6.39201312952339
-6.39201312952339
-6.39201312952339
-6.39201312952339
-6.39201312952339
-6.39201312952339
-6.39201312952339
-6.39201312952339
-6.39201312952339
-6.39201312952339
-6.39201312952339
-6.39201312952339
-6.39201312952339
-6.39201312952339
-6.39201312952339
-6.39201312952339
-6.39201312952339
-6.39201312952339
-6.39201312952339
-6.39201312952339
-6.39201312952339
-6.39201312952339
-6.39201312952339
-6.39201312952339
-6.39201312952339
-6.39201312952339
-6.39201312952339
-6.39201312952339
-6.39201312952339
-6.39201312952339
-6.39201312952339
-6.39201312952339
-6.39201312952339
-6.39201312952339
-6.39201312952339
-6.39201312952339
-6.39201312952339
-6.39201312952339
-6.39201312952339
-6.39201312952339
-6.39201312952339
-6.39201312952339
-6.39201312952339
-6.39201312952339
-6.39201312952339
-6.39201312952339
-6.39201312952339
-6.39201312952339
-6.39201312952339
-6.39201312952339
-6.39201312952339
-6.39201312952339
-6.39201312952339
-6.39201312952339
-6.39201312952339
-6.39201312952339
-6.39201312952339
-6.39201312952339
-6.39201312952339
-6.39201312952339
-6.39201312952339
-6.39201312952339
-6.39201312952339
-6.39201312952339
-6.39201312952339
-6.39201312952339
-6.39201312952339
-6.39201312952339
-6.39201312952339
-6.39201312952339
-6.39201312952339
-6.39201312952339
-6.39201312952339
-6.39201312952339
-6.39201312952339
-6.39201312952339
-6.39201312952339
-6.39201312952339
-6.39201312952339
-6.39201312952339
-6.39201312952339
-6.39201312952339
-6.39201312952339
-6.39201312952339
-6.39201312952339
-6.39201312952339
-6.39201312952339
-6.39201312952339
-6.39201312952339
-6.39201312952339
-6.39201312952339
-6.39201312952339
-6.39201312952339
-6.39201312952339
-6.39201312952339
-6.39201312952339
-6.39201312952339
-6.39201312952339
-6.39201312952339
-6.39201312952339
-6.39201312952339
-6.39201312952339
-6.39201312952339
-6.39201312952339
-6.39201312952339
-6.39201312952339
-6.39201312952339
-6.39201312952339
-6.39201312952339
-6.39201312952339
-6.39201312952339
-6.39201312952339
-6.39201312952339
-6.39201312952339
-6.39201312952339
-6.39201312952339
-6.39201312952339
-6.39201312952339
-6.39201312952339
-6.39201312952339
-6.39201312952339
-6.39201312952339
-6.39201312952339
-6.39201312952339
-6.39201312952339
-6.39201312952339
-6.39201312952339
-6.39201312952339
-6.39201312952339
-6.39201312952339
-6.39201312952339
-6.39201312952339
-6.39201312952339
-6.39201312952339
-6.39201312952339
-6.39201312952339
-6.39201312952339
-6.39201312952339
-6.39201312952339
-6.39201312952339
-6.39201312952339
-6.39201312952339
-6.39201312952339
-6.39201312952339
-6.39201312952339
-6.39201312952339
-6.39201312952339
-6.39201312952339
-6.39201312952339
-6.39201312952339
-6.39201312952339
-6.39201312952339
-6.39201312952339
-6.39201312952339
-6.39201312952339
-6.39201312952339
-6.39201312952339
-6.39201312952339
-6.39201312952339
-6.39201312952339
-6.39201312952339
-6.39201312952339
-6.39201312952339
-6.39201312952339
-6.39201312952339
-6.39201312952339
-6.39201312952339
-6.39201312952339
-6.39201312952339
-6.39201312952339
-6.39201312952339
-6.39201312952339
-6.39201312952339
-6.39201312952339
-6.39201312952339
-6.39201312952339
-6.39201312952339
-6.39201312952339
-6.39201312952339
-6.39201312952339
-6.39201312952339
-6.39201312952339
-6.39201312952339
-6.39201312952339
-6.39201312952339
-6.39201312952339
-6.39201312952339
-6.39201312952339
-6.39201312952339
-6.39201312952339
-6.39201312952339
-6.39201312952339
-6.39201312952339
-6.39201312952339
-6.39201312952339
-6.39201312952339
-6.39201312952339
-6.39201312952339
-6.39201312952339
-6.39201312952339
-6.39201312952339
-6.39201312952339
-6.39201312952339
-6.39201312952339
-6.39201312952339
-6.39201312952339
-6.39201312952339
-6.39201312952339
-6.39201312952339
-6.39201312952339
-6.39201312952339
-6.39201312952339
-6.39201312952339
-6.39201312952339
-6.39201312952339
-6.39201312952339
-6.39201312952339
-6.39201312952339
-6.39201312952339
-6.39201312952339
-6.39201312952339
-6.39201312952339
-6.39201312952339
-6.39201312952339
-6.39201312952339
-6.39201312952339
-6.39201312952339
-6.39201312952339
-6.39201312952339
-6.39201312952339
-6.39201312952339
-6.39201312952339
-6.39201312952339
-6.39201312952339
-6.39201312952339
-6.39201312952339
-6.39201312952339
-6.39201312952339
-6.39201312952339
-6.39201312952339
-6.39201312952339
-6.39201312952339
-6.39201312952339
-6.39201312952339
-6.39201312952339
-6.39201312952339
-6.39201312952339
-6.39201312952339
-6.39201312952339
-6.39201312952339
-6.39201312952339
-6.39201312952339
-6.39201312952339
-6.39201312952339
-6.39201312952339
-6.39201312952339
-6.39201312952339
-6.39201312952339
-6.39201312952339
-6.39201312952339
-6.39201312952339
-6.39201312952339
-6.39201312952339
-6.39201312952339
-6.39201312952339
-6.39201312952339
-6.39201312952339
-6.39201312952339
-6.39201312952339
-6.39201312952339
-6.39201312952339
-6.39201312952339
-6.39201312952339
-6.39201312952339
-6.39201312952339
-6.39201312952339
-6.39201312952339
-6.39201312952339
-6.39201312952339
-6.39201312952339
-6.39201312952339
-6.39201312952339
-6.39201312952339
-6.39201312952339
-6.39201312952339
-6.39201312952339
-6.39201312952339
-6.39201312952339
-6.39201312952339
-6.39201312952339
-6.39201312952339
-6.39201312952339
-6.39201312952339
-6.39201312952339
-6.39201312952339
-6.39201312952339
-6.39201312952339
-6.39201312952339
-6.39201312952339
-6.39201312952339
-6.39201312952339
-6.39201312952339
-6.39201312952339
-6.39201312952339
-6.39201312952339
-6.39201312952339
-6.39201312952339
-6.39201312952339
-6.39201312952339
-6.39201312952339
-6.39201312952339
-6.39201312952339
-6.39201312952339
-6.39201312952339
-6.39201312952339
-6.39201312952339
-6.39201312952339
-6.39201312952339
-6.39201312952339
-6.39201312952339
-6.39201312952339
-6.39201312952339
-6.39201312952339
-6.39201312952339
-6.39201312952339
-6.39201312952339
-6.39201312952339
-6.39201312952339
-6.39201312952339
-6.39201312952339
-6.39201312952339
-6.39201312952339
-6.39201312952339
-6.39201312952339
-6.39201312952339
-6.39201312952339
-6.39201312952339
-6.39201312952339
-6.39201312952339
-6.39201312952339
-6.39201312952339
-6.39201312952339
-6.39201312952339
-6.39201312952339
-6.39201312952339
-6.39201312952339
-6.39201312952339
-6.39201312952339
-6.39201312952339
-6.39201312952339
-6.39201312952339
-6.39201312952339
-6.39201312952339
-6.39201312952339
-6.39201312952339
-6.39201312952339
-6.39201312952339
-6.39201312952339
-6.39201312952339
-6.39201312952339
-6.39201312952339
-6.39201312952339
-6.39201312952339
-6.39201312952339
-6.39201312952339
-6.39201312952339
-6.39201312952339
-6.39201312952339
-6.39201312952339
-6.39201312952339
-6.39201312952339
-6.39201312952339
-6.39201312952339
-6.39201312952339
-6.39201312952339
-6.39201312952339
-6.39201312952339
-6.39201312952339
-6.39201312952339
-6.39201312952339
-6.39201312952339
-6.39201312952339
-6.39201312952339
-6.39201312952339
-6.39201312952339
-6.39201312952339
-6.39201312952339
-6.39201312952339
-6.39201312952339
-6.39201312952339
-6.39201312952339
-6.39201312952339
-6.39201312952339
-6.39201312952339
-6.39201312952339
-6.39201312952339
-6.39201312952339
-6.39201312952339
-6.39201312952339
-6.39201312952339
-6.39201312952339
-6.39201312952339
-6.39201312952339
-6.39201312952339
-6.39201312952339
-6.39201312952339
-6.39201312952339
-6.39201312952339
-6.39201312952339
-6.39201312952339
-6.39201312952339
-6.39201312952339
-6.39201312952339
-6.39201312952339
-6.39201312952339
-6.39201312952339
-6.39201312952339
-6.39201312952339
-6.39201312952339
-6.39201312952339
-6.39201312952339
-6.39201312952339
-6.39201312952339
-6.39201312952339
-6.39201312952339
-6.39201312952339
-6.39201312952339
-6.39201312952339
-6.39201312952339
-6.39201312952339
-6.39201312952339
-6.39201312952339
-6.39201312952339
-6.39201312952339
-6.39201312952339
-6.39201312952339
-6.39201312952339
-6.39201312952339
-6.39201312952339
-6.39201312952339
-6.39201312952339
-6.39201312952339
-6.39201312952339
-6.39201312952339
-6.39201312952339
-6.39201312952339
-6.39201312952339
-6.39201312952339
-6.39201312952339
-6.39201312952339
-6.39201312952339
-6.39201312952339
-6.39201312952339
-6.39201312952339
-6.39201312952339
-6.39201312952339
-6.39201312952339
-6.39201312952339
-6.39201312952339
-6.39201312952339
-6.39201312952339
-6.39201312952339
-6.39201312952339
-6.39201312952339
-6.39201312952339
-6.39201312952339
-6.39201312952339
-6.39201312952339
-6.39201312952339
-6.39201312952339
-6.39201312952339
-6.39201312952339
-6.39201312952339
-6.39201312952339
-6.39201312952339
-6.39201312952339
-6.39201312952339
-6.39201312952339
-6.39201312952339
-6.39201312952339
-6.39201312952339
-6.39201312952339
-6.39201312952339
-6.39201312952339
-6.39201312952339
-6.39201312952339
-6.39201312952339
-6.39201312952339
-6.39201312952339
-6.39201312952339
-6.39201312952339
-6.39201312952339
-6.39201312952339
-6.39201312952339
-6.39201312952339
-6.39201312952339
-6.39201312952339
-6.39201312952339
-6.39201312952339
-6.39201312952339
-6.39201312952339
-6.39201312952339
-6.39201312952339
-6.39201312952339
-6.39201312952339
-6.39201312952339
-6.39201312952339
-6.39201312952339
-6.39201312952339
-6.39201312952339
-6.39201312952339
-6.39201312952339
-6.39201312952339
-6.39201312952339
-6.39201312952339
-6.39201312952339
-6.39201312952339
-6.39201312952339
-6.39201312952339
-6.39201312952339
-6.39201312952339
-6.39201312952339
-6.39201312952339
-6.39201312952339
-6.39201312952339
-6.39201312952339
-6.39201312952339
-6.39201312952339
-6.39201312952339
-6.39201312952339
-6.39201312952339
-6.39201312952339
-6.39201312952339
-6.39201312952339
-6.39201312952339
-6.39201312952339
-6.39201312952339
-6.39201312952339
-6.39201312952339
-6.39201312952339
-6.39201312952339
-6.39201312952339
-6.39201312952339
-6.39201312952339
-6.39201312952339
-6.39201312952339
-6.39201312952339
-6.39201312952339
-6.39201312952339
-6.39201312952339
-6.39201312952339
-6.39201312952339
-6.39201312952339
-6.39201312952339
-6.39201312952339
-6.39201312952339
-6.39201312952339
-6.39201312952339
-6.39201312952339
-6.39201312952339
-6.39201312952339
-6.39201312952339
-6.39201312952339
-6.39201312952339
-6.39201312952339
-6.39201312952339
-6.39201312952339
-6.39201312952339
-6.39201312952339
-6.39201312952339
-6.39201312952339
-6.39201312952339
-6.39201312952339
-6.39201312952339
-6.39201312952339
-6.39201312952339
-6.39201312952339
-6.39201312952339
-6.39201312952339
-6.39201312952339
-6.39201312952339
-6.39201312952339
-6.39201312952339
-6.39201312952339
-6.39201312952339
-6.39201312952339
-6.39201312952339
-6.39201312952339
-6.39201312952339
-6.39201312952339
-6.39201312952339
-6.39201312952339
-6.39201312952339
-6.39201312952339
-6.39201312952339
-6.39201312952339
-6.39201312952339
-6.39201312952339
-6.39201312952339
-6.39201312952339
-6.39201312952339
-6.39201312952339
-6.39201312952339
-6.39201312952339
-6.39201312952339
-6.39201312952339
-6.39201312952339
-6.39201312952339
-6.39201312952339
-6.39201312952339
-6.39201312952339
-6.39201312952339
-6.39201312952339
-6.39201312952339
-6.39201312952339
-6.39201312952339
-6.39201312952339
-6.39201312952339
-6.39201312952339
-6.39201312952339
-6.39201312952339
-6.39201312952339
-6.39201312952339
-6.39201312952339
-6.39201312952339
-6.39201312952339
-6.39201312952339
-6.39201312952339
-6.39201312952339
-6.39201312952339
-6.39201312952339
-6.39201312952339
-6.39201312952339
-6.39201312952339
-6.39201312952339
-6.39201312952339
-6.39201312952339
-6.39201312952339
-6.39201312952339
-6.39201312952339
-6.39201312952339
-6.39201312952339
-6.39201312952339
-6.39201312952339
-6.39201312952339
-6.39201312952339
-6.39201312952339
-6.39201312952339
-6.39201312952339
-6.39201312952339
-6.39201312952339
-6.39201312952339
-6.39201312952339
-6.39201312952339
-6.39201312952339
-6.39201312952339
-6.39201312952339
-6.39201312952339
-6.39201312952339
-6.39201312952339
-6.39201312952339
-6.39201312952339
-6.39201312952339
-6.39201312952339
-6.39201312952339
-6.39201312952339
-6.39201312952339
-6.39201312952339
-6.39201312952339
-6.39201312952339
-6.39201312952339
-6.39201312952339
-6.39201312952339
-6.39201312952339
-6.39201312952339
-6.39201312952339
-6.39201312952339
-6.39201312952339
-6.39201312952339
-6.39201312952339
-6.39201312952339
-6.39201312952339
-6.39201312952339
-6.39201312952339
-6.39201312952339
-6.39201312952339
-6.39201312952339
-6.39201312952339
-6.39201312952339
-6.39201312952339
-6.39201312952339
-6.39201312952339
-6.39201312952339
-6.39201312952339
-6.39201312952339
-6.39201312952339
-6.39201312952339
-6.39201312952339
-6.39201312952339
-6.39201312952339
-6.39201312952339
-6.39201312952339
-6.39201312952339
-6.39201312952339
-6.39201312952339
-6.39201312952339
-6.39201312952339
-6.39201312952339
-6.39201312952339
-6.39201312952339
-6.39201312952339
-6.39201312952339
-6.39201312952339
-6.39201312952339
-6.39201312952339
-6.39201312952339
-6.39201312952339
-6.39201312952339
-6.39201312952339
-6.39201312952339
-6.39201312952339
-6.39201312952339
-6.39201312952339
-6.39201312952339
-6.39201312952339
-6.39201312952339
-6.39201312952339
-6.39201312952339
-6.39201312952339
-6.39201312952339
-6.39201312952339
-6.39201312952339
-6.39201312952339
-6.39201312952339
-6.39201312952339
-6.39201312952339
-6.39201312952339
-6.39201312952339
-6.39201312952339
-6.39201312952339
-6.39201312952339
-6.39201312952339
-6.39201312952339
-6.39201312952339
-6.39201312952339
-6.39201312952339
-6.39201312952339
-6.39201312952339
-6.39201312952339
-6.39201312952339
-6.39201312952339
-6.39201312952339
-6.39201312952339
-6.39201312952339
-6.39201312952339
-6.39201312952339
-6.39201312952339
-6.39201312952339
-6.39201312952339
-6.39201312952339
-6.39201312952339
-6.39201312952339
-6.39201312952339
-6.39201312952339
-6.39201312952339
-6.39201312952339
-6.39201312952339
-6.39201312952339
-6.39201312952339
-6.39201312952339
-6.39201312952339
-6.39201312952339
-6.39201312952339
-6.39201312952339
-6.39201312952339
-6.39201312952339
-6.39201312952339
-6.39201312952339
-6.39201312952339
-6.39201312952339
-6.39201312952339
-6.39201312952339
-6.39201312952339
-6.39201312952339
-6.39201312952339
-6.39201312952339
-6.39201312952339
-6.39201312952339
-6.39201312952339
-6.39201312952339
-6.39201312952339
-6.39201312952339
-6.39201312952339
-6.39201312952339
-6.39201312952339
-6.39201312952339
-6.39201312952339
-6.39201312952339
-6.39201312952339
-6.39201312952339
-6.39201312952339
-6.39201312952339
-6.39201312952339
-6.39201312952339
-6.39201312952339
-6.39201312952339
-6.39201312952339
-6.39201312952339
-6.39201312952339
-6.39201312952339
-6.39201312952339
-6.39201312952339
-6.39201312952339
-6.39201312952339
-6.39201312952339
-6.39201312952339
-6.39201312952339
-6.39201312952339
-6.39201312952339
-6.39201312952339
-6.39201312952339
-6.39201312952339
-6.39201312952339
-6.39201312952339
-6.39201312952339
-6.39201312952339
-6.39201312952339
-6.39201312952339
-6.39201312952339
-6.39201312952339
-6.39201312952339
-6.39201312952339
-6.39201312952339
-6.39201312952339
-6.39201312952339
-6.39201312952339
-6.39201312952339
-6.39201312952339
-6.39201312952339
-6.39201312952339
-6.39201312952339
-6.39201312952339
-6.39201312952339
-6.39201312952339
-6.39201312952339
-6.39201312952339
-6.39201312952339
-6.39201312952339
-6.39201312952339
-6.39201312952339
-6.39201312952339
-6.39201312952339
-6.39201312952339
-6.39201312952339
-6.39201312952339
-6.39201312952339
-6.39201312952339
-6.39201312952339
-6.39201312952339
-6.39201312952339
-6.39201312952339
-6.39201312952339
-6.39201312952339
-6.39201312952339
-6.39201312952339
-6.39201312952339
-6.39201312952339
-6.39201312952339
-6.39201312952339
-6.39201312952339
-6.39201312952339
-6.39201312952339
-6.39201312952339
-6.39201312952339
-6.39201312952339
-6.39201312952339
-6.39201312952339
-6.39201312952339
-6.39201312952339
-6.39201312952339
-6.39201312952339
-6.39201312952339
-6.39201312952339
-6.39201312952339
-6.39201312952339
-6.39201312952339
-6.39201312952339
-6.39201312952339
-6.39201312952339
-6.39201312952339
-6.39201312952339
-6.39201312952339
-6.39201312952339
-6.39201312952339
-6.39201312952339
-6.39201312952339
-6.39201312952339
-6.39201312952339
-6.39201312952339
-6.39201312952339
-6.39201312952339
-6.39201312952339
-6.39201312952339
-6.39201312952339
-6.39201312952339
-6.39201312952339
-6.39201312952339
-6.39201312952339
-6.39201312952339
-6.39201312952339
-6.39201312952339
-6.39201312952339
-6.39201312952339
-6.39201312952339
-6.39201312952339
-6.39201312952339
-6.39201312952339
-6.39201312952339
-6.39201312952339
-6.39201312952339
-6.39201312952339
-6.39201312952339
-6.39201312952339
-6.39201312952339
-6.39201312952339
-6.39201312952339
-6.39201312952339
-6.39201312952339
-6.39201312952339
-6.39201312952339
-6.39201312952339
-6.39201312952339
-6.39201312952339
-6.39201312952339
-6.39201312952339
-6.39201312952339
-6.39201312952339
-6.39201312952339
-6.39201312952339
-6.39201312952339
-6.39201312952339
-6.39201312952339
-6.39201312952339
-6.39201312952339
-6.39201312952339
-6.39201312952339
-6.39201312952339
-6.39201312952339
-6.39201312952339
-6.39201312952339
-6.39201312952339
-6.39201312952339
-6.39201312952339
-6.39201312952339
-6.39201312952339
-6.39201312952339
-6.39201312952339
-6.39201312952339
-6.39201312952339
-6.39201312952339
-6.39201312952339
-6.39201312952339
-6.39201312952339
-6.39201312952339
-6.39201312952339
-6.39201312952339
-6.39201312952339
-6.39201312952339
-6.39201312952339
-6.39201312952339
-6.39201312952339
-6.39201312952339
-6.39201312952339
-6.39201312952339
-6.39201312952339
-6.39201312952339
-6.39201312952339
-6.39201312952339
-6.39201312952339
-6.39201312952339
-6.39201312952339
-6.39201312952339
-6.39201312952339
-6.39201312952339
-6.39201312952339
-6.39201312952339
-6.39201312952339
-6.39201312952339
-6.39201312952339
-6.39201312952339
-6.39201312952339
-6.39201312952339
-6.39201312952339
-6.39201312952339
-6.39201312952339
-6.39201312952339
-6.39201312952339
-6.39201312952339
-6.39201312952339
-6.39201312952339
-6.39201312952339
-6.39201312952339
-6.39201312952339
-6.39201312952339
-6.39201312952339
-6.39201312952339
-6.39201312952339
-6.39201312952339
-6.39201312952339
-6.39201312952339
-6.39201312952339
-6.39201312952339
-6.39201312952339
-6.39201312952339
-6.39201312952339
-6.39201312952339
-6.39201312952339
-6.39201312952339
-6.39201312952339
-6.39201312952339
-6.39201312952339
-6.39201312952339
-6.39201312952339
-6.39201312952339
-6.39201312952339
-6.39201312952339
-6.39201312952339
-6.39201312952339
-6.39201312952339
-6.39201312952339
-6.39201312952339
-6.39201312952339
-6.39201312952339
-6.39201312952339
-6.39201312952339
-6.39201312952339
-6.39201312952339
-6.39201312952339
-6.39201312952339
-6.39201312952339
-6.39201312952339
-6.39201312952339
-6.39201312952339
-6.39201312952339
-6.39201312952339
-6.39201312952339
-6.39201312952339
-6.39201312952339
-6.39201312952339
-6.39201312952339
-6.39201312952339
-6.39201312952339
-6.39201312952339
-6.39201312952339
-6.39201312952339
-6.39201312952339
-6.39201312952339
-6.39201312952339
-6.39201312952339
-6.39201312952339
-6.39201312952339
-6.39201312952339
-6.39201312952339
-6.39201312952339
-6.39201312952339
-6.39201312952339
-6.39201312952339
-6.39201312952339
-6.39201312952339
-6.39201312952339
-6.39201312952339
-6.39201312952339
-6.39201312952339
-6.39201312952339
-6.39201312952339
-6.39201312952339
-6.39201312952339
-6.39201312952339
-6.39201312952339
-6.39201312952339
-6.39201312952339
-6.39201312952339
-6.39201312952339
-6.39201312952339
-6.39201312952339
-6.39201312952339
-6.39201312952339
-6.39201312952339
-6.39201312952339
-6.39201312952339
-6.39201312952339
-6.39201312952339
-6.39201312952339
-6.39201312952339
-6.39201312952339
-6.39201312952339
-6.39201312952339
-6.39201312952339
-6.39201312952339
-6.39201312952339
-6.39201312952339
-6.39201312952339
-6.39201312952339
-6.39201312952339
-6.39201312952339
-6.39201312952339
-6.39201312952339
-6.39201312952339
-6.39201312952339
-6.39201312952339
-6.39201312952339
-6.39201312952339
-6.39201312952339
-6.39201312952339
-6.39201312952339
-6.39201312952339
-6.39201312952339
-6.39201312952339
-6.39201312952339
-6.39201312952339
-6.39201312952339
-6.39201312952339
-6.39201312952339
-6.39201312952339
-6.39201312952339
-6.39201312952339
-6.39201312952339
-6.39201312952339
-6.39201312952339
-6.39201312952339
-6.39201312952339
-6.39201312952339
-6.39201312952339
-6.39201312952339
-6.39201312952339
-6.39201312952339
-6.39201312952339
-6.39201312952339
-6.39201312952339
-6.39201312952339
-6.39201312952339
-6.39201312952339
-6.39201312952339
-6.39201312952339
-6.39201312952339
-6.39201312952339
-6.39201312952339
-6.39201312952339
-6.39201312952339
-6.39201312952339
-6.39201312952339
-6.39201312952339
-6.39201312952339
-6.39201312952339
-6.39201312952339
-6.39201312952339
-6.39201312952339
-6.39201312952339
-6.39201312952339
-6.39201312952339
-6.39201312952339
-6.39201312952339
-6.39201312952339
-6.39201312952339
-6.39201312952339
-6.39201312952339
-6.39201312952339
-6.39201312952339
-6.39201312952339
-6.39201312952339
-6.39201312952339
-6.39201312952339
-6.39201312952339
-6.39201312952339
-6.39201312952339
-6.39201312952339
-6.39201312952339
-6.39201312952339
-6.39201312952339
-6.39201312952339
-6.39201312952339
-6.39201312952339
-6.39201312952339
-6.39201312952339
-6.39201312952339
-6.39201312952339
-6.39201312952339
-6.39201312952339
-6.39201312952339
-6.39201312952339
-6.39201312952339
-6.39201312952339
-6.39201312952339
-6.39201312952339
-6.39201312952339
-6.39201312952339
-6.39201312952339
-6.39201312952339
-6.39201312952339
-6.39201312952339
-6.39201312952339
-6.39201312952339
-6.39201312952339
-6.39201312952339
-6.39201312952339
-6.39201312952339
-6.39201312952339
-6.39201312952339
-6.39201312952339
-6.39201312952339
-6.39201312952339
-6.39201312952339
-6.39201312952339
-6.39201312952339
-6.39201312952339
-6.39201312952339
-6.39201312952339
-6.39201312952339
-6.39201312952339
-6.39201312952339
-6.39201312952339
-6.39201312952339
-6.39201312952339
-6.39201312952339
-6.39201312952339
-6.39201312952339
-6.39201312952339
-6.39201312952339
-6.39201312952339
-6.39201312952339
-6.39201312952339
-6.39201312952339
-6.39201312952339
-6.39201312952339
-6.39201312952339
-6.39201312952339
-6.39201312952339
-6.39201312952339
-6.39201312952339
-6.39201312952339
-6.39201312952339
-6.39201312952339
-6.39201312952339
-6.39201312952339
-6.39201312952339
-6.39201312952339
-6.39201312952339
-6.39201312952339
-6.39201312952339
-6.39201312952339
-6.39201312952339
-6.39201312952339
-6.39201312952339
-6.39201312952339
-6.39201312952339
-6.39201312952339
-6.39201312952339
-6.39201312952339
-6.39201312952339
-6.39201312952339
-6.39201312952339
-6.39201312952339
-6.39201312952339
-6.39201312952339
-6.39201312952339
-6.39201312952339
-6.39201312952339
-6.39201312952339
-6.39201312952339
-6.39201312952339
-6.39201312952339
-6.39201312952339
-6.39201312952339
-6.39201312952339
-6.39201312952339
-6.39201312952339
-6.39201312952339
-6.39201312952339
-6.39201312952339
-6.39201312952339
-6.39201312952339
-6.39201312952339
-6.39201312952339
-6.39201312952339
-6.39201312952339
-6.39201312952339
-6.39201312952339
-6.39201312952339
-6.39201312952339
-6.39201312952339
-6.39201312952339
-6.39201312952339
-6.39201312952339
-6.39201312952339
-6.39201312952339
-6.39201312952339
-6.39201312952339
-6.39201312952339
-6.39201312952339
-6.39201312952339
-6.39201312952339
-6.39201312952339
-6.39201312952339
-6.39201312952339
-6.39201312952339
-6.39201312952339
-6.39201312952339
-6.39201312952339
-6.39201312952339
-6.39201312952339
-6.39201312952339
-6.39201312952339
-6.39201312952339
-6.39201312952339
-6.39201312952339
-6.39201312952339
-6.39201312952339
-6.39201312952339
-6.39201312952339
-6.39201312952339
-6.39201312952339
-6.39201312952339
-6.39201312952339
-6.39201312952339
-6.39201312952339
-6.39201312952339
-6.39201312952339
-6.39201312952339
-6.39201312952339
-6.39201312952339
-6.39201312952339
-6.39201312952339
-6.39201312952339
-6.39201312952339
-6.39201312952339
-6.39201312952339
-6.39201312952339
-6.39201312952339
-6.39201312952339
-6.39201312952339
-6.39201312952339
-6.39201312952339
-6.39201312952339
-6.39201312952339
-6.39201312952339
-6.39201312952339
-6.39201312952339
-6.39201312952339
-6.39201312952339
-6.39201312952339
-6.39201312952339
-6.39201312952339
-6.39201312952339
-6.39201312952339
-6.39201312952339
-6.39201312952339
-6.39201312952339
-6.39201312952339
-6.39201312952339
-6.39201312952339
-6.39201312952339
-6.39201312952339
-6.39201312952339
-6.39201312952339
-6.39201312952339
-6.39201312952339
-6.39201312952339
-6.39201312952339
-6.39201312952339
-6.39201312952339
-6.39201312952339
-6.39201312952339
-6.39201312952339
-6.39201312952339
-6.39201312952339
-6.39201312952339
-6.39201312952339
-6.39201312952339
-6.39201312952339
-6.39201312952339
-6.39201312952339
-6.39201312952339
-6.39201312952339
-6.39201312952339
-6.39201312952339
-6.39201312952339
-6.39201312952339
-6.39201312952339
-6.39201312952339
-6.39201312952339
-6.39201312952339
-6.39201312952339
-6.39201312952339
-6.39201312952339
-6.39201312952339
-6.39201312952339
-6.39201312952339
-6.39201312952339
-6.39201312952339
-6.39201312952339
-6.39201312952339
-6.39201312952339
-6.39201312952339
-6.39201312952339
-6.39201312952339
-6.39201312952339
-6.39201312952339
-6.39201312952339
-6.39201312952339
-6.39201312952339
-6.39201312952339
-6.39201312952339
-6.39201312952339
-6.39201312952339
-6.39201312952339
-6.39201312952339
-6.39201312952339
-6.39201312952339
-6.39201312952339
-6.39201312952339
-6.39201312952339
-6.39201312952339
-6.39201312952339
-6.39201312952339
-6.39201312952339
-6.39201312952339
-6.39201312952339
-6.39201312952339
-6.39201312952339
-6.39201312952339
-6.39201312952339
-6.39201312952339
-6.39201312952339
-6.39201312952339
-6.39201312952339
-6.39201312952339
-6.39201312952339
-6.39201312952339
-6.39201312952339
-6.39201312952339
-6.39201312952339
-6.39201312952339
-6.39201312952339
-6.39201312952339
-6.39201312952339
-6.39201312952339
-6.39201312952339
-6.39201312952339
-6.39201312952339
-6.39201312952339
-6.39201312952339
-6.39201312952339
-6.39201312952339
-6.39201312952339
-6.39201312952339
-6.39201312952339
-6.39201312952339
-6.39201312952339
-6.39201312952339
-6.39201312952339
-6.39201312952339
-6.39201312952339
-6.39201312952339
-6.39201312952339
-6.39201312952339
-6.39201312952339
-6.39201312952339
-6.39201312952339
-6.39201312952339
-6.39201312952339
-6.39201312952339
-6.39201312952339
-6.39201312952339
-6.39201312952339
-6.39201312952339
-6.39201312952339
-6.39201312952339
-6.39201312952339
-6.39201312952339
-6.39201312952339
-6.39201312952339
-6.39201312952339
-6.39201312952339
-6.39201312952339
-6.39201312952339
-6.39201312952339
-6.39201312952339
-6.39201312952339
-6.39201312952339
-6.39201312952339
-6.39201312952339
-6.39201312952339
-6.39201312952339
-6.39201312952339
-6.39201312952339
-6.39201312952339
-6.39201312952339
-6.39201312952339
-6.39201312952339
-6.39201312952339
-6.39201312952339
-6.39201312952339
-6.39201312952339
-6.39201312952339
-6.39201312952339
-6.39201312952339
-6.39201312952339
-6.39201312952339
-6.39201312952339
-6.39201312952339
-6.39201312952339
-6.39201312952339
-6.39201312952339
-6.39201312952339
-6.39201312952339
-6.39201312952339
-6.39201312952339
-6.39201312952339
-6.39201312952339
-6.39201312952339
-6.39201312952339
-6.39201312952339
-6.39201312952339
-6.39201312952339
-6.39201312952339
-6.39201312952339
-6.39201312952339
-6.39201312952339
-6.39201312952339
-6.39201312952339
-6.39201312952339
-6.39201312952339
-6.39201312952339
-6.39201312952339
-6.39201312952339
-6.39201312952339
-6.39201312952339
-6.39201312952339
-6.39201312952339
-6.39201312952339
-6.39201312952339
-6.39201312952339
-6.39201312952339
-6.39201312952339
-6.39201312952339
-6.39201312952339
-6.39201312952339
-6.39201312952339
-6.39201312952339
-6.39201312952339
-6.39201312952339
-6.39201312952339
-6.39201312952339
-6.39201312952339
-6.39201312952339
-6.39201312952339
-6.39201312952339
-6.39201312952339
-6.39201312952339
-6.39201312952339
-6.39201312952339
-6.39201312952339
-6.39201312952339
-6.39201312952339
-6.39201312952339
-6.39201312952339
-6.39201312952339
-6.39201312952339
-6.39201312952339
-6.39201312952339
-6.39201312952339
-6.39201312952339
-6.39201312952339
-6.39201312952339
-6.39201312952339
-6.39201312952339
-6.39201312952339
-6.39201312952339
-6.39201312952339
-6.39201312952339
-6.39201312952339
-6.39201312952339
-6.39201312952339
-6.39201312952339
-6.39201312952339
-6.39201312952339
-6.39201312952339
-6.39201312952339
-6.39201312952339
-6.39201312952339
-6.39201312952339
-6.39201312952339
-6.39201312952339
-6.39201312952339
-6.39201312952339
-6.39201312952339
-6.39201312952339
-6.39201312952339
-6.39201312952339
-6.39201312952339
-6.39201312952339
-6.39201312952339
-6.39201312952339
-6.39201312952339
-6.39201312952339
-6.39201312952339
-6.39201312952339
-6.39201312952339
-6.39201312952339
-6.39201312952339
-6.39201312952339
-6.39201312952339
-6.39201312952339
-6.39201312952339
-6.39201312952339
-6.39201312952339
-6.39201312952339
-6.39201312952339
-6.39201312952339
-6.39201312952339
-6.39201312952339
-6.39201312952339
-6.39201312952339
-6.39201312952339
-6.39201312952339
-6.39201312952339
-6.39201312952339
-6.39201312952339
-6.39201312952339
-6.39201312952339
-6.39201312952339
-6.39201312952339
-6.39201312952339
-6.39201312952339
-6.39201312952339
-6.39201312952339
-6.39201312952339
-6.39201312952339
-6.39201312952339
-6.39201312952339
-6.39201312952339
-6.39201312952339
-6.39201312952339
-6.39201312952339
-6.39201312952339
-6.39201312952339
-6.39201312952339
-6.39201312952339
-6.39201312952339
-6.39201312952339
-6.39201312952339
-6.39201312952339
-6.39201312952339
-6.39201312952339
-6.39201312952339
-6.39201312952339
-6.39201312952339
-6.39201312952339
-6.39201312952339
-6.39201312952339
-6.39201312952339
-6.39201312952339
-6.39201312952339
-6.39201312952339
-6.39201312952339
-6.39201312952339
-6.39201312952339
-6.39201312952339
-6.39201312952339
-6.39201312952339
-6.39201312952339
-6.39201312952339
-6.39201312952339
-6.39201312952339
-6.39201312952339
-6.39201312952339
-6.39201312952339
-6.39201312952339
-6.39201312952339
-6.39201312952339
-6.39201312952339
-6.39201312952339
-6.39201312952339
-6.39201312952339
-6.39201312952339
-6.39201312952339
-6.39201312952339
-6.39201312952339
-6.39201312952339
-6.39201312952339
-6.39201312952339
-6.39201312952339
-6.39201312952339
-6.39201312952339
-6.39201312952339
-6.39201312952339
-6.39201312952339
-6.39201312952339
-6.39201312952339
-6.39201312952339
-6.39201312952339
-6.39201312952339
-6.39201312952339
-6.39201312952339
-6.39201312952339
-6.39201312952339
-6.39201312952339
-6.39201312952339
-6.39201312952339
-6.39201312952339
-6.39201312952339
-6.39201312952339
-6.39201312952339
-6.39201312952339
-6.39201312952339
-6.39201312952339
-6.39201312952339
-6.39201312952339
-6.39201312952339
-6.39201312952339
-6.39201312952339
-6.39201312952339
-6.39201312952339
-6.39201312952339
-6.39201312952339
-6.39201312952339
-6.39201312952339
-6.39201312952339
-6.39201312952339
-6.39201312952339
-6.39201312952339
-6.39201312952339
-6.39201312952339
-6.39201312952339
-6.39201312952339
-6.39201312952339
-6.39201312952339
-6.39201312952339
-6.39201312952339
-6.39201312952339
-6.39201312952339
-6.39201312952339
-6.39201312952339
-6.39201312952339
-6.39201312952339
-6.39201312952339
-6.39201312952339
-6.39201312952339
-6.39201312952339
-6.39201312952339
-6.39201312952339
-6.39201312952339
-6.39201312952339
-6.39201312952339
-6.39201312952339
-6.39201312952339
-6.39201312952339
-6.39201312952339
-6.39201312952339
-6.39201312952339
-6.39201312952339
-6.39201312952339
-6.39201312952339
-6.39201312952339
-6.39201312952339
-6.39201312952339
-6.39201312952339
-6.39201312952339
-6.39201312952339
-6.39201312952339
-6.39201312952339
-6.39201312952339
-6.39201312952339
-6.39201312952339
-6.39201312952339
-6.39201312952339
-6.39201312952339
-6.39201312952339
-6.39201312952339
-6.39201312952339
-6.39201312952339
-6.39201312952339
-6.39201312952339
-6.39201312952339
-6.39201312952339
-6.39201312952339
-6.39201312952339
-6.39201312952339
-6.39201312952339
-6.39201312952339
-6.39201312952339
-6.39201312952339
-6.39201312952339
-6.39201312952339
-6.39201312952339
-6.39201312952339
-6.39201312952339
-6.39201312952339
-6.39201312952339
-6.39201312952339
-6.39201312952339
-6.39201312952339
-6.39201312952339
-6.39201312952339
-6.39201312952339
-6.39201312952339
-6.39201312952339
-6.39201312952339
-6.39201312952339
-6.39201312952339
-6.39201312952339
-6.39201312952339
-6.39201312952339
-6.39201312952339
-6.39201312952339
-6.39201312952339
-6.39201312952339
-6.39201312952339
-6.39201312952339
-6.39201312952339
-6.39201312952339
-6.39201312952339
-6.39201312952339
-6.39201312952339
-6.39201312952339
-6.39201312952339
-6.39201312952339
-6.39201312952339
-6.39201312952339
-6.39201312952339
-6.39201312952339
-6.39201312952339
-6.39201312952339
-6.39201312952339
-6.39201312952339
-6.39201312952339
-6.39201312952339
-6.39201312952339
-6.39201312952339
-6.39201312952339
-6.39201312952339
-6.39201312952339
-6.39201312952339
-6.39201312952339
-6.39201312952339
-6.39201312952339
-6.39201312952339
-6.39201312952339
-6.39201312952339
-6.39201312952339
-6.39201312952339
-6.39201312952339
-6.39201312952339
-6.39201312952339
-6.39201312952339
-6.39201312952339
-6.39201312952339
-6.39201312952339
-6.39201312952339
-6.39201312952339
-6.39201312952339
-6.39201312952339
-6.39201312952339
-6.39201312952339
-6.39201312952339
-6.39201312952339
-6.39201312952339
-6.39201312952339
-6.39201312952339
-6.39201312952339
-6.39201312952339
-6.39201312952339
-6.39201312952339
-6.39201312952339
-6.39201312952339
-6.39201312952339
-6.39201312952339
-6.39201312952339
-6.39201312952339
-6.39201312952339
-6.39201312952339
-6.39201312952339
-6.39201312952339
-6.39201312952339
-6.39201312952339
-6.39201312952339
-6.39201312952339
-6.39201312952339
-6.39201312952339
-6.39201312952339
-6.39201312952339
-6.39201312952339
-6.39201312952339
-6.39201312952339
-6.39201312952339
-6.39201312952339
-6.39201312952339
-6.39201312952339
-6.39201312952339
-6.39201312952339
-6.39201312952339
-6.39201312952339
-6.39201312952339
-6.39201312952339
-6.39201312952339
-6.39201312952339
-6.39201312952339
-6.39201312952339
-6.39201312952339
-6.39201312952339
-6.39201312952339
-6.39201312952339
-6.39201312952339
-6.39201312952339
-6.39201312952339
-6.39201312952339
-6.39201312952339
-6.39201312952339
-6.39201312952339
-6.39201312952339
-6.39201312952339
-6.39201312952339
-6.39201312952339
-6.39201312952339
-6.39201312952339
-6.39201312952339
-6.39201312952339
-6.39201312952339
-6.39201312952339
-6.39201312952339
-6.39201312952339
-6.39201312952339
-6.39201312952339
-6.39201312952339
-6.39201312952339
-6.39201312952339
-6.39201312952339
-6.39201312952339
-6.39201312952339
-6.39201312952339
-6.39201312952339
-6.39201312952339
-6.39201312952339
-6.39201312952339
-6.39201312952339
-6.39201312952339
-6.39201312952339
-6.39201312952339
-6.39201312952339
-6.39201312952339
-6.39201312952339
-6.39201312952339
-6.39201312952339
-6.39201312952339
-6.39201312952339
-6.39201312952339
-6.39201312952339
-6.39201312952339
-6.39201312952339
-6.39201312952339
-6.39201312952339
-6.39201312952339
-6.39201312952339
-6.39201312952339
-6.39201312952339
-6.39201312952339
-6.39201312952339
-6.39201312952339
-6.39201312952339
-6.39201312952339
-6.39201312952339
-6.39201312952339
-6.39201312952339
-6.39201312952339
-6.39201312952339
-6.39201312952339
-6.39201312952339
-6.39201312952339
-6.39201312952339
-6.39201312952339
-6.39201312952339
-6.39201312952339
-6.39201312952339
-6.39201312952339
-6.39201312952339
-6.39201312952339
-6.39201312952339
-6.39201312952339
-6.39201312952339
-6.39201312952339
-6.39201312952339
-6.39201312952339
-6.39201312952339
-6.39201312952339
-6.39201312952339
-6.39201312952339
-6.39201312952339
-6.39201312952339
-6.39201312952339
-6.39201312952339
-6.39201312952339
-6.39201312952339
-6.39201312952339
-6.39201312952339
-6.39201312952339
-6.39201312952339
-6.39201312952339
-6.39201312952339
-6.39201312952339
-6.39201312952339
-6.39201312952339
-6.39201312952339
-6.39201312952339
-6.39201312952339
-6.39201312952339
-6.39201312952339
-6.39201312952339
-6.39201312952339
-6.39201312952339
-6.39201312952339
-6.39201312952339
-6.39201312952339
-6.39201312952339
-6.39201312952339
-6.39201312952339
-6.39201312952339
-6.39201312952339
-6.39201312952339
-6.39201312952339
-6.39201312952339
-6.39201312952339
-6.39201312952339
-6.39201312952339
-6.39201312952339
-6.39201312952339
-6.39201312952339
-6.39201312952339
-6.39201312952339
-6.39201312952339
-6.39201312952339
-6.39201312952339
-6.39201312952339
-6.39201312952339
-6.39201312952339
-6.39201312952339
-6.39201312952339
-6.39201312952339
-6.39201312952339
-6.39201312952339
-6.39201312952339
-6.39201312952339
-6.39201312952339
-6.39201312952339
-6.39201312952339
-6.39201312952339
-6.39201312952339
-6.39201312952339
-6.39201312952339
-6.39201312952339
-6.39201312952339
-6.39201312952339
-6.39201312952339
-6.39201312952339
-6.39201312952339
-6.39201312952339
-6.39201312952339
-6.39201312952339
-6.39201312952339
-6.39201312952339
-6.39201312952339
-6.39201312952339
-6.39201312952339
-6.39201312952339
-6.39201312952339
-6.39201312952339
-6.39201312952339
-6.39201312952339
-6.39201312952339
-6.39201312952339
-6.39201312952339
-6.39201312952339
-6.39201312952339
-6.39201312952339
-6.39201312952339
-6.39201312952339
-6.39201312952339
-6.39201312952339
-6.39201312952339
-6.39201312952339
-6.39201312952339
-6.39201312952339
-6.39201312952339
-6.39201312952339
-6.39201312952339
-6.39201312952339
-6.39201312952339
-6.39201312952339
-6.39201312952339
-6.39201312952339
-6.39201312952339
-6.39201312952339
-6.39201312952339
-6.39201312952339
-6.39201312952339
-6.39201312952339
-6.39201312952339
-6.39201312952339
-6.39201312952339
-6.39201312952339
-6.39201312952339
-6.39201312952339
-6.39201312952339
-6.39201312952339
-6.39201312952339
-6.39201312952339
-6.39201312952339
-6.39201312952339
-6.39201312952339
-6.39201312952339
-6.39201312952339
-6.39201312952339
-6.39201312952339
-6.39201312952339
-6.39201312952339
-6.39201312952339
-6.39201312952339
-6.39201312952339
-6.39201312952339
-6.39201312952339
-6.39201312952339
-6.39201312952339
-6.39201312952339
-6.39201312952339
-6.39201312952339
-6.39201312952339
-6.39201312952339
-6.39201312952339
-6.39201312952339
-6.39201312952339
-6.39201312952339
-6.39201312952339
-6.39201312952339
-6.39201312952339
-6.39201312952339
-6.39201312952339
-6.39201312952339
-6.39201312952339
-6.39201312952339
-6.39201312952339
-6.39201312952339
-6.39201312952339
-6.39201312952339
-6.39201312952339
-6.39201312952339
-6.39201312952339
-6.39201312952339
-6.39201312952339
-6.39201312952339
-6.39201312952339
-6.39201312952339
-6.39201312952339
-6.39201312952339
-6.39201312952339
-6.39201312952339
-6.39201312952339
-6.39201312952339
-6.39201312952339
-6.39201312952339
-6.39201312952339
-6.39201312952339
-6.39201312952339
-6.39201312952339
-6.39201312952339
-6.39201312952339
-6.39201312952339
-6.39201312952339
-6.39201312952339
-6.39201312952339
-6.39201312952339
-6.39201312952339
-6.39201312952339
-6.39201312952339
-6.39201312952339
-6.39201312952339
-6.39201312952339
-6.39201312952339
-6.39201312952339
-6.39201312952339
-6.39201312952339
-6.39201312952339
-6.39201312952339
-6.39201312952339
-6.39201312952339
-6.39201312952339
-6.39201312952339
-6.39201312952339
-6.39201312952339
-6.39201312952339
-6.39201312952339
-6.39201312952339
-6.39201312952339
-6.39201312952339
-6.39201312952339
-6.39201312952339
-6.39201312952339
-6.39201312952339
-6.39201312952339
-6.39201312952339
-6.39201312952339
-6.39201312952339
-6.39201312952339
-6.39201312952339
-6.39201312952339
-6.39201312952339
-6.39201312952339
-6.39201312952339
-6.39201312952339
-6.39201312952339
-6.39201312952339
-6.39201312952339
-6.39201312952339
-6.39201312952339
-6.39201312952339
-6.39201312952339
-6.39201312952339
-6.39201312952339
-6.39201312952339
-6.39201312952339
-6.39201312952339
-6.39201312952339
-6.39201312952339
-6.39201312952339
-6.39201312952339
-6.39201312952339
-6.39201312952339
-6.39201312952339
-6.39201312952339
-6.39201312952339
-6.39201312952339
-6.39201312952339
-6.39201312952339
-6.39201312952339
-6.39201312952339
-6.39201312952339
-6.39201312952339
-6.39201312952339
-6.39201312952339
-6.39201312952339
-6.39201312952339
-6.39201312952339
-6.39201312952339
-6.39201312952339
-6.39201312952339
-6.39201312952339
-6.39201312952339
-6.39201312952339
-6.39201312952339
-6.39201312952339
-6.39201312952339
-6.39201312952339
-6.39201312952339
-6.39201312952339
-6.39201312952339
-6.39201312952339
-6.39201312952339
-6.39201312952339
-6.39201312952339
-6.39201312952339
-6.39201312952339
-6.39201312952339
-6.39201312952339
-6.39201312952339
-6.39201312952339
-6.39201312952339
-6.39201312952339
-6.39201312952339
-6.39201312952339
-6.39201312952339
-6.39201312952339
-6.39201312952339
-6.39201312952339
-6.39201312952339
-6.39201312952339
-6.39201312952339
-6.39201312952339
-6.39201312952339
-6.39201312952339
-6.39201312952339
-6.39201312952339
-6.39201312952339
-6.39201312952339
-6.39201312952339
-6.39201312952339
-6.39201312952339
-6.39201312952339
-6.39201312952339
-6.39201312952339
-6.39201312952339
-6.39201312952339
-6.39201312952339
-6.39201312952339
-6.39201312952339
-6.39201312952339
-6.39201312952339
-6.39201312952339
-6.39201312952339
-6.39201312952339
-6.39201312952339
-6.39201312952339
-6.39201312952339
-6.39201312952339
-6.39201312952339
-6.39201312952339
-6.39201312952339
-6.39201312952339
-6.39201312952339
-6.39201312952339
-6.39201312952339
-6.39201312952339
-6.39201312952339
-6.39201312952339
-6.39201312952339
-6.39201312952339
-6.39201312952339
-6.39201312952339
-6.39201312952339
-6.39201312952339
-6.39201312952339
-6.39201312952339
-6.39201312952339
-6.39201312952339
-6.39201312952339
-6.39201312952339
-6.39201312952339
-6.39201312952339
-6.39201312952339
-6.39201312952339
-6.39201312952339
-6.39201312952339
-6.39201312952339
-6.39201312952339
-6.39201312952339
-6.39201312952339
-6.39201312952339
-6.39201312952339
-6.39201312952339
-6.39201312952339
-6.39201312952339
-6.39201312952339
-6.39201312952339
-6.39201312952339
-6.39201312952339
-6.39201312952339
-6.39201312952339
-6.39201312952339
-6.39201312952339
-6.39201312952339
-6.39201312952339
-6.39201312952339
-6.39201312952339
-6.39201312952339
-6.39201312952339
-6.39201312952339
-6.39201312952339
-6.39201312952339
-6.39201312952339
-6.39201312952339
-6.39201312952339
-6.39201312952339
-6.39201312952339
-6.39201312952339
-6.39201312952339
-6.39201312952339
-6.39201312952339
-6.39201312952339
-6.39201312952339
-6.39201312952339
-6.39201312952339
-6.39201312952339
-6.39201312952339
-6.39201312952339
-6.39201312952339
-6.39201312952339
-6.39201312952339
-6.39201312952339
-6.39201312952339
-6.39201312952339
-6.39201312952339
-6.39201312952339
-6.39201312952339
-6.39201312952339
-6.39201312952339
-6.39201312952339
-6.39201312952339
-6.39201312952339
-6.39201312952339
-6.39201312952339
-6.39201312952339
-6.39201312952339
-6.39201312952339
-6.39201312952339
-6.39201312952339
-6.39201312952339
-6.39201312952339
-6.39201312952339
-6.39201312952339
-6.39201312952339
-6.39201312952339
-6.39201312952339
-6.39201312952339
-6.39201312952339
-6.39201312952339
-6.39201312952339
-6.39201312952339
-6.39201312952339
-6.39201312952339
-6.39201312952339
-6.39201312952339
-6.39201312952339
-6.39201312952339
-6.39201312952339
-6.39201312952339
-6.39201312952339
-6.39201312952339
-6.39201312952339
-6.39201312952339
-6.39201312952339
-6.39201312952339
-6.39201312952339
-6.39201312952339
-6.39201312952339
-6.39201312952339
-6.39201312952339
-6.39201312952339
-6.39201312952339
-6.39201312952339
-6.39201312952339
-6.39201312952339
-6.39201312952339
-6.39201312952339
-6.39201312952339
-6.39201312952339
-6.39201312952339
-6.39201312952339
-6.39201312952339
-6.39201312952339
-6.39201312952339
-6.39201312952339
-6.39201312952339
-6.39201312952339
-6.39201312952339
-6.39201312952339
-6.39201312952339
-6.39201312952339
-6.39201312952339
-6.39201312952339
-6.39201312952339
-6.39201312952339
-6.39201312952339
-6.39201312952339
-6.39201312952339
-6.39201312952339
-6.39201312952339
-6.39201312952339
-6.39201312952339
-6.39201312952339
-6.39201312952339
-6.39201312952339
-6.39201312952339
-6.39201312952339
-6.39201312952339
-6.39201312952339
-6.39201312952339
-6.39201312952339
-6.39201312952339
-6.39201312952339
-6.39201312952339
-6.39201312952339
-6.39201312952339
-6.39201312952339
-6.39201312952339
-6.39201312952339
-6.39201312952339
-6.39201312952339
-6.39201312952339
-6.39201312952339
-6.39201312952339
-6.39201312952339
-6.39201312952339
-6.39201312952339
-6.39201312952339
-6.39201312952339
-6.39201312952339
-6.39201312952339
-6.39201312952339
-6.39201312952339
-6.39201312952339
-6.39201312952339
-6.39201312952339
-6.39201312952339
-6.39201312952339
-6.39201312952339
-6.39201312952339
-6.39201312952339
-6.39201312952339
-6.39201312952339
-6.39201312952339
-6.39201312952339
-6.39201312952339
-6.39201312952339
-6.39201312952339
-6.39201312952339
-6.39201312952339
-6.39201312952339
-6.39201312952339
-6.39201312952339
-6.39201312952339
-6.39201312952339
-6.39201312952339
-6.39201312952339
-6.39201312952339
-6.39201312952339
-6.39201312952339
-6.39201312952339
-6.39201312952339
-6.39201312952339
-6.39201312952339
-6.39201312952339
-6.39201312952339
-6.39201312952339
