# Supplementary material for: Likelihood ratio data to report the validation of a forensic fingerprint evaluation method
Source: Data Brief. 2016 Nov 18;10:75–92. doi: 10.1016/j.dib.2016.11.008 (PMC5144651; doi:10.1016/j.dib.2016.11.008)
Supplement: Supplementary file 2 — Supplementary material [file mmc1.zip › Data DIB-D-16-00247R3/10min_MM_SS.txt]

14.2024238457035
11.2058767080081
4.25050039658596
23.9473793354539
25.5369022188089
18.8430477189110
16.0571105927449
17.2909263018595
22.5511054636655
27.0017695370595
24.5783749136055
23.1676603162462
21.9409687113387
22.8585806274241
18.8430477189110
21.6383071227704
32.8289396946839
33.3653645526708
29.8573911479548
34.4490448128227
33.0073468494136
25.2157885920110
4.06336461258565
0.352322205630429
2.74588247618051
-0.151919137750408
-3.24765513153807
20.0023492711539
13.6869540721198
18.4149283027067
22.0929012025216
15.7873417679772
16.7385524518166
35.1795209449079
37.7867299467046
41.8449591896035
32.4733287790220
-2.52406229564640
-3.39463287259082
-0.181002764220559
-0.108173358665423
-0.195520509579680
16.8760442174286
17.9904190678950
6.91292448031106
7.78510911123621
27.0017695370595
26.3467060829561
24.8962794902765
26.3467060829561
15.6530590524922
15.6530590524922
13.5590894568886
16.4647723143904
16.6014618174706
11.8111036265662
11.9333524040754
14.0729547054088
12.8003255220840
8.99747234610342
11.4467640816338
10.2583724641398
5.21024719253912
5.30842809409667
11.9333524040754
18.5572336435089
9.90967703857591
28.3311507460274
27.8296243081705
23.7906332690806
25.5369022188089
16.8760442174286
10.1417395243527
10.9665938594458
18.2730240931702
11.2058767080081
11.5678094653454
15.9220256147281
6.72507949881780
9.67921907786262
8.88525185024073
9.56459179440477
11.6892559803229
5.90593726002506
9.33654062128665
5.11246742224742
7.67730105929799
4.72535965373927
6.21010711507838
19.8560326176930
23.3228018575560
17.4300225925349
23.1676603162462
16.0571105927449
10.4928417375117
10.1417395243527
6.33278590788967
4.53421255708036
2.19531208128795
20.1490670558807
27.1665382287499
28.1635741354759
26.3467060829561
27.3317080517063
30.3733583113827
26.3467060829561
32.6509336712200
31.9429208900230
28.4991284878448
28.6675073609280
26.8374019766348
28.4991284878448
31.2413262090798
32.6509336712200
34.0862135343753
28.4991284878448
22.0929012025216
18.9865564535109
23.1676603162462
23.4783445301317
21.1873232244119
28.4991284878448
20.2961859718733
16.7385524518166
14.3322941172641
10.1650340218088
9.26843815173858
14.8557865161650
11.4467640816338
7.14427776859483
11.0860347180940
9.67921907786262
8.37420413997666
33.0073468494136
24.8962794902765
22.5511054636655
20.2961859718733
7.84998648540675
10.8713299870387
11.3261198291880
6.78755008539317
6.87106883433589
13.8152198186170
7.89331829444029
8.22035263164769
16.0571105927449
13.9438866963799
15.6530590524922
3.60254494973747
37.4094579426861
34.9963002149878
35.9164151772469
16.6014618174706
11.9333524040754
20.8886729485023
14.3322941172641
21.6383071227704
29.0054685008921
27.8296243081705
30.0289790711649
24.5783749136055
33.9053995920503
17.5695200144761
27.6632510914166
20.7399495074462
23.3228018575560
16.4102088299127
11.9333524040754
13.1779023987899
18.1315210148997
20.2961859718733
16.0571105927449
18.8430477189110
18.1315210148997
19.2747773165082
21.7894373514216
24.1045265330930
5.60537758636449
-1.41024889969808
0.703944305590694
21.1873232244119
27.4972790059285
23.9473793354539
30.3733583113827
30.0289790711649
24.2620748619980
27.6632510914166
25.3761448397770
9.11009397323197
8.44038117944859
8.66201425231294
18.9865564535109
11.9333524040754
13.5590894568886
17.8497182521562
12.0560023128505
11.3261198291880
12.6752688257138
6.51788715152444
16.8760442174286
40.8626688811360
36.8465584211524
33.3653645526708
28.1635741354759
3.42102500345923
8.00192860891023
13.8152198186170
6.00692608044364
3.69390661977539
18.4149283027067
16.3284839425760
26.0215811434996
25.5369022188089
25.0558334755108
13.0516423086221
13.6357600902754
9.45036564221278
13.3045636202236
17.2909263018595
24.7371266363081
15.2526176936322
22.2452348249704
20.7399495074462
8.77343248564390
1.90950440589052
5.40701012692008
13.9438866963799
22.3979695786850
21.6383071227704
21.9409687113387
26.1839430475950
22.8585806274241
16.1925967020275
13.3045636202236
15.3856970153197
20.4437060191317
17.7094185676832
19.2747773165082
12.6752688257138
-4.85883942638469
-5.63811582416203
-3.90345678349923
12.4263588267709
10.2583724641398
10.8475541320635
10.3754065351928
11.0860347180940
8.84047596865010
27.4972790059285
21.4875780253850
31.5913212870197
33.5449751011981
6.82927736936326
4.82153489896752
3.06279868609307
1.49762275747739
13.6869540721198
12.5257302833405
16.3284839425760
13.6869540721198
27.3317080517063
23.7906332690806
20.7399495074462
15.2526176936322
4.82153489896752
7.89331829444029
8.88525185024073
14.2024238457035
10.3754065351928
14.2024238457035
13.1779023987899
10.1417395243527
9.22311673162638
9.79424749258634
29.6862043560105
23.4783445301317
17.9904190678950
12.4263588267709
13.0516423086221
19.7101170954980
17.2909263018595
23.1676603162462
26.5098702495832
25.8596203706702
22.0929012025216
