# Supplementary material for: Likelihood ratio data to report the validation of a forensic fingerprint evaluation method
Source: Data Brief. 2016 Nov 18;10:75–92. doi: 10.1016/j.dib.2016.11.008 (PMC5144651; doi:10.1016/j.dib.2016.11.008)
Supplement: Supplementary file 2 — Supplementary material [file mmc1.zip › Data DIB-D-16-00247R3/11min_MM_DS.txt]

-6.28729898811483
-8.55148139784481
-5.13013749265206
-8.55148139784481
-4.96634157041020
-5.21748233246132
-8.30684607611568
-4.78121669307649
-8.61538656051211
-8.54719668325342
-5.04849694402442
-8.29347101475154
-6.82825800115952
-5.75878323314042
-6.47272581434147
-8.51711838466624
-8.34237886914543
-5.99420507844130
-8.19454949844818
-5.77067008486991
-8.38652069328000
-8.26663864187747
-8.22618445720192
-8.30684607611568
-8.30239076862933
-8.28453907566697
-6.67668365880862
-6.51717817873648
-5.45155143729674
-8.54719668325342
-8.50849716835464
-8.55148139784481
-8.38212021922417
-6.51717817873648
-8.28006853667214
-8.33794793207264
-8.34237886914543
-6.20191739849224
-8.52572741577106
-8.42598787620612
-8.46520830869489
-8.41285956527934
-6.07545122225559
-8.58138910353703
-8.44344964255142
-4.97267949234454
-4.65853886676734
-6.69848335876872
-8.59841220243814
-8.53432426166909
-5.59711810767850
-4.50856276593720
-8.56431726380879
-8.53861811516556
-8.58564944771485
-6.69848335876872
-3.72760227747896
-6.56695404660115
-5.22369840232784
-6.03490278473999
-5.51848730512629
-6.06388118590247
-8.41723871522330
-6.89248732118863
-3.40656052917875
-6.23615228448707
-8.35565340255361
-4.68445716662014
-4.19037826611511
-2.03509082506041
-3.64447370172919
-4.42308083087117
-8.55148139784481
-5.68122168248344
-3.25785491866827
-8.38652069328000
-4.02187742216036
-8.32019372076455
-8.40409212648635
-5.37811010093957
-3.53994610594859
-8.53432426166909
-3.65141783770100
-4.35034785091454
-4.93460626621303
-5.69318773805702
-5.91236185949462
-6.32125970695704
-8.45216224791390
-6.62745612524920
-5.65125323326983
-5.88298743911169
-8.38652069328000
-5.09879820767535
-8.41723871522330
-8.55576306613450
-8.58138910353703
-8.33794793207264
-4.55437825908481
-8.42161481886556
-4.48231546550125
-3.75521432107462
-5.00432340749084
-8.60266036140917
-3.74831587962825
-8.51711838466624
-8.59841220243814
-3.22225081131746
-5.44544808059297
-5.19258758997831
-8.43035788724499
-3.55392272064138
-8.57712571305752
-4.67150410929713
-5.74093010828348
-8.53861811516556
-5.30423009713821
-8.51280929966129
-5.37811010093957
-8.30684607611568
-4.65205167604990
-8.47389045104041
-8.52572741577106
-5.16764410666816
-4.84534225633542
-5.78847751520141
-6.09855473934149
-8.39091812103413
-4.71678649964799
-3.64447370172919
-8.24868946726085
-5.32274122316144
-4.26391546971943
-3.00702685882228
-8.36448785998391
-8.30684607611568
-3.39950977264759
-3.83089612107277
-8.29347101475154
-4.32380810551580
-5.64525040452202
-8.22618445720192
-3.81716321051564
-5.17388454694824
-8.38212021922417
-5.01064305161501
-2.15660316720214
-8.22618445720192
-2.94917076696580
-4.55437825908481
-8.38212021922417
-8.43472485198216
-4.71678649964799
-3.95394398178170
-8.46086266806959
-4.52166813834500
-8.24868946726085
-5.37197018861545
-1.41583131583997
-4.55437825908481
-6.61648316402845
-4.35034785091454
-8.30239076862933
-8.20360328960059
-3.91986302527878
-5.43934167758750
-8.47389045104041
-8.52142442336950
-8.30239076862933
-8.30684607611568
-8.49121818011109
-4.22384996227887
-2.26981272281573
-4.23721731663251
-3.30047931953329
-3.36421029546635
-4.10973547254910
-8.34237886914543
-4.45601942423818
-4.15683041240895
-8.44780746838351
-5.82992156541558
-2.75246707939894
-4.19037826611511
-8.28006853667214
-3.67916391857127
-5.59108786221542
-5.00432340749084
-5.68122168248344
-8.61538656051211
-3.38539912068018
-8.42598787620612
-4.79406617614185
-8.23519560013058
-3.73450985783042
-3.46988025438288
-6.60000087493461
-4.87729080165129
-8.36007215441961
-4.08950623236944
-5.42711973267148
-5.61519056625754
-5.58505457045066
-6.46158226022576
-4.23721731663251
-3.70686125861441
-4.42308083087117
-5.91822760466612
-6.51717817873648
-8.30684607611568
-3.46988025438288
-6.09278342952255
-2.34490497217949
-8.36007215441961
-2.82557923266044
-5.18012194092662
-4.61957002793727
-8.29347101475154
-7.21220377394428
-5.54273623164980
-5.58505457045066
-6.15035944413554
-5.16764410666816
-3.71377797787096
-5.74093010828348
-4.60004448344934
-5.88886841579167
-6.59450068596661
-2.97088964867470
-5.85943306937482
-3.91986302527878
-8.27111831977739
-4.02187742216036
-5.22991142589266
-8.44780746838351
-6.01747918842215
-6.20763082857895
-8.29793241484128
-6.32125970695704
-3.49093199602039
-5.90062123024654
-8.36007215441961
-8.48689081729596
-8.35123160438591
-2.86930030213594
-8.54719668325342
-4.52821625509635
-8.45216224791390
-4.29056488197922
-8.55576306613450
-8.43908877041764
-8.43908877041764
-8.46520830869489
-8.58564944771485
-8.46955090301849
-6.29296672367611
-4.31716555341187
-6.06388118590247
-8.29347101475154
-3.29338286847669
-4.81331755347715
-8.33794793207264
-8.49121818011109
-4.92825006646851
-1.48647130401907
-8.29793241484128
-8.53002736187092
-5.43934167758750
-2.19441584328240
-5.94751063599818
0.124607786951061
-8.44344964255142
-4.43626540712306
-8.44780746838351
-4.29056488197922
-5.17388454694824
-8.22167431628504
-5.13013749265206
-5.92409030353592
-1.85136008703385
-5.75878323314042
-5.51848730512629
-8.24868946726085
-4.32380810551580
-8.44344964255142
-4.77478738209127
-8.29347101475154
-5.88886841579167
-3.36421029546635
-5.09879820767535
-8.41285956527934
-5.09879820767535
-5.34738007630201
-5.90062123024654
-5.95920252441913
-4.96000060217415
-4.54784232754024
-6.03490278473999
-8.32463684304412
-5.16140062008638
-8.50418199074629
-3.10062718790757
-1.42369238862221
-2.50903562258284
-8.53432426166909
-4.62607245016319
-3.29338286847669
-5.90062123024654
0.464578706451311
-8.38212021922417
-3.46988025438288
-8.37771669886665
-3.77589136760355
-5.74688419620416
-6.45042652090326
-4.59352987601664
-4.61957002793727
-0.866060475270148
-4.39006607996178
-4.68445716662014
-5.91236185949462
-4.05572990603610
-5.88886841579167
-5.13013749265206
-5.13013749265206
-5.77067008486991
-4.65205167604990
-8.32463684304412
-3.11498154401064
-5.09879820767535
-3.81716321051564
-4.90279480447347
-5.25473305713497
-5.22369840232784
-8.32907691902199
-5.46984322959788
-4.78121669307649
-5.56089094037463
-4.94095941965585
-4.42308083087117
-3.78277762384314
-1.75883671685428
-3.27207523749673
-5.77067008486991
-4.39006607996178
-2.97088964867470
-4.05572990603610
-2.53130283859698
-5.21126321629311
-5.15515408720291
-6.65483521802140
-4.58701222228224
-8.27559495137561
-8.25767014717256
-3.95394398178170
-4.81331755347715
-1.58027412091087
-5.00432340749084
-5.31657389412206
-6.23615228448707
-4.45601942423818
-8.26663864187747
-4.78121669307649
-5.46984322959788
-3.32175039489290
-0.906386350249431
-4.55437825908481
-5.81217810741968
-4.48888186006278
-5.13013749265206
-5.97671750978785
-6.26459758285278
-5.74093010828348
-4.22384996227887
-5.71111397415466
-4.68445716662014
-5.75878323314042
-8.39531250248657
-5.23612140315578
-8.25767014717256
-8.38212021922417
-8.53432426166909
-5.23612140315578
-5.00432340749084
-8.42598787620612
-6.09278342952255
-8.22167431628504
-5.00432340749084
-8.58138910353703
-8.60690547407851
-5.92994995610403
-5.59108786221542
-8.39091812103413
-6.25322860241158
-5.27950594755016
-8.37771669886665
-4.67150410929713
-8.22167431628504
-5.71111397415466
-6.06388118590247
-6.53379755140664
-6.17330455353326
-8.34237886914543
-5.06738276515624
-5.70514160842381
-8.52142442336950
-8.58990674559098
-8.58990674559098
-8.29793241484128
-8.53861811516556
-6.73109151965800
-8.40847736903369
-8.55576306613450
-5.34122493246942
-8.44344964255142
-8.23519560013058
-4.87090718519151
-8.60266036140917
-8.24868946726085
-8.43472485198216
-5.83582995881082
-6.19048139941374
-8.57712571305752
-6.06388118590247
-5.68122168248344
-4.24389642435678
-4.55437825908481
-8.50849716835464
-8.28006853667214
-8.20812561572424
-5.44544808059297
-8.19001803341944
-5.60314530683987
-6.37761720089171
-8.26215591767586
-8.60690547407851
-5.53061786099144
-4.97267949234454
-6.65483521802140
-5.99420507844130
-4.65205167604990
-6.56695404660115
-8.20360328960059
-4.09625235873102
-4.57396777590836
-5.80033390391394
-5.13013749265206
-5.60314530683987
-6.81751046626426
-8.49121818011109
-8.33794793207264
-4.22384996227887
-4.35697517150998
-4.58701222228224
-8.22618445720192
-4.79406617614185
-8.53861811516556
-8.53002736187092
-5.37811010093957
-3.76900206506227
-5.56089094037463
-8.54290892236034
-8.53861811516556
-6.46715556043446
-5.77067008486991
-8.39970383763730
-4.57396777590836
-8.58138910353703
-4.37022067379579
-5.80033390391394
-6.28729898811483
-8.58564944771485
-5.19258758997831
-8.53432426166909
-5.37811010093957
-3.93350454678503
-5.40876396803474
-8.54290892236034
-6.12160951560025
-6.08123167097961
-4.57396777590836
-4.39006607996178
-5.80033390391394
-6.65483521802140
-6.24184743676360
-6.39446504618904
-4.25724550090024
-8.27111831977739
-8.51280929966129
-4.83894340836716
-4.74903967513344
-8.55576306613450
-8.40409212648635
-5.25473305713497
-6.51717817873648
-6.76359001368622
-4.80690347400042
-3.60970732734472
-5.85943306937482
-3.10780588910995
-8.58990674559098
-4.25724550090024
-3.64447370172919
-8.47389045104041
-8.55576306613450
-5.14265188253088
-4.21716171564951
-2.38233686054778
-8.41285956527934
-8.53432426166909
-8.34680675991652
-4.74903967513344
-8.55576306613450
-8.58564944771485
-8.53432426166909
-8.40409212648635
-4.48231546550125
-2.00459088745715
-8.59416099716541
-8.55148139784481
-4.21716171564951
-4.92189082042229
-4.65205167604990
-8.50418199074629
-8.53002736187092
-5.93580656237045
-5.43934167758750
-3.88570591123346
-5.06738276515624
-2.38233686054778
-8.44780746838351
-8.48256040817914
-4.08950623236944
-6.51717817873648
-8.40409212648635
-8.35565340255361
-4.97267949234454
-8.39970383763730
-3.64447370172919
-8.51280929966129
-8.55576306613450
-2.08074934241443
-8.32463684304412
-5.45155143729674
-8.55576306613450
-8.60690547407851
-4.78121669307649
-3.95394398178170
-8.58990674559098
-8.50418199074629
-3.36421029546635
-8.57712571305752
-8.49554249662452
-6.84435645623969
-8.58138910353703
-8.36007215441961
-5.88886841579167
-3.62362301600359
-8.48689081729596
-8.43908877041764
-8.28900656836010
-3.91986302527878
-8.24868946726085
-8.20812561572424
-8.28453907566697
-4.90279480447347
-8.46955090301849
-5.34738007630201
-2.10353747601855
-4.06924957547452
-8.40409212648635
-8.24868946726085
-8.49986376683626
-4.22384996227887
-4.90279480447347
-8.23069155181709
-8.54290892236034
-8.39531250248657
-2.53130283859698
-5.31657389412206
-8.22618445720192
-8.57712571305752
-5.87121634684665
-3.39950977264759
-3.95394398178170
-8.27111831977739
-5.29187411494758
-4.81331755347715
-5.68720623342108
-8.27111831977739
-8.41723871522330
-8.20360328960059
-2.53130283859698
-8.47389045104041
-6.17330455353326
-2.56835393925329
-2.86202107297760
-2.86202107297760
-3.78277762384314
-2.82557923266044
-4.97267949234454
-3.06468798737022
-1.30545643521056
-4.81972858665220
-4.29721961928992
-5.82992156541558
-8.25767014717256
-5.25473305713497
-8.59841220243814
-4.39006607996178
-8.42598787620612
-8.31574755218329
-4.08950623236944
-5.62120862651383
-4.73614754384434
-0.986809627580815
-0.970749342528105
-3.85147263964575
-5.85353686118636
-8.52572741577106
-8.48256040817914
-1.18653506391737
-2.77443271154520
-6.26459758285278
-4.22384996227887
-4.02187742216036
-5.06738276515624
-4.86452052243003
-6.41688619169508
-5.26093084919131
-2.97088964867470
-6.51717817873648
-1.26589213565523
-1.30545643521056
-2.86202107297760
-4.15683041240895
-4.91552852807438
-5.78847751520141
-4.02187742216036
-0.986809627580815
-8.33794793207264
-3.60970732734472
-5.07367194626345
-8.54290892236034
-6.21904854984729
-5.77067008486991
-5.50026862406586
-5.00432340749084
-4.12320640116039
-3.90620931856574
-2.97088964867470
-2.53130283859698
-4.58701222228224
-8.19907791717523
-6.76359001368622
-8.35565340255361
-8.24868946726085
-8.21716112906647
-2.97088964867470
-3.96755504027100
-5.19258758997831
-4.26391546971943
-5.06738276515624
-5.75878323314042
-5.78847751520141
-4.90916318942477
-2.76711388046481
-5.96504389917707
-6.61099211396554
-1.73563733252123
-1.61922916012706
-2.82557923266044
-3.11498154401064
-2.75246707939894
-5.65125323326983
-8.58990674559098
-3.64447370172919
-1.26589213565523
-3.98794878074223
-4.22384996227887
-5.90062123024654
-8.34237886914543
-5.29805362919374
-8.46520830869489
-3.56090645853523
-8.44344964255142
-8.40409212648635
-3.64447370172919
-4.15683041240895
-4.50856276593720
-1.06692827474262
-8.48256040817914
-8.49986376683626
-1.84366656084488
-3.67916391857127
-8.22618445720192
-5.62120862651383
-6.06388118590247
-1.69691076593223
-4.29056488197922
-4.65205167604990
-4.06249126390616
-3.98794878074223
-4.56744098326887
-8.20360328960059
-3.22225081131746
-2.49417558039827
-5.22991142589266
-1.10687336200993
-1.61922916012706
-2.56835393925329
-3.46988025438288
-3.15081412398864
-5.43934167758750
-8.58990674559098
-4.31051995500625
-0.785180252684396
-3.60970732734472
-3.32883466074272
-4.10299543879091
-4.02187742216036
-5.94751063599818
-8.46086266806959
-4.00152937621457
-8.23969660214236
-3.78277762384314
-8.43472485198216
-4.78121669307649
-1.50213556985133
-8.43472485198216
-5.40876396803474
-0.744625905077928
-4.00831510449820
-8.29347101475154
-6.07545122225559
-8.60266036140917
-5.50026862406586
-2.34490497217949
-4.37022067379579
-5.25473305713497
-4.71678649964799
-4.05572990603610
-5.05479526403672
-5.22369840232784
-5.23612140315578
-4.65205167604990
-1.06692827474262
-8.46520830869489
-8.55576306613450
-1.42369238862221
-1.38435656169406
-3.46988025438288
-3.36421029546635
-5.65125323326983
-8.21716112906647
-5.48810760518375
0.124607786951061
-4.52166813834500
-2.75246707939894
-5.59711810767850
-2.70110731716500
-5.71708329358381
-8.61114754044616
-4.07600484074119
-8.34237886914543
-8.46086266806959
-4.87729080165129
-8.42161481886556
-4.15683041240895
-6.23615228448707
-3.18657054642425
-8.43472485198216
-1.18653506391737
-3.95394398178170
-5.65725301571594
-8.56858979319340
-5.45765174769881
-8.23519560013058
-1.81286199307204
-3.17942535454052
-5.25473305713497
-4.69092912582910
-3.91986302527878
-5.65125323326983
-8.35123160438591
-6.20763082857895
-4.78121669307649
-1.50213556985133
-8.25318133036755
-6.46158226022576
-1.42369238862221
-0.334893764181545
-1.77428774156783
-3.22225081131746
-5.43323222828034
-5.59108786221542
-3.24362241463303
-1.02690702993291
-3.91986302527878
-4.19707869795125
-5.88886841579167
-8.24868946726085
-5.37811010093957
-5.83582995881082
-4.78121669307649
-8.55576306613450
-5.65125323326983
-3.46988025438288
-3.85147263964575
-5.59108786221542
-2.00459088745715
-5.86532623126158
-8.27111831977739
-6.17903321512845
-2.82557923266044
-4.68445716662014
-3.87202174150346
-8.42598787620612
-4.20377608348570
-5.67523408524411
-8.22618445720192
-8.59841220243814
-4.81972858665220
-8.59841220243814
-1.79744143137544
-8.28900656836010
-5.94751063599818
-6.73651555108360
-8.20360328960059
-4.94095941965585
-8.20360328960059
-4.94095941965585
-8.33794793207264
-8.49121818011109
-6.23045408590883
-4.68445716662014
-4.39006607996178
-8.50849716835464
-7.13463594817138
1.06248416011625
-8.34680675991652
-8.58990674559098
-4.96634157041020
-8.59841220243814
-8.46086266806959
-8.24868946726085
-4.00152937621457
-6.26459758285278
-8.61114754044616
-8.43908877041764
-5.45155143729674
-8.53432426166909
-4.84534225633542
-8.43908877041764
-8.59416099716541
-8.56431726380879
-4.61957002793727
-5.76472818215601
-6.29296672367611
-8.37331013220743
-5.21126321629311
-8.53861811516556
-8.55576306613450
-8.50418199074629
-8.41285956527934
-8.34680675991652
-6.26459758285278
-4.52166813834500
-8.32907691902199
-8.23969660214236
-8.27559495137561
-8.22167431628504
-8.49121818011109
-8.36007215441961
-8.53861811516556
-8.36007215441961
-8.52142442336950
-4.65205167604990
-8.49121818011109
-8.46520830869489
-8.27111831977739
-4.71678649964799
-8.49554249662452
-8.57285927627630
-4.45601942423818
-8.49554249662452
-5.06738276515624
-2.38233686054778
-8.29347101475154
-3.37127628350599
-4.46259800400649
-5.97671750978785
-4.25057248577936
-4.87729080165129
-5.01695964943748
-5.07995808106897
-5.11134306057112
-1.02690702993291
-2.56835393925329
-8.36448785998391
-8.45216224791390
-4.12320640116039
-4.25724550090024
-2.78906123480089
-8.39531250248657
-2.45697216465717
-8.40409212648635
-8.36448785998391
-5.09879820767535
-3.15081412398864
-3.20085179128662
-5.19258758997831
-5.00432340749084
-4.58701222228224
-5.20504105382321
-5.46984322959788
-8.53002736187092
-8.53002736187092
-4.48888186006278
-8.25767014717256
-3.46988025438288
-5.06738276515624
-5.22369840232784
-3.07907280649025
-8.33794793207264
-4.37683885548615
-2.61271473208491
-6.05229896434257
-2.26981272281573
-8.61538656051211
-3.91986302527878
-5.34738007630201
-4.68445716662014
-6.39446504618904
-0.744625905077928
-2.49417558039827
-7.05638270451693
-4.81331755347715
-3.64447370172919
-2.34490497217949
-2.53130283859698
-8.32019372076455
-0.785180252684396
-6.29296672367611
-5.88886841579167
-3.78277762384314
-1.96639742366492
-2.75246707939894
-5.35968122506212
-4.69739803873637
-3.84461684642312
-2.70845356496065
-4.58701222228224
-8.28900656836010
-3.85147263964575
-4.29056488197922
-5.25473305713497
-5.41488560254868
-5.26093084919131
-1.58027412091087
-8.22618445720192
-2.70110731716500
-8.48689081729596
-4.58701222228224
-6.16757284563637
-2.82557923266044
-3.07907280649025
-4.51511697529195
-5.22369840232784
-5.75878323314042
0.251525700195695
-4.55437825908481
-5.40876396803474
-4.48888186006278
-2.67905029596787
-3.29338286847669
-1.10687336200993
-5.57297884801604
-2.71579676645460
-8.19001803341944
-3.94713388308451
-5.11134306057112
-4.84534225633542
-4.64556143903077
-3.81716321051564
-4.58701222228224
-2.95641344050380
-2.89838675575236
-8.31129833730033
-8.29347101475154
-3.74831587962825
-8.23969660214236
-4.19037826611511
-4.22384996227887
-5.22991142589266
-2.81098117242171
-6.60549801760092
-4.87729080165129
-5.24853221877694
-4.25724550090024
-4.34371748401740
-5.07367194626345
-5.97671750978785
-8.39531250248657
-1.92812780233029
-4.82613657352555
-5.34738007630201
-5.31657389412206
-3.85147263964575
-4.86452052243003
-3.78277762384314
-5.28569155439972
-1.81286199307204
-5.62120862651383
-3.68609282303460
-3.27207523749673
-5.02327320095826
-4.17025869279650
-5.09879820767535
-4.60655604458034
-5.91822760466612
-8.39091812103413
-5.09879820767535
-8.56431726380879
-8.36890051924652
-8.27111831977739
-5.46984322959788
-3.64447370172919
-8.57712571305752
-3.65141783770100
-4.36359944580373
-8.35565340255361
-4.92825006646851
-5.12387572826011
-5.75283523782314
-5.56089094037463
-6.08700907340193
-1.26589213565523
-4.15683041240895
-6.99856137136117
-4.12320640116039
-4.58701222228224
-3.22225081131746
-8.44780746838351
-2.53130283859698
-8.33794793207264
-6.17903321512845
-5.03589116509473
-3.22225081131746
-3.51895833664668
-6.03490278473999
-5.94751063599818
-4.97267949234454
-5.09879820767535
-5.80033390391394
-4.80690347400042
-8.29793241484128
-3.25785491866827
-5.40876396803474
-8.31574755218329
-5.03589116509473
-5.25473305713497
-4.71678649964799
-4.73614754384434
-6.89781996356337
-8.53432426166909
-3.73450985783042
-6.51717817873648
-8.20812561572424
-8.41723871522330
-8.50418199074629
-6.06966772722988
-8.24868946726085
-6.94037143570021
-4.74903967513344
-7.31456133604795
-8.30239076862933
-6.51717817873648
-5.01695964943748
-8.53861811516556
-6.15035944413554
-8.38212021922417
-4.31051995500625
-8.40409212648635
-8.55576306613450
-3.53994610594859
-5.74093010828348
-5.65125323326983
-3.29338286847669
-8.49554249662452
-4.87729080165129
-5.25473305713497
-4.69092912582910
-4.49544520832262
-8.44344964255142
-8.31574755218329
-8.44780746838351
-2.93467628098473
-8.22618445720192
-8.53002736187092
-8.58990674559098
-3.41360823940821
-5.06738276515624
-8.39091812103413
-4.26391546971943
-8.22618445720192
-4.55437825908481
-4.08950623236944
-4.82613657352555
-4.41648397329268
-8.45651398114259
-8.34237886914543
-8.25767014717256
-6.03490278473999
-6.06966772722988
-8.57285927627630
-8.52142442336950
-3.31466308274140
-5.65125323326983
-6.17903321512845
-5.84173530590436
-6.02909796560241
-3.01424516194671
-4.85813081336686
-4.23053516260654
-8.60266036140917
-4.24389642435678
-8.24868946726085
-4.79406617614185
-3.81716321051564
-4.46259800400649
-8.22167431628504
-4.74903967513344
-4.37022067379579
-8.25767014717256
-5.20504105382321
-8.28900656836010
-6.37761720089171
-8.38212021922417
-5.87710341613002
-8.40847736903369
-8.42598787620612
-3.22225081131746
-8.32019372076455
-5.85943306937482
-5.13013749265206
-4.87729080165129
-4.14338994681461
-3.18657054642425
-4.77478738209127
-8.39091812103413
-4.83894340836716
-8.39531250248657
-8.35123160438591
-8.40409212648635
-6.92443748091162
-5.34122493246942
-5.33506674233512
-8.41723871522330
-8.38212021922417
-8.28006853667214
-8.44780746838351
-8.55576306613450
-3.60970732734472
-8.20812561572424
-8.45216224791390
-8.50849716835464
-8.20812561572424
-8.55576306613450
-4.58049152224614
-4.82613657352555
-4.71678649964799
-4.83894340836716
-8.20812561572424
-8.58564944771485
-4.63906815570994
-3.58183939440661
-8.29793241484128
-6.60000087493461
-4.81331755347715
-3.84461684642312
-6.33819894130524
-8.28453907566697
-8.18548352208900
-7.00383308770199
-5.37811010093957
-6.03490278473999
-6.53379755140664
-8.31574755218329
-2.88384962154754
-8.43035788724499
-8.20812561572424
-5.91822760466612
-8.50849716835464
-5.16140062008638
-8.41723871522330
-6.11585039098810
-2.48674098985344
-3.07907280649025
-3.07907280649025
-2.45697216465717
-8.54290892236034
-8.22618445720192
-8.44344964255142
-6.32690916470813
-4.29056488197922
-8.53432426166909
-8.45651398114259
-4.97901436797719
-5.02327320095826
-3.12932371490693
-5.16140062008638
-8.36448785998391
-4.81331755347715
-8.38212021922417
-8.20360328960059
-5.94751063599818
-8.46955090301849
-8.24868946726085
-5.31657389412206
-8.59841220243814
-8.55576306613450
-3.20798784426526
-8.30684607611568
-5.47593440109486
-4.29056488197922
-8.38212021922417
-4.61957002793727
-8.29793241484128
-8.42598787620612
-8.44780746838351
-8.53002736187092
-8.57712571305752
-8.53432426166909
-8.31574755218329
-8.52572741577106
-8.32907691902199
-6.54486190167826
-8.31574755218329
-2.71579676645460
-5.36582722998964
-5.72304956671127
-5.25473305713497
-8.31574755218329
-5.46374901179919
-8.51280929966129
-8.53432426166909
-8.36007215441961
-8.49121818011109
-8.35565340255361
-8.29347101475154
-8.34237886914543
-5.19258758997831
-8.46955090301849
-8.27111831977739
-8.36007215441961
-3.25785491866827
-5.56089094037463
-5.00432340749084
-8.51280929966129
-6.12160951560025
-5.13013749265206
-8.44780746838351
-5.43323222828034
-7.06685607225957
-8.42598787620612
-7.25329302126715
-6.53933124969329
-8.46086266806959
-8.46955090301849
-8.50418199074629
-7.18642398956237
-8.20360328960059
-8.51280929966129
-8.42598787620612
-5.68122168248344
-8.57712571305752
-5.35968122506212
-6.89781996356337
-8.27111831977739
-8.19907791717523
-4.67798216110949
-5.25473305713497
-5.56089094037463
-8.25318133036755
-5.68122168248344
-4.42308083087117
-8.39091812103413
-4.98534619730815
-8.34680675991652
-8.31129833730033
-8.56004168812250
-8.59841220243814
-8.59841220243814
-8.39970383763730
-4.29056488197922
-5.12387572826011
-5.00432340749084
-8.55576306613450
-6.06966772722988
-4.80048634822198
-6.84435645623969
-8.53432426166909
-5.31657389412206
-5.78254475139261
-4.15683041240895
-3.91303769507311
-5.65725301571594
-4.92189082042229
-4.55437825908481
-3.78277762384314
-8.22167431628504
-3.07907280649025
-6.62745612524920
-5.40876396803474
-8.56858979319340
-1.65033835806948
-2.51646107422258
-4.50856276593720
-4.78121669307649
-2.75246707939894
-4.19707869795125
-8.53861811516556
-5.59108786221542
-8.21716112906647
-5.00432340749084
-8.47389045104041
-4.25724550090024
-8.27111831977739
-8.57712571305752
-5.29805362919374
-8.59841220243814
-8.33794793207264
-4.19037826611511
-2.92742446854164
-5.60916945969955
-8.21264489554621
-3.82403118894506
-6.37761720089171
-6.29296672367611
-2.78906123480089
-6.09278342952255
-3.86517508718592
-2.86202107297760
-4.61957002793727
-5.94166012233516
-5.25473305713497
-4.60655604458034
-4.68445716662014
-5.87710341613002
-4.12320640116039
-8.49554249662452
-5.31040351878098
-4.58701222228224
-5.09879820767535
-5.03589116509473
-2.88384962154754
-4.60655604458034
-5.74093010828348
-3.85147263964575
-2.93467628098473
-2.89838675575236
-4.58701222228224
-5.53061786099144
-6.06388118590247
-8.57712571305752
-8.38212021922417
-5.13013749265206
-8.58990674559098
-8.50849716835464
-8.55576306613450
-5.00432340749084
-3.43473309228643
-4.68445716662014
-2.47186266985870
-5.22369840232784
-8.21264489554621
-4.52821625509635
-5.86532623126158
-6.06388118590247
-8.27111831977739
-2.34490497217949
-5.77067008486991
-2.78906123480089
-3.04308791142746
-5.00432340749084
-3.91986302527878
-5.03589116509473
-4.68445716662014
-4.42308083087117
-8.24868946726085
-3.36421029546635
-8.51280929966129
-5.28569155439972
-3.98794878074223
-5.13013749265206
-5.72901279353704
-2.27733565610974
-4.61957002793727
-5.53667856947147
-2.35239744245654
-2.93467628098473
-3.04308791142746
-8.59416099716541
-4.04219805139089
-5.53061786099144
-4.86452052243003
-8.59416099716541
-5.16140062008638
-8.24868946726085
-8.36007215441961
-5.19258758997831
-8.53432426166909
-8.50849716835464
-4.05572990603610
-3.53295322914965
-5.59108786221542
-5.64525040452202
-8.38212021922417
-5.75283523782314
-3.67916391857127
-5.81217810741968
-3.43473309228643
-3.55392272064138
-4.78121669307649
-5.13013749265206
-3.57486479541785
-8.19001803341944
-4.97267949234454
-6.56143557982297
-3.59577945347906
-5.19258758997831
-4.25724550090024
-8.21264489554621
-5.71111397415466
-3.49093199602039
-3.74831587962825
-5.40876396803474
-3.07188192008108
-2.67905029596787
-4.05572990603610
-4.90916318942477
-5.19258758997831
-5.59108786221542
-5.62120862651383
-4.55437825908481
-5.53061786099144
-8.57285927627630
-6.48385718325040
-3.36421029546635
-5.65125323326983
-8.59416099716541
-3.07907280649025
-5.00432340749084
-8.42598787620612
-4.58701222228224
-6.02329010016313
-4.52821625509635
-8.43908877041764
-5.03589116509473
-8.36890051924652
-6.15035944413554
-8.29793241484128
-6.70392566800451
-3.71377797787096
-6.19620092210384
-2.38233686054778
-5.06738276515624
-8.56431726380879
-4.99167498033741
-8.44344964255142
-4.48888186006278
-8.46955090301849
-8.59841220243814
-8.46955090301849
-5.55484241710138
-3.04308791142746
-5.82992156541558
-1.69691076593223
-4.76191962121575
-8.29793241484128
-8.49554249662452
-5.50026862406586
-8.37331013220743
-3.67916391857127
-8.49986376683626
-8.25318133036755
-6.43367006465680
-8.51711838466624
-8.24419455785246
-6.32125970695704
-4.90916318942477
-8.49986376683626
-5.88886841579167
-6.29296672367611
-8.39531250248657
-8.19454949844818
-4.73614754384434
-5.29187411494758
-4.02187742216036
-8.45651398114259
-4.22384996227887
-8.53432426166909
-8.31574755218329
-8.40409212648635
-4.75548117132544
-8.33794793207264
-4.29056488197922
-8.31129833730033
-8.40409212648635
-8.56004168812250
-8.25767014717256
-4.25724550090024
-8.30239076862933
-5.97088222763330
-2.19441584328240
-8.45651398114259
-4.85173805800199
-5.03589116509473
-3.57486479541785
-4.68445716662014
-8.41723871522330
-3.46988025438288
-3.84461684642312
-3.85147263964575
-1.73563733252123
-8.32463684304412
-3.81716321051564
-4.05572990603610
-4.31716555341187
-4.84534225633542
-8.26215591767586
-2.78906123480089
-3.12215415260963
-4.97267949234454
-2.97088964867470
-2.89838675575236
-4.45601942423818
-4.81331755347715
-6.40007490201810
-5.71111397415466
-4.35697517150998
-1.10687336200993
-4.25057248577936
-8.51711838466624
-2.04270819370699
-3.17227711635509
-5.68720623342108
-5.16140062008638
-4.48231546550125
-4.83894340836716
-5.06738276515624
-2.47186266985870
-4.32380810551580
-8.44780746838351
-4.87729080165129
-5.03589116509473
-8.56858979319340
0.464578706451311
-8.42161481886556
-4.08950623236944
-3.87202174150346
-3.68609282303460
-8.54290892236034
-3.65141783770100
-4.78121669307649
-1.30545643521056
-2.34490497217949
-8.32019372076455
-4.10299543879091
-2.86202107297760
-8.58138910353703
-4.10299543879091
-1.43940539528160
-4.02187742216036
-4.39006607996178
-2.19441584328240
-3.55392272064138
-3.15081412398864
-8.40409212648635
-2.13387900593363
-3.40656052917875
-2.08834843325084
-4.02187742216036
-5.06109053774733
-8.36007215441961
-8.18548352208900
-0.825658442748468
-8.24868946726085
-2.15660316720214
-2.53130283859698
-4.10973547254910
-5.91822760466612
-5.94751063599818
-5.75283523782314
-6.35511075893819
-3.04308791142746
-8.54290892236034
-8.23069155181709
-4.87090718519151
-3.18657054642425
-3.91986302527878
-8.33794793207264
-1.06692827474262
-4.19037826611511
-4.43626540712306
-8.53432426166909
-8.29793241484128
-3.70686125861441
-5.16140062008638
-8.44780746838351
-8.35565340255361
-8.53432426166909
-3.46988025438288
-6.64936549207035
-4.00831510449820
-8.54290892236034
-4.52166813834500
-8.56431726380879
-6.60000087493461
-5.18012194092662
-4.88367137180938
-3.56090645853523
-4.74903967513344
-3.22937772539101
-4.56744098326887
-4.66502301118309
-4.97267949234454
-4.55437825908481
-4.23053516260654
-6.12160951560025
-8.41285956527934
-4.53476132554601
-8.61538656051211
-3.91986302527878
-4.41648397329268
-3.74831587962825
-4.32380810551580
-5.64525040452202
-8.42598787620612
-1.34494457722351
-8.44780746838351
-8.38212021922417
-8.51280929966129
-5.43934167758750
-4.87729080165129
-5.34738007630201
-4.08950623236944
-2.87657648499259
-2.64222766793874
-5.40876396803474
-8.50418199074629
-8.52572741577106
-3.53994610594859
-5.00432340749084
-8.32019372076455
-4.82613657352555
-4.96634157041020
-5.82992156541558
-8.51280929966129
-3.12932371490693
-3.64447370172919
-3.57486479541785
-4.12320640116039
-3.15081412398864
-5.21126321629311
-5.09879820767535
-1.46295205800797
-8.55576306613450
-5.18635628860331
-8.49986376683626
-5.77067008486991
-4.29056488197922
-5.28569155439972
-3.45583052844938
-4.48888186006278
-6.00584822603512
-4.97267949234454
-4.43626540712306
-1.59586527550243
-5.76472818215601
-1.81286199307204
-3.91986302527878
-2.91291170475039
-4.84534225633542
-8.38212021922417
-8.20360328960059
-5.50026862406586
-5.34738007630201
-4.46259800400649
-1.95874959200138
-8.39531250248657
-8.22618445720192
-3.32883466074272
-5.12387572826011
-8.24868946726085
-4.25724550090024
-6.40568171154545
-8.25318133036755
-8.61114754044616
-8.37331013220743
-8.42598787620612
-8.61538656051211
-8.48689081729596
-8.47822695276062
-8.49121818011109
-8.46520830869489
-8.55148139784481
-8.61114754044616
-8.47389045104041
-8.52572741577106
-8.53861811516556
-8.61114754044616
-8.22167431628504
-6.26459758285278
-5.65725301571594
-8.57712571305752
-8.44780746838351
-8.41285956527934
-8.22618445720192
-8.58990674559098
-8.42598787620612
-8.52142442336950
-8.39970383763730
-8.27111831977739
-4.13666514456490
-5.62120862651383
-2.17173737653933
-2.23215236182026
-8.57712571305752
-2.82557923266044
-8.42161481886556
-8.31129833730033
-3.37833922524393
-5.97088222763330
-4.84534225633542
-8.31574755218329
-8.51280929966129
-3.07907280649025
-4.60004448344934
-6.57798184125242
-5.80033390391394
-5.34738007630201
-5.56089094037463
-4.71678649964799
-3.95394398178170
-5.57297884801604
-5.35968122506212
-5.59108786221542
-8.52572741577106
-8.53861811516556
-8.52142442336950
-8.56431726380879
-3.17942535454052
-4.29721961928992
-2.00459088745715
-8.40409212648635
-5.19258758997831
-4.33044761131803
-8.46520830869489
-5.53061786099144
-8.28453907566697
-8.21264489554621
-2.64222766793874
-4.05572990603610
-4.92825006646851
-5.16140062008638
-8.20360328960059
-4.55437825908481
-6.26459758285278
-5.50634456405436
-4.39006607996178
-4.65205167604990
-8.27111831977739
-5.40876396803474
-3.50495125893693
-8.56431726380879
-3.81029218578453
-8.31574755218329
-2.52388347956063
-3.94032073808562
-5.03589116509473
-5.74093010828348
-5.11134306057112
-8.28006853667214
-5.00432340749084
-4.76191962121575
-6.06388118590247
-8.21264489554621
-2.86202107297760
-8.39531250248657
-5.27331729439891
-5.19258758997831
-3.60970732734472
-4.74903967513344
-3.43473309228643
-4.55437825908481
-3.43473309228643
-5.94166012233516
-8.27559495137561
-4.90916318942477
-4.56091114432769
-5.00432340749084
-2.04270819370699
-6.62745612524920
-4.05572990603610
-3.43473309228643
-8.39091812103413
-8.23069155181709
-6.40568171154545
-2.71579676645460
-4.45601942423818
-3.74831587962825
-2.96365306774009
-4.58701222228224
-3.32883466074272
-3.98794878074223
-3.91986302527878
-8.35123160438591
-2.67169186296543
-3.81716321051564
-5.13013749265206
-8.60266036140917
-8.37331013220743
-3.36421029546635
-2.53130283859698
-8.49986376683626
-8.43035788724499
-4.31051995500625
-5.68122168248344
-5.06109053774733
-8.49121818011109
-8.38652069328000
-3.24362241463303
-8.60690547407851
-3.74831587962825
-3.35714126112501
-2.75246707939894
-8.21716112906647
-8.61114754044616
-3.89937789575668
-1.73563733252123
-4.00152937621457
-3.88570591123346
-8.49121818011109
-3.98115391355351
-3.60970732734472
-0.866060475270148
-8.45651398114259
-5.37197018861545
-3.89937789575668
-8.43472485198216
-8.33794793207264
-8.48689081729596
-8.28453907566697
-8.33794793207264
-4.50856276593720
-4.25724550090024
-8.25318133036755
-0.954676872268611
-8.23969660214236
-8.48689081729596
-8.25767014717256
-3.57486479541785
-4.92825006646851
-8.58990674559098
-3.05029098304341
-4.45601942423818
-8.29347101475154
-5.74688419620416
-5.51241745774118
-8.20360328960059
-4.55437825908481
-8.54719668325342
-6.00584822603512
-6.00584822603512
-4.12320640116039
-6.46158226022576
-8.55576306613450
-5.55484241710138
-6.40568171154545
-4.19037826611511
-6.11008822007426
-4.19037826611511
-8.41285956527934
-4.74903967513344
-6.03490278473999
-8.49986376683626
-4.74903967513344
-8.53002736187092
-5.28569155439972
-8.52572741577106
-8.22618445720192
-8.25318133036755
-8.21716112906647
-8.35123160438591
-5.16140062008638
-8.54719668325342
-5.37811010093957
-8.38212021922417
-2.38233686054778
-5.48810760518375
-8.55576306613450
-8.49986376683626
-5.80033390391394
-8.44780746838351
-8.44780746838351
-5.41488560254868
-8.35565340255361
-5.32274122316144
-6.34947653269557
-6.48941829825232
-3.11498154401064
-8.49554249662452
-8.29347101475154
-6.00584822603512
-5.39651156010176
-4.61957002793727
-5.59108786221542
-8.31574755218329
-5.00432340749084
-5.06738276515624
-2.34490497217949
-5.00432340749084
-8.21264489554621
-6.62745612524920
-8.58990674559098
-5.19258758997831
-4.94095941965585
-4.85813081336686
-5.64525040452202
-2.63485400342782
-5.53061786099144
-4.35697517150998
-5.17388454694824
-5.13013749265206
-7.00910175774111
-8.27111831977739
-8.51280929966129
-8.61114754044616
-8.49121818011109
-8.28453907566697
-8.36007215441961
-8.58990674559098
-5.00432340749084
-8.55148139784481
-1.69691076593223
-1.30545643521056
-3.39950977264759
-3.81716321051564
-3.25785491866827
-4.61957002793727
-5.19258758997831
-2.97088964867470
-5.24853221877694
-8.18548352208900
-5.13013749265206
-8.58990674559098
-3.67916391857127
-4.22384996227887
-1.46295205800797
-4.35697517150998
-3.46988025438288
-1.69691076593223
-2.71579676645460
-5.15515408720291
-4.15683041240895
-3.53994610594859
-5.74688419620416
-8.22618445720192
-3.81716321051564
-8.60266036140917
-3.53994610594859
-8.18548352208900
-1.30545643521056
-3.04308791142746
-4.90916318942477
-4.81331755347715
-3.92668530918275
-4.24389642435678
-4.98534619730815
-5.16140062008638
-3.32883466074272
-1.42369238862221
-4.32380810551580
-3.88570591123346
-3.15081412398864
-5.50026862406586
-4.99800071706497
-1.96639742366492
-4.24389642435678
-4.78764295776002
-4.90916318942477
-8.55576306613450
-3.32883466074272
-5.00432340749084
-3.53994610594859
-5.31657389412206
-4.61957002793727
-1.26589213565523
-1.26589213565523
-4.25724550090024
-3.36421029546635
-8.21264489554621
-8.51280929966129
-5.40263928721909
-8.59841220243814
-2.38233686054778
-8.29347101475154
-8.59416099716541
-0.986809627580815
-2.00459088745715
-8.39091812103413
-5.60916945969955
-3.25785491866827
-1.14674229173485
-5.79440723270852
-3.15081412398864
-2.26981272281573
-4.03542755461574
-2.93467628098473
-3.22225081131746
-4.80690347400042
-5.65125323326983
-2.71579676645460
-3.45583052844938
-5.30423009713821
-4.71678649964799
-8.24868946726085
-2.13387900593363
-3.95394398178170
-2.56835393925329
-6.72023431790169
-8.23969660214236
-2.04270819370699
-1.02690702993291
-2.82557923266044
-3.95394398178170
-8.59841220243814
-8.33794793207264
-4.52166813834500
-5.50026862406586
-3.85147263964575
-8.19454949844818
-3.22225081131746
-2.11871433357948
-5.65125323326983
-6.00584822603512
-8.32463684304412
-3.25785491866827
-3.22225081131746
-8.46086266806959
-8.52572741577106
-4.08950623236944
-0.986809627580815
-2.49417558039827
-3.39950977264759
-8.58138910353703
-8.52572741577106
-3.25785491866827
-3.77589136760355
-4.45601942423818
-2.34490497217949
-4.07600484074119
-5.03589116509473
-8.33794793207264
-3.03588179350982
-2.86930030213594
-2.00459088745715
-4.25724550090024
-5.62120862651383
0.166837600490210
-8.55576306613450
-1.75883671685428
-3.00702685882228
-2.35988686643189
-8.46086266806959
-5.20504105382321
-3.92668530918275
-3.43473309228643
-8.42598787620612
-2.89838675575236
-6.32125970695704
-0.906386350249431
-1.81286199307204
-4.97267949234454
-5.94166012233516
-8.49986376683626
-1.81286199307204
-3.50495125893693
-3.15081412398864
-3.49093199602039
-8.25767014717256
-1.18653506391737
0.679535651266795
-5.71708329358381
-3.43473309228643
-4.48888186006278
-8.20812561572424
-4.72969690874726
-8.46955090301849
-2.93467628098473
-8.41285956527934
-3.69994149305617
-6.92443748091162
-5.81809563972001
-4.52166813834500
-8.40847736903369
-5.02327320095826
-8.48689081729596
-4.52166813834500
-2.89838675575236
-3.46988025438288
-4.51511697529195
-8.24868946726085
-3.67916391857127
-4.38345399087481
-8.54290892236034
-8.34680675991652
-4.57396777590836
-5.90649306802143
-8.49554249662452
-4.23053516260654
-4.23721731663251
-8.59841220243814
-3.23650159316287
-1.38435656169406
-8.61114754044616
-3.05749100835766
-8.18548352208900
-4.05572990603610
-4.49544520832262
-8.31574755218329
-8.58990674559098
-3.95394398178170
-5.69318773805702
-3.95394398178170
-6.65483521802140
-8.30239076862933
-8.58564944771485
-6.32125970695704
-4.89004889566577
-8.61114754044616
-1.58027412091087
-4.66502301118309
-8.43035788724499
-8.51711838466624
-2.49417558039827
-8.59416099716541
-5.68122168248344
-5.70514160842381
-8.35565340255361
-3.32883466074272
-8.58564944771485
-8.39970383763730
-2.47930335300692
-8.39091812103413
-2.67905029596787
-8.47389045104041
-3.91986302527878
-3.96755504027100
-8.42598787620612
-8.45651398114259
-3.78277762384314
-4.65205167604990
-3.73450985783042
-8.40409212648635
-4.23721731663251
-8.36890051924652
-8.56431726380879
-8.60690547407851
-1.54124292415230
-8.28006853667214
-4.61957002793727
-8.35565340255361
-4.66502301118309
-8.59841220243814
-5.99420507844130
-4.45601942423818
-5.09879820767535
-5.16140062008638
-8.55576306613450
-4.19037826611511
-4.19037826611511
-8.55576306613450
-2.35988686643189
-5.06738276515624
-0.185525856821026
-4.14338994681461
-8.40409212648635
-3.71377797787096
-3.60970732734472
-6.09278342952255
-8.52142442336950
-3.00702685882228
-8.35123160438591
-5.37811010093957
-4.94095941965585
-6.51717817873648
-8.21264489554621
-6.80136631665866
-8.46086266806959
-8.40409212648635
-1.50213556985133
-4.78764295776002
-5.67523408524411
-8.58564944771485
-3.11498154401064
-8.52572741577106
-8.40847736903369
-5.19258758997831
-3.39950977264759
-3.46988025438288
-0.0602986410175508
-4.94095941965585
-3.91986302527878
-5.72901279353704
-4.89004889566577
-3.74831587962825
-5.54273623164980
-8.35123160438591
-4.54784232754024
-8.24419455785246
-4.12320640116039
-3.91986302527878
-0.0686684461829867
-8.23069155181709
-6.22475284102891
-8.44780746838351
-4.25724550090024
-1.48647130401907
-8.47822695276062
-4.12320640116039
-3.11498154401064
-4.34371748401740
-4.95365658763642
-3.15081412398864
-8.20812561572424
-8.30684607611568
-4.22384996227887
-2.11871433357948
-3.11498154401064
-1.87442238779059
-5.53061786099144
-8.46955090301849
-3.64447370172919
-4.45601942423818
-8.23519560013058
-3.08626064659772
-8.21716112906647
-8.35123160438591
-3.85832538656668
-4.22384996227887
1.63002819164882
-4.46259800400649
-5.22369840232784
-1.96639742366492
-3.97435600006310
-4.97267949234454
-4.65205167604990
-4.02187742216036
-5.03589116509473
-3.58881094709368
-8.26663864187747
-8.31574755218329
-3.91986302527878
-8.22618445720192
-3.60970732734472
-3.39950977264759
-5.00432340749084
-8.40409212648635
-4.69739803873637
-2.08074934241443
-5.03589116509473
-3.98794878074223
-6.18475883042194
-4.22384996227887
-5.68122168248344
-8.22618445720192
-2.34490497217949
-3.50495125893693
-4.65205167604990
-4.22384996227887
-4.84534225633542
-6.03490278473999
-8.57285927627630
-2.89838675575236
-4.35697517150998
-3.95394398178170
-8.42598787620612
-5.24853221877694
-8.28900656836010
-8.26663864187747
-8.40409212648635
-3.07907280649025
-5.06109053774733
-6.81751046626426
-5.79440723270852
-8.54290892236034
-5.28569155439972
-2.92016960979687
-4.95365658763642
-6.01747918842215
-5.16140062008638
-3.56788715012739
-6.21334121236397
-7.10862769116229
-4.78121669307649
-8.50849716835464
-4.69739803873637
-8.27559495137561
-8.53432426166909
-6.04650328411007
-5.77067008486991
-8.20812561572424
-5.79440723270852
-5.42711973267148
-6.86577841478951
-8.52572741577106
-8.40409212648635
-8.51280929966129
-8.20360328960059
-6.06388118590247
-3.71377797787096
-6.48941829825232
-5.77660894128210
-5.74093010828348
-6.28162820625187
-5.56089094037463
-8.50418199074629
-8.53861811516556
-5.71111397415466
-8.20360328960059
-5.33506674233512
-4.47574602463803
-8.38212021922417
-8.46086266806959
-5.31657389412206
-4.85813081336686
-6.33255557615754
-5.88886841579167
-8.44344964255142
-5.80033390391394
-4.27724626845271
-8.53432426166909
-8.29347101475154
-4.19707869795125
-8.33794793207264
-5.01695964943748
-8.38212021922417
-8.55148139784481
-8.55576306613450
-8.51280929966129
-5.39651156010176
-8.47822695276062
-8.40409212648635
-8.27111831977739
-5.74093010828348
-8.44344964255142
-8.39970383763730
-5.07995808106897
-4.68445716662014
-5.06109053774733
-8.59841220243814
-8.49121818011109
-5.74093010828348
-4.61957002793727
-5.13013749265206
-8.55576306613450
-8.55576306613450
-8.57712571305752
-5.36582722998964
-6.46158226022576
-3.44176861730911
-4.32380810551580
-4.05572990603610
-8.32907691902199
-4.05572990603610
-5.56089094037463
-4.22384996227887
-8.18548352208900
-5.25473305713497
-4.78121669307649
-4.12320640116039
-4.78121669307649
-3.56090645853523
-8.20360328960059
-8.35565340255361
-5.16140062008638
-6.15035944413554
-8.44780746838351
-8.26215591767586
-3.77589136760355
-8.40847736903369
-8.41723871522330
-8.46955090301849
-8.22167431628504
-8.34237886914543
-4.08950623236944
-4.39006607996178
-8.39091812103413
-4.87729080165129
-8.56004168812250
-5.00432340749084
-6.79058831874644
-4.58701222228224
-8.31574755218329
-5.09879820767535
-3.52595730604901
-5.28569155439972
-8.20360328960059
-4.00152937621457
-5.74093010828348
-8.31574755218329
-3.57486479541785
-5.18012194092662
-4.02187742216036
-8.24868946726085
-8.35123160438591
-4.39006607996178
-3.91986302527878
-8.42598787620612
-8.37331013220743
-6.03490278473999
-6.32125970695704
-3.15081412398864
-4.25724550090024
-8.58138910353703
-8.56004168812250
-2.93467628098473
-8.55148139784481
-3.74831587962825
-6.26459758285278
-5.90062123024654
-3.04308791142746
-2.18685940066974
-8.29793241484128
-8.33794793207264
-5.56089094037463
-8.46086266806959
-4.74903967513344
-8.42598787620612
-8.25318133036755
-4.33708407081856
-4.25057248577936
-4.81331755347715
-8.40409212648635
-8.49986376683626
-4.45601942423818
-4.17025869279650
-3.67916391857127
-4.92825006646851
-8.25767014717256
-8.43472485198216
-8.55576306613450
-5.77067008486991
-6.15035944413554
-2.93467628098473
-3.71377797787096
-3.00702685882228
-8.54719668325342
-4.29056488197922
-8.38212021922417
-4.88367137180938
-6.23615228448707
-4.04896550186434
-8.43472485198216
-8.38212021922417
-5.28569155439972
-8.30684607611568
-8.28006853667214
-6.08123167097961
-8.38652069328000
-5.73497297406111
-8.41285956527934
-8.60690547407851
-6.70936493093860
-8.56858979319340
-8.18548352208900
-8.53432426166909
-8.29347101475154
-6.87647111625425
-6.81751046626426
-4.45601942423818
-6.62745612524920
-8.47822695276062
-6.28729898811483
-8.58990674559098
-5.41488560254868
-8.34680675991652
-8.23069155181709
-8.57712571305752
-8.23969660214236
-5.50026862406586
-8.55148139784481
-8.38212021922417
-8.49121818011109
-6.24184743676360
-6.32690916470813
-8.58564944771485
-4.39006607996178
-6.89781996356337
-8.33794793207264
-8.27559495137561
-6.68213815325119
-6.34383926015125
-5.97671750978785
-8.36448785998391
-8.23969660214236
-6.79058831874644
-4.90916318942477
-8.43035788724499
-8.33794793207264
-8.51711838466624
-8.57712571305752
-8.50849716835464
-5.59108786221542
-8.52572741577106
-8.19001803341944
-8.61114754044616
-8.53861811516556
-6.47829302194678
-6.68213815325119
-6.17903321512845
-8.44780746838351
-5.65125323326983
-8.41723871522330
-6.51163229524304
-8.34680675991652
-8.40409212648635
-8.19001803341944
-6.68213815325119
-8.59841220243814
-5.67523408524411
-6.84435645623969
-8.53002736187092
2.56034148206038
-4.21716171564951
-4.41648397329268
-4.32380810551580
-3.60970732734472
-4.02187742216036
0.722755512857076
-4.41648397329268
-4.68445716662014
-1.58027412091087
-3.10062718790757
-3.39950977264759
-3.33591588029084
-4.97267949234454
-3.53295322914965
-5.28569155439972
-4.15683041240895
0.379129031321881
-3.91303769507311
-8.49121818011109
-0.0435498917815931
-0.825658442748468
-0.703995399929066
-2.89838675575236
-4.41648397329268
-8.20360328960059
-8.60690547407851
-2.66433038366130
-1.92812780233029
-3.91986302527878
0.507417780329619
-2.92742446854164
-2.08074934241443
-2.30739692626881
-8.19907791717523
-5.45155143729674
-1.14674229173485
-8.32019372076455
-4.84534225633542
-8.37771669886665
-8.51280929966129
-0.458613060645604
-8.21716112906647
-6.24753954273844
1.33583011707244
-4.29056488197922
-4.25724550090024
-3.57486479541785
-4.55437825908481
-1.54124292415230
-1.32126083092083
-8.19907791717523
-8.20360328960059
-3.15081412398864
-4.20377608348570
-3.36421029546635
-4.48888186006278
-4.29056488197922
-2.26981272281573
-4.57396777590836
-8.41723871522330
-3.36421029546635
0.166837600490210
-8.34237886914543
-2.23215236182026
-1.58027412091087
-1.10687336200993
-2.38233686054778
-5.77067008486991
-4.39667512274705
-8.33351394869817
-4.39006607996178
-3.25785491866827
-4.29056488197922
-1.34494457722351
-3.38539912068018
-3.77589136760355
-3.15081412398864
-6.20191739849224
-4.85813081336686
-1.56467078111253
-5.94166012233516
-4.15683041240895
-8.39091812103413
-2.82557923266044
-1.69691076593223
-8.61114754044616
-8.32019372076455
-1.42369238862221
-3.29338286847669
-5.62120862651383
-3.46988025438288
-4.81331755347715
-3.96075103417720
-2.15660316720214
-5.42711973267148
-3.37127628350599
-2.00459088745715
-5.34738007630201
-2.82557923266044
-3.39950977264759
-4.45601942423818
-1.88978202345326
-4.69092912582910
-8.24868946726085
-2.32240928353817
0.0403766324999442
-2.26981272281573
-8.43908877041764
-0.785180252684396
-0.785180252684396
-2.82557923266044
-2.67905029596787
-5.37811010093957
-4.45601942423818
-5.06738276515624
-2.23215236182026
-5.56693641734618
-2.67905029596787
-3.92668530918275
-2.53130283859698
-3.04308791142746
-8.46955090301849
-4.65205167604990
-1.85136008703385
-2.19441584328240
-8.42598787620612
-4.27724626845271
-1.30545643521056
-8.29793241484128
-3.73450985783042
-2.62747729261522
-4.15683041240895
-3.18657054642425
-4.86452052243003
-3.53994610594859
-2.93467628098473
-3.07907280649025
-5.35353217383292
-5.13013749265206
-2.86202107297760
-3.57486479541785
-8.22618445720192
-8.49554249662452
-3.98794878074223
-2.89838675575236
-4.08275705970616
-3.25785491866827
-8.46955090301849
-3.78277762384314
-8.60266036140917
-4.05572990603610
-6.76359001368622
-4.24389642435678
-6.34947653269557
-4.68445716662014
-8.33794793207264
-1.73563733252123
-6.10432300285872
-1.88978202345326
-4.32380810551580
-5.57901823238419
-2.75246707939894
-3.88570591123346
-8.39970383763730
-8.22167431628504
-2.88384962154754
-2.11871433357948
-2.93467628098473
-3.36421029546635
-4.52166813834500
-8.46520830869489
-6.67668365880862
-3.60274491356274
-8.57712571305752
-8.55148139784481
-4.32380810551580
-8.32019372076455
-1.58027412091087
-5.59711810767850
-8.60266036140917
-3.57486479541785
-4.74903967513344
-4.90916318942477
-6.95627797377355
-8.23969660214236
-3.77589136760355
-3.00702685882228
-2.86202107297760
-5.51241745774118
-4.78121669307649
-4.97267949234454
-5.25473305713497
-4.29056488197922
-8.61538656051211
-4.08275705970616
-5.19258758997831
-8.36007215441961
-4.62607245016319
-1.42369238862221
-4.78121669307649
-4.51511697529195
-4.92825006646851
-2.00459088745715
-2.41969259137367
-8.37771669886665
-8.25767014717256
-2.84745347575582
-4.29056488197922
-3.63752651945569
-4.54130334969397
-5.36582722998964
-6.45042652090326
-5.15515408720291
-8.56431726380879
-8.47389045104041
-4.12320640116039
-8.23969660214236
-4.15683041240895
-8.38652069328000
-3.13649023090253
-4.75548117132544
-8.19454949844818
-4.81972858665220
-7.07731725479542
-8.52142442336950
-2.95641344050380
-4.68445716662014
-4.69739803873637
-8.38212021922417
-8.45651398114259
-5.28569155439972
-8.36448785998391
-8.54719668325342
-8.42598787620612
-8.34680675991652
-6.03490278473999
-8.60690547407851
-5.77067008486991
-5.62120862651383
-3.50495125893693
-8.42161481886556
-5.60314530683987
-8.61538656051211
-8.44780746838351
-5.62120862651383
-8.38212021922417
-6.30995165254975
-4.72324322734847
-6.09278342952255
-8.20360328960059
-8.36890051924652
-8.45216224791390
-8.18548352208900
-8.25318133036755
-8.23519560013058
-4.72324322734847
-8.26215591767586
-5.75283523782314
-8.53002736187092
-2.89838675575236
-8.29347101475154
-8.45216224791390
-8.61538656051211
-8.47822695276062
-5.85943306937482
-5.21748233246132
-4.28390709836681
-8.49554249662452
-4.39006607996178
-4.25724550090024
-8.27559495137561
-8.32463684304412
-8.41723871522330
-8.38652069328000
-5.94166012233516
-6.44484408178947
-8.38652069328000
-3.91986302527878
-8.59841220243814
-1.96639742366492
0.421815790115399
-4.46917353747311
-4.18367478797727
-8.27111831977739
-8.49121818011109
-5.13013749265206
-4.08950623236944
-5.30423009713821
-8.34680675991652
-3.85147263964575
-3.85832538656668
-4.39006607996178
-8.58564944771485
-8.18548352208900
-4.02187742216036
-0.334893764181545
-8.19001803341944
-8.23969660214236
-0.906386350249431
-4.02187742216036
-3.15081412398864
-3.46988025438288
-2.56835393925329
-3.00702685882228
-8.53861811516556
-6.63841690126317
-3.91986302527878
-2.38233686054778
-3.21512085094221
-5.46984322959788
-4.59352987601664
-8.49121818011109
-6.13311862591945
-1.07492338479947
-2.75246707939894
-8.28006853667214
-5.19258758997831
-5.93580656237045
-8.57712571305752
-4.84534225633542
-6.10432300285872
-4.90916318942477
-3.74831587962825
-2.81828172569192
-8.44780746838351
-3.30757272428819
-8.43908877041764
-4.44943779816817
-1.65810804180084
-3.18657054642425
-3.39950977264759
-0.703995399929066
-8.51711838466624
-4.27724626845271
-3.74141439188018
-3.22225081131746
-3.50495125893693
-5.40876396803474
-5.91822760466612
-4.15683041240895
-4.29056488197922
-3.04308791142746
-4.76191962121575
-3.07907280649025
-8.22618445720192
-3.74831587962825
-1.38435656169406
-4.47574602463803
-8.42598787620612
-4.55437825908481
-5.07995808106897
-8.22618445720192
-3.91303769507311
-4.58701222228224
-4.71032672564581
-8.58990674559098
-3.39950977264759
-0.622505917004157
-3.43473309228643
-3.76210971621929
-3.59577945347906
-8.21716112906647
-1.72789811180682
-3.29338286847669
-4.72969690874726
-4.39006607996178
-4.35697517150998
-3.25785491866827
-3.24362241463303
-6.29296672367611
-3.22225081131746
-2.15660316720214
0.166837600490210
-5.77067008486991
-3.39950977264759
-3.77589136760355
-8.40409212648635
-3.98115391355351
0.430362280779190
-3.39950977264759
-8.33351394869817
-5.74093010828348
-4.54130334969397
-4.44943779816817
-8.41723871522330
-3.85147263964575
-4.07600484074119
-4.84534225633542
-8.22618445720192
-8.46086266806959
-1.77428774156783
-8.55576306613450
-8.43908877041764
-4.42308083087117
-1.57247397416255
-8.18548352208900
-8.39531250248657
-4.39006607996178
-2.90565075340222
-3.25785491866827
-4.65205167604990
-5.40263928721909
-2.82557923266044
-4.15683041240895
-2.15660316720214
-4.60655604458034
-8.33794793207264
-8.48689081729596
-6.84435645623969
-6.61099211396554
-8.57712571305752
-6.26459758285278
-8.44780746838351
-8.20812561572424
-5.49418963777565
-8.32463684304412
-6.99856137136117
-5.56089094037463
-5.40263928721909
-8.49121818011109
-5.50026862406586
-8.60690547407851
-5.34738007630201
-5.87710341613002
-8.42598787620612
-6.51717817873648
-4.56091114432769
-6.48941829825232
-3.60970732734472
-4.67150410929713
-5.24232833411721
-8.31574755218329
-5.31040351878098
-8.38212021922417
-8.51280929966129
-4.96634157041020
-5.63323560812131
-5.34738007630201
-8.40409212648635
-6.87112628867273
-5.19258758997831
-8.59416099716541
-3.67916391857127
-5.37811010093957
-8.59841220243814
-5.45765174769881
-8.22618445720192
-5.33506674233512
-8.33794793207264
-8.57712571305752
-8.24868946726085
-4.55437825908481
-8.41285956527934
-8.46520830869489
-4.66502301118309
-8.31574755218329
-5.32274122316144
-8.19454949844818
-8.20360328960059
-7.05114145119306
-5.40876396803474
-8.22618445720192
-8.41723871522330
-3.92668530918275
-8.46955090301849
-5.10507215727408
-8.32463684304412
-8.42598787620612
-8.51280929966129
-6.72023431790169
-4.94095941965585
-4.12993729601349
-8.27111831977739
-8.30684607611568
-4.68445716662014
-6.73651555108360
-6.92443748091162
-4.74903967513344
-8.45216224791390
-5.88886841579167
-4.32380810551580
-5.09879820767535
-4.65205167604990
-8.56004168812250
-5.40876396803474
-4.68445716662014
-6.43367006465680
-4.71032672564581
-6.13886861162651
-8.59841220243814
-4.65853886676734
-6.20763082857895
-4.12320640116039
-5.32274122316144
-8.44344964255142
-4.52166813834500
-4.92189082042229
-3.18657054642425
-8.33794793207264
-5.06738276515624
-5.19881584505160
-4.69092912582910
-8.45216224791390
-6.48941829825232
-6.33819894130524
-4.35697517150998
-8.40409212648635
-8.44344964255142
-5.13013749265206
-4.23721731663251
-3.87202174150346
-5.73497297406111
-4.24389642435678
-5.51848730512629
-6.29296672367611
-6.54486190167826
-8.34680675991652
-5.56089094037463
-5.97671750978785
-8.41723871522330
-8.24868946726085
-8.21264489554621
-4.78121669307649
-8.30684607611568
-4.94095941965585
-5.31657389412206
-7.30438041326811
-5.84173530590436
-8.51280929966129
-5.48202252629015
-8.34237886914543
-4.96000060217415
-8.60690547407851
-8.31129833730033
-6.24184743676360
-6.60000087493461
-6.40568171154545
-4.79406617614185
-8.31574755218329
-5.77660894128210
-6.10432300285872
-5.08624116957279
-7.21220377394428
-5.65125323326983
-6.67668365880862
-6.42248386231735
-6.82288575686274
-5.72304956671127
-8.39970383763730
-8.53002736187092
-8.36007215441961
-3.81716321051564
-5.65125323326983
-8.27111831977739
-5.48810760518375
-6.72566444193069
-6.42248386231735
-3.91986302527878
-8.36448785998391
-5.55484241710138
-5.94166012233516
-5.68720623342108
-8.39531250248657
-8.38652069328000
-6.76359001368622
-6.24184743676360
-6.34947653269557
-8.59841220243814
-8.39970383763730
-6.46158226022576
-6.13886861162651
-8.20360328960059
-6.12160951560025
-8.55576306613450
-4.84534225633542
-6.06388118590247
-8.42598787620612
-5.56089094037463
-8.36007215441961
-8.54290892236034
-5.81809563972001
-6.84435645623969
-8.54719668325342
-5.54273623164980
-8.52572741577106
-6.09278342952255
-8.61538656051211
-6.15035944413554
-4.17696826353773
-5.80033390391394
-8.61538656051211
-8.52142442336950
-8.36007215441961
-6.76359001368622
-5.74688419620416
-6.06388118590247
-6.79058831874644
-5.91822760466612
-6.06388118590247
-8.20360328960059
-5.68122168248344
-8.40847736903369
-4.98534619730815
-8.57712571305752
-3.85147263964575
-8.46955090301849
-5.91822760466612
-8.22618445720192
-8.61114754044616
-8.20360328960059
-8.34237886914543
-8.24868946726085
-5.35968122506212
-8.52572741577106
-6.09278342952255
-8.61538656051211
-8.25318133036755
-4.17696826353773
-8.26663864187747
-8.39091812103413
-8.36007215441961
-6.76359001368622
-5.29187411494758
-6.06388118590247
-6.79058831874644
-6.06388118590247
-8.20360328960059
-5.56089094037463
-8.40847736903369
-5.02327320095826
-4.41648397329268
-3.71377797787096
-8.46955090301849
-5.91822760466612
-6.29863141293568
-8.19907791717523
-8.34237886914543
-8.22618445720192
-8.54290892236034
-6.55591406674309
-8.30239076862933
-4.91552852807438
-5.05479526403672
-3.73450985783042
-4.32380810551580
-8.51711838466624
-5.94751063599818
-1.72789811180682
-3.88570591123346
-8.46520830869489
-6.57246946707763
-4.65205167604990
-8.51280929966129
-4.02187742216036
-8.60266036140917
-8.58990674559098
-4.90916318942477
-4.58701222228224
-3.78277762384314
-5.31657389412206
-4.69739803873637
-5.19258758997831
-5.65125323326983
-5.13639621074232
-5.77067008486991
-8.55148139784481
-3.65141783770100
-8.50418199074629
-8.58564944771485
-8.58138910353703
-8.52572741577106
-8.43908877041764
-8.47822695276062
-4.67798216110949
-8.52142442336950
-2.86202107297760
-7.41570037747331
-8.53432426166909
-8.23969660214236
-4.48888186006278
-6.68213815325119
-8.55148139784481
-8.41723871522330
-5.19258758997831
-8.47389045104041
-8.38212021922417
-5.80033390391394
-6.53379755140664
-8.48256040817914
-4.09625235873102
-8.29347101475154
-8.42598787620612
-3.93350454678503
-8.60690547407851
-8.39970383763730
-8.35123160438591
-6.06388118590247
-8.40409212648635
-2.89111971180080
-8.37331013220743
-8.59841220243814
-3.25785491866827
-8.32907691902199
-5.46984322959788
-4.92825006646851
-5.39038078668273
-8.39091812103413
-8.61114754044616
-8.61114754044616
-5.72304956671127
-6.10432300285872
-8.38212021922417
-8.59416099716541
-5.90649306802143
-8.55576306613450
-8.19907791717523
-8.19907791717523
-3.87886534951931
-3.87202174150346
-6.62745612524920
-3.78277762384314
-3.75521432107462
-6.12160951560025
-8.61538656051211
-6.06388118590247
-8.38652069328000
-8.44780746838351
-6.73651555108360
-3.98794878074223
-3.95394398178170
-8.22618445720192
-6.46158226022576
-5.63924452947251
-8.41285956527934
-8.27111831977739
-5.40876396803474
-8.56004168812250
-8.59841220243814
-8.55576306613450
-5.27950594755016
-6.36637007251834
-6.00002817538905
-6.33819894130524
-5.37811010093957
-8.29793241484128
-3.11498154401064
-3.59577945347906
-5.43934167758750
-4.12320640116039
-5.60916945969955
-8.40409212648635
-8.19907791717523
-4.15683041240895
-8.24868946726085
-5.91822760466612
-6.33819894130524
-8.25318133036755
-4.94095941965585
-6.51717817873648
-3.04308791142746
-4.39006607996178
-6.32125970695704
-5.01064305161501
-4.84534225633542
-6.48941829825232
-5.82992156541558
-5.19258758997831
-6.33255557615754
-8.38212021922417
-8.19001803341944
-5.46984322959788
-4.32380810551580
-5.53061786099144
-8.55576306613450
-4.58701222228224
-6.62745612524920
-8.42598787620612
-6.87112628867273
-8.47389045104041
-8.49121818011109
-4.29056488197922
-6.89781996356337
-5.16140062008638
-6.52272101592823
-3.04308791142746
-8.20360328960059
-8.31574755218329
-6.06388118590247
-8.40409212648635
-6.15035944413554
-6.25891461578303
-8.22618445720192
-4.52166813834500
-8.45216224791390
-5.40263928721909
-6.19048139941374
-8.27559495137561
-4.99800071706497
-3.91986302527878
-6.23615228448707
-6.46158226022576
-4.74903967513344
-4.90916318942477
-8.56004168812250
-8.52572741577106
-5.06109053774733
-5.63323560812131
-5.92409030353592
-6.77979813562744
-5.32274122316144
-4.08950623236944
-8.39970383763730
-8.49121818011109
-8.28006853667214
-5.59108786221542
-6.19620092210384
-3.67223196780625
-4.94730952679698
-2.93467628098473
-8.44780746838351
-6.29296672367611
-5.68720623342108
-6.08123167097961
-8.56004168812250
-4.17696826353773
-8.36890051924652
-8.31129833730033
-7.18642398956237
-5.46984322959788
-5.57297884801604
-5.85353686118636
-8.54290892236034
-4.26391546971943
-2.04270819370699
-3.36421029546635
-4.27058239223692
-3.29338286847669
-2.64222766793874
-3.92668530918275
-1.38435656169406
-8.53861811516556
-4.42308083087117
-5.34738007630201
-2.95641344050380
-8.61114754044616
-2.19441584328240
-4.52166813834500
-2.89838675575236
-8.49121818011109
-8.33794793207264
-8.50418199074629
-4.42308083087117
-8.49121818011109
-2.26981272281573
-2.82557923266044
-3.53994610594859
-3.71377797787096
-2.71579676645460
-8.46955090301849
-1.92812780233029
-4.12320640116039
-8.52572741577106
1.02742695517609
-4.42308083087117
-5.34738007630201
-2.14903149308100
-4.88367137180938
-3.11498154401064
-3.60970732734472
-1.93578781920060
-8.51280929966129
-8.42161481886556
-4.22384996227887
-4.55437825908481
-4.24389642435678
-3.95394398178170
-3.25785491866827
-3.50495125893693
-3.39950977264759
-3.30047931953329
-3.32883466074272
-8.32907691902199
-1.92812780233029
-8.51280929966129
-3.22225081131746
-4.86452052243003
-2.64222766793874
-8.32019372076455
-2.75246707939894
-4.67150410929713
-3.04308791142746
-8.36007215441961
-5.53061786099144
-8.58564944771485
-3.15081412398864
-7.80324868761469
-7.88400140372283
-7.68227546483374
-7.82470020333346
-3.13506264492323
-8.17106888666584
-8.06904573517437
-7.61063129683441
-7.83588940308001
-10.2597775440803
-9.18885572048500
-7.57223223341701
-8.69683354012539
-7.52384256639365
-8.69683354012539
-8.43106862887358
-7.89693243769673
-7.54303867794442
-7.69402135862401
-7.52624991607967
-7.52550828190041
-7.85924985236735
-7.58369864097891
-7.62620837882057
-11.2640014570471
-8.28087234627460
-7.54779717523620
-7.55892015289115
-7.93812966408568
-7.52403542750174
-7.54535159657007
-8.44158871095187
-8.48971013386766
-7.71219808564149
-8.56210682359313
-7.56529826717878
-7.53880866968341
-5.80533424132904
-7.52810686349216
-7.71282801664570
-7.72279114624832
-7.52384256639365
-7.61063129683441
-7.74562968048815
-8.60513993383265
-7.58369864097891
-7.59163829972666
-7.67530397438307
-8.61444814760482
-9.42795488292482
-8.09814072950902
-7.55892015289115
-7.93812966408568
-7.69681981408803
-7.52403542750174
-7.80457830958826
-8.44158871095187
-8.90631658402007
-8.56210682359313
-7.53880866968341
-8.54612226160648
-7.52810686349216
-7.65291235959699
-9.15620258794253
-7.61063129683441
-7.74562968048815
-8.60513993383265
-7.58369864097891
-7.59163829972666
-8.61444814760482
-8.81882228751929
-7.68514946166054
-7.56204032106071
-9.99256291819610
-7.60194551162688
-7.63184571709675
-6.47527765598563
-7.61063129683441
-7.97074779282341
-6.86292851059031
-7.55037605424516
-8.01094411298626
-7.54303867794442
-7.78296659936635
-10.0348749835056
-7.77528470073652
-7.70211483925224
-9.11768273265416
-7.62085328971851
-7.53207856892533
-8.44902257214543
-7.57591085902745
-7.56869515297487
-7.60104341387035
-9.69066124812543
-7.88400140372283
-7.85089149802891
-7.89693243769673
-7.55037605424516
-7.75511062205958
-7.55236017981197
-7.87144523076253
-7.77528470073652
-7.52550828190041
-8.10764896541281
-6.47527765598563
-7.53344728190518
-8.23728599529485
-7.91317362025366
-7.91317362025366
-7.54085786125493
-7.54535159657007
-8.19386064070469
-7.63172983714753
-8.17106888666584
-8.52232188295426
-10.1650907565018
-8.27298764786159
-7.57973247840707
-9.03274903818972
-7.64328368211277
-7.75511062205958
-5.80533424132904
-9.03274903818972
-5.80533424132904
-7.72845244546084
-7.88400140372283
-7.53880866968341
-8.23728599529485
-7.91317362025366
-8.73378369030982
-8.44158871095187
-7.55544331390233
-7.55037605424516
-7.61566180339380
-8.05073045999399
-13.5226128804588
-7.54303867794442
-8.61444814760482
-7.87881613401855
-7.64328368211277
-6.09667434138684
-7.53052600695490
-7.81382342991245
-7.87881613401855
-7.52442039606720
-8.48469204462681
-7.53370048675980
-7.52378549814768
-6.00773358289390
-11.2640014570471
-7.71282801664570
-5.68582752847519
-8.03690642387083
-7.61317032980251
-8.80271047051333
-7.80324868761469
-7.65554007225120
-9.11768273265416
-8.64907845341267
-7.42797813507270
-7.52483262134258
-7.89693243769673
-8.14913592175012
-7.54671199837105
-7.56529826717878
-7.52403542750174
-7.61914317811000
-7.60575928468596
-7.66194035429697
-7.52403542750174
-7.55892015289115
-7.63742058078466
-10.2597775440803
-7.64932237695516
-8.11363246661345
-8.11363246661345
-8.03690642387083
-7.81382342991245
-7.92398003830680
-6.60901996605464
-7.76675339538792
-8.90631658402007
-7.74391518436769
-8.73378369030982
-7.55593669206292
-13.5226128804588
-8.52232188295426
-7.58681373575456
-7.54303867794442
-7.55593669206292
-8.35156194629922
-7.69681981408803
-7.55037605424516
-8.80271047051333
-10.2597775440803
-7.95068401876946
-7.58220112646448
-7.55870361835822
-7.87144523076253
-7.52489828137175
-10.0348749835056
-7.58681373575456
-8.32285003989518
-5.37701546495847
-6.86292851059031
-9.11768273265416
-7.84726580539393
-9.03274903818972
-7.83245042532343
-7.66840399451422
-7.55037605424516
-7.80324868761469
-8.56210682359313
-7.55037605424516
-10.1650907565018
-7.52550828190041
-7.89693243769673
-6.60901996605464
-6.73755557116686
-7.55544331390233
-8.74043230467104
-7.56529826717878
-6.73755557116686
-7.88400140372283
-9.83481675490216
-7.62536577448614
-9.83481675490216
-7.62536577448614
-6.92495102796106
-7.76378177710592
-7.64561025452926
-7.72845244546084
-7.89562378902147
-7.53060692858576
-8.26797070917853
-6.09667434138684
-3.13506264492323
-7.76675339538792
-7.91025332030168
-6.47527765598563
-8.90631658402007
-4.79059253329772
-7.63859104225231
-8.74043230467104
-7.80324868761469
-7.56185239162976
-8.01590800724375
-7.58681373575456
-7.68514946166054
-7.66194035429697
-10.6355179765356
-7.80457830958826
-9.07183895497076
-7.54085786125493
-7.70324296644044
-7.53192142493641
-7.76675339538792
-8.39497774781345
-6.60901996605464
-7.56958440518818
-7.69681981408803
-7.80324868761469
-6.80052803973493
-7.52550828190041
-7.92930189188699
-7.53052600695490
-7.83588940308001
-9.95335791579956
-7.52407519047161
-7.89562378902147
-7.52926102812551
-8.17106888666584
-7.52442039606720
-6.00773358289390
-5.91141550794798
-10.1650907565018
-7.89693243769673
-8.18605365927744
-6.67379857598387
-7.95068401876946
-7.73314797391540
-7.71219808564149
-6.67379857598387
-6.73755557116686
-7.77324123052191
-7.36288676378296
-7.55037605424516
-6.92495102796106
-7.54173394999510
-7.93151062262299
-8.35218106398091
-7.52624991607967
-7.53052600695490
-7.55892015289115
-8.20367540598280
-7.56185239162976
-7.52550828190041
-7.58681373575456
-8.35218106398091
-6.00773358289390
-7.69402135862401
-7.54173394999510
-7.79146441298475
-5.68582752847519
-7.68514946166054
-7.60194551162688
-3.13506264492323
-8.09632510375328
-7.72279114624832
-7.59207131558810
-7.55892015289115
-9.69066124812543
-8.11363246661345
-9.11768273265416
-7.57359126043273
-8.39497774781345
-7.23544498696657
-7.52712278422733
-7.92398003830680
-7.57591085902745
-7.55544331390233
-7.11051087298058
-7.83588940308001
-5.15132678385785
-7.75458040106707
-9.03274903818972
-8.32285003989518
-7.56204032106071
-7.59207131558810
-7.60194551162688
-3.13506264492323
-10.5430993024850
-8.01379004494231
-6.33357470821327
-7.84726580539393
-7.95068401876946
-7.69402135862401
-7.52712278422733
-8.73378369030982
-8.03302800218922
-7.54085786125493
-7.77324123052191
-7.53344728190518
-8.23728599529485
-7.93151062262299
-7.56958440518818
-8.11363246661345
-7.52624991607967
-7.58369864097891
-7.52550828190041
-7.67661438057646
-7.42797813507270
-6.73755557116686
-8.90631658402007
-8.69683354012539
-7.77324123052191
-5.37701546495847
-8.06119083515630
-7.74391518436769
-7.77324123052191
-7.54414067393205
-7.55236017981197
-8.73378369030982
-7.60744004186853
-7.55037605424516
-5.15132678385785
-6.73755557116686
-7.71219808564149
-10.6806721384440
-8.81882228751929
-9.03274903818972
-7.52483262134258
-7.36288676378296
-8.38170259346082
-8.01590800724375
-6.47527765598563
-7.52618620527154
-7.57359126043273
-7.75458040106707
-7.52928363223915
-8.06904573517437
-7.52926102812551
-7.65291235959699
-7.52543923429355
-4.79059253329772
-7.70440217633400
-7.60575928468596
-7.80457830958826
-9.24851465113777
-7.36288676378296
-7.56204032106071
-7.56577027944918
-8.03302800218922
-8.44158871095187
-8.74789981698550
-6.60901996605464
-7.52928363223915
-7.58369864097891
-8.01379004494231
-8.35218106398091
-7.53740350038439
-8.66960017838147
-7.61914317811000
-7.68944586808849
-9.69066124812543
-7.64932237695516
-7.58681373575456
-7.79296616597403
-5.37701546495847
-7.53344728190518
-7.53344728190518
-6.00773358289390
-8.18605365927744
-7.59648145857482
-7.71219808564149
-7.52407519047161
-7.70324296644044
-9.24851465113777
-8.26797070917853
-7.91317362025366
-8.20367540598280
-8.23728599529485
-8.54612226160648
-7.82470020333346
-9.25023474355606
-9.99256291819610
-8.05073045999399
-6.80052803973493
-7.53370048675980
-7.72845244546084
-7.55593669206292
-7.23544498696657
-7.57779527679565
-7.56958440518818
-7.55037605424516
-7.66194035429697
-7.52618620527154
-7.64561025452926
-7.52442039606720
-8.12801130830255
-7.64561025452926
-7.88400140372283
-9.11768273265416
-8.31099616388948
-8.60427179740778
-7.59163829972666
-7.74562968048815
-6.80052803973493
-7.53370048675980
-8.35218106398091
-9.21408979836971
-8.35218106398091
-7.83588940308001
-8.12801130830255
-7.62620837882057
-7.84726580539393
-7.52926102812551
-8.01379004494231
-8.64907845341267
-7.52550828190041
-8.39497774781345
-7.52407519047161
-7.80324868761469
-7.52384256639365
-7.52436508158767
-7.74562968048815
-7.52378549814768
-7.72279114624832
-7.54945081567663
-7.52489828137175
-6.67379857598387
-7.69681981408803
-9.78600048150058
-9.24851465113777
-7.99934238405296
-7.81382342991245
-7.65554007225120
-7.97074779282341
-8.35156194629922
-7.72021294497420
-7.56185239162976
-8.81853605396506
-8.64907845341267
-7.53344728190518
-7.72845244546084
-7.57591085902745
-8.31099616388948
-8.93148916112646
-5.91141550794798
-7.89562378902147
-9.42795488292482
-7.77528470073652
-9.21408979836971
-7.72279114624832
-7.93812966408568
-6.40563367960425
-7.74391518436769
-7.76378177710592
-6.86292851059031
-8.17196862743035
-6.73755557116686
-7.80324868761469
-9.40367727539954
-7.93812966408568
-7.55236017981197
-7.65554007225120
-8.73378369030982
-7.54173394999510
-7.53740350038439
-7.93151062262299
-7.54085786125493
-7.52926102812551
-7.56958440518818
-10.2641186312358
-7.53880866968341
-8.35218106398091
-8.14200216711285
-8.26797070917853
-7.57359126043273
-7.63859104225231
-7.52442039606720
-7.57973247840707
-8.66960017838147
-7.53344728190518
-7.17274721784849
-7.72279114624832
-7.52442039606720
-5.37701546495847
-7.65291235959699
-8.74043230467104
-7.64932237695516
-6.47527765598563
-6.09667434138684
-8.17196862743035
-9.47732428288640
-5.91141550794798
-7.52378549814768
-7.57359126043273
-7.59648145857482
-7.52926102812551
-5.91141550794798
-10.0348749835056
-7.52926102812551
-7.53192142493641
-7.54535159657007
-7.60744004186853
-8.09632510375328
-9.21408979836971
-8.60513993383265
-7.63172983714753
-7.54085786125493
-7.11051087298058
-7.72845244546084
-7.80324868761469
-7.68514946166054
-5.54681741654894
-7.82470020333346
-7.52624991607967
-7.55892015289115
-7.29876832787058
-10.1650907565018
-8.92577310556261
-7.57973247840707
-8.35156194629922
-7.89562378902147
-8.08800668885150
-7.68514946166054
-8.23728599529485
-8.71334253071435
-7.53192142493641
-7.59648145857482
-7.60744004186853
-8.09632510375328
-9.21408979836971
-8.17196862743035
-7.88400140372283
-8.64907845341267
-9.69066124812543
-9.69066124812543
-5.54681741654894
-8.05073045999399
-7.17274721784849
-7.67530397438307
-7.52812656768870
-7.63172983714753
-8.12801130830255
-7.29876832787058
-10.1650907565018
-9.47732428288640
-3.13506264492323
-7.72279114624832
-7.52442039606720
-7.57973247840707
-8.01379004494231
-7.89562378902147
-10.6806721384440
-8.08800668885150
-7.54303867794442
-7.74391518436769
-8.81853605396506
-7.63184571709675
-8.35218106398091
-9.21408979836971
-7.53689070693910
-10.6806721384440
-7.59668029796567
-7.52442039606720
-9.24851465113777
-7.77886399287228
-8.28087234627460
-7.52436508158767
-8.31099616388948
-7.63106386987809
-7.81823115527801
-5.37701546495847
-8.44158871095187
-8.23728599529485
-7.53547473696603
-9.42795488292482
-7.98330509047000
-7.52407519047161
-7.85924985236735
-7.66194035429697
-7.55037605424516
-8.12801130830255
-7.55037605424516
-7.64932237695516
-7.77528470073652
-8.60513993383265
-7.56869515297487
-7.53192142493641
-7.97074779282341
-8.06904573517437
-7.58220112646448
-7.52618620527154
-9.61820491527049
-9.95335791579956
-7.75458040106707
-8.14913592175012
-7.63859104225231
-7.53689070693910
-8.92577310556261
-7.52384256639365
-8.17106888666584
-8.12801130830255
-7.62085328971851
-7.73692258370184
-7.52483262134258
-7.56204032106071
-11.5718214469640
-8.28087234627460
-7.53060692858576
-7.61063129683441
-7.66194035429697
-7.70440217633400
-7.53510365665048
-7.54414067393205
-7.54303867794442
-7.89562378902147
-7.86270942684020
-7.72279114624832
-5.37701546495847
-7.79296616597403
-7.53052600695490
-7.52707491909667
-7.65291235959699
-7.92930189188699
-7.77528470073652
-7.91025332030168
-7.82470020333346
-7.63742058078466
-9.24851465113777
-7.04857438984455
-7.58369864097891
-7.53344728190518
-7.53880866968341
-7.65291235959699
-9.42795488292482
-7.54671199837105
-7.52928363223915
-7.80324868761469
-3.13506264492323
-8.01590800724375
-7.89693243769673
-7.81823115527801
-11.5718214469640
-7.54945081567663
-7.53547473696603
-7.67530397438307
-7.65291235959699
-8.19386064070469
-7.53344728190518
-7.55892015289115
-6.17988482857107
-7.56214467960245
-7.99934238405296
-8.17196862743035
-7.70211483925224
-7.52926102812551
-7.54085786125493
-7.99934238405296
-7.69681981408803
-8.14913592175012
-7.56204032106071
-7.89562378902147
-7.54945081567663
-7.74391518436769
-7.52407519047161
-7.52618620527154
-7.68514946166054
-7.11051087298058
-8.52068155878880
-7.53192142493641
-7.66215744067651
-8.14200216711285
-7.88400140372283
-7.55892015289115
-7.81382342991245
-8.08673281479545
-7.63742058078466
-6.47527765598563
-7.58681373575456
-7.59668029796567
-7.79296616597403
-8.08673281479545
-7.70211483925224
-7.54085786125493
-7.52442039606720
-7.52550828190041
-7.59668029796567
-7.92398003830680
-7.73692258370184
-7.69681981408803
-7.54303867794442
-3.13506264492323
-7.68514946166054
-9.11768273265416
-8.08673281479545
-11.8669780157887
-11.2640014570471
-7.42797813507270
-8.17106888666584
-7.70324296644044
-7.56185239162976
-8.01590800724375
-7.53740350038439
-7.53370048675980
-7.85089149802891
-7.53880866968341
-8.44158871095187
-7.52384256639365
-10.2641186312358
-7.52436508158767
-8.03302800218922
-7.82470020333346
-7.52712278422733
-7.68227546483374
-7.53948908875075
-7.87144523076253
-9.47732428288640
-7.87144523076253
-7.52543923429355
-8.05073045999399
-9.00498437360369
-7.76378177710592
-9.24851465113777
-7.74391518436769
-7.62620837882057
-9.07183895497076
-8.26797070917853
-7.52810686349216
-5.80533424132904
-7.91025332030168
-8.03690642387083
-7.88400140372283
-7.52926102812551
-7.56185239162976
-7.69681981408803
-7.61566180339380
-7.36288676378296
-8.08673281479545
-8.39497774781345
-7.52436508158767
-7.59163829972666
-8.60640299384980
-7.73692258370184
-7.72021294497420
-7.61317032980251
-7.57223223341701
-7.56529826717878
-7.91317362025366
-7.83245042532343
-8.38290696376679
-7.88400140372283
-7.53052600695490
-7.80457830958826
-8.92577310556261
-7.52550828190041
-10.2597775440803
-7.70440217633400
-7.54085786125493
-7.52442039606720
-6.92495102796106
-7.76675339538792
-10.2597775440803
-7.73692258370184
-7.75458040106707
-7.95068401876946
-8.52232188295426
-7.53060692858576
-7.52442039606720
-7.56214467960245
-5.91141550794798
-7.54414067393205
-7.36288676378296
-7.54671199837105
-8.05073045999399
-8.90631658402007
-8.17196862743035
-7.54303867794442
-3.13506264492323
-7.91317362025366
-7.81382342991245
-8.35156194629922
-8.31099616388948
-8.32285003989518
-7.75458040106707
-9.69066124812543
-7.52810686349216
-8.90631658402007
-5.54681741654894
-8.14200216711285
-3.13506264492323
-7.52926102812551
-7.92930189188699
-7.80324868761469
-7.52386331316110
-8.73378369030982
-4.79059253329772
-7.52489828137175
-7.67530397438307
-6.40563367960425
-7.58220112646448
-6.47527765598563
-8.11363246661345
-8.74789981698550
-7.68227546483374
-8.90631658402007
-7.53207856892533
-6.92495102796106
-7.70211483925224
-7.55236017981197
-7.59163829972666
-7.84740205277450
-7.60744004186853
-7.52928363223915
-6.80052803973493
-7.61914317811000
-7.76378177710592
-7.70324296644044
-7.89562378902147
-8.32285003989518
-7.52436508158767
-6.09667434138684
-7.54085786125493
-7.53547473696603
-7.64561025452926
-6.47527765598563
-7.84740205277450
-5.54681741654894
-7.56869515297487
-7.52442039606720
-9.69066124812543
-10.0348749835056
-7.77886399287228
-7.53192142493641
-7.56577027944918
-7.54085786125493
-11.8669780157887
-8.48469204462681
-7.77324123052191
-6.09667434138684
-7.55544331390233
-7.53192142493641
-7.80457830958826
-10.2597775440803
-7.17274721784849
-7.55544331390233
-7.52384256639365
-7.63106386987809
-7.60194551162688
-7.52712278422733
-5.80533424132904
-7.63742058078466
-8.44902257214543
-7.53192142493641
-7.55544331390233
-8.14200216711285
-7.11051087298058
-6.67379857598387
-7.49423182109635
-7.52436508158767
-7.54945081567663
-6.60901996605464
-7.53207856892533
-7.64328368211277
-7.83245042532343
-8.11363246661345
-7.96777194362294
-7.82470020333346
-10.0348749835056
-7.55544331390233
-9.59318290639588
-9.03274903818972
-7.42797813507270
-7.52928363223915
-7.55308895716586
-7.54671199837105
-8.01590800724375
-8.23728599529485
-8.23728599529485
-9.83481675490216
-8.03690642387083
-7.95068401876946
-7.56185239162976
-7.53192142493641
-7.77528470073652
-8.52068155878880
-8.56210682359313
-7.52384256639365
-6.98677603028219
-7.85089149802891
-7.61063129683441
-7.85089149802891
-9.35621414830203
-7.56958440518818
-7.53948908875075
-8.08800668885150
-8.10764896541281
-4.79059253329772
-7.91025332030168
-7.71219808564149
-7.52812656768870
-7.80324868761469
-9.11768273265416
-7.53880866968341
-7.63172983714753
-8.14200216711285
-7.57591085902745
-8.73378369030982
-6.86292851059031
-6.09667434138684
-7.63106386987809
-6.09667434138684
-5.80533424132904
-7.54779717523620
-7.52442039606720
-7.93151062262299
-6.92495102796106
-7.55544331390233
-7.80457830958826
-7.52550828190041
-7.98330509047000
-7.42797813507270
-7.52436508158767
-8.99545694516130
-7.83588940308001
-7.88400140372283
-9.47732428288640
-7.57973247840707
-7.53689070693910
-7.69681981408803
-7.92398003830680
-6.80052803973493
-7.83588940308001
-7.55892015289115
-6.73755557116686
-8.52232188295426
-7.55892015289115
-7.80324868761469
-8.69683354012539
-7.67530397438307
-7.63172983714753
-7.58781099996201
-7.55236017981197
-7.79296616597403
-8.64907845341267
-8.23728599529485
-6.54295031799576
-8.41514378448734
-8.17196862743035
-8.74789981698550
-7.54671199837105
-7.72845244546084
-7.62620837882057
-8.35156194629922
-10.2597775440803
-7.85924985236735
-7.55236017981197
-8.41514378448734
-7.53060692858576
-9.05408747175147
-7.68944586808849
-7.52707491909667
-7.56185239162976
-9.24851465113777
-8.29481066108005
-9.61820491527049
-7.55870361835822
-7.55544331390233
-10.6355179765356
-7.56869515297487
-7.67530397438307
-7.98330509047000
-7.73314797391540
-8.21756653471742
-7.61566180339380
-6.86292851059031
-6.09667434138684
-7.61914317811000
-7.53689070693910
-7.52403542750174
-9.35621414830203
-7.66852699759797
-7.81823115527801
-7.52442039606720
-7.65554007225120
-7.95272045165893
-7.73692258370184
-7.55593669206292
-8.01379004494231
-7.60194551162688
-8.44158871095187
-8.32285003989518
-8.60427179740778
-8.08800668885150
-8.29481066108005
-7.52378549814768
-7.59163829972666
-6.47527765598563
-10.2597775440803
-8.24224748060858
-7.54414067393205
-8.41514378448734
-8.48971013386766
-11.4712199449758
-7.66840399451422
-7.56214467960245
-8.31099616388948
-7.61914317811000
-7.70211483925224
-8.99545694516130
-10.2597775440803
-7.59648145857482
-7.61566180339380
-7.60104341387035
-7.80324868761469
-7.55892015289115
-8.93148916112646
-7.57591085902745
-7.77528470073652
-7.54303867794442
-10.6806721384440
-7.59207131558810
-7.78296659936635
-8.73378369030982
-7.88400140372283
-7.74562968048815
-8.27298764786159
-7.54173394999510
-7.66852699759797
-7.52928363223915
-9.24851465113777
-8.49180556635369
-7.65291235959699
-8.32285003989518
-7.62536577448614
-7.76675339538792
-8.23728599529485
-7.52707491909667
-8.08673281479545
-6.47527765598563
-8.08800668885150
-7.52489828137175
-8.99545694516130
-7.64328368211277
-6.47527765598563
-7.04857438984455
-6.00773358289390
-7.55236017981197
-9.24851465113777
-7.80457830958826
-7.95068401876946
-7.88400140372283
-7.17274721784849
-10.1650907565018
-7.42797813507270
-7.77324123052191
-10.5430993024850
-8.17106888666584
-7.58369864097891
-7.53370048675980
-6.00773358289390
-7.95272045165893
-7.69402135862401
-7.91317362025366
-8.81882228751929
-8.18605365927744
-7.77528470073652
-7.72845244546084
-8.01379004494231
-7.60744004186853
-7.57973247840707
-8.73378369030982
-8.48469204462681
-7.95272045165893
-7.59648145857482
-7.61317032980251
-8.18605365927744
-7.72279114624832
-7.81382342991245
-7.52624991607967
-6.60901996605464
-7.62536577448614
-7.97074779282341
-7.54671199837105
-6.80052803973493
-7.72845244546084
-7.93151062262299
-7.04857438984455
-7.98330509047000
-8.28087234627460
-7.52378549814768
-7.66852699759797
-7.52928363223915
-8.06119083515630
-7.99176131078817
-7.76378177710592
-8.05073045999399
-7.62536577448614
-6.98677603028219
-7.54671199837105
-8.23728599529485
-7.52707491909667
-8.01094411298626
-6.47527765598563
-8.01094411298626
-7.52489828137175
-8.08800668885150
-8.35156194629922
-8.99545694516130
-7.56869515297487
-7.53547473696603
-7.75458040106707
-9.15620258794253
-7.74391518436769
-8.44902257214543
-7.53689070693910
-7.61063129683441
-7.56529826717878
-8.26797070917853
-11.2640014570471
-7.66050690004152
-7.23544498696657
-3.13506264492323
-7.56214467960245
-8.21756653471742
-7.70211483925224
-7.66852699759797
-8.60513993383265
-8.11363246661345
-7.68514946166054
-8.74043230467104
-7.58369864097891
-7.04857438984455
-7.71219808564149
-7.56958440518818
-7.58220112646448
-8.74789981698550
-7.69402135862401
-7.86270942684020
-7.54173394999510
-8.60427179740778
-7.52378549814768
-7.74562968048815
-7.52543923429355
-9.71078318457983
-7.87144523076253
-7.64561025452926
-7.58681373575456
-7.59668029796567
-7.73314797391540
-7.77324123052191
-7.72279114624832
-7.89693243769673
-7.53689070693910
-7.79146441298475
-8.14200216711285
-7.59648145857482
-6.54295031799576
-7.53060692858576
-8.24224748060858
-7.80457830958826
-8.61444814760482
-6.25855457038248
-7.53740350038439
-7.52624991607967
-7.52550828190041
-6.47527765598563
-7.53547473696603
-8.64907845341267
-7.56869515297487
-7.57973247840707
-7.59207131558810
-7.52810686349216
-7.66050690004152
-7.42797813507270
-8.12801130830255
-9.40367727539954
-7.72845244546084
-8.21756653471742
-7.86270942684020
-7.71219808564149
-8.08673281479545
-7.60575928468596
-6.09667434138684
-8.69683354012539
-7.56869515297487
-7.98330509047000
-7.76675339538792
-7.56577027944918
-7.52489828137175
-6.80052803973493
-7.52378549814768
-7.65554007225120
-7.52624991607967
-7.76675339538792
-7.54085786125493
-7.69681981408803
-7.80324868761469
-11.5718214469640
-7.61566180339380
-7.82470020333346
-9.83481675490216
-7.56869515297487
-7.66194035429697
-7.82470020333346
-7.76378177710592
-8.48469204462681
-8.01094411298626
-7.53344728190518
-8.18605365927744
-7.52442039606720
-9.59318290639588
-8.60513993383265
-7.53948908875075
-7.95272045165893
-9.21408979836971
-7.68944586808849
-7.55037605424516
-7.61317032980251
-9.40367727539954
-5.80533424132904
-7.63172983714753
-8.38290696376679
-7.52624991607967
-7.60104341387035
-7.56958440518818
-7.53192142493641
-7.53207856892533
-7.54085786125493
-7.52403542750174
-7.61063129683441
-7.61063129683441
-7.77324123052191
-7.56204032106071
-7.53510365665048
-7.62085328971851
-7.53689070693910
-8.73378369030982
-7.53948908875075
-8.35156194629922
-11.8669780157887
-8.23728599529485
-7.52384256639365
-7.53880866968341
-7.52624991607967
-7.52543923429355
-7.68227546483374
-7.52407519047161
-7.53207856892533
-10.2597775440803
-8.35218106398091
-10.0348749835056
-7.54779717523620
-6.54295031799576
-7.53370048675980
-9.21408979836971
-9.99256291819610
-9.24851465113777
-7.83588940308001
-7.55892015289115
-8.35156194629922
-10.6355179765356
-7.61914317811000
-7.52442039606720
-8.54612226160648
-7.55236017981197
-7.52403542750174
-7.53880866968341
-7.65291235959699
-7.68227546483374
-7.89562378902147
-10.6806721384440
-10.2597775440803
-7.52712278422733
-7.57223223341701
-7.54779717523620
-7.52712278422733
-7.55870361835822
-6.73755557116686
-7.62620837882057
-7.83588940308001
-7.55308895716586
-7.98330509047000
-8.56210682359313
-7.52543923429355
-7.87881613401855
-10.6355179765356
-7.78296659936635
-7.53547473696603
-7.59648145857482
-8.08800668885150
-7.71282801664570
-7.52810686349216
-8.35156194629922
-7.11051087298058
-7.72021294497420
-7.65291235959699
-8.38170259346082
-8.19386064070469
-7.56185239162976
-8.92577310556261
-7.11051087298058
-5.54681741654894
-7.53948908875075
-7.42797813507270
-7.99176131078817
-7.83245042532343
-8.52232188295426
-7.17274721784849
-7.69402135862401
-7.54671199837105
-8.99545694516130
-7.74562968048815
-7.71219808564149
-9.78600048150058
-8.01379004494231
-10.6355179765356
-7.55308895716586
-8.66960017838147
-7.52407519047161
-8.26797070917853
-7.68944586808849
-7.95068401876946
-7.52386331316110
-8.14200216711285
-8.08673281479545
-8.19386064070469
-7.60104341387035
-8.28087234627460
-6.92495102796106
-8.06119083515630
-8.12801130830255
-5.54681741654894
-8.81882228751929
-5.54681741654894
-7.55236017981197
-8.48469204462681
-7.42797813507270
-7.56958440518818
-7.84740205277450
-7.55892015289115
-9.71078318457983
-8.69683354012539
-8.23728599529485
-8.17196862743035
-8.34476579529698
-7.52624991607967
-7.49423182109635
-7.61063129683441
-6.40563367960425
-8.35156194629922
-5.54681741654894
-7.53880866968341
-7.83588940308001
-7.66050690004152
-7.54414067393205
-8.99545694516130
-8.18605365927744
-6.40563367960425
-10.5430993024850
-5.54681741654894
-6.80052803973493
-8.17196862743035
-7.56204032106071
-8.03302800218922
-6.80052803973493
-7.57591085902745
-7.57591085902745
-7.79296616597403
-8.69683354012539
-8.08673281479545
-7.61317032980251
-8.03302800218922
-7.63859104225231
-8.44902257214543
-7.56214467960245
-10.0348749835056
-9.47732428288640
-7.52928363223915
-6.80052803973493
-7.53740350038439
-8.10764896541281
-7.91025332030168
-7.52543923429355
-8.31099616388948
-7.52810686349216
-7.55593669206292
-6.00773358289390
-5.68582752847519
-7.54303867794442
-9.24851465113777
-7.81382342991245
-7.56869515297487
-7.68514946166054
-7.73314797391540
-7.80324868761469
-7.58369864097891
-8.38170259346082
-7.57591085902745
-7.66194035429697
-7.60744004186853
-7.55037605424516
-7.57591085902745
-8.01379004494231
-7.91025332030168
-7.59207131558810
-8.27298764786159
-7.63742058078466
-8.08673281479545
-7.54779717523620
-7.55236017981197
-8.08800668885150
-7.61914317811000
-9.15620258794253
-7.75458040106707
-8.35156194629922
-7.87881613401855
-8.69683354012539
-8.81882228751929
-7.17274721784849
-7.59207131558810
-9.33931464631912
-9.03274903818972
-7.72845244546084
-8.99545694516130
-7.52483262134258
-7.52624991607967
-7.78296659936635
-7.98330509047000
-7.77528470073652
-7.78296659936635
-9.61820491527049
-7.61566180339380
-7.56869515297487
-8.80271047051333
-7.52624991607967
-7.53880866968341
-7.91025332030168
-7.59207131558810
-8.09632510375328
-7.64561025452926
-7.52378549814768
-7.17274721784849
-8.21756653471742
-7.59163829972666
-6.25855457038248
-7.52712278422733
-7.55037605424516
-8.09814072950902
-8.10764896541281
-7.80457830958826
-7.52618620527154
-8.60513993383265
-6.60901996605464
-10.6355179765356
-7.89693243769673
-8.05073045999399
-7.82470020333346
-8.81882228751929
-8.99545694516130
-7.52624991607967
-7.85924985236735
-8.44158871095187
-7.67530397438307
-8.43106862887358
-7.68227546483374
-7.78296659936635
-7.85924985236735
-7.65554007225120
-7.53547473696603
-7.58781099996201
-8.99545694516130
-9.71078318457983
-7.52550828190041
-7.81823115527801
-7.57591085902745
-9.69066124812543
-7.64561025452926
-7.80324868761469
-8.14913592175012
-7.59648145857482
-7.62085328971851
-7.57591085902745
-8.56210682359313
-7.91025332030168
-11.2640014570471
-7.73692258370184
-7.82470020333346
-8.60640299384980
-7.78296659936635
-9.99256291819610
-8.01379004494231
-8.26100674700163
-7.52489828137175
-6.80052803973493
-8.34476579529698
-10.2641186312358
-11.2640014570471
-8.87459622593636
-7.59207131558810
-8.08673281479545
-10.7025488043109
-6.80052803973493
-7.52618620527154
-7.60104341387035
-8.56210682359313
-8.74043230467104
-7.83588940308001
-7.57223223341701
-8.92577310556261
-7.52550828190041
-7.63172983714753
-7.93812966408568
-7.83588940308001
-7.61914317811000
-8.10764896541281
-7.67530397438307
-7.52712278422733
-9.24851465113777
-7.56529826717878
-7.82470020333346
-7.62085328971851
-7.80324868761469
-8.01590800724375
-7.64328368211277
-7.54085786125493
-7.73692258370184
-9.21408979836971
-7.52712278422733
-10.5430993024850
-7.65554007225120
-7.57973247840707
-9.69066124812543
-8.60513993383265
-7.92930189188699
-8.81882228751929
-8.31099616388948
-9.00498437360369
-7.68944586808849
-7.58681373575456
-6.92495102796106
-7.72279114624832
-7.62536577448614
-6.09667434138684
-7.89693243769673
-8.49180556635369
-7.87881613401855
-9.83481675490216
-7.52384256639365
-7.57779527679565
-7.85924985236735
-5.37701546495847
-8.17196862743035
-6.60901996605464
-6.47527765598563
-7.68227546483374
-7.67530397438307
-7.72279114624832
-5.54681741654894
-7.65291235959699
-7.36288676378296
-7.53740350038439
-7.64932237695516
-8.44158871095187
-7.56577027944918
-8.49180556635369
-7.56204032106071
-6.25855457038248
-9.24851465113777
-9.59318290639588
-7.68944586808849
-7.74391518436769
-7.64328368211277
-8.66960017838147
-8.35156194629922
-7.81382342991245
-8.06119083515630
-7.58781099996201
-8.41514378448734
-6.09667434138684
-7.53689070693910
-7.52378549814768
-7.68514946166054
-7.53948908875075
-7.68514946166054
-7.61317032980251
-7.66194035429697
-9.00498437360369
-8.14913592175012
-8.08673281479545
-7.69402135862401
-7.63172983714753
-7.60575928468596
-7.54535159657007
-7.65554007225120
-7.84726580539393
-8.44902257214543
-6.80052803973493
-7.81823115527801
-8.14200216711285
-7.56204032106071
-7.87144523076253
-9.03274903818972
-8.01590800724375
-9.11768273265416
-7.67530397438307
-8.73378369030982
-5.68582752847519
-7.52543923429355
-8.09632510375328
-7.68227546483374
-9.24851465113777
-7.80457830958826
-8.39497774781345
-7.65554007225120
-7.71219808564149
-7.96777194362294
-7.55236017981197
-7.91025332030168
-7.58220112646448
-7.66050690004152
-9.47732428288640
-7.99176131078817
-7.83588940308001
-9.69066124812543
-7.93151062262299
-7.65554007225120
-6.80052803973493
-7.55870361835822
-7.55593669206292
-7.92398003830680
-7.53060692858576
-8.17196862743035
-7.58220112646448
-8.49180556635369
-8.11363246661345
-7.52928363223915
-7.91025332030168
-7.52618620527154
-8.01590800724375
-7.89562378902147
-7.68227546483374
-7.53547473696603
-7.93151062262299
-9.24851465113777
-7.75458040106707
-7.84726580539393
-7.17274721784849
-7.54303867794442
-7.53192142493641
-8.52232188295426
-7.53207856892533
-7.77528470073652
-7.11051087298058
-7.54085786125493
-8.35156194629922
-7.52384256639365
-7.56214467960245
-7.83245042532343
-7.55892015289115
-7.85089149802891
-8.21756653471742
-7.64932237695516
-7.55593669206292
-8.38290696376679
-10.6806721384440
-8.31099616388948
-7.57591085902745
-7.72279114624832
-7.70324296644044
-7.53060692858576
-7.53547473696603
-9.21408979836971
-7.52618620527154
-7.56185239162976
-8.81882228751929
-7.56214467960245
-7.98330509047000
-7.11051087298058
-7.63172983714753
-7.65291235959699
-3.13506264492323
-8.80271047051333
-7.11051087298058
-7.76378177710592
-5.68582752847519
-7.55037605424516
-7.58681373575456
-7.54085786125493
-7.52712278422733
-3.13506264492323
-7.52386331316110
-7.87144523076253
-7.95272045165893
-8.74789981698550
-9.03274903818972
-8.52232188295426
-7.79146441298475
-7.52407519047161
-7.77324123052191
-7.56529826717878
-7.76675339538792
-9.15620258794253
-7.71282801664570
-7.55870361835822
-9.15620258794253
-7.53370048675980
-7.68514946166054
-7.56529826717878
-7.63184571709675
-8.01379004494231
-7.52407519047161
-9.78600048150058
-7.57223223341701
-7.69402135862401
-8.08800668885150
-8.23728599529485
-9.15620258794253
-8.44902257214543
-7.63184571709675
-7.54303867794442
-8.26797070917853
-7.56529826717878
-8.64907845341267
-7.72845244546084
-9.25023474355606
-8.23728599529485
-7.62085328971851
-7.68944586808849
-7.62620837882057
-8.64907845341267
-8.92577310556261
-7.56529826717878
-8.03302800218922
-8.44902257214543
-7.76675339538792
-7.83588940308001
-6.25855457038248
-7.60194551162688
-9.15620258794253
-7.61063129683441
-7.52712278422733
-7.56529826717878
-9.47732428288640
-7.84740205277450
-7.93812966408568
-8.19386064070469
-10.5430993024850
-8.18605365927744
-8.99545694516130
-7.65291235959699
-7.56869515297487
-7.53510365665048
-7.54303867794442
-7.53344728190518
-7.68514946166054
-13.5226128804588
-7.78296659936635
-7.71219808564149
-7.72021294497420
-7.52928363223915
-8.32285003989518
-8.38290696376679
-7.52483262134258
-8.12801130830255
-7.54805849399356
-7.54085786125493
-8.05073045999399
-7.52543923429355
-7.87144523076253
-8.48971013386766
-7.70440217633400
-7.52407519047161
-8.56210682359313
-7.52403542750174
-7.66840399451422
-8.35218106398091
-7.55037605424516
-7.52812656768870
-7.73692258370184
-7.67661438057646
-8.27298764786159
-7.64932237695516
-7.57591085902745
-7.76234600240654
-7.54085786125493
-8.35156194629922
-7.63859104225231
-9.33931464631912
-7.55593669206292
-8.54612226160648
-5.54681741654894
-7.74391518436769
-6.40563367960425
-11.8669780157887
-7.55037605424516
-7.81382342991245
-8.32285003989518
-8.38290696376679
-7.66852699759797
-8.12801130830255
-7.54805849399356
-8.92577310556261
-8.05073045999399
-7.68227546483374
-7.87144523076253
-7.62536577448614
-7.70440217633400
-7.53948908875075
-8.56210682359313
-7.56204032106071
-7.66050690004152
-8.86178847799700
-7.55037605424516
-7.52812656768870
-7.73692258370184
-7.52403542750174
-7.64561025452926
-7.64932237695516
-7.65554007225120
-7.76234600240654
-7.54085786125493
-7.77886399287228
-7.63859104225231
-8.93148916112646
-7.55593669206292
-8.74043230467104
-5.54681741654894
-7.74391518436769
-7.04857438984455
-8.14913592175012
-5.15132678385785
-7.52403542750174
-8.20367540598280
-7.53060692858576
-7.71219808564149
-9.24851465113777
-8.74789981698550
-7.29876832787058
-7.68514946166054
-7.59668029796567
-8.08673281479545
-7.79146441298475
-5.80533424132904
-7.57973247840707
-6.09667434138684
-3.13506264492323
-7.83588940308001
-7.59668029796567
-7.53880866968341
-9.69066124812543
-8.32285003989518
-9.83481675490216
-8.01590800724375
-7.56577027944918
-8.17106888666584
-7.77886399287228
-7.85161605493689
-8.87459622593636
-7.57359126043273
-6.73755557116686
-8.29481066108005
-8.18605365927744
-8.49180556635369
-10.2641186312358
-9.00498437360369
-7.73692258370184
-9.18885572048500
-7.52618620527154
-7.79296616597403
-6.67379857598387
-8.27298764786159
-8.24224748060858
-13.5226128804588
-8.44158871095187
-7.59207131558810
-7.29876832787058
-7.68514946166054
-8.23728599529485
-8.08673281479545
-8.03690642387083
-7.36288676378296
-7.55236017981197
-7.52403542750174
-7.81823115527801
-10.6806721384440
-7.98330509047000
-5.37701546495847
-7.70324296644044
-7.91317362025366
-7.59668029796567
-7.62536577448614
-7.79146441298475
-7.64328368211277
-7.63742058078466
-7.70211483925224
-9.69066124812543
-7.52712278422733
-7.73314797391540
-7.55236017981197
-8.35156194629922
-7.89693243769673
-7.42797813507270
-7.53547473696603
-6.60901996605464
-8.09632510375328
-8.43106862887358
-7.78296659936635
-8.17196862743035
-8.12801130830255
-8.35218106398091
-7.23544498696657
-7.56529826717878
-11.5718214469640
-9.69066124812543
-8.20367540598280
-7.52386331316110
-7.17274721784849
-8.73378369030982
-8.18605365927744
-8.39497774781345
-7.91025332030168
-7.77528470073652
-7.23544498696657
-7.11051087298058
-7.79296616597403
-7.57591085902745
-10.7025488043109
-8.52232188295426
-8.03302800218922
-10.6355179765356
-8.21756653471742
-7.52712278422733
-6.80052803973493
-7.67530397438307
-9.24851465113777
-7.57591085902745
-8.61444814760482
-7.53344728190518
-7.62536577448614
-8.56210682359313
-8.69683354012539
-7.52926102812551
-7.52928363223915
-7.78296659936635
-7.54535159657007
-7.52618620527154
-7.61566180339380
-7.64932237695516
-7.64561025452926
-7.66194035429697
-8.08800668885150
-7.99176131078817
-7.60575928468596
-9.25023474355606
-7.87881613401855
-7.63184571709675
-6.92495102796106
-8.32285003989518
-10.6806721384440
-7.75458040106707
-8.17106888666584
-7.67530397438307
-8.35156194629922
-7.53207856892533
-7.52407519047161
-7.52712278422733
-6.09667434138684
-7.68227546483374
-8.24224748060858
-8.43106862887358
-7.60575928468596
-5.91141550794798
-7.54945081567663
-7.52489828137175
-8.21756653471742
-7.56214467960245
-10.7025488043109
-8.52232188295426
-8.17196862743035
-8.48469204462681
-8.48469204462681
-9.21408979836971
-7.64932237695516
-7.64932237695516
-9.15620258794253
-6.33357470821327
-7.78296659936635
-7.93575031922408
-7.66050690004152
-7.52624991607967
-7.52618620527154
-7.53207856892533
-8.44902257214543
-7.77324123052191
-7.61063129683441
-7.55892015289115
-6.17988482857107
-7.73692258370184
-7.84726580539393
-7.61566180339380
-7.64561025452926
-11.5718214469640
-7.83245042532343
-7.68227546483374
-7.58781099996201
-8.08673281479545
-7.74391518436769
-7.65554007225120
-7.52386331316110
-7.54085786125493
-7.56204032106071
-8.32285003989518
-9.78600048150058
-9.99256291819610
-7.55037605424516
-7.53510365665048
-7.81823115527801
-7.55892015289115
-7.86270942684020
-7.52810686349216
-7.65554007225120
-7.70324296644044
-7.79146441298475
-7.81382342991245
-7.64932237695516
-8.28087234627460
-8.60427179740778
-7.99176131078817
-8.19386064070469
-6.80052803973493
-10.2597775440803
-6.40563367960425
-13.5226128804588
-7.52543923429355
-7.52384256639365
-8.01590800724375
-6.86292851059031
-8.73378369030982
-7.55593669206292
-7.54779717523620
-7.66840399451422
-8.06119083515630
-8.08673281479545
-7.91025332030168
-9.78600048150058
-8.74789981698550
-6.47527765598563
-9.00498437360369
-5.54681741654894
-7.61566180339380
-7.60194551162688
-10.1650907565018
-7.54945081567663
-8.17196862743035
-7.61914317811000
-6.09667434138684
-7.57223223341701
-7.68227546483374
-7.78296659936635
-7.29876832787058
-8.64907845341267
-7.61566180339380
-7.72279114624832
-7.66194035429697
-7.76675339538792
-7.85924985236735
-8.08673281479545
-9.99256291819610
-7.85924985236735
-7.63742058078466
-7.75458040106707
-6.73755557116686
-7.73692258370184
-7.66852699759797
-7.59668029796567
-8.08673281479545
-6.67379857598387
-7.59668029796567
-7.61063129683441
-6.60901996605464
-8.11363246661345
-7.52407519047161
-7.72845244546084
-7.63172983714753
-8.56210682359313
-7.77886399287228
-7.54303867794442
-7.91025332030168
-7.52618620527154
-7.53547473696603
-7.67530397438307
-8.03302800218922
-7.54945081567663
-9.71078318457983
-7.55236017981197
-7.52403542750174
-9.25023474355606
-6.60901996605464
-7.04857438984455
-7.56529826717878
-8.38170259346082
-13.5226128804588
-7.79146441298475
-8.52232188295426
-7.53207856892533
-8.66960017838147
-7.55308895716586
-7.91025332030168
-9.24851465113777
-7.54414067393205
-7.53344728190518
-8.74789981698550
-7.65554007225120
-7.68944586808849
-8.73378369030982
-8.18605365927744
-8.08673281479545
-7.64932237695516
-5.68582752847519
-7.54303867794442
-7.92398003830680
-7.95272045165893
-7.68514946166054
-7.99176131078817
-6.40563367960425
-7.63742058078466
-8.08800668885150
-6.00773358289390
-7.61317032980251
-7.84726580539393
-7.61063129683441
-7.61317032980251
-7.64328368211277
-8.10764896541281
-7.74391518436769
-9.03274903818972
-7.79296616597403
-9.40367727539954
-8.14913592175012
-6.80052803973493
-7.53740350038439
-7.86270942684020
-7.78296659936635
-7.93151062262299
-7.99176131078817
-3.13506264492323
-7.56185239162976
-7.55236017981197
-7.85924985236735
-8.35156194629922
-7.86270942684020
-10.1650907565018
-7.52812656768870
-7.61317032980251
-7.55892015289115
-7.54779717523620
-7.62536577448614
-8.01590800724375
-6.33357470821327
-7.53060692858576
-7.52926102812551
-8.20367540598280
-5.54681741654894
-7.72021294497420
-7.81823115527801
-7.52403542750174
-7.53192142493641
-8.73378369030982
-7.36288676378296
-7.84740205277450
-7.56185239162976
-7.85089149802891
-7.56529826717878
-7.73314797391540
-7.88400140372283
-7.54535159657007
-8.17106888666584
-7.52407519047161
-7.23544498696657
-7.64932237695516
-8.52232188295426
-7.52386331316110
-8.24224748060858
-7.65291235959699
-7.81823115527801
-7.65291235959699
-10.7025488043109
-7.93151062262299
-8.17106888666584
-9.78600048150058
-7.52384256639365
-10.2597775440803
-7.53207856892533
-8.60427179740778
-7.85924985236735
-7.65291235959699
-7.56529826717878
-8.66960017838147
-7.77324123052191
-7.81382342991245
-7.82470020333346
-7.70440217633400
-6.09667434138684
-6.98677603028219
-7.53344728190518
-7.69681981408803
-8.27298764786159
-7.52407519047161
-8.06119083515630
-7.63184571709675
-7.53060692858576
-7.97074779282341
-7.55308895716586
-6.98677603028219
-9.07183895497076
-7.60194551162688
-7.53060692858576
-7.55037605424516
-7.54535159657007
-7.54535159657007
-8.73378369030982
-5.91141550794798
-7.93575031922408
-9.25023474355606
-8.14913592175012
-7.93812966408568
-7.85089149802891
-7.53052600695490
-7.57223223341701
-7.52550828190041
-8.34476579529698
-7.53060692858576
-7.75511062205958
-9.21408979836971
-8.08673281479545
-7.61914317811000
-7.82470020333346
-7.53510365665048
-7.61063129683441
-7.53689070693910
-8.29481066108005
-6.40563367960425
-7.61566180339380
-9.25023474355606
-7.54414067393205
-7.60744004186853
-7.70211483925224
-7.59207131558810
-8.05073045999399
-8.18605365927744
-8.06119083515630
-7.58220112646448
-7.56577027944918
-7.83245042532343
-8.01094411298626
-8.81882228751929
-8.17196862743035
-8.44158871095187
-7.55037605424516
-8.31099616388948
-7.60104341387035
-7.67661438057646
-6.60901996605464
-7.69402135862401
-8.14200216711285
-6.60901996605464
-8.34476579529698
-7.57973247840707
-7.76378177710592
-7.86270942684020
-7.65291235959699
-7.74391518436769
-8.08673281479545
-7.83245042532343
-7.57223223341701
-7.53060692858576
-7.56958440518818
-8.54612226160648
-7.62085328971851
-7.66194035429697
-7.56214467960245
-7.53510365665048
-10.6806721384440
-7.64328368211277
-8.49180556635369
-8.60640299384980
-6.73755557116686
-7.57779527679565
-7.42797813507270
-7.60744004186853
-10.1650907565018
-7.59668029796567
-7.53370048675980
-8.20367540598280
-7.58681373575456
-7.53547473696603
-7.95272045165893
-8.28087234627460
-8.52232188295426
-5.37701546495847
-7.54414067393205
-7.52442039606720
-6.40563367960425
-7.60575928468596
-7.57779527679565
-5.80533424132904
-7.60194551162688
-8.03690642387083
-7.63742058078466
-6.80052803973493
-7.11051087298058
-7.54085786125493
-7.49423182109635
-7.52550828190041
-9.15620258794253
-8.52068155878880
-8.48971013386766
-7.53547473696603
-7.93151062262299
-7.92930189188699
-7.56214467960245
-7.84740205277450
-6.60901996605464
-8.26797070917853
-7.60104341387035
-8.27298764786159
-9.11768273265416
-7.57223223341701
-7.80324868761469
-9.69066124812543
-8.54612226160648
-7.54535159657007
-6.60901996605464
-7.63172983714753
-7.55236017981197
-7.55593669206292
-10.6355179765356
-7.52812656768870
-7.86270942684020
-7.63172983714753
-7.92398003830680
-9.21408979836971
-9.00498437360369
-6.60901996605464
-7.76378177710592
-7.95272045165893
-8.01094411298626
-8.48971013386766
-7.73692258370184
-7.62620837882057
-7.89562378902147
-5.68582752847519
-11.5718214469640
-8.35218106398091
-7.71219808564149
-8.29481066108005
-5.91141550794798
-7.52618620527154
-7.52442039606720
-7.52403542750174
-7.56185239162976
-7.54173394999510
-7.72845244546084
-9.47732428288640
-7.61063129683441
-5.15132678385785
-6.47527765598563
-7.53192142493641
-7.52483262134258
-7.53547473696603
-9.69066124812543
-7.55236017981197
-7.53689070693910
-7.59648145857482
-7.85924985236735
-7.55892015289115
-7.55544331390233
-7.95068401876946
-8.81882228751929
-7.58781099996201
-8.44902257214543
-7.62536577448614
-8.48469204462681
-8.60513993383265
-7.04857438984455
-7.60575928468596
-8.09632510375328
-7.72845244546084
-9.18885572048500
-7.63106386987809
-9.42795488292482
-8.06119083515630
-7.79146441298475
-6.40563367960425
-9.83481675490216
-7.61317032980251
-9.42795488292482
-8.18605365927744
-7.67661438057646
-7.89693243769673
-8.18605365927744
-8.38170259346082
-7.56577027944918
-8.20367540598280
-6.47527765598563
-7.56214467960245
-8.35156194629922
-7.53052600695490
-10.2641186312358
-7.87144523076253
-7.57591085902745
-8.17196862743035
-7.71282801664570
-7.63184571709675
-8.18605365927744
-7.78296659936635
-6.86292851059031
-7.66194035429697
-7.66840399451422
-7.74562968048815
-7.96777194362294
-7.62536577448614
-7.53192142493641
-6.67379857598387
-8.41514378448734
-8.09632510375328
-7.60575928468596
-5.54681741654894
-7.53370048675980
-7.56214467960245
-7.58781099996201
-7.61566180339380
-7.58369864097891
-7.75458040106707
-8.71334253071435
-7.60104341387035
-7.61063129683441
-7.56577027944918
-7.60104341387035
-8.24224748060858
-8.29481066108005
-8.31099616388948
-9.15620258794253
-8.08673281479545
-7.54945081567663
-7.83588940308001
-8.17106888666584
-8.39497774781345
-8.69683354012539
-7.68227546483374
-7.98330509047000
-7.70440217633400
-7.60194551162688
-8.87459622593636
-7.64561025452926
-7.23544498696657
-7.93151062262299
-7.57591085902745
-7.62620837882057
-7.61317032980251
-7.61566180339380
-8.14913592175012
-7.54535159657007
-4.79059253329772
-7.69681981408803
-5.37701546495847
-7.52384256639365
-8.99545694516130
-7.76378177710592
-8.90631658402007
-7.53207856892533
-7.66194035429697
-7.72845244546084
-7.52550828190041
-9.24851465113777
-8.32285003989518
-7.53192142493641
-7.72279114624832
-7.87881613401855
-7.72021294497420
-7.99176131078817
-8.81853605396506
-6.47527765598563
-7.52712278422733
-7.92398003830680
-7.68227546483374
-7.54414067393205
-9.21408979836971
-7.69402135862401
-8.87459622593636
-8.01379004494231
-7.70440217633400
-6.09667434138684
-7.80324868761469
-7.76378177710592
-7.53880866968341
-7.76378177710592
-7.97074779282341
-7.49423182109635
-8.38290696376679
-7.71219808564149
-8.48971013386766
-7.54671199837105
-7.55308895716586
-7.92398003830680
-9.35621414830203
-7.88400140372283
-7.68944586808849
-7.52384256639365
-7.74391518436769
-6.47527765598563
-7.60104341387035
-8.60513993383265
-7.29876832787058
-8.38290696376679
-8.48971013386766
-7.58369864097891
-7.66215744067651
-7.54779717523620
-7.69402135862401
-7.52928363223915
-7.85924985236735
-7.76234600240654
-8.90631658402007
-7.52384256639365
-10.5430993024850
-7.93812966408568
-7.74562968048815
-8.66960017838147
-6.00773358289390
-8.21756653471742
-7.69681981408803
-7.91317362025366
-7.53192142493641
-7.63172983714753
-7.55593669206292
-7.67661438057646
-7.52543923429355
-7.68227546483374
-7.61063129683441
-8.21756653471742
-7.60575928468596
-9.24851465113777
-8.17106888666584
-7.56577027944918
-7.53344728190518
-8.86178847799700
-7.52378549814768
-7.55593669206292
-8.08800668885150
-5.37701546495847
-5.80533424132904
-7.53547473696603
-8.52232188295426
-8.64907845341267
-7.58220112646448
-7.99176131078817
-7.83588940308001
-8.11363246661345
-8.74043230467104
-6.80052803973493
-7.52386331316110
-6.33357470821327
-7.83588940308001
-4.79059253329772
-7.57779527679565
-7.74391518436769
-6.80052803973493
-7.52624991607967
-6.09667434138684
-10.2597775440803
-10.6806721384440
-8.73378369030982
-7.52483262134258
-7.97074779282341
-7.65291235959699
-6.25855457038248
-8.08673281479545
-8.31099616388948
-7.85924985236735
-7.29876832787058
-10.1650907565018
-7.52926102812551
-7.55892015289115
-7.68227546483374
-6.73755557116686
-6.40563367960425
-7.91025332030168
-7.53052600695490
-6.47527765598563
-9.15620258794253
-8.06119083515630
-7.55236017981197
-9.95335791579956
-7.60575928468596
-8.28087234627460
-7.17274721784849
-6.80052803973493
-7.11051087298058
-7.53370048675980
-7.54535159657007
-7.63106386987809
-7.52489828137175
-7.53370048675980
-8.26797070917853
-7.52810686349216
-7.64932237695516
-7.56204032106071
-7.63172983714753
-7.70324296644044
-9.00498437360369
-8.03690642387083
-7.60744004186853
-7.85089149802891
-8.31099616388948
-7.62536577448614
-7.73314797391540
-7.56958440518818
-7.95272045165893
-7.62620837882057
-8.01379004494231
-7.56869515297487
-7.68227546483374
-7.52384256639365
-7.62620837882057
-8.86178847799700
-9.03274903818972
-5.54681741654894
-8.99545694516130
-9.95335791579956
-7.60194551162688
-7.53880866968341
-7.52403542750174
-5.68582752847519
-7.52407519047161
-7.78296659936635
-8.49180556635369
-7.52712278422733
-8.03302800218922
-7.68227546483374
-7.63859104225231
-6.60901996605464
-10.6355179765356
-7.52386331316110
-7.23544498696657
-7.82470020333346
-8.86178847799700
-7.68514946166054
-7.58781099996201
-10.6806721384440
-7.60575928468596
-7.61063129683441
-7.57223223341701
-11.8669780157887
-9.99256291819610
-7.68944586808849
-9.69066124812543
-7.64328368211277
-7.89562378902147
-7.91025332030168
-7.98330509047000
-7.76675339538792
-7.78296659936635
-8.26797070917853
-9.61820491527049
-7.60104341387035
-7.80457830958826
-7.64561025452926
-3.13506264492323
-7.79296616597403
-7.60744004186853
-7.81382342991245
-7.84740205277450
-7.60194551162688
-7.81823115527801
-7.74562968048815
-8.01590800724375
-7.64328368211277
-7.59648145857482
-7.59648145857482
-7.74391518436769
-7.52926102812551
-8.17106888666584
-8.10764896541281
-7.75511062205958
-7.61063129683441
-8.39497774781345
-8.31099616388948
-8.39497774781345
-8.81882228751929
-7.83588940308001
-8.27298764786159
-9.35621414830203
-6.47527765598563
-7.52384256639365
-9.25023474355606
-8.17106888666584
-7.57359126043273
-7.52483262134258
-7.78296659936635
-7.86270942684020
-4.79059253329772
-5.54681741654894
-7.54779717523620
-7.68227546483374
-7.55892015289115
-7.64328368211277
-7.89693243769673
-7.62620837882057
-7.70324296644044
-7.66840399451422
-8.99545694516130
-8.39497774781345
-10.1650907565018
-8.73378369030982
-7.99934238405296
-8.06904573517437
-7.55037605424516
-7.89562378902147
-7.52550828190041
-9.15620258794253
-7.64561025452926
-7.58681373575456
-10.1650907565018
-8.41514378448734
-7.54085786125493
-8.29481066108005
-7.52489828137175
-7.52624991607967
-8.81882228751929
-7.66840399451422
-7.63742058078466
-6.80052803973493
-7.54303867794442
-8.35218106398091
-7.68227546483374
-10.5430993024850
-8.19386064070469
-7.81382342991245
-7.80457830958826
-7.11051087298058
-7.56869515297487
-7.59648145857482
-8.48469204462681
-7.63859104225231
-8.28087234627460
-7.55593669206292
-7.65291235959699
-7.61063129683441
-7.87144523076253
-5.54681741654894
-8.20367540598280
-8.56210682359313
-7.65554007225120
-7.17274721784849
-7.56204032106071
-8.48971013386766
-7.85089149802891
-6.17988482857107
-7.58781099996201
-9.42795488292482
-7.29876832787058
-7.68227546483374
-7.57591085902745
-6.09667434138684
-7.42797813507270
-7.53060692858576
-7.72279114624832
-9.40367727539954
-7.52483262134258
-7.56204032106071
-7.58369864097891
-7.80457830958826
-7.53207856892533
-7.53370048675980
-7.57973247840707
-7.04857438984455
-6.47527765598563
-7.82470020333346
-8.03690642387083
-7.52712278422733
-7.54671199837105
-7.57223223341701
-7.63184571709675
-7.62536577448614
-10.0348749835056
-7.57591085902745
-9.11768273265416
-9.69066124812543
-7.76675339538792
-7.54085786125493
-7.64561025452926
-7.52384256639365
-7.55037605424516
-7.92930189188699
-7.83245042532343
-7.71219808564149
-9.03274903818972
-7.54414067393205
-9.95335791579956
-7.82470020333346
-8.80271047051333
-7.53344728190518
-7.53207856892533
-7.68227546483374
-7.98330509047000
-8.01094411298626
-7.87881613401855
-5.37701546495847
-8.73378369030982
-7.52378549814768
-7.66840399451422
-7.53207856892533
-10.5430993024850
-7.87881613401855
-7.52926102812551
-7.75511062205958
-7.62620837882057
-8.74043230467104
-8.60513993383265
-7.69402135862401
-7.92398003830680
-7.55308895716586
-11.5718214469640
-7.72845244546084
-7.36288676378296
-7.65554007225120
-11.2640014570471
-8.74789981698550
-8.31099616388948
-7.91317362025366
-7.78296659936635
-7.53052600695490
-7.56958440518818
-7.68227546483374
-9.21408979836971
-7.57591085902745
-7.53948908875075
-7.56577027944918
-7.81823115527801
-7.83245042532343
-7.52403542750174
-8.44158871095187
-7.52707491909667
-8.03690642387083
-7.69681981408803
-7.52483262134258
-11.2640014570471
-7.61914317811000
-8.56210682359313
-8.35218106398091
-8.99545694516130
-8.74789981698550
-8.26797070917853
-7.77324123052191
-7.75511062205958
-7.60104341387035
-8.23728599529485
-7.57359126043273
-7.60194551162688
-7.63172983714753
-7.53510365665048
-7.71219808564149
-7.65291235959699
-7.96777194362294
-8.06119083515630
-6.67379857598387
-8.60640299384980
-7.64328368211277
-7.63184571709675
-8.49180556635369
-7.98330509047000
-8.26797070917853
-7.92398003830680
-8.06904573517437
-8.74789981698550
-10.1650907565018
-7.54414067393205
-7.95272045165893
-5.15132678385785
-7.73314797391540
-9.24851465113777
-7.52483262134258
-8.27298764786159
-7.62620837882057
-7.65554007225120
-8.31099616388948
-7.68944586808849
-8.60513993383265
-8.80271047051333
-7.56958440518818
-7.78296659936635
-7.86270942684020
-8.17196862743035
-8.44158871095187
-7.68514946166054
-7.95272045165893
-7.52436508158767
-7.62085328971851
-8.05073045999399
-7.61063129683441
-7.71219808564149
-8.17106888666584
-7.53052600695490
-11.8669780157887
-9.03274903818972
-7.65554007225120
-7.49423182109635
-7.57359126043273
-7.99176131078817
-8.73378369030982
-9.40367727539954
-7.52407519047161
-7.69402135862401
-7.60575928468596
-8.49180556635369
-7.79146441298475
-7.59648145857482
-7.75458040106707
-8.44902257214543
-7.52407519047161
-7.70440217633400
-7.99176131078817
-8.06119083515630
-8.12801130830255
-7.54085786125493
-7.56869515297487
-8.03302800218922
-7.84740205277450
-7.52712278422733
-7.97074779282341
-6.00773358289390
-5.54681741654894
-9.25023474355606
-7.60744004186853
-7.52624991607967
-7.60744004186853
-9.18885572048500
-7.61063129683441
-9.99256291819610
-7.58369864097891
-8.92577310556261
-7.57223223341701
-7.66194035429697
-7.59163829972666
-8.69683354012539
-9.59318290639588
-8.08800668885150
-7.74391518436769
-8.86178847799700
-6.67379857598387
-7.66852699759797
-7.64328368211277
-7.53689070693910
-7.54085786125493
-8.92577310556261
-7.63172983714753
-7.75511062205958
-7.63184571709675
-7.54173394999510
-7.84726580539393
-6.47527765598563
-8.03302800218922
-6.47527765598563
-7.57779527679565
-7.79296616597403
-7.64561025452926
-8.60427179740778
-7.53060692858576
-7.57973247840707
-7.63106386987809
-7.70211483925224
-7.52543923429355
-7.57591085902745
-7.52543923429355
-9.07183895497076
-7.67530397438307
-7.52489828137175
-9.25023474355606
-7.80324868761469
-8.41514378448734
-7.66852699759797
-7.59668029796567
-7.60744004186853
-7.57779527679565
-5.54681741654894
-7.59648145857482
-9.15620258794253
-7.54535159657007
-9.71078318457983
-8.74789981698550
-7.52489828137175
-7.91025332030168
-7.81382342991245
-8.32285003989518
-7.53207856892533
-7.53689070693910
-7.59163829972666
-7.87144523076253
-7.66194035429697
-7.23544498696657
-8.08673281479545
-7.52384256639365
-8.38290696376679
-8.54612226160648
-10.6806721384440
-7.53547473696603
-8.74043230467104
-7.67661438057646
-7.85924985236735
-7.82470020333346
-8.92577310556261
-7.52707491909667
-3.13506264492323
-7.62085328971851
-8.01379004494231
-7.60744004186853
-7.85089149802891
-8.12801130830255
-7.23544498696657
-8.61444814760482
-7.61063129683441
-8.09814072950902
-8.93148916112646
-7.57359126043273
-8.69683354012539
-7.53192142493641
-7.54303867794442
-7.74391518436769
-7.95272045165893
-7.66852699759797
-7.99176131078817
-7.72845244546084
-7.75458040106707
-7.73314797391540
-7.59163829972666
-7.81823115527801
-7.52543923429355
-7.62536577448614
-7.04857438984455
-9.78600048150058
-7.52386331316110
-7.57591085902745
-7.76378177710592
-7.55870361835822
-7.63859104225231
-8.39497774781345
-7.52442039606720
-8.48469204462681
-7.52618620527154
-7.87881613401855
-9.00498437360369
-8.64907845341267
-8.81853605396506
-8.66960017838147
-7.79296616597403
-7.74562968048815
-7.62620837882057
-11.2640014570471
-7.69402135862401
-7.52483262134258
-7.59163829972666
-6.92495102796106
-6.92495102796106
-9.61820491527049
-8.31099616388948
-7.54779717523620
-7.57779527679565
-7.64328368211277
-7.69402135862401
-7.52436508158767
-11.5718214469640
-7.72021294497420
-7.73692258370184
-7.59163829972666
-7.71282801664570
-7.63859104225231
-7.52407519047161
-7.74391518436769
-9.99256291819610
-7.55037605424516
-7.63184571709675
-4.79059253329772
-7.93812966408568
-7.72279114624832
-7.53207856892533
-10.0348749835056
-8.03690642387083
-7.53510365665048
-7.84726580539393
-8.48971013386766
-8.87459622593636
-7.87881613401855
-9.33931464631912
-7.52403542750174
-8.44902257214543
-8.23728599529485
-7.54535159657007
-8.05073045999399
-7.52618620527154
-7.52810686349216
-6.73755557116686
-7.63106386987809
-7.64561025452926
-6.25855457038248
-6.25855457038248
-9.59318290639588
-7.59163829972666
-7.52384256639365
-8.23728599529485
-7.75458040106707
-5.91141550794798
-7.61317032980251
-9.21408979836971
-8.32285003989518
-7.73314797391540
-7.52550828190041
-7.60575928468596
-7.66852699759797
-8.06904573517437
-8.54612226160648
-7.86270942684020
-7.57779527679565
-5.37701546495847
-7.93812966408568
-7.52543923429355
-7.57973247840707
-7.91025332030168
-7.59207131558810
-7.72279114624832
-7.54085786125493
-7.75458040106707
-7.54535159657007
-7.68227546483374
-7.52624991607967
-7.58369864097891
-8.43106862887358
-9.69066124812543
-7.55037605424516
-7.62620837882057
-7.76234600240654
-8.38170259346082
-7.52489828137175
-10.1650907565018
-7.61063129683441
-7.87144523076253
-9.24851465113777
-7.54945081567663
-7.56204032106071
-7.81382342991245
-6.47527765598563
-8.01590800724375
-7.55308895716586
-7.55236017981197
-7.88400140372283
-7.84740205277450
-8.10764896541281
-6.40563367960425
-7.04857438984455
-7.55308895716586
-9.24851465113777
-7.70324296644044
-8.54612226160648
-7.92398003830680
-7.74391518436769
-7.74391518436769
-7.64328368211277
-7.52442039606720
-7.57779527679565
-7.59207131558810
-7.52384256639365
-7.52378549814768
-9.21408979836971
-7.59648145857482
-8.11363246661345
-7.62620837882057
-7.79146441298475
-9.69066124812543
-9.21408979836971
-9.21408979836971
-7.53689070693910
-7.79296616597403
-7.87881613401855
-7.56214467960245
-7.53052600695490
-8.86178847799700
-7.62620837882057
-8.17196862743035
-9.00498437360369
-7.52543923429355
-7.61566180339380
-9.03274903818972
-7.52403542750174
-7.11051087298058
-7.42797813507270
-7.77528470073652
-7.73314797391540
-7.93151062262299
-7.71282801664570
-8.38170259346082
-9.00498437360369
-7.58681373575456
-7.52489828137175
-7.53060692858576
-7.53052600695490
-8.09632510375328
-7.61566180339380
-7.57591085902745
-7.80457830958826
-7.52618620527154
-7.54671199837105
-8.08800668885150
-7.52403542750174
-7.55892015289115
-7.60575928468596
-13.5226128804588
-8.35218106398091
-7.97074779282341
-7.87144523076253
-7.57591085902745
-7.59648145857482
-7.53052600695490
-7.57223223341701
-7.61063129683441
-7.89562378902147
-7.59163829972666
-7.87881613401855
-8.26797070917853
-7.60194551162688
-7.53370048675980
-7.68514946166054
-7.57779527679565
-7.87881613401855
-7.66050690004152
-7.55308895716586
-8.03690642387083
-8.31099616388948
-7.67530397438307
-7.59648145857482
-7.52403542750174
-7.57973247840707
-7.52543923429355
-7.87144523076253
-8.11363246661345
-7.84726580539393
-8.44158871095187
-7.74562968048815
-7.52489828137175
-7.73314797391540
-7.72845244546084
-7.53689070693910
-7.60575928468596
-8.01094411298626
-6.00773358289390
-7.70211483925224
-7.52407519047161
-7.80324868761469
-7.53344728190518
-8.66960017838147
-7.81382342991245
-7.58369864097891
-7.69681981408803
-7.62085328971851
-7.52442039606720
-8.11363246661345
-6.80052803973493
-6.17988482857107
-8.44902257214543
-7.57223223341701
-7.66840399451422
-8.03690642387083
-7.57359126043273
-8.24224748060858
-7.58681373575456
-8.73378369030982
-8.73378369030982
-11.8669780157887
-8.86178847799700
-9.83481675490216
-7.53052600695490
-7.71219808564149
-7.66194035429697
-9.24851465113777
-8.31099616388948
-8.21756653471742
-7.69681981408803
-7.59668029796567
-7.59648145857482
-7.86270942684020
-9.51061754353300
-7.55870361835822
-8.06119083515630
-7.72021294497420
-8.17106888666584
-7.64328368211277
-7.52712278422733
-7.56958440518818
-7.74391518436769
-8.21756653471742
-8.01094411298626
-7.72845244546084
-9.83481675490216
-9.33931464631912
-8.08673281479545
-7.76378177710592
-7.58369864097891
-7.59668029796567
-7.63172983714753
-7.76378177710592
-7.55236017981197
-7.59207131558810
-8.09632510375328
-7.54303867794442
-7.56869515297487
-7.82470020333346
-7.96777194362294
-7.77528470073652
-7.93812966408568
-11.5718214469640
-7.52812656768870
-8.09814072950902
-7.58681373575456
-7.64932237695516
-7.79296616597403
-7.69681981408803
-7.57973247840707
-7.55236017981197
-9.47732428288640
-7.91317362025366
-7.62085328971851
-7.92398003830680
-7.69402135862401
-8.19386064070469
-7.89693243769673
-7.11051087298058
-9.99256291819610
-7.62620837882057
-7.79296616597403
-7.59648145857482
-10.7025488043109
-11.5718214469640
-9.35621414830203
-7.62085328971851
-7.52624991607967
-7.89693243769673
-7.61566180339380
-6.33357470821327
-7.93575031922408
-7.71219808564149
-7.55544331390233
-8.54612226160648
-13.5226128804588
-8.60513993383265
-7.52926102812551
-7.52550828190041
-7.69681981408803
-7.95068401876946
-10.7025488043109
-7.53052600695490
-7.79296616597403
-7.58681373575456
-7.59207131558810
-7.62536577448614
-7.81382342991245
-7.62085328971851
-7.52378549814768
-7.67530397438307
-7.98330509047000
-7.70440217633400
-7.55037605424516
-7.57973247840707
-6.60901996605464
-7.61914317811000
-7.54085786125493
-8.29481066108005
-7.88400140372283
-7.70324296644044
-7.74562968048815
-7.71219808564149
-7.52378549814768
-8.81853605396506
-9.59318290639588
-7.92930189188699
-7.53689070693910
-7.53689070693910
-7.66194035429697
-7.56214467960245
-8.21756653471742
-9.15620258794253
-8.86178847799700
-7.76234600240654
-7.58681373575456
-7.52403542750174
-7.74562968048815
-7.59163829972666
-7.71219808564149
-7.54303867794442
-8.60640299384980
-7.85924985236735
-8.56210682359313
-8.18605365927744
-7.83588940308001
-7.88400140372283
-7.84740205277450
-7.59207131558810
-7.85089149802891
-8.44902257214543
-7.68514946166054
-11.2640014570471
-10.2597775440803
-7.52407519047161
-6.17988482857107
-7.64932237695516
-7.52489828137175
-8.06119083515630
-7.57223223341701
-8.74043230467104
-9.11768273265416
-7.92398003830680
-7.60744004186853
-7.91025332030168
-9.61820491527049
-7.59163829972666
-7.77528470073652
-8.26797070917853
-7.99176131078817
-7.63106386987809
-9.35621414830203
-10.2597775440803
-7.52483262134258
-6.47527765598563
-8.20367540598280
-7.82470020333346
-4.79059253329772
-7.57223223341701
-7.79146441298475
-7.69681981408803
-7.59163829972666
-8.56210682359313
-8.14200216711285
-9.07183895497076
-8.20367540598280
-7.52550828190041
-8.60427179740778
-7.80324868761469
-9.07183895497076
-7.59163829972666
-6.09667434138684
-8.21756653471742
-7.53948908875075
-9.35621414830203
-8.69683354012539
-7.81382342991245
-6.17988482857107
-8.71334253071435
-7.74562968048815
-7.54779717523620
-8.35156194629922
-7.29876832787058
-9.03274903818972
-7.52483262134258
-7.80324868761469
-7.84740205277450
-7.59207131558810
-8.18605365927744
-7.63172983714753
-7.91317362025366
-8.39497774781345
-8.48469204462681
-7.53880866968341
-7.92398003830680
-6.86292851059031
-8.29481066108005
-8.41514378448734
-7.72279114624832
-8.56210682359313
-7.87144523076253
-8.60513993383265
-8.48469204462681
-8.44158871095187
-6.98677603028219
-8.06119083515630
-8.56210682359313
-7.99176131078817
-8.03690642387083
-7.89562378902147
-7.63106386987809
-8.73378369030982
-7.55892015289115
-7.96777194362294
-7.52550828190041
-8.08673281479545
-7.81382342991245
-7.63184571709675
-9.47732428288640
-7.85924985236735
-9.69066124812543
-7.71219808564149
-10.6355179765356
-9.47732428288640
-7.53510365665048
-8.56210682359313
-7.61566180339380
-10.1650907565018
-7.54535159657007
-7.64561025452926
-8.74043230467104
-7.74391518436769
-10.0348749835056
-8.24224748060858
-7.66840399451422
-6.47527765598563
-7.52384256639365
-8.14200216711285
-7.84726580539393
-7.52386331316110
-7.59163829972666
-8.03690642387083
-6.25855457038248
-7.77324123052191
-7.52812656768870
-7.96777194362294
-7.67661438057646
-8.60427179740778
-7.58369864097891
-6.09667434138684
-7.98330509047000
-7.56869515297487
-6.40563367960425
-8.14200216711285
-8.41514378448734
-7.54173394999510
-7.72021294497420
-7.85924985236735
-5.54681741654894
-7.52712278422733
-7.52624991607967
-7.52624991607967
-8.74789981698550
-8.32285003989518
-7.04857438984455
-6.60901996605464
-7.56214467960245
-8.28087234627460
-7.71219808564149
-8.60427179740778
-7.85924985236735
-5.54681741654894
-7.52712278422733
-7.52624991607967
-6.98677603028219
-7.52624991607967
-8.86178847799700
-5.91141550794798
-8.32285003989518
-7.04857438984455
-6.60901996605464
-7.56214467960245
-8.28087234627460
-7.71219808564149
-7.97074779282341
-8.26797070917853
-8.90631658402007
-8.10764896541281
-7.52436508158767
-7.83588940308001
-7.95068401876946
-7.52384256639365
-7.85924985236735
-9.25023474355606
-10.0348749835056
-7.79146441298475
-7.52928363223915
-8.60427179740778
-7.60575928468596
-6.80052803973493
-6.33357470821327
-8.74043230467104
-7.52436508158767
-7.59163829972666
-7.87881613401855
-7.53370048675980
-7.59163829972666
-7.52436508158767
-8.48469204462681
-8.10764896541281
-7.54779717523620
-7.67530397438307
-7.60194551162688
-6.00773358289390
-7.59668029796567
-7.80324868761469
-8.60513993383265
-7.58681373575456
-7.52550828190041
-7.52407519047161
-7.91025332030168
-9.21408979836971
-7.59668029796567
-7.23544498696657
-8.64907845341267
-6.47527765598563
-6.98677603028219
-7.55870361835822
-7.53370048675980
-8.41514378448734
-9.24851465113777
-7.77886399287228
-7.79146441298475
-7.54779717523620
-7.60194551162688
-7.89562378902147
-10.6806721384440
-7.83245042532343
-7.55236017981197
-11.4712199449758
-9.83481675490216
-7.57591085902745
-7.52550828190041
-7.52384256639365
-5.54681741654894
-7.11051087298058
-7.68227546483374
-9.42795488292482
-7.52403542750174
-8.20367540598280
-9.15620258794253
-7.68944586808849
-7.52707491909667
-7.52618620527154
-10.6355179765356
-7.54779717523620
-8.74789981698550
-8.44158871095187
-7.57591085902745
-8.54612226160648
-7.61317032980251
-7.78296659936635
-7.60104341387035
-7.52442039606720
-7.52712278422733
-7.42797813507270
-8.44902257214543
-8.09814072950902
-8.06904573517437
-7.56214467960245
-9.24851465113777
-7.87144523076253
-7.63742058078466
-8.01590800724375
-8.08673281479545
-7.96777194362294
-13.5226128804588
-9.95335791579956
-7.52489828137175
-7.79146441298475
-9.99256291819610
-7.56958440518818
-8.60427179740778
-8.20367540598280
-7.53207856892533
-7.53510365665048
-7.53547473696603
-9.40367727539954
-8.32285003989518
-7.53370048675980
-7.68944586808849
-7.59648145857482
-7.64561025452926
-8.17196862743035
-7.60194551162688
-6.98677603028219
-7.52550828190041
-7.70440217633400
-7.62085328971851
-13.5226128804588
-8.44158871095187
-7.52483262134258
-7.81823115527801
-7.87881613401855
-7.91317362025366
-7.58220112646448
-6.33357470821327
-8.14200216711285
-7.53880866968341
-8.19386064070469
-7.63859104225231
-7.29876832787058
-7.55236017981197
-7.68944586808849
-5.54681741654894
-9.42795488292482
-7.79146441298475
-7.93812966408568
-7.65291235959699
-9.25023474355606
-7.23544498696657
-9.99256291819610
-7.84740205277450
-9.11768273265416
-7.52384256639365
-6.80052803973493
-7.53052600695490
-7.53948908875075
-7.56869515297487
-7.58369864097891
-7.53880866968341
-7.53689070693910
-7.61566180339380
-7.81382342991245
-7.74391518436769
-7.52403542750174
-6.98677603028219
-8.90631658402007
-11.5718214469640
-8.01590800724375
-7.56185239162976
-7.52618620527154
-7.53060692858576
-8.48971013386766
-7.52928363223915
-7.82470020333346
-7.89693243769673
-8.60640299384980
-7.52436508158767
-7.60194551162688
-7.61914317811000
-7.53192142493641
-8.14200216711285
-8.06119083515630
-7.53344728190518
-7.56869515297487
-7.42797813507270
-7.53948908875075
-8.56210682359313
-7.68944586808849
-7.52712278422733
-5.91141550794798
-6.86292851059031
-9.25023474355606
-7.55308895716586
-7.59648145857482
-7.73314797391540
-7.87144523076253
-8.09632510375328
-7.55236017981197
-7.54535159657007
-8.03302800218922
-7.52386331316110
-7.99176131078817
-10.6355179765356
-7.82470020333346
-6.33357470821327
-7.93812966408568
-8.21756653471742
-7.54303867794442
-8.35218106398091
-11.5718214469640
-7.53370048675980
-6.47527765598563
-7.53740350038439
-7.49423182109635
-10.6806721384440
-8.26797070917853
-8.44158871095187
-8.08673281479545
-8.23728599529485
-7.62085328971851
-9.40367727539954
-7.70440217633400
-8.92577310556261
-7.65554007225120
-7.52378549814768
-9.11768273265416
-7.52618620527154
-8.41514378448734
-8.18605365927744
-8.23728599529485
-7.52384256639365
-7.55308895716586
-7.54779717523620
-7.53207856892533
-7.84726580539393
-7.77528470073652
-5.54681741654894
-8.01590800724375
-10.6355179765356
-7.61914317811000
-7.56214467960245
-7.60194551162688
-7.62620837882057
-7.84740205277450
-8.31099616388948
-7.04857438984455
-7.69402135862401
-7.68944586808849
-7.57591085902745
-8.99545694516130
-7.55037605424516
-7.53510365665048
-7.62536577448614
-8.54612226160648
-8.73378369030982
-6.98677603028219
-6.54295031799576
-7.55593669206292
-7.84726580539393
-10.6806721384440
-7.77886399287228
-7.67661438057646
-8.39497774781345
-7.74562968048815
-7.60744004186853
-8.39497774781345
-7.57359126043273
-8.60427179740778
-7.72021294497420
-6.73755557116686
-7.63859104225231
-7.53052600695490
-8.29481066108005
-8.10764896541281
-7.52810686349216
-7.66194035429697
-7.67530397438307
-7.36288676378296
-10.5430993024850
-10.5430993024850
-7.88400140372283
-7.97074779282341
-7.97074779282341
-7.61317032980251
-8.23728599529485
-7.76675339538792
-7.62085328971851
-8.87459622593636
-8.28087234627460
-7.53060692858576
-9.42795488292482
-7.78296659936635
-7.81382342991245
-6.60901996605464
-9.07183895497076
-6.86292851059031
-7.54303867794442
-7.54779717523620
-7.87144523076253
-6.09667434138684
-7.60575928468596
-7.71219808564149
-9.24851465113777
-8.12801130830255
-7.60194551162688
-7.57223223341701
-8.87459622593636
-8.24224748060858
-10.6806721384440
-7.79146441298475
-7.79146441298475
-7.58681373575456
-7.75458040106707
-7.56958440518818
-9.00498437360369
-7.84726580539393
-6.25855457038248
-6.80052803973493
-7.58220112646448
-9.83481675490216
-7.53370048675980
-7.53880866968341
-7.89562378902147
-6.98677603028219
-11.5718214469640
-8.71334253071435
-8.60513993383265
-7.66050690004152
-11.8669780157887
-7.52442039606720
-7.72021294497420
-7.77886399287228
-7.52810686349216
-7.54779717523620
-9.42795488292482
-8.74043230467104
-7.55593669206292
-8.44158871095187
-6.47527765598563
-7.69681981408803
-7.58369864097891
-8.24224748060858
-8.38170259346082
-7.84726580539393
-7.53192142493641
-8.14913592175012
-6.98677603028219
-7.53740350038439
-7.54535159657007
-10.1650907565018
-7.62620837882057
-7.69402135862401
-7.56185239162976
-9.83481675490216
-8.14200216711285
-9.33931464631912
-7.71219808564149
-8.48971013386766
-7.56577027944918
-8.44158871095187
-7.72279114624832
-7.58220112646448
-7.52378549814768
-8.44902257214543
-8.44902257214543
-7.56529826717878
-7.52403542750174
-8.03302800218922
-8.49180556635369
-7.71219808564149
-7.85924985236735
-13.5226128804588
-7.70211483925224
-8.09632510375328
-7.70440217633400
-8.14913592175012
-8.32285003989518
-7.52403542750174
-7.78296659936635
-7.87144523076253
-7.77324123052191
-7.76378177710592
-7.52407519047161
-7.86270942684020
-7.77528470073652
-7.70440217633400
-7.62085328971851
-8.60640299384980
-7.72279114624832
-7.67530397438307
-7.89693243769673
-7.58681373575456
-7.56204032106071
-7.58369864097891
-7.98330509047000
-7.53510365665048
-8.60427179740778
-7.81823115527801
-8.44902257214543
-7.71219808564149
-7.55037605424516
-7.56214467960245
-9.69066124812543
-8.18605365927744
-6.51540243234185
-6.51540243234185
-6.51540243234185
-6.51540243234185
-6.51540243234185
-6.51540243234185
-6.51540243234185
-6.51540243234185
-6.51540243234185
-6.51540243234185
-6.51540243234185
-6.51540243234185
-6.51540243234185
-6.51540243234185
-6.51540243234185
-6.51540243234185
-6.51540243234185
-6.51540243234185
-6.51540243234185
-6.51540243234185
-6.51540243234185
-6.51540243234185
-6.51540243234185
-6.51540243234185
-6.51540243234185
-6.51540243234185
-6.51540243234185
-6.51540243234185
-6.51540243234185
-6.51540243234185
-6.51540243234185
-6.51540243234185
-6.51540243234185
-6.51540243234185
-6.51540243234185
-6.51540243234185
-6.51540243234185
-6.51540243234185
-6.51540243234185
-6.51540243234185
-6.51540243234185
-6.51540243234185
-6.51540243234185
-6.51540243234185
-6.51540243234185
-6.51540243234185
-6.51540243234185
-6.51540243234185
-6.51540243234185
-6.51540243234185
-6.51540243234185
-6.51540243234185
-6.51540243234185
-6.51540243234185
-6.51540243234185
-6.51540243234185
-6.51540243234185
-6.51540243234185
-6.51540243234185
-6.51540243234185
-6.51540243234185
-6.51540243234185
-6.51540243234185
-6.51540243234185
-6.51540243234185
-6.51540243234185
-6.51540243234185
-6.51540243234185
-6.51540243234185
-6.51540243234185
-6.51540243234185
-6.51540243234185
-6.51540243234185
-6.51540243234185
-6.51540243234185
-6.51540243234185
-6.51540243234185
-6.51540243234185
-6.51540243234185
-6.51540243234185
-6.51540243234185
-6.51540243234185
-6.51540243234185
-6.51540243234185
-6.51540243234185
-6.51540243234185
-6.51540243234185
-6.51540243234185
-6.51540243234185
-6.51540243234185
-6.51540243234185
-6.51540243234185
-6.51540243234185
-6.51540243234185
-6.51540243234185
-6.51540243234185
-6.51540243234185
-6.51540243234185
-6.51540243234185
-6.51540243234185
-6.51540243234185
-6.51540243234185
-6.51540243234185
-6.51540243234185
-6.51540243234185
-6.51540243234185
-6.51540243234185
-6.51540243234185
-6.51540243234185
-6.51540243234185
-6.51540243234185
-6.51540243234185
-6.51540243234185
-6.51540243234185
-6.51540243234185
-6.51540243234185
-6.51540243234185
-6.51540243234185
-6.51540243234185
-6.51540243234185
-6.51540243234185
-6.51540243234185
-6.51540243234185
-6.51540243234185
-6.51540243234185
-6.51540243234185
-6.51540243234185
-6.51540243234185
-6.51540243234185
-6.51540243234185
-6.51540243234185
-6.51540243234185
-6.51540243234185
-6.51540243234185
-6.51540243234185
-6.51540243234185
-6.51540243234185
-6.51540243234185
-6.51540243234185
-6.51540243234185
-6.51540243234185
-6.51540243234185
-6.51540243234185
-6.51540243234185
-6.51540243234185
-6.51540243234185
-6.51540243234185
-6.51540243234185
-6.51540243234185
-6.51540243234185
-6.51540243234185
-6.51540243234185
-6.51540243234185
-6.51540243234185
-6.51540243234185
-6.51540243234185
-6.51540243234185
-6.51540243234185
-6.51540243234185
-6.51540243234185
-6.51540243234185
-6.51540243234185
-6.51540243234185
-6.51540243234185
-6.51540243234185
-6.51540243234185
-6.51540243234185
-6.51540243234185
-6.51540243234185
-6.51540243234185
-6.51540243234185
-6.51540243234185
-6.51540243234185
-6.51540243234185
-6.51540243234185
-6.51540243234185
-6.51540243234185
-6.51540243234185
-6.51540243234185
-6.51540243234185
-6.51540243234185
-6.51540243234185
-6.51540243234185
-6.51540243234185
-6.51540243234185
-6.51540243234185
-6.51540243234185
-6.51540243234185
-6.51540243234185
-6.51540243234185
-6.51540243234185
-6.51540243234185
-6.51540243234185
-6.51540243234185
-6.51540243234185
-6.51540243234185
-6.51540243234185
-6.51540243234185
-6.51540243234185
-6.51540243234185
-6.51540243234185
-6.51540243234185
-6.51540243234185
-6.51540243234185
-6.51540243234185
-6.51540243234185
-6.51540243234185
-6.51540243234185
-6.51540243234185
-6.51540243234185
-6.51540243234185
-6.51540243234185
-6.51540243234185
-6.51540243234185
-6.51540243234185
-6.51540243234185
-6.51540243234185
-6.51540243234185
-6.51540243234185
-6.51540243234185
-6.51540243234185
-6.51540243234185
-6.51540243234185
-6.51540243234185
-6.51540243234185
-6.51540243234185
-6.51540243234185
-6.51540243234185
-6.51540243234185
-6.51540243234185
-6.51540243234185
-6.51540243234185
-6.51540243234185
-6.51540243234185
-6.51540243234185
-6.51540243234185
-6.51540243234185
-6.51540243234185
-6.51540243234185
-6.51540243234185
-6.51540243234185
-6.51540243234185
-6.51540243234185
-6.51540243234185
-6.51540243234185
-6.51540243234185
-6.51540243234185
-6.51540243234185
-6.51540243234185
-6.51540243234185
-6.51540243234185
-6.51540243234185
-6.51540243234185
-6.51540243234185
-6.51540243234185
-6.51540243234185
-6.51540243234185
-6.51540243234185
-6.51540243234185
-6.51540243234185
-6.51540243234185
-6.51540243234185
-6.51540243234185
-6.51540243234185
-6.51540243234185
-6.51540243234185
-6.51540243234185
-6.51540243234185
-6.51540243234185
-6.51540243234185
-6.51540243234185
-6.51540243234185
-6.51540243234185
-6.51540243234185
-6.51540243234185
-6.51540243234185
-6.51540243234185
-6.51540243234185
-6.51540243234185
-6.51540243234185
-6.51540243234185
-6.51540243234185
-6.51540243234185
-6.51540243234185
-6.51540243234185
-6.51540243234185
-6.51540243234185
-6.51540243234185
-6.51540243234185
-6.51540243234185
-6.51540243234185
-6.51540243234185
-6.51540243234185
-6.51540243234185
-6.51540243234185
-6.51540243234185
-6.51540243234185
-6.51540243234185
-6.51540243234185
-6.51540243234185
-6.51540243234185
-6.51540243234185
-6.51540243234185
-6.51540243234185
-6.51540243234185
-6.51540243234185
-6.51540243234185
-6.51540243234185
-6.51540243234185
-6.51540243234185
-6.51540243234185
-6.51540243234185
-6.51540243234185
-6.51540243234185
-6.51540243234185
-6.51540243234185
-6.51540243234185
-6.51540243234185
-6.51540243234185
-6.51540243234185
-6.51540243234185
-6.51540243234185
-6.51540243234185
-6.51540243234185
-6.51540243234185
-6.51540243234185
-6.51540243234185
-6.51540243234185
-6.51540243234185
-6.51540243234185
-6.51540243234185
-6.51540243234185
-6.51540243234185
-6.51540243234185
-6.51540243234185
-6.51540243234185
-6.51540243234185
-6.51540243234185
-6.51540243234185
-6.51540243234185
-6.51540243234185
-6.51540243234185
-6.51540243234185
-6.51540243234185
-6.51540243234185
-6.51540243234185
-6.51540243234185
-6.51540243234185
-6.51540243234185
-6.51540243234185
-6.51540243234185
-6.51540243234185
-6.51540243234185
-6.51540243234185
-6.51540243234185
-6.51540243234185
-6.51540243234185
-6.51540243234185
-6.51540243234185
-6.51540243234185
-6.51540243234185
-6.51540243234185
-6.51540243234185
-6.51540243234185
-6.51540243234185
-6.51540243234185
-6.51540243234185
-6.51540243234185
-6.51540243234185
-6.51540243234185
-6.51540243234185
-6.51540243234185
-6.51540243234185
-6.51540243234185
-6.51540243234185
-6.51540243234185
-6.51540243234185
-6.51540243234185
-6.51540243234185
-6.51540243234185
-6.51540243234185
-6.51540243234185
-6.51540243234185
-6.51540243234185
-6.51540243234185
-6.51540243234185
-6.51540243234185
-6.51540243234185
-6.51540243234185
-6.51540243234185
-6.51540243234185
-6.51540243234185
-6.51540243234185
-6.51540243234185
-6.51540243234185
-6.51540243234185
-6.51540243234185
-6.51540243234185
-6.51540243234185
-6.51540243234185
-6.51540243234185
-6.51540243234185
-6.51540243234185
-6.51540243234185
-6.51540243234185
-6.51540243234185
-6.51540243234185
-6.51540243234185
-6.51540243234185
-6.51540243234185
-6.51540243234185
-6.51540243234185
-6.51540243234185
-6.51540243234185
-6.51540243234185
-6.51540243234185
-6.51540243234185
-6.51540243234185
-6.51540243234185
-6.51540243234185
-6.51540243234185
-6.51540243234185
-6.51540243234185
-6.51540243234185
-6.51540243234185
-6.51540243234185
-6.51540243234185
-6.51540243234185
-6.51540243234185
-6.51540243234185
-6.51540243234185
-6.51540243234185
-6.51540243234185
-6.51540243234185
-6.51540243234185
-6.51540243234185
-6.51540243234185
-6.51540243234185
-6.51540243234185
-6.51540243234185
-6.51540243234185
-6.51540243234185
-6.51540243234185
-6.51540243234185
-6.51540243234185
-6.51540243234185
-6.51540243234185
-6.51540243234185
-6.51540243234185
-6.51540243234185
-6.51540243234185
-6.51540243234185
-6.51540243234185
-6.51540243234185
-6.51540243234185
-6.51540243234185
-6.51540243234185
-6.51540243234185
-6.51540243234185
-6.51540243234185
-6.51540243234185
-6.51540243234185
-6.51540243234185
-6.51540243234185
-6.51540243234185
-6.51540243234185
-6.51540243234185
-6.51540243234185
-6.51540243234185
-6.51540243234185
-6.51540243234185
-6.51540243234185
-6.51540243234185
-6.51540243234185
-6.51540243234185
-6.51540243234185
-6.51540243234185
-6.51540243234185
-6.51540243234185
-6.51540243234185
-6.51540243234185
-6.51540243234185
-6.51540243234185
-6.51540243234185
-6.51540243234185
-6.51540243234185
-6.51540243234185
-6.51540243234185
-6.51540243234185
-6.51540243234185
-6.51540243234185
-6.51540243234185
-6.51540243234185
-6.51540243234185
-6.51540243234185
-6.51540243234185
-6.51540243234185
-6.51540243234185
-6.51540243234185
-6.51540243234185
-6.51540243234185
-6.51540243234185
-6.51540243234185
-6.51540243234185
-6.51540243234185
-6.51540243234185
-6.51540243234185
-6.51540243234185
-6.51540243234185
-6.51540243234185
-6.51540243234185
-6.51540243234185
-6.51540243234185
-6.51540243234185
-6.51540243234185
-6.51540243234185
-6.51540243234185
-6.51540243234185
-6.51540243234185
-6.51540243234185
-6.51540243234185
-6.51540243234185
-6.51540243234185
-6.51540243234185
-6.51540243234185
-6.51540243234185
-6.51540243234185
-6.51540243234185
-6.51540243234185
-6.51540243234185
-6.51540243234185
-6.51540243234185
-6.51540243234185
-6.51540243234185
-6.51540243234185
-6.51540243234185
-6.51540243234185
-6.51540243234185
-6.51540243234185
-6.51540243234185
-6.51540243234185
-6.51540243234185
-6.51540243234185
-6.51540243234185
-6.51540243234185
-6.51540243234185
-6.51540243234185
-6.51540243234185
-6.51540243234185
-6.51540243234185
-6.51540243234185
-6.51540243234185
-6.51540243234185
-6.51540243234185
-6.51540243234185
-6.51540243234185
-6.51540243234185
-6.51540243234185
-6.51540243234185
-6.51540243234185
-6.51540243234185
-6.51540243234185
-6.51540243234185
-6.51540243234185
-6.51540243234185
-6.51540243234185
-6.51540243234185
-6.51540243234185
-6.51540243234185
-6.51540243234185
-6.51540243234185
-6.51540243234185
-6.51540243234185
-6.51540243234185
-6.51540243234185
-6.51540243234185
-6.51540243234185
-6.51540243234185
-6.51540243234185
-6.51540243234185
-6.51540243234185
-6.51540243234185
-6.51540243234185
-6.51540243234185
-6.51540243234185
-6.51540243234185
-6.51540243234185
-6.51540243234185
-6.51540243234185
-6.51540243234185
-6.51540243234185
-6.51540243234185
-6.51540243234185
-6.51540243234185
-6.51540243234185
-6.51540243234185
-6.51540243234185
-6.51540243234185
-6.51540243234185
-6.51540243234185
-6.51540243234185
-6.51540243234185
-6.51540243234185
-6.51540243234185
-6.51540243234185
-6.51540243234185
-6.51540243234185
-6.51540243234185
-6.51540243234185
-6.51540243234185
-6.51540243234185
-6.51540243234185
-6.51540243234185
-6.51540243234185
-6.51540243234185
-6.51540243234185
-6.51540243234185
-6.51540243234185
-6.51540243234185
-6.51540243234185
-6.51540243234185
-6.51540243234185
-6.51540243234185
-6.51540243234185
-6.51540243234185
-6.51540243234185
-6.51540243234185
-6.51540243234185
-6.51540243234185
-6.51540243234185
-6.51540243234185
-6.51540243234185
-6.51540243234185
-6.51540243234185
-6.51540243234185
-6.51540243234185
-6.51540243234185
-6.51540243234185
-6.51540243234185
-6.51540243234185
-6.51540243234185
-6.51540243234185
-6.51540243234185
-6.51540243234185
-6.51540243234185
-6.51540243234185
-6.51540243234185
-6.51540243234185
-6.51540243234185
-6.51540243234185
-6.51540243234185
-6.51540243234185
-6.51540243234185
-6.51540243234185
-6.51540243234185
-6.51540243234185
-6.51540243234185
-6.51540243234185
-6.51540243234185
-6.51540243234185
-6.51540243234185
-6.51540243234185
-6.51540243234185
-6.51540243234185
-6.51540243234185
-6.51540243234185
-6.51540243234185
-6.51540243234185
-6.51540243234185
-6.51540243234185
-6.51540243234185
-6.51540243234185
-6.51540243234185
-6.51540243234185
-6.51540243234185
-6.51540243234185
-6.51540243234185
-6.51540243234185
-6.51540243234185
-6.51540243234185
-6.51540243234185
-6.51540243234185
-6.51540243234185
-6.51540243234185
-6.51540243234185
-6.51540243234185
-6.51540243234185
-6.51540243234185
-6.51540243234185
-6.51540243234185
-6.51540243234185
-6.51540243234185
-6.51540243234185
-6.51540243234185
-6.51540243234185
-6.51540243234185
-6.51540243234185
-6.51540243234185
-6.51540243234185
-6.51540243234185
-6.51540243234185
-6.51540243234185
-6.51540243234185
-6.51540243234185
-6.51540243234185
-6.51540243234185
-6.51540243234185
-6.51540243234185
-6.51540243234185
-6.51540243234185
-6.51540243234185
-6.51540243234185
-6.51540243234185
-6.51540243234185
-6.51540243234185
-6.51540243234185
-6.51540243234185
-6.51540243234185
-6.51540243234185
-6.51540243234185
-6.51540243234185
-6.51540243234185
-6.51540243234185
-6.51540243234185
-6.51540243234185
-6.51540243234185
-6.51540243234185
-6.51540243234185
-6.51540243234185
-6.51540243234185
-6.51540243234185
-6.51540243234185
-6.51540243234185
-6.51540243234185
-6.51540243234185
-6.51540243234185
-6.51540243234185
-6.51540243234185
-6.51540243234185
-6.51540243234185
-6.51540243234185
-6.51540243234185
-6.51540243234185
-6.51540243234185
-6.51540243234185
-6.51540243234185
-6.51540243234185
-6.51540243234185
-6.51540243234185
-6.51540243234185
-6.51540243234185
-6.51540243234185
-6.51540243234185
-6.51540243234185
-6.51540243234185
-6.51540243234185
-6.51540243234185
-6.51540243234185
-6.51540243234185
-6.51540243234185
-6.51540243234185
-6.51540243234185
-6.51540243234185
-6.51540243234185
-6.51540243234185
-6.51540243234185
-6.51540243234185
-6.51540243234185
-6.51540243234185
-6.51540243234185
-6.51540243234185
-6.51540243234185
-6.51540243234185
-6.51540243234185
-6.51540243234185
-6.51540243234185
-6.51540243234185
-6.51540243234185
-6.51540243234185
-6.51540243234185
-6.51540243234185
-6.51540243234185
-6.51540243234185
-6.51540243234185
-6.51540243234185
-6.51540243234185
-6.51540243234185
-6.51540243234185
-6.51540243234185
-6.51540243234185
-6.51540243234185
-6.51540243234185
-6.51540243234185
-6.51540243234185
-6.51540243234185
-6.51540243234185
-6.51540243234185
-6.51540243234185
-6.51540243234185
-6.51540243234185
-6.51540243234185
-6.51540243234185
-6.51540243234185
-6.51540243234185
-6.51540243234185
-6.51540243234185
-6.51540243234185
-6.51540243234185
-6.51540243234185
-6.51540243234185
-6.51540243234185
-6.51540243234185
-6.51540243234185
-6.51540243234185
-6.51540243234185
-6.51540243234185
-6.51540243234185
-6.51540243234185
-6.51540243234185
-6.51540243234185
-6.51540243234185
-6.51540243234185
-6.51540243234185
-6.51540243234185
-6.51540243234185
-6.51540243234185
-6.51540243234185
-6.51540243234185
-6.51540243234185
-6.51540243234185
-6.51540243234185
-6.51540243234185
-6.51540243234185
-6.51540243234185
-6.51540243234185
-6.51540243234185
-6.51540243234185
-6.51540243234185
-6.51540243234185
-6.51540243234185
-6.51540243234185
-6.51540243234185
-6.51540243234185
-6.51540243234185
-6.51540243234185
-6.51540243234185
-6.51540243234185
-6.51540243234185
-6.51540243234185
-6.51540243234185
-6.51540243234185
-6.51540243234185
-6.51540243234185
-6.51540243234185
-6.51540243234185
-6.51540243234185
-6.51540243234185
-6.51540243234185
-6.51540243234185
-6.51540243234185
-6.51540243234185
-6.51540243234185
-6.51540243234185
-6.51540243234185
-6.51540243234185
-6.51540243234185
-6.51540243234185
-6.51540243234185
-6.51540243234185
-6.51540243234185
-6.51540243234185
-6.51540243234185
-6.51540243234185
-6.51540243234185
-6.51540243234185
-6.51540243234185
-6.51540243234185
-6.51540243234185
-6.51540243234185
-6.51540243234185
-6.51540243234185
-6.51540243234185
-6.51540243234185
-6.51540243234185
-6.51540243234185
-6.51540243234185
-6.51540243234185
-6.51540243234185
-6.51540243234185
-6.51540243234185
-6.51540243234185
-6.51540243234185
-6.51540243234185
-6.51540243234185
-6.51540243234185
-6.51540243234185
-6.51540243234185
-6.51540243234185
-6.51540243234185
-6.51540243234185
-6.51540243234185
-6.51540243234185
-6.51540243234185
-6.51540243234185
-6.51540243234185
-6.51540243234185
-6.51540243234185
-6.51540243234185
-6.51540243234185
-6.51540243234185
-6.51540243234185
-6.51540243234185
-6.51540243234185
-6.51540243234185
-6.51540243234185
-6.51540243234185
-6.51540243234185
-6.51540243234185
-6.51540243234185
-6.51540243234185
-6.51540243234185
-6.51540243234185
-6.51540243234185
-6.51540243234185
-6.51540243234185
-6.51540243234185
-6.51540243234185
-6.51540243234185
-6.51540243234185
-6.51540243234185
-6.51540243234185
-6.51540243234185
-6.51540243234185
-6.51540243234185
-6.51540243234185
-6.51540243234185
-6.51540243234185
-6.51540243234185
-6.51540243234185
-6.51540243234185
-6.51540243234185
-6.51540243234185
-6.51540243234185
-6.51540243234185
-6.51540243234185
-6.51540243234185
-6.51540243234185
-6.51540243234185
-6.51540243234185
-6.51540243234185
-6.51540243234185
-6.51540243234185
-6.51540243234185
-6.51540243234185
-6.51540243234185
-6.51540243234185
-6.51540243234185
-6.51540243234185
-6.51540243234185
-6.51540243234185
-6.51540243234185
-6.51540243234185
-6.51540243234185
-6.51540243234185
-6.51540243234185
-6.51540243234185
-6.51540243234185
-6.51540243234185
-6.51540243234185
-6.51540243234185
-6.51540243234185
-6.51540243234185
-6.51540243234185
-6.51540243234185
-6.51540243234185
-6.51540243234185
-6.51540243234185
-6.51540243234185
-6.51540243234185
-6.51540243234185
-6.51540243234185
-6.51540243234185
-6.51540243234185
-6.51540243234185
-6.51540243234185
-6.51540243234185
-6.51540243234185
-6.51540243234185
-6.51540243234185
-6.51540243234185
-6.51540243234185
-6.51540243234185
-6.51540243234185
-6.51540243234185
-6.51540243234185
-6.51540243234185
-6.51540243234185
-6.51540243234185
-6.51540243234185
-6.51540243234185
-6.51540243234185
-6.51540243234185
-6.51540243234185
-6.51540243234185
-6.51540243234185
-6.51540243234185
-6.51540243234185
-6.51540243234185
-6.51540243234185
-6.51540243234185
-6.51540243234185
-6.51540243234185
-6.51540243234185
-6.51540243234185
-6.51540243234185
-6.51540243234185
-6.51540243234185
-6.51540243234185
-6.51540243234185
-6.51540243234185
-6.51540243234185
-6.51540243234185
-6.51540243234185
-6.51540243234185
-6.51540243234185
-6.51540243234185
-6.51540243234185
-6.51540243234185
-6.51540243234185
-6.51540243234185
-6.51540243234185
-6.51540243234185
-6.51540243234185
-6.51540243234185
-6.51540243234185
-6.51540243234185
-6.51540243234185
-6.51540243234185
-6.51540243234185
-6.51540243234185
-6.51540243234185
-6.51540243234185
-6.51540243234185
-6.51540243234185
-6.51540243234185
-6.51540243234185
-6.51540243234185
-6.51540243234185
-6.51540243234185
-6.51540243234185
-6.51540243234185
-6.51540243234185
-6.51540243234185
-6.51540243234185
-6.51540243234185
-6.51540243234185
-6.51540243234185
-6.51540243234185
-6.51540243234185
-6.51540243234185
-6.51540243234185
-6.51540243234185
-6.51540243234185
-6.51540243234185
-6.51540243234185
-6.51540243234185
-6.51540243234185
-6.51540243234185
-6.51540243234185
-6.51540243234185
-6.51540243234185
-6.51540243234185
-6.51540243234185
-6.51540243234185
-6.51540243234185
-6.51540243234185
-6.51540243234185
-6.51540243234185
-6.51540243234185
-6.51540243234185
-6.51540243234185
-6.51540243234185
-6.51540243234185
-6.51540243234185
-6.51540243234185
-6.51540243234185
-6.51540243234185
-6.51540243234185
-6.51540243234185
-6.51540243234185
-6.51540243234185
-6.51540243234185
-6.51540243234185
-6.51540243234185
-6.51540243234185
-6.51540243234185
-6.51540243234185
-6.51540243234185
-6.51540243234185
-6.51540243234185
-6.51540243234185
-6.51540243234185
-6.51540243234185
-6.51540243234185
-6.51540243234185
-6.51540243234185
-6.51540243234185
-6.51540243234185
-6.51540243234185
-6.51540243234185
-6.51540243234185
-6.51540243234185
-6.51540243234185
-6.51540243234185
-6.51540243234185
-6.51540243234185
-6.51540243234185
-6.51540243234185
-6.51540243234185
-6.51540243234185
-6.51540243234185
-6.51540243234185
-6.51540243234185
-6.51540243234185
-6.51540243234185
-6.51540243234185
-6.51540243234185
-6.51540243234185
-6.51540243234185
-6.51540243234185
-6.51540243234185
-6.51540243234185
-6.51540243234185
-6.51540243234185
-6.51540243234185
-6.51540243234185
-6.51540243234185
-6.51540243234185
-6.51540243234185
-6.51540243234185
-6.51540243234185
-6.51540243234185
-6.51540243234185
-6.51540243234185
-6.51540243234185
-6.51540243234185
-6.51540243234185
-6.51540243234185
-6.51540243234185
-6.51540243234185
-6.51540243234185
-6.51540243234185
-6.51540243234185
-6.51540243234185
-6.51540243234185
-6.51540243234185
-6.51540243234185
-6.51540243234185
-6.51540243234185
-6.51540243234185
-6.51540243234185
-6.51540243234185
-6.51540243234185
-6.51540243234185
-6.51540243234185
-6.51540243234185
-6.51540243234185
-6.51540243234185
-6.51540243234185
-6.51540243234185
-6.51540243234185
-6.51540243234185
-6.51540243234185
-6.51540243234185
-6.51540243234185
-6.51540243234185
-6.51540243234185
-6.51540243234185
-6.51540243234185
-6.51540243234185
-6.51540243234185
-6.51540243234185
-6.51540243234185
-6.51540243234185
-6.51540243234185
-6.51540243234185
-6.51540243234185
-6.51540243234185
-6.51540243234185
-6.51540243234185
-6.51540243234185
-6.51540243234185
-6.51540243234185
-6.51540243234185
-6.51540243234185
-6.51540243234185
-6.51540243234185
-6.51540243234185
-6.51540243234185
-6.51540243234185
-6.51540243234185
-6.51540243234185
-6.51540243234185
-6.51540243234185
-6.51540243234185
-6.51540243234185
-6.51540243234185
-6.51540243234185
-6.51540243234185
-6.51540243234185
-6.51540243234185
-6.51540243234185
-6.51540243234185
-6.51540243234185
-6.51540243234185
-6.51540243234185
-6.51540243234185
-6.51540243234185
-6.51540243234185
-6.51540243234185
-6.51540243234185
-6.51540243234185
-6.51540243234185
-6.51540243234185
-6.51540243234185
-6.51540243234185
-6.51540243234185
-6.51540243234185
-6.51540243234185
-6.51540243234185
-6.51540243234185
-6.51540243234185
-6.51540243234185
-6.51540243234185
-6.51540243234185
-6.51540243234185
-6.51540243234185
-6.51540243234185
-6.51540243234185
-6.51540243234185
-6.51540243234185
-6.51540243234185
-6.51540243234185
-6.51540243234185
-6.51540243234185
-6.51540243234185
-6.51540243234185
-6.51540243234185
-6.51540243234185
-6.51540243234185
-6.51540243234185
-6.51540243234185
-6.51540243234185
-6.51540243234185
-6.51540243234185
-6.51540243234185
-6.51540243234185
-6.51540243234185
-6.51540243234185
-6.51540243234185
-6.51540243234185
-6.51540243234185
-6.51540243234185
-6.51540243234185
-6.51540243234185
-6.51540243234185
-6.51540243234185
-6.51540243234185
-6.51540243234185
-6.51540243234185
-6.51540243234185
-6.51540243234185
-6.51540243234185
-6.51540243234185
-6.51540243234185
-6.51540243234185
-6.51540243234185
-6.51540243234185
-6.51540243234185
-6.51540243234185
-6.51540243234185
-6.51540243234185
-6.51540243234185
-6.51540243234185
-6.51540243234185
-6.51540243234185
-6.51540243234185
-6.51540243234185
-6.51540243234185
-6.51540243234185
-6.51540243234185
-6.51540243234185
-6.51540243234185
-6.51540243234185
-6.51540243234185
-6.51540243234185
-6.51540243234185
-6.51540243234185
-6.51540243234185
-6.51540243234185
-6.51540243234185
-6.51540243234185
-6.51540243234185
-6.51540243234185
-6.51540243234185
-6.51540243234185
-6.51540243234185
-6.51540243234185
-6.51540243234185
-6.51540243234185
-6.51540243234185
-6.51540243234185
-6.51540243234185
-6.51540243234185
-6.51540243234185
-6.51540243234185
-6.51540243234185
-6.51540243234185
-6.51540243234185
-6.51540243234185
-6.51540243234185
-6.51540243234185
-6.51540243234185
-6.51540243234185
-6.51540243234185
-6.51540243234185
-6.51540243234185
-6.51540243234185
-6.51540243234185
-6.51540243234185
-6.51540243234185
-6.51540243234185
-6.51540243234185
-6.51540243234185
-6.51540243234185
-6.51540243234185
-6.51540243234185
-6.51540243234185
-6.51540243234185
-6.51540243234185
-6.51540243234185
-6.51540243234185
-6.51540243234185
-6.51540243234185
-6.51540243234185
-6.51540243234185
-6.51540243234185
-6.51540243234185
-6.51540243234185
-6.51540243234185
-6.51540243234185
-6.51540243234185
-6.51540243234185
-6.51540243234185
-6.51540243234185
-6.51540243234185
-6.51540243234185
-6.51540243234185
-6.51540243234185
-6.51540243234185
-6.51540243234185
-6.51540243234185
-6.51540243234185
-6.51540243234185
-6.51540243234185
-6.51540243234185
-6.51540243234185
-6.51540243234185
-6.51540243234185
-6.51540243234185
-6.51540243234185
-6.51540243234185
-6.51540243234185
-6.51540243234185
-6.51540243234185
-6.51540243234185
-6.51540243234185
-6.51540243234185
-6.51540243234185
-6.51540243234185
-6.51540243234185
-6.51540243234185
-6.51540243234185
-6.51540243234185
-6.51540243234185
-6.51540243234185
-6.51540243234185
-6.51540243234185
-6.51540243234185
-6.51540243234185
-6.51540243234185
-6.51540243234185
-6.51540243234185
-6.51540243234185
-6.51540243234185
-6.51540243234185
-6.51540243234185
-6.51540243234185
-6.51540243234185
-6.51540243234185
-6.51540243234185
-6.51540243234185
-6.51540243234185
-6.51540243234185
-6.51540243234185
-6.51540243234185
-6.51540243234185
-6.51540243234185
-6.51540243234185
-6.51540243234185
-6.51540243234185
-6.51540243234185
-6.51540243234185
-6.51540243234185
-6.51540243234185
-6.51540243234185
-6.51540243234185
-6.51540243234185
-6.51540243234185
-6.51540243234185
-6.51540243234185
-6.51540243234185
-6.51540243234185
-6.51540243234185
-6.51540243234185
-6.51540243234185
-6.51540243234185
-6.51540243234185
-6.51540243234185
-6.51540243234185
-6.51540243234185
-6.51540243234185
-6.51540243234185
-6.51540243234185
-6.51540243234185
-6.51540243234185
-6.51540243234185
-6.51540243234185
-6.51540243234185
-6.51540243234185
-6.51540243234185
-6.51540243234185
-6.51540243234185
-6.51540243234185
-6.51540243234185
-6.51540243234185
-6.51540243234185
-6.51540243234185
-6.51540243234185
-6.51540243234185
-6.51540243234185
-6.51540243234185
-6.51540243234185
-6.51540243234185
-6.51540243234185
-6.51540243234185
-6.51540243234185
-6.51540243234185
-6.51540243234185
-6.51540243234185
-6.51540243234185
-6.51540243234185
-6.51540243234185
-6.51540243234185
-6.51540243234185
-6.51540243234185
-6.51540243234185
-6.51540243234185
-6.51540243234185
-6.51540243234185
-6.51540243234185
-6.51540243234185
-6.51540243234185
-6.51540243234185
-6.51540243234185
-6.51540243234185
-6.51540243234185
-6.51540243234185
-6.51540243234185
-6.51540243234185
-6.51540243234185
-6.51540243234185
-6.51540243234185
-6.51540243234185
-6.51540243234185
-6.51540243234185
-6.51540243234185
-6.51540243234185
-6.51540243234185
-6.51540243234185
-6.51540243234185
-6.51540243234185
-6.51540243234185
-6.51540243234185
-6.51540243234185
-6.51540243234185
-6.51540243234185
-6.51540243234185
-6.51540243234185
-6.51540243234185
-6.51540243234185
-6.51540243234185
-6.51540243234185
-6.51540243234185
-6.51540243234185
-6.51540243234185
-6.51540243234185
-6.51540243234185
-6.51540243234185
-6.51540243234185
-6.51540243234185
-6.51540243234185
-6.51540243234185
-6.51540243234185
-6.51540243234185
-6.51540243234185
-6.51540243234185
-6.51540243234185
-6.51540243234185
-6.51540243234185
-6.51540243234185
-6.51540243234185
-6.51540243234185
-6.51540243234185
-6.51540243234185
-6.51540243234185
-6.51540243234185
-6.51540243234185
-6.51540243234185
-6.51540243234185
-6.51540243234185
-6.51540243234185
-6.51540243234185
-6.51540243234185
-6.51540243234185
-6.51540243234185
-6.51540243234185
-6.51540243234185
-6.51540243234185
-6.51540243234185
-6.51540243234185
-6.51540243234185
-6.51540243234185
-6.51540243234185
-6.51540243234185
-6.51540243234185
-6.51540243234185
-6.51540243234185
-6.51540243234185
-6.51540243234185
-6.51540243234185
-6.51540243234185
-6.51540243234185
-6.51540243234185
-6.51540243234185
-6.51540243234185
-6.51540243234185
-6.51540243234185
-6.51540243234185
-6.51540243234185
-6.51540243234185
-6.51540243234185
-6.51540243234185
-6.51540243234185
-6.51540243234185
-6.51540243234185
-6.51540243234185
-6.51540243234185
-6.51540243234185
-6.51540243234185
-6.51540243234185
-6.51540243234185
-6.51540243234185
-6.51540243234185
-6.51540243234185
-6.51540243234185
-6.51540243234185
-6.51540243234185
-6.51540243234185
-6.51540243234185
-6.51540243234185
-6.51540243234185
-6.51540243234185
-6.51540243234185
-6.51540243234185
-6.51540243234185
-6.51540243234185
-6.51540243234185
-6.51540243234185
-6.51540243234185
-6.51540243234185
-6.51540243234185
-6.51540243234185
-6.51540243234185
-6.51540243234185
-6.51540243234185
-6.51540243234185
-6.51540243234185
-6.51540243234185
-6.51540243234185
-6.51540243234185
-6.51540243234185
-6.51540243234185
-6.51540243234185
-6.51540243234185
-6.51540243234185
-6.51540243234185
-6.51540243234185
-6.51540243234185
-6.51540243234185
-6.51540243234185
-6.51540243234185
-6.51540243234185
-6.51540243234185
-6.51540243234185
-6.51540243234185
-6.51540243234185
-6.51540243234185
-6.51540243234185
-6.51540243234185
-6.51540243234185
-6.51540243234185
-6.51540243234185
-6.51540243234185
-6.51540243234185
-6.51540243234185
-6.51540243234185
-6.51540243234185
-6.51540243234185
-6.51540243234185
-6.51540243234185
-6.51540243234185
-6.51540243234185
-6.51540243234185
-6.51540243234185
-6.51540243234185
-6.51540243234185
-6.51540243234185
-6.51540243234185
-6.51540243234185
-6.51540243234185
-6.51540243234185
-6.51540243234185
-6.51540243234185
-6.51540243234185
-6.51540243234185
-6.51540243234185
-6.51540243234185
-6.51540243234185
-6.51540243234185
-6.51540243234185
-6.51540243234185
-6.51540243234185
-6.51540243234185
-6.51540243234185
-6.51540243234185
-6.51540243234185
-6.51540243234185
-6.51540243234185
-6.51540243234185
-6.51540243234185
-6.51540243234185
-6.51540243234185
-6.51540243234185
-6.51540243234185
-6.51540243234185
-6.51540243234185
-6.51540243234185
-6.51540243234185
-6.51540243234185
-6.51540243234185
-6.51540243234185
-6.51540243234185
-6.51540243234185
-6.51540243234185
-6.51540243234185
-6.51540243234185
-6.51540243234185
-6.51540243234185
-6.51540243234185
-6.51540243234185
-6.51540243234185
-6.51540243234185
-6.51540243234185
-6.51540243234185
-6.51540243234185
-6.51540243234185
-6.51540243234185
-6.51540243234185
-6.51540243234185
-6.51540243234185
-6.51540243234185
-6.51540243234185
-6.51540243234185
-6.51540243234185
-6.51540243234185
-6.51540243234185
-6.51540243234185
-6.51540243234185
-6.51540243234185
-6.51540243234185
-6.51540243234185
-6.51540243234185
-6.51540243234185
-6.51540243234185
-6.51540243234185
-6.51540243234185
-6.51540243234185
-6.51540243234185
-6.51540243234185
-6.51540243234185
-6.51540243234185
-6.51540243234185
-6.51540243234185
-6.51540243234185
-6.51540243234185
-6.51540243234185
-6.51540243234185
-6.51540243234185
-6.51540243234185
-6.51540243234185
-6.51540243234185
-6.51540243234185
-6.51540243234185
-6.51540243234185
-6.51540243234185
-6.51540243234185
-6.51540243234185
-6.51540243234185
-6.51540243234185
-6.51540243234185
-6.51540243234185
-6.51540243234185
-6.51540243234185
-6.51540243234185
-6.51540243234185
-6.51540243234185
-6.51540243234185
-6.51540243234185
-6.51540243234185
-6.51540243234185
-6.51540243234185
-6.51540243234185
-6.51540243234185
-6.51540243234185
-6.51540243234185
-6.51540243234185
-6.51540243234185
-6.51540243234185
-6.51540243234185
-6.51540243234185
-6.51540243234185
-6.51540243234185
-6.51540243234185
-6.51540243234185
-6.51540243234185
-6.51540243234185
-6.51540243234185
-6.51540243234185
-6.51540243234185
-6.51540243234185
-6.51540243234185
-6.51540243234185
-6.51540243234185
-6.51540243234185
-6.51540243234185
-6.51540243234185
-6.51540243234185
-6.51540243234185
-6.51540243234185
-6.51540243234185
-6.51540243234185
-6.51540243234185
-6.51540243234185
-6.51540243234185
-6.51540243234185
-6.51540243234185
-6.51540243234185
-6.51540243234185
-6.51540243234185
-6.51540243234185
-6.51540243234185
-6.51540243234185
-6.51540243234185
-6.51540243234185
-6.51540243234185
-6.51540243234185
-6.51540243234185
-6.51540243234185
-6.51540243234185
-6.51540243234185
-6.51540243234185
-6.51540243234185
-6.51540243234185
-6.51540243234185
-6.51540243234185
-6.51540243234185
-6.51540243234185
-6.51540243234185
-6.51540243234185
-6.51540243234185
-6.51540243234185
-6.51540243234185
-6.51540243234185
-6.51540243234185
-6.51540243234185
-6.51540243234185
-6.51540243234185
-6.51540243234185
-6.51540243234185
-6.51540243234185
-6.51540243234185
-6.51540243234185
-6.51540243234185
-6.51540243234185
-6.51540243234185
-6.51540243234185
-6.51540243234185
-6.51540243234185
-6.51540243234185
-6.51540243234185
-6.51540243234185
-6.51540243234185
-6.51540243234185
-6.51540243234185
-6.51540243234185
-6.51540243234185
-6.51540243234185
-6.51540243234185
-6.51540243234185
-6.51540243234185
-6.51540243234185
-6.51540243234185
-6.51540243234185
-6.51540243234185
-6.51540243234185
-6.51540243234185
-6.51540243234185
-6.51540243234185
-6.51540243234185
-6.51540243234185
-6.51540243234185
-6.51540243234185
-6.51540243234185
-6.51540243234185
-6.51540243234185
-6.51540243234185
-6.51540243234185
-6.51540243234185
-6.51540243234185
-6.51540243234185
-6.51540243234185
-6.51540243234185
-6.51540243234185
-6.51540243234185
-6.51540243234185
-6.51540243234185
-6.51540243234185
-6.51540243234185
-6.51540243234185
-6.51540243234185
-6.51540243234185
-6.51540243234185
-6.51540243234185
-6.51540243234185
-6.51540243234185
-6.51540243234185
-6.51540243234185
-6.51540243234185
-6.51540243234185
-6.51540243234185
-6.51540243234185
-6.51540243234185
-6.51540243234185
-6.51540243234185
-6.51540243234185
-6.51540243234185
-6.51540243234185
-6.51540243234185
-6.51540243234185
-6.51540243234185
-6.51540243234185
-6.51540243234185
-6.51540243234185
-6.51540243234185
-6.51540243234185
-6.51540243234185
-6.51540243234185
-6.51540243234185
-6.51540243234185
-6.51540243234185
-6.51540243234185
-6.51540243234185
-6.51540243234185
-6.51540243234185
-6.51540243234185
-6.51540243234185
-6.51540243234185
-6.51540243234185
-6.51540243234185
-6.51540243234185
-6.51540243234185
-6.51540243234185
-6.51540243234185
-6.51540243234185
-6.51540243234185
-6.51540243234185
-6.51540243234185
-6.51540243234185
-6.51540243234185
-6.51540243234185
-6.51540243234185
-6.51540243234185
-6.51540243234185
-6.51540243234185
-6.51540243234185
-6.51540243234185
-6.51540243234185
-6.51540243234185
-6.51540243234185
-6.51540243234185
-6.51540243234185
-6.51540243234185
-6.51540243234185
-6.51540243234185
-6.51540243234185
-6.51540243234185
-6.51540243234185
-6.51540243234185
-6.51540243234185
-6.51540243234185
-6.51540243234185
-6.51540243234185
-6.51540243234185
-6.51540243234185
-6.51540243234185
-6.51540243234185
-6.51540243234185
-6.51540243234185
-6.51540243234185
-6.51540243234185
-6.51540243234185
-6.51540243234185
-6.51540243234185
-6.51540243234185
-6.51540243234185
-6.51540243234185
-6.51540243234185
-6.51540243234185
-6.51540243234185
-6.51540243234185
-6.51540243234185
-6.51540243234185
-6.51540243234185
-6.51540243234185
-6.51540243234185
-6.51540243234185
-6.51540243234185
-6.51540243234185
-6.51540243234185
-6.51540243234185
-6.51540243234185
-6.51540243234185
-6.51540243234185
-6.51540243234185
-6.51540243234185
-6.51540243234185
-6.51540243234185
-6.51540243234185
-6.51540243234185
-6.51540243234185
-6.51540243234185
-6.51540243234185
-6.51540243234185
-6.51540243234185
-6.51540243234185
-6.51540243234185
-6.51540243234185
-6.51540243234185
-6.51540243234185
-6.51540243234185
-6.51540243234185
-6.51540243234185
-6.51540243234185
-6.51540243234185
-6.51540243234185
-6.51540243234185
-6.51540243234185
-6.51540243234185
-6.51540243234185
-6.51540243234185
-6.51540243234185
-6.51540243234185
-6.51540243234185
-6.51540243234185
-6.51540243234185
-6.51540243234185
-6.51540243234185
-6.51540243234185
-6.51540243234185
-6.51540243234185
-6.51540243234185
-6.51540243234185
-6.51540243234185
-6.51540243234185
-6.51540243234185
-6.51540243234185
-6.51540243234185
-6.51540243234185
-6.51540243234185
-6.51540243234185
-6.51540243234185
-6.51540243234185
-6.51540243234185
-6.51540243234185
-6.51540243234185
-6.51540243234185
-6.51540243234185
-6.51540243234185
-6.51540243234185
-6.51540243234185
-6.51540243234185
-6.51540243234185
-6.51540243234185
-6.51540243234185
-6.51540243234185
-6.51540243234185
-6.51540243234185
-6.51540243234185
-6.51540243234185
-6.51540243234185
-6.51540243234185
-6.51540243234185
-6.51540243234185
-6.51540243234185
-6.51540243234185
-6.51540243234185
-6.51540243234185
-6.51540243234185
-6.51540243234185
-6.51540243234185
-6.51540243234185
-6.51540243234185
-6.51540243234185
-6.51540243234185
-6.51540243234185
-6.51540243234185
-6.51540243234185
-6.51540243234185
-6.51540243234185
-6.51540243234185
-6.51540243234185
-6.51540243234185
-6.51540243234185
-6.51540243234185
-6.51540243234185
-6.51540243234185
-6.51540243234185
-6.51540243234185
-6.51540243234185
-6.51540243234185
-6.51540243234185
-6.51540243234185
-6.51540243234185
-6.51540243234185
-6.51540243234185
-6.51540243234185
-6.51540243234185
-6.51540243234185
-6.51540243234185
-6.51540243234185
-6.51540243234185
-6.51540243234185
-6.51540243234185
-6.51540243234185
-6.51540243234185
-6.51540243234185
-6.51540243234185
-6.51540243234185
-6.51540243234185
-6.51540243234185
-6.51540243234185
-6.51540243234185
-6.51540243234185
-6.51540243234185
-6.51540243234185
-6.51540243234185
-6.51540243234185
-6.51540243234185
-6.51540243234185
-6.51540243234185
-6.51540243234185
-6.51540243234185
-6.51540243234185
-6.51540243234185
-6.51540243234185
-6.51540243234185
-6.51540243234185
-6.51540243234185
-6.51540243234185
-6.51540243234185
-6.51540243234185
-6.51540243234185
-6.51540243234185
-6.51540243234185
-6.51540243234185
-6.51540243234185
-6.51540243234185
-6.51540243234185
-6.51540243234185
-6.51540243234185
-6.51540243234185
-6.51540243234185
-6.51540243234185
-6.51540243234185
-6.51540243234185
-6.51540243234185
-6.51540243234185
-6.51540243234185
-6.51540243234185
-6.51540243234185
-6.51540243234185
-6.51540243234185
-6.51540243234185
-6.51540243234185
-6.51540243234185
-6.51540243234185
-6.51540243234185
-6.51540243234185
-6.51540243234185
-6.51540243234185
-6.51540243234185
-6.51540243234185
-6.51540243234185
-6.51540243234185
-6.51540243234185
-6.51540243234185
-6.51540243234185
-6.51540243234185
-6.51540243234185
-6.51540243234185
-6.51540243234185
-6.51540243234185
-6.51540243234185
-6.51540243234185
-6.51540243234185
-6.51540243234185
-6.51540243234185
-6.51540243234185
-6.51540243234185
-6.51540243234185
-6.51540243234185
-6.51540243234185
-6.51540243234185
-6.51540243234185
-6.51540243234185
-6.51540243234185
-6.51540243234185
-6.51540243234185
-6.51540243234185
-6.51540243234185
-6.51540243234185
-6.51540243234185
-6.51540243234185
-6.51540243234185
-6.51540243234185
-6.51540243234185
-6.51540243234185
-6.51540243234185
-6.51540243234185
-6.51540243234185
-6.51540243234185
-6.51540243234185
-6.51540243234185
-6.51540243234185
-6.51540243234185
-6.51540243234185
-6.51540243234185
-6.51540243234185
-6.51540243234185
-6.51540243234185
-6.51540243234185
-6.51540243234185
-6.51540243234185
-6.51540243234185
-6.51540243234185
-6.51540243234185
-6.51540243234185
-6.51540243234185
-6.51540243234185
-6.51540243234185
-6.51540243234185
-6.51540243234185
-6.51540243234185
-6.51540243234185
-6.51540243234185
-6.51540243234185
-6.51540243234185
-6.51540243234185
-6.51540243234185
-6.51540243234185
-6.51540243234185
-6.51540243234185
-6.51540243234185
-6.51540243234185
-6.51540243234185
-6.51540243234185
-6.51540243234185
-6.51540243234185
-6.51540243234185
-6.51540243234185
-6.51540243234185
-6.51540243234185
-6.51540243234185
-6.51540243234185
-6.51540243234185
-6.51540243234185
-6.51540243234185
-6.51540243234185
-6.51540243234185
-6.51540243234185
-6.51540243234185
-6.51540243234185
-6.51540243234185
-6.51540243234185
-6.51540243234185
-6.51540243234185
-6.51540243234185
-6.51540243234185
-6.51540243234185
-6.51540243234185
-6.51540243234185
-6.51540243234185
-6.51540243234185
-6.51540243234185
-6.51540243234185
-6.51540243234185
-6.51540243234185
-6.51540243234185
-6.51540243234185
-6.51540243234185
-6.51540243234185
-6.51540243234185
-6.51540243234185
-6.51540243234185
-6.51540243234185
-6.51540243234185
-6.51540243234185
-6.51540243234185
-6.51540243234185
-6.51540243234185
-6.51540243234185
-6.51540243234185
-6.51540243234185
-6.51540243234185
-6.51540243234185
-6.51540243234185
-6.51540243234185
-6.51540243234185
-6.51540243234185
-6.51540243234185
-6.51540243234185
-6.51540243234185
-6.51540243234185
-6.51540243234185
-6.51540243234185
-6.51540243234185
-6.51540243234185
-6.51540243234185
-6.51540243234185
-6.51540243234185
-6.51540243234185
-6.51540243234185
-6.51540243234185
-6.51540243234185
-6.51540243234185
-6.51540243234185
-6.51540243234185
-6.51540243234185
-6.51540243234185
-6.51540243234185
-6.51540243234185
-6.51540243234185
-6.51540243234185
-6.51540243234185
-6.51540243234185
-6.51540243234185
-6.51540243234185
-6.51540243234185
-6.51540243234185
-6.51540243234185
-6.51540243234185
-6.51540243234185
-6.51540243234185
-6.51540243234185
-6.51540243234185
-6.51540243234185
-6.51540243234185
-6.51540243234185
-6.51540243234185
-6.51540243234185
-6.51540243234185
-6.51540243234185
-6.51540243234185
-6.51540243234185
-6.51540243234185
-6.51540243234185
-6.51540243234185
-6.51540243234185
-6.51540243234185
-6.51540243234185
-6.51540243234185
-6.51540243234185
-6.51540243234185
-6.51540243234185
-6.51540243234185
-6.51540243234185
-6.51540243234185
-6.51540243234185
-6.51540243234185
-6.51540243234185
-6.51540243234185
-6.51540243234185
-6.51540243234185
-6.51540243234185
-6.51540243234185
-6.51540243234185
-6.51540243234185
-6.51540243234185
-6.51540243234185
-6.51540243234185
-6.51540243234185
-6.51540243234185
-6.51540243234185
-6.51540243234185
-6.51540243234185
-6.51540243234185
-6.51540243234185
-6.51540243234185
-6.51540243234185
-6.51540243234185
-6.51540243234185
-6.51540243234185
-6.51540243234185
-6.51540243234185
-6.51540243234185
-6.51540243234185
-6.51540243234185
-6.51540243234185
-6.51540243234185
-6.51540243234185
-6.51540243234185
-6.51540243234185
-6.51540243234185
-6.51540243234185
-6.51540243234185
-6.51540243234185
-6.51540243234185
-6.51540243234185
-6.51540243234185
-6.51540243234185
-6.51540243234185
-6.51540243234185
-6.51540243234185
-6.51540243234185
-6.51540243234185
-6.51540243234185
-6.51540243234185
-6.51540243234185
-6.51540243234185
-6.51540243234185
-6.51540243234185
-6.51540243234185
-6.51540243234185
-6.51540243234185
-6.51540243234185
-6.51540243234185
-6.51540243234185
-6.51540243234185
-6.51540243234185
-6.51540243234185
-6.51540243234185
-6.51540243234185
-6.51540243234185
-6.51540243234185
-6.51540243234185
-6.51540243234185
-6.51540243234185
-6.51540243234185
-6.51540243234185
-6.51540243234185
-6.51540243234185
-6.51540243234185
-6.51540243234185
-6.51540243234185
-6.51540243234185
-6.51540243234185
-6.51540243234185
-6.51540243234185
-6.51540243234185
-6.51540243234185
-6.51540243234185
-6.51540243234185
-6.51540243234185
-6.51540243234185
-6.51540243234185
-6.51540243234185
-6.51540243234185
-6.51540243234185
-6.51540243234185
-6.51540243234185
-6.51540243234185
-6.51540243234185
-6.51540243234185
-6.51540243234185
-6.51540243234185
-6.51540243234185
-6.51540243234185
-6.51540243234185
-6.51540243234185
-6.51540243234185
-6.51540243234185
-6.51540243234185
-6.51540243234185
-6.51540243234185
-6.51540243234185
-6.51540243234185
-6.51540243234185
-6.51540243234185
-6.51540243234185
-6.51540243234185
-6.51540243234185
-6.51540243234185
-6.51540243234185
-6.51540243234185
-6.51540243234185
-6.51540243234185
-6.51540243234185
-6.51540243234185
-6.51540243234185
-6.51540243234185
-6.51540243234185
-6.51540243234185
-6.51540243234185
-6.51540243234185
-6.51540243234185
-6.51540243234185
-6.51540243234185
-6.51540243234185
-6.51540243234185
-6.51540243234185
-6.51540243234185
-6.51540243234185
-6.51540243234185
-6.51540243234185
-6.51540243234185
-6.51540243234185
-6.51540243234185
-6.51540243234185
-6.51540243234185
-6.51540243234185
-6.51540243234185
-6.51540243234185
-6.51540243234185
-6.51540243234185
-6.51540243234185
-6.51540243234185
-6.51540243234185
-6.51540243234185
-6.51540243234185
-6.51540243234185
-6.51540243234185
-6.51540243234185
-6.51540243234185
-6.51540243234185
-6.51540243234185
-6.51540243234185
-6.51540243234185
-6.51540243234185
-6.51540243234185
-6.51540243234185
-6.51540243234185
-6.51540243234185
-6.51540243234185
-6.51540243234185
-6.51540243234185
-6.51540243234185
-6.51540243234185
-6.51540243234185
-6.51540243234185
-6.51540243234185
-6.51540243234185
-6.51540243234185
-6.51540243234185
-6.51540243234185
-6.51540243234185
-6.51540243234185
-6.51540243234185
-6.51540243234185
-6.51540243234185
-6.51540243234185
-6.51540243234185
-6.51540243234185
-6.51540243234185
-6.51540243234185
-6.51540243234185
-6.51540243234185
-6.51540243234185
-6.51540243234185
-6.51540243234185
-6.51540243234185
-6.51540243234185
-6.51540243234185
-6.51540243234185
-6.51540243234185
-6.51540243234185
-6.51540243234185
-6.51540243234185
-6.51540243234185
-6.51540243234185
-6.51540243234185
-6.51540243234185
-6.51540243234185
-6.51540243234185
-6.51540243234185
-6.51540243234185
-6.51540243234185
-6.51540243234185
-6.51540243234185
-6.51540243234185
-6.51540243234185
-6.51540243234185
-6.51540243234185
-6.51540243234185
-6.51540243234185
-6.51540243234185
-6.51540243234185
-6.51540243234185
-6.51540243234185
-6.51540243234185
-6.51540243234185
-6.51540243234185
-6.51540243234185
-6.51540243234185
-6.51540243234185
-6.51540243234185
-6.51540243234185
-6.51540243234185
-6.51540243234185
-6.51540243234185
-6.51540243234185
-6.51540243234185
-6.51540243234185
-6.51540243234185
-6.51540243234185
-6.51540243234185
-6.51540243234185
-6.51540243234185
-6.51540243234185
-6.51540243234185
-6.51540243234185
-6.51540243234185
-6.51540243234185
-6.51540243234185
-6.51540243234185
-6.51540243234185
-6.51540243234185
-6.51540243234185
-6.51540243234185
-6.51540243234185
-6.51540243234185
-6.51540243234185
-6.51540243234185
-6.51540243234185
-6.51540243234185
-6.51540243234185
-6.51540243234185
-6.51540243234185
-6.51540243234185
-6.51540243234185
-6.51540243234185
-6.51540243234185
-6.51540243234185
-6.51540243234185
-6.51540243234185
-6.51540243234185
-6.51540243234185
-6.51540243234185
-6.51540243234185
-6.51540243234185
-6.51540243234185
-6.51540243234185
-6.51540243234185
-6.51540243234185
-6.51540243234185
-6.51540243234185
-6.51540243234185
-6.51540243234185
-6.51540243234185
-6.51540243234185
-6.51540243234185
-6.51540243234185
-6.51540243234185
-6.51540243234185
-6.51540243234185
-6.51540243234185
-6.51540243234185
-6.51540243234185
-6.51540243234185
-6.51540243234185
-6.51540243234185
-6.51540243234185
-6.51540243234185
-6.51540243234185
-6.51540243234185
-6.51540243234185
-6.51540243234185
-6.51540243234185
-6.51540243234185
-6.51540243234185
-6.51540243234185
-6.51540243234185
-6.51540243234185
-6.51540243234185
-6.51540243234185
-6.51540243234185
-6.51540243234185
-6.51540243234185
-6.51540243234185
-6.51540243234185
-6.51540243234185
-6.51540243234185
-6.51540243234185
-6.51540243234185
-6.51540243234185
-6.51540243234185
-6.51540243234185
-6.51540243234185
-6.51540243234185
-6.51540243234185
-6.51540243234185
-6.51540243234185
-6.51540243234185
-6.51540243234185
-6.51540243234185
-6.51540243234185
-6.51540243234185
-6.51540243234185
-6.51540243234185
-6.51540243234185
-6.51540243234185
-6.51540243234185
-6.51540243234185
-6.51540243234185
-6.51540243234185
-6.51540243234185
-6.51540243234185
-6.51540243234185
-6.51540243234185
-6.51540243234185
-6.51540243234185
-6.51540243234185
-6.51540243234185
-6.51540243234185
-6.51540243234185
-6.51540243234185
-6.51540243234185
-6.51540243234185
-6.51540243234185
-6.51540243234185
-6.51540243234185
-6.51540243234185
-6.51540243234185
-6.51540243234185
-6.51540243234185
-6.51540243234185
-6.51540243234185
-6.51540243234185
-6.51540243234185
-6.51540243234185
-6.51540243234185
-6.51540243234185
-6.51540243234185
-6.51540243234185
-6.51540243234185
-6.51540243234185
-6.51540243234185
-6.51540243234185
-6.51540243234185
-6.51540243234185
-6.51540243234185
-6.51540243234185
-6.51540243234185
-6.51540243234185
-6.51540243234185
-6.51540243234185
-6.51540243234185
-6.51540243234185
-6.51540243234185
-6.51540243234185
-6.51540243234185
-6.51540243234185
-6.51540243234185
-6.51540243234185
-6.51540243234185
-6.51540243234185
-6.51540243234185
-6.51540243234185
-6.51540243234185
-6.51540243234185
-6.51540243234185
-6.51540243234185
-6.51540243234185
-6.51540243234185
-6.51540243234185
-6.51540243234185
-6.51540243234185
-6.51540243234185
-6.51540243234185
-6.51540243234185
-6.51540243234185
-6.51540243234185
-6.51540243234185
-6.51540243234185
-6.51540243234185
-6.51540243234185
-6.51540243234185
-6.51540243234185
-6.51540243234185
-6.51540243234185
-6.51540243234185
-6.51540243234185
-6.51540243234185
-6.51540243234185
-6.51540243234185
-6.51540243234185
-6.51540243234185
-6.51540243234185
-6.51540243234185
-6.51540243234185
-6.51540243234185
-6.51540243234185
-6.51540243234185
-6.51540243234185
-6.51540243234185
-6.51540243234185
-6.51540243234185
-6.51540243234185
-6.51540243234185
-6.51540243234185
-6.51540243234185
-6.51540243234185
-6.51540243234185
-6.51540243234185
-6.51540243234185
-6.51540243234185
-6.51540243234185
-6.51540243234185
-6.51540243234185
-6.51540243234185
-6.51540243234185
-6.51540243234185
-6.51540243234185
-6.51540243234185
-6.51540243234185
-6.51540243234185
-6.51540243234185
-6.51540243234185
-6.51540243234185
-6.51540243234185
-6.51540243234185
-6.51540243234185
-6.51540243234185
-6.51540243234185
-6.51540243234185
-6.51540243234185
-6.51540243234185
-6.51540243234185
-6.51540243234185
-6.51540243234185
-6.51540243234185
-6.51540243234185
-6.51540243234185
-6.51540243234185
-6.51540243234185
-6.51540243234185
-6.51540243234185
-6.51540243234185
-6.51540243234185
-6.51540243234185
-6.51540243234185
-6.51540243234185
-6.51540243234185
-6.51540243234185
-6.51540243234185
-6.51540243234185
-6.51540243234185
-6.51540243234185
-6.51540243234185
-6.51540243234185
-6.51540243234185
-6.51540243234185
-6.51540243234185
-6.51540243234185
-6.51540243234185
-6.51540243234185
-6.51540243234185
-6.51540243234185
-6.51540243234185
-6.51540243234185
-6.51540243234185
-6.51540243234185
-6.51540243234185
-6.51540243234185
-6.51540243234185
-6.51540243234185
-6.51540243234185
-6.51540243234185
-6.51540243234185
-6.51540243234185
-6.51540243234185
-6.51540243234185
-6.51540243234185
-6.51540243234185
-6.51540243234185
-6.51540243234185
-6.51540243234185
-6.51540243234185
-6.51540243234185
-6.51540243234185
-6.51540243234185
-6.51540243234185
-6.51540243234185
-6.51540243234185
-6.51540243234185
-6.51540243234185
-6.51540243234185
-6.51540243234185
-6.51540243234185
-6.51540243234185
-6.51540243234185
-6.51540243234185
-6.51540243234185
-6.51540243234185
-6.51540243234185
-6.51540243234185
-6.51540243234185
-6.51540243234185
-6.51540243234185
-6.51540243234185
-6.51540243234185
-6.51540243234185
-6.51540243234185
-6.51540243234185
-6.51540243234185
-6.51540243234185
-6.51540243234185
-6.51540243234185
-6.51540243234185
-6.51540243234185
-6.51540243234185
-6.51540243234185
-6.51540243234185
-6.51540243234185
-6.51540243234185
-6.51540243234185
-6.51540243234185
-6.51540243234185
-6.51540243234185
-6.51540243234185
-6.51540243234185
-6.51540243234185
-6.51540243234185
-6.51540243234185
-6.51540243234185
-6.51540243234185
-6.51540243234185
-6.51540243234185
-6.51540243234185
-6.51540243234185
-6.51540243234185
-6.51540243234185
-6.51540243234185
-6.51540243234185
-6.51540243234185
-6.51540243234185
-6.51540243234185
-6.51540243234185
-6.51540243234185
-6.51540243234185
-6.51540243234185
-6.51540243234185
-6.51540243234185
-6.51540243234185
-6.51540243234185
-6.51540243234185
-6.51540243234185
-6.51540243234185
-6.51540243234185
-6.51540243234185
-6.51540243234185
-6.51540243234185
-6.51540243234185
-6.51540243234185
-6.51540243234185
-6.51540243234185
-6.51540243234185
-6.51540243234185
-6.51540243234185
-6.51540243234185
-6.51540243234185
-6.51540243234185
-6.51540243234185
-6.51540243234185
-6.51540243234185
-6.51540243234185
-6.51540243234185
-6.51540243234185
-6.51540243234185
-6.51540243234185
-6.51540243234185
-6.51540243234185
-6.51540243234185
-6.51540243234185
-6.51540243234185
-6.51540243234185
-6.51540243234185
-6.51540243234185
-6.51540243234185
-6.51540243234185
-6.51540243234185
-6.51540243234185
-6.51540243234185
-6.51540243234185
-6.51540243234185
-6.51540243234185
-6.51540243234185
-6.51540243234185
-6.51540243234185
-6.51540243234185
-6.51540243234185
-6.51540243234185
-6.51540243234185
-6.51540243234185
-6.51540243234185
-6.51540243234185
-6.51540243234185
-6.51540243234185
-6.51540243234185
-6.51540243234185
-6.51540243234185
-6.51540243234185
-6.51540243234185
-6.51540243234185
-6.51540243234185
-6.51540243234185
-6.51540243234185
-6.51540243234185
-6.51540243234185
-6.51540243234185
-6.51540243234185
-6.51540243234185
-6.51540243234185
-6.51540243234185
-6.51540243234185
-6.51540243234185
-6.51540243234185
-6.51540243234185
-6.51540243234185
-6.51540243234185
-6.51540243234185
-6.51540243234185
-6.51540243234185
-6.51540243234185
-6.51540243234185
-6.51540243234185
-6.51540243234185
-6.51540243234185
-6.51540243234185
-6.51540243234185
-6.51540243234185
-6.51540243234185
-6.51540243234185
-6.51540243234185
-6.51540243234185
-6.51540243234185
-6.51540243234185
-6.51540243234185
-6.51540243234185
-6.51540243234185
-6.51540243234185
-6.51540243234185
-6.51540243234185
-6.51540243234185
-6.51540243234185
-6.51540243234185
-6.51540243234185
-6.51540243234185
-6.51540243234185
-6.51540243234185
-6.51540243234185
-6.51540243234185
-6.51540243234185
-6.51540243234185
-6.51540243234185
-6.51540243234185
-6.51540243234185
-6.51540243234185
-6.51540243234185
-6.51540243234185
-6.51540243234185
-6.51540243234185
-6.51540243234185
-6.51540243234185
-6.51540243234185
-6.51540243234185
-6.51540243234185
-6.51540243234185
-6.51540243234185
-6.51540243234185
-6.51540243234185
-6.51540243234185
-6.51540243234185
-6.51540243234185
-6.51540243234185
-6.51540243234185
-6.51540243234185
-6.51540243234185
-6.51540243234185
-6.51540243234185
-6.51540243234185
-6.51540243234185
-6.51540243234185
-6.51540243234185
-6.51540243234185
-6.51540243234185
-6.51540243234185
-6.51540243234185
-6.51540243234185
-6.51540243234185
-6.51540243234185
-6.51540243234185
-6.51540243234185
-6.51540243234185
-6.51540243234185
-6.51540243234185
-6.51540243234185
-6.51540243234185
-6.51540243234185
-6.51540243234185
-6.51540243234185
-6.51540243234185
-6.51540243234185
-6.51540243234185
-6.51540243234185
-6.51540243234185
-6.51540243234185
-6.51540243234185
-6.51540243234185
-6.51540243234185
-6.51540243234185
-6.51540243234185
-6.51540243234185
-6.51540243234185
-6.51540243234185
-6.51540243234185
-6.51540243234185
-6.51540243234185
-6.51540243234185
-6.51540243234185
-6.51540243234185
-6.51540243234185
-6.51540243234185
-6.51540243234185
-6.51540243234185
-6.51540243234185
-6.51540243234185
-6.51540243234185
-6.51540243234185
-6.51540243234185
-6.51540243234185
-6.51540243234185
-6.51540243234185
-6.51540243234185
-6.51540243234185
-6.51540243234185
-6.51540243234185
-6.51540243234185
-6.51540243234185
-6.51540243234185
-6.51540243234185
-6.51540243234185
-6.51540243234185
-6.51540243234185
-6.51540243234185
-6.51540243234185
-6.51540243234185
-6.51540243234185
-6.51540243234185
-6.51540243234185
-6.51540243234185
-6.51540243234185
-6.51540243234185
-6.51540243234185
-6.51540243234185
-6.51540243234185
-6.51540243234185
-6.51540243234185
-6.51540243234185
-6.51540243234185
-6.51540243234185
-6.51540243234185
-6.51540243234185
-6.51540243234185
-6.51540243234185
-6.51540243234185
-6.51540243234185
-6.51540243234185
-6.51540243234185
-6.51540243234185
-6.51540243234185
-6.51540243234185
-6.51540243234185
-6.51540243234185
-6.51540243234185
-6.51540243234185
-6.51540243234185
-6.51540243234185
-6.51540243234185
-6.51540243234185
-6.51540243234185
-6.51540243234185
-6.51540243234185
-6.51540243234185
-6.51540243234185
-6.51540243234185
-6.51540243234185
-6.51540243234185
-6.51540243234185
-6.51540243234185
-6.51540243234185
-6.51540243234185
-6.51540243234185
-6.51540243234185
-6.51540243234185
-6.51540243234185
-6.51540243234185
-6.51540243234185
-6.51540243234185
-6.51540243234185
-6.51540243234185
-6.51540243234185
-6.51540243234185
-6.51540243234185
-6.51540243234185
-6.51540243234185
-6.51540243234185
-6.51540243234185
-6.51540243234185
-6.51540243234185
-6.51540243234185
-6.51540243234185
-6.51540243234185
-6.51540243234185
-6.51540243234185
-6.51540243234185
-6.51540243234185
-6.51540243234185
-6.51540243234185
-6.51540243234185
-6.51540243234185
-6.51540243234185
-6.51540243234185
-6.51540243234185
-6.51540243234185
-6.51540243234185
-6.51540243234185
-6.51540243234185
-6.51540243234185
-6.51540243234185
-6.51540243234185
-6.51540243234185
-6.51540243234185
-6.51540243234185
-6.51540243234185
-6.51540243234185
-6.51540243234185
-6.51540243234185
-6.51540243234185
-6.51540243234185
-6.51540243234185
-6.51540243234185
-6.51540243234185
-6.51540243234185
-6.51540243234185
-6.51540243234185
-6.51540243234185
-6.51540243234185
-6.51540243234185
-6.51540243234185
-6.51540243234185
-6.51540243234185
-6.51540243234185
-6.51540243234185
-6.51540243234185
-6.51540243234185
-6.51540243234185
-6.51540243234185
-6.51540243234185
-6.51540243234185
-6.51540243234185
-6.51540243234185
-6.51540243234185
-6.51540243234185
-6.51540243234185
-6.51540243234185
-6.51540243234185
-6.51540243234185
-6.51540243234185
-6.51540243234185
-6.51540243234185
-6.51540243234185
-6.51540243234185
-6.51540243234185
-6.51540243234185
-6.51540243234185
-6.51540243234185
-6.51540243234185
-6.51540243234185
-6.51540243234185
-6.51540243234185
-6.51540243234185
-6.51540243234185
-6.51540243234185
-6.51540243234185
-6.51540243234185
-6.51540243234185
-6.51540243234185
-6.51540243234185
-6.51540243234185
-6.51540243234185
-6.51540243234185
-6.51540243234185
-6.51540243234185
-6.51540243234185
-6.51540243234185
-6.51540243234185
-6.51540243234185
-6.51540243234185
-6.51540243234185
-6.51540243234185
-6.51540243234185
-6.51540243234185
-6.51540243234185
-6.51540243234185
-6.51540243234185
-6.51540243234185
-6.51540243234185
-6.51540243234185
-6.51540243234185
-6.51540243234185
-6.51540243234185
-6.51540243234185
-6.51540243234185
-6.51540243234185
-6.51540243234185
-6.51540243234185
-6.51540243234185
-6.51540243234185
-6.51540243234185
-6.51540243234185
-6.51540243234185
-6.51540243234185
-6.51540243234185
-6.51540243234185
-6.51540243234185
-6.51540243234185
-6.51540243234185
-6.51540243234185
-6.51540243234185
-6.51540243234185
-6.51540243234185
-6.51540243234185
-6.51540243234185
-6.51540243234185
-6.51540243234185
-6.51540243234185
-6.51540243234185
-6.51540243234185
-6.51540243234185
-6.51540243234185
-6.51540243234185
-6.51540243234185
-6.51540243234185
-6.51540243234185
-6.51540243234185
-6.51540243234185
-6.51540243234185
-6.51540243234185
-6.51540243234185
-6.51540243234185
-6.51540243234185
-6.51540243234185
-6.51540243234185
-6.51540243234185
-6.51540243234185
-6.51540243234185
-6.51540243234185
-6.51540243234185
-6.51540243234185
-6.51540243234185
-6.51540243234185
-6.51540243234185
-6.51540243234185
-6.51540243234185
-6.51540243234185
-6.51540243234185
-6.51540243234185
-6.51540243234185
-6.51540243234185
-6.51540243234185
-6.51540243234185
-6.51540243234185
-6.51540243234185
-6.51540243234185
-6.51540243234185
-6.51540243234185
-6.51540243234185
-6.51540243234185
-6.51540243234185
-6.51540243234185
-6.51540243234185
-6.51540243234185
-6.51540243234185
-6.51540243234185
-6.51540243234185
-6.51540243234185
-6.51540243234185
-6.51540243234185
-6.51540243234185
-6.51540243234185
-6.51540243234185
-6.51540243234185
-6.51540243234185
-6.51540243234185
-6.51540243234185
-6.51540243234185
-6.51540243234185
-6.51540243234185
-6.51540243234185
-6.51540243234185
-6.51540243234185
-6.51540243234185
-6.51540243234185
-6.51540243234185
-6.51540243234185
-6.51540243234185
-6.51540243234185
-6.51540243234185
-6.51540243234185
-6.51540243234185
-6.51540243234185
-6.51540243234185
-6.51540243234185
-6.51540243234185
-6.51540243234185
-6.51540243234185
-6.51540243234185
-6.51540243234185
-6.51540243234185
-6.51540243234185
-6.51540243234185
-6.51540243234185
-6.51540243234185
-6.51540243234185
-6.51540243234185
