# Supplementary material for: Likelihood ratio data to report the validation of a forensic fingerprint evaluation method
Source: Data Brief. 2016 Nov 18;10:75–92. doi: 10.1016/j.dib.2016.11.008 (PMC5144651; doi:10.1016/j.dib.2016.11.008)
Supplement: Supplementary file 2 — Supplementary material [file mmc1.zip › Data DIB-D-16-00247R3/11min_MM_SS.txt]

6.14903242454602
3.69540444466185
3.74365070405018
9.28964362213301
8.17773437754477
8.67432373926094
11.7238101559661
9.97141141702572
9.40251001252451
12.2628954263385
12.1425655967923
12.9301547531237
13.4212222367350
15.1145594327044
-1.34494457722351
0.679535651266795
-3.29338286847669
-8.25318133036755
6.56698866745841
9.45905744403386
8.01357542606915
16.6663564672894
17.8589917942534
14.4179794520972
16.6663564672894
-1.32126083092083
-1.45510621673421
6.04530493924188
4.37778241245635
4.67479956548339
6.72497885800005
12.0225403974157
10.2587180271161
7.63320338660984
7.85010189247508
7.36379379898218
7.04301549272802
4.52594828002910
5.32774218686104
3.50318098253249
4.67479956548339
3.98602436412774
1.91847932681983
3.40752619672217
5.83876385914232
7.36379379898218
5.83876385914232
12.6864487923356
10.0861055884347
10.7223687954653
7.79576302969518
5.42933726097814
5.89028489285362
6.25306454001975
4.47648349996245
4.37778241245635
6.25306454001975
4.82433626881924
1.51373596123161
4.57548921763813
1.15914279359159
1.08880904998918
10.7806678504497
11.3678470651256
9.00881040314614
12.0225403974157
5.22645174291353
4.82433626881924
5.58230105372175
5.37850164514840
2.61605279501049
1.73783181113446
10.0287204239590
11.4269838530764
11.9028198282087
12.2628954263385
14.6702150576336
12.5650527571959
13.4212222367350
12.1425655967923
13.0524646787722
14.4179794520972
9.12091521811371
12.6257126959945
10.6059991581236
10.4320158836791
7.14963696464316
4.62510631278957
3.26461519957466
4.77441454349822
6.02459599780140
4.08350693095552
11.6048511621831
12.8081494576449
8.67432373926094
3.75330909483293
2.86811083069148
4.39749825954401
5.53123696526482
5.73595026434691
5.63344129972107
6.67223930361044
15.3061350994421
14.4809241171677
16.1442167063812
8.95287223197595
5.68465770326279
8.23260634312143
12.3835298860543
12.3231745774252
8.72988112271915
7.95900809066206
12.6257126959945
8.12293856951049
8.06821891901862
6.83068643940646
8.67432373926094
10.5479285757664
7.85010189247508
10.0861055884347
10.2587180271161
-0.0519257895504201
-2.59793998634782
9.62915668381625
11.4269838530764
12.9912716371768
11.6642925803034
4.92440819208844
5.73595026434691
8.06821891901862
6.77779456993206
5.17592075725336
6.20101040351169
4.08350693095552
4.62510631278957
8.67432373926094
15.3701459701061
14.7967898056562
12.7472610462190
2.28342992022553
1.82800325389235
3.79197312098090
2.05476461777901
3.02795335517670
9.62915668381625
10.3164078217614
10.3741737739491
4.62510631278957
6.14903242454602
9.62915668381625
8.45285578085203
9.68600874549518
8.45285578085203
2.40308831401658
3.50318098253249
11.2498019618513
10.5479285757664
9.74293696471650
7.79576302969518
9.45905744403386
8.23260634312143
-4.05572990603610
-3.67916391857127
-4.05572990603610
6.35740128566305
4.42709487743821
4.57548921763813
5.02478474552722
5.42933726097814
11.4861967985696
13.6066291425387
13.1137338779100
2.37542914400090
1.07125607710553
7.14963696464316
6.72497885800005
12.4439613522258
11.1320614887465
9.74293696471650
5.63344129972107
3.88884642746953
5.58230105372175
6.09713060312275
9.62915668381625
11.5454859016051
8.06821891901862
8.01357542606915
10.3164078217614
12.3231745774252
10.3164078217614
