# Supplementary material for: Likelihood ratio data to report the validation of a forensic fingerprint evaluation method
Source: Data Brief. 2016 Nov 18;10:75–92. doi: 10.1016/j.dib.2016.11.008 (PMC5144651; doi:10.1016/j.dib.2016.11.008)
Supplement: Supplementary file 2 — Supplementary material [file mmc1.zip › Data DIB-D-16-00247R3/12min_MM_DS.txt]

-9.32101590312231
-5.43363025307264
-9.30760815625917
-5.59337048775806
-5.47212428160383
-7.75171240748773
-6.26374540355607
-9.02034200164730
-5.59972443330886
-7.51396425348400
-9.28969275323301
-6.12366202136782
-6.59874964730689
-9.09432999324800
-6.28795958880261
-5.61242409429433
-6.97680554822777
-9.41417880140832
-7.69814510937127
-4.33634234730903
-9.36109100162115
-6.41436392618455
-9.26273734753234
-6.21518535120473
-9.23568318043797
-4.95737572597839
-4.03811410904223
-9.30313342056070
-4.95737572597839
-4.81766329079548
-6.02535677994074
-4.60920996670306
-9.03426824582736
-4.71040368300635
-9.38325892720996
-6.61055496900497
-9.44496425037637
-3.56332357458606
-5.01028127965250
-9.14021584963230
-4.71712798378352
-9.03890484047661
-4.97723588389653
-5.93876358556214
-9.45373540259025
-9.28969275323301
-4.71040368300635
-9.05279816419209
-6.04999893122664
-9.14478934672447
-9.38768428221159
-3.62066241748845
-4.71040368300635
-6.39638023474669
-9.30760815625917
-9.33439895963701
-5.20711338386350
-7.81031957594438
-6.53362422686609
-9.08051074057779
-9.12189442754315
-5.62511278179160
-4.55498759444629
-9.29865594149018
-6.39638023474669
-7.34881809641816
-9.07589883627696
-3.98908523596030
-6.36635254824265
-4.51420559362774
-6.86749575385091
-9.40535826849760
-9.32994068417082
-5.27217541085772
-1.91770162382678
-4.31570032835744
-6.53955843649367
-5.30460354790307
-3.05411929350136
-9.25823517811339
-6.28191015754905
-1.36624941321520
-9.23568318043797
-4.97723588389653
-9.16761568160461
-5.62511278179160
-7.03963750963711
-6.42633933694955
-5.43363025307264
-5.74510801029231
-1.04509844579046
-4.81098014059902
-5.59337048775806
-6.51580513775107
-3.31040174942262
-9.31654939753998
-9.26273734753234
-5.26568155333251
-7.23734897235066
-6.54548990274921
-5.00367768724540
-2.11139108759629
-5.36280136214571
-6.15423838228130
-4.64300978977200
-5.31755559911687
-6.18474615889361
-6.15423838228130
-9.24019906671715
-6.27585798292344
-4.47332483141548
-6.66354311972998
-5.68839161695515
-5.22014773623872
-9.42738902548406
-9.29865594149018
-5.84538847959337
-9.24922260915936
-9.25823517811339
-6.19083948409992
-9.03890484047661
-9.08051074057779
-9.34330728045324
-6.50391202814748
-5.11556565956765
-9.22664317776347
-6.64590509317007
-5.38215125286308
-9.08972631906331
-4.97061857462920
-5.15486623948072
-9.21759220160078
-6.61645351479594
-6.31816559448972
-5.54244016195793
-5.17447949391461
-6.55141862563270
-6.60465367984196
-5.32402750966571
-5.65678649152397
-5.22666079736826
-6.12366202136782
-6.22126495955081
-9.14936010044459
-4.65651051539525
-9.20399516206639
-4.71040368300635
-5.45288961251245
-9.30313342056070
-9.09893092406064
-6.71630905731917
-5.81412627566808
-5.94496664565034
-7.34881809641816
-5.43363025307264
-6.03152143282029
-9.41858495280562
-9.14478934672447
-4.02411957645048
-9.02962890780605
-9.44057455921137
-5.58701379883521
-9.23568318043797
-9.28071859148764
-9.39210689384116
-5.45930391224829
-9.38768428221159
-6.62234931721486
-6.70460249701480
-4.81098014059902
-5.78279548744162
-9.41417880140832
-3.38300804954665
-5.62511278179160
-5.82663938735434
-9.42738902548406
-9.09893092406064
-9.28969275323301
-4.50739899168915
-9.34775732580329
-9.21306259846137
-3.38300804954665
-9.16305590137268
-9.41858495280562
-9.18582736881188
-5.25268560816595
-9.12189442754315
-9.44935119816933
-9.14936010044459
-5.27217541085772
-9.21306259846137
-9.40535826849760
-9.42738902548406
-1.32634558734124
-5.01028127965250
-9.39652676209869
-6.65766652091539
-9.35220462778129
-6.88482103599744
-1.16604444083359
-4.88434390729756
-5.90770713454039
-5.90770713454039
-3.88357070868267
-5.38215125286308
-9.04353869175382
-6.30609142233102
-5.91392391148884
-2.56925020192277
-9.06666679755916
-9.31654939753998
-2.37967579622405
-1.28637317716610
-3.38300804954665
-3.84826203098777
-5.10244351928692
-6.09301707615316
-4.69694685133586
-1.87875797816934
-5.17447949391461
-4.33634234730903
-6.55734460514414
-5.23967868951120
-6.75136289730318
-9.20399516206639
-4.25362612941210
-9.14936010044459
-6.33625627743742
-4.57534155933293
-5.20711338386350
-6.06230354663731
-1.87875797816934
-9.32547966533259
-7.02823820700202
-9.25823517811339
-6.75136289730318
-4.17745589310927
-5.54881605448511
-3.57767474554394
-5.34988771814057
-6.34228101834256
-9.02962890780605
-9.43618212467431
-9.39210689384116
-5.92634923526958
-2.49362619254682
-6.83856541616575
-9.05279816419209
-9.43618212467431
-6.52768727386646
-5.55518920364025
-9.36996640197282
-9.42298836083086
-9.24019906671715
-4.77752323903597
-9.30313342056070
-7.39309848837587
-9.43618212467431
-6.30609142233102
-9.29865594149018
-9.02962890780605
-5.89526535052736
-5.62511278179160
-9.37439998709058
-9.24922260915936
-9.06204666314218
-5.27217541085772
-9.37439998709058
-6.03768334232779
-6.09301707615316
-1.96434346733815
-7.35436274721504
-3.49860750835927
-3.96100838287130
-9.07589883627696
-3.98908523596030
-4.70367663885713
-5.05642961208486
-5.87658209921747
-6.21518535120473
-1.28637317716610
-4.71040368300635
-6.40237754193136
-5.82038420319723
-2.83177382925140
-4.57534155933293
-2.68217183372783
-6.40237754193136
-1.68301098536442
-9.37883082883629
-9.31654939753998
-5.96975145228270
-3.16436613756041
-2.70468208904357
-5.96975145228270
-5.93876358556214
-5.16140673433073
-4.50058964637851
-5.17447949391461
-9.35220462778129
-5.36925406909021
-5.29812340723809
-4.37069084478741
-6.73968925746336
-9.12647889812351
-6.27585798292344
-6.15423838228130
-9.32547966533259
-5.46571546861209
-5.86411288148397
-9.29865594149018
-9.02962890780605
-9.44057455921137
-5.83914152555240
-9.09893092406064
-9.34775732580329
-4.86436852775343
-9.36996640197282
-4.47332483141548
-9.09893092406064
-4.45967596370169
-9.22664317776347
-5.40147645323202
-4.71040368300635
-4.48696272564109
-4.63625531190231
-9.08051074057779
-7.73031840870571
-6.45622985485124
-6.80956649417940
-9.11730721359074
-9.30313342056070
-3.52739763818054
-9.45373540259025
-6.19083948409992
-6.92515067631770
-6.39638023474669
-6.42035300325308
-3.41197375517894
-5.10900596111331
-4.56855964774277
-3.44089556685847
-6.96534589140764
-5.59337048775806
-5.62511278179160
-9.31208014858560
-9.02498682641270
-9.17672701195235
-3.56332357458606
-6.35432227003670
-5.95736453571062
-5.49133426034679
-5.71992815808515
-9.24922260915936
-6.36635254824265
-9.08972631906331
-7.13043688514305
-9.21306259846137
-9.36109100162115
-9.33885449173115
-9.35664918638724
-9.16305590137268
-9.39210689384116
-9.25823517811339
-5.39503746314775
-9.41858495280562
-7.54124856794084
-9.12647889812351
-6.77467725651823
-7.73567102345929
-9.09893092406064
-6.33022879316024
-5.28515489579200
-5.70101446352329
-5.94496664565034
-7.13043688514305
-9.28969275323301
-9.34330728045324
-4.48696272564109
-6.52768727386646
-9.09893092406064
-6.15423838228130
-4.04510726028003
-5.10900596111331
-3.71346356692037
-6.30609142233102
-9.32547966533259
-9.23568318043797
-5.21363193173713
-6.73968925746336
-6.78049898789188
-9.41417880140832
-3.77743892269442
-6.78049898789188
-4.54140456766163
-3.74192449209598
-4.67674102853976
-4.60920996670306
-5.17447949391461
-5.33696310064723
-5.06959015957426
-9.07589883627696
-2.77206471290024
-9.15392811079267
-6.09301707615316
-5.49773209985035
-5.35634591182916
-6.63413269193656
-3.33947718993680
-4.12881109211395
-9.01569443350986
-2.32628770495912
-2.83177382925140
-4.30192526552947
-5.61242409429433
-9.09893092406064
-6.15423838228130
-5.59337048775806
-9.34775732580329
-6.57510608344617
-7.03393923000559
-4.40497075796462
-6.46816685840758
-9.17672701195235
-1.44585131205959
-5.54244016195793
-9.27622739555688
-9.43178694676521
-4.93749087771182
-6.84435697044687
-4.97723588389653
-9.44496425037637
-9.35220462778129
-9.14021584963230
-6.26980306492578
-9.14478934672447
-9.26723677357923
-5.08273973357546
-5.76396409404117
-4.30192526552947
-9.32101590312231
-6.08073989446296
-9.33885449173115
-7.15302699413765
-2.34155516218077
-5.07616631826088
-4.97723588389653
-9.38325892720996
-5.23967868951120
-5.56155960942333
-9.27622739555688
-4.23288534906680
-5.80786560476688
-4.33634234730903
-1.63577657349085
-3.20097791697773
-2.64459987409399
-4.47332483141548
-5.45288961251245
-2.26510814119066
-3.74192449209598
-5.17447949391461
-4.06607025376115
-1.22227466553941
-3.88357070868267
-3.70634147719636
-5.14177701966455
-5.42720497984861
-6.21518535120473
-4.86436852775343
-2.41772784596615
-6.07459718855979
-9.32101590312231
-2.56925020192277
-3.12768577384191
-5.55518920364025
-7.58476081572534
-5.59337048775806
-6.24555595921467
-5.87658209921747
-2.14992322744665
-5.84538847959337
-5.80786560476688
-6.26980306492578
-4.87768819082156
-1.48554938503001
-4.05908533263949
-7.77839318009419
-4.28124209599716
-9.04353869175382
-4.85103789119711
-6.12978278029461
-3.00245952662617
-9.28071859148764
-4.95075018659491
-2.11910300231046
-9.35220462778129
-9.24019906671715
-4.37755231416695
-4.48696272564109
-6.09301707615316
-9.16761568160461
-9.25823517811339
-4.50739899168915
-4.41181851048392
-4.87768819082156
-4.41181851048392
-2.62202377784912
-6.90788300498416
-4.84436845786088
-2.90616332120611
-9.25823517811339
-5.95116696236650
-6.80956649417940
-5.00367768724540
-7.26531912981930
-5.71992815808515
-9.28520704404635
-5.90770713454039
-9.33885449173115
-9.14936010044459
-7.27648798920243
-9.28071859148764
-4.67674102853976
-9.19037343218358
-2.62955188663612
-4.54140456766163
-3.56332357458606
-4.85770458116130
-5.56155960942333
-4.77082362860722
-9.12189442754315
-5.84538847959337
-9.06666679755916
-9.21306259846137
-9.21759220160078
-2.37967579622405
-5.31755559911687
-5.30460354790307
-5.49773209985035
-6.61055496900497
-3.59918092669041
-6.51580513775107
-9.24019906671715
-5.30460354790307
-4.81098014059902
-4.48696272564109
-5.19406805800008
-5.93876358556214
-5.02348023435055
-5.68839161695515
-4.64976152426965
-3.34673919163523
-9.31208014858560
-9.09893092406064
-4.32946441769721
-9.02962890780605
-9.02962890780605
-9.08051074057779
-4.16357109539942
-4.97723588389653
-4.17051486594037
-3.01723317687932
-5.76396409404117
-9.38768428221159
-5.75139611491398
-3.23752111209388
-5.49773209985035
-9.22664317776347
-4.77752323903597
-4.09398250452731
-5.78279548744162
-9.02034200164730
-9.26273734753234
-6.78631797589348
-5.82663938735434
-9.12189442754315
-5.86411288148397
-6.35432227003670
-5.01028127965250
-9.12189442754315
-2.75711000009198
-5.88281259302615
-6.41436392618455
-4.39812026207327
-6.00067073470208
-9.21306259846137
-9.03426824582736
-4.61597541806094
-9.30313342056070
-6.03152143282029
-4.22596626887428
-9.37439998709058
-5.40147645323202
-5.65678649152397
-6.34830301587565
-3.70634147719636
-9.34775732580329
-5.30460354790307
-9.28071859148764
-5.32402750966571
-9.17672701195235
-9.43618212467431
-6.26374540355607
-9.09893092406064
-2.60695933015897
-2.22678175424384
-3.90472299483505
-3.95398231116894
-9.11271725626629
-9.24019906671715
-2.56925020192277
-4.96399852198982
-5.61876980972899
-2.60695933015897
-4.71040368300635
-9.01569443350986
-5.01028127965250
-5.71992815808515
-9.39652676209869
-3.70634147719636
-4.17745589310927
-2.45571131140708
-5.05642961208486
-5.59337048775806
-0.882876938849771
-1.36624941321520
-4.19826251438370
-3.16436613756041
-9.35664918638724
-5.68839161695515
-4.79091422977733
-5.33696310064723
-9.44935119816933
-2.90616332120611
-9.14021584963230
-9.39652676209869
-2.98027847595610
-2.58434208333339
-5.43363025307264
-6.37837185296041
-2.86900286737935
-3.34673919163523
-3.98908523596030
-4.81766329079548
-9.32547966533259
-2.42533002579843
-9.33885449173115
-0.431109589915523
-9.45373540259025
-3.83411935630548
-5.20711338386350
-9.25823517811339
-5.18754128001031
-2.58434208333339
-3.91881080207639
-6.69288496322223
-5.61242409429433
-5.07616631826088
-9.19037343218358
-7.31549258082389
-5.83914152555240
-6.34228101834256
-5.05642961208486
-9.44935119816933
-2.30336594383631
-4.60920996670306
-9.14478934672447
-9.19037343218358
-4.82434369761990
-4.05908533263949
-9.23116455078674
-6.45622985485124
-6.60465367984196
-3.67782568457981
-3.20097791697773
-0.719558083090200
-4.87768819082156
-4.31570032835744
-5.35634591182916
-5.80160219049364
-4.26743959944873
-6.69288496322223
-9.16761568160461
-9.21306259846137
-9.07589883627696
-3.70634147719636
-2.26510814119066
-1.64365583389990
-5.95116696236650
-9.38768428221159
-4.54140456766163
-3.06148828670963
-5.56155960942333
-4.87768819082156
-9.37883082883629
-5.16140673433073
-4.74399775317175
-4.79091422977733
-9.08051074057779
-6.80956649417940
-6.12366202136782
-9.21306259846137
-4.52781056738878
-9.16305590137268
-9.02498682641270
-9.03426824582736
-5.88281259302615
-3.46977348458525
-9.42738902548406
-5.01688212868755
-9.05742378535316
-6.04384250846324
-5.98212739536660
-9.01104412200036
-2.71967520906050
-4.37755231416695
-5.30460354790307
-5.35634591182916
-9.24471220962428
-5.97594079551067
-6.98253126157977
-4.64300978977200
-9.39210689384116
-4.37069084478741
-9.40535826849760
-5.60607563548762
-5.14177701966455
-8.20106653147845
-9.14478934672447
-9.36996640197282
-5.88281259302615
-7.29322070298677
-6.22734182452485
-9.25823517811339
-9.14478934672447
-6.05615261061800
-9.30313342056070
-5.70101446352329
-9.05279816419209
-4.74399775317175
-9.15392811079267
-9.31654939753998
-9.07589883627696
-6.28795958880261
-3.84119206533265
-9.43618212467431
-5.98831125185047
-9.05279816419209
-3.45534001246595
-4.05908533263949
-9.41858495280562
-3.63496969449357
-9.33439895963701
-3.96803171120162
-6.97107709150373
-4.47332483141548
-7.54124856794084
-4.47332483141548
-4.50739899168915
-9.11730721359074
-4.77752323903597
-4.37069084478741
-4.16357109539942
-9.15849337776870
-9.09893092406064
-6.80956649417940
-9.40535826849760
-7.00540668126727
-9.25373026532240
-7.34881809641816
-9.05742378535316
-9.23568318043797
-9.28071859148764
-9.05279816419209
-9.30313342056070
-9.32547966533259
-7.70888051597094
-7.20931023058084
-5.84538847959337
-7.64969998275642
-6.43232292727399
1.01772920628393
-4.77752323903597
-4.23288534906680
-3.83411935630548
-5.00367768724540
-3.24482152100096
-1.42199954781277
-6.17255127836483
-9.23568318043797
-2.45571131140708
-3.83411935630548
-4.09398250452731
-3.70634147719636
-4.87768819082156
-1.99538316223812
-5.36925406909021
-9.09893092406064
-2.94325519073169
0.454399674155426
-3.94695349609452
-9.38325892720996
-1.48554938503001
-0.882876938849771
-1.64365583389990
-2.94325519073169
-9.06666679755916
-4.84436845786088
-9.19945732881083
-4.25362612941210
-1.83974574821071
-5.30460354790307
-0.596348806108133
-4.37069084478741
-3.23752111209388
-2.37967579622405
-9.23568318043797
-5.20711338386350
-1.08548236177268
-7.00540668126727
-3.77743892269442
-9.09893092406064
-4.16357109539942
-1.04509844579046
-9.41417880140832
-7.39862119219637
-6.45622985485124
-4.67674102853976
-3.37575976470846
-3.98908523596030
-4.16357109539942
-4.71040368300635
-9.41858495280562
-9.13563960916809
-5.27217541085772
-9.18582736881188
-4.73728442588276
-9.18582736881188
-2.56925020192277
-9.24019906671715
-4.77752323903597
-3.41920832315689
-4.67674102853976
-6.04999893122664
-9.09893092406064
-9.21759220160078
-9.36109100162115
-4.12881109211395
-3.77743892269442
-5.46571546861209
-7.09646942048974
-5.68839161695515
-9.23568318043797
-9.38325892720996
-9.44496425037637
-7.15302699413765
-9.41417880140832
-6.15423838228130
-5.66943677181258
-9.28071859148764
-9.29865594149018
-5.45930391224829
-9.43618212467431
-3.95398231116894
-9.10352911150124
-7.49756074434532
-9.32101590312231
-9.21759220160078
-9.27173345625408
-6.36635254824265
-9.40535826849760
-9.01569443350986
-6.00684636106982
-4.19826251438370
-6.56918833405087
-3.51300806001400
-0.555141878511751
-9.05279816419209
-5.03007559664151
-9.25373026532240
-4.77752323903597
-3.98908523596030
-9.31208014858560
-9.17672701195235
-4.84436845786088
-4.77752323903597
-5.04325809110728
-9.02498682641270
-4.45967596370169
-4.23288534906680
-1.24633218268977
-4.47332483141548
-5.40147645323202
-1.76151553538993
-4.96399852198982
-2.83177382925140
-4.47332483141548
-2.86900286737935
-3.81288476899169
-6.60465367984196
-7.64969998275642
-3.79162549132947
-3.34673919163523
-3.27399572290884
-5.62511278179160
-4.14967532420137
-4.97723588389653
-9.27622739555688
-6.45622985485124
-5.40147645323202
-5.36280136214571
-9.02962890780605
-9.30760815625917
-9.20853025194990
-6.39038018418998
-9.44057455921137
-5.27217541085772
-6.99397445816761
-9.29417571904762
-6.07459718855979
-6.82117429309008
-9.26273734753234
-7.43169980430639
-4.83102136107228
-7.12478249946428
-9.43178694676521
-4.95075018659491
-9.08511990150658
-9.41417880140832
-9.39210689384116
-5.59337048775806
-9.34330728045324
-9.22664317776347
-7.22614170575887
-9.43618212467431
-4.19826251438370
-9.09432999324800
-5.43363025307264
-5.58701379883521
-4.67674102853976
-7.18120290450983
-7.41517284342559
-9.43618212467431
-4.98385044979182
-5.08273973357546
-9.42738902548406
-9.32101590312231
-9.42298836083086
-9.02034200164730
-7.62269000550429
-9.28071859148764
-6.61055496900497
-6.85014578135595
-6.59874964730689
-5.60607563548762
-9.32547966533259
-9.28071859148764
-5.96975145228270
-7.43720330452256
-9.14936010044459
-6.59284287139978
-9.21306259846137
-9.19037343218358
-5.68839161695515
-6.18474615889361
-9.12189442754315
-6.72215822241329
-6.32419856551100
-7.51396425348400
-9.35664918638724
-6.98253126157977
-7.01111867775903
-6.39638023474669
-7.27648798920243
-9.02498682641270
-5.10900596111331
-5.17447949391461
-5.33049667684249
-6.79213422052303
-9.19037343218358
-7.62269000550429
-9.19491675218323
-9.07589883627696
-9.17217271846451
-9.18582736881188
-4.91093933948107
-9.18127856206814
-3.29584756893325
-4.97723588389653
-9.25373026532240
-9.35664918638724
-6.24555595921467
-3.91176827014174
-5.40791269994424
-5.63779049580069
-5.14832300125866
-5.70732177174929
-9.12647889812351
-3.84826203098777
-9.29865594149018
-9.41858495280562
-9.03426824582736
-6.76885278177254
-9.12189442754315
-5.99449236496230
-1.71444572583919
-7.73031840870571
-5.84538847959337
-5.87658209921747
-4.87102973097352
-7.37651391668208
-9.23116455078674
-9.38325892720996
-9.40094388698417
-6.15423838228130
-9.26273734753234
-9.39210689384116
-9.43618212467431
-9.20853025194990
-6.42035300325308
-7.32105369185305
-9.39210689384116
-9.28969275323301
-6.96534589140764
-9.14936010044459
-9.04816979965898
-4.30192526552947
-4.06607025376115
-9.35220462778129
-9.04816979965898
-4.45967596370169
-9.36996640197282
-5.92634923526958
-5.62511278179160
-7.07376957661326
-9.24019906671715
-9.22211906136815
-5.65678649152397
-6.36033878082570
-9.34330728045324
-9.40535826849760
-6.25768499881432
-7.34327070224923
-6.12366202136782
-9.14478934672447
-7.09079857457869
-3.44089556685847
-3.52739763818054
-6.63413269193656
-5.27866652501089
-5.30460354790307
-6.98253126157977
-9.21306259846137
-6.17865009031524
-9.34330728045324
-9.31208014858560
-9.04816979965898
-6.33625627743742
-5.23967868951120
-9.18582736881188
-9.12189442754315
-9.16761568160461
-9.40094388698417
-9.23116455078674
-6.12366202136782
-9.28520704404635
-9.40094388698417
-9.18127856206814
-5.90770713454039
-6.65766652091539
-7.86331076593093
-6.25162185070052
-4.26743959944873
-9.36996640197282
-9.24471220962428
-9.39210689384116
-6.46219972831543
-3.45534001246595
-3.56332357458606
-3.52739763818054
-5.01028127965250
-3.06885453654585
-3.91881080207639
-4.60920996670306
-9.38325892720996
-0.842150101361648
-9.45373540259025
-5.76396409404117
-5.68839161695515
-3.43366922899666
-9.19491675218323
-4.52100945219428
-3.17169398018797
-3.34673919163523
-9.08972631906331
-9.28071859148764
-4.81098014059902
-4.05908533263949
-5.93398439838285
-6.33847178471032
-6.37917111424671
-6.55270983423938
-6.47146509271471
-7.51393563222502
-6.33847178471032
-6.56427486969507
-6.56422129532128
-6.78588794094759
-6.24814139216224
-6.38482911143453
-9.68397621090917
-6.65496602205430
-7.31845622341950
-7.28340337390773
-8.88008772472771
-6.27838623168319
-7.36271368420171
-6.78588794094759
-7.27675019273705
-6.86591472566188
-6.02337195423464
-4.64076655003764
-6.42918487758363
-6.24845232656001
-6.56427486969507
-6.39245170874866
-6.46556839919136
-6.36664784676558
-6.39344260545491
-6.25108208645976
-6.31896159398962
-5.93398439838285
-7.46748171071582
-6.54813679120748
-6.49068484043904
-6.32811373559309
-7.51393563222502
-6.61766101153154
-6.39344260545491
-6.38482911143453
-6.49062423129183
-6.68461616466359
-6.35485320230160
-7.63441066873815
-7.20339200992540
-8.16516436345514
-6.94491715752276
-6.24800271593864
-6.58826553576642
-6.30198811497594
-8.45369433078415
-6.39245170874866
-7.38401622482660
-7.07536077925145
-6.24800271593864
-8.05011185919001
-6.37658547279581
-10.3824966235434
-6.24814139216224
-6.78002310341382
-6.91770881695163
-6.38571482930064
-6.75278385198809
-7.45778403872763
-6.26994495496302
-6.49773450667136
-6.58826553576642
-8.45369433078415
-6.43192686821337
-6.48065230052108
-6.78997039782520
-7.23734943929740
-7.45778403872763
-6.58120594188108
-6.28920721282344
-6.06453799793017
-6.52008089232359
-6.25597935233853
-6.26525402929358
-6.25021052711687
-7.12622206520049
-5.57292776408967
-6.25324943945138
-6.29750032375578
-7.24247564303595
-7.07536077925145
-7.03917483073330
-6.94491715752276
-10.9440267144435
-6.26112439875436
-7.38401622482660
-6.53065024187648
-6.25454425724035
-7.28340337390773
-6.92724408960919
-6.80484006812979
-7.77654123818189
-6.53274421987612
-9.20353310499231
-6.31016394116263
-6.36114999176039
-7.56198517594225
-5.51266905166893
-7.33862202234733
-7.40980994769205
-6.27838623168319
-5.75523550881048
-5.28061515885939
-6.31896159398962
-6.46253052726794
-10.9440267144435
-2.00465292723466
-7.94727788144598
-6.25021052711687
-6.28538989539173
-8.84681775248659
-6.37917111424671
-6.56422129532128
-7.07536077925145
-6.32237172779472
-6.50402593783124
-6.48065230052108
-7.46748171071582
-6.80893610258903
-6.44264940939045
-6.49981444840764
-6.93422630907876
-6.44264940939045
-6.25811254996425
-8.29774391686607
-7.24247564303595
-8.29774391686607
-8.58067245529956
-6.41386339489114
-6.37281668065143
-6.38571482930064
-7.67037498471111
-6.33334941416134
-6.55270983423938
-6.65798723479041
-6.54813679120748
-6.70015256480790
-6.27518979891546
-6.84481389528819
-6.30198370923181
-6.85284107782804
-7.50473249136482
-6.24800271593864
-6.60082370279259
-6.80484006812979
-6.82446941970473
-7.05459052272739
-6.24800271593864
-6.75278385198809
-6.24845232656001
-5.84477501661859
-6.25454425724035
-6.34922095427857
-6.25343500572196
-2.00465292723466
-6.36869700957169
-6.44264940939045
-4.95762177385427
-6.50402593783124
-6.25324943945138
-8.69360229731607
-6.50980535449570
-6.30198370923181
-6.25022915518250
-6.25482732858532
-6.67978309815463
-6.47781530040373
-6.24814139216224
-7.46748171071582
-6.36114999176039
-6.31448469080739
-6.69812561977613
-6.39938584665772
-6.93422630907876
-4.64076655003764
-6.30198370923181
-6.25454425724035
-7.51393563222502
-8.45369433078415
-7.06837403711832
-6.37917111424671
-6.26938460079375
-6.34702968316388
-6.42918487758363
-7.20339200992540
-6.47781530040373
-6.32237172779472
-6.73275897287896
-5.38176610669013
-7.40980994769205
-6.27250181917333
-6.27968801329527
-6.48065230052108
-6.91056944920494
-7.36271368420171
-6.26525402929358
-7.36271368420171
-6.27804103329769
-6.65496602205430
-6.44539185489861
-6.63730592732785
-6.39245170874866
-6.86591472566188
-6.32237172779472
-6.75278385198809
-7.77654123818189
-6.54813679120748
-8.45369433078415
-8.58067245529956
-6.34376141570797
-6.74987840335522
-6.34043304795494
-6.38571482930064
-6.33847178471032
-6.27520030038299
-6.25324943945138
-6.27804103329769
-6.26208413071734
-6.32811373559309
-8.45369433078415
-7.05324417949455
-6.57606909372283
-7.24247564303595
-8.58067245529956
-6.75278385198809
-6.50402593783124
-7.57184942168911
-6.38771442063564
-4.64076655003764
-6.55270983423938
-6.47781530040373
-6.95884658947421
-6.63730592732785
-6.50980535449570
-6.38571482930064
-7.77654123818189
-7.46748171071582
-6.61766101153154
-6.49009949839168
-6.25926951584095
-6.30198370923181
-6.93422630907876
-6.24889484896770
-6.80484006812979
-6.35485320230160
-7.12622206520049
-6.70015256480790
-6.30198370923181
-6.67978309815463
-8.03104666353233
-6.32237172779472
-6.39344260545491
-6.49773450667136
-7.46748171071582
-6.25454425724035
-8.18666084602950
-6.98485234131891
-6.34702968316388
-5.57292776408967
-7.27675019273705
-6.42918487758363
-5.51266905166893
-6.25022915518250
-6.31016394116263
-7.01124491800657
-6.28920721282344
-7.77654123818189
-7.18944145393584
-6.46556839919136
-6.25755448564406
-4.19923744126453
-7.09894176473377
-6.33334941416134
-6.35485320230160
-7.46748171071582
-6.45385516954293
-6.68461616466359
-6.28178463124104
-6.43192686821337
-9.19965331232149
-6.65496602205430
-6.69812561977613
-6.24948119958264
-7.46748171071582
-8.18440865134308
-6.47146509271471
-6.50980535449570
-6.24948119958264
-7.63441066873815
-6.35393156495799
-7.24247564303595
-6.43192686821337
-8.18666084602950
-5.28061515885939
-6.29750032375578
-6.94491715752276
-8.53531046596850
-6.27250181917333
-6.28178463124104
-6.27518979891546
-6.82446941970473
-7.76989311260345
-6.42166506611299
-6.20465433002276
-6.75278385198809
-6.78997039782520
-7.94868739785008
-6.54152312300089
-6.70278071083286
-7.36794743880843
-6.24843466591111
-6.95884658947421
-6.56422129532128
-8.64235907521163
-6.38571482930064
-7.46008329592388
-6.61375751301383
-6.98449545389776
-8.05011185919001
-7.03917483073330
-5.95448929556697
-6.51805381747143
-8.58067245529956
-7.20339200992540
-6.40244166725458
-7.20004153947896
-6.82446941970473
-6.94491715752276
-7.12622206520049
-6.40652155893897
-7.33862202234733
-6.25482732858532
-6.47146509271471
-7.57184942168911
-7.46008329592388
-6.28920721282344
-4.93649564284502
-6.25324943945138
-5.51266905166893
-6.49062423129183
-6.58826553576642
-6.61766101153154
-6.32359660460736
-6.27520030038299
-6.36066112279075
-6.48065230052108
-6.30198370923181
-9.20135645027802
-10.6930027280891
-6.26676735424211
-6.73275897287896
-6.98449545389776
-6.30198811497594
-6.56427486969507
-6.42166506611299
-6.64081233681485
-6.58120594188108
-6.43192686821337
-6.30198370923181
-6.80484006812979
-6.24800271593864
-6.86591472566188
-6.26112439875436
-6.39269796064621
-6.36114999176039
-6.25638560759038
-6.39245170874866
-6.30671199812884
-6.25597935233853
-6.43192686821337
-6.34922095427857
-6.44264940939045
-5.06021652035494
-10.9440267144435
-5.66482151965703
-7.31845622341950
-6.27219070978488
-6.68461616466359
-6.46253052726794
-6.33847178471032
-6.88781686606952
-7.77654123818189
-6.26525402929358
-6.64081233681485
-6.52008089232359
-8.03104666353233
-6.26676735424211
-6.39269796064621
-6.36114999176039
-6.28742458517798
-7.40980994769205
-6.69812561977613
-6.38771442063564
-6.45385516954293
-6.63730592732785
-6.26676735424211
-6.80484006812979
-6.28102475186064
-7.18168166620278
-5.17404585043359
-6.25021052711687
-6.76757812692341
-6.32359660460736
-6.64081233681485
-6.27250181917333
-10.0860782133647
-6.30198370923181
-6.44239838424474
-6.70015256480790
-6.55270983423938
-8.69360229731607
-6.35485320230160
-6.72707770603098
-6.25209523671115
-6.70015256480790
-6.87244853359163
-6.28102475186064
-7.79674414671909
-6.86591472566188
-6.45384164558330
-8.03104666353233
-7.12622206520049
-6.85284107782804
-6.28415229043131
-6.94491715752276
-6.27219070978488
-6.26938460079375
-5.75523550881048
-7.23734943929740
-7.01124491800657
-6.24815459203775
-6.26994495496302
-8.69360229731607
-6.31448469080739
-6.31016394116263
-5.28061515885939
-6.93422630907876
-6.02337195423464
-6.20465433002276
-7.33862202234733
-7.02850181636748
-6.25638560759038
-6.54152312300089
-7.12729268239177
-6.27804103329769
-6.45384164558330
-6.55270983423938
-6.68461616466359
-6.72707770603098
-6.39938584665772
-6.45384164558330
-8.69360229731607
-7.23734943929740
-6.64081233681485
-6.60082370279259
-6.36869700957169
-6.36114999176039
-9.74043627255521
-6.49981444840764
-6.53065024187648
-6.49981444840764
-8.58067245529956
-6.60082370279259
-8.88008772472771
-6.44264940939045
-6.25638560759038
-6.56422129532128
-8.88008772472771
-7.12622206520049
-10.0860782133647
-6.98449545389776
-6.98485234131891
-6.51805381747143
-6.46253052726794
-6.28415229043131
-6.60082370279259
-6.73275897287896
-7.02850181636748
-6.72885013597376
-6.80893610258903
-6.24887924787305
-6.25324943945138
-6.57606909372283
-6.60082370279259
-10.3824966235434
-7.36271368420171
-7.45778403872763
-7.28340337390773
-10.6930027280891
-5.78066641592152
-6.17241050074537
-6.37917111424671
-8.13197309432496
-6.26752917131435
-6.70278071083286
-6.55270983423938
-6.36066112279075
-6.24814139216224
-8.29774391686607
-6.31448469080739
-7.91476321790647
-8.16516436345514
-6.91056944920494
-5.28061515885939
-6.65496602205430
-7.36271368420171
-6.54813679120748
-7.28340337390773
-5.06021652035494
-6.53065024187648
-6.31016394116263
-6.24800271593864
-6.26938460079375
-6.37917111424671
-6.26938460079375
-6.28538989539173
-6.54152312300089
-6.33413105332733
-7.16464193466484
-6.57606909372283
-6.24814139216224
-6.56427486969507
-7.77654123818189
-6.27804103329769
-4.64076655003764
-6.53065024187648
-6.29812093072119
-6.27804103329769
-6.33847178471032
-6.25482732858532
-6.27518979891546
-6.27838623168319
-6.25324943945138
-6.71619223169162
-7.24247564303595
-7.77654123818189
-6.80893610258903
-6.48065230052108
-4.19923744126453
-6.26311918690974
-6.55270983423938
-6.25755448564406
-6.33413105332733
-7.13098928729524
-6.86591472566188
-5.57292776408967
-7.13098928729524
-7.03917483073330
-8.84681775248659
-6.43717490683224
-9.68397621090917
-7.05459052272739
-6.43717490683224
-6.44539185489861
-6.38571482930064
-6.30671199812884
-6.93422630907876
-6.78002310341382
-3.53104611798989
-6.24948119958264
-7.76989311260345
-6.28742458517798
-6.44264940939045
-6.33847178471032
-6.28538989539173
-7.31845622341950
-6.32839180577332
-6.50980535449570
-6.65798723479041
-6.41184313329161
-6.50980535449570
-7.07536077925145
-7.55385949198563
-6.28102475186064
-7.56198517594225
-6.26001103671681
-6.00989887321864
-6.41386339489114
-7.79674414671909
-6.24815459203775
-7.55385949198563
-6.78002310341382
-7.55385949198563
-6.47781530040373
-7.91476321790647
-6.24887924787305
-5.28061515885939
-6.25021052711687
-6.50980535449570
-5.28061515885939
-7.46748171071582
-7.36794743880843
-6.59222013536097
-6.50402593783124
-6.39269796064621
-6.87244853359163
-6.25482732858532
-8.64235907521163
-5.75523550881048
-8.16516436345514
-6.33413105332733
-6.61375751301383
-6.42918487758363
-6.61375751301383
-7.69365594436113
-7.07536077925145
-6.63730592732785
-6.20465433002276
-4.79888054428533
-6.98449545389776
-6.62708178974599
-6.25324943945138
-7.91476321790647
-6.59898217099761
-6.80893610258903
-6.38571482930064
-6.44539185489861
-8.64235907521163
-6.25926951584095
-8.16516436345514
-6.48065230052108
-6.31448469080739
-5.57292776408967
-6.25021052711687
-6.26433508541325
-6.28415229043131
-6.82446941970473
-7.67037498471111
-2.00465292723466
-6.26676735424211
-7.77654123818189
-6.24947680978290
-6.58120594188108
-4.64076655003764
-10.9440267144435
-6.84481389528819
-7.30952733069091
-6.24887924787305
-6.17241050074537
-6.49981444840764
-5.93398439838285
-4.70205396357672
-6.76757812692341
-6.26311918690974
-6.34922095427857
-7.46748171071582
-6.25755448564406
-6.34702968316388
-6.98449545389776
-6.39344260545491
-6.93422630907876
-8.88008772472771
-7.46748171071582
-5.28061515885939
-6.26752917131435
-6.49981444840764
-6.28178463124104
-6.27219070978488
-6.95884658947421
-6.24947680978290
-7.06837403711832
-6.31448469080739
-5.11925575084595
-6.78002310341382
-6.27250181917333
-6.34702968316388
-6.38571482930064
-7.28340337390773
-7.05324417949455
-6.42918487758363
-4.64076655003764
-6.38482911143453
-6.38571482930064
-9.20353310499231
-6.25108208645976
-6.93422630907876
-6.48065230052108
-6.46253052726794
-6.27250181917333
-7.27675019273705
-6.84481389528819
-6.27219070978488
-6.46253052726794
-6.53274421987612
-10.0860782133647
-6.24845232656001
-6.26112439875436
-10.0860782133647
-9.74043627255521
-6.98515602542289
-7.12622206520049
-8.69360229731607
-5.75523550881048
-7.46008329592388
-10.3824966235434
-7.70234071229174
-7.05324417949455
-6.28920721282344
-6.20465433002276
-6.61375751301383
-7.20004153947896
-6.85284107782804
-7.45778403872763
-6.51805381747143
-6.78997039782520
-6.28415229043131
-6.32839180577332
-6.39344260545491
-7.02850181636748
-6.27804103329769
-6.26525402929358
-6.78997039782520
-6.25482732858532
-6.55270983423938
-6.72885013597376
-7.12622206520049
-6.72885013597376
-6.85284107782804
-6.69812561977613
-6.26433508541325
-7.12729268239177
-7.13098928729524
-6.27520030038299
-6.35485320230160
-6.39938584665772
-6.76757812692341
-6.78997039782520
-5.78066641592152
-7.91476321790647
-7.30952733069091
-6.80939160296302
-6.42918487758363
-7.94727788144598
-6.49068484043904
-6.84481389528819
-6.24948119958264
-5.71886811911634
-7.24247564303595
-6.24947680978290
-6.76757812692341
-8.29774391686607
-5.75523550881048
-6.26525402929358
-6.20465433002276
-6.25108208645976
-8.58067245529956
-7.33862202234733
-8.13197309432496
-6.45384164558330
-6.27250181917333
-6.40244166725458
-8.18440865134308
-6.38571482930064
-6.98515602542289
-6.51805381747143
-4.70205396357672
-6.39938584665772
-6.20465433002276
-6.25454425724035
-6.83968325348525
-6.31448469080739
-6.46253052726794
-7.20004153947896
-6.64081233681485
-6.70278071083286
-7.24247564303595
-6.66925930917564
-7.06837403711832
-6.49981444840764
-7.46748171071582
-6.25482732858532
-7.63441066873815
-7.33862202234733
-6.26311918690974
-6.42918487758363
-7.33862202234733
-9.74043627255521
-7.63441066873815
-9.20353310499231
-7.46008329592388
-6.36114999176039
-8.13197309432496
-6.39344260545491
-6.34043304795494
-6.32839180577332
-6.84481389528819
-6.25811254996425
-6.54152312300089
-7.06837403711832
-6.56427486969507
-6.86591472566188
-6.36114999176039
-6.90744426609164
-7.24247564303595
-6.80939160296302
-6.26208413071734
-6.24845232656001
-9.20353310499231
-5.93398439838285
-6.33413105332733
-7.57184942168911
-7.89349421970567
-6.26525402929358
-7.31845622341950
-6.63730592732785
-6.56422129532128
-6.39245170874866
-5.28061515885939
-6.59898217099761
-6.29324208070302
-6.98449545389776
-6.29324208070302
-6.26311918690974
-6.36066112279075
-6.73275897287896
-6.34922095427857
-6.59898217099761
-6.95884658947421
-6.34922095427857
-6.30198811497594
-6.56422129532128
-6.00989887321864
-8.13197309432496
-8.53531046596850
-6.53065024187648
-6.47781530040373
-4.19923744126453
-7.77654123818189
-4.64076655003764
-6.43717490683224
-5.51266905166893
-4.64076655003764
-6.02337195423464
-6.91770881695163
-6.92724408960919
-7.46008329592388
-6.32839180577332
-6.76757812692341
-6.61766101153154
-4.19923744126453
-7.24247564303595
-6.55387980665183
-6.36114999176039
-6.44539185489861
-7.36794743880843
-7.36794743880843
-6.51805381747143
-6.38482911143453
-6.11863987626891
-6.73275897287896
-6.24800271593864
-6.61375751301383
-6.53065024187648
-6.58826553576642
-6.44264940939045
-8.84681775248659
-7.77654123818189
-7.18168166620278
-7.09894176473377
-6.59222013536097
-6.29440770681214
-7.76989311260345
-7.23734943929740
-6.80893610258903
-7.46008329592388
-10.9440267144435
-6.98485234131891
-6.37281668065143
-6.25113822409201
-6.30599751636296
-6.25638560759038
-5.93398439838285
-7.46748171071582
-6.24815459203775
-6.39344260545491
-6.95884658947421
-7.02850181636748
-6.59222013536097
-6.30198370923181
-6.36066112279075
-6.61766101153154
-7.36271368420171
-6.26525402929358
-6.75278385198809
-6.37281668065143
-6.25022915518250
-6.28742458517798
-7.36271368420171
-5.89803913472391
-6.27968801329527
-7.13098928729524
-7.89349421970567
-6.46556839919136
-6.90744426609164
-6.48065230052108
-7.56198517594225
-5.57292776408967
-6.29440770681214
-6.27838623168319
-6.38482911143453
-7.16464193466484
-6.69812561977613
-6.34376141570797
-6.76757812692341
-6.25454425724035
-6.59898217099761
-6.37658547279581
-5.93398439838285
-6.32839180577332
-6.62708178974599
-6.25324943945138
-6.25597935233853
-8.64235907521163
-6.80893610258903
-8.18666084602950
-6.32359660460736
-6.69812561977613
-6.78002310341382
-6.28920721282344
-8.64235907521163
-7.76989311260345
-6.29750032375578
-6.25638560759038
-6.84481389528819
-6.39245170874866
-7.77654123818189
-6.24814139216224
-6.33334941416134
-6.53065024187648
-7.09894176473377
-7.31845622341950
-6.33413105332733
-6.25108208645976
-6.24799788239710
-6.00989887321864
-6.56427486969507
-6.49009949839168
-6.61375751301383
-6.34376141570797
-3.53104611798989
-6.37658547279581
-7.06837403711832
-6.24843466591111
-6.61375751301383
-10.9440267144435
-7.05459052272739
-6.65496602205430
-6.25811254996425
-6.93422630907876
-6.57606909372283
-6.44539185489861
-6.27250181917333
-6.28178463124104
-6.27250181917333
-6.24814139216224
-6.29324208070302
-6.63730592732785
-6.36114999176039
-6.24947680978290
-7.16464193466484
-6.54152312300089
-6.30671199812884
-6.84481389528819
-6.49981444840764
-6.28178463124104
-6.31689621816612
-8.03104666353233
-5.95448929556697
-7.31845622341950
-7.77654123818189
-6.57606909372283
-6.31016394116263
-6.25324943945138
-6.26994495496302
-6.33847178471032
-5.28061515885939
-6.32811373559309
-6.78588794094759
-7.91476321790647
-6.37658547279581
-7.05324417949455
-6.78588794094759
-6.24800271593864
-6.30671199812884
-6.78002310341382
-6.31896159398962
-7.12622206520049
-6.36664784676558
-6.27804103329769
-6.30198811497594
-6.25811254996425
-6.32237172779472
-5.78066641592152
-6.45384164558330
-2.00465292723466
-6.39269796064621
-6.69812561977613
-6.25926951584095
-6.75278385198809
-7.67037498471111
-6.64081233681485
-6.98485234131891
-6.65496602205430
-6.28415229043131
-6.25343500572196
-7.27675019273705
-7.77654123818189
-5.89803913472391
-6.24845232656001
-7.65737554916697
-6.30599751636296
-6.61375751301383
-4.19923744126453
-6.75278385198809
-6.53065024187648
-6.26112439875436
-7.05324417949455
-6.26001103671681
-6.58120594188108
-4.79888054428533
-6.32237172779472
-9.05009431836501
-7.20004153947896
-6.24800271593864
-6.24799788239710
-6.65798723479041
-6.25597935233853
-6.28102475186064
-6.61766101153154
-6.36114999176039
-6.37658547279581
-5.57292776408967
-6.24799788239710
-7.79674414671909
-7.51393563222502
-6.28742458517798
-6.26525402929358
-6.24799788239710
-6.67978309815463
-6.24887924787305
-6.37917111424671
-6.55387980665183
-2.00465292723466
-6.35485320230160
-6.28742458517798
-7.89349421970567
-6.39245170874866
-6.32811373559309
-6.88781686606952
-8.53531046596850
-6.91770881695163
-6.33413105332733
-6.44264940939045
-8.36653547419129
-6.45385516954293
-7.03917483073330
-9.20353310499231
-6.83968325348525
-6.25209523671115
-6.49068484043904
-6.88781686606952
-6.26676735424211
-6.36114999176039
-6.44539185489861
-6.25597935233853
-7.23734943929740
-6.27520030038299
-7.50473249136482
-6.27838623168319
-7.23734943929740
-6.25220609807479
-6.28415229043131
-7.77654123818189
-6.71619223169162
-6.11343027615736
-7.70234071229174
-6.29440770681214
-6.85284107782804
-7.50473249136482
-6.26311918690974
-7.31845622341950
-6.24947680978290
-5.84022800913306
-9.68397621090917
-6.49068484043904
-6.44239838424474
-6.30671199812884
-6.70015256480790
-6.35393156495799
-6.29084267568938
-6.70015256480790
-8.45369433078415
-7.51393563222502
-6.58826553576642
-7.20004153947896
-5.57292776408967
-6.44239838424474
-8.03104666353233
-6.56422129532128
-6.43192686821337
-6.41184313329161
-7.31845622341950
-6.24814139216224
-7.28340337390773
-7.05459052272739
-6.28920721282344
-7.36794743880843
-6.50980535449570
-7.89349421970567
-6.33334941416134
-6.67978309815463
-5.06021652035494
-7.05324417949455
-8.03104666353233
-6.24815459203775
-6.76757812692341
-6.95884658947421
-6.28102475186064
-6.49009949839168
-6.64081233681485
-6.26001103671681
-6.87244853359163
-6.25597935233853
-10.3824966235434
-2.00465292723466
-6.39938584665772
-6.92724408960919
-6.94491715752276
-6.56422129532128
-6.53065024187648
-6.75278385198809
-6.49068484043904
-4.44992859574592
-6.29755903675669
-10.6930027280891
-6.24845232656001
-6.46556839919136
-9.19965331232149
-6.27968801329527
-6.94491715752276
-6.28920721282344
-6.42166506611299
-6.65798723479041
-6.91770881695163
-8.03104666353233
-6.32811373559309
-6.65798723479041
-6.20465433002276
-6.27520030038299
-6.33334941416134
-6.91056944920494
-6.61766101153154
-6.26208413071734
-6.27838623168319
-6.42166506611299
-6.56427486969507
-8.69360229731607
-6.30671199812884
-7.01124491800657
-6.56427486969507
-7.03917483073330
-6.24948119958264
-6.40244166725458
-7.30952733069091
-6.80939160296302
-6.27804103329769
-6.92724408960919
-6.28742458517798
-8.36653547419129
-6.39938584665772
-8.64235907521163
-6.25755448564406
-7.85815970364481
-7.46008329592388
-6.88781686606952
-6.27518979891546
-7.31845622341950
-4.44992859574592
-6.26001103671681
-6.30198811497594
-6.43192686821337
-6.24800271593864
-6.44539185489861
-6.30599751636296
-6.11863987626891
-6.24814139216224
-7.76989311260345
-6.71619223169162
-7.05459052272739
-6.30599751636296
-6.31167891222474
-6.50980535449570
-6.28742458517798
-7.02850181636748
-6.33847178471032
-6.26433508541325
-6.75278385198809
-6.33334941416134
-6.68461616466359
-6.42141614964460
-6.78002310341382
-7.07536077925145
-6.26311918690974
-6.26525402929358
-6.72707770603098
-6.78997039782520
-7.20339200992540
-6.33847178471032
-6.87244853359163
-8.69360229731607
-10.6930027280891
-6.27250181917333
-7.28340337390773
-6.58120594188108
-8.13197309432496
-7.76989311260345
-6.24815459203775
-6.02337195423464
-6.26433508541325
-8.84681775248659
-6.69812561977613
-9.20135645027802
-6.43717490683224
-6.24887924787305
-8.53531046596850
-6.51805381747143
-6.93422630907876
-6.39344260545491
-6.44264940939045
-6.25220609807479
-6.24845232656001
-6.54813679120748
-6.61375751301383
-6.62708178974599
-7.03917483073330
-6.60082370279259
-6.49068484043904
-9.20135645027802
-5.57292776408967
-7.07536077925145
-6.27518979891546
-6.36066112279075
-6.31896159398962
-5.34427597794978
-6.29324208070302
-6.45385516954293
-6.72707770603098
-7.20339200992540
-6.24948119958264
-6.46556839919136
-7.27675019273705
-6.27968801329527
-8.45369433078415
-6.27250181917333
-7.07536077925145
-7.63441066873815
-6.26433508541325
-6.44539185489861
-7.23734943929740
-6.24800271593864
-6.28538989539173
-6.25021052711687
-6.42918487758363
-9.20353310499231
-6.26001103671681
-9.74043627255521
-6.26752917131435
-9.19965331232149
-6.35393156495799
-6.64081233681485
-8.53531046596850
-6.26676735424211
-6.36869700957169
-7.05324417949455
-6.31167891222474
-6.93422630907876
-7.09894176473377
-6.24887924787305
-6.27838623168319
-6.44539185489861
-6.22603594370347
-6.70015256480790
-7.24247564303595
-6.56427486969507
-6.73275897287896
-5.65420824388558
-6.37281668065143
-8.36653547419129
-6.78997039782520
-7.24247564303595
-10.0860782133647
-5.19748962834826
-5.19748962834826
-5.19748962834826
-5.19748962834826
-5.19748962834826
-5.19748962834826
-5.19748962834826
-5.19748962834826
-5.19748962834826
-5.19748962834826
-5.19748962834826
-5.19748962834826
-5.19748962834826
-5.19748962834826
-5.19748962834826
-5.19748962834826
-5.19748962834826
-5.19748962834826
-5.19748962834826
-5.19748962834826
-5.19748962834826
-5.19748962834826
-5.19748962834826
-5.19748962834826
-5.19748962834826
-5.19748962834826
-5.19748962834826
-5.19748962834826
-5.19748962834826
-5.19748962834826
-5.19748962834826
-5.19748962834826
-5.19748962834826
-5.19748962834826
-5.19748962834826
-5.19748962834826
-5.19748962834826
-5.19748962834826
-5.19748962834826
-5.19748962834826
-5.19748962834826
-5.19748962834826
-5.19748962834826
-5.19748962834826
-5.19748962834826
-5.19748962834826
-5.19748962834826
-5.19748962834826
-5.19748962834826
-5.19748962834826
-5.19748962834826
-5.19748962834826
-5.19748962834826
-5.19748962834826
-5.19748962834826
-5.19748962834826
-5.19748962834826
-5.19748962834826
-5.19748962834826
-5.19748962834826
-5.19748962834826
-5.19748962834826
-5.19748962834826
-5.19748962834826
-5.19748962834826
-5.19748962834826
-5.19748962834826
-5.19748962834826
-5.19748962834826
-5.19748962834826
-5.19748962834826
-5.19748962834826
-5.19748962834826
-5.19748962834826
-5.19748962834826
-5.19748962834826
-5.19748962834826
-5.19748962834826
-5.19748962834826
-5.19748962834826
-5.19748962834826
-5.19748962834826
-5.19748962834826
-5.19748962834826
-5.19748962834826
-5.19748962834826
-5.19748962834826
-5.19748962834826
-5.19748962834826
-5.19748962834826
-5.19748962834826
-5.19748962834826
-5.19748962834826
-5.19748962834826
-5.19748962834826
-5.19748962834826
-5.19748962834826
-5.19748962834826
-5.19748962834826
-5.19748962834826
-5.19748962834826
-5.19748962834826
-5.19748962834826
-5.19748962834826
-5.19748962834826
-5.19748962834826
-5.19748962834826
-5.19748962834826
-5.19748962834826
-5.19748962834826
-5.19748962834826
-5.19748962834826
-5.19748962834826
-5.19748962834826
-5.19748962834826
-5.19748962834826
-5.19748962834826
-5.19748962834826
-5.19748962834826
-5.19748962834826
-5.19748962834826
-5.19748962834826
-5.19748962834826
-5.19748962834826
-5.19748962834826
-5.19748962834826
-5.19748962834826
-5.19748962834826
-5.19748962834826
-5.19748962834826
-5.19748962834826
-5.19748962834826
-5.19748962834826
-5.19748962834826
-5.19748962834826
-5.19748962834826
-5.19748962834826
-5.19748962834826
-5.19748962834826
-5.19748962834826
-5.19748962834826
-5.19748962834826
-5.19748962834826
-5.19748962834826
-5.19748962834826
-5.19748962834826
-5.19748962834826
-5.19748962834826
-5.19748962834826
-5.19748962834826
-5.19748962834826
-5.19748962834826
-5.19748962834826
-5.19748962834826
-5.19748962834826
-5.19748962834826
-5.19748962834826
-5.19748962834826
-5.19748962834826
-5.19748962834826
-5.19748962834826
-5.19748962834826
-5.19748962834826
-5.19748962834826
-5.19748962834826
-5.19748962834826
-5.19748962834826
-5.19748962834826
-5.19748962834826
-5.19748962834826
-5.19748962834826
-5.19748962834826
-5.19748962834826
-5.19748962834826
-5.19748962834826
-5.19748962834826
-5.19748962834826
-5.19748962834826
-5.19748962834826
-5.19748962834826
-5.19748962834826
-5.19748962834826
-5.19748962834826
-5.19748962834826
-5.19748962834826
-5.19748962834826
-5.19748962834826
-5.19748962834826
-5.19748962834826
-5.19748962834826
-5.19748962834826
-5.19748962834826
-5.19748962834826
-5.19748962834826
-5.19748962834826
-5.19748962834826
-5.19748962834826
-5.19748962834826
-5.19748962834826
-5.19748962834826
-5.19748962834826
-5.19748962834826
-5.19748962834826
-5.19748962834826
-5.19748962834826
-5.19748962834826
-5.19748962834826
-5.19748962834826
-5.19748962834826
-5.19748962834826
-5.19748962834826
-5.19748962834826
-5.19748962834826
-5.19748962834826
-5.19748962834826
-5.19748962834826
-5.19748962834826
-5.19748962834826
-5.19748962834826
-5.19748962834826
-5.19748962834826
-5.19748962834826
-5.19748962834826
-5.19748962834826
-5.19748962834826
-5.19748962834826
-5.19748962834826
-5.19748962834826
-5.19748962834826
-5.19748962834826
-5.19748962834826
-5.19748962834826
-5.19748962834826
-5.19748962834826
-5.19748962834826
-5.19748962834826
-5.19748962834826
-5.19748962834826
-5.19748962834826
-5.19748962834826
-5.19748962834826
-5.19748962834826
-5.19748962834826
-5.19748962834826
-5.19748962834826
-5.19748962834826
-5.19748962834826
-5.19748962834826
-5.19748962834826
-5.19748962834826
-5.19748962834826
-5.19748962834826
-5.19748962834826
-5.19748962834826
-5.19748962834826
-5.19748962834826
-5.19748962834826
-5.19748962834826
-5.19748962834826
-5.19748962834826
-5.19748962834826
-5.19748962834826
-5.19748962834826
-5.19748962834826
-5.19748962834826
-5.19748962834826
-5.19748962834826
-5.19748962834826
-5.19748962834826
-5.19748962834826
-5.19748962834826
-5.19748962834826
-5.19748962834826
-5.19748962834826
-5.19748962834826
-5.19748962834826
-5.19748962834826
-5.19748962834826
-5.19748962834826
-5.19748962834826
-5.19748962834826
-5.19748962834826
-5.19748962834826
-5.19748962834826
-5.19748962834826
-5.19748962834826
-5.19748962834826
-5.19748962834826
-5.19748962834826
-5.19748962834826
-5.19748962834826
-5.19748962834826
-5.19748962834826
-5.19748962834826
-5.19748962834826
-5.19748962834826
-5.19748962834826
-5.19748962834826
-5.19748962834826
-5.19748962834826
-5.19748962834826
-5.19748962834826
-5.19748962834826
-5.19748962834826
-5.19748962834826
-5.19748962834826
-5.19748962834826
-5.19748962834826
-5.19748962834826
-5.19748962834826
-5.19748962834826
-5.19748962834826
-5.19748962834826
-5.19748962834826
-5.19748962834826
-5.19748962834826
-5.19748962834826
-5.19748962834826
-5.19748962834826
-5.19748962834826
-5.19748962834826
-5.19748962834826
-5.19748962834826
-5.19748962834826
-5.19748962834826
-5.19748962834826
-5.19748962834826
-5.19748962834826
-5.19748962834826
-5.19748962834826
-5.19748962834826
-5.19748962834826
-5.19748962834826
-5.19748962834826
-5.19748962834826
-5.19748962834826
-5.19748962834826
-5.19748962834826
-5.19748962834826
-5.19748962834826
-5.19748962834826
-5.19748962834826
-5.19748962834826
-5.19748962834826
-5.19748962834826
-5.19748962834826
-5.19748962834826
-5.19748962834826
-5.19748962834826
-5.19748962834826
-5.19748962834826
-5.19748962834826
-5.19748962834826
-5.19748962834826
-5.19748962834826
-5.19748962834826
-5.19748962834826
-5.19748962834826
-5.19748962834826
-5.19748962834826
-5.19748962834826
-5.19748962834826
-5.19748962834826
-5.19748962834826
-5.19748962834826
-5.19748962834826
-5.19748962834826
-5.19748962834826
-5.19748962834826
-5.19748962834826
-5.19748962834826
-5.19748962834826
-5.19748962834826
-5.19748962834826
-5.19748962834826
-5.19748962834826
-5.19748962834826
-5.19748962834826
-5.19748962834826
-5.19748962834826
-5.19748962834826
-5.19748962834826
-5.19748962834826
-5.19748962834826
-5.19748962834826
-5.19748962834826
-5.19748962834826
-5.19748962834826
-5.19748962834826
-5.19748962834826
-5.19748962834826
-5.19748962834826
-5.19748962834826
-5.19748962834826
-5.19748962834826
-5.19748962834826
-5.19748962834826
-5.19748962834826
-5.19748962834826
-5.19748962834826
-5.19748962834826
-5.19748962834826
-5.19748962834826
-5.19748962834826
-5.19748962834826
-5.19748962834826
-5.19748962834826
-5.19748962834826
-5.19748962834826
-5.19748962834826
-5.19748962834826
-5.19748962834826
-5.19748962834826
-5.19748962834826
-5.19748962834826
-5.19748962834826
-5.19748962834826
-5.19748962834826
-5.19748962834826
-5.19748962834826
-5.19748962834826
-5.19748962834826
-5.19748962834826
-5.19748962834826
-5.19748962834826
-5.19748962834826
-5.19748962834826
-5.19748962834826
-5.19748962834826
-5.19748962834826
-5.19748962834826
-5.19748962834826
-5.19748962834826
-5.19748962834826
-5.19748962834826
-5.19748962834826
-5.19748962834826
-5.19748962834826
-5.19748962834826
-5.19748962834826
-5.19748962834826
-5.19748962834826
-5.19748962834826
-5.19748962834826
-5.19748962834826
-5.19748962834826
-5.19748962834826
-5.19748962834826
-5.19748962834826
-5.19748962834826
-5.19748962834826
-5.19748962834826
-5.19748962834826
-5.19748962834826
-5.19748962834826
-5.19748962834826
-5.19748962834826
-5.19748962834826
-5.19748962834826
-5.19748962834826
-5.19748962834826
-5.19748962834826
-5.19748962834826
-5.19748962834826
-5.19748962834826
-5.19748962834826
-5.19748962834826
-5.19748962834826
-5.19748962834826
-5.19748962834826
-5.19748962834826
-5.19748962834826
-5.19748962834826
-5.19748962834826
-5.19748962834826
-5.19748962834826
-5.19748962834826
-5.19748962834826
-5.19748962834826
-5.19748962834826
-5.19748962834826
-5.19748962834826
-5.19748962834826
-5.19748962834826
-5.19748962834826
-5.19748962834826
-5.19748962834826
-5.19748962834826
-5.19748962834826
-5.19748962834826
-5.19748962834826
-5.19748962834826
-5.19748962834826
-5.19748962834826
-5.19748962834826
-5.19748962834826
-5.19748962834826
-5.19748962834826
-5.19748962834826
-5.19748962834826
-5.19748962834826
-5.19748962834826
-5.19748962834826
-5.19748962834826
-5.19748962834826
-5.19748962834826
-5.19748962834826
-5.19748962834826
-5.19748962834826
-5.19748962834826
-5.19748962834826
-5.19748962834826
-5.19748962834826
-5.19748962834826
-5.19748962834826
-5.19748962834826
-5.19748962834826
-5.19748962834826
-5.19748962834826
-5.19748962834826
-5.19748962834826
-5.19748962834826
-5.19748962834826
-5.19748962834826
-5.19748962834826
-5.19748962834826
-5.19748962834826
-5.19748962834826
-5.19748962834826
-5.19748962834826
-5.19748962834826
-5.19748962834826
-5.19748962834826
-5.19748962834826
-5.19748962834826
-5.19748962834826
-5.19748962834826
-5.19748962834826
-5.19748962834826
-5.19748962834826
-5.19748962834826
-5.19748962834826
-5.19748962834826
-5.19748962834826
-5.19748962834826
-5.19748962834826
-5.19748962834826
-5.19748962834826
-5.19748962834826
-5.19748962834826
-5.19748962834826
-5.19748962834826
-5.19748962834826
-5.19748962834826
-5.19748962834826
-5.19748962834826
-5.19748962834826
-5.19748962834826
-5.19748962834826
-5.19748962834826
-5.19748962834826
-5.19748962834826
-5.19748962834826
-5.19748962834826
-5.19748962834826
-5.19748962834826
-5.19748962834826
-5.19748962834826
-5.19748962834826
-5.19748962834826
-5.19748962834826
-5.19748962834826
-5.19748962834826
-5.19748962834826
-5.19748962834826
-5.19748962834826
-5.19748962834826
-5.19748962834826
-5.19748962834826
-5.19748962834826
-5.19748962834826
-5.19748962834826
-5.19748962834826
-5.19748962834826
-5.19748962834826
-5.19748962834826
-5.19748962834826
-5.19748962834826
-5.19748962834826
-5.19748962834826
-5.19748962834826
-5.19748962834826
-5.19748962834826
-5.19748962834826
-5.19748962834826
-5.19748962834826
-5.19748962834826
-5.19748962834826
-5.19748962834826
-5.19748962834826
-5.19748962834826
-5.19748962834826
-5.19748962834826
-5.19748962834826
-5.19748962834826
-5.19748962834826
-5.19748962834826
-5.19748962834826
-5.19748962834826
-5.19748962834826
-5.19748962834826
-5.19748962834826
-5.19748962834826
-5.19748962834826
-5.19748962834826
-5.19748962834826
-5.19748962834826
-5.19748962834826
-5.19748962834826
-5.19748962834826
-5.19748962834826
-5.19748962834826
-5.19748962834826
-5.19748962834826
-5.19748962834826
-5.19748962834826
-5.19748962834826
-5.19748962834826
-5.19748962834826
-5.19748962834826
-5.19748962834826
-5.19748962834826
-5.19748962834826
-5.19748962834826
-5.19748962834826
-5.19748962834826
-5.19748962834826
-5.19748962834826
-5.19748962834826
-5.19748962834826
-5.19748962834826
-5.19748962834826
-5.19748962834826
-5.19748962834826
-5.19748962834826
-5.19748962834826
-5.19748962834826
-5.19748962834826
-5.19748962834826
-5.19748962834826
-5.19748962834826
-5.19748962834826
-5.19748962834826
-5.19748962834826
-5.19748962834826
-5.19748962834826
-5.19748962834826
-5.19748962834826
-5.19748962834826
-5.19748962834826
-5.19748962834826
-5.19748962834826
-5.19748962834826
-5.19748962834826
-5.19748962834826
-5.19748962834826
-5.19748962834826
-5.19748962834826
-5.19748962834826
-5.19748962834826
-5.19748962834826
-5.19748962834826
-5.19748962834826
-5.19748962834826
-5.19748962834826
-5.19748962834826
-5.19748962834826
-5.19748962834826
-5.19748962834826
-5.19748962834826
-5.19748962834826
-5.19748962834826
-5.19748962834826
-5.19748962834826
-5.19748962834826
-5.19748962834826
-5.19748962834826
-5.19748962834826
-5.19748962834826
-5.19748962834826
-5.19748962834826
-5.19748962834826
-5.19748962834826
-5.19748962834826
-5.19748962834826
-5.19748962834826
-5.19748962834826
-5.19748962834826
-5.19748962834826
-5.19748962834826
-5.19748962834826
-5.19748962834826
-5.19748962834826
-5.19748962834826
-5.19748962834826
-5.19748962834826
-5.19748962834826
-5.19748962834826
-5.19748962834826
-5.19748962834826
-5.19748962834826
-5.19748962834826
-5.19748962834826
-5.19748962834826
-5.19748962834826
-5.19748962834826
-5.19748962834826
-5.19748962834826
-5.19748962834826
-5.19748962834826
-5.19748962834826
-5.19748962834826
-5.19748962834826
-5.19748962834826
-5.19748962834826
-5.19748962834826
-5.19748962834826
-5.19748962834826
-5.19748962834826
-5.19748962834826
-5.19748962834826
-5.19748962834826
-5.19748962834826
-5.19748962834826
-5.19748962834826
-5.19748962834826
-5.19748962834826
-5.19748962834826
-5.19748962834826
-5.19748962834826
-5.19748962834826
-5.19748962834826
-5.19748962834826
-5.19748962834826
-5.19748962834826
-5.19748962834826
-5.19748962834826
-5.19748962834826
-5.19748962834826
-5.19748962834826
-5.19748962834826
-5.19748962834826
-5.19748962834826
-5.19748962834826
-5.19748962834826
-5.19748962834826
-5.19748962834826
-5.19748962834826
-5.19748962834826
-5.19748962834826
-5.19748962834826
-5.19748962834826
-5.19748962834826
-5.19748962834826
-5.19748962834826
-5.19748962834826
-5.19748962834826
-5.19748962834826
-5.19748962834826
-5.19748962834826
-5.19748962834826
-5.19748962834826
-5.19748962834826
-5.19748962834826
-5.19748962834826
-5.19748962834826
-5.19748962834826
-5.19748962834826
-5.19748962834826
-5.19748962834826
-5.19748962834826
-5.19748962834826
-5.19748962834826
-5.19748962834826
-5.19748962834826
-5.19748962834826
-5.19748962834826
-5.19748962834826
-5.19748962834826
-5.19748962834826
-5.19748962834826
-5.19748962834826
-5.19748962834826
-5.19748962834826
-5.19748962834826
-5.19748962834826
-5.19748962834826
-5.19748962834826
-5.19748962834826
-5.19748962834826
-5.19748962834826
-5.19748962834826
-5.19748962834826
-5.19748962834826
-5.19748962834826
-5.19748962834826
-5.19748962834826
-5.19748962834826
-5.19748962834826
-5.19748962834826
-5.19748962834826
-5.19748962834826
-5.19748962834826
-5.19748962834826
-5.19748962834826
-5.19748962834826
-5.19748962834826
-5.19748962834826
-5.19748962834826
-5.19748962834826
-5.19748962834826
-5.19748962834826
-5.19748962834826
-5.19748962834826
-5.19748962834826
-5.19748962834826
-5.19748962834826
-5.19748962834826
-5.19748962834826
-5.19748962834826
-5.19748962834826
-5.19748962834826
-5.19748962834826
-5.19748962834826
-5.19748962834826
-5.19748962834826
-5.19748962834826
-5.19748962834826
-5.19748962834826
-5.19748962834826
-5.19748962834826
-5.19748962834826
-5.19748962834826
-5.19748962834826
-5.19748962834826
-5.19748962834826
-5.19748962834826
-5.19748962834826
-5.19748962834826
-5.19748962834826
-5.19748962834826
-5.19748962834826
-5.19748962834826
-5.19748962834826
-5.19748962834826
-5.19748962834826
-5.19748962834826
-5.19748962834826
-5.19748962834826
-5.19748962834826
-5.19748962834826
-5.19748962834826
-5.19748962834826
-5.19748962834826
-5.19748962834826
-5.19748962834826
-5.19748962834826
-5.19748962834826
-5.19748962834826
-5.19748962834826
-5.19748962834826
-5.19748962834826
-5.19748962834826
-5.19748962834826
-5.19748962834826
-5.19748962834826
-5.19748962834826
-5.19748962834826
-5.19748962834826
-5.19748962834826
-5.19748962834826
-5.19748962834826
-5.19748962834826
-5.19748962834826
-5.19748962834826
-5.19748962834826
-5.19748962834826
-5.19748962834826
-5.19748962834826
-5.19748962834826
-5.19748962834826
-5.19748962834826
-5.19748962834826
-5.19748962834826
-5.19748962834826
-5.19748962834826
-5.19748962834826
-5.19748962834826
-5.19748962834826
-5.19748962834826
-5.19748962834826
-5.19748962834826
-5.19748962834826
