# Supplementary material for: Likelihood ratio data to report the validation of a forensic fingerprint evaluation method
Source: Data Brief. 2016 Nov 18;10:75–92. doi: 10.1016/j.dib.2016.11.008 (PMC5144651; doi:10.1016/j.dib.2016.11.008)
Supplement: Supplementary file 2 — Supplementary material [file mmc1.zip › Data DIB-D-16-00247R3/12min_MM_SS.txt]

6.71302217877410
10.5168796678387
12.7225658622093
14.9653684009312
0.00364796465761877
8.19423760530609
17.7547021581681
-1.05318071573100
5.78920616240633
12.5448320657892
9.34043579816219
6.66111610019364
5.38575403356561
9.89687502810990
15.3379134847653
7.13073984226027
7.81889280253637
4.54299242377980
13.2594708037336
6.04359273272014
3.62453822031687
12.1912162490807
16.0904107569611
15.9013605508462
12.1912162490807
8.35612842815367
6.89001585652049
14.9035175986796
4.34757611506799
6.14582745095392
15.9643087019166
9.56218847852712
12.1325203246835
10.2340306125352
10.1213710805220
12.8413979813287
0.283399376663697
12.8413979813287
6.40261447180903
5.78920616240633
16.2800782217866
2.59199645192880
11.2027129992874
6.45417762888359
9.95289616476116
4.32809483838185
12.4266857896817
10.8014433306717
-2.71967520906050
6.92133233610774
13.8019310736533
1.23748070450185
8.32370088288731
13.9839856810478
6.14582745095392
4.49403547015008
10.2904632549935
11.2027129992874
