# Supplementary material for: Likelihood ratio data to report the validation of a forensic fingerprint evaluation method
Source: Data Brief. 2016 Nov 18;10:75–92. doi: 10.1016/j.dib.2016.11.008 (PMC5144651; doi:10.1016/j.dib.2016.11.008)
Supplement: Supplementary file 2 — Supplementary material [file mmc1.zip › Data DIB-D-16-00247R3/5min_MM_DS.txt]

-1.82158926509047
-1.76158221604773
-1.12248799291973
4.04266511092517
-1.56238569213715
-1.56948898120641
-1.59758254787041
-2.11451774060855
-0.841796117684037
-0.841796117684037
-0.890575531971484
-1.41360852887811
-0.585914435757815
0.433491426887378
1.76453916054514
2.18021564899119
-0.422797738210893
-0.585914435757815
0.433491426887378
-0.772162661306845
0.920360600832551
-0.700963215825758
-1.19248139753105
-0.194123171691941
-1.16647356301158
0.433491426887378
-1.26042942861891
0.877094927208945
-1.03211993063823
-0.134957094980705
-1.87840041800281
-1.16647356301158
-0.0749920442368701
3.07149167832822
-0.366827557630054
0.993109236097972
2.26574786877819
0.0473349793485975
-0.985737438448580
0.706908539231882
1.68380078495372
-1.63198042957108
0.301576714910721
-0.985737438448580
-1.59758254787041
0.848410939599728
0.706908539231882
2.52713837233481
0.301576714910721
-0.585914435757815
0.236817819971292
-0.194123171691941
-0.310058403016615
-1.07770344879528
-1.71127553159966
-0.433895897443149
-1.45200128074177
-0.638688720208257
-1.83320716736337
1.68380078495372
-1.25204778109749
-0.134957094980705
-0.585914435757815
0.172857899064462
-0.310058403016615
-0.690664030626101
-1.48959505857283
-0.638688720208257
3.84203863214499
-0.194123171691941
-0.422797738210893
-1.56238569213715
-1.79198522758540
4.14417681136416
0.236817819971292
0.172857899064462
-1.45200128074177
-1.07770344879528
-0.741840367011346
-0.134957094980705
0.301576714910721
-0.422797738210893
0.172857899064462
-1.37441680298186
0.777260252399506
0.568602034994432
-1.52638986237129
-1.33442610305300
-1.25204778109749
-0.252490274370577
-0.690664030626101
0.637355800096857
-0.422797738210893
-0.422797738210893
1.06665684539599
0.848410939599728
-1.25204778109749
1.76453916054514
-0.477968944759133
-1.63198042957108
-0.741840367011346
-1.68535517430433
-0.194123171691941
-1.12248799291973
1.14100342872661
-1.16647356301158
-1.12248799291973
-0.741840367011346
-1.73038023047747
0.568602034994432
0.301576714910721
2.61586648825221
-2.21783738060723
0.920360600832551
-1.16647356301158
1.36883702291406
-0.422797738210893
-1.12248799291973
-1.87840041800281
1.92841283382576
-1.16647356301158
-0.477968944759133
-0.422797738210893
-0.638688720208257
-0.880883567036602
3.94195238451878
0.367134583882750
-1.03211993063823
0.848410939599728
0.0473349793485975
1.36883702291406
-0.532341177274773
0.109696952190230
-1.81573237551206
-0.366827557630054
-1.43674005688022
-2.02965849995744
-1.69837927087460
-0.585914435757815
-0.422797738210893
-0.310058403016615
-2.26602289332313
-0.585914435757815
-1.29363642909154
0.993109236097972
-0.422797738210893
-1.69837927087460
-0.194123171691941
0.301576714910721
-1.37441680298186
-1.60452604213315
-0.841796117684037
-0.422797738210893
-1.38231906608372
-0.890575531971484
-0.252490274370577
-0.841796117684037
-1.39802771540352
-1.56238569213715
-0.841796117684037
1.06665684539599
3.35445448076501
-0.252490274370577
-1.85605946437352
0.301576714910721
-1.07770344879528
1.29209351748565
3.16501363844122
-0.841796117684037
-0.638688720208257
-2.27304710482804
-1.52638986237129
0.848410939599728
0.236817819971292
-0.477968944759133
5.99211874581466
0.554947158857859
0.777260252399506
-1.29363642909154
-1.20966015907084
0.109696952190230
-0.929023802097971
0.172857899064462
-0.422797738210893
0.109696952190230
-0.477968944759133
-0.731669017656905
-1.12248799291973
1.21614898608983
-1.98243503543629
-1.37441680298186
-0.890575531971484
-0.938555972226332
-1.20966015907084
-0.985737438448580
-1.41360852887811
0.301576714910721
-0.134957094980705
-1.80984352697235
-0.985737438448580
-1.25204778109749
-1.52638986237129
-1.25204778109749
-0.194123171691941
-1.16647356301158
2.88684468020002
-1.63198042957108
-1.07770344879528
-0.792217729363991
-0.298608695210016
-1.76158221604773
-2.02965849995744
-1.37441680298186
-0.585914435757815
-2.11451774060855
2.52713837233481
-0.0749920442368701
-0.477968944759133
0.367134583882750
-1.93201567478475
-0.638688720208257
-1.14017809784038
-1.58359968246102
0.0473349793485975
-1.82158926509047
-1.45200128074177
-0.134957094980705
-1.45200128074177
-1.59758254787041
0.637355800096857
-0.772162661306845
1.92841283382576
-0.532341177274773
-0.985737438448580
0.172857899064462
-1.93201567478475
2.70539357820222
-1.20966015907084
-1.03211993063823
1.29209351748565
-1.39802771540352
-1.45200128074177
-0.310058403016615
-0.841796117684037
-0.741840367011346
-1.03211993063823
0.301576714910721
0.109696952190230
-0.366827557630054
-1.29363642909154
-1.12248799291973
-1.98243503543629
-0.585914435757815
-0.310058403016615
-1.29363642909154
0.473689040225803
0.706908539231882
-1.82158926509047
0.568602034994432
-0.841796117684037
-0.194123171691941
2.88684468020002
-1.29363642909154
-1.48959505857283
-0.890575531971484
-1.48959505857283
-0.638688720208257
1.44637950237508
-0.366827557630054
-0.792217729363991
-0.985737438448580
-0.938555972226332
-0.0749920442368701
4.87712998734987
-1.56238569213715
1.44637950237508
0.848410939599728
-1.82158926509047
-1.12248799291973
-0.0749920442368701
0.500647243924605
-1.37441680298186
1.06665684539599
-0.841796117684037
-0.841796117684037
-0.638688720208257
1.14100342872661
1.76453916054514
-0.985737438448580
-0.310058403016615
-1.16647356301158
-0.521530648694253
0.848410939599728
1.76453916054514
-0.194123171691941
0.568602034994432
-0.690664030626101
-0.890575531971484
-1.45200128074177
-0.890575531971484
-1.66557933723914
-1.56238569213715
-0.890575531971484
-1.76772673627788
-0.985737438448580
-0.638688720208257
-0.477968944759133
-1.03211993063823
-1.98243503543629
-0.134957094980705
-0.532341177274773
1.06665684539599
2.09548240323678
-0.0142280194604357
0.367134583882750
-0.194123171691941
-0.985737438448580
1.60386138339491
0.109696952190230
-1.20966015907084
-1.25204778109749
0.433491426887378
-1.29363642909154
1.14100342872661
1.60386138339491
-0.741840367011346
0.568602034994432
0.301576714910721
-1.41360852887811
-1.59758254787041
0.367134583882750
-0.194123171691941
-0.0142280194604357
-1.73038023047747
-0.134957094980705
-1.29363642909154
1.06665684539599
-1.20966015907084
1.52472095586870
4.04266511092517
0.920360600832551
-0.741840367011346
-2.02046947874364
-0.00197933762123724
-0.310058403016615
0.568602034994432
0.848410939599728
-1.45200128074177
-0.890575531971484
-1.56238569213715
0.0473349793485975
-1.33442610305300
-0.638688720208257
-1.20966015907084
-2.12614404254123
-2.00644625471317
-0.841796117684037
-1.41360852887811
-0.0749920442368701
-1.82158926509047
-0.841796117684037
-1.70484338071778
-0.841796117684037
-1.45200128074177
1.14100342872661
-0.957524435599143
-0.890575531971484
0.500647243924605
-0.638688720208257
-1.66557933723914
-1.05956591841637
-0.782206174816070
0.568602034994432
-1.07770344879528
-1.10467005215386
3.16501363844122
0.109696952190230
-0.792217729363991
-1.20966015907084
0.920360600832551
-0.741840367011346
-0.366827557630054
-0.985737438448580
0.500647243924605
-1.20966015907084
0.920360600832551
-0.310058403016615
-0.0142280194604357
-1.29363642909154
0.637355800096857
-1.16647356301158
-1.41360852887811
-0.938555972226332
-0.690664030626101
-0.422797738210893
0.848410939599728
-1.35851639989423
-0.741840367011346
-1.36648258091869
0.172857899064462
0.301576714910721
-0.995077854809119
-0.792217729363991
-0.585914435757815
-1.41360852887811
1.06665684539599
-1.07770344879528
0.665081018866954
-1.54088407116155
-0.792217729363991
-1.08672427554278
-1.63198042957108
-0.0142280194604357
-1.03211993063823
-0.871159643140417
0.568602034994432
-1.79796995300902
0.777260252399506
-1.56238569213715
-0.585914435757815
0.172857899064462
-0.585914435757815
-1.45200128074177
-1.59758254787041
-1.07770344879528
-1.26042942861891
-1.21820160139878
-0.741840367011346
-0.0749920442368701
0.109696952190230
1.06665684539599
0.706908539231882
-1.93201567478475
-1.07770344879528
1.68380078495372
-1.66557933723914
0.433491426887378
-0.134957094980705
1.44637950237508
-0.194123171691941
-0.985737438448580
0.172857899064462
-0.252490274370577
0.367134583882750
0.172857899064462
0.367134583882750
-1.37441680298186
-0.134957094980705
1.14100342872661
-0.0749920442368701
0.500647243924605
1.44637950237508
-0.366827557630054
0.301576714910721
-1.82158926509047
-1.33442610305300
-1.03211993063823
-0.690664030626101
-1.56238569213715
-0.585914435757815
0.109696952190230
-1.33442610305300
-0.422797738210893
0.637355800096857
-1.52638986237129
-0.985737438448580
-1.95256692658101
-1.20966015907084
1.92841283382576
-0.0142280194604357
-0.477968944759133
2.43920923045000
0.848410939599728
-0.585914435757815
-1.03211993063823
-1.59060709464637
-0.252490274370577
-0.690664030626101
-0.731669017656905
-1.45200128074177
-1.93201567478475
-0.252490274370577
0.367134583882750
-1.93201567478475
0.637355800096857
-0.792217729363991
-0.532341177274773
-1.73038023047747
1.76453916054514
-0.669969783342876
-1.48959505857283
1.68380078495372
-0.477968944759133
0.568602034994432
-1.33442610305300
0.236817819971292
-1.16647356301158
-0.134957094980705
-0.310058403016615
-1.28538261741534
-1.41360852887811
0.301576714910721
0.848410939599728
-1.07770344879528
0.500647243924605
0.367134583882750
-1.87840041800281
0.706908539231882
-1.87840041800281
2.01154813151497
0.109696952190230
-0.0142280194604357
-1.41360852887811
-1.29363642909154
1.29209351748565
1.92841283382576
0.568602034994432
-2.00644625471317
1.52472095586870
0.172857899064462
-1.73038023047747
1.92841283382576
-1.37441680298186
-0.366827557630054
-0.638688720208257
-0.366827557630054
0.993109236097972
-1.41360852887811
0.301576714910721
0.0473349793485975
-1.76158221604773
-1.20966015907084
-1.07770344879528
-0.532341177274773
-1.20966015907084
-0.422797738210893
-0.792217729363991
-0.532341177274773
-1.03211993063823
-1.25204778109749
-1.03211993063823
-1.45200128074177
-0.690664030626101
0.848410939599728
-1.59758254787041
1.84607651016915
0.301576714910721
1.14100342872661
-1.41360852887811
-1.41360852887811
-0.477968944759133
0.706908539231882
-0.0749920442368701
1.52472095586870
1.60386138339491
-0.890575531971484
2.01154813151497
-0.477968944759133
0.993109236097972
-1.88937914104963
-1.45200128074177
-0.841796117684037
-1.41360852887811
-1.33442610305300
-1.12248799291973
-1.03211993063823
-0.638688720208257
-0.985737438448580
-1.03211993063823
-0.310058403016615
0.500647243924605
-0.532341177274773
-0.194123171691941
0.920360600832551
-1.16647356301158
-0.985737438448580
0.367134583882750
0.500647243924605
-2.07368606834819
-1.12248799291973
-1.29363642909154
0.236817819971292
-0.985737438448580
0.637355800096857
-0.841796117684037
-0.366827557630054
-1.29363642909154
-1.29363642909154
-1.48959505857283
-0.0142280194604357
0.0473349793485975
0.433491426887378
-1.29363642909154
-0.532341177274773
-0.938555972226332
1.29209351748565
-1.93201567478475
-1.33442610305300
-1.43674005688022
6.82014983167967
0.777260252399506
-0.310058403016615
1.84607651016915
-0.585914435757815
-0.0749920442368701
-0.596533210570512
0.301576714910721
0.301576714910721
1.52472095586870
-1.95762484212682
-1.93720142617577
1.52472095586870
-0.0142280194604357
-0.0142280194604357
-0.194123171691941
-0.0749920442368701
-1.20108675778159
0.0473349793485975
-2.07368606834819
-1.12248799291973
-0.422797738210893
-1.76158221604773
-1.52638986237129
2.09548240323678
0.109696952190230
-0.252490274370577
-0.890575531971484
1.44637950237508
2.26574786877819
-1.87840041800281
-1.68535517430433
-0.422797738210893
-1.20966015907084
-0.690664030626101
1.52472095586870
-0.690664030626101
0.0473349793485975
-1.74919729870354
3.94195238451878
-1.37441680298186
0.993109236097972
0.301576714910721
-0.0749920442368701
-1.93201567478475
-0.182353874272302
-0.310058403016615
-1.33442610305300
0.236817819971292
0.236817819971292
-1.63198042957108
-1.29363642909154
0.109696952190230
-1.20966015907084
-1.41360852887811
-0.585914435757815
-1.73038023047747
-0.741840367011346
0.172857899064462
-0.194123171691941
0.172857899064462
-1.33442610305300
1.68380078495372
0.367134583882750
-0.0749920442368701
-1.37441680298186
1.36883702291406
-2.05207177116912
-1.16647356301158
-0.366827557630054
-1.29363642909154
-1.12248799291973
0.706908539231882
-1.29363642909154
0.236817819971292
-0.194123171691941
-0.275613402712904
-1.07770344879528
1.52472095586870
-1.69837927087460
-0.985737438448580
-1.41360852887811
-1.45200128074177
-0.841796117684037
0.198345990543281
-0.841796117684037
-0.741840367011346
-1.66557933723914
-0.134957094980705
-1.03211993063823
-1.66557933723914
-0.310058403016615
0.109696952190230
-1.48959505857283
-1.48959505857283
0.301576714910721
-0.938555972226332
-1.87840041800281
0.920360600832551
3.25933457258682
-2.05207177116912
-1.29363642909154
-1.03211993063823
-1.76158221604773
-1.02290735012291
-0.938555972226332
-1.35051825990846
-0.690664030626101
-1.03211993063823
-0.366827557630054
1.14100342872661
-0.422797738210893
0.433491426887378
-0.252490274370577
0.172857899064462
1.29209351748565
-0.890575531971484
-0.638688720208257
-0.134957094980705
-0.310058403016615
-0.287127028442111
-1.41360852887811
-1.79198522758540
-1.86169264122280
-0.741840367011346
-2.21783738060723
-0.638688720208257
-1.12248799291973
-0.477968944759133
-0.985737438448580
-1.33442610305300
-0.0749920442368701
-1.03211993063823
-0.310058403016615
0.993109236097972
0.433491426887378
0.109696952190230
-1.45200128074177
0.805624650395682
-1.16647356301158
-0.134957094980705
-1.39802771540352
-1.52638986237129
-1.37441680298186
-0.310058403016615
0.706908539231882
-1.37441680298186
-1.82158926509047
-1.20966015907084
-1.12248799291973
-1.32633208618332
-1.52638986237129
6.94163588293364
0.109696952190230
0.367134583882750
0.0473349793485975
-0.521530648694253
0.236817819971292
-1.01366281064628
-1.48959505857283
0.500647243924605
0.109696952190230
-0.841796117684037
-1.37441680298186
0.777260252399506
-0.890575531971484
-1.29363642909154
-1.07770344879528
-0.890575531971484
-0.741840367011346
0.367134583882750
-0.890575531971484
-0.638688720208257
-0.0142280194604357
0.433491426887378
-0.890575531971484
-1.37441680298186
-1.16647356301158
-0.938555972226332
-0.532341177274773
1.60386138339491
-1.07770344879528
-1.39018937022427
-0.0749920442368701
0.568602034994432
-0.690664030626101
0.433491426887378
-0.680332886465140
-0.366827557630054
3.35445448076501
-0.880883567036602
-0.638688720208257
-0.252490274370577
0.236817819971292
-1.29363642909154
0.160161791767006
-1.33442610305300
0.637355800096857
-1.32633208618332
-1.25204778109749
0.500647243924605
1.06665684539599
-0.638688720208257
-1.01366281064628
1.68380078495372
-0.194123171691941
-0.310058403016615
-1.41360852887811
-0.355537644629973
3.45037336297581
-1.14017809784038
-0.0749920442368701
-0.194123171691941
-1.37441680298186
0.367134583882750
-1.27709684677783
0.433491426887378
-0.366827557630054
-0.422797738210893
0.0473349793485975
0.236817819971292
0.920360600832551
-1.41360852887811
4.55821335344611
-1.80392271947134
-0.585914435757815
0.109696952190230
-0.0142280194604357
-0.422797738210893
0.706908539231882
0.706908539231882
2.52713837233481
2.26574786877819
1.76453916054514
-0.772162661306845
0.777260252399506
2.09548240323678
-1.21820160139878
-1.69837927087460
-0.194123171691941
-0.366827557630054
-2.12230056752497
-0.985737438448580
-1.07770344879528
-1.12248799291973
-1.25204778109749
-1.76158221604773
-1.20966015907084
-0.532341177274773
-1.93201567478475
-1.37441680298186
0.706908539231882
-0.310058403016615
0.568602034994432
-1.73038023047747
-1.45200128074177
-1.63198042957108
1.36883702291406
-1.03211993063823
-0.532341177274773
2.01154813151497
-1.41360852887811
-0.638688720208257
-0.792217729363991
1.52472095586870
-1.38231906608372
-0.366827557630054
0.500647243924605
-1.76158221604773
-0.310058403016615
0.301576714910721
1.52472095586870
-1.25204778109749
1.68380078495372
-2.11451774060855
-1.77383929754671
0.500647243924605
-0.938555972226332
-1.07770344879528
-0.792217729363991
1.92841283382576
-0.252490274370577
-1.45200128074177
2.09548240323678
1.52472095586870
-1.03211993063823
0.568602034994432
0.172857899064462
0.367134583882750
0.172857899064462
-1.52638986237129
-1.07770344879528
-0.0386295062549207
-0.252490274370577
-0.741840367011346
-0.966960728843593
0.777260252399506
0.777260252399506
0.172857899064462
1.76453916054514
-2.15215351673850
-0.985737438448580
-0.0749920442368701
-2.00644625471317
-1.03211993063823
-0.841796117684037
-0.938555972226332
-0.111066951567083
0.637355800096857
-0.585914435757815
-0.477968944759133
-0.366827557630054
-0.690664030626101
-0.0142280194604357
0.777260252399506
0.172857899064462
0.433491426887378
-2.13373511568983
0.993109236097972
0.0473349793485975
-1.37441680298186
-0.638688720208257
-0.422797738210893
-1.51909481953421
-0.0142280194604357
-0.851615918464134
-1.29363642909154
-1.95762484212682
-0.841796117684037
1.84607651016915
-1.98243503543629
-0.741840367011346
-1.45200128074177
-1.66557933723914
-0.638688720208257
-1.48959505857283
-1.59758254787041
-1.73038023047747
-0.366827557630054
-0.690664030626101
-0.841796117684037
-1.33442610305300
-1.95762484212682
-1.76158221604773
-1.90560753341008
-1.79198522758540
-1.33442610305300
-1.76158221604773
-1.79198522758540
-0.411667620017332
-0.841796117684037
-0.938555972226332
0.637355800096857
-0.422797738210893
-0.366827557630054
-0.310058403016615
-0.477968944759133
-1.20966015907084
-0.477968944759133
-1.33442610305300
-1.37441680298186
-2.11451774060855
-0.985737438448580
-0.366827557630054
-0.741840367011346
-0.194123171691941
-1.33442610305300
-0.772162661306845
-1.82158926509047
0.109696952190230
-2.07368606834819
-0.366827557630054
-0.938555972226332
-1.20966015907084
-0.638688720208257
-1.48959505857283
-1.73038023047747
0.500647243924605
-0.985737438448580
-1.20966015907084
-0.366827557630054
-1.69837927087460
0.848410939599728
-0.741840367011346
-1.16647356301158
-1.48959505857283
-1.52638986237129
-1.29363642909154
-1.71127553159966
0.172857899064462
-0.532341177274773
-1.12248799291973
-1.65223565105583
-1.85039432856294
-1.59758254787041
-1.25204778109749
1.68380078495372
-1.76158221604773
-1.93201567478475
0.236817819971292
-1.07770344879528
2.01154813151497
-0.0749920442368701
0.500647243924605
-1.48959505857283
1.44637950237508
0.487152162594552
0.172857899064462
-1.52638986237129
-0.411667620017332
-0.477968944759133
-1.80984352697235
-1.69837927087460
-0.638688720208257
3.54709121921921
-0.134957094980705
1.14100342872661
0.172857899064462
-2.05207177116912
-0.890575531971484
-0.0142280194604357
-1.52638986237129
-1.03211993063823
-1.33442610305300
-1.07770344879528
-0.985737438448580
-0.638688720208257
-1.90560753341008
-1.38231906608372
0.500647243924605
4.77002546868268
-1.63198042957108
1.92841283382576
-1.87840041800281
-0.585914435757815
-1.76158221604773
1.06665684539599
0.433491426887378
-0.366827557630054
0.0473349793485975
-0.275613402712904
1.21614898608983
-0.690664030626101
-1.01366281064628
-0.194123171691941
2.61586648825221
-1.48959505857283
-1.07770344879528
0.993109236097972
-0.134957094980705
-1.20966015907084
4.24648748583575
-0.477968944759133
0.500647243924605
-1.52638986237129
-0.585914435757815
0.109696952190230
2.26574786877819
-1.56238569213715
0.301576714910721
0.301576714910721
-0.985737438448580
1.76453916054514
2.01154813151497
-1.56238569213715
1.21614898608983
-1.69837927087460
-3.35881786607589
-3.37358392864366
-4.07441552423491
-3.53344757888022
-3.36492065652780
-3.48920221619619
-3.53344757888022
-3.70855170056435
-4.56455682680307
-3.39217953669142
-3.35981930981550
-3.63777178434400
-3.74671328240475
-4.99909235413948
-3.42572233548265
-3.43080058267487
-3.80761383337503
-3.67225617474769
-3.46776888171050
-3.63777178434400
-3.42572233548265
-5.43678341719238
-4.99909235413948
-3.43080058267487
-3.60505883530003
-3.67225617474769
-3.35899779831440
-3.39582221839469
-3.60505883530003
-3.38529847602390
-3.51738077953448
-3.76651530709224
-3.36492065652780
-3.57409272861838
-3.63777178434400
-3.44575477136200
-3.36884284933982
-4.16165306242316
-3.38396174643424
-3.46776888171050
-3.60505883530003
-3.41648915038148
-3.78681166106617
-3.94384592780612
-3.49166720103077
-4.10268726764163
-3.36821331035062
-3.35899779831440
-3.43080058267487
-3.43080058267487
-3.46776888171050
-3.57409272861838
-3.37358392864366
-3.54486431302090
-3.42572233548265
-3.36821331035062
-3.49166720103077
-3.37358392864366
-3.43080058267487
-5.84022032487246
-3.45613793128345
-3.38396174643424
-3.48920221619619
-3.45613793128345
-3.54486431302090
-3.43080058267487
-3.36050053086695
-3.43080058267487
-3.39582221839469
-3.46776888171050
-3.39969212552049
-3.40780448707151
-3.39582221839469
-6.13658226019969
-3.70855170056435
-3.63777178434400
-3.74671328240475
-4.60573845159905
-3.43080058267487
-3.53344757888022
-3.38396174643424
-3.41113559117440
-3.43080058267487
-3.67225617474769
-3.36188579701187
-3.44575477136200
-3.94384592780612
-3.49166720103077
-3.39582221839469
-3.43080058267487
-5.52209765844531
-3.48920221619619
-3.43080058267487
-3.36050053086695
-3.80761383337503
-3.78681166106617
-3.36821331035062
-3.35881786607589
-3.43080058267487
-3.39217953669142
-3.39969212552049
-5.04949043097878
-3.51738077953448
-3.69017447477362
-3.45613793128345
-3.41113559117440
-3.39217953669142
-3.37358392864366
-3.46776888171050
-3.38396174643424
-3.63777178434400
-3.46776888171050
-3.44575477136200
-3.48920221619619
-4.26970964918692
-3.45613793128345
-3.72739519408180
-3.48920221619619
-3.36050053086695
-4.90710698796664
-6.13658226019969
-3.36050053086695
-3.54486431302090
-3.78681166106617
-3.37908571215820
-3.38396174643424
-3.60505883530003
-3.69017447477362
-4.36117994373265
-3.55926125758493
-3.60505883530003
-3.62119577254932
-3.37908571215820
-3.46776888171050
-3.43080058267487
-3.40780448707151
-3.54486431302090
-3.55926125758493
-3.39582221839469
-3.57409272861838
-3.63777178434400
-3.36884284933982
-3.78681166106617
-3.37358392864366
-3.70855170056435
-3.51738077953448
-3.44575477136200
-3.41113559117440
-3.51738077953448
-3.46776888171050
-3.87318777215177
-3.63777178434400
-3.38529847602390
-3.78681166106617
-4.28623105787953
-4.82474773986849
-5.56516816340527
-4.19242705787384
-3.87318777215177
-3.36492065652780
-3.48920221619619
-3.89615208474464
-5.10285349098567
-3.41648915038148
-3.55926125758493
-5.72149946848710
-3.37358392864366
-3.78681166106617
-4.62117845029547
-3.41113559117440
-3.67225617474769
-3.45652094645855
-4.75041259016636
-3.44575477136200
-3.39969212552049
-3.60505883530003
-3.39217953669142
-3.54486431302090
-3.38396174643424
-3.78681166106617
-3.36188579701187
-3.85078739760330
-4.51802717397037
-3.60505883530003
-4.15577175378796
-3.37908571215820
-4.90710698796664
-3.70855170056435
-3.82893446232554
-4.10268726764163
-3.72739519408180
-3.67225617474769
-3.74671328240475
-3.78681166106617
-3.60505883530003
-3.94384592780612
-5.22136948835528
-3.46776888171050
-3.60505883530003
-5.97632685697778
-3.60505883530003
-3.94384592780612
-5.72149946848710
-3.63777178434400
-4.04690343962117
-3.60505883530003
-3.37491540798841
-4.99909235413948
-4.68287574027552
-3.60505883530003
-5.22136948835528
-3.60505883530003
-4.29047590097581
-3.78681166106617
-3.80761383337503
-3.60505883530003
-3.40780448707151
-3.35981930981550
-3.67225617474769
-4.56455682680307
-3.85078739760330
-3.43080058267487
-3.53090331113626
-3.74671328240475
-3.70855170056435
-3.70855170056435
-3.41113559117440
-4.68287574027552
-3.46776888171050
-4.90710698796664
-3.41113559117440
-3.41648915038148
-3.46776888171050
-4.56455682680307
-3.42572233548265
-3.67225617474769
-3.37908571215820
-3.54486431302090
-3.87318777215177
-6.88434196726867
-3.41113559117440
-5.81255880014190
-3.54486431302090
-4.46417800327011
-4.46417800327011
-3.63777178434400
-3.70855170056435
-3.43548346673933
-3.57409272861838
-6.13658226019969
-3.70855170056435
-3.37491540798841
-3.94384592780612
-3.70855170056435
-3.67225617474769
-4.36117994373265
-3.74671328240475
-3.37358392864366
-3.39582221839469
-3.49166720103077
-3.67225617474769
-3.87318777215177
-3.44575477136200
-3.39582221839469
-4.51802717397037
-5.27679805658549
-3.39217953669142
-3.58935836831569
-4.92064954816512
-3.78681166106617
-3.55926125758493
-5.35893916964849
-3.67225617474769
-6.13658226019969
-3.42572233548265
-3.60505883530003
-3.54486431302090
-4.78666107744499
-3.36188579701187
-3.51738077953448
-3.78681166106617
-4.23830098840370
-3.36050053086695
-3.37908571215820
-5.56516816340527
-3.43080058267487
-3.60505883530003
-3.38529847602390
-3.67225617474769
-4.16840598469929
-3.44575477136200
-3.38396174643424
-3.70855170056435
-3.43548346673933
-3.78681166106617
-3.60505883530003
-3.35899779831440
-4.99909235413948
-3.43080058267487
-4.46417800327011
-4.16165306242316
-3.89615208474464
-4.12030521227423
-3.55926125758493
-3.63777178434400
-4.13175370976465
-6.13551226203127
-3.55926125758493
-3.39582221839469
-4.04690343962117
-3.78681166106617
-3.57409272861838
-4.08824714110181
-3.49166720103077
-3.49166720103077
-6.32683483193949
-3.43080058267487
-4.15577175378796
-4.80537325294192
-3.48920221619619
-3.94384592780612
-3.76651530709224
-4.46417800327011
-3.63777178434400
-3.35881786607589
-3.94384592780612
-5.10285349098567
-4.43679817116172
-3.50430042260352
-3.85078739760330
-3.41113559117440
-3.60505883530003
-4.30332724128088
-3.89615208474464
-3.78681166106617
-3.36821331035062
-5.22136948835528
-4.60573845159905
-3.60505883530003
-3.63777178434400
-6.32683483193949
-3.46776888171050
-3.39582221839469
-4.04690343962117
-3.67225617474769
-5.52209765844531
-3.78681166106617
-3.63777178434400
-3.51738077953448
-4.78666107744499
-3.82893446232554
-3.41648915038148
-3.39582221839469
-3.35899779831440
-3.51738077953448
-3.63777178434400
-4.16165306242316
-5.61635154873200
-3.51738077953448
-4.19242705787384
-5.10285349098567
-3.36188579701187
-3.57409272861838
-3.76651530709224
-3.36492065652780
-3.37358392864366
-3.74671328240475
-5.56516816340527
-4.92064954816512
-3.80761383337503
-3.37908571215820
-6.34638803408920
-3.37358392864366
-3.43080058267487
-3.96861620186431
-3.89615208474464
-3.38396174643424
-3.54486431302090
-6.13658226019969
-3.82893446232554
-3.57409272861838
-4.75197192192032
-3.91969829437561
-6.32683483193949
-3.85078739760330
-3.46776888171050
-3.39582221839469
-3.36821331035062
-3.60505883530003
-4.51239250025787
-3.70855170056435
-3.74671328240475
-4.90710698796664
-4.80537325294192
-3.70855170056435
-5.36458271982318
-4.32525162806416
-3.67225617474769
-5.72149946848710
-3.49166720103077
-3.37491540798841
-4.19242705787384
-3.51738077953448
-3.74671328240475
-3.37491540798841
-3.80761383337503
-3.36884284933982
-4.33934418253454
-3.76651530709224
-5.10285349098567
-3.62119577254932
-6.32683483193949
-5.22136948835528
-3.54486431302090
-5.36458271982318
-4.16165306242316
-3.82893446232554
-3.37491540798841
-4.80537325294192
-3.87318777215177
-5.56516816340527
-4.05034034046381
-5.52209765844531
-5.10285349098567
-4.16165306242316
-4.92064954816512
-3.70855170056435
-3.51738077953448
-5.12010189161580
-3.99403216238418
-4.98317380277943
-3.94384592780612
-3.35881786607589
-4.82474773986849
-3.57409272861838
-3.78681166106617
-4.99909235413948
-3.76651530709224
-3.44575477136200
-4.56455682680307
-4.04690343962117
-3.60505883530003
-3.54486431302090
-3.65479042155335
-3.63777178434400
-3.78681166106617
-3.82893446232554
-3.82893446232554
-5.52209765844531
-4.10268726764163
-4.28623105787953
-4.90710698796664
-4.75041259016636
-3.51738077953448
-4.22412134997210
-3.60505883530003
-3.37908571215820
-4.71585957407458
-3.43080058267487
-4.90710698796664
-3.42572233548265
-4.32102280236069
-5.56516816340527
-3.97094354790021
-4.22412134997210
-3.70855170056435
-4.75041259016636
-4.99909235413948
-3.49166720103077
-4.16165306242316
-5.72149946848710
-4.62117845029547
-3.50430042260352
-4.80537325294192
-4.56455682680307
-5.36458271982318
-5.22136948835528
-5.56516816340527
-3.94229327161916
-4.19497293563805
-4.75041259016636
-5.97632685697778
-4.22412134997210
-3.89615208474464
-4.36117994373265
-4.75041259016636
-4.60573845159905
-4.10268726764163
-3.39217953669142
-5.10285349098567
-4.75041259016636
-3.62119577254932
-4.03896377071127
-3.39217953669142
-3.41113559117440
-4.36117994373265
-3.99403216238418
-3.51738077953448
-3.90595934646343
-3.43548346673933
-5.52209765844531
-4.13175370976465
-5.52209765844531
-4.15577175378796
-3.74671328240475
-5.36458271982318
-3.91969829437561
-3.74671328240475
-3.74671328240475
-3.78681166106617
-3.57409272861838
-3.54486431302090
-3.60505883530003
-3.54486431302090
-6.32683483193949
-3.41113559117440
-3.89615208474464
-3.36050053086695
-3.62119577254932
-4.29047590097581
-4.99909235413948
-4.80537325294192
-3.49166720103077
-4.43679817116172
-4.92064954816512
-4.60573845159905
-5.36458271982318
-3.70855170056435
-3.82893446232554
-3.39969212552049
-3.87318777215177
-4.29047590097581
-3.87318777215177
-4.47666157118154
-3.74671328240475
-3.91969829437561
-3.67225617474769
-4.62117845029547
-3.72739519408180
-3.65479042155335
-3.94384592780612
-5.52209765844531
-4.22412134997210
-3.51738077953448
-3.69017447477362
-3.38529847602390
-3.62119577254932
-6.32683483193949
-3.57409272861838
-5.35893916964849
-3.80761383337503
-3.37491540798841
-3.36492065652780
-3.38529847602390
-3.48920221619619
-4.10268726764163
-3.43548346673933
-3.57409272861838
-3.36492065652780
-3.42572233548265
-3.70855170056435
-4.71585957407458
-5.52209765844531
-3.82893446232554
-3.36492065652780
-3.38396174643424
-3.67225617474769
-3.53090331113626
-3.45613793128345
-4.80537325294192
-3.82893446232554
-3.43080058267487
-4.29047590097581
-3.78681166106617
-3.69017447477362
-3.78681166106617
-5.97632685697778
-3.85078739760330
-3.74671328240475
-3.62119577254932
-5.04949043097878
-3.36884284933982
-3.50430042260352
-4.16165306242316
-3.82893446232554
-4.70104076325346
-3.67225617474769
-4.36117994373265
-3.36050053086695
-5.04949043097878
-3.60505883530003
-5.22136948835528
-5.27679805658549
-3.67225617474769
-3.57409272861838
-3.96861620186431
-3.40780448707151
-4.75041259016636
-5.10285349098567
-4.16165306242316
-3.78681166106617
-3.49166720103077
-4.90710698796664
-3.36821331035062
-3.67225617474769
-5.97632685697778
-3.67225617474769
-3.36050053086695
-3.99403216238418
-3.54486431302090
-3.48920221619619
-4.68287574027552
-3.43080058267487
-4.65134879502056
-3.45613793128345
-3.57409272861838
-3.57409272861838
-3.72739519408180
-4.56455682680307
-3.54486431302090
-4.29047590097581
-3.40780448707151
-3.60505883530003
-3.39217953669142
-3.36188579701187
-3.51738077953448
-3.78681166106617
-3.37908571215820
-3.78681166106617
-3.41113559117440
-3.37908571215820
-3.82893446232554
-4.43679817116172
-3.65479042155335
-3.63777178434400
-4.60573845159905
-4.75041259016636
-3.37908571215820
-3.57409272861838
-3.87318777215177
-3.76651530709224
-3.51738077953448
-3.74671328240475
-4.05932488035896
-3.65479042155335
-4.46417800327011
-3.67225617474769
-8.82419862425686
-4.51802717397037
-3.36492065652780
-3.51738077953448
-3.99403216238418
-3.54486431302090
-4.43679817116172
-3.63777178434400
-3.46776888171050
-3.74671328240475
-3.35981930981550
-3.70855170056435
-3.85078739760330
-3.63777178434400
-3.94384592780612
-5.16003724877390
-3.35899779831440
-3.85078739760330
-3.67225617474769
-3.37491540798841
-3.67225617474769
-3.43080058267487
-7.35922266491925
-3.39582221839469
-3.40780448707151
-3.87318777215177
-3.51738077953448
-3.55926125758493
-3.47948742757238
-3.78681166106617
-3.70855170056435
-3.57409272861838
-3.57409272861838
-3.57409272861838
-3.41113559117440
-5.35893916964849
-3.39582221839469
-3.94384592780612
-3.65479042155335
-3.43548346673933
-3.82893446232554
-4.51239250025787
-3.94384592780612
-3.57409272861838
-6.13658226019969
-5.72149946848710
-3.74671328240475
-3.43080058267487
-3.91316904794019
-3.60505883530003
-3.54486431302090
-3.63777178434400
-4.80537325294192
-3.72739519408180
-4.36117994373265
-3.60505883530003
-5.27679805658549
-5.61635154873200
-3.70855170056435
-3.63777178434400
-4.75197192192032
-4.99909235413948
-5.52209765844531
-3.60505883530003
-7.51677436270228
-6.60995490933176
-3.85078739760330
-3.36821331035062
-3.37908571215820
-8.82419862425686
-5.56516816340527
-4.82474773986849
-3.43080058267487
-3.46776888171050
-3.76651530709224
-3.49166720103077
-3.60505883530003
-3.45613793128345
-3.46776888171050
-3.36884284933982
-3.54486431302090
-5.19561963925235
-3.78681166106617
-3.67225617474769
-3.36492065652780
-3.46776888171050
-3.37358392864366
-5.22136948835528
-3.43080058267487
-3.39582221839469
-4.04690343962117
-3.39969212552049
-3.63777178434400
-3.60505883530003
-3.42572233548265
-3.35881786607589
-3.49166720103077
-4.29047590097581
-3.74671328240475
-3.76651530709224
-3.87318777215177
-3.57409272861838
-3.37908571215820
-3.40780448707151
-3.39969212552049
-3.39582221839469
-3.70855170056435
-3.67225617474769
-3.49166720103077
-3.37491540798841
-3.78681166106617
-3.46776888171050
-3.49166720103077
-3.69017447477362
-3.43080058267487
-3.42572233548265
-3.40780448707151
-4.29047590097581
-4.18146822572593
-3.43080058267487
-3.67225617474769
-4.75197192192032
-3.57409272861838
-3.48920221619619
-3.63777178434400
-4.70104076325346
-3.60505883530003
-3.43080058267487
-3.36350003810878
-3.38396174643424
-3.54486431302090
-3.53344757888022
-5.61635154873200
-3.36884284933982
-3.74671328240475
-3.43080058267487
-3.39582221839469
-3.41648915038148
-3.89615208474464
-3.35981930981550
-3.35899779831440
-3.60505883530003
-3.54486431302090
-3.67225617474769
-3.54486431302090
-3.57409272861838
-3.36884284933982
-3.63777178434400
-3.41113559117440
-3.50430042260352
-3.39582221839469
-3.67225617474769
-3.35899779831440
-6.34638803408920
-4.65235989826269
-3.39582221839469
-4.62117845029547
-6.13658226019969
-3.82893446232554
-3.43080058267487
-4.80537325294192
-3.44575477136200
-3.42572233548265
-3.37491540798841
-4.36117994373265
-3.37358392864366
-4.82474773986849
-3.43080058267487
-8.30851964543520
-5.97632685697778
-3.49166720103077
-3.36884284933982
-3.37358392864366
-3.41648915038148
-3.65479042155335
-3.60505883530003
-3.65479042155335
-3.65479042155335
-3.45613793128345
-3.43080058267487
-3.57409272861838
-5.04949043097878
-3.82893446232554
-3.43080058267487
-3.36821331035062
-3.76651530709224
-3.42572233548265
-3.43080058267487
-3.57409272861838
-3.42572233548265
-3.41113559117440
-3.43080058267487
-3.72739519408180
-3.39582221839469
-3.35981930981550
-3.42572233548265
-3.60505883530003
-3.76651530709224
-3.46776888171050
-5.52209765844531
-3.43080058267487
-3.70855170056435
-3.36884284933982
-3.85078739760330
-3.41113559117440
-3.94384592780612
-4.75197192192032
-3.45613793128345
-3.36350003810878
-6.34638803408920
-4.43679817116172
-3.42572233548265
-4.60573845159905
-3.69017447477362
-3.38529847602390
-3.46776888171050
-3.67225617474769
-3.41648915038148
-3.63777178434400
-3.67225617474769
-4.19497293563805
-3.94384592780612
-6.60995490933176
-3.60505883530003
-3.53090331113626
-5.22136948835528
-3.36050053086695
-3.36884284933982
-3.63777178434400
-3.50430042260352
-4.37798046760399
-3.46776888171050
-6.96557693182264
-3.41648915038148
-3.69017447477362
-6.32683483193949
-3.70855170056435
-5.52209765844531
-4.04690343962117
-3.37358392864366
-3.41113559117440
-3.76651530709224
-4.16165306242316
-3.48920221619619
-3.76651530709224
-3.43080058267487
-3.36884284933982
-3.41113559117440
-3.41648915038148
-4.60573845159905
-3.94384592780612
-3.39969212552049
-3.45613793128345
-3.41113559117440
-4.29047590097581
-3.87318777215177
-3.41113559117440
-3.35899779831440
-6.88434196726867
-3.43080058267487
-3.89615208474464
-3.44575477136200
-3.89615208474464
-3.36188579701187
-3.91969829437561
-4.99909235413948
-3.37491540798841
-3.38396174643424
-8.30851964543520
-3.48920221619619
-3.87318777215177
-3.72739519408180
-3.49166720103077
-3.63777178434400
-3.43080058267487
-3.63777178434400
-3.39582221839469
-3.49166720103077
-3.44575477136200
-4.90710698796664
-3.76651530709224
-3.78681166106617
-3.70855170056435
-3.51738077953448
-3.51738077953448
-4.26970964918692
-3.63777178434400
-3.49166720103077
-3.74671328240475
-3.39582221839469
-3.41648915038148
-3.44575477136200
-3.82893446232554
-3.43080058267487
-3.43080058267487
-3.63777178434400
-3.37491540798841
-6.13658226019969
-3.39217953669142
-3.78681166106617
-3.65479042155335
-6.88434196726867
-3.78681166106617
-3.54486431302090
-3.49166720103077
-3.41113559117440
-3.46776888171050
-3.43080058267487
-3.36350003810878
-3.36884284933982
-3.39582221839469
-3.41113559117440
-3.36821331035062
-3.44575477136200
-3.38529847602390
-3.78681166106617
-3.54486431302090
-4.60573845159905
-3.43080058267487
-3.78681166106617
-4.16165306242316
-3.39582221839469
-3.35981930981550
-7.51677436270228
-3.43080058267487
-3.60505883530003
-3.35899779831440
-3.41113559117440
-3.39217953669142
-3.43080058267487
-3.41648915038148
-3.43080058267487
-3.55926125758493
-3.43080058267487
-4.78666107744499
-7.35922266491925
-6.60995490933176
-3.67225617474769
-3.43080058267487
-3.48920221619619
-3.51738077953448
-3.58935836831569
-3.39582221839469
-3.85078739760330
-3.36884284933982
-3.40780448707151
-3.63777178434400
-4.04690343962117
-3.43080058267487
-3.39582221839469
-3.35981930981550
-3.76651530709224
-3.46776888171050
-3.43080058267487
-3.43080058267487
-3.67225617474769
-3.40780448707151
-3.42572233548265
-3.43080058267487
-3.39582221839469
-3.43080058267487
-5.22136948835528
-3.41113559117440
-3.40780448707151
-3.36050053086695
-3.51738077953448
-3.42572233548265
-3.35981930981550
-3.37491540798841
-3.43080058267487
-6.13658226019969
-3.37358392864366
-7.51677436270228
-3.41113559117440
-3.78681166106617
-3.35899779831440
-3.63777178434400
-3.37491540798841
-3.76651530709224
-3.76651530709224
-8.30851964543520
-3.37908571215820
-3.78681166106617
-3.74671328240475
-3.63777178434400
-3.36884284933982
-4.92064954816512
-3.36188579701187
-3.39582221839469
-4.10268726764163
-3.41113559117440
-3.35981930981550
-6.32683483193949
-3.51738077953448
-3.67225617474769
-3.44575477136200
-3.48920221619619
-4.36117994373265
-5.43678341719238
-3.37358392864366
-3.57409272861838
-4.10268726764163
-3.70855170056435
-3.82893446232554
-3.78681166106617
-3.36050053086695
-3.78681166106617
-3.37491540798841
-3.60505883530003
-3.57409272861838
-3.59537385757007
-3.87318777215177
-3.54486431302090
-3.40780448707151
-3.67225617474769
-3.43080058267487
-3.43080058267487
-3.67225617474769
-3.70855170056435
-3.42572233548265
-4.04690343962117
-3.99403216238418
-7.51677436270228
-3.39217953669142
-3.67225617474769
-3.36492065652780
-3.60505883530003
-8.30851964543520
-3.35881786607589
-4.68287574027552
-3.57409272861838
-4.86149978216614
-4.22412134997210
-4.86149978216614
-3.67225617474769
-3.69017447477362
-6.88434196726867
-4.39835919685630
-3.38396174643424
-4.99909235413948
-3.85078739760330
-3.37908571215820
-6.32683483193949
-5.22136948835528
-3.60505883530003
-3.39582221839469
-4.43679817116172
-3.35981930981550
-3.36050053086695
-5.04949043097878
-3.53090331113626
-4.60573845159905
-3.49166720103077
-3.36350003810878
-5.35893916964849
-4.43679817116172
-3.51738077953448
-6.13658226019969
-4.16165306242316
-3.55926125758493
-4.68287574027552
-5.19561963925235
-3.35881786607589
-3.78681166106617
-3.35981930981550
-3.51738077953448
-5.81255880014190
-3.37908571215820
-3.82893446232554
-3.67225617474769
-3.74671328240475
-3.70855170056435
-3.39969212552049
-3.60505883530003
-3.57409272861838
-3.50430042260352
-3.42572233548265
-3.55926125758493
-4.82474773986849
-3.98289513134078
-3.51738077953448
-3.49166720103077
-3.46776888171050
-3.47948742757238
-3.72739519408180
-3.40780448707151
-5.84022032487246
-5.19561963925235
-4.59227477617052
-3.60505883530003
-4.65134879502056
-4.01748554658170
-3.63777178434400
-3.49166720103077
-3.55926125758493
-4.39835919685630
-4.04167101507205
-4.22412134997210
-5.12010189161580
-3.42572233548265
-8.30851964543520
-3.63777178434400
-5.43678341719238
-3.37491540798841
-3.36492065652780
-5.10285349098567
-4.36117994373265
-3.46776888171050
-3.54486431302090
-3.53090331113626
-4.29047590097581
-4.16165306242316
-3.46776888171050
-5.52209765844531
-3.51738077953448
-3.70855170056435
-5.04949043097878
-3.99403216238418
-3.35899779831440
-3.39217953669142
-3.50430042260352
-4.75041259016636
-6.13658226019969
-3.37908571215820
-3.72739519408180
-4.41949188749096
-3.60505883530003
-4.56455682680307
-3.99403216238418
-3.49166720103077
-3.76651530709224
-3.41648915038148
-3.43080058267487
-3.70855170056435
-3.63777178434400
-4.90710698796664
-4.29047590097581
-3.43080058267487
-3.67225617474769
-3.41113559117440
-6.13658226019969
-3.41113559117440
-3.60505883530003
-3.49166720103077
-5.97632685697778
-3.70855170056435
-4.99909235413948
-7.51677436270228
-3.94384592780612
-3.74671328240475
-3.91568219260187
-3.55926125758493
-5.10285349098567
-4.62117845029547
-3.60505883530003
-6.13658226019969
-3.45613793128345
-4.29047590097581
-3.38396174643424
-3.63777178434400
-3.36188579701187
-5.04933857992107
-3.49166720103077
-3.39217953669142
-3.55926125758493
-3.70855170056435
-4.92064954816512
-3.85078739760330
-3.80761383337503
-7.51677436270228
-3.70855170056435
-3.70855170056435
-3.80761383337503
-4.29047590097581
-3.41113559117440
-3.35981930981550
-5.35893916964849
-3.76651530709224
-4.75041259016636
-3.43548346673933
-5.97632685697778
-4.07441552423491
-3.37908571215820
-3.74671328240475
-3.54486431302090
-3.49166720103077
-3.78681166106617
-3.37908571215820
-3.49166720103077
-3.63777178434400
-5.04933857992107
-3.41648915038148
-3.49166720103077
-3.59537385757007
-3.67225617474769
-3.41113559117440
-3.39217953669142
-3.41113559117440
-5.96208045884513
-3.50430042260352
-4.04690343962117
-5.52209765844531
-3.50430042260352
-3.46776888171050
-3.70855170056435
-3.46776888171050
-3.87318777215177
-3.49166720103077
-3.55926125758493
-3.70855170056435
-5.19561963925235
-8.82419862425686
-3.37491540798841
-3.36050053086695
-3.39582221839469
-3.57409272861838
-5.36458271982318
-4.75197192192032
-3.54486431302090
-3.59537385757007
-3.89615208474464
-3.74671328240475
-3.60505883530003
-4.32525162806416
-4.43679817116172
-4.22412134997210
-3.39582221839469
-3.42572233548265
-5.22136948835528
-3.45613793128345
-3.44575477136200
-3.70855170056435
-5.36458271982318
-3.43080058267487
-3.40780448707151
-3.72739519408180
-3.99403216238418
-3.74671328240475
-3.80761383337503
-3.42572233548265
-5.97632685697778
-3.40780448707151
-3.39217953669142
-3.87318777215177
-4.90710698796664
-5.12010189161580
-3.54486431302090
-3.35899779831440
-4.36117994373265
-3.35899779831440
-4.46417800327011
-3.60505883530003
-4.39833476848232
-3.39217953669142
-4.80537325294192
-4.10268726764163
-7.35922266491925
-8.30851964543520
-5.36458271982318
-3.39582221839469
-4.44141741269686
-3.63777178434400
-4.78666107744499
-3.94384592780612
-3.99403216238418
-3.46776888171050
-5.19561963925235
-4.47666157118154
-5.56516816340527
-3.85078739760330
-3.91969829437561
-6.60995490933176
-6.13658226019969
-3.63777178434400
-5.56516816340527
-3.99403216238418
-3.69017447477362
-4.60573845159905
-3.43548346673933
-3.78681166106617
-3.78681166106617
-5.22136948835528
-4.99909235413948
-3.38396174643424
-3.53090331113626
-4.29047590097581
-5.81255880014190
-3.43080058267487
-5.04949043097878
-6.60995490933176
-5.04949043097878
-5.04949043097878
-3.99403216238418
-3.62119577254932
-7.51677436270228
-3.65479042155335
-3.39217953669142
-4.43679817116172
-3.44575477136200
-4.70104076325346
-3.38396174643424
-3.35899779831440
-3.80761383337503
-3.35899779831440
-3.40780448707151
-3.60505883530003
-5.19561963925235
-3.38529847602390
-6.60995490933176
-3.37908571215820
-4.95177748714107
-4.43679817116172
-8.30851964543520
-3.38529847602390
-4.04690343962117
-3.44575477136200
-3.63777178434400
-4.71585957407458
-5.96208045884513
-3.37908571215820
-4.56455682680307
-4.80537325294192
-3.93295881761625
-3.85078739760330
-3.82893446232554
-5.56516816340527
-6.60995490933176
-3.39582221839469
-6.88434196726867
-3.54486431302090
-3.63777178434400
-4.25374008977766
-3.53090331113626
-3.94115186601049
-3.91969829437561
-3.40780448707151
-3.63777178434400
-4.39835919685630
-3.37358392864366
-4.46417800327011
-3.90396845241379
-3.43080058267487
-4.51802717397037
-4.33934418253454
-3.36350003810878
-5.04949043097878
-3.85078739760330
-4.04690343962117
-4.53795148731277
-4.25374008977766
-5.04949043097878
-3.44575477136200
-4.68287574027552
-3.63777178434400
-3.41113559117440
-3.80761383337503
-3.37908571215820
-5.52209765844531
-3.38529847602390
-6.88434196726867
-3.46776888171050
-4.16165306242316
-3.93295881761625
-4.51802717397037
-4.13175370976465
-3.78681166106617
-4.19497293563805
-6.88434196726867
-4.92064954816512
-4.33934418253454
-5.16003724877390
-3.90335791549395
-3.35899779831440
-3.63777178434400
-3.96584610710531
-4.70104076325346
-4.04690343962117
-3.70855170056435
-3.91484002819427
-3.46776888171050
-4.47666157118154
-4.60573845159905
-3.87318777215177
-3.91969829437561
-5.19561963925235
-3.98926583723705
-5.72149946848710
-3.46776888171050
-4.60573845159905
-3.43080058267487
-3.38529847602390
-3.51738077953448
-5.43678341719238
-3.90485167919236
-3.59537385757007
-4.19242705787384
-3.65479042155335
-4.99909235413948
-4.53795148731277
-3.78681166106617
-6.60995490933176
-3.54486431302090
-4.37798046760399
-3.80761383337503
-6.13658226019969
-4.16840598469929
-5.52209765844531
-3.54486431302090
-3.48920221619619
-3.62119577254932
-3.54486431302090
-3.69017447477362
-3.41113559117440
-8.30851964543520
-3.36492065652780
-3.70855170056435
-7.35922266491925
-4.16840598469929
-3.91969829437561
-8.82419862425686
-3.74671328240475
-3.91731434035207
-4.48781963916817
-4.29047590097581
-5.04933857992107
-4.51239250025787
-5.19561963925235
-3.51738077953448
-4.90710698796664
-3.42572233548265
-5.10285349098567
-5.19561963925235
-5.19561963925235
-3.45652094645855
-4.22337235993523
-5.36458271982318
-4.02525009847383
-4.51239250025787
-4.15577175378796
-4.62117845029547
-4.68287574027552
-3.37491540798841
-6.88434196726867
-5.22136948835528
-3.48920221619619
-4.60573845159905
-3.78681166106617
-4.95177748714107
-4.04167101507205
-3.48920221619619
-3.70855170056435
-4.68287574027552
-3.46776888171050
-4.48781963916817
-5.10285349098567
-3.63777178434400
-3.78681166106617
-5.81255880014190
-3.74671328240475
-4.43679817116172
-3.99403216238418
-6.96557693182264
-6.34638803408920
-3.60505883530003
-3.74671328240475
-3.36821331035062
-3.63777178434400
-3.39582221839469
-6.32683483193949
-3.94384592780612
-7.51677436270228
-3.94384592780612
-4.68287574027552
-3.76651530709224
-4.15577175378796
-4.13175370976465
-4.90710698796664
-4.22337235993523
-3.63777178434400
-4.82474773986849
-4.56455682680307
-5.12010189161580
-6.34638803408920
-4.01660418596701
-3.70855170056435
-3.90595934646343
-4.10268726764163
-6.13658226019969
-4.82474773986849
-5.35893916964849
-3.35881786607589
-4.23830098840370
-3.85078739760330
-8.82419862425686
-5.81255880014190
-4.16840598469929
-5.16003724877390
-3.37491540798841
-4.70104076325346
-4.04167101507205
-3.43080058267487
-4.75041259016636
-7.51677436270228
-4.08824714110181
-4.02525009847383
-3.48920221619619
-4.60573845159905
-3.69017447477362
-4.02011884202419
-4.16840598469929
-5.52209765844531
-8.30851964543520
-4.51802717397037
-5.35893916964849
-4.29047590097581
-3.87318777215177
-4.29047590097581
-4.75041259016636
-3.60505883530003
-3.43080058267487
-3.94384592780612
-3.39582221839469
-3.80761383337503
-3.49166720103077
-5.19561963925235
-3.74671328240475
-3.85078739760330
-4.48781963916817
-4.41949188749096
-4.46417800327011
-5.52209765844531
-4.68287574027552
-3.98854673917787
-3.49166720103077
-4.22337235993523
-4.03330982542845
-4.23830098840370
-3.78681166106617
-4.22412134997210
-3.49166720103077
-3.42572233548265
-6.88434196726867
-6.32683483193949
-8.82419862425686
-3.43548346673933
-4.23830098840370
-3.60505883530003
-4.33934418253454
-5.27679805658549
-4.46417800327011
-3.92883826604095
-3.57409272861838
-3.91484002819427
-4.51239250025787
-3.41113559117440
-3.87318777215177
-3.74671328240475
-4.68287574027552
-5.28743185871760
-3.38396174643424
-5.16003724877390
-3.76651530709224
-3.60505883530003
-4.95177748714107
-3.92001977522388
-4.01748554658170
-4.36117994373265
-4.25374008977766
-3.63777178434400
-4.51802717397037
-6.13658226019969
-3.37358392864366
-3.43080058267487
-4.22412134997210
-3.43080058267487
-3.89615208474464
-4.92064954816512
-3.42572233548265
-4.99909235413948
-3.72739519408180
-4.43679817116172
-4.33934418253454
-3.63777178434400
-4.75041259016636
-3.60505883530003
-4.05932488035896
-3.80761383337503
-3.40780448707151
-4.29047590097581
-4.75041259016636
-3.74671328240475
-3.67225617474769
-4.16165306242316
-3.57409272861838
-3.44575477136200
-5.36458271982318
-6.13658226019969
-3.70855170056435
-3.60505883530003
-3.57409272861838
-4.59227477617052
-5.10285349098567
-3.55926125758493
-3.87318777215177
-3.72739519408180
-3.89615208474464
-3.99403216238418
-3.38396174643424
-3.36821331035062
-3.63777178434400
-3.99403216238418
-4.26970964918692
-3.43080058267487
-5.22136948835528
-3.45652094645855
-3.49166720103077
-4.68287574027552
-4.46417800327011
-4.39833476848232
-6.32683483193949
-4.51802717397037
-4.16165306242316
-3.60505883530003
-4.51802717397037
-5.10285349098567
-3.57409272861838
-3.86325021001573
-3.36884284933982
-3.48920221619619
-3.70855170056435
-3.43080058267487
-3.44575477136200
-3.74671328240475
-3.63777178434400
-4.41949188749096
-5.10285349098567
-3.60505883530003
-4.33934418253454
-3.37491540798841
-3.67225617474769
-3.57409272861838
-3.67225617474769
-3.74671328240475
-4.16165306242316
-3.74671328240475
-4.22412134997210
-6.88434196726867
-3.58935836831569
-3.74671328240475
-5.56516816340527
-3.67225617474769
-5.97632685697778
-4.46417800327011
-5.22136948835528
-4.20893551070683
-5.52209765844531
-4.71585957407458
-3.38529847602390
-3.44575477136200
-4.68287574027552
-5.12010189161580
-3.35981930981550
-4.43679817116172
-3.36188579701187
-4.62117845029547
-4.70104076325346
-3.59537385757007
-5.97632685697778
-3.85078739760330
-3.39969212552049
-4.30332724128088
-5.36458271982318
-3.89615208474464
-5.22136948835528
-4.80537325294192
-4.75041259016636
-3.70855170056435
-4.80537325294192
-5.10285349098567
-3.78681166106617
-3.39217953669142
-4.59227477617052
-3.43080058267487
-6.60995490933176
-5.36458271982318
-4.02011884202419
-4.43679817116172
-3.94384592780612
-4.90710698796664
-4.10268726764163
-4.39835919685630
-4.16165306242316
-4.33934418253454
-6.13658226019969
-3.51738077953448
-3.94754062217515
-3.90595934646343
-3.99403216238418
-3.54486431302090
-6.60995490933176
-3.87318777215177
-4.25374008977766
-5.52209765844531
-5.22136948835528
-5.04933857992107
-5.56516816340527
-3.80761383337503
-5.22136948835528
-4.90710698796664
-4.59227477617052
-5.22136948835528
-4.90710698796664
-5.36458271982318
-5.52209765844531
-5.84022032487246
-3.48920221619619
-3.57409272861838
-3.63777178434400
-5.28743185871760
-3.43080058267487
-4.35831984271604
-3.55926125758493
-3.36492065652780
-5.35893916964849
-4.08824714110181
-6.34638803408920
-4.04690343962117
-3.76651530709224
-8.30851964543520
-3.48920221619619
-3.60505883530003
-3.94384592780612
-3.46776888171050
-3.41113559117440
-3.51738077953448
-3.43080058267487
-5.72149946848710
-3.36350003810878
-3.63777178434400
-3.67225617474769
-3.80761383337503
-3.37908571215820
-3.65479042155335
-3.51738077953448
-4.68287574027552
-3.80761383337503
-3.40780448707151
-3.36492065652780
-3.74671328240475
-6.88434196726867
-4.90710698796664
-3.36884284933982
-3.40780448707151
-7.35922266491925
-5.46018093760881
-4.51802717397037
-3.49166720103077
-3.96861620186431
-4.02011884202419
-3.40780448707151
-3.51738077953448
-7.51677436270228
-4.04690343962117
-5.61635154873200
-4.56455682680307
-3.42572233548265
-3.44575477136200
-3.60505883530003
-3.40780448707151
-3.37908571215820
-4.36117994373265
-3.37908571215820
-3.72739519408180
-3.36884284933982
-3.59537385757007
-3.94384592780612
-3.67225617474769
-3.36821331035062
-3.89615208474464
-3.54486431302090
-3.67225617474769
-3.46776888171050
-3.39582221839469
-3.36884284933982
-3.54486431302090
-3.46776888171050
-4.04690343962117
-3.63777178434400
-3.46776888171050
-3.59537385757007
-3.41113559117440
-3.43080058267487
-3.39217953669142
-3.43080058267487
-3.43080058267487
-3.67225617474769
-3.51738077953448
-3.36821331035062
-3.41648915038148
-3.63777178434400
-3.37358392864366
-3.82893446232554
-3.45613793128345
-3.63777178434400
-3.82893446232554
-3.44575477136200
-3.51738077953448
-4.10268726764163
-3.38396174643424
-6.32683483193949
-4.90710698796664
-3.35881786607589
-3.42572233548265
-3.35899779831440
-3.54486431302090
-3.63777178434400
-3.43080058267487
-3.89615208474464
-3.76651530709224
-3.85078739760330
-3.44575477136200
-3.40780448707151
-3.41113559117440
-3.39969212552049
-3.62119577254932
-3.35981930981550
-3.51738077953448
-3.37491540798841
-3.67225617474769
-3.36350003810878
-4.60573845159905
-3.49166720103077
-3.58935836831569
-3.39582221839469
-3.51738077953448
-3.63777178434400
-3.70855170056435
-4.07827008244091
-5.10285349098567
-3.78681166106617
-3.92952917865503
-3.60505883530003
-3.59537385757007
-4.82474773986849
-3.42572233548265
-4.43679817116172
-5.35893916964849
-3.67225617474769
-4.41949188749096
-4.60573845159905
-4.28623105787953
-4.48781963916817
-4.99909235413948
-3.99403216238418
-3.74671328240475
-3.91731434035207
-4.95177748714107
-3.69017447477362
-3.95320019384390
-5.46018093760881
-3.37908571215820
-3.76651530709224
-4.04690343962117
-3.85078739760330
-5.28743185871760
-4.48781963916817
-5.19561963925235
-3.63777178434400
-4.22412134997210
-4.25678597745851
-5.28743185871760
-7.51677436270228
-4.51239250025787
-4.05144910007362
-4.22412134997210
-3.60505883530003
-5.19561963925235
-4.05144910007362
-3.59537385757007
-3.58935836831569
-3.51738077953448
-7.51677436270228
-3.43080058267487
-5.72149946848710
-4.43679817116172
-4.60573845159905
-7.35922266491925
-5.35893916964849
-4.92064954816512
-5.19561963925235
-3.74671328240475
-7.51677436270228
-5.72149946848710
-4.06863214140464
-3.93704034749358
-3.51738077953448
-3.48920221619619
-3.55926125758493
-3.37908571215820
-3.85078739760330
-3.43080058267487
-3.37358392864366
-5.56516816340527
-4.16165306242316
-5.04933857992107
-3.99403216238418
-4.51239250025787
-4.65235989826269
-4.56455682680307
-6.96557693182264
-3.35981930981550
-8.30851964543520
-5.22136948835528
-4.16165306242316
-4.36117994373265
-4.20021212315489
-4.29047590097581
-3.55926125758493
-3.35981930981550
-4.10268726764163
-4.02011884202419
-6.32683483193949
-3.97094354790021
-4.65134879502056
-4.25678597745851
-3.60505883530003
-3.67225617474769
-5.10285349098567
-3.43080058267487
-3.87318777215177
-3.44575477136200
-5.22136948835528
-3.59537385757007
-4.47666157118154
-3.99403216238418
-3.36350003810878
-4.43679817116172
-4.90710698796664
-4.10268726764163
-3.76651530709224
-4.19497293563805
-6.13658226019969
-3.91969829437561
-3.93316669458236
-3.57409272861838
-3.53344757888022
-4.62117845029547
-3.40780448707151
-4.80537325294192
-3.50430042260352
-4.25374008977766
-4.99909235413948
-3.89615208474464
-7.51677436270228
-4.59227477617052
-4.68287574027552
-3.80761383337503
-3.99403216238418
-4.60573845159905
-3.45652094645855
-4.92064954816512
-3.68963613337459
-5.22136948835528
-5.12010189161580
-4.02011884202419
-8.82419862425686
-6.13658226019969
-3.91316904794019
-4.29047590097581
-4.08824714110181
-5.36458271982318
-4.16165306242316
-4.51239250025787
-4.48781963916817
-4.05034034046381
-3.90725272488098
-4.80537325294192
-3.74671328240475
-3.90288607879718
-3.53344757888022
-3.47948742757238
-3.51738077953448
-5.10285349098567
-3.43080058267487
-6.96557693182264
-6.13658226019969
-3.78681166106617
-6.60995490933176
-3.63777178434400
-4.46417800327011
-5.04949043097878
-3.49166720103077
-5.96208045884513
-3.90880252693300
-4.53795148731277
-3.57409272861838
-3.48920221619619
-4.98317380277943
-3.40780448707151
-5.56516816340527
-3.38529847602390
-4.56455682680307
-3.40780448707151
-4.02011884202419
-4.28623105787953
-4.30332724128088
-3.63777178434400
-4.18146822572593
-5.97632685697778
-4.82474773986849
-4.70104076325346
-3.63777178434400
-3.90483406103078
-3.78681166106617
-3.67225617474769
-3.46776888171050
-4.56100969592182
-6.88434196726867
-4.53795148731277
-4.92064954816512
-4.75041259016636
-3.93316669458236
-5.84022032487246
-4.44141741269686
-5.56516816340527
-4.29047590097581
-6.96557693182264
-4.20021212315489
-4.07827008244091
-3.99403216238418
-3.41113559117440
-4.29047590097581
-3.95929386341411
-3.48920221619619
-4.22412134997210
-3.36350003810878
-4.35831984271604
-3.43080058267487
-4.09857226293612
-4.11254258257249
-3.40780448707151
-6.60995490933176
-4.43679817116172
-3.99724535384344
-3.63777178434400
-3.38396174643424
-3.89615208474464
-3.80761383337503
-4.22412134997210
-3.51738077953448
-3.63777178434400
-3.87318777215177
-5.97632685697778
-3.70855170056435
-3.44575477136200
-4.68287574027552
-3.39582221839469
-3.70855170056435
-3.35899779831440
-4.80537325294192
-3.92161894819278
-3.37358392864366
-6.34638803408920
-5.10285349098567
-5.36458271982318
-3.37358392864366
-7.51677436270228
-3.54486431302090
-5.97632685697778
-3.44575477136200
-4.62117845029547
-3.54486431302090
-4.36117994373265
-6.13658226019969
-4.36117994373265
-5.04949043097878
-3.46776888171050
-4.80537325294192
-3.92883826604095
-4.92064954816512
-4.16165306242316
-3.51738077953448
-3.42572233548265
-6.32683483193949
-5.56516816340527
-4.43679817116172
-3.54486431302090
-5.35893916964849
-3.46776888171050
-8.30851964543520
-3.38396174643424
-3.55926125758493
-3.60505883530003
-3.41113559117440
-3.40780448707151
-3.37908571215820
-4.86483466373891
-3.70855170056435
-3.99403216238418
-3.37358392864366
-3.74671328240475
-4.39835919685630
-3.54486431302090
-4.92064954816512
-3.92952917865503
-4.43679817116172
-3.74671328240475
-4.82474773986849
-3.60505883530003
-4.30332724128088
-3.36492065652780
-4.56455682680307
-3.70855170056435
-4.60573845159905
-3.37358392864366
-5.10285349098567
-3.36492065652780
-5.36458271982318
-3.70855170056435
-3.39217953669142
-4.75041259016636
-3.57409272861838
-4.20893551070683
-3.44575477136200
-5.52209765844531
-3.74671328240475
-3.89615208474464
-5.36458271982318
-3.82893446232554
-6.13658226019969
-3.51738077953448
-4.43679817116172
-5.61635154873200
-3.72739519408180
-4.75041259016636
-3.35899779831440
-4.02011884202419
-5.19561963925235
-4.68287574027552
-3.69017447477362
-3.43548346673933
-3.49166720103077
-3.82893446232554
-3.76651530709224
-5.04949043097878
-4.36117994373265
-5.22136948835528
-3.46776888171050
-3.44575477136200
-3.37908571215820
-5.35893916964849
-3.70855170056435
-4.78666107744499
-3.60505883530003
-3.69017447477362
-3.63777178434400
-5.56516816340527
-3.89615208474464
-4.22412134997210
-3.70855170056435
-3.63777178434400
-3.41113559117440
-3.40780448707151
-3.53344757888022
-4.16165306242316
-3.37491540798841
-4.10268726764163
-3.85078739760330
-3.58935836831569
-6.32683483193949
-4.46417800327011
-4.16165306242316
-4.25374008977766
-4.23830098840370
-4.71585957407458
-5.56516816340527
-3.67225617474769
-4.68287574027552
-5.22136948835528
-5.61635154873200
-5.56516816340527
-3.99403216238418
-4.13175370976465
-4.62117845029547
-3.40780448707151
-4.70104076325346
-4.51802717397037
-3.74671328240475
-4.62117845029547
-3.70855170056435
-3.45652094645855
-4.43679817116172
-5.61635154873200
-5.10285349098567
-4.62117845029547
-3.57409272861838
-4.04690343962117
-4.33934418253454
-4.29047590097581
-3.49166720103077
-3.54486431302090
-6.56603698924937
-4.13173377300632
-3.43080058267487
-5.35893916964849
-6.60995490933176
-3.58935836831569
-3.74671328240475
-3.63777178434400
-3.94384592780612
-6.60995490933176
-3.93704034749358
-4.78666107744499
-3.36492065652780
-4.06863214140464
-3.54486431302090
-3.76651530709224
-3.49166720103077
-3.45613793128345
-6.88434196726867
-3.35899779831440
-5.43678341719238
-3.60505883530003
-4.16165306242316
-3.74671328240475
-7.51677436270228
-5.36458271982318
-4.59227477617052
-5.81255880014190
-5.36458271982318
-3.60505883530003
-5.16003724877390
-4.15577175378796
-5.56516816340527
-3.39217953669142
-5.97632685697778
-4.70104076325346
-4.30332724128088
-4.62117845029547
-3.42572233548265
-3.76651530709224
-5.22136948835528
-6.13658226019969
-5.56516816340527
-4.80537325294192
-5.19561963925235
-3.51738077953448
-5.68165467808935
-4.62117845029547
-3.80761383337503
-3.54486431302090
-4.05144910007362
-4.29047590097581
-4.10268726764163
-3.35981930981550
-5.04949043097878
-3.89615208474464
-3.39217953669142
-5.10285349098567
-8.30851964543520
-4.30332724128088
-4.08824714110181
-4.80537325294192
-4.70104076325346
-5.97632685697778
-4.82474773986849
-4.45763979817211
-3.69017447477362
-6.56603698924937
-4.32102280236069
-4.04690343962117
-3.37491540798841
-3.36821331035062
-4.10268726764163
-5.10285349098567
-4.32525162806416
-4.04167101507205
-4.47666157118154
-4.09857226293612
-4.51239250025787
-3.70855170056435
-4.47666157118154
-4.30332724128088
-4.12030521227423
-6.32683483193949
-4.08824714110181
-4.82474773986849
-3.91568219260187
-4.51239250025787
-4.23830098840370
-4.20893551070683
-4.18146822572593
-5.22136948835528
-3.90593540429093
-4.86149978216614
-4.20893551070683
-4.62117845029547
-3.74671328240475
-5.10285349098567
-4.39835919685630
-5.81255880014190
-4.62117845029547
-3.99403216238418
-5.61635154873200
-3.38529847602390
-4.51802717397037
-4.25374008977766
-3.78681166106617
-5.10285349098567
-3.57409272861838
-4.71585957407458
-4.33934418253454
-3.70855170056435
-4.35831984271604
-4.82474773986849
-3.36050053086695
-3.37491540798841
-3.94384592780612
-4.95177748714107
-4.04690343962117
-3.92295684536505
-4.00281863538290
-3.92506260516430
-4.70104076325346
-5.22136948835528
-4.22867413632616
-3.90335791549395
-4.45763979817211
-4.66120476781234
-3.99724535384344
-3.94550321954562
-4.00281863538290
-6.13658226019969
-4.20893551070683
-4.16840598469929
-3.90335791549395
-5.84022032487246
-7.51677436270228
-4.18146822572593
-3.98289513134078
-3.70855170056435
-4.44141741269686
-4.71585957407458
-4.08824714110181
-3.57409272861838
-4.62117845029547
-3.46776888171050
-5.96208045884513
-3.39217953669142
-4.30332724128088
-3.58935836831569
-4.90710698796664
-5.10285349098567
-4.70104076325346
-3.89615208474464
-4.68287574027552
-4.70104076325346
-4.19242705787384
-5.22136948835528
-3.35981930981550
-3.45613793128345
-5.04933857992107
-3.42572233548265
-4.53795148731277
-4.29047590097581
-3.54486431302090
-3.92161894819278
-4.43679817116172
-3.90301791102466
-5.43678341719238
-4.45763979817211
-5.72149946848710
-4.47666157118154
-6.56603698924937
-3.38529847602390
-3.51738077953448
-4.95177748714107
-4.90710698796664
-5.84022032487246
-4.15577175378796
-3.41648915038148
-4.90710698796664
-5.56516816340527
-4.23830098840370
-5.52209765844531
-5.52209765844531
-3.62119577254932
-4.10925493329605
-4.75041259016636
-3.51738077953448
-4.11254258257249
-4.75041259016636
-4.44141741269686
-8.30851964543520
-3.36884284933982
-4.29047590097581
-3.78681166106617
-4.39835919685630
-3.95009661968443
-3.39969212552049
-4.29047590097581
-3.65479042155335
-4.53795148731277
-5.19561963925235
-6.96557693182264
-4.95177748714107
-4.02525009847383
-5.97632685697778
-4.78666107744499
-3.99403216238418
-3.53090331113626
-3.97678904247349
-3.48920221619619
-3.51738077953448
-4.11254258257249
-3.94384592780612
-4.90710698796664
-5.10285349098567
-5.81255880014190
-4.68287574027552
-5.52209765844531
-5.72149946848710
-3.97288438859330
-4.56455682680307
-3.92001977522388
-4.22412134997210
-3.39217953669142
-5.97632685697778
-4.51239250025787
-3.94115186601049
-3.91484002819427
-3.82893446232554
-3.90483406103078
-4.16165306242316
-4.16840598469929
-5.04933857992107
-3.78681166106617
-3.74671328240475
-3.97094354790021
-5.97632685697778
-5.36458271982318
-4.56100969592182
-3.98926583723705
-3.90483406103078
-4.99909235413948
-5.97632685697778
-3.39582221839469
-3.94384592780612
-3.78681166106617
-4.78666107744499
-4.37798046760399
-3.38396174643424
-4.33934418253454
-4.70104076325346
-6.60995490933176
-4.01748554658170
-3.74671328240475
-3.72739519408180
-3.37491540798841
-4.70104076325346
-3.99403216238418
-3.36492065652780
-3.85078739760330
-3.51738077953448
-3.39582221839469
-3.36884284933982
-5.36458271982318
-3.55926125758493
-3.57409272861838
-3.78681166106617
-4.51802717397037
-3.44575477136200
-3.54486431302090
-3.40780448707151
-3.50430042260352
-3.94384592780612
-4.43679817116172
-3.36821331035062
-5.56516816340527
-5.35893916964849
-4.82474773986849
-3.85078739760330
-3.60505883530003
-4.56455682680307
-3.67225617474769
-4.68287574027552
-5.04949043097878
-3.36884284933982
-4.39833476848232
-5.19561963925235
-3.37908571215820
-3.60505883530003
-3.65479042155335
-3.67225617474769
-3.37358392864366
-3.78681166106617
-3.54486431302090
-4.68287574027552
-4.80537325294192
-3.41113559117440
-4.86483466373891
-3.63777178434400
-3.99403216238418
-4.99909235413948
-4.70104076325346
-4.43679817116172
-3.53344757888022
-3.60505883530003
-3.55926125758493
-3.70855170056435
-3.43080058267487
-4.56455682680307
-3.36492065652780
-4.16165306242316
-4.51802717397037
-3.46776888171050
-3.49166720103077
-4.80537325294192
-3.37358392864366
-3.67225617474769
-3.43080058267487
-3.35899779831440
-3.36821331035062
-3.74671328240475
-3.51738077953448
-3.41648915038148
-3.74671328240475
-4.29047590097581
-3.40780448707151
-3.46776888171050
-3.36050053086695
-3.76651530709224
-3.67225617474769
-5.56516816340527
-3.35899779831440
-3.57409272861838
-3.74671328240475
-3.63777178434400
-3.78681166106617
-4.56455682680307
-3.44575477136200
-4.43679817116172
-3.57409272861838
-3.38396174643424
-4.04690343962117
-3.36350003810878
-3.37491540798841
-3.67225617474769
-4.43679817116172
-3.74671328240475
-3.74671328240475
-3.76651530709224
-3.45652094645855
-4.56455682680307
-4.92064954816512
-3.41113559117440
-5.35893916964849
-3.57409272861838
-3.46776888171050
-4.99909235413948
-3.85078739760330
-3.54486431302090
-3.68963613337459
-3.42572233548265
-3.63777178434400
-3.51738077953448
-3.70855170056435
-5.04949043097878
-3.44575477136200
-4.60573845159905
-3.85078739760330
-3.36884284933982
-3.38396174643424
-3.63777178434400
-4.51239250025787
-3.99403216238418
-3.43080058267487
-3.54486431302090
-3.48920221619619
-3.49166720103077
-3.59537385757007
-4.51802717397037
-3.49166720103077
-3.72739519408180
-3.78681166106617
-3.87318777215177
-3.63777178434400
-3.49166720103077
-3.39582221839469
-4.60573845159905
-3.35881786607589
-3.37908571215820
-3.82893446232554
-3.36821331035062
-3.39969212552049
-3.53344757888022
-3.87318777215177
-3.46776888171050
-4.26970964918692
-3.49166720103077
-4.43679817116172
-3.35899779831440
-3.72739519408180
-3.43080058267487
-5.97632685697778
-3.70855170056435
-3.99403216238418
-4.07441552423491
-3.57409272861838
-3.87318777215177
-3.39582221839469
-3.39582221839469
-3.35981930981550
-4.60573845159905
-3.45613793128345
-3.41113559117440
-3.37908571215820
-4.39833476848232
-5.52209765844531
-3.62119577254932
-3.55926125758493
-3.38396174643424
-6.13658226019969
-3.47948742757238
-3.80761383337503
-3.38529847602390
-3.67225617474769
-4.20893551070683
-3.51738077953448
-4.33934418253454
-5.35893916964849
-3.43080058267487
-4.65235989826269
-3.43080058267487
-5.35893916964849
-3.40780448707151
-3.99403216238418
-3.40780448707151
-3.55926125758493
-4.68287574027552
-4.75041259016636
-3.67225617474769
-6.32683483193949
-5.56516816340527
-4.28623105787953
-3.82893446232554
-6.88434196726867
-4.86805853884189
-3.74671328240475
-4.04690343962117
-3.48920221619619
-5.19561963925235
-4.16165306242316
-3.94384592780612
-3.85078739760330
-4.92064954816512
-4.99909235413948
-4.90710698796664
-4.12030521227423
-3.94384592780612
-5.22136948835528
-4.70104076325346
-4.04167101507205
-4.44141741269686
-3.85078739760330
-3.76651530709224
-3.51738077953448
-4.10925493329605
-3.48920221619619
-4.43679817116172
-3.41648915038148
-4.41949188749096
-3.94754062217515
-3.43080058267487
-4.90710698796664
-3.35899779831440
-3.74671328240475
-3.57409272861838
-3.90485167919236
-3.67225617474769
-3.38396174643424
-4.99909235413948
-3.37358392864366
-4.86149978216614
-3.74671328240475
-3.67225617474769
-3.99403216238418
-3.44575477136200
-3.36492065652780
-3.39217953669142
-3.74671328240475
-5.10285349098567
-3.70855170056435
-4.56455682680307
-3.49166720103077
-3.46776888171050
-3.99403216238418
-8.30851964543520
-3.63777178434400
-4.68287574027552
-4.35831984271604
-3.57409272861838
-3.51738077953448
-5.72149946848710
-4.37798046760399
-3.63777178434400
-3.54486431302090
-3.99590546973102
-3.57409272861838
-3.42572233548265
-6.60995490933176
-3.74671328240475
-3.45652094645855
-4.68287574027552
-4.43679817116172
-5.68165467808935
-6.13658226019969
-5.19561963925235
-3.58935836831569
-3.94754062217515
-4.95177748714107
-3.35981930981550
-4.46417800327011
-3.49166720103077
-3.65479042155335
-4.65235989826269
-5.72149946848710
-4.33934418253454
-3.59537385757007
-3.96861620186431
-3.76651530709224
-3.63777178434400
-3.70855170056435
-4.86149978216614
-3.72739519408180
-4.22412134997210
-4.04690343962117
-3.51738077953448
-4.13175370976465
-3.46776888171050
-3.63777178434400
-3.72739519408180
-3.59537385757007
-3.69017447477362
-3.42572233548265
-3.60505883530003
-4.29047590097581
-3.70855170056435
-4.56455682680307
-3.63777178434400
-3.46776888171050
-7.51677436270228
-3.49166720103077
-3.63777178434400
-3.46776888171050
-4.16165306242316
-3.67225617474769
-4.04690343962117
-4.51239250025787
-4.90710698796664
-4.10268726764163
-3.44575477136200
-4.10925493329605
-3.49166720103077
-3.94384592780612
-3.63777178434400
-3.40780448707151
-6.60995490933176
-3.67225617474769
-3.42572233548265
-3.62119577254932
-3.46776888171050
-3.57409272861838
-3.99403216238418
-3.49166720103077
-4.09857226293612
-3.63777178434400
-3.53090331113626
-3.35981930981550
-4.46417800327011
-3.63777178434400
-3.45613793128345
-6.34638803408920
-4.75041259016636
-4.71585957407458
-3.59537385757007
-4.16165306242316
-3.85078739760330
-3.36821331035062
-3.74671328240475
-3.76651530709224
-3.74671328240475
-3.82893446232554
-4.36117994373265
-3.40780448707151
-3.65479042155335
-3.45652094645855
-8.30851964543520
-4.62117845029547
-3.45613793128345
-8.30851964543520
-3.43080058267487
-3.74671328240475
-3.57409272861838
-3.74671328240475
-3.36821331035062
-3.35899779831440
-3.44575477136200
-3.74671328240475
-4.62117845029547
-3.67225617474769
-3.74671328240475
-3.63777178434400
-3.44575477136200
-3.37491540798841
-3.65479042155335
-5.35893916964849
-3.58935836831569
-4.56455682680307
-3.45613793128345
-4.23830098840370
-3.43548346673933
-3.42572233548265
-3.51738077953448
-3.51738077953448
-3.37908571215820
-4.75041259016636
-3.39217953669142
-4.70104076325346
-3.44575477136200
-3.60505883530003
-3.70855170056435
-5.35893916964849
-5.19561963925235
-3.36050053086695
-5.56516816340527
-3.46776888171050
-3.49166720103077
-3.67225617474769
-5.35893916964849
-4.33934418253454
-3.53344757888022
-3.36050053086695
-3.70855170056435
-3.36350003810878
-3.67225617474769
-3.91969829437561
-3.69017447477362
-3.43548346673933
-4.43679817116172
-3.53090331113626
-3.36350003810878
-3.92883826604095
-4.16165306242316
-4.36117994373265
-3.51738077953448
-3.39582221839469
-3.39582221839469
-5.36458271982318
-3.39582221839469
-4.75041259016636
-3.41113559117440
-4.19242705787384
-3.74671328240475
-3.36492065652780
-4.47666157118154
-4.48781963916817
-3.50430042260352
-3.36188579701187
-3.74671328240475
-3.36188579701187
-3.65479042155335
-3.35981930981550
-5.19561963925235
-3.43080058267487
-6.96557693182264
-5.10285349098567
-5.10285349098567
-5.19561963925235
-3.74671328240475
-3.35981930981550
-3.78681166106617
-3.72739519408180
-3.63777178434400
-3.35881786607589
-3.57409272861838
-5.22136948835528
-3.62119577254932
-3.46776888171050
-3.36188579701187
-3.82893446232554
-3.99403216238418
-6.60995490933176
-5.36458271982318
-3.36050053086695
-4.90710698796664
-7.51677436270228
-3.38396174643424
-3.70855170056435
-3.97678904247349
-3.35981930981550
-3.94384592780612
-3.41113559117440
-3.36821331035062
-3.39969212552049
-3.43080058267487
-4.04690343962117
-3.48920221619619
-4.02011884202419
-3.35981930981550
-3.36050053086695
-3.45613793128345
-3.37908571215820
-3.37908571215820
-3.39582221839469
-3.36492065652780
-3.82893446232554
-4.16165306242316
-3.49166720103077
-3.36884284933982
-4.46417800327011
-3.69017447477362
-4.36117994373265
-3.69017447477362
-3.69017447477362
-3.60505883530003
-3.50430042260352
-3.36821331035062
-3.70855170056435
-3.40780448707151
-4.19497293563805
-8.30851964543520
-3.99403216238418
-4.29047590097581
-3.41113559117440
-3.37908571215820
-3.49166720103077
-4.92064954816512
-3.51738077953448
-3.63777178434400
-3.39217953669142
-4.62117845029547
-4.07441552423491
-3.39217953669142
-3.36188579701187
-3.35899779831440
-3.51738077953448
-3.46776888171050
-4.22412134997210
-3.63777178434400
-4.47666157118154
-4.82474773986849
-3.41113559117440
-4.95177748714107
-3.39582221839469
-3.38529847602390
-4.22412134997210
-3.49166720103077
-5.52209765844531
-3.53344757888022
-3.46776888171050
-5.19561963925235
-3.62119577254932
-3.67225617474769
-3.48920221619619
-4.36117994373265
-3.38529847602390
-3.35881786607589
-3.86325021001573
-3.67225617474769
-3.41113559117440
-3.80761383337503
-3.36350003810878
-3.67225617474769
-4.02011884202419
-3.39969212552049
-3.44575477136200
-4.86149978216614
-3.39969212552049
-3.76651530709224
-3.99403216238418
-3.39969212552049
-6.32683483193949
-4.16165306242316
-3.57409272861838
-3.43548346673933
-6.60995490933176
-4.37798046760399
-3.74671328240475
-4.51802717397037
-5.52209765844531
-3.45652094645855
-3.57409272861838
-3.70855170056435
-4.07441552423491
-4.56455682680307
-3.78681166106617
-6.96557693182264
-4.62117845029547
-4.19497293563805
-3.70855170056435
-3.70855170056435
-3.70855170056435
-4.60573845159905
-3.70855170056435
-4.99909235413948
-3.43080058267487
-3.67225617474769
-3.51738077953448
-3.57409272861838
-3.94384592780612
-3.43080058267487
-3.87318777215177
-3.43548346673933
-6.13658226019969
-3.89615208474464
-3.48920221619619
-3.70855170056435
-4.20893551070683
-3.41113559117440
-4.99909235413948
-3.41113559117440
-5.22136948835528
-3.42572233548265
-3.35881786607589
-3.57409272861838
-3.35899779831440
-3.70855170056435
-3.36884284933982
-3.76651530709224
-3.76651530709224
-4.60573845159905
-5.19561963925235
-4.30332724128088
-3.47948742757238
-3.65479042155335
-3.70855170056435
-3.67225617474769
-4.82474773986849
-3.36821331035062
-3.69017447477362
-3.89615208474464
-4.04690343962117
-5.84022032487246
-4.09857226293612
-4.68287574027552
-5.35893916964849
-5.84022032487246
-3.82893446232554
-3.72739519408180
-4.04690343962117
-4.68287574027552
-3.78681166106617
-3.57409272861838
-3.63777178434400
-4.05932488035896
-4.90710698796664
-3.45652094645855
-4.65134879502056
-5.19561963925235
-4.32102280236069
-3.49166720103077
-3.57409272861838
-3.70855170056435
-6.60995490933176
-3.40780448707151
-3.74671328240475
-3.41113559117440
-3.74671328240475
-3.67225617474769
-4.70104076325346
-4.32525162806416
-3.60505883530003
-6.88434196726867
-6.88434196726867
-4.10268726764163
-7.51677436270228
-3.36188579701187
-3.62119577254932
-3.35899779831440
-3.41113559117440
-3.46776888171050
-3.37908571215820
-3.39582221839469
-4.04690343962117
-6.13658226019969
-3.49166720103077
-4.29047590097581
-4.36117994373265
-3.67225617474769
-4.16165306242316
-3.67225617474769
-3.63777178434400
-3.76651530709224
-3.85078739760330
-6.13551226203127
-4.30332724128088
-3.76651530709224
-4.03330982542845
-3.63777178434400
-3.78681166106617
-4.62117845029547
-3.67225617474769
-4.75041259016636
-4.99909235413948
-4.75041259016636
-3.54486431302090
-4.29047590097581
-5.35893916964849
-4.62117845029547
-3.39582221839469
-3.99403216238418
-3.90880252693300
-3.67225617474769
-3.67225617474769
-4.04690343962117
-3.72739519408180
-4.99909235413948
-3.74671328240475
-3.60505883530003
-4.04690343962117
-4.04690343962117
-4.39835919685630
-3.51738077953448
-3.85078739760330
-3.49166720103077
-3.62119577254932
-3.57409272861838
-4.46417800327011
-8.30851964543520
-4.29047590097581
-3.44575477136200
-3.67225617474769
-3.41648915038148
-5.52209765844531
-3.37358392864366
-3.39582221839469
-3.57409272861838
-3.94384592780612
-3.41113559117440
-4.28623105787953
-4.36117994373265
-5.22136948835528
-6.13658226019969
-4.62117845029547
-8.30851964543520
-3.69017447477362
-5.19561963925235
-3.54486431302090
-3.63777178434400
-4.51802717397037
-6.13551226203127
-3.89615208474464
-4.99909235413948
-4.37798046760399
-5.43678341719238
-3.92612631141599
-3.82893446232554
-3.80761383337503
-3.72739519408180
-4.29047590097581
-3.80761383337503
-5.56516816340527
-4.62117845029547
-3.43080058267487
-3.80761383337503
-4.46417800327011
-3.70855170056435
-4.04690343962117
-4.86483466373891
-5.04949043097878
-5.72149946848710
-3.70855170056435
-3.76651530709224
-3.87318777215177
-6.88434196726867
-3.46776888171050
-3.85078739760330
-3.60505883530003
-3.36492065652780
-6.88434196726867
-6.13658226019969
-4.51802717397037
-3.57409272861838
-3.76651530709224
-3.44575477136200
-4.60573845159905
-3.36884284933982
-3.78681166106617
-3.51738077953448
-3.38396174643424
-3.37908571215820
-6.60995490933176
-3.54486431302090
-3.74671328240475
-4.82474773986849
-4.16165306242316
-3.63777178434400
-3.67225617474769
-3.44575477136200
-5.72149946848710
-4.22337235993523
-3.74671328240475
-5.36458271982318
-3.70855170056435
-3.41113559117440
-3.80761383337503
-6.56603698924937
-4.62117845029547
-5.35893916964849
-3.92161894819278
-3.70855170056435
-7.51677436270228
-3.43548346673933
-3.41648915038148
-3.78681166106617
-4.62117845029547
-3.63777178434400
-3.37358392864366
-5.22136948835528
-3.43080058267487
-3.55926125758493
-3.51738077953448
-3.94384592780612
-4.56455682680307
-3.57409272861838
-4.43679817116172
-3.57409272861838
-5.36458271982318
-3.57409272861838
-3.99403216238418
-6.60995490933176
-3.60505883530003
-3.57409272861838
-3.37491540798841
-4.10268726764163
-3.80761383337503
-4.10268726764163
-4.30332724128088
-5.19561963925235
-5.16003724877390
-3.36884284933982
-4.04690343962117
-3.57409272861838
-3.44575477136200
-3.43080058267487
-3.94384592780612
-3.36821331035062
-4.51239250025787
-3.82893446232554
-3.70855170056435
-6.88434196726867
-3.92506260516430
-3.89615208474464
-4.70104076325346
-3.72739519408180
-3.89615208474464
-5.04949043097878
-3.60505883530003
-4.41949188749096
-3.60505883530003
-3.35899779831440
-7.35922266491925
-6.32683483193949
-3.90725272488098
-4.56455682680307
-4.04690343962117
-4.46417800327011
-4.39835919685630
-3.49166720103077
-4.62117845029547
-5.35893916964849
-3.74671328240475
-3.70855170056435
-4.80537325294192
-5.81255880014190
-5.22136948835528
-3.67225617474769
-5.68165467808935
-4.99909235413948
-4.23830098840370
-3.82893446232554
-3.78681166106617
-3.82893446232554
-4.11254258257249
-3.42572233548265
-3.42572233548265
-5.22136948835528
-3.51738077953448
-4.36117994373265
-3.35899779831440
-3.78681166106617
-4.41949188749096
-3.35981930981550
-3.74671328240475
-3.87318777215177
-5.22136948835528
-3.44575477136200
-3.70855170056435
-3.39582221839469
-3.48920221619619
-3.35881786607589
-3.85078739760330
-3.55926125758493
-3.51738077953448
-4.26970964918692
-4.99909235413948
-5.22136948835528
-6.13658226019969
-3.63777178434400
-5.52209765844531
-3.82893446232554
-4.12030521227423
-3.85078739760330
-4.39835919685630
-4.05932488035896
-4.10268726764163
-4.82474773986849
-3.93295881761625
-3.87318777215177
-3.90301791102466
-3.54486431302090
-3.57409272861838
-4.20893551070683
-5.19561963925235
-3.43548346673933
-4.16165306242316
-3.99403216238418
-3.69017447477362
-4.56455682680307
-3.63777178434400
-4.56455682680307
-3.63777178434400
-3.78681166106617
-3.69017447477362
-3.62119577254932
-3.35899779831440
-3.51738077953448
-5.97632685697778
-3.43080058267487
-3.39969212552049
-4.82474773986849
-3.36350003810878
-3.78681166106617
-4.43679817116172
-3.57409272861838
-4.68287574027552
-3.42572233548265
-3.60505883530003
-5.97632685697778
-3.72739519408180
-5.04949043097878
-5.10285349098567
-3.67225617474769
-3.48920221619619
-3.44575477136200
-5.10285349098567
-3.60505883530003
-3.65479042155335
-4.80537325294192
-5.36458271982318
-4.16165306242316
-4.99909235413948
-4.59227477617052
-4.90710698796664
-4.04690343962117
-4.90710698796664
-3.72739519408180
-5.81255880014190
-4.22337235993523
-5.10285349098567
-4.19242705787384
-3.57409272861838
-4.17483692579261
-3.67225617474769
-4.18146822572593
-3.70855170056435
-4.70104076325346
-7.51677436270228
-4.62117845029547
-3.58935836831569
-3.76651530709224
-4.22412134997210
-5.19561963925235
-4.41949188749096
-4.04690343962117
-3.89615208474464
-4.10268726764163
-3.63777178434400
-4.80537325294192
-3.63777178434400
-4.75041259016636
-4.41949188749096
-3.48920221619619
-4.22412134997210
-4.14355194369854
-3.51738077953448
-4.99909235413948
-5.52209765844531
-5.10285349098567
-8.30851964543520
-3.51738077953448
-4.75041259016636
-3.87318777215177
-4.22412134997210
-3.94384592780612
-5.10285349098567
-3.51738077953448
-3.48920221619619
-3.49166720103077
-4.98317380277943
-3.51738077953448
-3.90483406103078
-3.65479042155335
-4.43679817116172
-4.10268726764163
-4.28623105787953
-4.10268726764163
-4.51802717397037
-3.51738077953448
-4.07441552423491
-3.54486431302090
-4.59227477617052
-5.10285349098567
-4.62117845029547
-3.36188579701187
-4.29047590097581
-4.70104076325346
-4.46417800327011
-4.99909235413948
-4.80537325294192
-4.62117845029547
-4.04690343962117
-4.60573845159905
-3.87318777215177
-8.82419862425686
-3.89615208474464
-5.36458271982318
-3.90483406103078
-3.90725272488098
-4.37798046760399
-4.13173377300632
-3.92001977522388
-3.44575477136200
-3.51738077953448
-3.57409272861838
-8.30851964543520
-3.43080058267487
-4.04690343962117
-4.43679817116172
-3.57409272861838
-4.39835919685630
-4.92064954816512
-5.16003724877390
-4.60573845159905
-3.51738077953448
-3.78681166106617
-4.16165306242316
-6.60995490933176
-3.60505883530003
-4.62117845029547
-4.80537325294192
-3.45613793128345
-3.49166720103077
-5.56516816340527
-3.51738077953448
-4.99909235413948
-3.46776888171050
-4.80537325294192
-3.94384592780612
-5.52209765844531
-4.65235989826269
-4.22412134997210
-5.56516816340527
-4.02737559668480
-3.99403216238418
-3.44575477136200
-5.10285349098567
-6.32683483193949
-3.58935836831569
-5.72149946848710
-3.54486431302090
-3.85078739760330
-4.68287574027552
-4.04690343962117
-4.62117845029547
-3.72739519408180
-3.76651530709224
-3.87318777215177
-5.04949043097878
-8.82419862425686
-4.65134879502056
-4.23830098840370
-4.12030521227423
-3.74671328240475
-4.45763979817211
-4.75041259016636
-3.44575477136200
-3.45652094645855
-3.63777178434400
-6.32683483193949
-3.51738077953448
-4.43679817116172
-4.80537325294192
-3.70855170056435
-5.72149946848710
-4.90710698796664
-4.71585957407458
-5.04949043097878
-4.29047590097581
-4.90710698796664
-3.44575477136200
-3.95320019384390
-3.99403216238418
-3.65479042155335
-3.82893446232554
-3.45613793128345
-3.40780448707151
-4.92064954816512
-3.57409272861838
-5.12010189161580
-3.65479042155335
-5.52209765844531
-3.82893446232554
-5.52209765844531
-3.63777178434400
-3.51738077953448
-3.53090331113626
-4.01001024907437
-5.52209765844531
-3.36821331035062
-4.12030521227423
-5.97632685697778
-4.26970964918692
-3.54486431302090
-3.87318777215177
-3.39969212552049
-4.19497293563805
-7.51677436270228
-3.42572233548265
-4.98317380277943
-4.70104076325346
-3.45652094645855
-7.51677436270228
-4.70104076325346
-5.04949043097878
-3.57409272861838
-4.36117994373265
-3.78681166106617
-6.32683483193949
-3.72739519408180
-3.82893446232554
-3.45613793128345
-3.38396174643424
-3.70855170056435
-3.99403216238418
-3.94550321954562
-3.43080058267487
-3.49166720103077
-3.67225617474769
-4.10268726764163
-3.72739519408180
-4.02011884202419
-5.36458271982318
-3.45652094645855
-3.70855170056435
-4.70104076325346
-4.70104076325346
-6.56603698924937
-3.42572233548265
-4.13175370976465
-3.35899779831440
-3.59537385757007
-3.41113559117440
-3.63777178434400
-3.51738077953448
-3.70855170056435
-4.04690343962117
-4.75197192192032
-3.70855170056435
-4.68287574027552
-3.69017447477362
-3.43080058267487
-3.99403216238418
-7.51677436270228
-4.00281863538290
-3.57409272861838
-4.92064954816512
-3.63777178434400
-5.22136948835528
-3.46776888171050
-4.19497293563805
-3.46776888171050
-5.35893916964849
-3.67225617474769
-4.13175370976465
-4.80537325294192
-3.51738077953448
-3.72739519408180
-4.43679817116172
-3.82893446232554
-5.04949043097878
-3.70855170056435
-5.72149946848710
-3.80761383337503
-6.13658226019969
-3.38396174643424
-3.63777178434400
-3.91316904794019
-3.39582221839469
-4.65134879502056
-4.60573845159905
-6.60995490933176
-3.82893446232554
-3.43080058267487
-3.57409272861838
-3.74671328240475
-3.41113559117440
-3.46776888171050
-3.74671328240475
-3.80761383337503
-4.82474773986849
-5.35893916964849
-3.36821331035062
-4.36117994373265
-5.72149946848710
-3.57409272861838
-3.41113559117440
-4.87780985434305
-3.48920221619619
-3.60505883530003
-3.46776888171050
-3.51738077953448
-5.04949043097878
-3.40780448707151
-8.30851964543520
-3.85078739760330
-4.60573845159905
-3.43080058267487
-3.67225617474769
-3.85078739760330
-5.81255880014190
-3.74671328240475
-4.56455682680307
-3.38529847602390
-4.71585957407458
-4.22412134997210
-4.04690343962117
-3.54486431302090
-4.90710698796664
-3.63777178434400
-3.38396174643424
-3.49166720103077
-3.67225617474769
-3.36821331035062
-4.37798046760399
-3.70855170056435
-3.57409272861838
-3.49166720103077
-6.32683483193949
-3.60505883530003
-3.74671328240475
-3.74671328240475
-3.35981930981550
-4.13175370976465
-3.43080058267487
-3.41113559117440
-3.74671328240475
-3.67225617474769
-4.51802717397037
-3.48920221619619
-3.67225617474769
-3.63777178434400
-3.46776888171050
-3.39217953669142
-3.70855170056435
-5.56516816340527
-3.94384592780612
-3.46776888171050
-3.67225617474769
-6.60995490933176
-3.85078739760330
-3.82893446232554
-5.97632685697778
-3.63777178434400
-3.43080058267487
-3.49166720103077
-4.22412134997210
-4.22412134997210
-5.97632685697778
-3.74671328240475
-3.80761383337503
-3.80761383337503
-4.36117994373265
-4.51802717397037
-3.36188579701187
-3.89615208474464
-3.92001977522388
-3.89615208474464
-3.51738077953448
-4.53795148731277
-6.88434196726867
-3.76651530709224
-3.54486431302090
-4.16165306242316
-6.13658226019969
-3.91316904794019
-4.43679817116172
-6.60995490933176
-3.80761383337503
-5.35893916964849
-3.74671328240475
-4.80537325294192
-3.51738077953448
-3.60505883530003
-5.04949043097878
-3.67225617474769
-3.89615208474464
-5.19561963925235
-3.76651530709224
-6.34638803408920
-4.86483466373891
-3.63777178434400
-5.56516816340527
-3.54486431302090
-3.53090331113626
-3.45652094645855
-3.46776888171050
-3.74671328240475
-3.51738077953448
-4.22412134997210
-5.81255880014190
-3.76651530709224
-3.89615208474464
-4.80537325294192
-3.51738077953448
-4.46417800327011
-3.42572233548265
-3.43080058267487
-3.37908571215820
-3.38396174643424
-3.37358392864366
-3.37491540798841
-3.43080058267487
-3.51738077953448
-5.72149946848710
-4.80537325294192
-3.49166720103077
-3.82893446232554
-3.51738077953448
-3.39582221839469
-5.36458271982318
-3.78681166106617
-3.36492065652780
-4.75041259016636
-3.67225617474769
-3.37908571215820
-3.67225617474769
-4.75041259016636
-3.38396174643424
-3.41113559117440
-6.32683483193949
-3.38396174643424
-3.43080058267487
-3.91731434035207
-3.37491540798841
-3.48920221619619
-3.55926125758493
-3.39217953669142
-3.43080058267487
-3.50430042260352
-3.36821331035062
-4.68287574027552
-3.89615208474464
-3.82893446232554
-3.51738077953448
-3.49166720103077
-3.55926125758493
-3.54486431302090
-4.33934418253454
-3.54486431302090
-3.39969212552049
-3.35881786607589
-3.39582221839469
-5.36458271982318
-3.67225617474769
-3.49166720103077
-3.48920221619619
-3.51738077953448
-3.45652094645855
-3.91969829437561
-3.43080058267487
-3.76651530709224
-3.35899779831440
-3.41113559117440
-3.51738077953448
-3.43080058267487
-3.43080058267487
-3.35881786607589
-3.38396174643424
-3.41113559117440
-3.60505883530003
-4.95177748714107
-3.42572233548265
-4.60573845159905
-3.96861620186431
-3.51738077953448
-3.35981930981550
-3.43080058267487
-3.74671328240475
-3.57409272861838
-4.23830098840370
-5.22136948835528
-3.39217953669142
-4.80537325294192
-3.67225617474769
-4.36117994373265
-3.48920221619619
-3.80761383337503
-3.45613793128345
-3.39582221839469
-5.35893916964849
-3.54486431302090
-3.38396174643424
-3.49166720103077
-3.39582221839469
-3.42572233548265
-4.43679817116172
-3.43080058267487
-4.68287574027552
-4.22412134997210
-3.70855170056435
-3.41648915038148
-5.22136948835528
-4.02011884202419
-3.42572233548265
-3.65479042155335
-4.70104076325346
-3.45613793128345
-3.54486431302090
-4.65134879502056
-3.37358392864366
-3.39582221839469
-3.48920221619619
-3.38396174643424
-3.49166720103077
-7.51677436270228
-3.60505883530003
-5.72149946848710
-3.36350003810878
-3.67225617474769
-3.44575477136200
-3.39582221839469
-3.41113559117440
-3.39217953669142
-3.36188579701187
-3.49166720103077
-5.36458271982318
-3.82893446232554
-3.82893446232554
-4.60573845159905
-6.88434196726867
-3.43080058267487
-4.37798046760399
-3.40780448707151
-3.40780448707151
-3.57409272861838
-4.51239250025787
-3.43080058267487
-3.63777178434400
-4.65134879502056
-3.35899779831440
-3.41113559117440
-3.57409272861838
-3.49166720103077
-3.60505883530003
-6.32683483193949
-3.41113559117440
-3.38396174643424
-4.41949188749096
-3.45613793128345
-3.76651530709224
-4.22412134997210
-3.48920221619619
-5.81255880014190
-3.44575477136200
-3.74671328240475
-3.38529847602390
-3.36884284933982
-4.47666157118154
-3.65479042155335
-4.51802717397037
-3.67225617474769
-3.70855170056435
-3.36050053086695
-3.43080058267487
-3.99403216238418
-3.42572233548265
-3.51738077953448
-3.39582221839469
-3.60505883530003
-4.16165306242316
-3.57409272861838
-5.10285349098567
-3.40780448707151
-3.63777178434400
-3.47948742757238
-3.35981930981550
-3.36884284933982
-3.67225617474769
-3.62119577254932
-3.49166720103077
-3.74671328240475
-3.55926125758493
-4.51802717397037
-4.39833476848232
-3.42572233548265
-8.30851964543520
-3.40780448707151
-6.32683483193949
-3.49166720103077
-3.54486431302090
-5.19561963925235
-4.51239250025787
-3.82893446232554
-5.72149946848710
-8.30851964543520
-3.67225617474769
-3.51738077953448
-3.51738077953448
-3.70855170056435
-3.67225617474769
-3.69017447477362
-4.10268726764163
-3.63777178434400
-5.10285349098567
-3.35881786607589
-3.99403216238418
-8.30851964543520
-3.48920221619619
-7.35922266491925
-5.56516816340527
-3.87318777215177
-3.85078739760330
-3.69017447477362
-5.56516816340527
-5.52209765844531
-5.61635154873200
-5.10285349098567
-4.41949188749096
-3.40780448707151
-4.16165306242316
-4.39833476848232
-4.99909235413948
-3.94384592780612
-3.36350003810878
-4.16165306242316
-6.60995490933176
-3.91058399054610
-4.10268726764163
-6.13658226019969
-3.63777178434400
-3.54486431302090
-3.74671328240475
-3.41113559117440
-3.39582221839469
-3.70855170056435
-3.49166720103077
-3.38396174643424
-4.51802717397037
-3.38529847602390
-5.97632685697778
-4.30332724128088
-3.74671328240475
-4.02011884202419
-3.38396174643424
-4.41949188749096
-3.62119577254932
-3.69017447477362
-3.40780448707151
-4.51239250025787
-3.41113559117440
-3.45652094645855
-5.72149946848710
-3.43080058267487
-3.39217953669142
-3.41648915038148
-3.54486431302090
-3.45613793128345
-4.29047590097581
-3.43080058267487
-3.46776888171050
-4.10925493329605
-3.39582221839469
-6.88434196726867
-3.89615208474464
-3.39582221839469
-4.68287574027552
-3.54486431302090
-4.30332724128088
-3.49166720103077
-3.63777178434400
-3.99403216238418
-4.04690343962117
-5.10285349098567
-3.67225617474769
-3.67225617474769
-3.38529847602390
-3.37908571215820
-3.94384592780612
-3.57409272861838
-3.46776888171050
-3.63777178434400
-3.54486431302090
-4.22412134997210
-4.15577175378796
-3.51738077953448
-3.37358392864366
-5.04949043097878
-3.39969212552049
-3.46776888171050
-3.37491540798841
-3.43080058267487
-3.36821331035062
-3.40780448707151
-3.49166720103077
-4.10268726764163
-3.60505883530003
-4.10268726764163
-4.60573845159905
-3.63777178434400
-3.94384592780612
-3.55926125758493
-3.49166720103077
-4.29047590097581
-3.63777178434400
-3.50430042260352
-3.70855170056435
-3.74671328240475
-3.70855170056435
-4.60573845159905
-3.35899779831440
-3.35899779831440
-3.55926125758493
-3.74671328240475
-3.40780448707151
-5.72149946848710
-3.35899779831440
-3.49166720103077
-3.44575477136200
-4.60573845159905
-4.75041259016636
-3.43080058267487
-3.78681166106617
-3.80761383337503
-3.67225617474769
-5.97632685697778
-4.92064954816512
-4.51802717397037
-5.19561963925235
-6.88434196726867
-3.54486431302090
-3.76651530709224
-3.49166720103077
-4.16165306242316
-8.82419862425686
-3.53090331113626
-3.70855170056435
-3.42572233548265
-3.43548346673933
-5.72149946848710
-4.20893551070683
-3.49166720103077
-3.41113559117440
-5.04949043097878
-3.74671328240475
-3.42572233548265
-3.36821331035062
-3.38396174643424
-3.99403216238418
-3.46776888171050
-3.63777178434400
-3.54486431302090
-3.60505883530003
-4.29047590097581
-3.74671328240475
-3.36492065652780
-3.47948742757238
-3.51738077953448
-3.51738077953448
-4.46417800327011
-3.44575477136200
-3.74671328240475
-4.33934418253454
-3.39582221839469
-3.78681166106617
-4.36117994373265
-3.57409272861838
-3.43080058267487
-3.57409272861838
-3.70855170056435
-3.49166720103077
-4.62117845029547
-3.44575477136200
-3.67225617474769
-5.04933857992107
-3.38396174643424
-5.22136948835528
-3.82893446232554
-3.35899779831440
-3.37491540798841
-3.53090331113626
-6.13658226019969
-3.57409272861838
-4.28623105787953
-6.60995490933176
-4.82474773986849
-4.95177748714107
-3.49166720103077
-3.35881786607589
-5.56516816340527
-4.36117994373265
-4.25678597745851
-4.22412134997210
-5.52209765844531
-3.44575477136200
-3.46776888171050
-3.70855170056435
-3.60505883530003
-3.57409272861838
-4.98317380277943
-3.36492065652780
-3.57409272861838
-3.54486431302090
-3.36821331035062
-4.36117994373265
-4.10268726764163
-3.49166720103077
-4.22412134997210
-3.82893446232554
-6.88434196726867
-3.78681166106617
-3.49166720103077
-5.04949043097878
-5.46018093760881
-4.43679817116172
-4.20893551070683
-3.51738077953448
-4.60573845159905
-6.32683483193949
-3.70855170056435
-4.13175370976465
-5.35893916964849
-3.67225617474769
-3.67225617474769
-3.67225617474769
-3.70855170056435
-3.91969829437561
-5.81255880014190
-3.51738077953448
-3.39217953669142
-4.51239250025787
-3.43080058267487
-3.54486431302090
-4.33934418253454
-3.35881786607589
-3.89615208474464
-4.51802717397037
-3.36821331035062
-3.51738077953448
-3.40780448707151
-5.52209765844531
-3.70855170056435
-4.22337235993523
-4.48781963916817
-3.80761383337503
-3.69017447477362
-4.16165306242316
-8.30851964543520
-4.99909235413948
-3.63777178434400
-3.36884284933982
-4.43679817116172
-7.51677436270228
-3.54486431302090
-3.35981930981550
-3.95320019384390
-3.54486431302090
-3.51738077953448
-3.70855170056435
-3.41113559117440
-3.57409272861838
-3.99403216238418
-3.57409272861838
-3.89615208474464
-3.60505883530003
-4.65134879502056
-4.41949188749096
-3.36050053086695
-4.01748554658170
-3.63777178434400
-3.38529847602390
-4.51239250025787
-3.57409272861838
-3.55926125758493
-4.86805853884189
-6.13551226203127
-4.02011884202419
-4.39833476848232
-3.44575477136200
-3.67225617474769
-4.62117845029547
-3.57409272861838
-4.86149978216614
-5.97632685697778
-3.74671328240475
-3.44575477136200
-3.63777178434400
-3.53344757888022
-6.88434196726867
-3.99403216238418
-3.36492065652780
-3.87318777215177
-4.07441552423491
-3.42572233548265
-3.67225617474769
-3.36884284933982
-6.60995490933176
-4.41949188749096
-6.56603698924937
-4.22412134997210
-3.78681166106617
-3.36884284933982
-3.65479042155335
-3.49166720103077
-4.41949188749096
-3.38396174643424
-5.04949043097878
-3.36884284933982
-5.72149946848710
-3.90339102090534
-4.07441552423491
-3.43080058267487
-5.04949043097878
-3.48920221619619
-3.57409272861838
-3.51738077953448
-3.41648915038148
-3.43080058267487
-3.54486431302090
-3.37358392864366
-4.13175370976465
-3.89615208474464
-4.75041259016636
-4.30332724128088
-3.37358392864366
-6.13658226019969
-3.63777178434400
-3.38529847602390
-3.74671328240475
-4.16165306242316
-3.54486431302090
-4.04167101507205
-6.88434196726867
-3.67225617474769
-4.37798046760399
-3.57409272861838
-3.37491540798841
-3.91969829437561
-3.49166720103077
-4.28623105787953
-5.52209765844531
-3.78681166106617
-3.51738077953448
-3.63777178434400
-3.70855170056435
-4.99909235413948
-5.81255880014190
-4.22412134997210
-3.63777178434400
-3.62119577254932
-3.74671328240475
-3.37358392864366
-3.42572233548265
-6.56603698924937
-5.81255880014190
-4.41949188749096
-3.74671328240475
-3.35981930981550
-3.44575477136200
-5.72149946848710
-3.55926125758493
-3.37491540798841
-3.45613793128345
-3.65479042155335
-3.76651530709224
-4.80537325294192
-3.89615208474464
-3.65479042155335
-3.41113559117440
-3.43080058267487
-3.48920221619619
-3.43080058267487
-3.38396174643424
-3.35981930981550
-3.41113559117440
-3.60505883530003
-3.36492065652780
-3.67225617474769
-3.99403216238418
-5.10285349098567
-3.96861620186431
-6.88434196726867
-3.55926125758493
-3.76651530709224
-3.36050053086695
-3.54486431302090
-3.49166720103077
-3.44575477136200
-5.36458271982318
-5.46018093760881
-6.60995490933176
-6.88434196726867
-3.39217953669142
-3.63777178434400
-3.76651530709224
-3.67225617474769
-4.51802717397037
-5.56516816340527
-3.54486431302090
-3.39582221839469
-3.37491540798841
-3.57409272861838
-4.82474773986849
-3.44575477136200
-3.70855170056435
-3.65479042155335
-3.36188579701187
-3.72739519408180
-3.63777178434400
-3.51738077953448
-8.30851964543520
-3.89615208474464
-3.57409272861838
-3.63777178434400
-3.54486431302090
-3.36350003810878
-5.81255880014190
-4.56100969592182
-3.43080058267487
-3.36350003810878
-3.94384592780612
-3.60505883530003
-4.19242705787384
-3.46776888171050
-3.44575477136200
-3.44575477136200
-3.74671328240475
-3.74671328240475
-4.44141741269686
-3.51738077953448
-3.48920221619619
-6.32683483193949
-3.48920221619619
-3.42572233548265
-7.51677436270228
-4.22412134997210
-4.43679817116172
-3.94384592780612
-3.70855170056435
-7.51677436270228
-4.29047590097581
-3.36188579701187
-3.90301791102466
-5.35893916964849
-5.12010189161580
-4.51802717397037
-5.36458271982318
-6.96557693182264
-3.39582221839469
-4.04690343962117
-4.56100969592182
-4.80537325294192
-3.58935836831569
-5.68165467808935
-3.42572233548265
-3.65479042155335
-3.60505883530003
-3.74671328240475
-3.49166720103077
-3.72739519408180
-3.99403216238418
-3.37908571215820
-8.82419862425686
-7.51677436270228
-3.57409272861838
-3.80761383337503
-4.10268726764163
-3.43080058267487
-4.43679817116172
-3.51738077953448
-5.97632685697778
-5.12010189161580
-3.45613793128345
-3.46776888171050
-7.51677436270228
-3.42572233548265
-6.88434196726867
-4.68287574027552
-6.88434196726867
-3.47948742757238
-6.88434196726867
-3.63777178434400
-5.56516816340527
-4.18146822572593
-3.37491540798841
-4.70104076325346
-4.22412134997210
-3.36050053086695
-5.97632685697778
-3.55926125758493
-8.30851964543520
-3.74671328240475
-3.57409272861838
-3.51738077953448
-4.99909235413948
-3.35981930981550
-4.30332724128088
-4.11254258257249
-3.41113559117440
-4.92064954816512
-4.60573845159905
-6.60995490933176
-5.10285349098567
-3.43080058267487
-3.36188579701187
-3.42572233548265
-3.89615208474464
-3.41113559117440
-3.42572233548265
-7.51677436270228
-4.82474773986849
-3.89615208474464
-4.92064954816512
-3.48920221619619
-3.85078739760330
-3.70855170056435
-3.41648915038148
-4.25374008977766
-4.80537325294192
-3.44575477136200
-5.04949043097878
-3.85078739760330
-3.49166720103077
-3.51738077953448
-3.35981930981550
-8.30851964543520
-3.72739519408180
-5.56516816340527
-3.45613793128345
-3.45652094645855
-3.41648915038148
-3.78681166106617
-3.63777178434400
-3.49166720103077
-3.45652094645855
-4.60573845159905
-3.60505883530003
-4.32102280236069
-5.19561963925235
-7.51677436270228
-3.41113559117440
-4.43679817116172
-3.45613793128345
-4.86149978216614
-3.39582221839469
-4.51802717397037
-3.37908571215820
-4.70104076325346
-3.55926125758493
-3.57409272861838
-3.72739519408180
-4.75197192192032
-3.42572233548265
-4.99909235413948
-4.01748554658170
-3.43080058267487
-5.27679805658549
-3.37908571215820
-4.62117845029547
-5.97632685697778
-3.43080058267487
-3.38529847602390
-3.43080058267487
-4.56100969592182
-3.48920221619619
-3.35981930981550
-4.75197192192032
-4.80537325294192
-3.70855170056435
-4.92064954816512
-3.45613793128345
-3.70855170056435
-3.78681166106617
-3.37358392864366
-5.97632685697778
-3.36188579701187
-3.63777178434400
-3.60505883530003
-3.51738077953448
-3.49166720103077
-3.35881786607589
-3.63777178434400
-3.85078739760330
-5.19561963925235
-3.45613793128345
-3.87318777215177
-3.41648915038148
-3.78681166106617
-3.63777178434400
-3.43080058267487
-3.57409272861838
-5.56516816340527
-3.53090331113626
-6.60995490933176
-4.92064954816512
-3.67225617474769
-3.38396174643424
-3.80761383337503
-3.43080058267487
-4.32525162806416
-3.46776888171050
-4.82474773986849
-3.54486431302090
-4.36117994373265
-6.60995490933176
-3.74671328240475
-3.47948742757238
-5.36458271982318
-4.43679817116172
-3.43548346673933
-4.95177748714107
-3.39582221839469
-6.13658226019969
-3.89615208474464
-3.67225617474769
-4.82474773986849
-6.60995490933176
-3.40780448707151
-3.36492065652780
-3.63777178434400
-3.39969212552049
-3.63777178434400
-6.32683483193949
-5.81255880014190
-3.42572233548265
-3.50430042260352
-3.51738077953448
-5.46018093760881
-3.46776888171050
-3.36050053086695
-4.05932488035896
-4.90710698796664
-3.54486431302090
-3.53090331113626
-3.67225617474769
-4.16165306242316
-7.51677436270228
-3.94384592780612
-3.47948742757238
-5.27679805658549
-6.13658226019969
-3.44575477136200
-3.65479042155335
-3.89615208474464
-5.10285349098567
-3.70855170056435
-4.82474773986849
-3.98926583723705
-4.60573845159905
-3.36821331035062
-4.20893551070683
-3.89615208474464
-3.76651530709224
-3.58935836831569
-3.87318777215177
-6.60995490933176
-3.39582221839469
-4.56455682680307
-3.74671328240475
-4.51239250025787
-4.62117845029547
-3.57409272861838
-3.94384592780612
-4.33934418253454
-3.70855170056435
-3.85078739760330
-3.91316904794019
-3.59537385757007
-5.28743185871760
-3.54486431302090
-3.62119577254932
-4.30332724128088
-3.63777178434400
-3.41113559117440
-3.45613793128345
-3.89615208474464
-3.43080058267487
-3.41113559117440
-4.16165306242316
-3.49166720103077
-3.36821331035062
-3.46776888171050
-3.43080058267487
-4.37798046760399
-3.43080058267487
-3.63777178434400
-3.90595934646343
-4.41949188749096
-3.82893446232554
-4.16165306242316
-4.04690343962117
-5.36458271982318
-3.78681166106617
-3.70855170056435
-3.74671328240475
-3.54486431302090
-4.32525162806416
-3.48920221619619
-3.87318777215177
-3.37358392864366
-6.32683483193949
-4.16165306242316
-3.76651530709224
-4.25678597745851
-3.70855170056435
-3.55926125758493
-3.40780448707151
-3.60505883530003
-4.51802717397037
-3.35981930981550
-3.85078739760330
-3.43080058267487
-3.70855170056435
-3.60505883530003
-5.97632685697778
-3.60505883530003
-3.78681166106617
-4.99909235413948
-3.70855170056435
-3.51738077953448
-4.48781963916817
-3.39217953669142
-3.35881786607589
-5.04949043097878
-3.43080058267487
-4.22412134997210
-3.76651530709224
-3.94384592780612
-4.68287574027552
-6.60995490933176
-3.46776888171050
-3.37908571215820
-3.60505883530003
-3.42572233548265
-3.80761383337503
-5.81255880014190
-3.70855170056435
-3.41648915038148
-3.42572233548265
-3.44575477136200
-4.78666107744499
-3.85078739760330
-3.35981930981550
-3.89615208474464
-4.56455682680307
-3.72739519408180
-3.36350003810878
-5.35893916964849
-3.40780448707151
-5.04933857992107
-3.70855170056435
-3.47948742757238
-4.25678597745851
-3.99403216238418
-3.57409272861838
-3.74671328240475
-3.57409272861838
-3.49166720103077
-4.80537325294192
-3.74671328240475
-5.56516816340527
-3.45652094645855
-3.38529847602390
-3.49166720103077
-3.62119577254932
-3.44575477136200
-4.82474773986849
-3.39217953669142
-3.43080058267487
-6.60995490933176
-3.45613793128345
-3.43080058267487
-3.82893446232554
-3.72739519408180
-4.43679817116172
-3.70855170056435
-3.70855170056435
-3.42572233548265
-3.94384592780612
-3.36350003810878
-4.56455682680307
-3.67225617474769
-3.49166720103077
-5.68165467808935
-3.69017447477362
-4.80537325294192
-3.42572233548265
-3.45652094645855
-3.54486431302090
-5.35893916964849
-3.36821331035062
-4.56455682680307
-3.37358392864366
-3.41648915038148
-3.38529847602390
-3.57409272861838
-3.41648915038148
-3.65479042155335
-3.99403216238418
-3.36188579701187
-4.80537325294192
-8.30851964543520
-3.49166720103077
-3.80761383337503
-4.04167101507205
-3.48920221619619
-7.51677436270228
-3.51738077953448
-5.56516816340527
-4.04690343962117
-3.48920221619619
-3.47948742757238
-3.78681166106617
-3.43080058267487
-4.90710698796664
-7.51677436270228
-4.99909235413948
-3.82893446232554
-5.97632685697778
-3.38396174643424
-3.57409272861838
-3.54486431302090
-3.35981930981550
-5.16003724877390
-3.46776888171050
-3.67225617474769
-3.60505883530003
-3.44575477136200
-3.67225617474769
-3.36884284933982
-3.39582221839469
-4.82474773986849
-3.46776888171050
-3.37491540798841
-3.38529847602390
-3.49166720103077
-6.13658226019969
-3.53090331113626
-6.32683483193949
-3.36884284933982
-3.36350003810878
-3.99403216238418
-4.60573845159905
-3.38529847602390
-3.43080058267487
-8.30851964543520
-3.38396174643424
-3.36350003810878
-3.60505883530003
-3.67225617474769
-3.43080058267487
-4.70104076325346
-3.60505883530003
-3.36350003810878
-4.90710698796664
-3.70855170056435
-6.88434196726867
-5.52209765844531
-3.36350003810878
-3.47948742757238
-3.82893446232554
-3.43548346673933
-3.67225617474769
-3.39969212552049
-3.51738077953448
-3.49166720103077
-3.63777178434400
-3.45613793128345
-3.40780448707151
-3.37908571215820
-3.41113559117440
-4.07441552423491
-3.36050053086695
-3.70855170056435
-5.52209765844531
-3.36188579701187
-3.41648915038148
-3.63777178434400
-3.38396174643424
-3.62119577254932
-3.43080058267487
-3.59537385757007
-3.41113559117440
-3.40780448707151
-3.41113559117440
-4.10268726764163
-3.60505883530003
-3.57409272861838
-3.99403216238418
-3.37358392864366
-3.49166720103077
-4.51239250025787
-3.43080058267487
-3.46776888171050
-3.94384592780612
-3.63777178434400
-3.53090331113626
-3.40780448707151
-5.35893916964849
-6.13658226019969
-8.30851964543520
-3.42572233548265
-3.42572233548265
-3.57409272861838
-3.43080058267487
-3.35981930981550
-3.38396174643424
-3.60505883530003
-3.39969212552049
-3.49166720103077
-3.70855170056435
-3.36492065652780
-6.32683483193949
-4.70104076325346
-3.95320019384390
-3.41113559117440
-3.38396174643424
-3.49166720103077
-3.89615208474464
-3.80761383337503
-3.78681166106617
-3.49166720103077
-3.42572233548265
-3.43080058267487
-3.35881786607589
-3.37491540798841
-3.70855170056435
-3.49166720103077
-3.36884284933982
-4.60573845159905
-3.36821331035062
-5.35893916964849
-3.67225617474769
-3.38529847602390
-3.80761383337503
-3.39582221839469
-3.60505883530003
-3.39582221839469
-3.53344757888022
-3.43080058267487
-3.43080058267487
-3.38396174643424
-3.49166720103077
-3.76651530709224
-3.60505883530003
-3.40780448707151
-3.39969212552049
-3.46776888171050
-4.04690343962117
-3.47948742757238
-3.46776888171050
-3.47948742757238
-3.39582221839469
-3.46776888171050
-3.43080058267487
-3.62119577254932
-3.45652094645855
-3.54486431302090
-3.45613793128345
-3.46776888171050
-7.51677436270228
-3.39582221839469
-3.35981930981550
-3.37491540798841
-3.36050053086695
-3.44575477136200
-3.48920221619619
-3.67225617474769
-3.45613793128345
-3.70855170056435
-3.46776888171050
-4.22867413632616
-3.36188579701187
-3.42572233548265
-3.36884284933982
-3.94384592780612
-3.89615208474464
-3.74671328240475
-3.96861620186431
-3.51738077953448
-3.39582221839469
-3.37358392864366
-3.49166720103077
-3.54486431302090
-3.38396174643424
-3.78681166106617
-3.37358392864366
-3.36821331035062
-3.67225617474769
-3.36188579701187
-3.67225617474769
-3.76651530709224
-3.37491540798841
-3.39582221839469
-3.39582221839469
-3.48920221619619
-3.43080058267487
-3.48920221619619
-3.41113559117440
-3.36884284933982
-3.36821331035062
-3.57409272861838
-3.44575477136200
-3.41648915038148
-5.22136948835528
-3.39582221839469
-4.62117845029547
-3.62119577254932
-3.39582221839469
-3.39582221839469
-3.46776888171050
-3.43080058267487
-3.74671328240475
-3.35899779831440
-3.40780448707151
-3.43080058267487
-3.39582221839469
-3.80761383337503
-3.35899779831440
-3.36050053086695
-3.39582221839469
-3.37908571215820
-3.94384592780612
-3.46776888171050
-3.51738077953448
-3.45613793128345
-3.41113559117440
-3.46776888171050
-5.61635154873200
-3.37358392864366
-3.49166720103077
-3.51738077953448
-4.70104076325346
-4.86149978216614
-4.51802717397037
-4.82474773986849
-3.67225617474769
-3.35899779831440
-3.45613793128345
-3.67225617474769
-3.63777178434400
-3.37491540798841
-3.43080058267487
-3.39582221839469
-3.36492065652780
-5.52209765844531
-3.42572233548265
-3.36884284933982
-3.80761383337503
-3.41113559117440
-3.38396174643424
-3.43080058267487
-3.53344757888022
-3.62119577254932
-3.36050053086695
-3.37358392864366
-3.38529847602390
-3.54486431302090
-3.70855170056435
-3.38396174643424
-4.16165306242316
-3.44575477136200
-3.40780448707151
-3.99403216238418
-5.97632685697778
-5.35893916964849
-3.70855170056435
-4.68287574027552
-3.63777178434400
-3.70855170056435
-3.46776888171050
-3.45652094645855
-3.54486431302090
-5.19561963925235
-3.70855170056435
-3.35881786607589
-6.32683483193949
-3.36188579701187
-3.43080058267487
-3.46776888171050
-3.35881786607589
-3.40780448707151
-3.70855170056435
-3.39582221839469
-3.85078739760330
-3.80761383337503
-3.36050053086695
-3.41648915038148
-3.76651530709224
-3.35881786607589
-3.48920221619619
-3.80761383337503
-3.49166720103077
-4.51239250025787
-3.48920221619619
-3.45613793128345
-4.07441552423491
-3.54486431302090
-3.43080058267487
-3.37908571215820
-3.36884284933982
-3.41648915038148
-4.51239250025787
-3.38529847602390
-4.51239250025787
-3.80761383337503
-3.43080058267487
-3.43548346673933
-3.60505883530003
-3.48920221619619
-3.58935836831569
-3.99403216238418
-6.60995490933176
-3.39969212552049
-4.70104076325346
-4.99909235413948
-3.39217953669142
-6.13658226019969
-4.18146822572593
-3.35881786607589
-4.99909235413948
-4.44141741269686
-3.37908571215820
-3.85078739760330
-3.90396845241379
-4.86149978216614
-3.72739519408180
-5.52209765844531
-3.54486431302090
-4.59227477617052
-5.35893916964849
-3.37491540798841
-4.29047590097581
-3.80761383337503
-3.43080058267487
-3.69017447477362
-3.57409272861838
-3.36350003810878
-4.12030521227423
-3.67225617474769
-5.81255880014190
-3.69017447477362
-3.41648915038148
-3.36821331035062
-4.75041259016636
-3.48920221619619
-3.55926125758493
-4.04690343962117
-5.12010189161580
-4.59227477617052
-3.80761383337503
-5.84022032487246
-3.35899779831440
-3.76651530709224
-4.04690343962117
-6.32683483193949
-3.78681166106617
-3.67225617474769
-3.39217953669142
-3.80761383337503
-4.36117994373265
-3.51738077953448
-3.38396174643424
-3.38396174643424
-3.53344757888022
-4.92064954816512
-3.42572233548265
-3.60505883530003
-3.35981930981550
-4.86483466373891
-4.41949188749096
-3.42572233548265
-4.51239250025787
-4.56455682680307
-3.49166720103077
-3.91316904794019
-4.75197192192032
-4.86483466373891
-3.63777178434400
-4.19497293563805
-5.22136948835528
-4.13175370976465
-3.35981930981550
-3.57409272861838
-3.54486431302090
-4.03330982542845
-4.02011884202419
-3.36188579701187
-6.13551226203127
-3.36188579701187
-3.43080058267487
-3.39217953669142
-3.46776888171050
-3.35981930981550
-4.56455682680307
-3.49166720103077
-3.76651530709224
-3.80761383337503
-3.41648915038148
-3.63777178434400
-5.68165467808935
-3.43080058267487
-3.37491540798841
-4.99909235413948
-4.16165306242316
-4.16840598469929
-3.41113559117440
-4.51802717397037
-4.10268726764163
-5.19561963925235
-3.78681166106617
-5.35893916964849
-3.49166720103077
-5.19561963925235
-3.46776888171050
-3.78681166106617
-3.50430042260352
-3.35881786607589
-5.81255880014190
-3.78681166106617
-3.70855170056435
-3.85078739760330
-3.51738077953448
-4.92064954816512
-3.49166720103077
-3.76651530709224
-3.60505883530003
-3.99403216238418
-4.07441552423491
-3.70855170056435
-3.51738077953448
-5.36458271982318
-3.35981930981550
-3.49166720103077
-4.18146822572593
-4.56100969592182
-8.30851964543520
-3.43080058267487
-3.57409272861838
-3.43548346673933
-4.95177748714107
-3.35981930981550
-4.80537325294192
-3.62119577254932
-5.52209765844531
-3.67225617474769
-5.22136948835528
-5.81255880014190
-3.74671328240475
-3.94384592780612
-3.54486431302090
-4.56455682680307
-4.36117994373265
-5.97632685697778
-3.41648915038148
-5.72149946848710
-3.43080058267487
-3.87318777215177
-3.38529847602390
-4.51239250025787
-3.89615208474464
-3.74671328240475
-3.36884284933982
-3.57409272861838
-4.92064954816512
-4.82474773986849
-3.74671328240475
-4.15577175378796
-4.80537325294192
-3.38529847602390
-3.69017447477362
-4.36117994373265
-4.16165306242316
-3.72739519408180
-5.19561963925235
-3.53344757888022
-4.22412134997210
-3.51738077953448
-3.54486431302090
-3.60505883530003
-3.54486431302090
-3.62119577254932
-5.81255880014190
-5.56516816340527
-3.60505883530003
-5.81255880014190
-4.36117994373265
-3.80761383337503
-3.57409272861838
-3.74671328240475
-3.51738077953448
-4.04690343962117
-3.36884284933982
-3.51738077953448
-3.43080058267487
-6.32683483193949
-3.87318777215177
-4.43679817116172
-4.46417800327011
-5.72149946848710
-3.67225617474769
-6.32683483193949
-4.22412134997210
-4.92064954816512
-4.90710698796664
-5.52209765844531
-3.58935836831569
-3.50430042260352
-4.82474773986849
-3.41113559117440
-6.13658226019969
-3.39582221839469
-5.28743185871760
-3.78681166106617
-3.48920221619619
-3.43080058267487
-3.80761383337503
-3.57409272861838
-3.63777178434400
-4.75041259016636
-3.40780448707151
-5.10285349098567
-4.16165306242316
-3.49166720103077
-4.92064954816512
-7.51677436270228
-3.38396174643424
-4.29047590097581
-3.94384592780612
-3.63777178434400
-3.51738077953448
-3.55926125758493
-4.18146822572593
-4.43679817116172
-3.67225617474769
-7.51677436270228
-3.43080058267487
-4.29047590097581
-3.85078739760330
-4.36117994373265
-3.99403216238418
-5.04933857992107
-3.35981930981550
-3.39582221839469
-4.71585957407458
-4.62117845029547
-3.35899779831440
-6.32683483193949
-3.99403216238418
-4.16840598469929
-7.51677436270228
-3.63777178434400
-5.97632685697778
-5.10285349098567
-3.41113559117440
-3.67225617474769
-6.60995490933176
-3.69017447477362
-5.97632685697778
-3.69017447477362
-4.45763979817211
-4.86483466373891
-3.51738077953448
-4.19242705787384
-4.32525162806416
-3.43080058267487
-3.53090331113626
-4.36117994373265
-5.19561963925235
-4.71585957407458
-3.48920221619619
-4.92064954816512
-4.29047590097581
-3.70855170056435
-4.70104076325346
-3.91969829437561
-3.80761383337503
-3.60505883530003
-3.53090331113626
-3.44575477136200
-3.49166720103077
-3.54486431302090
-3.43080058267487
-3.35881786607589
-3.41113559117440
-3.60505883530003
-3.49166720103077
-3.43080058267487
-3.38396174643424
-3.40780448707151
-3.46776888171050
-3.36050053086695
-3.70855170056435
-3.85078739760330
-3.54486431302090
-5.36458271982318
-3.60505883530003
-3.78681166106617
-3.63777178434400
-3.67225617474769
-3.63777178434400
-3.78681166106617
-3.38396174643424
-3.41113559117440
-3.39582221839469
-4.92064954816512
-3.80761383337503
-3.54486431302090
-3.67225617474769
-3.43080058267487
-3.46776888171050
-3.37908571215820
-5.04949043097878
-3.43080058267487
-3.36492065652780
-3.41113559117440
-3.36884284933982
-3.80761383337503
-3.67225617474769
-3.36884284933982
-3.70855170056435
-3.38529847602390
-3.39217953669142
-3.54486431302090
-6.13658226019969
-3.67225617474769
-3.45613793128345
-3.45613793128345
-3.62119577254932
-4.36117994373265
-3.43080058267487
-4.60573845159905
-3.45613793128345
-3.35881786607589
-3.85078739760330
-3.91484002819427
-4.16165306242316
-4.05034034046381
-3.44575477136200
-4.46417800327011
-4.04690343962117
-4.16165306242316
-3.38529847602390
-3.43080058267487
-4.51802717397037
-3.74671328240475
-4.47666157118154
-3.60505883530003
-4.59227477617052
-4.65235989826269
-6.34638803408920
-4.47666157118154
-5.04949043097878
-4.07441552423491
-5.36458271982318
-4.59227477617052
-4.33934418253454
-5.97632685697778
-4.44141741269686
-4.04690343962117
-4.00281863538290
-4.70104076325346
-3.87318777215177
-3.38396174643424
-4.65134879502056
-4.26970964918692
-4.04690343962117
-5.19561963925235
-4.47666157118154
-4.04690343962117
-4.08824714110181
-4.51802717397037
-3.53090331113626
-4.82474773986849
-3.63777178434400
-3.49166720103077
-4.12030521227423
-4.56100969592182
-4.16165306242316
-4.43679817116172
-3.89615208474464
-3.96584610710531
-3.70855170056435
-3.50430042260352
-3.63777178434400
-4.03330982542845
-3.37358392864366
-4.33934418253454
-3.46776888171050
-4.36117994373265
-3.78681166106617
-3.48920221619619
-3.94384592780612
-3.36350003810878
-4.10268726764163
-3.50430042260352
-4.53795148731277
-4.75041259016636
-5.16003724877390
-4.22412134997210
-3.90734944854338
-5.22136948835528
-3.65479042155335
-4.16165306242316
-5.10285349098567
-5.72149946848710
-4.65235989826269
-5.43678341719238
-4.37798046760399
-4.59227477617052
-4.56455682680307
-4.48781963916817
-3.82893446232554
-4.82474773986849
-4.56455682680307
-3.99403216238418
-3.47948742757238
-3.43080058267487
-4.75041259016636
-6.60995490933176
-3.63777178434400
-6.60995490933176
-4.10268726764163
-4.10268726764163
-5.36458271982318
-3.89615208474464
-3.43548346673933
-5.52209765844531
-3.54486431302090
-3.38396174643424
-4.35831984271604
-4.29047590097581
-3.80761383337503
-5.10285349098567
-4.08824714110181
-3.49166720103077
-4.04690343962117
-4.29047590097581
-5.22136948835528
-3.51738077953448
-6.32683483193949
-3.57409272861838
-3.70855170056435
-3.36350003810878
-3.43080058267487
-5.81255880014190
-3.46776888171050
-3.55926125758493
-4.70104076325346
-4.59227477617052
-4.99909235413948
-5.16003724877390
-3.85078739760330
-3.97678904247349
-5.84022032487246
-4.16165306242316
-5.81255880014190
-4.75041259016636
-5.97632685697778
-4.86483466373891
-6.32683483193949
-4.06863214140464
-3.91731434035207
-3.91094760777294
-4.22337235993523
-4.92064954816512
-4.26970964918692
-4.07441552423491
-4.16165306242316
-3.91484002819427
-3.65479042155335
-3.69017447477362
-3.36492065652780
-4.33934418253454
-3.82893446232554
-3.76651530709224
-3.97288438859330
-3.45652094645855
-3.57409272861838
-3.76651530709224
-8.30851964543520
-3.36821331035062
-4.75041259016636
-3.39582221839469
-3.43080058267487
-7.51677436270228
-4.51802717397037
-4.46417800327011
-3.54486431302090
-4.71585957407458
-4.75041259016636
-3.40780448707151
-4.29047590097581
-4.16165306242316
-7.35922266491925
-3.74671328240475
-4.10268726764163
-3.49166720103077
-3.67225617474769
-3.43080058267487
-3.43080058267487
-3.80761383337503
-3.40780448707151
-4.39833476848232
-3.80761383337503
-4.32102280236069
-4.99909235413948
-4.86483466373891
-4.10268726764163
-4.05034034046381
-4.78666107744499
-4.36117994373265
-4.39835919685630
-3.95929386341411
-5.04933857992107
-4.10268726764163
-4.65134879502056
-4.56455682680307
-3.91849565263861
-4.75041259016636
-3.94229327161916
-4.68287574027552
-4.86483466373891
-4.28623105787953
-4.41949188749096
-4.39833476848232
-3.74671328240475
-3.36821331035062
-6.88434196726867
-4.80537325294192
-3.60505883530003
-5.81255880014190
-6.13658226019969
-4.60573845159905
-3.82893446232554
-5.52209765844531
-3.63777178434400
-4.48781963916817
-3.37491540798841
-3.39582221839469
-4.51802717397037
-4.46417800327011
-3.91094760777294
-3.89615208474464
-4.80537325294192
-4.05034034046381
-3.37908571215820
-3.92506260516430
-3.47948742757238
-4.32102280236069
-3.36350003810878
-4.86483466373891
-4.56455682680307
-3.67225617474769
-3.36350003810878
-3.45613793128345
-3.78681166106617
-3.38396174643424
-4.16165306242316
-3.89615208474464
-4.05932488035896
-4.44141741269686
-5.46018093760881
-5.97632685697778
-3.92883826604095
-5.12010189161580
-5.68165467808935
-6.60995490933176
-4.51239250025787
-4.10268726764163
-4.80537325294192
-4.04690343962117
-4.23830098840370
-4.20893551070683
-4.46417800327011
-4.32102280236069
-4.23830098840370
-4.60573845159905
-4.99909235413948
-4.20893551070683
-5.97632685697778
-4.36117994373265
-3.42572233548265
-5.97632685697778
-4.78666107744499
-3.76651530709224
-6.56603698924937
-4.65235989826269
-3.89615208474464
-6.13658226019969
-4.60573845159905
-3.37491540798841
-3.70855170056435
-3.49166720103077
-3.38396174643424
-4.90710698796664
-5.43678341719238
-3.63777178434400
-6.32683483193949
-3.43548346673933
-4.11254258257249
-4.03896377071127
-3.58935836831569
-3.70855170056435
-4.90710698796664
-4.30332724128088
-5.84022032487246
-3.36492065652780
-3.43080058267487
-4.41949188749096
-3.94384592780612
-4.25374008977766
-3.67225617474769
-3.94550321954562
-4.15577175378796
-4.02525009847383
-4.09857226293612
-5.52209765844531
-4.18146822572593
-6.32683483193949
-4.15201953484582
-4.53795148731277
-6.13658226019969
-4.82474773986849
-4.68287574027552
-4.51802717397037
-4.10925493329605
-4.39835919685630
-4.70104076325346
-3.54486431302090
-4.44141741269686
-5.61635154873200
-4.04690343962117
-5.52209765844531
-6.13551226203127
-4.41949188749096
-4.15577175378796
-3.82893446232554
-3.78681166106617
-5.22136948835528
-3.72739519408180
-3.70855170056435
-4.65134879502056
-4.26970964918692
-4.19242705787384
-4.16165306242316
-4.10268726764163
-4.65134879502056
-4.39330645747311
-4.26970964918692
-4.86483466373891
-3.70855170056435
-4.62117845029547
-3.87318777215177
-3.89615208474464
-3.38529847602390
-3.43080058267487
-6.60995490933176
-3.94384592780612
-4.75041259016636
-5.72149946848710
-3.96001963164054
-3.92612631141599
-4.41949188749096
-4.56455682680307
-5.46018093760881
-4.20893551070683
-3.95493452247732
-4.92064954816512
-4.30332724128088
-4.00281863538290
-5.43678341719238
-3.92161894819278
-3.93316669458236
-4.43679817116172
-3.92612631141599
-4.65134879502056
-5.46018093760881
-3.74671328240475
-3.96535490267266
-6.96557693182264
-4.80537325294192
-8.82419862425686
-4.99909235413948
-5.68165467808935
-8.30851964543520
-3.46776888171050
-5.16003724877390
-3.99403216238418
-3.54486431302090
-6.34638803408920
-3.90725272488098
-4.39833476848232
-3.42572233548265
-3.89615208474464
-3.90880252693300
-4.47666157118154
-4.75041259016636
-4.22337235993523
-5.04949043097878
-6.32683483193949
-6.88434196726867
-4.32102280236069
-8.82419862425686
-4.51802717397037
-3.69017447477362
-3.43080058267487
-5.22136948835528
-3.62119577254932
-5.28743185871760
-4.62117845029547
-4.33934418253454
-4.45763979817211
-4.06863214140464
-4.75041259016636
-4.51802717397037
-4.44141741269686
-4.65134879502056
-4.32102280236069
-3.91849565263861
-4.26970964918692
-3.98926583723705
-3.90880252693300
-4.86149978216614
-4.53795148731277
-4.48781963916817
-3.76651530709224
-3.60505883530003
-3.90734944854338
-3.89615208474464
-4.48781963916817
-4.78666107744499
-4.41949188749096
-4.25374008977766
-4.56100969592182
-3.46776888171050
-4.56455682680307
-3.74671328240475
-3.74671328240475
-3.95009661968443
-5.35893916964849
-3.90299834060810
-3.60505883530003
-4.75041259016636
-5.97632685697778
-3.76651530709224
-4.36117994373265
-4.22337235993523
-3.87318777215177
-4.30332724128088
-3.63777178434400
-3.99403216238418
-3.37908571215820
-3.43080058267487
-4.32102280236069
-3.44575477136200
-5.68165467808935
-3.43548346673933
-3.94115186601049
-4.41949188749096
-6.34638803408920
-4.56455682680307
-5.19561963925235
-3.93316669458236
-6.60995490933176
-4.71585957407458
-4.86483466373891
-4.98317380277943
-7.35922266491925
-3.90396845241379
-3.98854673917787
-4.16165306242316
-5.97632685697778
-3.90880252693300
-3.72739519408180
-3.76651530709224
-3.36050053086695
-4.13173377300632
-4.37798046760399
-3.74671328240475
-5.10285349098567
-7.51677436270228
-3.89615208474464
-4.75041259016636
-4.04690343962117
-3.74671328240475
-6.13658226019969
-3.63777178434400
-3.57409272861838
-4.23830098840370
-4.59227477617052
-3.51738077953448
-5.56516816340527
-3.80761383337503
-3.99403216238418
-3.74671328240475
-3.96535490267266
-3.74671328240475
-4.56455682680307
-3.57409272861838
-5.36458271982318
-3.36884284933982
-3.48920221619619
-4.07827008244091
-3.36050053086695
-4.35831984271604
-3.36350003810878
-3.98854673917787
-5.72149946848710
-4.75197192192032
-4.86483466373891
-4.86483466373891
-3.70855170056435
-6.88434196726867
-4.11254258257249
-4.47666157118154
-4.51239250025787
-4.18146822572593
-3.95009661968443
-5.36458271982318
-4.62117845029547
-3.54486431302090
-4.32102280236069
-3.74671328240475
-3.78681166106617
-3.57409272861838
-3.37491540798841
-4.22867413632616
-4.47666157118154
-3.67225617474769
-3.94384592780612
-3.65479042155335
-5.84022032487246
-5.36458271982318
-4.22412134997210
-3.74671328240475
-4.35831984271604
-3.36050053086695
-3.43080058267487
-4.56455682680307
-5.04949043097878
-4.13173377300632
-4.04690343962117
-5.81255880014190
-3.51738077953448
-5.16003724877390
-4.95177748714107
-3.54486431302090
-4.68287574027552
-4.02011884202419
-4.62117845029547
-6.13658226019969
-4.10268726764163
-3.54486431302090
-3.46776888171050
-3.72739519408180
-3.57409272861838
-4.20021212315489
-3.38529847602390
-4.65235989826269
-5.43678341719238
-3.96001963164054
-5.56516816340527
-3.67225617474769
-4.14355194369854
-4.20893551070683
-5.22136948835528
-4.22337235993523
-4.25374008977766
-3.91094760777294
-4.22337235993523
-4.68287574027552
-6.32683483193949
-5.56516816340527
-3.90593540429093
-4.41949188749096
-4.56100969592182
-3.60505883530003
-3.95009661968443
-4.30332724128088
-4.16165306242316
-5.72149946848710
-8.30851964543520
-4.80537325294192
-4.75041259016636
-3.91259657880967
-5.97632685697778
-6.32683483193949
-3.39969212552049
-3.80761383337503
-6.60995490933176
-3.60505883530003
-3.96861620186431
-3.57409272861838
-3.63777178434400
-4.80537325294192
-3.80761383337503
-4.80537325294192
-4.62117845029547
-4.22412134997210
-3.46776888171050
-3.58935836831569
-4.02011884202419
-3.60505883530003
-5.22136948835528
-3.54486431302090
-3.74671328240475
-3.39217953669142
-6.32683483193949
-4.75041259016636
-4.13135861798134
-4.51239250025787
-3.63777178434400
-4.68287574027552
-3.87318777215177
-4.29047590097581
-3.50430042260352
-4.37798046760399
-4.33934418253454
-5.61635154873200
-3.74671328240475
-4.09857226293612
-4.22412134997210
-4.60573845159905
-4.04690343962117
-5.81255880014190
-4.01001024907437
-3.36884284933982
-4.41949188749096
-4.04690343962117
-5.10285349098567
-5.81255880014190
-4.60573845159905
-6.88434196726867
-4.82474773986849
-3.63777178434400
-3.37491540798841
-3.90725272488098
-4.92064954816512
-4.82474773986849
-3.85078739760330
-4.43679817116172
-3.76651530709224
-4.10268726764163
-4.70104076325346
-3.76651530709224
-3.58935836831569
-3.37358392864366
-3.49166720103077
-4.90710698796664
-5.81255880014190
-4.86149978216614
-8.30851964543520
-4.16165306242316
-5.96208045884513
-3.60505883530003
-4.75197192192032
-4.62117845029547
-4.16165306242316
-3.58935836831569
-3.36050053086695
-3.82893446232554
-3.35899779831440
-3.39582221839469
-3.93316669458236
-6.34638803408920
-4.51802717397037
-3.93295881761625
-3.90725272488098
-3.70855170056435
-3.57409272861838
-4.78666107744499
-4.75041259016636
-4.43679817116172
-4.04690343962117
-5.72149946848710
-4.56455682680307
-4.56455682680307
-4.30332724128088
-4.15577175378796
-6.88434196726867
-3.63777178434400
-4.65134879502056
-4.78666107744499
-3.98289513134078
-6.88434196726867
-4.30332724128088
-3.99403216238418
-3.70855170056435
-3.95929386341411
-3.70855170056435
-6.32683483193949
-4.33934418253454
-5.97632685697778
-5.97632685697778
-3.57409272861838
-3.74671328240475
-6.60995490933176
-3.60505883530003
-5.35893916964849
-3.36884284933982
-3.62119577254932
-6.96557693182264
-3.80761383337503
-3.89615208474464
-3.92952917865503
-4.65134879502056
-4.43679817116172
-4.56455682680307
-4.60573845159905
-4.10268726764163
-4.90710698796664
-4.22412134997210
-3.86325021001573
-3.85078739760330
-3.63777178434400
-5.27679805658549
-4.75041259016636
-4.02737559668480
-5.36458271982318
-6.88434196726867
-4.90710698796664
-5.36458271982318
-4.20893551070683
-4.33934418253454
-5.84022032487246
-5.19561963925235
-6.32683483193949
-5.56516816340527
-8.30851964543520
-5.56516816340527
-4.26970964918692
-8.30851964543520
-4.56455682680307
-5.52209765844531
-4.37798046760399
-5.96208045884513
-5.10285349098567
-3.85078739760330
-3.78681166106617
-4.99909235413948
-4.01748554658170
-5.04933857992107
-3.99403216238418
-3.90299834060810
-4.51802717397037
-4.29047590097581
-4.09857226293612
-4.10268726764163
-5.61635154873200
-3.70855170056435
-3.49166720103077
-5.16003724877390
-4.32525162806416
-5.16003724877390
-4.56100969592182
-4.92064954816512
-5.16003724877390
-3.67225617474769
-3.42572233548265
-3.89615208474464
-3.49166720103077
-3.41113559117440
-3.70855170056435
-3.89615208474464
-3.42572233548265
-3.37358392864366
-3.41113559117440
-5.10285349098567
-3.45652094645855
-3.44575477136200
-5.35893916964849
-3.78681166106617
-3.57409272861838
-3.94384592780612
-3.35899779831440
-3.57409272861838
-5.72149946848710
-4.10268726764163
-4.99909235413948
-3.36821331035062
-3.41113559117440
-3.78681166106617
-3.87318777215177
-3.36050053086695
-3.41648915038148
-3.36050053086695
-3.80761383337503
-4.16165306242316
-3.38396174643424
-4.46417800327011
-3.44575477136200
-3.44575477136200
-4.90710698796664
-3.44575477136200
-3.50430042260352
-3.49166720103077
-4.80537325294192
-3.53344757888022
-4.46417800327011
-3.54486431302090
-3.40780448707151
-3.78681166106617
-3.44575477136200
-3.39217953669142
-3.35981930981550
-3.57409272861838
-4.59227477617052
-3.35981930981550
-4.65235989826269
-3.38396174643424
-4.90710698796664
-3.45652094645855
-4.28623105787953
-3.67225617474769
-3.45613793128345
-3.69017447477362
-5.04949043097878
-3.35881786607589
-3.60505883530003
-3.49166720103077
-3.48920221619619
-3.43080058267487
-7.51677436270228
-3.36350003810878
-3.43080058267487
-3.63777178434400
-3.37358392864366
-5.81255880014190
-3.38529847602390
-3.44575477136200
-3.43080058267487
-3.48920221619619
-3.63777178434400
-3.43080058267487
-3.92161894819278
-3.57409272861838
-3.39582221839469
-4.75197192192032
-3.42572233548265
-3.37358392864366
-3.39582221839469
-5.81255880014190
-3.78681166106617
-3.41113559117440
-3.89615208474464
-3.40780448707151
-3.48920221619619
-3.41648915038148
-3.42572233548265
-3.35981930981550
-3.35881786607589
-3.37908571215820
-3.87318777215177
-3.39217953669142
-3.49166720103077
-3.57409272861838
-6.13658226019969
-3.36492065652780
-3.42572233548265
-5.04949043097878
-3.36492065652780
-3.40780448707151
-3.43080058267487
-3.54486431302090
-3.49166720103077
-3.37358392864366
-3.70855170056435
-3.36350003810878
-3.36821331035062
-3.46776888171050
-3.44575477136200
-3.43080058267487
-3.54486431302090
-3.51738077953448
-3.70855170056435
-3.62119577254932
-3.35899779831440
-4.87780985434305
-3.43548346673933
-3.89615208474464
-3.49166720103077
-3.39582221839469
-3.85078739760330
-4.51802717397037
-5.81255880014190
-3.89615208474464
-3.78681166106617
-3.37491540798841
-3.36050053086695
-4.62117845029547
-3.58935836831569
-5.22136948835528
-4.82474773986849
-3.49166720103077
-3.36492065652780
-3.37491540798841
-3.74671328240475
-3.55926125758493
-4.82474773986849
-3.42572233548265
-3.72739519408180
-4.60573845159905
-3.46776888171050
-3.41113559117440
-3.41648915038148
-4.51802717397037
-3.70855170056435
-3.40780448707151
-3.51738077953448
-4.41949188749096
-3.67225617474769
-3.74671328240475
-5.56516816340527
-4.80537325294192
-3.48920221619619
-3.43080058267487
-3.80761383337503
-3.54486431302090
-6.88434196726867
-3.43080058267487
-3.60505883530003
-3.37908571215820
-3.39217953669142
-3.72739519408180
-3.37908571215820
-3.38529847602390
-3.41113559117440
-4.43679817116172
-3.39582221839469
-3.46776888171050
-3.46776888171050
-3.67225617474769
-3.60505883530003
-3.54486431302090
-3.48920221619619
-3.85078739760330
-3.74671328240475
-3.37491540798841
-3.39582221839469
-3.70855170056435
-3.46776888171050
-3.99403216238418
-3.89615208474464
-3.87318777215177
-3.36821331035062
-3.63777178434400
-4.75041259016636
-3.96861620186431
-4.90710698796664
-3.60505883530003
-3.46776888171050
-3.69017447477362
-3.63777178434400
-4.60573845159905
-3.43080058267487
-4.60573845159905
-3.46776888171050
-3.41648915038148
-3.94754062217515
-3.46776888171050
-3.41113559117440
-3.78681166106617
-4.90710698796664
-3.74671328240475
-4.43679817116172
-3.46776888171050
-4.90710698796664
-3.54486431302090
-3.40780448707151
-5.22136948835528
-3.91316904794019
-3.42572233548265
-3.35981930981550
-4.22337235993523
-5.97632685697778
-7.51677436270228
-3.59537385757007
-3.39217953669142
-6.88434196726867
-3.46776888171050
-3.70855170056435
-3.57409272861838
-3.49166720103077
-3.46776888171050
-4.60573845159905
-3.43080058267487
-3.63777178434400
-3.94384592780612
-3.42572233548265
-3.63777178434400
-3.51738077953448
-3.82893446232554
-3.37908571215820
-3.41648915038148
-3.35899779831440
-3.54486431302090
-3.49166720103077
-3.51738077953448
-3.54486431302090
-3.47948742757238
-3.89615208474464
-3.35881786607589
-3.60505883530003
-3.76651530709224
-3.69017447477362
-3.67225617474769
-3.67225617474769
-3.36350003810878
-3.74671328240475
-4.75041259016636
-3.54486431302090
-3.43080058267487
-5.96208045884513
-3.80761383337503
-3.36884284933982
-6.32683483193949
-3.54486431302090
-3.78681166106617
-3.82893446232554
-3.63777178434400
-3.36188579701187
-3.87318777215177
-3.41113559117440
-6.13658226019969
-3.51738077953448
-3.40780448707151
-3.57409272861838
-4.43679817116172
-3.85078739760330
-3.87318777215177
-3.85078739760330
-3.39969212552049
-5.72149946848710
-3.39217953669142
-3.46776888171050
-3.43080058267487
-3.44575477136200
-3.57409272861838
-3.60505883530003
-3.65479042155335
-4.62117845029547
-3.36492065652780
-3.78681166106617
-3.63777178434400
-3.43080058267487
-3.42572233548265
-3.41113559117440
-5.52209765844531
-3.49166720103077
-3.80761383337503
-3.35899779831440
-3.60505883530003
-4.80537325294192
-5.12010189161580
-4.43679817116172
-3.43080058267487
-4.71585957407458
-3.37491540798841
-3.72739519408180
-3.63777178434400
-3.43080058267487
-3.38529847602390
-3.43080058267487
-3.59537385757007
-3.78681166106617
-4.25678597745851
-3.57409272861838
-3.48920221619619
-3.70855170056435
-3.35881786607589
-3.36050053086695
-5.35893916964849
-3.43548346673933
-4.68287574027552
-3.51738077953448
-4.92064954816512
-3.36821331035062
-3.70855170056435
-3.39217953669142
-3.70855170056435
-3.35981930981550
-3.49166720103077
-5.10285349098567
-8.30851964543520
-5.97632685697778
-8.30851964543520
-3.85078739760330
-4.22412134997210
-3.35881786607589
-4.22412134997210
-3.43080058267487
-4.25374008977766
-3.35881786607589
-3.35899779831440
-3.37491540798841
-3.51738077953448
-3.82893446232554
-6.88434196726867
-3.43080058267487
-3.90400297055077
-3.60505883530003
-3.36350003810878
-3.36492065652780
-3.36050053086695
-3.53344757888022
-3.51738077953448
-3.69017447477362
-3.36821331035062
-3.60505883530003
-4.80537325294192
-5.04949043097878
-3.57409272861838
-3.43548346673933
-4.16165306242316
-3.37491540798841
-3.51738077953448
-3.54486431302090
-3.37908571215820
-3.53090331113626
-3.37491540798841
-3.43080058267487
-4.95177748714107
-3.54486431302090
-3.36350003810878
-3.37908571215820
-3.70855170056435
-3.36884284933982
-3.36821331035062
-4.60573845159905
-3.41648915038148
-3.60505883530003
-3.74671328240475
-3.43080058267487
-3.36188579701187
-3.80761383337503
-3.36492065652780
-3.39969212552049
-3.36884284933982
-3.57409272861838
-3.44575477136200
-3.39217953669142
-4.05932488035896
-7.35922266491925
-4.04690343962117
-5.19561963925235
-3.35899779831440
-3.37908571215820
-3.39969212552049
-3.55926125758493
-3.40780448707151
-3.36188579701187
-3.54486431302090
-3.51738077953448
-3.82893446232554
-5.52209765844531
-3.36188579701187
-3.70855170056435
-3.60505883530003
-3.43080058267487
-3.35981930981550
-3.48920221619619
-3.63777178434400
-3.36884284933982
-3.63777178434400
-3.85078739760330
-3.46776888171050
-3.35881786607589
-3.43080058267487
-3.74671328240475
-4.16165306242316
-3.43080058267487
-4.59227477617052
-3.38396174643424
-3.54486431302090
-3.40780448707151
-4.80537325294192
-3.51738077953448
-3.74671328240475
-3.99403216238418
-3.36884284933982
-3.39582221839469
-3.70855170056435
-3.50430042260352
-3.51738077953448
-6.88434196726867
-3.36050053086695
-3.63777178434400
-3.57409272861838
-3.60505883530003
-3.47948742757238
-3.41113559117440
-4.80537325294192
-4.60573845159905
-5.22136948835528
-3.35899779831440
-3.63777178434400
-4.99909235413948
-3.54486431302090
-3.99403216238418
-3.51738077953448
-3.87318777215177
-3.36821331035062
-3.54486431302090
-3.94384592780612
-3.70855170056435
-3.37908571215820
-3.42572233548265
-3.54486431302090
-4.86483466373891
-3.87318777215177
-3.36188579701187
-4.68287574027552
-3.41113559117440
-3.43080058267487
-3.54486431302090
-3.38396174643424
-4.10268726764163
-3.44575477136200
-5.52209765844531
-3.49166720103077
-4.25374008977766
-3.54486431302090
-3.38396174643424
-3.46776888171050
-4.16165306242316
-3.43080058267487
-4.65235989826269
-3.39217953669142
-3.39969212552049
-3.51738077953448
-3.38529847602390
-3.39217953669142
-4.82474773986849
-4.51239250025787
-3.39582221839469
-3.43080058267487
-3.89615208474464
-3.43080058267487
-3.44575477136200
-5.81255880014190
-3.53090331113626
-3.70855170056435
-3.48920221619619
-3.43080058267487
-5.16003724877390
-3.36492065652780
-3.41113559117440
-3.58935836831569
-5.72149946848710
-3.40780448707151
-4.36117994373265
-4.25374008977766
-3.85078739760330
-3.51738077953448
-3.37358392864366
-4.36117994373265
-3.36050053086695
-3.42572233548265
-3.65479042155335
-3.82893446232554
-3.46776888171050
-3.43548346673933
-3.85078739760330
-3.53090331113626
-3.82893446232554
-3.38396174643424
-3.70855170056435
-3.35899779831440
-3.48920221619619
-3.36821331035062
-3.38396174643424
-4.60573845159905
-3.65479042155335
-5.04949043097878
-3.40780448707151
-4.80537325294192
-3.67225617474769
-3.44575477136200
-3.54486431302090
-6.60995490933176
-3.37358392864366
-3.39217953669142
-3.39217953669142
-3.55926125758493
-3.94384592780612
-4.16165306242316
-3.51738077953448
-3.74671328240475
-8.30851964543520
-3.39582221839469
-3.35981930981550
-3.39217953669142
-3.51738077953448
-3.42572233548265
-4.46417800327011
-3.38396174643424
-3.37491540798841
-3.48920221619619
-3.48920221619619
-3.89615208474464
-6.96557693182264
-3.35899779831440
-3.60505883530003
-3.63777178434400
-6.32683483193949
-3.40780448707151
-3.36492065652780
-5.35893916964849
-3.99403216238418
-3.46776888171050
-3.38529847602390
-4.26970964918692
-3.36884284933982
-3.43080058267487
-4.98317380277943
-3.60505883530003
-3.46776888171050
-3.39217953669142
-3.36350003810878
-3.57409272861838
-4.33934418253454
-4.60573845159905
-3.45652094645855
-4.59227477617052
-3.54486431302090
-4.39833476848232
-3.60505883530003
-3.96861620186431
-3.74671328240475
-3.87318777215177
-3.82893446232554
-3.44575477136200
-4.04167101507205
-3.42572233548265
-3.69017447477362
-3.87318777215177
-3.87318777215177
-3.89615208474464
-3.63777178434400
-3.99403216238418
-4.20893551070683
-3.74671328240475
-4.56455682680307
-5.10285349098567
-4.71585957407458
-3.60505883530003
-3.74671328240475
-4.18146822572593
-6.34638803408920
-6.60995490933176
-3.76651530709224
-5.35893916964849
-8.30851964543520
-4.60573845159905
-4.07441552423491
-4.90710698796664
-3.55926125758493
-5.35893916964849
-4.28623105787953
-3.99403216238418
-3.94384592780612
-3.70855170056435
-4.43679817116172
-3.57409272861838
-3.82893446232554
-3.58935836831569
-3.39582221839469
-5.19561963925235
-3.87318777215177
-3.57409272861838
-3.94384592780612
-3.54486431302090
-4.30332724128088
-3.51738077953448
-3.94384592780612
-5.19561963925235
-3.36492065652780
-4.41949188749096
-4.10268726764163
-3.63777178434400
-3.41113559117440
-3.48920221619619
-3.48920221619619
-3.43080058267487
-3.41113559117440
-3.60505883530003
-3.39582221839469
-3.39582221839469
-3.41113559117440
-4.04690343962117
-3.44575477136200
-4.51239250025787
-3.60505883530003
-3.35881786607589
-5.81255880014190
-3.41113559117440
-3.38529847602390
-3.45613793128345
-3.38396174643424
-3.36188579701187
-3.37908571215820
-3.89615208474464
-3.99403216238418
-3.57409272861838
-3.60505883530003
-3.43080058267487
-3.35899779831440
-3.42572233548265
-3.37491540798841
-3.36821331035062
-3.99403216238418
-3.80761383337503
-3.85078739760330
-5.81255880014190
-3.37358392864366
-3.48920221619619
-3.43080058267487
-5.22136948835528
-3.45613793128345
-3.42572233548265
-3.60505883530003
-4.92064954816512
-4.92064954816512
-3.59537385757007
-3.99403216238418
-3.70855170056435
-3.82893446232554
-3.72739519408180
-3.74671328240475
-5.04949043097878
-3.39217953669142
-3.58935836831569
-4.90710698796664
-3.37358392864366
-4.46417800327011
-3.43080058267487
-3.39582221839469
-3.43080058267487
-3.44575477136200
-3.43080058267487
-3.82893446232554
-3.39582221839469
-3.60505883530003
-3.36821331035062
-3.43080058267487
-3.36188579701187
-3.36188579701187
-3.49166720103077
-3.53090331113626
-3.63777178434400
-3.39582221839469
-3.78681166106617
-3.41648915038148
-3.74671328240475
-3.39582221839469
-3.39582221839469
-3.48920221619619
-3.39582221839469
-3.87318777215177
-3.54486431302090
-3.72739519408180
-3.65479042155335
-3.41113559117440
-3.40780448707151
-3.39217953669142
-4.26970964918692
-3.36821331035062
-3.41113559117440
-3.57409272861838
-3.43080058267487
-4.13175370976465
-3.74671328240475
-3.48920221619619
-3.36350003810878
-3.74671328240475
-3.37491540798841
-3.42572233548265
-4.41949188749096
-3.55926125758493
-3.67225617474769
-3.35881786607589
-3.37908571215820
-3.41113559117440
-3.62119577254932
-3.36884284933982
-3.35981930981550
-3.43080058267487
-3.89615208474464
-8.30851964543520
-3.48920221619619
-3.41113559117440
-3.51738077953448
-3.41113559117440
-3.35881786607589
-3.35881786607589
-4.75041259016636
-3.63777178434400
-3.46776888171050
-3.43080058267487
-3.43080058267487
-3.78681166106617
-3.74671328240475
-5.36458271982318
-3.70855170056435
-3.37358392864366
-3.39969212552049
-3.53090331113626
-3.36050053086695
-3.60505883530003
-3.39582221839469
-3.36821331035062
-3.43080058267487
-3.35899779831440
-3.87318777215177
-3.74671328240475
-3.74671328240475
-3.65479042155335
-3.39582221839469
-3.51738077953448
-3.47948742757238
-4.15577175378796
-3.39582221839469
-3.57409272861838
-3.57409272861838
-3.46776888171050
-3.87318777215177
-3.74671328240475
-3.43080058267487
-3.45613793128345
-3.51738077953448
-3.37908571215820
-3.43080058267487
-3.80761383337503
-3.47948742757238
-3.51738077953448
-3.43080058267487
-3.43080058267487
-3.60505883530003
-3.37491540798841
-4.62117845029547
-3.41113559117440
-3.39582221839469
-3.42572233548265
-3.99403216238418
-6.60995490933176
-3.43548346673933
-4.09857226293612
-5.72149946848710
-4.43679817116172
-3.36821331035062
-3.59537385757007
-3.41113559117440
-3.36350003810878
-3.39969212552049
-3.68963613337459
-3.38396174643424
-3.48920221619619
-3.46776888171050
-3.54486431302090
-4.32102280236069
-4.70104076325346
-6.88434196726867
-3.60505883530003
-3.41113559117440
-5.35893916964849
-3.51738077953448
-3.39582221839469
-3.45613793128345
-4.41949188749096
-4.26970964918692
-4.22412134997210
-6.96557693182264
-3.63777178434400
-3.38396174643424
-3.89615208474464
-3.36050053086695
-4.46417800327011
-3.60505883530003
-4.08824714110181
-4.92064954816512
-3.90288607879718
-3.36821331035062
-3.38396174643424
-3.41113559117440
-4.46417800327011
-3.48920221619619
-3.43080058267487
-3.43080058267487
-4.75041259016636
-4.70104076325346
-3.48920221619619
-4.04690343962117
-3.35981930981550
-3.72739519408180
-3.36884284933982
-4.22412134997210
-8.30851964543520
-3.45613793128345
-6.60995490933176
-5.10285349098567
-3.39217953669142
-4.65235989826269
-3.94384592780612
-5.10285349098567
-3.35881786607589
-3.38396174643424
-3.40780448707151
-3.58935836831569
-3.44575477136200
-3.39582221839469
-3.48920221619619
-3.36492065652780
-3.53090331113626
-4.33934418253454
-4.33934418253454
-3.90301791102466
-5.97632685697778
-3.45652094645855
-3.54486431302090
-3.39217953669142
-4.16165306242316
-3.94384592780612
-3.43080058267487
-5.35893916964849
-3.63777178434400
-3.80761383337503
-5.10285349098567
-3.38396174643424
-3.38396174643424
-3.87318777215177
-3.39582221839469
-4.23830098840370
-4.75041259016636
-4.30332724128088
-4.56455682680307
-6.13658226019969
-4.56100969592182
-3.70855170056435
-3.43080058267487
-3.38396174643424
-4.99909235413948
-3.45613793128345
-3.43080058267487
-3.43080058267487
-4.36117994373265
-5.36458271982318
-3.45613793128345
-3.62119577254932
-3.36821331035062
-3.74671328240475
-3.72739519408180
-3.70855170056435
-3.60505883530003
-3.38396174643424
-3.36188579701187
-3.40780448707151
-3.37908571215820
-3.70855170056435
-3.41113559117440
-3.54486431302090
-3.43080058267487
-3.45613793128345
-3.36050053086695
-3.82893446232554
-3.63777178434400
-3.43080058267487
-3.39969212552049
-3.41113559117440
-3.43080058267487
-3.46776888171050
-3.63777178434400
-3.37491540798841
-5.81255880014190
-3.87318777215177
-5.61635154873200
-3.49166720103077
-3.63777178434400
-3.36492065652780
-3.37358392864366
-3.37358392864366
-3.60505883530003
-3.53090331113626
-3.54486431302090
-3.54486431302090
-3.54486431302090
-3.57409272861838
-3.36821331035062
-3.36350003810878
-4.62117845029547
-3.44575477136200
-3.36884284933982
-3.54486431302090
-3.67225617474769
-3.57409272861838
-3.60505883530003
-3.40780448707151
-3.78681166106617
-3.43548346673933
-3.43080058267487
-4.82474773986849
-3.57409272861838
-3.36884284933982
-3.45613793128345
-3.76651530709224
-3.38396174643424
-3.43548346673933
-3.63777178434400
-4.16165306242316
-3.74671328240475
-3.39582221839469
-3.92161894819278
-3.89615208474464
-3.58935836831569
-3.46776888171050
-3.36492065652780
-3.44575477136200
-3.44575477136200
-5.04949043097878
-3.74671328240475
-3.41113559117440
-3.70855170056435
-3.39217953669142
-4.32525162806416
-3.49166720103077
-4.70104076325346
-4.36117994373265
-3.54486431302090
-3.70855170056435
-4.29047590097581
-4.43679817116172
-3.67225617474769
-4.70104076325346
-4.33934418253454
-3.78681166106617
-3.74671328240475
-5.04949043097878
-4.29047590097581
-4.10268726764163
-5.36458271982318
-3.70855170056435
-8.30851964543520
-3.51738077953448
-3.89615208474464
-3.82893446232554
-3.91969829437561
-4.46417800327011
-6.88434196726867
-3.74671328240475
-3.85078739760330
-3.89615208474464
-4.29047590097581
-3.74671328240475
-5.81255880014190
-4.29047590097581
-3.70855170056435
-3.54486431302090
-3.63777178434400
-3.80761383337503
-3.41113559117440
-3.76651530709224
-3.87318777215177
-3.69017447477362
-3.53090331113626
-3.54486431302090
-3.87318777215177
-3.57409272861838
-4.46417800327011
-3.70855170056435
-3.65479042155335
-3.78681166106617
-3.35899779831440
-3.99403216238418
-3.35881786607589
-3.76651530709224
-3.60505883530003
-3.37358392864366
-4.70104076325346
-3.41113559117440
-3.90299834060810
-3.70855170056435
-4.25678597745851
-3.74671328240475
-3.63777178434400
-4.04690343962117
-3.60505883530003
-3.99403216238418
-3.65479042155335
-3.35881786607589
-4.06863214140464
-3.74671328240475
-4.16165306242316
-3.44575477136200
-3.87318777215177
-3.78681166106617
-7.51677436270228
-3.67225617474769
-4.60573845159905
-3.74671328240475
-3.70855170056435
-4.51802717397037
-5.10285349098567
-3.67225617474769
-3.78681166106617
-5.81255880014190
-3.36350003810878
-4.47666157118154
-3.39969212552049
-3.67225617474769
-5.10285349098567
-3.78681166106617
-3.60505883530003
-3.36350003810878
-3.76651530709224
-3.39582221839469
-4.92064954816512
-3.54486431302090
-3.78681166106617
-3.57409272861838
-4.46417800327011
-3.70855170056435
-3.57409272861838
-5.61635154873200
-3.70855170056435
-3.74671328240475
-3.51738077953448
-3.54486431302090
-3.87318777215177
-3.35981930981550
-5.10285349098567
-3.37908571215820
-3.39217953669142
-3.70855170056435
-3.39582221839469
-4.15577175378796
-3.40780448707151
-4.43679817116172
-4.37798046760399
-3.87318777215177
-3.72739519408180
-5.72149946848710
-4.04690343962117
-3.78681166106617
-3.80761383337503
-4.32102280236069
-6.88434196726867
-5.16003724877390
-4.25374008977766
-3.94384592780612
-3.85078739760330
-7.51677436270228
-3.70855170056435
-3.91568219260187
-4.07441552423491
-4.22412134997210
-4.29047590097581
-3.74671328240475
-6.60995490933176
-4.68287574027552
-4.04690343962117
-3.67225617474769
-3.42572233548265
-3.99403216238418
-3.63777178434400
-3.74671328240475
-3.62119577254932
-5.72149946848710
-4.36117994373265
-4.36117994373265
-3.69017447477362
-3.35899779831440
-3.94384592780612
-4.32525162806416
-3.63777178434400
-3.63777178434400
-3.82893446232554
-3.67225617474769
-8.30851964543520
-5.81255880014190
-7.51677436270228
-3.80761383337503
-5.22136948835528
-3.65479042155335
-4.16165306242316
-3.54486431302090
-3.74671328240475
-3.41113559117440
-3.43080058267487
-3.89615208474464
-3.44575477136200
-5.28743185871760
-3.55926125758493
-4.37798046760399
-4.41949188749096
-4.56455682680307
-5.19561963925235
-5.81255880014190
-4.16840598469929
-3.47948742757238
-7.51677436270228
-4.86483466373891
-6.13658226019969
-3.94384592780612
-3.91969829437561
-4.41949188749096
-4.68287574027552
-3.99590546973102
-4.10268726764163
-5.35893916964849
-4.78666107744499
-4.99909235413948
-4.29047590097581
-5.97632685697778
-4.82474773986849
-4.86483466373891
-6.32683483193949
-3.80761383337503
-5.04949043097878
-5.43678341719238
-5.35893916964849
-6.60995490933176
-4.82474773986849
-8.82419862425686
-3.93704034749358
-3.35899779831440
-4.46417800327011
-3.36050053086695
-3.46776888171050
-5.72149946848710
-3.63777178434400
-4.30332724128088
-3.54486431302090
-3.58935836831569
-4.80537325294192
-4.39833476848232
-4.99909235413948
-3.63777178434400
-6.88434196726867
-3.38396174643424
-6.60995490933176
-7.51677436270228
-5.81255880014190
-3.43080058267487
-3.43080058267487
-4.07441552423491
-3.46776888171050
-4.82474773986849
-3.67225617474769
-6.32683483193949
-4.68287574027552
-4.90710698796664
-4.60573845159905
-4.16840598469929
-4.13173377300632
-4.80537325294192
-3.87318777215177
-4.26970964918692
-5.36458271982318
-4.20893551070683
-3.43548346673933
-4.62117845029547
-5.10285349098567
-4.46417800327011
-7.51677436270228
-4.51802717397037
-5.61635154873200
-4.51239250025787
-5.35893916964849
-5.43678341719238
-4.05034034046381
-3.60505883530003
-8.30851964543520
-4.16165306242316
-3.94384592780612
-5.22136948835528
-4.92064954816512
-4.43679817116172
-4.68287574027552
-4.36117994373265
-3.49166720103077
-3.82893446232554
-3.60505883530003
-3.46776888171050
-7.51677436270228
-5.04949043097878
-4.47666157118154
-3.70855170056435
-4.41949188749096
-5.22136948835528
-5.04933857992107
-3.82893446232554
-5.81255880014190
-3.78681166106617
-3.57409272861838
-3.46776888171050
-5.52209765844531
-3.38396174643424
-3.63777178434400
-3.44575477136200
-3.39217953669142
-3.74671328240475
-3.39582221839469
-4.82474773986849
-3.63777178434400
-7.51677436270228
-4.80537325294192
-4.22412134997210
-4.62117845029547
-3.60505883530003
-3.63777178434400
-3.70855170056435
-4.30332724128088
-3.63777178434400
-5.19561963925235
-4.68287574027552
-4.70104076325346
-3.72739519408180
-5.56516816340527
-3.62119577254932
-3.49166720103077
-6.88434196726867
-3.80761383337503
-3.94384592780612
-5.97632685697778
-5.22136948835528
-3.60505883530003
-3.63777178434400
-4.14355194369854
-3.39969212552049
-3.96861620186431
-3.57409272861838
-3.72739519408180
-4.56455682680307
-4.51802717397037
-3.91969829437561
-3.91969829437561
-3.44575477136200
-3.57409272861838
-4.60573845159905
-3.74671328240475
-3.46776888171050
-3.57409272861838
-3.82893446232554
-3.70855170056435
-3.90339102090534
-5.84022032487246
-4.86483466373891
-5.97632685697778
-4.20893551070683
-4.48781963916817
-3.39217953669142
-3.45613793128345
-6.88434196726867
-3.39969212552049
-5.10285349098567
-4.51802717397037
-4.01001024907437
-3.92506260516430
-5.61635154873200
-5.36458271982318
-3.99403216238418
-3.90485167919236
-3.82893446232554
-3.91094760777294
-4.10268726764163
-4.08824714110181
-4.90710698796664
-4.23830098840370
-5.52209765844531
-3.91094760777294
-3.57409272861838
-3.92883826604095
-4.04690343962117
-4.10268726764163
-3.38529847602390
-4.51239250025787
-3.43548346673933
-3.72739519408180
-3.93743853870019
-3.54486431302090
-5.16003724877390
-4.20893551070683
-5.19561963925235
-5.19561963925235
-4.08824714110181
-4.10268726764163
-5.36458271982318
-3.39969212552049
-3.63777178434400
-4.23830098840370
-3.82893446232554
-3.36492065652780
-3.80761383337503
-3.39969212552049
-3.99403216238418
-3.36050053086695
-5.72149946848710
-3.67225617474769
-3.69017447477362
-6.32683483193949
-5.61635154873200
-3.70855170056435
-5.35893916964849
-4.82474773986849
-3.65479042155335
-3.70855170056435
-4.07441552423491
-3.58935836831569
-3.94384592780612
-3.41648915038148
-5.81255880014190
-4.16165306242316
-4.51239250025787
-5.28743185871760
-4.41949188749096
-6.88434196726867
-3.70855170056435
-3.85078739760330
-4.19242705787384
-3.60505883530003
-4.22412134997210
-3.36821331035062
-3.85078739760330
-4.60573845159905
-3.44575477136200
-5.27679805658549
-5.35893916964849
-3.35899779831440
-4.45763979817211
-3.63777178434400
-3.43080058267487
-4.92064954816512
-3.37908571215820
-3.46776888171050
-5.19561963925235
-3.89615208474464
-3.76651530709224
-4.29047590097581
-3.85078739760330
-3.49166720103077
-7.51677436270228
-4.37798046760399
-5.22136948835528
-3.51738077953448
-4.36117994373265
-3.54486431302090
-3.85078739760330
-4.80537325294192
-3.60505883530003
-3.60505883530003
-3.38529847602390
-3.94384592780612
-3.48920221619619
-4.46417800327011
-3.70855170056435
-4.25678597745851
-5.72149946848710
-6.13658226019969
-3.63777178434400
-3.80761383337503
-3.89615208474464
-3.49166720103077
-3.41113559117440
-5.97632685697778
-8.30851964543520
-3.74671328240475
-3.42572233548265
-4.62117845029547
-4.51802717397037
-4.20893551070683
-4.22412134997210
-4.36117994373265
-4.29047590097581
-4.29047590097581
-3.85078739760330
-3.70855170056435
-3.57409272861838
-4.39833476848232
-3.36821331035062
-4.04690343962117
-3.67225617474769
-3.42572233548265
-4.43679817116172
-4.36117994373265
-3.36188579701187
-5.22136948835528
-3.67225617474769
-3.38396174643424
-3.62119577254932
-3.43080058267487
-3.36188579701187
-3.49166720103077
-3.51738077953448
-3.54486431302090
-3.60505883530003
-4.26970964918692
-3.70855170056435
-3.94384592780612
-6.60995490933176
-3.39582221839469
-3.47948742757238
-3.53344757888022
-3.57409272861838
-3.39582221839469
-3.36884284933982
-3.41113559117440
-4.01748554658170
-3.45613793128345
-3.51738077953448
-3.46776888171050
-3.76651530709224
-3.39582221839469
-3.63777178434400
-3.53344757888022
-6.13658226019969
-3.45613793128345
-3.35981930981550
-3.35899779831440
-3.36884284933982
-3.45613793128345
-3.37491540798841
-3.36884284933982
-4.75197192192032
-3.53344757888022
-4.04690343962117
-3.82893446232554
-5.46018093760881
-3.43080058267487
-3.41113559117440
-3.36884284933982
-4.90710698796664
-3.39582221839469
-3.95320019384390
-3.41648915038148
-3.43080058267487
-3.36884284933982
-3.76651530709224
-3.43080058267487
-3.38529847602390
-3.45613793128345
-5.68165467808935
-3.60505883530003
-3.36188579701187
-3.43080058267487
-3.35899779831440
-3.36350003810878
-4.23830098840370
-3.47948742757238
-3.43080058267487
-3.38396174643424
-3.46776888171050
-3.43080058267487
-3.67225617474769
-3.48920221619619
-3.39217953669142
-3.36492065652780
-5.04949043097878
-3.41113559117440
-3.43080058267487
-3.85078739760330
-3.48920221619619
-3.43080058267487
-3.39582221839469
-3.69017447477362
-3.43080058267487
-3.36492065652780
-3.39582221839469
-3.51738077953448
-4.56455682680307
-3.36821331035062
-3.35881786607589
-3.38396174643424
-7.51677436270228
-3.43080058267487
-3.43080058267487
-3.35981930981550
-3.36350003810878
-3.60505883530003
-3.48920221619619
-4.68287574027552
-3.78681166106617
-3.89615208474464
-3.43080058267487
-3.39582221839469
-3.59537385757007
-3.69017447477362
-3.60505883530003
-3.60505883530003
-4.29047590097581
-3.39582221839469
-3.38396174643424
-3.45613793128345
-3.35981930981550
-3.45613793128345
-3.36884284933982
-3.43080058267487
-3.44575477136200
-4.82474773986849
-3.39217953669142
-3.43080058267487
-3.39582221839469
-5.36458271982318
-3.35881786607589
-3.45613793128345
-3.43080058267487
-3.39217953669142
-3.35981930981550
-3.44575477136200
-3.39582221839469
-3.36492065652780
-3.36884284933982
-3.37358392864366
-3.86325021001573
-3.39217953669142
-3.43080058267487
-3.37358392864366
-3.59537385757007
-3.43080058267487
-3.39582221839469
-3.37491540798841
-3.35899779831440
-3.45613793128345
-3.35981930981550
-3.40780448707151
-3.57409272861838
-3.36188579701187
-3.43080058267487
-3.37908571215820
-3.37491540798841
-3.45613793128345
-3.41113559117440
-3.36050053086695
-3.48920221619619
-4.60573845159905
-3.41113559117440
-5.19561963925235
-3.43080058267487
-3.35981930981550
-3.42572233548265
-3.36350003810878
-3.43080058267487
-3.36350003810878
-3.46776888171050
-3.76651530709224
-3.42572233548265
-3.45613793128345
-3.43080058267487
-3.51738077953448
-3.72739519408180
-3.43080058267487
-3.43080058267487
-3.78681166106617
-3.69017447477362
-3.53090331113626
-3.49166720103077
-3.63777178434400
-3.45613793128345
-5.19561963925235
-3.36492065652780
-3.37358392864366
-3.45613793128345
-3.43080058267487
-3.43080058267487
-3.42572233548265
-3.57409272861838
-3.36492065652780
-3.36350003810878
-3.54486431302090
-3.38529847602390
-3.45613793128345
-3.36492065652780
-3.86325021001573
-3.37491540798841
-3.37358392864366
-3.36050053086695
-3.43080058267487
-3.43080058267487
-3.39582221839469
-3.39582221839469
-3.37908571215820
-3.54486431302090
-3.37491540798841
-3.39582221839469
-3.39582221839469
-3.54486431302090
-3.43080058267487
-3.44575477136200
-3.41113559117440
-6.60995490933176
-3.43080058267487
-3.67225617474769
-3.39582221839469
-3.42572233548265
-3.42572233548265
-3.70855170056435
-3.53344757888022
-3.43080058267487
-3.37358392864366
-3.49166720103077
-4.15577175378796
-3.70855170056435
-3.43080058267487
-3.39582221839469
-3.63777178434400
-3.43080058267487
-3.74671328240475
-3.78681166106617
-6.88434196726867
-3.82893446232554
-3.48920221619619
-3.45613793128345
-3.40780448707151
-3.45613793128345
-3.46776888171050
-4.22412134997210
-3.35899779831440
-3.43080058267487
-3.49166720103077
-3.40780448707151
-3.35899779831440
-3.37358392864366
-3.38396174643424
-3.82893446232554
-3.70855170056435
-3.59537385757007
-3.36350003810878
-3.63777178434400
-3.57409272861838
-3.39969212552049
-3.60505883530003
-3.44575477136200
-3.60505883530003
-3.60505883530003
-3.60505883530003
-3.41648915038148
-5.81255880014190
-4.92064954816512
-3.47948742757238
-3.41648915038148
-3.54486431302090
-3.39582221839469
-4.36117994373265
-3.41113559117440
-3.82893446232554
-3.41113559117440
-4.04690343962117
-3.42572233548265
-3.55926125758493
-3.70855170056435
-3.35981930981550
-3.38396174643424
-4.43679817116172
-3.48920221619619
-3.49166720103077
-4.19242705787384
-3.87318777215177
-4.05932488035896
-5.56516816340527
-3.67225617474769
-3.39582221839469
-3.70855170056435
-3.43080058267487
-3.80761383337503
-3.51738077953448
-4.75041259016636
-3.70855170056435
-3.86325021001573
-3.41113559117440
-3.35981930981550
-3.48920221619619
-3.44575477136200
-3.74671328240475
-3.39582221839469
-3.63777178434400
-3.37358392864366
-3.39582221839469
-3.80761383337503
-3.38529847602390
-4.16165306242316
-6.88434196726867
-3.57409272861838
-3.43080058267487
-3.49166720103077
-3.43080058267487
-5.97632685697778
-3.43080058267487
-3.67225617474769
-3.74671328240475
-4.07827008244091
-3.63777178434400
-3.82893446232554
-3.44575477136200
-3.36884284933982
-3.37358392864366
-3.78681166106617
-5.22136948835528
-4.99909235413948
-3.54486431302090
-3.36350003810878
-3.38529847602390
-3.94384592780612
-3.72739519408180
-3.37491540798841
-4.33934418253454
-3.44575477136200
-4.29047590097581
-3.44575477136200
-3.37358392864366
-3.41648915038148
-3.39582221839469
-3.46776888171050
-3.36188579701187
-5.35893916964849
-4.36117994373265
-3.53090331113626
-3.63777178434400
-3.57409272861838
-3.35881786607589
-3.37908571215820
-3.41113559117440
-3.58935836831569
-3.46776888171050
-3.48920221619619
-3.51738077953448
-3.98854673917787
-3.54486431302090
-4.32525162806416
-3.67225617474769
-3.74671328240475
-3.85078739760330
-3.36188579701187
-3.35881786607589
-5.97632685697778
-3.54486431302090
-3.85078739760330
-3.50430042260352
-3.42572233548265
-3.43080058267487
-3.39582221839469
-3.45613793128345
-5.52209765844531
-3.36050053086695
-4.56455682680307
-3.74671328240475
-4.01001024907437
-3.54486431302090
-3.74671328240475
-3.38529847602390
-4.29047590097581
-3.51738077953448
-3.58935836831569
-3.63777178434400
-4.90710698796664
-3.57409272861838
-3.36492065652780
-3.39582221839469
-3.76651530709224
-3.45652094645855
-3.37491540798841
-4.29047590097581
-3.74671328240475
-3.67225617474769
-3.39969212552049
-3.40780448707151
-3.57409272861838
-4.80537325294192
-3.48920221619619
-4.80537325294192
-3.89615208474464
-3.36188579701187
-3.67225617474769
-3.41113559117440
-3.39217953669142
-3.80761383337503
-3.48920221619619
-4.51802717397037
-3.37358392864366
-3.51738077953448
-3.37358392864366
-4.35831984271604
-3.44575477136200
-4.51239250025787
-3.44575477136200
-3.70855170056435
-3.40780448707151
-3.38396174643424
-3.60505883530003
-3.51738077953448
-3.40780448707151
-4.80537325294192
-3.51738077953448
-3.41648915038148
-3.53344757888022
-3.70855170056435
-3.37491540798841
-4.90710698796664
-3.54486431302090
-3.96861620186431
-3.85078739760330
-3.65479042155335
-4.10925493329605
-3.82893446232554
-4.25678597745851
-3.91731434035207
-3.74671328240475
-5.19561963925235
-5.04949043097878
-4.05932488035896
-5.10285349098567
-3.36492065652780
-3.35981930981550
-6.88434196726867
-3.40780448707151
-3.43080058267487
-5.19561963925235
-4.90710698796664
-4.51802717397037
-3.51738077953448
-3.40780448707151
-3.43080058267487
-3.60505883530003
-6.32683483193949
-3.45613793128345
-4.51802717397037
-4.46417800327011
-3.36050053086695
-5.81255880014190
-3.70855170056435
-5.52209765844531
-4.15577175378796
-3.35981930981550
-5.96208045884513
-6.13658226019969
-3.63777178434400
-4.29047590097581
-4.10268726764163
-3.38529847602390
-6.60995490933176
-3.82893446232554
-3.36821331035062
-3.63777178434400
-3.35981930981550
-3.36050053086695
-3.45613793128345
-5.46018093760881
-4.92064954816512
-3.63777178434400
-3.63777178434400
-4.10925493329605
-3.48920221619619
-5.52209765844531
-5.35893916964849
-4.37798046760399
-5.96208045884513
-3.37908571215820
-5.52209765844531
-3.92952917865503
-4.26970964918692
-3.65479042155335
-3.43080058267487
-6.56603698924937
-6.60995490933176
-5.19561963925235
-5.04949043097878
-3.70855170056435
-6.32683483193949
-3.78681166106617
-5.27679805658549
-3.59537385757007
-3.35981930981550
-3.98043962351301
-3.74671328240475
-5.36458271982318
-4.36117994373265
-3.45613793128345
-3.36188579701187
-3.37358392864366
-7.51677436270228
-6.13658226019969
-3.38529847602390
-3.63777178434400
-4.23830098840370
-5.19561963925235
-3.53090331113626
-3.42572233548265
-3.36492065652780
-3.96861620186431
-4.33934418253454
-3.39582221839469
-5.81255880014190
-3.46776888171050
-3.72739519408180
-3.54486431302090
-5.27679805658549
-4.23830098840370
-3.76651530709224
-3.63777178434400
-3.39582221839469
-4.46417800327011
-4.80537325294192
-3.36821331035062
-3.67225617474769
-4.33934418253454
-3.43080058267487
-4.28623105787953
-4.23830098840370
-5.43678341719238
-3.46776888171050
-5.35893916964849
-4.08824714110181
-3.57409272861838
-3.41113559117440
-4.35831984271604
-4.07441552423491
-5.56516816340527
-3.54486431302090
-4.92064954816512
-3.82893446232554
-4.80537325294192
-3.48920221619619
-3.36492065652780
-3.74671328240475
-3.37908571215820
-4.92064954816512
-3.45613793128345
-3.35981930981550
-3.44575477136200
-4.04690343962117
-4.32102280236069
-3.60505883530003
-5.28743185871760
-3.76651530709224
-3.51738077953448
-3.42572233548265
-3.37491540798841
-3.96861620186431
-6.13551226203127
-3.45613793128345
-3.69017447477362
-3.37491540798841
-3.74671328240475
-3.74671328240475
-4.80537325294192
-6.88434196726867
-3.99403216238418
-3.37491540798841
-4.33934418253454
-3.63777178434400
-3.63777178434400
-4.90710698796664
-3.43080058267487
-3.43080058267487
-3.35899779831440
-3.59537385757007
-3.55926125758493
-3.35981930981550
-4.22412134997210
-3.36492065652780
-7.51677436270228
-3.85078739760330
-3.60505883530003
-5.36458271982318
-3.67225617474769
-5.16003724877390
-3.99403216238418
-3.62119577254932
-4.32525162806416
-5.22136948835528
-3.45613793128345
-3.70855170056435
-6.88434196726867
-5.19561963925235
-3.60505883530003
-3.67225617474769
-3.72739519408180
-3.94384592780612
-3.39582221839469
-3.87318777215177
-4.10268726764163
-5.36458271982318
-4.68287574027552
-4.25374008977766
-3.49166720103077
-3.48920221619619
-4.62117845029547
-3.89615208474464
-3.76651530709224
-3.39969212552049
-3.43080058267487
-5.10285349098567
-4.75041259016636
-3.43080058267487
-6.34638803408920
-4.32525162806416
-3.54486431302090
-4.37798046760399
-3.53090331113626
-3.70855170056435
-3.39969212552049
-4.99909235413948
-3.82893446232554
-8.30851964543520
-3.49166720103077
-3.70855170056435
-4.10268726764163
-3.39582221839469
-3.48920221619619
-3.70855170056435
-3.48920221619619
-6.13658226019969
-3.45613793128345
-4.25678597745851
-3.70855170056435
-6.13658226019969
-8.30851964543520
-4.25678597745851
-5.04949043097878
-4.60573845159905
-5.04949043097878
-6.13658226019969
-3.49166720103077
-6.88434196726867
-4.60573845159905
-3.80761383337503
-3.43080058267487
-3.57409272861838
-3.78681166106617
-4.82474773986849
-3.46776888171050
-4.56455682680307
-3.51738077953448
-5.84022032487246
-4.99909235413948
-3.78681166106617
-4.29047590097581
-4.51802717397037
-3.54486431302090
-4.39835919685630
-4.82474773986849
-7.51677436270228
-3.45613793128345
-4.02525009847383
-3.98289513134078
-3.35981930981550
-4.04690343962117
-3.35981930981550
-4.22412134997210
-4.23830098840370
-3.38396174643424
-7.51677436270228
-4.16165306242316
-3.41113559117440
-4.75041259016636
-3.67225617474769
-3.89615208474464
-3.89615208474464
-4.32525162806416
-3.51738077953448
-3.99403216238418
-3.63777178434400
-4.07441552423491
-3.99590546973102
-3.41113559117440
-3.37491540798841
-3.38529847602390
-3.48920221619619
-3.63777178434400
-3.37491540798841
-3.78681166106617
-3.42572233548265
-6.96557693182264
-3.51738077953448
-3.54486431302090
-6.13658226019969
-3.43548346673933
-6.32683483193949
-3.85078739760330
-3.54486431302090
-3.91969829437561
-5.22136948835528
-3.41113559117440
-3.54486431302090
-3.46776888171050
-5.35893916964849
-3.37908571215820
-3.49166720103077
-3.36821331035062
-3.51738077953448
-6.13658226019969
-3.49166720103077
-3.54486431302090
-3.85078739760330
-4.92064954816512
-3.78681166106617
-4.75041259016636
-3.70855170056435
-3.35881786607589
-6.88434196726867
-3.57409272861838
-3.69017447477362
-3.80761383337503
-3.41648915038148
-4.22412134997210
-3.60505883530003
-3.35981930981550
-3.72739519408180
-3.87318777215177
-3.37491540798841
-3.99403216238418
-3.78681166106617
-3.67225617474769
-3.74671328240475
-3.99403216238418
-3.39582221839469
-3.35981930981550
-3.67225617474769
-3.39217953669142
-3.45613793128345
-3.36492065652780
-3.41113559117440
-3.57409272861838
-3.48920221619619
-3.62119577254932
-3.38396174643424
-3.82893446232554
-3.35881786607589
-3.94384592780612
-3.74671328240475
-3.67225617474769
-3.50430042260352
-3.74671328240475
-3.74671328240475
-3.37491540798841
-6.13658226019969
-4.62117845029547
-3.62119577254932
-4.04690343962117
-3.76651530709224
-3.91969829437561
-3.37358392864366
-3.98854673917787
-3.36188579701187
-3.36884284933982
-3.49166720103077
-3.43548346673933
-4.70104076325346
-3.57409272861838
-3.36884284933982
-3.36492065652780
-3.38529847602390
-3.51738077953448
-4.18146822572593
-4.51802717397037
-3.72739519408180
-3.57409272861838
-3.35981930981550
-3.49166720103077
-3.54486431302090
-3.43080058267487
-3.69017447477362
-3.63777178434400
-3.36821331035062
-3.49166720103077
-3.35881786607589
-3.36350003810878
-3.41113559117440
-7.51677436270228
-3.63777178434400
-3.70855170056435
-3.41113559117440
-3.67225617474769
-6.32683483193949
-5.10285349098567
-3.60505883530003
-3.36188579701187
-3.60505883530003
-3.38529847602390
-3.70855170056435
-3.59537385757007
-3.62119577254932
-4.04690343962117
-3.67225617474769
-6.13658226019969
-4.80537325294192
-3.54486431302090
-8.30851964543520
-4.36117994373265
-3.51738077953448
-3.72739519408180
-4.18146822572593
-3.67225617474769
-4.10268726764163
-3.96861620186431
-5.19561963925235
-5.52209765844531
-3.76651530709224
-6.96557693182264
-4.10268726764163
-3.63777178434400
-3.89615208474464
-5.72149946848710
-3.38529847602390
-3.55926125758493
-3.44575477136200
-3.67225617474769
-3.99590546973102
-4.70104076325346
-3.76651530709224
-6.96557693182264
-3.39217953669142
-3.82893446232554
-5.43678341719238
-3.60505883530003
-3.46776888171050
-3.49166720103077
-3.63777178434400
-3.87318777215177
-4.80537325294192
-3.40780448707151
-3.38396174643424
-6.32683483193949
-5.35893916964849
-4.04690343962117
-3.37908571215820
-3.51738077953448
-3.76651530709224
-5.16003724877390
-3.39217953669142
-3.41113559117440
-3.43080058267487
-3.54486431302090
-3.54486431302090
-3.53344757888022
-3.62119577254932
-3.74671328240475
-8.30851964543520
-4.36117994373265
-3.42572233548265
-3.72739519408180
-4.13175370976465
-5.97632685697778
-4.90710698796664
-4.22867413632616
-3.62119577254932
-3.87318777215177
-3.91731434035207
-3.98926583723705
-6.60995490933176
-5.72149946848710
-4.32525162806416
-6.13551226203127
-3.85078739760330
-4.13175370976465
-3.80761383337503
-3.57409272861838
-3.90483406103078
-3.87318777215177
-3.37491540798841
-3.39217953669142
-4.32525162806416
-7.51677436270228
-4.75197192192032
-4.60573845159905
-4.98317380277943
-4.36117994373265
-4.25678597745851
-4.99909235413948
-3.42572233548265
-3.35981930981550
-3.35881786607589
-3.44575477136200
-4.86483466373891
-8.30851964543520
-4.32525162806416
-3.49166720103077
-4.41949188749096
-4.25374008977766
-3.89615208474464
-3.46776888171050
-3.43080058267487
-3.37908571215820
-3.49166720103077
-5.52209765844531
-3.36821331035062
-3.36884284933982
-3.49166720103077
-4.75041259016636
-3.37491540798841
-4.68287574027552
-3.39969212552049
-3.55926125758493
-3.39969212552049
-3.89615208474464
-3.37908571215820
-3.57409272861838
-3.67225617474769
-4.37798046760399
-5.36458271982318
-3.36188579701187
-3.49166720103077
-3.55926125758493
-4.04690343962117
-3.37491540798841
-3.67225617474769
-3.49166720103077
-3.67225617474769
-4.04690343962117
-3.70855170056435
-3.80761383337503
-3.45613793128345
-3.39969212552049
-3.54486431302090
-3.43080058267487
-3.43080058267487
-7.51677436270228
-3.74671328240475
-8.30851964543520
-4.80537325294192
-3.36492065652780
-3.96861620186431
-5.81255880014190
-3.57409272861838
-4.92064954816512
-3.43080058267487
-3.35899779831440
-3.35881786607589
-3.74671328240475
-3.49166720103077
-3.49166720103077
-3.46776888171050
-3.57409272861838
-3.54486431302090
-3.49166720103077
-3.43080058267487
-3.46776888171050
-3.41113559117440
-3.42572233548265
-4.92064954816512
-3.42572233548265
-3.39582221839469
-3.35899779831440
-3.44575477136200
-3.35881786607589
-3.59537385757007
-3.85078739760330
-3.63777178434400
-4.51239250025787
-3.46776888171050
-3.44575477136200
-3.94384592780612
-3.57409272861838
-3.82893446232554
-3.44575477136200
-5.10285349098567
-3.78681166106617
-3.42572233548265
-5.19561963925235
-5.04949043097878
-3.43080058267487
-4.51239250025787
-4.99909235413948
-4.04690343962117
-3.76651530709224
-3.87318777215177
-5.84022032487246
-3.35881786607589
-3.47948742757238
-4.51802717397037
-3.39582221839469
-3.36884284933982
-3.58935836831569
-3.67225617474769
-4.60573845159905
-3.85078739760330
-4.92064954816512
-4.99909235413948
-3.62119577254932
-3.76651530709224
-3.54486431302090
-3.51738077953448
-3.41113559117440
-3.36350003810878
-3.36350003810878
-3.99403216238418
-5.10285349098567
-3.72739519408180
-3.51738077953448
-3.74671328240475
-4.10268726764163
-3.37908571215820
-6.60995490933176
-4.36117994373265
-3.63777178434400
-3.90301791102466
-3.57409272861838
-3.49166720103077
-3.70855170056435
-4.19242705787384
-3.49166720103077
-3.43080058267487
-6.32683483193949
-4.82474773986849
-4.66120476781234
-4.39833476848232
-3.39217953669142
-6.96557693182264
-4.62117845029547
-4.05034034046381
-3.90483406103078
-5.43678341719238
-5.19561963925235
-3.47948742757238
-4.56455682680307
-4.19497293563805
-5.04933857992107
-5.56516816340527
-4.08824714110181
-3.90339102090534
-4.01001024907437
-4.45763979817211
-3.78681166106617
-6.34638803408920
-3.91058399054610
-4.16165306242316
-3.38396174643424
-3.55926125758493
-4.44141741269686
-3.99403216238418
-4.41949188749096
-4.23830098840370
-5.04949043097878
-4.44141741269686
-4.51239250025787
-4.82474773986849
-3.54486431302090
-5.19561963925235
-3.91969829437561
-3.36188579701187
-4.28623105787953
-4.28623105787953
-3.90288607879718
-4.43679817116172
-4.78666107744499
-3.95320019384390
-3.67225617474769
-3.57409272861838
-5.81255880014190
-4.29047590097581
-4.78666107744499
-4.04690343962117
-3.40780448707151
-3.60505883530003
-3.85078739760330
-3.94384592780612
-3.43080058267487
-4.16165306242316
-3.60505883530003
-4.56455682680307
-4.10268726764163
-3.44575477136200
-5.36458271982318
-3.74671328240475
-8.30851964543520
-5.56516816340527
-4.90710698796664
-3.55926125758493
-3.57409272861838
-5.04933857992107
-5.81255880014190
-4.92064954816512
-4.60573845159905
-4.90710698796664
-5.36458271982318
-5.97632685697778
-5.52209765844531
-4.18146822572593
-4.04690343962117
-3.69017447477362
-4.80537325294192
-4.15577175378796
-4.36117994373265
-3.37908571215820
-3.42572233548265
-4.68287574027552
-4.10268726764163
-3.99403216238418
-3.76651530709224
-3.69017447477362
-5.97632685697778
-4.46417800327011
-3.55926125758493
-3.39969212552049
-3.94384592780612
-3.40780448707151
-3.44575477136200
-5.52209765844531
-3.69017447477362
-3.96861620186431
-3.46776888171050
-4.56455682680307
-7.51677436270228
-3.63777178434400
-3.57409272861838
-3.41113559117440
-3.42572233548265
-3.53090331113626
-3.60505883530003
-3.49166720103077
-3.38396174643424
-3.38396174643424
-3.54486431302090
-3.48920221619619
-3.72739519408180
-3.39582221839469
-3.60505883530003
-3.35981930981550
-3.80761383337503
-3.74671328240475
-3.57409272861838
-3.39969212552049
-3.60505883530003
-5.97632685697778
-3.74671328240475
-3.54486431302090
-3.93316669458236
-3.60505883530003
-3.74671328240475
-3.36188579701187
-3.82893446232554
-3.72739519408180
-3.70855170056435
-3.70855170056435
-3.78681166106617
-3.69017447477362
-3.37491540798841
-3.67225617474769
-3.70855170056435
-3.54486431302090
-3.36188579701187
-4.47666157118154
-3.51738077953448
-3.74671328240475
-3.49166720103077
-3.63777178434400
-3.40780448707151
-3.57409272861838
-4.70104076325346
-3.70855170056435
-3.60505883530003
-3.36884284933982
-3.42572233548265
-3.43080058267487
-3.54486431302090
-3.60505883530003
-3.36884284933982
-3.35899779831440
-3.44575477136200
-3.46776888171050
-3.38396174643424
-4.22412134997210
-5.56516816340527
-6.60995490933176
-4.68287574027552
-3.41648915038148
-4.04690343962117
-3.57409272861838
-3.76651530709224
-3.57409272861838
-3.59537385757007
-7.51677436270228
-3.39217953669142
-4.59227477617052
-3.82893446232554
-4.51239250025787
-7.51677436270228
-4.23830098840370
-3.63777178434400
-3.51738077953448
-4.60573845159905
-3.62119577254932
-4.59227477617052
-4.75197192192032
-5.22136948835528
-6.60995490933176
-4.30332724128088
-3.98854673917787
-5.35893916964849
-3.57409272861838
-3.70855170056435
-4.99909235413948
-3.38529847602390
-3.85078739760330
-4.56100969592182
-3.62119577254932
-3.60505883530003
-4.90710698796664
-3.89615208474464
-3.60505883530003
-5.56516816340527
-3.67225617474769
-3.78681166106617
-5.19561963925235
-3.72739519408180
-3.36821331035062
-4.68287574027552
-3.39582221839469
-3.45613793128345
-3.87318777215177
-3.65479042155335
-6.13658226019969
-3.36050053086695
-4.56455682680307
-4.86483466373891
-3.36350003810878
-3.82893446232554
-5.36458271982318
-3.63777178434400
-4.62117845029547
-3.54486431302090
-3.49166720103077
-3.37358392864366
-3.70855170056435
-3.36050053086695
-3.59537385757007
-4.10268726764163
-3.37491540798841
-4.46417800327011
-3.76651530709224
-3.37908571215820
-4.22412134997210
-4.36117994373265
-3.67225617474769
-3.76651530709224
-4.75041259016636
-3.99403216238418
-3.49166720103077
-4.05932488035896
-5.22136948835528
-5.22136948835528
-5.72149946848710
-4.20893551070683
-7.51677436270228
-5.52209765844531
-3.69017447477362
-4.07441552423491
-4.60573845159905
-3.39217953669142
-4.04690343962117
-4.26970964918692
-3.70855170056435
-6.13658226019969
-4.68287574027552
-5.35893916964849
-6.60995490933176
-3.46776888171050
-4.92064954816512
-3.58935836831569
-3.87318777215177
-3.87318777215177
-3.69017447477362
-3.57409272861838
-4.51239250025787
-3.36050053086695
-3.43080058267487
-6.60995490933176
-3.65479042155335
-6.88434196726867
-3.38396174643424
-5.35893916964849
-4.90710698796664
-3.51738077953448
-3.87318777215177
-3.37491540798841
-3.42572233548265
-3.70855170056435
-3.54486431302090
-3.37908571215820
-3.38529847602390
-3.60505883530003
-3.46776888171050
-4.46417800327011
-3.35981930981550
-4.80537325294192
-3.54486431302090
-4.68287574027552
-3.60505883530003
-5.04949043097878
-3.54486431302090
-3.50430042260352
-4.44141741269686
-3.36884284933982
-3.35899779831440
-3.99403216238418
-7.51677436270228
-3.46776888171050
-3.63777178434400
-4.71585957407458
-4.92064954816512
-3.82893446232554
-3.44575477136200
-5.04949043097878
-3.58935836831569
-3.36492065652780
-3.53090331113626
-4.22412134997210
-3.49166720103077
-4.82474773986849
-6.32683483193949
-3.70855170056435
-3.46776888171050
-3.43080058267487
-3.80761383337503
-3.37491540798841
-3.87318777215177
-3.44575477136200
-3.39582221839469
-3.40780448707151
-3.70855170056435
-3.39217953669142
-3.36350003810878
-6.60995490933176
-3.39969212552049
-3.87318777215177
-3.39582221839469
-3.57409272861838
-4.33934418253454
-3.51738077953448
-3.65479042155335
-3.60505883530003
-3.74671328240475
-3.99403216238418
-3.39582221839469
-3.54486431302090
-3.40780448707151
-3.48920221619619
-3.36188579701187
-3.53344757888022
-6.96557693182264
-3.41113559117440
-8.30851964543520
-3.44575477136200
-3.49166720103077
-3.74671328240475
-4.36117994373265
-3.60505883530003
-3.74671328240475
-4.10268726764163
-4.10268726764163
-3.43080058267487
-4.43679817116172
-3.40780448707151
-4.15577175378796
-3.87318777215177
-3.58935836831569
-3.39582221839469
-4.36117994373265
-3.39217953669142
-3.65479042155335
-3.65479042155335
-3.63777178434400
-3.36350003810878
-3.78681166106617
-3.36188579701187
-8.30851964543520
-4.02011884202419
-3.74671328240475
-3.67225617474769
-3.37908571215820
-3.43080058267487
-3.38396174643424
-4.28623105787953
-5.81255880014190
-3.46776888171050
-5.52209765844531
-3.70855170056435
-3.57409272861838
-3.45613793128345
-3.70855170056435
-3.43080058267487
-3.43080058267487
-3.37908571215820
-4.56455682680307
-3.54486431302090
-3.69017447477362
-3.67225617474769
-3.51738077953448
-3.42572233548265
-4.25678597745851
-3.78681166106617
-3.69017447477362
-3.38529847602390
-3.45613793128345
-3.36821331035062
-3.48920221619619
-3.43080058267487
-3.40780448707151
-3.36492065652780
-3.49166720103077
-3.60505883530003
-4.90710698796664
-3.63777178434400
-6.60995490933176
-3.96535490267266
-3.63777178434400
-3.35881786607589
-4.35831984271604
-3.36350003810878
-4.16840598469929
-3.78681166106617
-5.52209765844531
-3.37491540798841
-4.36117994373265
-3.37491540798841
-3.87318777215177
-3.80761383337503
-3.54486431302090
-3.62119577254932
-5.43678341719238
-3.67225617474769
-3.72739519408180
-5.04949043097878
-3.47948742757238
-3.63777178434400
-6.60995490933176
-3.43080058267487
-3.60505883530003
-3.85078739760330
-5.52209765844531
-3.46776888171050
-5.56516816340527
-4.20893551070683
-5.56516816340527
-3.41113559117440
-3.44575477136200
-3.70855170056435
-3.37908571215820
-3.78681166106617
-3.78681166106617
-3.43080058267487
-3.62119577254932
-4.68287574027552
-6.60995490933176
-5.56516816340527
-4.04690343962117
-8.30851964543520
-4.71585957407458
-4.60573845159905
-3.82893446232554
-3.35881786607589
-3.48920221619619
-4.75197192192032
-3.43080058267487
-4.10268726764163
-3.35981930981550
-4.04690343962117
-3.46776888171050
-4.22337235993523
-3.89615208474464
-3.94754062217515
-5.52209765844531
-3.74671328240475
-4.43679817116172
-8.30851964543520
-4.36117994373265
-3.43548346673933
-6.32683483193949
-3.80761383337503
-5.96208045884513
-6.13658226019969
-4.41949188749096
-3.89615208474464
-3.74671328240475
-6.60995490933176
-3.78681166106617
-4.23830098840370
-3.37908571215820
-5.04949043097878
-4.25678597745851
-3.37358392864366
-5.22136948835528
-5.04949043097878
-4.10268726764163
-4.16165306242316
-3.60505883530003
-3.43080058267487
-5.56516816340527
-3.55926125758493
-3.39217953669142
-4.10925493329605
-3.49166720103077
-4.51802717397037
-3.58935836831569
-5.04949043097878
-3.53090331113626
-3.63777178434400
-3.42572233548265
-3.41113559117440
-3.53090331113626
-3.43080058267487
-3.43080058267487
-3.38396174643424
-3.37491540798841
-3.41113559117440
-3.51738077953448
-3.36050053086695
-3.74671328240475
-3.43080058267487
-3.38396174643424
-3.41113559117440
-3.38396174643424
-3.43080058267487
-3.60505883530003
-3.43080058267487
-3.60505883530003
-3.43080058267487
-3.48920221619619
-3.43080058267487
-3.42572233548265
-3.43080058267487
-3.51738077953448
-3.43080058267487
-3.37358392864366
-3.43080058267487
-3.39969212552049
-3.47948742757238
-3.39582221839469
-3.48920221619619
-3.40780448707151
-3.39969212552049
-3.46776888171050
-3.78681166106617
-3.43080058267487
-3.48920221619619
-3.54486431302090
-3.37358392864366
-3.39217953669142
-3.72739519408180
-3.41113559117440
-3.60505883530003
-3.37358392864366
-3.43080058267487
-3.41113559117440
-3.48920221619619
-3.63777178434400
-3.41113559117440
-3.41113559117440
-3.54486431302090
-3.40780448707151
-5.81255880014190
-8.30851964543520
-3.63777178434400
-3.44575477136200
-3.54486431302090
-3.40780448707151
-3.37491540798841
-3.54486431302090
-3.72739519408180
-3.45613793128345
-3.36350003810878
-3.41113559117440
-6.32683483193949
-5.72149946848710
-3.57409272861838
-6.88434196726867
-3.38529847602390
-3.37908571215820
-3.74671328240475
-3.62119577254932
-3.85078739760330
-3.70855170056435
-4.92064954816512
-4.82474773986849
-3.51738077953448
-3.54486431302090
-4.99909235413948
-4.99909235413948
-3.49166720103077
-3.70855170056435
-3.49166720103077
-3.72739519408180
-3.63777178434400
-4.22412134997210
-3.54486431302090
-3.67225617474769
-3.43548346673933
-3.38396174643424
-5.52209765844531
-3.51738077953448
-3.51738077953448
-3.36350003810878
-3.55926125758493
-3.65479042155335
-4.62117845029547
-3.63777178434400
-3.45652094645855
-3.54486431302090
-3.55926125758493
-3.38396174643424
-5.19561963925235
-4.36117994373265
-3.76651530709224
-3.44575477136200
-3.49166720103077
-3.54486431302090
-3.36188579701187
-5.19561963925235
-3.63777178434400
-4.51802717397037
-3.54486431302090
-3.45652094645855
-3.37491540798841
-3.54486431302090
-3.70855170056435
-3.48920221619619
-3.87318777215177
-3.45613793128345
-5.52209765844531
-6.88434196726867
-5.56516816340527
-5.52209765844531
-3.36492065652780
-3.39969212552049
-3.89615208474464
-3.46776888171050
-3.80761383337503
-4.22412134997210
-5.61635154873200
-4.51239250025787
-3.46776888171050
-3.85078739760330
-4.46417800327011
-4.78666107744499
-3.94384592780612
-3.70855170056435
-5.10285349098567
-3.41648915038148
-3.51738077953448
-5.52209765844531
-4.56455682680307
-3.60505883530003
-4.92064954816512
-3.37908571215820
-4.10268726764163
-3.51738077953448
-3.46776888171050
-3.44575477136200
-4.04690343962117
-4.75041259016636
-3.85078739760330
-3.45652094645855
-3.80761383337503
-3.37491540798841
-3.38529847602390
-5.19561963925235
-5.04949043097878
-3.57409272861838
-3.51738077953448
-3.54486431302090
-4.43679817116172
-7.35922266491925
-3.43548346673933
-4.26094003028709
-3.43548346673933
-5.97632685697778
-3.60505883530003
-3.87318777215177
-3.45613793128345
-3.41113559117440
-3.42572233548265
-3.43080058267487
-3.78681166106617
-3.43080058267487
-3.35899779831440
-3.47948742757238
-4.80537325294192
-3.74671328240475
-3.67225617474769
-7.35922266491925
-3.37908571215820
-3.42572233548265
-3.37908571215820
-6.13658226019969
-3.63777178434400
-3.37491540798841
-4.86149978216614
-3.49166720103077
-4.95177748714107
-3.42572233548265
-3.89615208474464
-3.54486431302090
-3.41648915038148
-3.42572233548265
-3.38396174643424
-4.29047590097581
-3.70855170056435
-6.13658226019969
-3.48920221619619
-4.20893551070683
-4.82474773986849
-4.10268726764163
-3.37358392864366
-3.35899779831440
-3.70855170056435
-4.02011884202419
-3.80761383337503
-3.45652094645855
-4.68287574027552
-3.38529847602390
-3.45613793128345
-3.57409272861838
-3.37908571215820
-3.99403216238418
-3.35899779831440
-3.63777178434400
-3.78681166106617
-4.25678597745851
-3.35899779831440
-4.39835919685630
-3.48920221619619
-3.99403216238418
-3.48920221619619
-3.41113559117440
-3.43080058267487
-3.53344757888022
-3.49166720103077
-3.41113559117440
-3.63777178434400
-3.48920221619619
-5.52209765844531
-3.43080058267487
-3.37358392864366
-3.44575477136200
-3.74671328240475
-3.54486431302090
-4.59227477617052
-3.46776888171050
-3.99403216238418
-3.37491540798841
-5.81255880014190
-3.57409272861838
-3.39582221839469
-3.46776888171050
-3.44575477136200
-4.22412134997210
-3.99403216238418
-3.37491540798841
-3.39582221839469
-3.37491540798841
-3.39582221839469
-3.74671328240475
-3.51738077953448
-4.70104076325346
-3.35881786607589
-3.60505883530003
-3.65479042155335
-3.36492065652780
-3.48920221619619
-3.51738077953448
-3.39582221839469
-3.39582221839469
-3.67225617474769
-3.46776888171050
-4.46417800327011
-3.38396174643424
-3.53344757888022
-3.54486431302090
-3.39582221839469
-5.19561963925235
-3.37491540798841
-3.43080058267487
-3.37491540798841
-3.67225617474769
-3.37908571215820
-3.89615208474464
-3.48920221619619
-4.80537325294192
-3.43080058267487
-3.36050053086695
-3.43080058267487
-3.48920221619619
-3.37491540798841
-3.38396174643424
-3.46776888171050
-3.39582221839469
-3.43548346673933
-3.35981930981550
-3.43080058267487
-3.40780448707151
-3.58935836831569
-3.46776888171050
-5.97632685697778
-3.78681166106617
-3.37908571215820
-3.45613793128345
-5.97632685697778
-3.51738077953448
-3.43080058267487
-3.39582221839469
-3.63777178434400
-4.56455682680307
-3.80761383337503
-4.29047590097581
-4.10268726764163
-3.41113559117440
-3.39217953669142
-3.39582221839469
-6.96557693182264
-3.51738077953448
-3.35981930981550
-3.94384592780612
-3.94384592780612
-3.60505883530003
-3.48920221619619
-3.48920221619619
-3.57409272861838
-3.38396174643424
-3.40780448707151
-3.87318777215177
-3.35981930981550
-3.65479042155335
-3.41648915038148
-3.53344757888022
-3.35981930981550
-3.48920221619619
-3.36050053086695
-3.40780448707151
-3.41113559117440
-3.51738077953448
-3.67225617474769
-4.36117994373265
-3.49166720103077
-3.38396174643424
-3.51738077953448
-3.41113559117440
-3.74671328240475
-3.39217953669142
-3.43080058267487
-3.42572233548265
-3.43080058267487
-3.38396174643424
-3.43080058267487
-3.44575477136200
-3.47948742757238
-3.74671328240475
-3.57409272861838
-3.70855170056435
-3.43080058267487
-3.47948742757238
-3.60505883530003
-8.30851964543520
-3.39582221839469
-3.37908571215820
-3.39582221839469
-3.76651530709224
-3.41113559117440
-3.35899779831440
-3.41113559117440
-3.55926125758493
-3.37491540798841
-3.38396174643424
-3.67225617474769
-5.56516816340527
-3.62119577254932
-3.46776888171050
-3.43080058267487
-3.60505883530003
-3.51738077953448
-3.39217953669142
-3.40780448707151
-3.55926125758493
-3.37491540798841
-3.60505883530003
-3.55926125758493
-3.76651530709224
-4.33934418253454
-3.43080058267487
-3.70855170056435
-3.51738077953448
-3.86325021001573
-4.33934418253454
-3.78681166106617
-3.57409272861838
-3.72739519408180
-3.43080058267487
-4.60573845159905
-3.45613793128345
-4.33934418253454
-3.35881786607589
-3.43080058267487
-4.25678597745851
-3.41113559117440
-8.30851964543520
-3.39217953669142
-3.44575477136200
-3.43080058267487
-3.40780448707151
-3.43080058267487
-3.54486431302090
-3.74671328240475
-3.67225617474769
-3.70855170056435
-3.78681166106617
-3.54486431302090
-3.41113559117440
-3.53090331113626
-3.57409272861838
-3.38396174643424
-3.57409272861838
-3.39582221839469
-3.38396174643424
-3.43080058267487
-5.22136948835528
-3.46776888171050
-4.62117845029547
-3.63777178434400
-3.39582221839469
-3.78681166106617
-3.43548346673933
-3.41113559117440
-3.74671328240475
-3.48920221619619
-3.69017447477362
-3.55926125758493
-3.85078739760330
-4.04690343962117
-3.69017447477362
-3.67225617474769
-3.78681166106617
-4.32525162806416
-3.57409272861838
-3.46776888171050
-3.70855170056435
-3.74671328240475
-3.62119577254932
-3.43080058267487
-3.67225617474769
-3.74671328240475
-4.30332724128088
-3.51738077953448
-3.49166720103077
-3.38529847602390
-3.60505883530003
-3.70855170056435
-3.43548346673933
-4.47666157118154
-5.96208045884513
-4.36117994373265
-4.05932488035896
-3.35899779831440
-3.70855170056435
-3.58935836831569
-3.38396174643424
-3.60505883530003
-3.74671328240475
-3.85078739760330
-5.10285349098567
-3.62119577254932
-3.67225617474769
-3.36350003810878
-3.63777178434400
-3.89615208474464
-4.51802717397037
-4.26970964918692
-3.51738077953448
-4.82474773986849
-4.86149978216614
-6.32683483193949
-5.10285349098567
-5.04949043097878
-3.90725272488098
-3.78681166106617
-4.62117845029547
-3.99403216238418
-6.60995490933176
-3.44575477136200
-3.45652094645855
-3.51738077953448
-3.43080058267487
-3.41113559117440
-3.94384592780612
-3.67225617474769
-6.88434196726867
-6.13551226203127
-3.89615208474464
-3.76651530709224
-3.98926583723705
-4.86483466373891
-3.36492065652780
-3.94384592780612
-3.44575477136200
-3.35899779831440
-3.74671328240475
-5.04949043097878
-4.41949188749096
-3.37358392864366
-3.54486431302090
-4.04690343962117
-4.80537325294192
-3.82893446232554
-3.40780448707151
-4.82474773986849
-4.04690343962117
-3.63777178434400
-4.56455682680307
-3.46776888171050
-3.41113559117440
-3.65479042155335
-3.35899779831440
-3.82893446232554
-3.37908571215820
-7.51677436270228
-4.51239250025787
-5.72149946848710
-3.67225617474769
-3.36188579701187
-3.55926125758493
-3.44575477136200
-3.57409272861838
-4.51802717397037
-3.67225617474769
-3.99403216238418
-5.12010189161580
-4.51239250025787
-5.22136948835528
-6.32683483193949
-5.72149946848710
-3.85078739760330
-5.10285349098567
-4.22412134997210
-5.56516816340527
-3.42572233548265
-3.67225617474769
-3.35899779831440
-3.37908571215820
-3.53344757888022
-3.74671328240475
-3.67225617474769
-4.13175370976465
-3.89615208474464
-3.57409272861838
-3.67225617474769
-3.93295881761625
-4.51239250025787
-3.70855170056435
-3.87318777215177
-3.40780448707151
-3.78681166106617
-3.78681166106617
-6.13658226019969
-5.04949043097878
-3.36492065652780
-3.49166720103077
-3.67225617474769
-3.76651530709224
-3.65479042155335
-4.16840598469929
-4.05034034046381
-4.70104076325346
-4.26970964918692
-3.96861620186431
-3.67225617474769
-3.60505883530003
-3.38396174643424
-3.99403216238418
-4.51239250025787
-4.18146822572593
-4.29047590097581
-4.48781963916817
-3.91484002819427
-5.04949043097878
-5.81255880014190
-6.56603698924937
-3.92612631141599
-4.35831984271604
-6.88434196726867
-4.59227477617052
-3.95320019384390
-5.28743185871760
-3.94384592780612
-5.43678341719238
-4.82474773986849
-4.28623105787953
-3.70855170056435
-4.60573845159905
-4.26970964918692
-6.96557693182264
-4.82474773986849
-7.35922266491925
-3.93704034749358
-6.60995490933176
-4.99909235413948
-3.44575477136200
-4.51239250025787
-4.15577175378796
-4.25678597745851
-3.94384592780612
-3.70855170056435
-5.72149946848710
-4.28623105787953
-4.62117845029547
-3.39217953669142
-5.28743185871760
-4.39833476848232
-4.18146822572593
-6.88434196726867
-3.74671328240475
-7.51677436270228
-3.72739519408180
-3.39582221839469
-4.16165306242316
-4.04167101507205
-4.78666107744499
-4.23830098840370
-5.72149946848710
-4.78666107744499
-6.88434196726867
-4.39835919685630
-4.35831984271604
-4.32102280236069
-4.70104076325346
-3.90595934646343
-4.09857226293612
-3.92295684536505
-3.98289513134078
-4.26970964918692
-3.98854673917787
-3.99403216238418
-4.15577175378796
-4.25374008977766
-4.15577175378796
-3.90299834060810
-4.75041259016636
-3.57409272861838
-3.90901008620879
-4.66120476781234
-4.78666107744499
-4.51802717397037
-3.91259657880967
-4.04167101507205
-4.18146822572593
-5.35893916964849
-3.98854673917787
-3.46776888171050
-4.02011884202419
-5.81255880014190
-5.68165467808935
-3.76651530709224
-6.13658226019969
-3.92952917865503
-5.10285349098567
-3.94384592780612
-4.01748554658170
-4.59227477617052
-5.81255880014190
-5.52209765844531
-6.32683483193949
-6.32683483193949
-3.94384592780612
-4.32525162806416
-3.45613793128345
-4.90710698796664
-5.22136948835528
-4.01001024907437
-4.51802717397037
-5.35893916964849
-3.90335791549395
-4.75041259016636
-4.78666107744499
-3.90335791549395
-4.46417800327011
-4.11254258257249
-4.22337235993523
-4.56455682680307
-4.22337235993523
-4.19497293563805
-3.92001977522388
-4.86483466373891
-4.05034034046381
-3.76651530709224
-6.88434196726867
-4.26970964918692
-3.90335791549395
-4.07827008244091
-4.13175370976465
-4.01001024907437
-5.22136948835528
-4.35831984271604
-4.12030521227423
-5.84022032487246
-5.10285349098567
-3.36492065652780
-3.85078739760330
-4.10925493329605
-5.81255880014190
-4.60573845159905
-6.60995490933176
-4.11254258257249
-4.90710698796664
-4.36117994373265
-4.19497293563805
-3.93743853870019
-4.80537325294192
-5.16003724877390
-4.75041259016636
-4.33934418253454
-3.36492065652780
-3.43080058267487
-6.13658226019969
-7.51677436270228
-4.10925493329605
-4.62117845029547
-4.01748554658170
-4.16840598469929
-4.01748554658170
-3.98926583723705
-4.09532475978863
-4.25374008977766
-4.46417800327011
-4.15577175378796
-4.90710698796664
-4.01001024907437
-4.13173377300632
-3.63777178434400
-3.74671328240475
-4.45763979817211
-3.76651530709224
-4.20893551070683
-4.16840598469929
-4.62117845029547
-4.16840598469929
-4.71585957407458
-3.94384592780612
-4.56455682680307
-3.74671328240475
-3.89615208474464
-4.39835919685630
-4.48781963916817
-5.10285349098567
-4.56100969592182
-6.13658226019969
-3.80761383337503
-5.56516816340527
-3.90301791102466
-5.10285349098567
-4.07827008244091
-7.51677436270228
-4.56100969592182
-8.30851964543520
-3.98926583723705
-3.72739519408180
-3.43080058267487
-4.06863214140464
-4.25374008977766
-4.62117845029547
-4.43679817116172
-4.44141741269686
-5.04933857992107
-4.46417800327011
-5.72149946848710
-3.90299834060810
-4.16840598469929
-4.51239250025787
-3.98854673917787
-5.61635154873200
-4.53795148731277
-4.05034034046381
-3.90593540429093
-5.97632685697778
-3.85078739760330
-4.22867413632616
-4.51802717397037
-3.90485167919236
-6.56603698924937
-5.61635154873200
-4.16840598469929
-5.97632685697778
-6.13658226019969
-3.51738077953448
-4.51239250025787
-3.92001977522388
-5.19561963925235
-5.61635154873200
-4.46417800327011
-5.22136948835528
-3.91849565263861
-5.97632685697778
-4.82474773986849
-4.03330982542845
-4.75041259016636
-8.30851964543520
-5.72149946848710
-4.86149978216614
-5.68165467808935
-5.36458271982318
-3.50430042260352
-3.48920221619619
-6.13658226019969
-5.35893916964849
-3.95320019384390
-4.90710698796664
-3.91969829437561
-3.98926583723705
-4.20893551070683
-3.91969829437561
-4.53795148731277
-3.90725272488098
-4.39835919685630
-4.68287574027552
-4.05034034046381
-4.71585957407458
-3.93295881761625
-4.65134879502056
-3.99590546973102
-4.68287574027552
-4.04690343962117
-3.70855170056435
-4.41949188749096
-4.59227477617052
-4.46417800327011
-4.71585957407458
-4.28623105787953
-4.28623105787953
-4.51239250025787
-3.94550321954562
-3.58935836831569
-4.43679817116172
-3.54486431302090
-3.65479042155335
-4.75041259016636
-4.30332724128088
-5.10285349098567
-4.82474773986849
-3.78681166106617
-4.48781963916817
-3.89615208474464
-5.10285349098567
-3.89615208474464
-3.70855170056435
-5.35893916964849
-4.46417800327011
-8.30851964543520
-4.43679817116172
-6.32683483193949
-3.94384592780612
-3.48920221619619
-4.10268726764163
-5.04949043097878
-4.17483692579261
-4.53795148731277
-3.54486431302090
-4.15577175378796
-3.51738077953448
-4.41949188749096
-4.46417800327011
-4.15577175378796
-4.90710698796664
-4.10925493329605
-3.90288607879718
-5.72149946848710
-4.56100969592182
-4.30332724128088
-4.16840598469929
-4.15201953484582
-3.91969829437561
-3.94384592780612
-4.13135861798134
-3.94384592780612
-4.56455682680307
-5.19561963925235
-3.62119577254932
-3.74671328240475
-6.32683483193949
-4.30332724128088
-4.35831984271604
-5.81255880014190
-4.75041259016636
-3.95493452247732
-4.35831984271604
-5.52209765844531
-3.57409272861838
-5.56516816340527
-3.60505883530003
-3.37358392864366
-4.99909235413948
-3.51738077953448
-6.32683483193949
-3.67225617474769
-4.11254258257249
-3.60505883530003
-3.39582221839469
-3.44575477136200
-3.65479042155335
-3.58935836831569
-4.43679817116172
-5.19561963925235
-3.63777178434400
-3.49166720103077
-3.51738077953448
-3.43080058267487
-3.44575477136200
-5.56516816340527
-3.78681166106617
-4.19242705787384
-4.10925493329605
-3.46776888171050
-4.04690343962117
-3.37491540798841
-3.43548346673933
-3.36188579701187
-6.60995490933176
-3.37358392864366
-3.54486431302090
-4.43679817116172
-4.28623105787953
-3.99403216238418
-5.97632685697778
-3.58935836831569
-3.70855170056435
-3.38396174643424
-4.56455682680307
-6.56603698924937
-8.30851964543520
-3.43080058267487
-3.39582221839469
-3.43080058267487
-3.49166720103077
-3.35899779831440
-3.44575477136200
-3.49166720103077
-4.08824714110181
-5.52209765844531
-4.70104076325346
-3.99403216238418
-3.96861620186431
-4.25678597745851
-3.50430042260352
-4.90710698796664
-3.37908571215820
-3.49166720103077
-3.70855170056435
-4.75041259016636
-3.51738077953448
-3.42572233548265
-3.44575477136200
-6.88434196726867
-3.78681166106617
-3.82893446232554
-3.74671328240475
-3.35899779831440
-3.85078739760330
-3.82893446232554
-3.70855170056435
-3.44575477136200
-3.37491540798841
-3.46776888171050
-3.43080058267487
-3.76651530709224
-4.36117994373265
-4.16840598469929
-3.94384592780612
-3.87318777215177
-7.51677436270228
-6.32683483193949
-3.51738077953448
-3.49166720103077
-3.74671328240475
-4.75197192192032
-3.57409272861838
-3.74671328240475
-4.82474773986849
-3.95493452247732
-3.78681166106617
-4.62117845029547
-4.98317380277943
-4.99909235413948
-3.69017447477362
-6.60995490933176
-6.56603698924937
-4.22412134997210
-3.78681166106617
-3.78681166106617
-3.39217953669142
-3.51738077953448
-3.36188579701187
-4.60573845159905
-3.78681166106617
-5.12010189161580
-5.28743185871760
-4.23830098840370
-5.72149946848710
-3.91969829437561
-3.57409272861838
-6.60995490933176
-3.39969212552049
-3.38396174643424
-3.99403216238418
-3.92295684536505
-3.72739519408180
-3.49166720103077
-4.04690343962117
-3.99403216238418
-4.22412134997210
-3.60505883530003
-3.47948742757238
-4.99909235413948
-3.36350003810878
-3.45652094645855
-3.94384592780612
-3.39582221839469
-3.57409272861838
-3.43080058267487
-6.34638803408920
-3.48920221619619
-3.63777178434400
-4.82474773986849
-3.46776888171050
-3.67225617474769
-3.69017447477362
-3.62119577254932
-3.43548346673933
-6.32683483193949
-3.51738077953448
-3.37908571215820
-3.67225617474769
-3.99403216238418
-3.57409272861838
-3.70855170056435
-4.30332724128088
-3.60505883530003
-3.44575477136200
-3.55926125758493
-4.80537325294192
-3.35881786607589
-5.04949043097878
-3.54486431302090
-5.56516816340527
-3.70855170056435
-3.78681166106617
-4.15577175378796
-3.87318777215177
-3.42572233548265
-3.70855170056435
-4.51802717397037
-3.37908571215820
-4.10268726764163
-4.29047590097581
-5.52209765844531
-6.60995490933176
-3.70855170056435
-3.72739519408180
-3.67225617474769
-3.37908571215820
-3.42572233548265
-3.78681166106617
-3.63777178434400
-3.51738077953448
-5.35893916964849
-3.60505883530003
-4.70104076325346
-4.82474773986849
-6.60995490933176
-3.76651530709224
-3.45613793128345
-4.62117845029547
-3.36350003810878
-5.36458271982318
-3.43080058267487
-4.56100969592182
-3.58935836831569
-6.32683483193949
-4.22412134997210
-5.10285349098567
-4.90710698796664
-3.58935836831569
-4.37798046760399
-5.22136948835528
-4.86149978216614
-4.15577175378796
-3.91484002819427
-6.13658226019969
-3.92883826604095
-3.67225617474769
-4.82474773986849
-3.36884284933982
-4.43679817116172
-4.82474773986849
-4.04690343962117
-3.74671328240475
-4.14355194369854
-4.51802717397037
-4.05034034046381
-4.75041259016636
-4.90710698796664
-3.91316904794019
-4.19242705787384
-3.74671328240475
-4.70104076325346
-3.35899779831440
-3.38396174643424
-4.30332724128088
-5.97632685697778
-4.23830098840370
-3.43080058267487
-5.10285349098567
-3.92883826604095
-3.74671328240475
-5.72149946848710
-4.86483466373891
-3.46776888171050
-3.99403216238418
-4.29047590097581
-8.30851964543520
-3.60505883530003
-4.51239250025787
-6.13658226019969
-4.20893551070683
-3.54486431302090
-3.43080058267487
-3.74671328240475
-4.04690343962117
-5.52209765844531
-3.87318777215177
-4.98317380277943
-4.33934418253454
-4.07441552423491
-4.60573845159905
-3.54486431302090
-3.65479042155335
-6.88434196726867
-4.68287574027552
-3.54486431302090
-5.98535461756596
-4.98317380277943
-4.51802717397037
-4.98317380277943
-4.17483692579261
-5.22136948835528
-3.87318777215177
-3.90396845241379
-3.36492065652780
-5.22136948835528
-3.94384592780612
-3.87318777215177
-4.99909235413948
-5.61635154873200
-4.29047590097581
-4.18146822572593
-3.70855170056435
-3.82893446232554
-4.22867413632616
-4.19242705787384
-3.51738077953448
-4.59227477617052
-4.15577175378796
-3.49166720103077
-3.99403216238418
-3.91259657880967
-4.29047590097581
-4.10268726764163
-4.04690343962117
-5.27679805658549
-6.88434196726867
-4.29047590097581
-5.52209765844531
-3.37358392864366
-6.13658226019969
-3.78681166106617
-3.39582221839469
-3.44575477136200
-3.43080058267487
-3.67225617474769
-3.43080058267487
-3.37908571215820
-3.58935836831569
-3.78681166106617
-4.75041259016636
-4.43679817116172
-6.96557693182264
-6.60995490933176
-6.13658226019969
-5.72149946848710
-3.63777178434400
-3.62119577254932
-5.52209765844531
-5.72149946848710
-7.51677436270228
-3.99403216238418
-4.41949188749096
-3.80761383337503
-3.60505883530003
-4.29047590097581
-4.09857226293612
-6.96557693182264
-4.44141741269686
-3.74671328240475
-4.65134879502056
-4.70104076325346
-4.75041259016636
-4.04167101507205
-6.13658226019969
-3.63777178434400
-3.74671328240475
-3.80761383337503
-3.89615208474464
-3.36350003810878
-4.75041259016636
-3.82893446232554
-3.51738077953448
-3.63777178434400
-4.92064954816512
-4.95177748714107
-3.63777178434400
-3.60505883530003
-5.22136948835528
-3.41113559117440
-3.89615208474464
-4.16165306242316
-4.60573845159905
-4.75197192192032
-3.76651530709224
-3.36350003810878
-4.36117994373265
-3.70855170056435
-3.44575477136200
-3.37908571215820
-3.59537385757007
-6.32683483193949
-3.41113559117440
-3.78681166106617
-3.60505883530003
-3.58935836831569
-5.19561963925235
-7.51677436270228
-3.85078739760330
-3.76651530709224
-4.75041259016636
-4.39835919685630
-3.51738077953448
-3.49166720103077
-3.67225617474769
-5.56516816340527
-3.63777178434400
-4.99909235413948
-5.10285349098567
-4.59227477617052
-4.60573845159905
-4.51802717397037
-4.41949188749096
-4.41949188749096
-3.54486431302090
-4.15577175378796
-3.62119577254932
-4.98317380277943
-4.22412134997210
-3.78681166106617
-4.51239250025787
-5.56516816340527
-3.99403216238418
-8.30851964543520
-3.80761383337503
-4.10268726764163
-3.63777178434400
-3.54486431302090
-3.41648915038148
-4.39833476848232
-3.43080058267487
-4.35831984271604
-3.57409272861838
-3.85078739760330
-3.57409272861838
-3.70855170056435
-3.82893446232554
-3.69017447477362
-4.80537325294192
-3.69017447477362
-3.49166720103077
-4.02011884202419
-3.39217953669142
-3.85078739760330
-3.49166720103077
-3.35899779831440
-3.51738077953448
-3.53344757888022
-3.40780448707151
-3.51738077953448
-3.74671328240475
-3.78681166106617
-3.37358392864366
-3.76651530709224
-3.65479042155335
-3.67225617474769
-3.78681166106617
-5.04933857992107
-3.99590546973102
-3.74671328240475
-3.78681166106617
-3.74671328240475
-4.75041259016636
-3.54486431302090
-8.30851964543520
-3.99403216238418
-5.81255880014190
-5.81255880014190
-3.85078739760330
-4.90710698796664
-3.67225617474769
-3.70855170056435
-4.56100969592182
-7.51677436270228
-5.12010189161580
-3.87318777215177
-3.67225617474769
-6.60995490933176
-3.87318777215177
-3.38529847602390
-3.85078739760330
-3.36884284933982
-4.65235989826269
-3.63777178434400
-3.53090331113626
-3.82893446232554
-3.80761383337503
-3.45613793128345
-4.92064954816512
-3.80761383337503
-3.60505883530003
-3.37358392864366
-3.51738077953448
-3.99403216238418
-3.87318777215177
-5.19561963925235
-5.52209765844531
-5.22136948835528
-3.90725272488098
-4.05932488035896
-3.60505883530003
-3.82893446232554
-3.39217953669142
-3.87318777215177
-4.32525162806416
-4.62117845029547
-3.43548346673933
-4.80537325294192
-4.16165306242316
-4.43679817116172
-4.86149978216614
-3.51738077953448
-3.63777178434400
-3.60505883530003
-3.90301791102466
-4.65134879502056
-3.87318777215177
-3.70855170056435
-3.94384592780612
-6.13658226019969
-4.22412134997210
-3.94115186601049
-3.85078739760330
-3.70855170056435
-5.97632685697778
-5.04949043097878
-3.43080058267487
-3.89615208474464
-5.81255880014190
-5.72149946848710
-3.91316904794019
-8.30851964543520
-5.27679805658549
-3.78681166106617
-3.82893446232554
-4.12030521227423
-4.36117994373265
-3.80761383337503
-4.51239250025787
-5.04949043097878
-3.46776888171050
-5.19561963925235
-5.35893916964849
-4.92064954816512
-5.96208045884513
-4.62117845029547
-4.29047590097581
-3.94384592780612
-3.35899779831440
-3.36884284933982
-3.67225617474769
-3.37491540798841
-3.72739519408180
-3.35899779831440
-3.41648915038148
-3.54486431302090
-3.43080058267487
-3.94384592780612
-3.44575477136200
-4.62117845029547
-3.63777178434400
-3.51738077953448
-3.35981930981550
-6.88434196726867
-3.53090331113626
-4.22412134997210
-3.46776888171050
-5.28743185871760
-3.43548346673933
-3.43080058267487
-3.67225617474769
-3.70855170056435
-3.63777178434400
-3.36050053086695
-3.46776888171050
-4.51802717397037
-3.74671328240475
-3.54486431302090
-3.44575477136200
-3.42572233548265
-3.43080058267487
-3.78681166106617
-3.49166720103077
-3.44575477136200
-3.63777178434400
-4.82474773986849
-4.37798046760399
-3.41113559117440
-3.78681166106617
-4.46417800327011
-3.74671328240475
-3.39217953669142
-3.80761383337503
-3.87318777215177
-5.52209765844531
-3.41648915038148
-3.78681166106617
-3.63777178434400
-3.78681166106617
-5.35893916964849
-3.37491540798841
-3.57409272861838
-3.74671328240475
-3.99403216238418
-3.57409272861838
-3.65479042155335
-3.72739519408180
-3.87318777215177
-3.36492065652780
-3.63777178434400
-3.38529847602390
-3.53344757888022
-3.49166720103077
-3.49166720103077
-3.72739519408180
-4.22412134997210
-3.36188579701187
-3.78681166106617
-3.55926125758493
-3.45652094645855
-6.32683483193949
-5.81255880014190
-3.63777178434400
-3.80761383337503
-4.20893551070683
-4.13173377300632
-3.70855170056435
-3.89615208474464
-6.88434196726867
-6.60995490933176
-7.35922266491925
-3.58935836831569
-5.19561963925235
-4.90710698796664
-3.51738077953448
-4.10268726764163
-5.04949043097878
-6.13658226019969
-4.16165306242316
-3.43080058267487
-3.54486431302090
-3.90593540429093
-3.99403216238418
-3.35981930981550
-4.29047590097581
-3.58935836831569
-3.91969829437561
-4.70104076325346
-3.39217953669142
-3.87318777215177
-3.49166720103077
-3.43080058267487
-6.60995490933176
-3.82893446232554
-7.51677436270228
-3.37908571215820
-3.46776888171050
-3.94384592780612
-3.49166720103077
-4.16165306242316
-4.68287574027552
-3.99403216238418
-3.89615208474464
-3.55926125758493
-4.92064954816512
-3.60505883530003
-6.13658226019969
-3.41113559117440
-6.32683483193949
-3.54486431302090
-4.26970964918692
-3.80761383337503
-3.55926125758493
-4.16840598469929
-6.60995490933176
-4.92064954816512
-4.43679817116172
-4.16840598469929
-3.89615208474464
-3.74671328240475
-4.53795148731277
-5.35893916964849
-4.26970964918692
-5.72149946848710
-4.04167101507205
-4.62117845029547
-4.99909235413948
-4.41949188749096
-5.81255880014190
-3.87318777215177
-6.60995490933176
-4.46417800327011
-4.16165306242316
-4.22412134997210
-3.63777178434400
-4.22412134997210
-3.97094354790021
-4.46417800327011
-3.37908571215820
-4.59227477617052
-3.54486431302090
-5.52209765844531
-4.29047590097581
-3.36884284933982
-3.87318777215177
-3.51738077953448
-3.39582221839469
-4.90710698796664
-3.85078739760330
-4.51802717397037
-5.36458271982318
-3.94384592780612
-4.10925493329605
-3.53090331113626
-3.51738077953448
-3.91969829437561
-3.67225617474769
-5.12010189161580
-3.99590546973102
-3.39217953669142
-3.70855170056435
-4.04167101507205
-3.35881786607589
-3.95493452247732
-4.35831984271604
-4.78666107744499
-4.90710698796664
-3.39217953669142
-4.53795148731277
-3.91094760777294
-7.51677436270228
-4.56455682680307
-3.48920221619619
-4.20893551070683
-4.43679817116172
-4.44141741269686
-3.72739519408180
-5.43678341719238
-3.44575477136200
-5.52209765844531
-3.43080058267487
-5.19561963925235
-3.70855170056435
-3.82893446232554
-4.02011884202419
-3.43080058267487
-3.74671328240475
-3.67225617474769
-3.89615208474464
-4.41949188749096
-4.00281863538290
-3.74671328240475
-4.95177748714107
-4.16840598469929
-5.35893916964849
-3.89615208474464
-3.49166720103077
-4.30332724128088
-3.92506260516430
-4.95177748714107
-3.39582221839469
-3.82893446232554
-3.85078739760330
-3.74671328240475
-3.78681166106617
-4.41949188749096
-3.94229327161916
-6.13551226203127
-3.55926125758493
-3.44575477136200
-3.63777178434400
-3.38396174643424
-3.51738077953448
-3.38396174643424
-3.57409272861838
-3.48920221619619
-3.48920221619619
-5.56516816340527
-3.36821331035062
-3.57409272861838
-3.43080058267487
-3.78681166106617
-3.46776888171050
-4.16165306242316
-3.62119577254932
-3.39217953669142
-3.62119577254932
-6.88434196726867
-3.49166720103077
-3.39582221839469
-4.04690343962117
-3.41113559117440
-3.82893446232554
-3.63777178434400
-5.10285349098567
-4.86149978216614
-3.63777178434400
-3.63777178434400
-4.04690343962117
-3.99403216238418
-3.39217953669142
-3.74671328240475
-3.36050053086695
-3.43548346673933
-3.57409272861838
-3.37358392864366
-3.49166720103077
-3.36188579701187
-4.92064954816512
-4.29047590097581
-3.39217953669142
-4.75041259016636
-3.39582221839469
-3.43080058267487
-3.76651530709224
-3.67225617474769
-3.43080058267487
-3.72739519408180
-3.82893446232554
-6.60995490933176
-3.58935836831569
-6.32683483193949
-3.74671328240475
-3.43080058267487
-5.28743185871760
-4.32525162806416
-3.42572233548265
-5.36458271982318
-3.37908571215820
-3.96861620186431
-3.67225617474769
-3.51738077953448
-3.41113559117440
-3.48920221619619
-7.51677436270228
-3.38396174643424
-5.04949043097878
-3.60505883530003
-4.22412134997210
-3.46776888171050
-3.70855170056435
-3.65479042155335
-5.19561963925235
-4.29047590097581
-4.02737559668480
-3.36821331035062
-3.39582221839469
-4.62117845029547
-3.58935836831569
-3.74671328240475
-4.62117845029547
-4.75041259016636
-4.32525162806416
-4.33934418253454
-4.60573845159905
-3.90301791102466
-3.74671328240475
-4.56100969592182
-3.43080058267487
-3.78681166106617
-3.70855170056435
-4.75197192192032
-4.51239250025787
-3.36188579701187
-3.60505883530003
-8.30851964543520
-3.39582221839469
-3.96535490267266
-3.57409272861838
-3.67225617474769
-3.82893446232554
-3.39217953669142
-3.38396174643424
-4.37798046760399
-4.70104076325346
-3.99403216238418
-3.58935836831569
-4.90710698796664
-5.04949043097878
-3.38396174643424
-5.52209765844531
-3.70855170056435
-3.42572233548265
-3.51738077953448
-5.97632685697778
-6.60995490933176
-3.43080058267487
-3.48920221619619
-3.67225617474769
-3.43080058267487
-4.29047590097581
-3.43080058267487
-3.53090331113626
-3.63777178434400
-4.04690343962117
-3.39582221839469
-4.36117994373265
-3.74671328240475
-5.19561963925235
-4.80537325294192
-3.94550321954562
-3.60505883530003
-3.49166720103077
-4.03896377071127
-3.36350003810878
-3.40780448707151
-3.67225617474769
-4.62117845029547
-4.90710698796664
-3.49166720103077
-5.04949043097878
-4.39833476848232
-4.51802717397037
-3.45652094645855
-4.41949188749096
-3.36050053086695
-4.95177748714107
-3.46776888171050
-3.44575477136200
-5.81255880014190
-3.57409272861838
-3.99403216238418
-4.56455682680307
-3.39582221839469
-3.94384592780612
-3.43548346673933
-4.41949188749096
-3.74671328240475
-3.67225617474769
-3.45613793128345
-5.04949043097878
-3.44575477136200
-3.62119577254932
-4.60573845159905
-3.37491540798841
-6.32683483193949
-3.37908571215820
-3.57409272861838
-3.43080058267487
-3.46776888171050
-3.42572233548265
-5.96208045884513
-4.43679817116172
-3.35899779831440
-3.48920221619619
-3.85078739760330
-3.39582221839469
-5.56516816340527
-3.38396174643424
-3.36492065652780
-3.94384592780612
-3.82893446232554
-3.39582221839469
-4.29047590097581
-3.92161894819278
-3.42572233548265
-3.44575477136200
-4.15577175378796
-4.10268726764163
-3.67225617474769
-4.99909235413948
-3.53090331113626
-3.99403216238418
-5.04949043097878
-3.49166720103077
-4.41949188749096
-3.36050053086695
-6.88434196726867
-4.39835919685630
-3.42572233548265
-3.36492065652780
-4.80537325294192
-3.43080058267487
-5.19561963925235
-4.16165306242316
-3.60505883530003
-3.70855170056435
-3.42572233548265
-3.74671328240475
-4.82474773986849
-6.32683483193949
-3.46776888171050
-3.35981930981550
-4.68287574027552
-3.70855170056435
-4.19497293563805
-3.36188579701187
-3.47948742757238
-5.36458271982318
-3.43548346673933
-3.89615208474464
-3.70855170056435
-3.44575477136200
-3.51738077953448
-3.36821331035062
-3.39217953669142
-8.30851964543520
-3.38529847602390
-3.72739519408180
-3.50430042260352
-3.35899779831440
-3.53344757888022
-3.57409272861838
-3.41113559117440
-3.80761383337503
-3.36492065652780
-3.36050053086695
-3.54486431302090
-3.82893446232554
-3.39582221839469
-3.78681166106617
-4.99909235413948
-3.38396174643424
-3.41113559117440
-5.36458271982318
-3.60505883530003
-3.60505883530003
-3.74671328240475
-3.37358392864366
-3.36492065652780
-5.04949043097878
-3.41113559117440
-4.10268726764163
-3.41113559117440
-3.80761383337503
-4.75041259016636
-4.10268726764163
-3.45613793128345
-3.37358392864366
-3.43080058267487
-3.50430042260352
-5.22136948835528
-3.63777178434400
-3.46776888171050
-3.36492065652780
-3.67225617474769
-3.78681166106617
-3.46776888171050
-3.35899779831440
-3.41113559117440
-3.54486431302090
-3.67225617474769
-3.93704034749358
-3.39217953669142
-3.57409272861838
-3.36188579701187
-3.39582221839469
-6.13551226203127
-3.70855170056435
-3.36050053086695
-3.69017447477362
-3.51738077953448
-3.96535490267266
-4.46417800327011
-5.97632685697778
-6.88434196726867
-4.51239250025787
-4.65134879502056
-4.53795148731277
-6.88434196726867
-3.46776888171050
-5.81255880014190
-3.67225617474769
-4.80537325294192
-3.91316904794019
-4.22412134997210
-4.48781963916817
-4.53795148731277
-4.53795148731277
-3.90593540429093
-4.10268726764163
-3.93316669458236
-3.93704034749358
-5.81255880014190
-3.90301791102466
-4.05034034046381
-4.22867413632616
-4.11254258257249
-3.46776888171050
-4.92064954816512
-3.92883826604095
-4.28623105787953
-4.68287574027552
-3.49166720103077
-4.51239250025787
-4.00658060742315
-4.02525009847383
-4.71585957407458
-4.07827008244091
-4.53795148731277
-4.26094003028709
-4.59227477617052
-6.88434196726867
-3.95320019384390
-4.51802717397037
-5.36458271982318
-4.09857226293612
-3.44575477136200
-4.13175370976465
-3.58935836831569
-4.29047590097581
-3.69017447477362
-3.67225617474769
-3.90400297055077
-3.99590546973102
-4.25374008977766
-3.85078739760330
-4.12030521227423
-4.82474773986849
-3.95320019384390
-5.52209765844531
-3.57409272861838
-4.65235989826269
-3.78681166106617
-4.22867413632616
-4.43679817116172
-4.01001024907437
-4.44141741269686
-5.16003724877390
-4.82474773986849
-4.62117845029547
-4.60573845159905
-4.19497293563805
-4.53795148731277
-6.88434196726867
-3.98289513134078
-6.60995490933176
-4.25374008977766
-5.97632685697778
-6.88434196726867
-4.28623105787953
-3.91731434035207
-4.51239250025787
-3.92295684536505
-3.42572233548265
-4.02525009847383
-4.16165306242316
-7.35922266491925
-4.32102280236069
-5.19561963925235
-4.05932488035896
-4.65134879502056
-6.88434196726867
-5.52209765844531
-3.40780448707151
-4.70104076325346
-3.92295684536505
-3.49166720103077
-4.86483466373891
-4.13175370976465
-4.07441552423491
-4.43679817116172
-4.02011884202419
-4.45763979817211
-4.43679817116172
-5.43678341719238
-3.69017447477362
-8.30851964543520
-3.57409272861838
-4.04690343962117
-3.39217953669142
-3.53344757888022
-4.10268726764163
-3.72739519408180
-7.35922266491925
-3.76651530709224
-4.11254258257249
-4.37798046760399
-4.51239250025787
-4.62117845029547
-4.22867413632616
-4.33934418253454
-3.92612631141599
-3.90396845241379
-3.90299834060810
-4.07827008244091
-5.72149946848710
-4.04690343962117
-5.61635154873200
-4.22867413632616
-5.10285349098567
-3.94384592780612
-3.40780448707151
-4.46417800327011
-3.63777178434400
-5.22136948835528
-5.96208045884513
-3.69017447477362
-5.84022032487246
-6.13658226019969
-3.39969212552049
-3.95320019384390
-3.39582221839469
-3.37491540798841
-3.92001977522388
-3.80761383337503
-4.43679817116172
-3.96584610710531
-3.85078739760330
-4.62117845029547
-4.36117994373265
-3.97288438859330
-3.76651530709224
-4.09532475978863
-4.36117994373265
-3.90593540429093
-3.76651530709224
-3.43080058267487
-5.36458271982318
-3.70855170056435
-3.99403216238418
-3.47948742757238
-4.51802717397037
-4.86483466373891
-3.90725272488098
-3.90335791549395
-4.16840598469929
-3.99403216238418
-5.52209765844531
-4.14355194369854
-5.52209765844531
-4.26970964918692
-4.18146822572593
-4.16840598469929
-5.72149946848710
-3.94229327161916
-3.91568219260187
-4.95177748714107
-3.87318777215177
-3.40780448707151
-4.18146822572593
-4.53795148731277
-4.26970964918692
-3.95320019384390
-3.91969829437561
-4.46417800327011
-4.86149978216614
-3.63777178434400
-3.70855170056435
-3.67225617474769
-4.30332724128088
-4.12030521227423
-4.86149978216614
-4.92064954816512
-4.99909235413948
-4.46417800327011
-4.34137579026524
-5.81255880014190
-3.53090331113626
-5.35893916964849
-4.68287574027552
-5.72149946848710
-3.39217953669142
-3.48920221619619
-4.03896377071127
-3.99403216238418
-4.43679817116172
-3.44575477136200
-4.56455682680307
-4.75041259016636
-4.59227477617052
-3.90593540429093
-4.22337235993523
-4.14355194369854
-4.59227477617052
-4.65134879502056
-3.90299834060810
-4.95177748714107
-4.41949188749096
-4.99909235413948
-4.65134879502056
-4.07441552423491
-4.35831984271604
-4.22412134997210
-3.45652094645855
-3.36350003810878
-3.95320019384390
-5.22136948835528
-4.29047590097581
-4.28623105787953
-5.97632685697778
-4.99909235413948
-4.92064954816512
-4.16165306242316
-3.37491540798841
-3.74671328240475
-3.69017447477362
-4.44141741269686
-4.56455682680307
-5.43678341719238
-5.35893916964849
-6.88434196726867
-3.53090331113626
-4.29047590097581
-6.32683483193949
-4.62117845029547
-5.46018093760881
-3.91969829437561
-3.74671328240475
-3.46776888171050
-3.44575477136200
-3.35899779831440
-3.46776888171050
-8.30851964543520
-3.41113559117440
-3.70855170056435
-3.43080058267487
-5.68165467808935
-4.80537325294192
-7.51677436270228
-3.85078739760330
-3.54486431302090
-4.35831984271604
-6.88434196726867
-3.37358392864366
-5.12010189161580
-3.50430042260352
-3.54486431302090
-6.60995490933176
-3.49166720103077
-4.33934418253454
-3.89615208474464
-3.78681166106617
-3.80761383337503
-3.85078739760330
-3.41113559117440
-4.60573845159905
-3.70855170056435
-4.65235989826269
-3.57409272861838
-4.95177748714107
-3.36821331035062
-6.13658226019969
-5.52209765844531
-3.89615208474464
-3.37908571215820
-3.98289513134078
-3.44575477136200
-4.75041259016636
-6.13658226019969
-3.41113559117440
-3.91969829437561
-3.58935836831569
-4.23830098840370
-4.62117845029547
-3.60505883530003
-4.99909235413948
-4.75041259016636
-4.92064954816512
-4.04690343962117
-4.68287574027552
-3.43548346673933
-3.98289513134078
-4.51802717397037
-8.30851964543520
-3.35981930981550
-3.53344757888022
-4.19242705787384
-3.49166720103077
-4.39835919685630
-3.47948742757238
-4.86805853884189
-4.20893551070683
-4.09857226293612
-6.60995490933176
-4.48781963916817
-3.90301791102466
-3.74671328240475
-5.81255880014190
-7.51677436270228
-5.10285349098567
-5.97632685697778
-3.96861620186431
-4.46417800327011
-5.10285349098567
-6.32683483193949
-3.41113559117440
-4.19497293563805
-3.69017447477362
-4.71585957407458
-4.04167101507205
-5.10285349098567
-3.97094354790021
-3.87318777215177
-3.80761383337503
-3.91969829437561
-3.47948742757238
-3.78681166106617
-3.67225617474769
-3.53090331113626
-4.25374008977766
-4.10268726764163
-3.74671328240475
-4.28623105787953
-5.35893916964849
-3.95320019384390
-3.94384592780612
-4.82474773986849
-4.43679817116172
-4.30332724128088
-3.67225617474769
-3.41113559117440
-3.76651530709224
-3.82893446232554
-5.16003724877390
-3.62119577254932
-4.00281863538290
-5.72149946848710
-4.82474773986849
-5.22136948835528
-5.43678341719238
-4.71585957407458
-3.94384592780612
-5.10285349098567
-3.94115186601049
-5.52209765844531
-5.10285349098567
-4.01660418596701
-3.91568219260187
-4.22337235993523
-4.00658060742315
-5.22136948835528
-6.56603698924937
-4.82474773986849
-6.60995490933176
-4.05932488035896
-4.68287574027552
-3.38396174643424
-4.82474773986849
-5.10285349098567
-4.53795148731277
-4.68287574027552
-5.10285349098567
-4.37798046760399
-3.85078739760330
-4.26970964918692
-3.70855170056435
-4.80537325294192
-3.54486431302090
-7.51677436270228
-6.60995490933176
-8.82419862425686
-3.90483406103078
-6.34638803408920
-3.94384592780612
-3.80761383337503
-6.32683483193949
-4.92064954816512
-4.34137579026524
-4.68287574027552
-3.76651530709224
-3.45613793128345
-4.51239250025787
-3.70855170056435
-6.88434196726867
-4.43679817116172
-8.82419862425686
-4.37798046760399
-4.44141741269686
-4.30332724128088
-4.78666107744499
-4.20893551070683
-4.65134879502056
-3.97094354790021
-4.32102280236069
-4.01001024907437
-3.94115186601049
-4.48781963916817
-4.28623105787953
-4.86149978216614
-3.91316904794019
-6.96557693182264
-3.99403216238418
-3.49166720103077
-4.65134879502056
-4.26970964918692
-4.06863214140464
-3.91568219260187
-4.19497293563805
-6.96557693182264
-3.99403216238418
-3.69017447477362
-3.98854673917787
-3.63777178434400
-3.70855170056435
-5.22136948835528
-4.06863214140464
-4.19242705787384
-4.70104076325346
-4.65235989826269
-3.93316669458236
-3.53090331113626
-3.37491540798841
-3.43080058267487
-3.39217953669142
-3.70855170056435
-3.60505883530003
-3.35899779831440
-3.40780448707151
-3.44575477136200
-3.43080058267487
-3.63777178434400
-3.42572233548265
-3.44575477136200
-4.60573845159905
-3.44575477136200
-3.46776888171050
-3.42572233548265
-3.39582221839469
-5.22136948835528
-3.58935836831569
-3.43080058267487
-4.26970964918692
-4.04167101507205
-3.39582221839469
-4.25678597745851
-3.48920221619619
-3.38396174643424
-3.57409272861838
-3.36188579701187
-3.40780448707151
-5.56516816340527
-3.36350003810878
-3.47948742757238
-3.59537385757007
-3.39582221839469
-3.70855170056435
-3.46776888171050
-3.37358392864366
-3.67225617474769
-5.81255880014190
-4.16165306242316
-3.57409272861838
-4.41949188749096
-4.99909235413948
-3.53090331113626
-3.57409272861838
-3.60505883530003
-5.10285349098567
-6.32683483193949
-3.36821331035062
-4.98317380277943
-3.39217953669142
-5.04949043097878
-3.49166720103077
-3.67225617474769
-4.32525162806416
-4.33934418253454
-3.41648915038148
-3.39969212552049
-3.60505883530003
-3.38396174643424
-3.37908571215820
-3.44575477136200
-3.37491540798841
-4.04690343962117
-3.58935836831569
-3.46776888171050
-3.67225617474769
-3.70855170056435
-3.46776888171050
-5.12010189161580
-3.45652094645855
-3.43080058267487
-5.72149946848710
-3.37491540798841
-4.75041259016636
-4.70104076325346
-3.36821331035062
-3.94384592780612
-5.72149946848710
-3.67225617474769
-3.39217953669142
-3.43080058267487
-5.97632685697778
-3.37908571215820
-5.10285349098567
-5.19561963925235
-3.82893446232554
-4.04690343962117
-3.60505883530003
-3.48920221619619
-3.51738077953448
-3.43080058267487
-3.36821331035062
-3.76651530709224
-4.70104076325346
-3.70855170056435
-4.22412134997210
-3.49166720103077
-8.30851964543520
-5.72149946848710
-5.52209765844531
-3.37491540798841
-5.04949043097878
-3.54486431302090
-3.57409272861838
-4.16165306242316
-3.36884284933982
-5.28743185871760
-3.39217953669142
-5.97632685697778
-3.49166720103077
-4.32525162806416
-3.63777178434400
-3.36492065652780
-3.63777178434400
-3.39582221839469
-3.39582221839469
-3.35881786607589
-3.45613793128345
-3.44575477136200
-3.46776888171050
-3.63777178434400
-3.74671328240475
-3.82893446232554
-3.37358392864366
-5.46018093760881
-3.50430042260352
-3.36350003810878
-4.60573845159905
-3.36050053086695
-3.43548346673933
-3.74671328240475
-3.37908571215820
-3.78681166106617
-3.60505883530003
-3.46776888171050
-3.38396174643424
-3.55926125758493
-3.35981930981550
-3.41648915038148
-4.78666107744499
-3.49166720103077
-3.60505883530003
-3.60505883530003
-3.44575477136200
-3.42572233548265
-3.54486431302090
-3.46776888171050
-4.10268726764163
-4.39833476848232
-3.50430042260352
-3.57409272861838
-3.37491540798841
-6.60995490933176
-4.12030521227423
-5.35893916964849
-3.45613793128345
-3.80761383337503
-3.70855170056435
-3.99403216238418
-5.12010189161580
-4.04690343962117
-3.39217953669142
-3.94384592780612
-5.97632685697778
-4.46417800327011
-5.19561963925235
-3.62119577254932
-3.54486431302090
-4.95177748714107
-4.10268726764163
-3.74671328240475
-3.35899779831440
-3.65479042155335
-3.36188579701187
-3.40780448707151
-3.70855170056435
-3.57409272861838
-4.18146822572593
-4.62117845029547
-3.74671328240475
-3.49166720103077
-3.36050053086695
-5.56516816340527
-3.60505883530003
-3.57409272861838
-4.16165306242316
-4.04690343962117
-3.67225617474769
-4.43679817116172
-3.41113559117440
-3.78681166106617
-4.56455682680307
-5.19561963925235
-5.19561963925235
-3.54486431302090
-3.82893446232554
-4.92064954816512
-3.65479042155335
-3.49166720103077
-3.57409272861838
-3.38529847602390
-3.54486431302090
-3.87318777215177
-4.90710698796664
-4.56455682680307
-3.91969829437561
-3.78681166106617
-4.22412134997210
-3.78681166106617
-4.65134879502056
-3.69017447477362
-6.13658226019969
-7.51677436270228
-3.36188579701187
-3.78681166106617
-5.22136948835528
-3.54486431302090
-3.36050053086695
-3.49166720103077
-3.67225617474769
-3.54486431302090
-8.30851964543520
-3.99403216238418
-3.80761383337503
-3.37491540798841
-3.36050053086695
-3.60505883530003
-3.39582221839469
-3.37491540798841
-3.37908571215820
-3.51738077953448
-3.63777178434400
-3.38529847602390
-4.23830098840370
-3.76651530709224
-3.67225617474769
-3.57409272861838
-3.35881786607589
-3.78681166106617
-3.39217953669142
-3.55926125758493
-3.60505883530003
-3.78681166106617
-3.78681166106617
-4.22412134997210
-3.37491540798841
-3.82893446232554
-3.44575477136200
-3.51738077953448
-5.27679805658549
-3.60505883530003
-4.22412134997210
-3.49166720103077
-3.74671328240475
-3.82893446232554
-3.54486431302090
-3.37358392864366
-4.60573845159905
-3.41648915038148
-3.51738077953448
-5.35893916964849
-3.40780448707151
-3.87318777215177
-4.43679817116172
-3.37908571215820
-8.30851964543520
-4.90710698796664
-3.74671328240475
-3.35899779831440
-3.82893446232554
-3.43080058267487
-7.51677436270228
-4.82474773986849
-3.94384592780612
-3.39582221839469
-3.78681166106617
-3.57409272861838
-3.49166720103077
-4.59227477617052
-3.46776888171050
-3.57409272861838
-3.87318777215177
-3.43080058267487
-3.78681166106617
-3.37491540798841
-3.48920221619619
-4.16165306242316
-3.49166720103077
-3.36188579701187
-3.74671328240475
-4.37798046760399
-4.99909235413948
-4.10268726764163
-3.39582221839469
-3.39582221839469
-5.36458271982318
-3.54486431302090
-3.35881786607589
-4.68287574027552
-4.04690343962117
-4.29047590097581
-3.42572233548265
-3.67225617474769
-5.72149946848710
-4.62117845029547
-5.56516816340527
-4.70104076325346
-3.51738077953448
-5.81255880014190
-6.13658226019969
-3.42572233548265
-3.62119577254932
-3.57409272861838
-3.36188579701187
-3.57409272861838
-4.29047590097581
-5.56516816340527
-4.47666157118154
-5.12010189161580
-3.36821331035062
-4.16165306242316
-3.80761383337503
-4.22337235993523
-4.65134879502056
-4.02011884202419
-3.70855170056435
-3.85078739760330
-5.56516816340527
-3.38396174643424
-3.60505883530003
-3.36050053086695
-3.78681166106617
-3.49166720103077
-4.10268726764163
-4.43679817116172
-3.53090331113626
-3.74671328240475
-3.87318777215177
-3.74671328240475
-3.82893446232554
-3.43548346673933
-3.51738077953448
-5.12010189161580
-3.44575477136200
-3.51738077953448
-3.51738077953448
-6.13551226203127
-3.37358392864366
-4.22412134997210
-3.35981930981550
-3.36821331035062
-4.46417800327011
-3.36050053086695
-3.37908571215820
-3.67225617474769
-3.82893446232554
-3.70855170056435
-3.96861620186431
-3.51738077953448
-5.19561963925235
-3.55926125758493
-3.36821331035062
-5.81255880014190
-3.35881786607589
-6.88434196726867
-4.41949188749096
-3.39582221839469
-3.36350003810878
-3.41113559117440
-3.53344757888022
-3.74671328240475
-4.70104076325346
-3.60505883530003
-4.16165306242316
-4.16165306242316
-8.30851964543520
-6.60995490933176
-3.57409272861838
-5.35893916964849
-3.99403216238418
-3.82893446232554
-3.36492065652780
-3.39217953669142
-3.76651530709224
-6.32683483193949
-8.82419862425686
-3.49166720103077
-3.82893446232554
-3.63777178434400
-5.72149946848710
-5.22136948835528
-3.78681166106617
-4.65235989826269
-3.42572233548265
-3.91568219260187
-8.30851964543520
-5.81255880014190
-3.76651530709224
-3.45613793128345
-4.75041259016636
-3.48920221619619
-3.60505883530003
-3.51738077953448
-3.67225617474769
-5.56516816340527
-3.98926583723705
-3.90593540429093
-6.32683483193949
-4.68287574027552
-3.65479042155335
-4.19497293563805
-6.96557693182264
-3.46776888171050
-4.04690343962117
-4.44141741269686
-5.52209765844531
-4.82474773986849
-3.44575477136200
-3.85078739760330
-3.92161894819278
-3.91731434035207
-5.52209765844531
-4.19242705787384
-4.75197192192032
-4.39835919685630
-4.90710698796664
-4.12030521227423
-3.90483406103078
-5.97632685697778
-3.57409272861838
-3.43080058267487
-3.38396174643424
-3.54486431302090
-5.10285349098567
-3.48920221619619
-4.43679817116172
-3.99403216238418
-3.76651530709224
-5.36458271982318
-6.56603698924937
-3.65479042155335
-4.26970964918692
-3.63777178434400
-3.70855170056435
-4.01748554658170
-3.93743853870019
-3.46776888171050
-3.43080058267487
-3.57409272861838
-3.43080058267487
-3.94384592780612
-3.37491540798841
-4.05932488035896
-3.63777178434400
-3.91731434035207
-3.90483406103078
-3.65479042155335
-3.91969829437561
-3.58935836831569
-4.39835919685630
-4.00281863538290
-3.36492065652780
-5.81255880014190
-4.59227477617052
-5.56516816340527
-3.43080058267487
-3.74671328240475
-3.57409272861838
-4.41949188749096
-4.51239250025787
-3.46776888171050
-5.22136948835528
-3.70855170056435
-4.33934418253454
-4.82474773986849
-5.52209765844531
-3.54486431302090
-3.72739519408180
-3.80761383337503
-3.43080058267487
-4.13175370976465
-3.82893446232554
-4.35831984271604
-4.71585957407458
-3.48920221619619
-4.47666157118154
-3.78681166106617
-3.76651530709224
-5.61635154873200
-4.05932488035896
-4.16840598469929
-3.82893446232554
-3.57409272861838
-4.51239250025787
-5.81255880014190
-4.46417800327011
-6.60995490933176
-4.75197192192032
-3.60505883530003
-3.38396174643424
-3.76651530709224
-3.37491540798841
-4.92064954816512
-5.72149946848710
-5.28743185871760
-3.65479042155335
-3.91969829437561
-4.32525162806416
-5.72149946848710
-3.85078739760330
-4.41949188749096
-3.67225617474769
-5.16003724877390
-4.10268726764163
-5.35893916964849
-8.30851964543520
-3.51738077953448
-4.82474773986849
-4.14355194369854
-3.87318777215177
-3.70855170056435
-4.51239250025787
-4.26970964918692
-3.39582221839469
-5.61635154873200
-4.04690343962117
-5.56516816340527
-4.22337235993523
-3.90485167919236
-6.96557693182264
-3.41648915038148
-3.35899779831440
-5.97632685697778
-3.69017447477362
-4.10268726764163
-3.96861620186431
-3.90339102090534
-3.95009661968443
-3.43080058267487
-3.89615208474464
-3.63777178434400
-3.67225617474769
-4.70104076325346
-3.80761383337503
-5.52209765844531
-8.30851964543520
-4.92064954816512
-4.33934418253454
-3.54486431302090
-4.39833476848232
-4.59227477617052
-4.32525162806416
-4.22412134997210
-3.38396174643424
-3.89615208474464
-3.54486431302090
-5.19561963925235
-3.99403216238418
-3.80761383337503
-4.75041259016636
-4.60573845159905
-7.51677436270228
-4.59227477617052
-6.88434196726867
-3.57409272861838
-5.61635154873200
-4.60573845159905
-5.27679805658549
-3.92883826604095
-4.14355194369854
-3.51738077953448
-4.37798046760399
-3.92295684536505
-4.16840598469929
-3.58935836831569
-3.43080058267487
-5.84022032487246
-3.57409272861838
-4.99909235413948
-3.98854673917787
-3.95493452247732
-4.23830098840370
-3.43548346673933
-3.46776888171050
-4.16840598469929
-3.78681166106617
-3.50430042260352
-4.29047590097581
-5.72149946848710
-6.32683483193949
-3.37358392864366
-3.39217953669142
-5.97632685697778
-3.57409272861838
-3.69017447477362
-5.36458271982318
-4.53795148731277
-4.68287574027552
-4.07441552423491
-3.46776888171050
-3.70855170056435
-3.49166720103077
-3.94384592780612
-6.32683483193949
-4.07441552423491
-3.43080058267487
-5.12010189161580
-3.46776888171050
-5.52209765844531
-3.57409272861838
-4.51239250025787
-3.99403216238418
-4.75197192192032
-3.36884284933982
-4.10925493329605
-5.10285349098567
-4.16165306242316
-3.44575477136200
-5.22136948835528
-4.04690343962117
-4.29047590097581
-4.02525009847383
-5.10285349098567
-3.96861620186431
-5.97632685697778
-3.74671328240475
-4.20893551070683
-4.36117994373265
-3.65479042155335
-6.32683483193949
-5.52209765844531
-3.48920221619619
-5.10285349098567
-3.36492065652780
-4.18146822572593
-7.51677436270228
-3.78681166106617
-4.60573845159905
-4.19242705787384
-3.63777178434400
-3.74671328240475
-4.39835919685630
-3.74671328240475
-3.74671328240475
-6.88434196726867
-3.94384592780612
-4.86149978216614
-3.67225617474769
-3.63777178434400
-4.82474773986849
-3.38396174643424
-3.54486431302090
-3.49166720103077
-7.51677436270228
-4.26970964918692
-4.14355194369854
-3.60505883530003
-3.63777178434400
-4.68287574027552
-3.57409272861838
-5.22136948835528
-3.42572233548265
-4.10268726764163
-3.37491540798841
-3.94384592780612
-3.43080058267487
-4.56455682680307
-3.39217953669142
-3.96861620186431
-3.40780448707151
-4.30332724128088
-4.25678597745851
-4.75041259016636
-5.22136948835528
-3.42572233548265
-3.99403216238418
-3.70855170056435
-4.43679817116172
-3.74671328240475
-3.57409272861838
-3.93743853870019
-5.81255880014190
-3.54486431302090
-3.53090331113626
-3.74671328240475
-3.57409272861838
-3.37358392864366
-4.41949188749096
-8.30851964543520
-4.75041259016636
-4.62117845029547
-3.91969829437561
-3.46776888171050
-3.70855170056435
-6.88434196726867
-4.46417800327011
-4.90710698796664
-4.70104076325346
-5.19561963925235
-3.80761383337503
-3.35881786607589
-3.76651530709224
-3.54486431302090
-3.36492065652780
-3.39217953669142
-3.39217953669142
-3.63777178434400
-3.54486431302090
-3.94384592780612
-4.10268726764163
-5.35893916964849
-3.91484002819427
-4.36117994373265
-4.90710698796664
-3.58935836831569
-3.41113559117440
-4.60573845159905
-3.60505883530003
-5.22136948835528
-3.46776888171050
-3.67225617474769
-4.70104076325346
-3.37908571215820
-4.37798046760399
-4.56100969592182
-4.62117845029547
-3.67225617474769
-5.22136948835528
-3.63777178434400
-4.10268726764163
-4.19497293563805
-4.22867413632616
-5.52209765844531
-3.49166720103077
-3.85078739760330
-7.35922266491925
-4.60573845159905
-6.13658226019969
-5.36458271982318
-4.51239250025787
-3.51738077953448
-3.94115186601049
-3.74671328240475
-6.60995490933176
-5.19561963925235
-4.23830098840370
-3.91316904794019
-4.62117845029547
-3.99403216238418
-3.51738077953448
-5.22136948835528
-3.82893446232554
-4.39833476848232
-4.59227477617052
-3.90880252693300
-3.54486431302090
-3.67225617474769
-3.62119577254932
-4.04690343962117
-3.36188579701187
-3.57409272861838
-4.22412134997210
-5.97632685697778
-3.40780448707151
-4.98317380277943
-3.38396174643424
-4.33934418253454
-3.36188579701187
-3.47948742757238
-3.36050053086695
-3.36884284933982
-3.78681166106617
-3.48920221619619
-3.80761383337503
-3.37358392864366
-4.70104076325346
-5.52209765844531
-3.69017447477362
-3.43080058267487
-3.76651530709224
-3.87318777215177
-3.67225617474769
-4.51802717397037
-3.85078739760330
-3.46776888171050
-3.51738077953448
-4.35831984271604
-3.36350003810878
-3.67225617474769
-3.99403216238418
-3.90301791102466
-4.25374008977766
-6.13658226019969
-3.63777178434400
-6.60995490933176
-3.41113559117440
-3.44575477136200
-4.41949188749096
-3.63777178434400
-4.41949188749096
-3.67225617474769
-4.56100969592182
-3.74671328240475
-3.63777178434400
-3.43080058267487
-3.70855170056435
-3.99403216238418
-5.61635154873200
-4.99909235413948
-6.60995490933176
-3.50430042260352
-4.51802717397037
-3.54486431302090
-5.56516816340527
-3.74671328240475
-3.57409272861838
-3.51738077953448
-3.87318777215177
-3.70855170056435
-4.56455682680307
-3.63777178434400
-4.60573845159905
-3.50430042260352
-5.10285349098567
-3.72739519408180
-3.63777178434400
-3.58935836831569
-3.78681166106617
-3.40780448707151
-4.43679817116172
-3.48920221619619
-3.87318777215177
-8.30851964543520
-3.58935836831569
-3.96861620186431
-4.45763979817211
-3.82893446232554
-6.32683483193949
-3.67225617474769
-4.32525162806416
-3.87318777215177
-3.57409272861838
-4.75041259016636
-3.41113559117440
-3.70855170056435
-3.51738077953448
-5.22136948835528
-4.68287574027552
-5.81255880014190
-3.93295881761625
-5.72149946848710
-3.63777178434400
-3.46776888171050
-4.62117845029547
-4.30332724128088
-4.30332724128088
-3.35881786607589
-4.90710698796664
-3.57409272861838
-3.74671328240475
-3.37491540798841
-3.54486431302090
-4.99909235413948
-6.32683483193949
-3.87318777215177
-3.42572233548265
-4.10268726764163
-3.42572233548265
-3.36050053086695
-5.56516816340527
-3.36188579701187
-3.82893446232554
-3.36188579701187
-3.99403216238418
-3.67225617474769
-4.68287574027552
-3.74671328240475
-5.81255880014190
-3.42572233548265
-3.67225617474769
-3.80761383337503
-4.80537325294192
-3.35899779831440
-3.87318777215177
-3.39582221839469
-5.56516816340527
-5.46018093760881
-3.49166720103077
-3.39969212552049
-3.63777178434400
-5.72149946848710
-5.97632685697778
-3.35881786607589
-4.07441552423491
-4.47666157118154
-3.74671328240475
-3.38529847602390
-4.43679817116172
-3.36884284933982
-3.63777178434400
-3.40780448707151
-6.13658226019969
-3.76651530709224
-4.10268726764163
-4.95177748714107
-3.58935836831569
-3.35981930981550
-3.57409272861838
-5.04949043097878
-4.41949188749096
-4.56455682680307
-3.38529847602390
-3.60505883530003
-3.63777178434400
-3.40780448707151
-3.48920221619619
-4.82474773986849
-3.82893446232554
-3.80761383337503
-3.87318777215177
-3.39969212552049
-3.70855170056435
-3.46776888171050
-5.97632685697778
-3.39582221839469
-3.43548346673933
-3.36350003810878
-5.56516816340527
-8.30851964543520
-4.62117845029547
-3.76651530709224
-4.10268726764163
-3.44575477136200
-3.67225617474769
-3.37491540798841
-4.92064954816512
-3.54486431302090
-3.70855170056435
-3.46776888171050
-3.59537385757007
-3.35981930981550
-3.46776888171050
-3.63777178434400
-3.37908571215820
-3.55926125758493
-3.40780448707151
-6.56603698924937
-3.67225617474769
-3.63777178434400
-3.94384592780612
-3.85078739760330
-3.85078739760330
-3.36492065652780
-5.52209765844531
-3.49166720103077
-3.99403216238418
-3.44575477136200
-6.32683483193949
-3.67225617474769
-3.80761383337503
-3.82893446232554
-3.36350003810878
-3.46776888171050
-3.60505883530003
-8.30851964543520
-5.81255880014190
-3.36821331035062
-3.99403216238418
-3.54486431302090
-3.35981930981550
-3.39969212552049
-5.72149946848710
-4.68287574027552
-3.87318777215177
-3.46776888171050
-5.04949043097878
-4.29047590097581
-3.49166720103077
-3.39582221839469
-3.89615208474464
-3.57409272861838
-5.36458271982318
-3.35981930981550
-5.81255880014190
-5.97632685697778
-3.70855170056435
-3.63777178434400
-3.63777178434400
-3.43080058267487
-3.36188579701187
-3.37491540798841
-3.36492065652780
-3.39217953669142
-3.35899779831440
-3.67225617474769
-3.89615208474464
-3.36884284933982
-3.54486431302090
-3.63777178434400
-3.78681166106617
-4.70104076325346
-3.89615208474464
-3.80761383337503
-4.41949188749096
-4.41949188749096
-4.36117994373265
-4.86149978216614
-3.39217953669142
-5.10285349098567
-3.43080058267487
-3.51738077953448
-3.44575477136200
-3.70855170056435
-3.63777178434400
-3.70855170056435
-3.70855170056435
-5.04933857992107
-3.38529847602390
-3.54486431302090
-3.57409272861838
-3.37358392864366
-3.76651530709224
-3.69017447477362
-3.35899779831440
-3.87318777215177
-3.39582221839469
-3.38396174643424
-3.44575477136200
-3.99403216238418
-3.43080058267487
-3.36188579701187
-3.82893446232554
-4.10268726764163
-3.53344757888022
-3.67225617474769
-3.54486431302090
-3.43080058267487
-3.37908571215820
-3.38529847602390
-3.35881786607589
-4.43679817116172
-4.60573845159905
-4.62117845029547
-3.42572233548265
-3.43080058267487
-3.37491540798841
-3.94384592780612
-3.37908571215820
-3.36884284933982
-4.68287574027552
-3.59537385757007
-5.04949043097878
-3.46776888171050
-3.35881786607589
-3.43080058267487
-3.39582221839469
-3.60505883530003
-3.38396174643424
-4.56455682680307
-4.02011884202419
-3.44575477136200
-5.04949043097878
-3.37491540798841
-4.22412134997210
-3.39582221839469
-3.65479042155335
-3.63777178434400
-4.51802717397037
-4.22412134997210
-5.22136948835528
-3.70855170056435
-5.22136948835528
-3.43080058267487
-3.57409272861838
-3.60505883530003
-3.70855170056435
-3.74671328240475
-3.42572233548265
-3.42572233548265
-3.43548346673933
-3.36188579701187
-3.60505883530003
-3.63777178434400
-5.36458271982318
-4.43679817116172
-3.36188579701187
-5.04949043097878
-4.37798046760399
-3.67225617474769
-3.38396174643424
-4.10268726764163
-3.57409272861838
-3.44575477136200
-3.60505883530003
-3.39969212552049
-3.67225617474769
-3.67225617474769
-6.88434196726867
-3.39217953669142
-3.44575477136200
-3.40780448707151
-3.36492065652780
-3.41113559117440
-3.38396174643424
-3.54486431302090
-4.60573845159905
-3.59537385757007
-3.99403216238418
-3.48920221619619
-3.54486431302090
-3.65479042155335
-3.54486431302090
-5.35893916964849
-3.60505883530003
-3.51738077953448
-3.89615208474464
-3.49166720103077
-3.57409272861838
-5.04949043097878
-3.44575477136200
-4.60573845159905
-3.60505883530003
-3.46776888171050
-3.89615208474464
-3.41648915038148
-7.51677436270228
-4.92064954816512
-3.87318777215177
-3.63777178434400
-3.48920221619619
-3.89615208474464
-5.81255880014190
-3.36821331035062
-3.51738077953448
-3.46776888171050
-3.39217953669142
-3.44575477136200
-3.36050053086695
-3.43080058267487
-3.41648915038148
-3.60505883530003
-3.37908571215820
-3.35881786607589
-3.37908571215820
-4.80537325294192
-5.36458271982318
-3.43080058267487
-4.62117845029547
-3.46776888171050
-3.49166720103077
-3.58935836831569
-3.55926125758493
-4.04690343962117
-3.44575477136200
-3.35899779831440
-3.63777178434400
-3.36350003810878
-3.67225617474769
-3.42572233548265
-3.74671328240475
-3.35881786607589
-3.35881786607589
-3.70855170056435
-3.48920221619619
-3.42572233548265
-3.41113559117440
-3.36492065652780
-3.78681166106617
-5.56516816340527
-3.43080058267487
-5.97632685697778
-3.78681166106617
-3.74671328240475
-4.51802717397037
-5.04949043097878
-3.99403216238418
-4.43679817116172
-5.12010189161580
-3.39969212552049
-3.80761383337503
-3.49166720103077
-4.36117994373265
-5.19561963925235
-8.30851964543520
-3.70855170056435
-3.51738077953448
-3.49166720103077
-3.35881786607589
-4.22337235993523
-3.74671328240475
-3.70855170056435
-3.43080058267487
-3.85078739760330
-4.43679817116172
-3.69017447477362
-3.43080058267487
-5.04933857992107
-6.32683483193949
-7.51677436270228
-6.13658226019969
-3.46776888171050
-3.91969829437561
-3.85078739760330
-3.45613793128345
-8.30851964543520
-3.40780448707151
-3.65479042155335
-3.43080058267487
-4.75197192192032
-3.57409272861838
-4.56455682680307
-3.60505883530003
-3.70855170056435
-3.43080058267487
-3.37908571215820
-3.43080058267487
-6.34638803408920
-3.43548346673933
-3.49166720103077
-3.63777178434400
-3.48920221619619
-4.07441552423491
-3.43080058267487
-3.78681166106617
-5.10285349098567
-3.91969829437561
-3.42572233548265
-4.19242705787384
-3.43548346673933
-3.69017447477362
-3.43080058267487
-4.29047590097581
-3.60505883530003
-4.32525162806416
-3.49166720103077
-3.39582221839469
-3.60505883530003
-3.49166720103077
-5.04949043097878
-5.35893916964849
-3.54486431302090
-3.62119577254932
-3.70855170056435
-3.54486431302090
-3.43080058267487
-6.13551226203127
-3.43080058267487
-5.52209765844531
-3.40780448707151
-3.67225617474769
-3.39582221839469
-3.57409272861838
-3.36350003810878
-3.51738077953448
-3.63777178434400
-6.32683483193949
-3.36884284933982
-3.54486431302090
-3.76651530709224
-5.19561963925235
-3.51738077953448
-4.36117994373265
-3.46776888171050
-3.39582221839469
-3.36821331035062
-3.57409272861838
-3.39582221839469
-3.63777178434400
-7.35922266491925
-3.76651530709224
-5.22136948835528
-6.60995490933176
-4.19242705787384
-3.95493452247732
-3.67225617474769
-3.43080058267487
-4.10268726764163
-3.70855170056435
-4.04690343962117
-3.60505883530003
-5.84022032487246
-3.35899779831440
-6.13658226019969
-4.05144910007362
-4.22412134997210
-3.76651530709224
-3.95493452247732
-5.10285349098567
-3.94384592780612
-4.43679817116172
-4.29047590097581
-3.43548346673933
-4.22412134997210
-3.36492065652780
-3.40780448707151
-3.43548346673933
-4.51802717397037
-3.37908571215820
-7.51677436270228
-5.35893916964849
-4.22337235993523
-3.91259657880967
-5.10285349098567
-4.98317380277943
-4.25678597745851
-3.36188579701187
-6.60995490933176
-3.62119577254932
-3.49166720103077
-3.58935836831569
-4.92064954816512
-3.95493452247732
-3.36492065652780
-3.65479042155335
-3.60505883530003
-3.67225617474769
-5.36458271982318
-5.04933857992107
-3.70855170056435
-5.68165467808935
-4.70104076325346
-3.41648915038148
-5.35893916964849
-3.62119577254932
-5.72149946848710
-3.62119577254932
-3.48920221619619
-4.98317380277943
-3.39582221839469
-6.13658226019969
-3.38396174643424
-3.53090331113626
-6.32683483193949
-5.81255880014190
-4.15577175378796
-5.35893916964849
-4.92064954816512
-4.30332724128088
-3.37358392864366
-4.68287574027552
-4.22412134997210
-3.63777178434400
-7.51677436270228
-3.70855170056435
-3.58935836831569
-3.39582221839469
-3.78681166106617
-3.37358392864366
-3.39582221839469
-3.82893446232554
-4.99909235413948
-3.82893446232554
-3.46776888171050
-4.15577175378796
-3.96861620186431
-6.88434196726867
-4.75041259016636
-3.74671328240475
-3.67225617474769
-5.36458271982318
-3.85078739760330
-3.49166720103077
-3.43080058267487
-3.63777178434400
-3.78681166106617
-5.22136948835528
-3.59537385757007
-3.69017447477362
-3.38529847602390
-3.74671328240475
-4.51239250025787
-3.85078739760330
-4.82474773986849
-7.51677436270228
-4.04690343962117
-3.51738077953448
-3.70855170056435
-6.32683483193949
-4.70104076325346
-4.68287574027552
-3.35981930981550
-3.53344757888022
-3.39217953669142
-3.48920221619619
-4.16165306242316
-3.35899779831440
-3.85078739760330
-5.04949043097878
-4.90710698796664
-4.51802717397037
-6.88434196726867
-3.87318777215177
-5.56516816340527
-3.44575477136200
-5.35893916964849
-4.07441552423491
-3.39217953669142
-3.91259657880967
-5.52209765844531
-4.23830098840370
-3.67225617474769
-3.70855170056435
-3.60505883530003
-3.39582221839469
-4.90710698796664
-4.70104076325346
-4.39833476848232
-3.36050053086695
-4.53795148731277
-6.56603698924937
-3.94384592780612
-5.04949043097878
-8.30851964543520
-4.14355194369854
-5.16003724877390
-3.37908571215820
-4.51239250025787
-8.30851964543520
-3.36350003810878
-3.69017447477362
-3.43548346673933
-4.53795148731277
-4.46417800327011
-3.48920221619619
-3.54486431302090
-3.37491540798841
-3.87318777215177
-5.10285349098567
-6.32683483193949
-4.36117994373265
-4.29047590097581
-4.19497293563805
-4.04690343962117
-6.88434196726867
-3.70855170056435
-4.20893551070683
-4.23830098840370
-3.74671328240475
-3.42572233548265
-3.60505883530003
-3.74671328240475
-6.32683483193949
-5.56516816340527
-3.65479042155335
-3.94384592780612
-4.60573845159905
-3.94384592780612
-7.51677436270228
-3.85078739760330
-3.92295684536505
-4.10268726764163
-5.04949043097878
-6.13658226019969
-3.74671328240475
-3.62119577254932
-3.44575477136200
-6.60995490933176
-3.39217953669142
-3.67225617474769
-3.46776888171050
-5.68165467808935
-3.60505883530003
-3.78681166106617
-4.47666157118154
-3.49166720103077
-3.95493452247732
-4.86483466373891
-4.86149978216614
-4.10268726764163
-3.57409272861838
-3.72739519408180
-4.99909235413948
-3.44575477136200
-3.46776888171050
-3.42572233548265
-4.41949188749096
-4.18146822572593
-3.53344757888022
-4.43679817116172
-3.62119577254932
-3.39217953669142
-3.55926125758493
-4.51802717397037
-4.16165306242316
-3.80761383337503
-3.92161894819278
-3.72739519408180
-3.99403216238418
-3.92612631141599
-4.06863214140464
-4.29047590097581
-3.53344757888022
-5.10285349098567
-3.49166720103077
-4.16165306242316
-3.70855170056435
-5.35893916964849
-3.51738077953448
-4.33934418253454
-6.32683483193949
-4.56455682680307
-3.55926125758493
-3.70855170056435
-3.70855170056435
-3.92506260516430
-5.52209765844531
-3.37491540798841
-6.96557693182264
-4.51802717397037
-5.61635154873200
-3.38529847602390
-5.43678341719238
-3.74671328240475
-3.82893446232554
-4.22412134997210
-4.70104076325346
-4.13175370976465
-3.91969829437561
-3.94115186601049
-4.56100969592182
-4.36117994373265
-6.13658226019969
-4.46417800327011
-4.90710698796664
-4.82474773986849
-5.16003724877390
-4.04167101507205
-3.39582221839469
-3.74671328240475
-3.80761383337503
-4.86483466373891
-4.04167101507205
-3.45613793128345
-3.58935836831569
-3.60505883530003
-3.92883826604095
-4.68287574027552
-4.99909235413948
-3.60505883530003
-4.59227477617052
-3.44575477136200
-3.72739519408180
-4.56455682680307
-3.89615208474464
-3.90339102090534
-3.93316669458236
-3.43080058267487
-3.82893446232554
-3.40780448707151
-3.39217953669142
-3.35981930981550
-4.13175370976465
-3.37358392864366
-3.99403216238418
-3.74671328240475
-4.68287574027552
-3.70855170056435
-5.68165467808935
-4.56100969592182
-4.53795148731277
-3.38529847602390
-4.82474773986849
-3.85078739760330
-4.82474773986849
-3.60505883530003
-5.16003724877390
-7.51677436270228
-3.78681166106617
-4.22412134997210
-5.43678341719238
-3.67225617474769
-4.10268726764163
-4.86483466373891
-3.54486431302090
-8.82419862425686
-4.62117845029547
-4.30332724128088
-4.19497293563805
-3.80761383337503
-3.76651530709224
-6.60995490933176
-3.62119577254932
-3.78681166106617
-5.28743185871760
-5.22136948835528
-3.43080058267487
-4.41949188749096
-3.36188579701187
-3.67225617474769
-4.43679817116172
-4.78666107744499
-3.69017447477362
-7.51677436270228
-3.96861620186431
-3.38396174643424
-4.59227477617052
-3.91969829437561
-6.88434196726867
-6.56603698924937
-3.63777178434400
-3.43080058267487
-3.76651530709224
-3.36492065652780
-3.46776888171050
-6.13658226019969
-3.80761383337503
-3.49166720103077
-3.78681166106617
-4.46417800327011
-4.02011884202419
-4.51802717397037
-3.60505883530003
-3.85078739760330
-4.00658060742315
-3.99403216238418
-6.13658226019969
-4.70104076325346
-4.07441552423491
-3.74671328240475
-3.82893446232554
-4.98317380277943
-3.50430042260352
-3.37491540798841
-3.70855170056435
-3.85078739760330
-5.52209765844531
-3.48920221619619
-4.60573845159905
-3.89615208474464
-5.56516816340527
-8.82419862425686
-4.75041259016636
-3.60505883530003
-3.42572233548265
-6.56603698924937
-4.25678597745851
-5.04949043097878
-4.43679817116172
-4.13175370976465
-6.32683483193949
-4.86483466373891
-3.50430042260352
-3.65479042155335
-3.44575477136200
-3.70855170056435
-4.46417800327011
-4.23830098840370
-7.51677436270228
-4.48781963916817
-3.62119577254932
-3.62119577254932
-5.28743185871760
-3.46776888171050
-4.43679817116172
-4.16165306242316
-3.51738077953448
-3.43080058267487
-4.43679817116172
-3.37491540798841
-3.54486431302090
-3.43548346673933
-3.70855170056435
-3.37491540798841
-3.82893446232554
-3.87318777215177
-4.51802717397037
-6.32683483193949
-3.57409272861838
-3.40780448707151
-4.80537325294192
-5.35893916964849
-5.72149946848710
-3.42572233548265
-3.41648915038148
-3.37908571215820
-3.36050053086695
-3.55926125758493
-3.46776888171050
-3.41113559117440
-3.37908571215820
-3.42572233548265
-4.70104076325346
-3.78681166106617
-4.65235989826269
-5.81255880014190
-4.51802717397037
-4.22412134997210
-4.90710698796664
-3.76651530709224
-3.45613793128345
-3.63777178434400
-3.74671328240475
-3.80761383337503
-3.39582221839469
-3.72739519408180
-5.22136948835528
-7.51677436270228
-3.38396174643424
-3.41113559117440
-3.44575477136200
-3.37491540798841
-3.67225617474769
-3.78681166106617
-3.46776888171050
-3.55926125758493
-3.63777178434400
-3.44575477136200
-3.37908571215820
-5.10285349098567
-4.10268726764163
-6.88434196726867
-3.53090331113626
-3.48920221619619
-4.90710698796664
-3.42572233548265
-4.43679817116172
-3.36884284933982
-4.75041259016636
-3.35981930981550
-3.54486431302090
-5.22136948835528
-4.90710698796664
-4.22412134997210
-4.60573845159905
-4.43679817116172
-4.46417800327011
-7.35922266491925
-4.43679817116172
-4.22867413632616
-5.97632685697778
-3.46776888171050
-5.96208045884513
-3.60505883530003
-6.56603698924937
-3.36050053086695
-3.39969212552049
-6.60995490933176
-3.60505883530003
-4.32525162806416
-4.46417800327011
-5.43678341719238
-4.80537325294192
-4.32525162806416
-6.13658226019969
-8.30851964543520
-5.81255880014190
-3.89615208474464
-3.48920221619619
-3.37491540798841
-3.63777178434400
-4.32525162806416
-4.23830098840370
-3.86325021001573
-6.88434196726867
-3.40780448707151
-3.42572233548265
-3.49166720103077
-5.72149946848710
-3.94384592780612
-5.68165467808935
-3.63777178434400
-3.50430042260352
-3.70855170056435
-4.04167101507205
-4.80537325294192
-4.82474773986849
-3.51738077953448
-3.48920221619619
-8.30851964543520
-3.49166720103077
-4.10268726764163
-3.44575477136200
-4.51239250025787
-3.74671328240475
-3.54486431302090
-4.90710698796664
-3.93316669458236
-4.22412134997210
-3.62119577254932
-3.93316669458236
-3.87318777215177
-4.43679817116172
-3.92001977522388
-4.30332724128088
-3.35881786607589
-4.78666107744499
-5.36458271982318
-4.39835919685630
-3.67225617474769
-3.70855170056435
-6.13658226019969
-4.26970964918692
-5.61635154873200
-4.46417800327011
-4.44141741269686
-3.89615208474464
-3.93316669458236
-3.85078739760330
-3.94550321954562
-3.60505883530003
-4.60573845159905
-3.43080058267487
-3.91969829437561
-3.63777178434400
-4.19497293563805
-4.22867413632616
-3.41113559117440
-3.74671328240475
-4.82474773986849
-3.65479042155335
-3.63777178434400
-4.22412134997210
-6.32683483193949
-3.49166720103077
-3.82893446232554
-4.51239250025787
-3.49166720103077
-3.90483406103078
-4.53795148731277
-4.23830098840370
-3.37908571215820
-3.48920221619619
-5.36458271982318
-3.43080058267487
-4.32102280236069
-3.57409272861838
-5.35893916964849
-3.49166720103077
-3.78681166106617
-5.84022032487246
-5.36458271982318
-3.74671328240475
-3.85078739760330
-3.63777178434400
-4.90710698796664
-4.51802717397037
-3.49166720103077
-4.30332724128088
-3.54486431302090
-3.65479042155335
-3.49166720103077
-3.99403216238418
-5.72149946848710
-3.92161894819278
-3.69017447477362
-4.32525162806416
-3.89615208474464
-3.62119577254932
-6.13658226019969
-3.45652094645855
-4.78666107744499
-6.13658226019969
-3.94384592780612
-3.63777178434400
-4.68287574027552
-4.15577175378796
-3.41113559117440
-3.43548346673933
-3.74671328240475
-5.10285349098567
-3.43080058267487
-4.14355194369854
-4.29047590097581
-3.99590546973102
-6.13658226019969
-4.19497293563805
-5.35893916964849
-3.40780448707151
-3.82893446232554
-4.41949188749096
-3.42572233548265
-5.28743185871760
-4.92064954816512
-4.99909235413948
-3.39582221839469
-3.41648915038148
-3.49166720103077
-3.62119577254932
-3.74671328240475
-5.19561963925235
-3.47948742757238
-3.82893446232554
-5.52209765844531
-4.00281863538290
-3.74671328240475
-3.85078739760330
-3.78681166106617
-3.78681166106617
-3.35881786607589
-3.78681166106617
-3.60505883530003
-3.63777178434400
-3.69017447477362
-5.56516816340527
-4.44141741269686
-5.16003724877390
-3.76651530709224
-3.74671328240475
-3.55926125758493
-3.97094354790021
-4.29047590097581
-4.22337235993523
-4.15577175378796
-3.99724535384344
-3.36188579701187
-3.60505883530003
-4.56100969592182
-4.36117994373265
-3.41113559117440
-3.37491540798841
-3.39969212552049
-5.36458271982318
-4.43679817116172
-3.43080058267487
-3.91731434035207
-3.60505883530003
-3.94550321954562
-3.70855170056435
-3.65479042155335
-5.04949043097878
-3.41113559117440
-3.63777178434400
-3.54486431302090
-3.94115186601049
-5.81255880014190
-4.71585957407458
-3.39969212552049
-3.78681166106617
-4.60573845159905
-3.39217953669142
-3.87318777215177
-3.74671328240475
-5.22136948835528
-4.22412134997210
-4.86149978216614
-4.04690343962117
-6.56603698924937
-3.82893446232554
-4.39835919685630
-5.10285349098567
-4.00281863538290
-4.51239250025787
-3.43080058267487
-3.54486431302090
-3.70855170056435
-3.78681166106617
-3.78681166106617
-4.36117994373265
-3.85078739760330
-4.19497293563805
-4.30332724128088
-3.60505883530003
-5.84022032487246
-3.57409272861838
-4.62117845029547
-5.52209765844531
-4.46417800327011
-3.46776888171050
-3.63777178434400
-7.51677436270228
-3.92612631141599
-3.45613793128345
-3.70855170056435
-3.43080058267487
-8.30851964543520
-4.65134879502056
-3.59537385757007
-3.90593540429093
-3.54486431302090
-4.22412134997210
-5.46018093760881
-4.02011884202419
-5.10285349098567
-3.43080058267487
-3.51738077953448
-3.39217953669142
-4.22867413632616
-4.48781963916817
-4.98317380277943
-3.63777178434400
-4.70104076325346
-3.37358392864366
-3.41113559117440
-6.32683483193949
-3.63777178434400
-3.85078739760330
-3.69017447477362
-4.44141741269686
-4.86805853884189
-5.16003724877390
-3.80761383337503
-6.13658226019969
-6.13551226203127
-4.18146822572593
-3.48920221619619
-6.32683483193949
-4.29047590097581
-3.65479042155335
-4.25374008977766
-6.96557693182264
-6.60995490933176
-4.10268726764163
-3.51738077953448
-5.72149946848710
-4.16165306242316
-4.90710698796664
-3.62119577254932
-5.97632685697778
-5.10285349098567
-3.50430042260352
-3.89615208474464
-3.49166720103077
-5.81255880014190
-3.43080058267487
-5.35893916964849
-5.22136948835528
-3.48920221619619
-4.51802717397037
-3.54486431302090
-3.35981930981550
-4.36117994373265
-3.74671328240475
-3.46776888171050
-3.82893446232554
-5.84022032487246
-3.87318777215177
-4.16840598469929
-3.70855170056435
-3.99403216238418
-3.37491540798841
-3.49166720103077
-3.49166720103077
-3.46776888171050
-3.57409272861838
-3.36188579701187
-4.04690343962117
-3.44575477136200
-3.57409272861838
-5.81255880014190
-4.30332724128088
-3.85078739760330
-3.76651530709224
-3.44575477136200
-4.51802717397037
-4.13175370976465
-3.46776888171050
-3.82893446232554
-4.60573845159905
-3.51738077953448
-3.39582221839469
-4.39833476848232
-5.19561963925235
-4.90710698796664
-6.13658226019969
-3.36821331035062
-5.56516816340527
-3.74671328240475
-4.47666157118154
-3.74671328240475
-4.60573845159905
-3.35981930981550
-5.43678341719238
-4.14355194369854
-3.85078739760330
-4.33934418253454
-3.43080058267487
-4.78666107744499
-3.82893446232554
-4.62117845029547
-3.36492065652780
-3.91969829437561
-4.10268726764163
-3.46776888171050
-3.49166720103077
-3.37358392864366
-3.42572233548265
-4.56455682680307
-4.43679817116172
-5.36458271982318
-3.49166720103077
-6.13551226203127
-3.99403216238418
-3.70855170056435
-3.98926583723705
-4.07441552423491
-4.22412134997210
-3.36188579701187
-3.87318777215177
-3.78681166106617
-3.48920221619619
-3.54486431302090
-3.39217953669142
-3.74671328240475
-3.47948742757238
-3.40780448707151
-4.22412134997210
-3.70855170056435
-5.04949043097878
-5.84022032487246
-3.55926125758493
-4.86149978216614
-3.74671328240475
-3.51738077953448
-4.62117845029547
-4.80537325294192
-3.85078739760330
-3.35981930981550
-4.90710698796664
-3.69017447477362
-5.56516816340527
-4.36117994373265
-3.39582221839469
-5.97632685697778
-5.19561963925235
-4.47666157118154
-3.69017447477362
-3.58935836831569
-3.51738077953448
-5.28743185871760
-4.86483466373891
-3.54486431302090
-3.91969829437561
-3.72739519408180
-4.10925493329605
-3.44575477136200
-3.39969212552049
-8.30851964543520
-4.23830098840370
-3.63777178434400
-3.58935836831569
-3.43080058267487
-3.42572233548265
-3.76651530709224
-5.56516816340527
-4.47666157118154
-3.40780448707151
-3.57409272861838
-3.67225617474769
-4.04690343962117
-5.97632685697778
-3.62119577254932
-4.51802717397037
-3.36050053086695
-3.45613793128345
-5.72149946848710
-3.45613793128345
-3.43080058267487
-4.99909235413948
-3.82893446232554
-3.65479042155335
-5.72149946848710
-4.51239250025787
-3.44575477136200
-4.35831984271604
-3.35881786607589
-4.99909235413948
-3.94384592780612
-3.63777178434400
-4.59227477617052
-4.75041259016636
-4.20893551070683
-3.54486431302090
-4.32525162806416
-5.36458271982318
-4.78666107744499
-3.63777178434400
-4.33934418253454
-4.16165306242316
-4.51239250025787
-4.68287574027552
-7.51677436270228
-4.95177748714107
-3.89615208474464
-3.91316904794019
-3.63777178434400
-3.76651530709224
-3.57409272861838
-4.19497293563805
-3.41113559117440
-3.49166720103077
-3.67225617474769
-3.98289513134078
-3.41113559117440
-3.82893446232554
-4.82474773986849
-5.10285349098567
-3.54486431302090
-4.32525162806416
-4.28623105787953
-5.72149946848710
-3.46776888171050
-3.45652094645855
-3.49166720103077
-3.76651530709224
-3.49166720103077
-4.10268726764163
-5.04933857992107
-3.43080058267487
-4.75041259016636
-3.36884284933982
-4.28623105787953
-3.87318777215177
-5.22136948835528
-6.88434196726867
-3.60505883530003
-4.16165306242316
-5.04949043097878
-3.99590546973102
-4.04690343962117
-5.81255880014190
-4.41949188749096
-3.92883826604095
-3.41113559117440
-4.60573845159905
-3.38529847602390
-4.23830098840370
-4.86149978216614
-4.51239250025787
-4.01001024907437
-3.42572233548265
-3.46776888171050
-3.58935836831569
-3.72739519408180
-3.46776888171050
-4.10268726764163
-8.30851964543520
-4.95177748714107
-3.91849565263861
-3.74671328240475
-5.36458271982318
-3.37908571215820
-4.26970964918692
-3.91316904794019
-3.38396174643424
-6.96557693182264
-3.57409272861838
-4.20893551070683
-4.13175370976465
-3.72739519408180
-5.56516816340527
-3.69017447477362
-3.51738077953448
-3.55926125758493
-3.49166720103077
-4.07441552423491
-3.41648915038148
-4.29047590097581
-4.19497293563805
-3.48920221619619
-4.92064954816512
-3.58935836831569
-5.97632685697778
-3.91259657880967
-5.97632685697778
-5.97632685697778
-5.16003724877390
-3.39217953669142
-4.29047590097581
-3.46776888171050
-6.32683483193949
-5.72149946848710
-3.94384592780612
-4.19497293563805
-3.90725272488098
-3.90483406103078
-3.57409272861838
-4.70104076325346
-3.72739519408180
-4.99909235413948
-3.44575477136200
-4.10268726764163
-3.94384592780612
-4.13175370976465
-3.46776888171050
-8.30851964543520
-3.49166720103077
-3.51738077953448
-5.97632685697778
-4.08824714110181
-3.93704034749358
-3.95493452247732
-5.10285349098567
-3.74671328240475
-5.28743185871760
-3.35981930981550
-4.90710698796664
-3.98854673917787
-3.48920221619619
-3.44575477136200
-5.04949043097878
-3.44575477136200
-5.46018093760881
-3.36188579701187
-8.82419862425686
-3.74671328240475
-3.39969212552049
-3.39217953669142
-3.39582221839469
-5.36458271982318
-3.96861620186431
-3.89615208474464
-3.39217953669142
-3.45613793128345
-4.23830098840370
-3.39582221839469
-3.78681166106617
-3.60505883530003
-4.80537325294192
-6.32683483193949
-4.62117845029547
-5.52209765844531
-4.68287574027552
-8.30851964543520
-5.04933857992107
-3.41648915038148
-5.81255880014190
-3.55926125758493
-4.29047590097581
-5.28743185871760
-4.53795148731277
-4.47666157118154
-4.92064954816512
-3.70855170056435
-3.57409272861838
-4.09857226293612
-3.37491540798841
-3.45652094645855
-5.28743185871760
-4.19242705787384
-3.60505883530003
-4.78666107744499
-3.78681166106617
-3.82893446232554
-3.89615208474464
-6.13551226203127
-3.91316904794019
-4.56455682680307
-5.72149946848710
-4.29047590097581
-3.36821331035062
-3.70855170056435
-5.22136948835528
-3.89615208474464
-4.53795148731277
-3.43080058267487
-4.16165306242316
-3.70855170056435
-3.43548346673933
-3.50430042260352
-5.56516816340527
-3.60505883530003
-6.60995490933176
-3.63777178434400
-3.39582221839469
-8.82419862425686
-3.63777178434400
-5.19561963925235
-3.37491540798841
-3.41113559117440
-3.80761383337503
-3.38396174643424
-3.69017447477362
-3.51738077953448
-4.29047590097581
-3.60505883530003
-8.30851964543520
-7.51677436270228
-5.22136948835528
-5.81255880014190
-4.70104076325346
-3.37358392864366
-5.10285349098567
-3.65479042155335
-3.49166720103077
-3.76651530709224
-5.56516816340527
-6.60995490933176
-3.45652094645855
-3.60505883530003
-3.54486431302090
-3.69017447477362
-3.51738077953448
-6.96557693182264
-3.76651530709224
-3.54486431302090
-3.39217953669142
-5.97632685697778
-3.87318777215177
-5.27679805658549
-4.30332724128088
-4.43679817116172
-3.89615208474464
-4.56455682680307
-3.94384592780612
-3.35899779831440
-3.38396174643424
-3.57409272861838
-7.35922266491925
-4.26970964918692
-3.59537385757007
-3.95493452247732
-3.37491540798841
-3.35981930981550
-4.33934418253454
-4.98317380277943
-4.04690343962117
-4.43679817116172
-8.82419862425686
-3.87318777215177
-3.43080058267487
-8.82419862425686
-4.65134879502056
-5.52209765844531
-3.37491540798841
-3.45613793128345
-3.78681166106617
-3.39582221839469
-3.80761383337503
-3.57409272861838
-4.62117845029547
-3.40780448707151
-3.98043962351301
-5.10285349098567
-5.72149946848710
-5.22136948835528
-5.56516816340527
-4.86483466373891
-3.47948742757238
-4.43679817116172
-4.19242705787384
-5.81255880014190
-3.43548346673933
-6.13551226203127
-4.75041259016636
-3.76651530709224
-3.49166720103077
-4.30332724128088
-3.49166720103077
-3.96861620186431
-3.42572233548265
-4.60573845159905
-4.15577175378796
-4.65134879502056
-4.43679817116172
-3.78681166106617
-4.23830098840370
-4.22337235993523
-3.35899779831440
-3.85078739760330
-3.57409272861838
-5.68165467808935
-3.90725272488098
-3.48920221619619
-4.68287574027552
-3.43548346673933
-3.36821331035062
-4.46417800327011
-4.04690343962117
-4.43679817116172
-6.32683483193949
-4.23830098840370
-3.43080058267487
-4.45763979817211
-3.37491540798841
-3.58935836831569
-3.39969212552049
-3.42572233548265
-3.45613793128345
-3.43080058267487
-3.74671328240475
-3.38396174643424
-5.35893916964849
-3.41113559117440
-3.67225617474769
-4.56455682680307
-3.44575477136200
-3.87318777215177
-4.70104076325346
-3.76651530709224
-3.99403216238418
-4.22412134997210
-3.39969212552049
-4.43679817116172
-3.57409272861838
-3.74671328240475
-3.41648915038148
-5.04949043097878
-4.35831984271604
-3.80761383337503
-3.36350003810878
-4.07441552423491
-7.51677436270228
-5.19561963925235
-3.65479042155335
-4.92064954816512
-4.80537325294192
-3.94229327161916
-3.36188579701187
-3.45652094645855
-4.36117994373265
-5.61635154873200
-3.44575477136200
-3.42572233548265
-3.43080058267487
-3.87318777215177
-3.98289513134078
-3.49166720103077
-4.68287574027552
-3.35981930981550
-4.98317380277943
-4.36117994373265
-3.70855170056435
-4.20893551070683
-3.43080058267487
-5.04949043097878
-3.46776888171050
-3.46776888171050
-5.04933857992107
-3.37358392864366
-4.80537325294192
-3.42572233548265
-3.39217953669142
-3.74671328240475
-3.41113559117440
-4.22412134997210
-3.67225617474769
-3.36821331035062
-6.32683483193949
-4.60573845159905
-3.99403216238418
-3.94384592780612
-4.07827008244091
-3.51738077953448
-5.81255880014190
-4.19497293563805
-4.22412134997210
-4.10268726764163
-3.82893446232554
-6.60995490933176
-3.97094354790021
-4.46417800327011
-3.46776888171050
-3.45652094645855
-3.96535490267266
-5.19561963925235
-8.30851964543520
-5.35893916964849
-4.56455682680307
-3.47948742757238
-3.69017447477362
-4.62117845029547
-4.45763979817211
-4.32525162806416
-4.33934418253454
-3.39217953669142
-5.35893916964849
-5.52209765844531
-4.10268726764163
-4.59227477617052
-3.38529847602390
-4.99909235413948
-5.28743185871760
-4.47666157118154
-4.46417800327011
-3.39217953669142
-7.51677436270228
-5.46018093760881
-3.78681166106617
-8.82419862425686
-3.43080058267487
-6.60995490933176
-4.22412134997210
-3.36188579701187
-4.43679817116172
-3.55926125758493
-3.80761383337503
-3.78681166106617
-4.07441552423491
-4.75041259016636
-3.38529847602390
-6.13658226019969
-3.78681166106617
-4.46417800327011
-4.78666107744499
-3.46776888171050
-4.53795148731277
-3.54486431302090
-3.90288607879718
-4.86483466373891
-4.51239250025787
-5.22136948835528
-5.04933857992107
-5.81255880014190
-5.10285349098567
-4.10268726764163
-3.99403216238418
-5.81255880014190
-5.72149946848710
-7.35922266491925
-5.72149946848710
-3.63777178434400
-4.06863214140464
-6.60995490933176
-3.69017447477362
-6.13658226019969
-5.43678341719238
-3.98289513134078
-4.30332724128088
-3.67225617474769
-5.43678341719238
-8.82419862425686
-3.62119577254932
-4.60573845159905
-3.41648915038148
-6.13658226019969
-3.80761383337503
-4.80537325294192
-3.41648915038148
-3.96861620186431
-4.90710698796664
-5.22136948835528
-4.66120476781234
-3.49166720103077
-5.96208045884513
-3.57409272861838
-3.78681166106617
-3.36050053086695
-3.37908571215820
-3.74671328240475
-3.41113559117440
-4.75041259016636
-3.58935836831569
-3.54486431302090
-5.35893916964849
-4.04690343962117
-7.51677436270228
-5.84022032487246
-5.36458271982318
-4.28623105787953
-3.58935836831569
-6.88434196726867
-5.16003724877390
-3.87318777215177
-3.76651530709224
-3.39217953669142
-3.85078739760330
-4.11254258257249
-4.65134879502056
-3.82893446232554
-5.36458271982318
-5.81255880014190
-5.68165467808935
-5.97632685697778
-3.70855170056435
-5.35893916964849
-3.63777178434400
-4.36117994373265
-6.96557693182264
-3.98854673917787
-4.65235989826269
-3.78681166106617
-3.35881786607589
-4.08824714110181
-6.56603698924937
-3.46776888171050
-4.75041259016636
-3.49166720103077
-5.04949043097878
-3.70855170056435
-4.47666157118154
-3.93704034749358
-3.47948742757238
-3.39582221839469
-3.45613793128345
-3.63777178434400
-3.41648915038148
-3.41113559117440
-3.36492065652780
-3.38396174643424
-3.39217953669142
-3.54486431302090
-3.46776888171050
-3.36884284933982
-3.35881786607589
-3.39582221839469
-3.51738077953448
-4.60573845159905
-3.48920221619619
-3.43080058267487
-4.43679817116172
-3.51738077953448
-3.44575477136200
-3.37908571215820
-3.35981930981550
-3.40780448707151
-3.42572233548265
-3.60505883530003
-3.51738077953448
-3.74671328240475
-3.43080058267487
-3.43080058267487
-3.38396174643424
-3.49166720103077
-3.39582221839469
-3.37358392864366
-3.36188579701187
-3.43080058267487
-3.39582221839469
-3.43080058267487
-3.40780448707151
-3.60505883530003
-3.35899779831440
-3.37491540798841
-3.38396174643424
-3.85078739760330
-3.39217953669142
-3.89615208474464
-3.70855170056435
-3.45613793128345
-3.74671328240475
-3.35881786607589
-3.37908571215820
-3.60505883530003
-3.43080058267487
-3.42572233548265
-3.39582221839469
-3.39217953669142
-3.58935836831569
-3.99403216238418
-3.40780448707151
-3.63777178434400
-3.38529847602390
-3.94384592780612
-4.82474773986849
-4.10268726764163
-3.49166720103077
-3.94384592780612
-4.32525162806416
-3.80761383337503
-3.36884284933982
-3.55926125758493
-3.51738077953448
-4.68287574027552
-3.36350003810878
-3.78681166106617
-3.38529847602390
-3.60505883530003
-4.92064954816512
-3.36350003810878
-3.91969829437561
-3.51738077953448
-4.04690343962117
-3.82893446232554
-4.33934418253454
-3.36821331035062
-3.35981930981550
-3.37908571215820
-3.38529847602390
-3.45652094645855
-3.54486431302090
-3.74671328240475
-3.43548346673933
-3.40780448707151
-3.42572233548265
-3.74671328240475
-3.42572233548265
-3.63777178434400
-4.22412134997210
-3.69017447477362
-3.41648915038148
-3.85078739760330
-4.51802717397037
-3.74671328240475
-3.80761383337503
-4.70104076325346
-3.57409272861838
-3.65479042155335
-3.35881786607589
-3.49166720103077
-3.55926125758493
-4.10268726764163
-3.36188579701187
-3.65479042155335
-3.96861620186431
-5.10285349098567
-3.60505883530003
-3.36492065652780
-4.99909235413948
-3.94384592780612
-4.71585957407458
-5.19561963925235
-3.48920221619619
-4.29047590097581
-5.22136948835528
-3.78681166106617
-3.36884284933982
-4.95177748714107
-4.90710698796664
-3.95493452247732
-3.37491540798841
-3.70855170056435
-4.16840598469929
-3.36884284933982
-3.38396174643424
-4.22412134997210
-3.70855170056435
-3.67225617474769
-6.60995490933176
-3.70855170056435
-3.69017447477362
-8.82419862425686
-3.54486431302090
-3.35899779831440
-3.63777178434400
-3.63777178434400
-3.46776888171050
-3.50430042260352
-3.74671328240475
-4.92064954816512
-3.45613793128345
-3.36188579701187
-5.36458271982318
-3.36492065652780
-3.87318777215177
-4.22412134997210
-3.54486431302090
-5.52209765844531
-6.60995490933176
-7.51677436270228
-3.63777178434400
-6.34638803408920
-4.16165306242316
-3.57409272861838
-4.36117994373265
-3.39217953669142
-4.04690343962117
-3.38396174643424
-3.74671328240475
-3.46776888171050
-3.89615208474464
-4.90710698796664
-4.75041259016636
-3.85078739760330
-3.42572233548265
-3.74671328240475
-3.35899779831440
-3.51738077953448
-3.82893446232554
-3.44575477136200
-4.43679817116172
-3.70855170056435
-3.35899779831440
-5.81255880014190
-3.87318777215177
-3.54486431302090
-3.60505883530003
-3.57409272861838
-5.97632685697778
-3.67225617474769
-3.35881786607589
-3.36884284933982
-3.36492065652780
-4.68287574027552
-3.38529847602390
-3.43548346673933
-3.37358392864366
-3.70855170056435
-3.41113559117440
-3.43080058267487
-3.46776888171050
-3.53344757888022
-3.36492065652780
-3.41648915038148
-3.36492065652780
-3.57409272861838
-3.42572233548265
-3.35881786607589
-4.70104076325346
-3.38529847602390
-5.81255880014190
-5.10285349098567
-3.46776888171050
-5.97632685697778
-4.60573845159905
-5.36458271982318
-3.40780448707151
-3.46776888171050
-5.52209765844531
-3.37491540798841
-3.55926125758493
-3.39582221839469
-3.85078739760330
-3.38396174643424
-3.54486431302090
-3.42572233548265
-5.22136948835528
-3.67225617474769
-3.54486431302090
-3.35899779831440
-3.36050053086695
-3.78681166106617
-3.37358392864366
-3.72739519408180
-3.74671328240475
-3.63777178434400
-3.60505883530003
-3.78681166106617
-3.60505883530003
-3.45652094645855
-3.87318777215177
-3.78681166106617
-3.36350003810878
-3.46776888171050
-5.72149946848710
-3.74671328240475
-3.35899779831440
-3.67225617474769
-3.36821331035062
-4.10268726764163
-3.38529847602390
-3.39969212552049
-5.68165467808935
-3.57409272861838
-3.43080058267487
-3.48920221619619
-3.42572233548265
-3.43080058267487
-3.39582221839469
-3.43080058267487
-3.43080058267487
-3.39582221839469
-3.43080058267487
-3.36821331035062
-5.22136948835528
-3.35981930981550
-3.51738077953448
-4.46417800327011
-3.41648915038148
-3.74671328240475
-3.62119577254932
-3.91731434035207
-4.04690343962117
-3.42572233548265
-3.43080058267487
-3.39582221839469
-3.51738077953448
-3.54486431302090
-3.37358392864366
-3.39582221839469
-3.42572233548265
-3.40780448707151
-3.74671328240475
-3.63777178434400
-3.58935836831569
-3.76651530709224
-3.38529847602390
-5.16003724877390
-3.38396174643424
-6.13658226019969
-3.74671328240475
-3.53090331113626
-3.37491540798841
-3.63777178434400
-3.87318777215177
-3.37908571215820
-3.39217953669142
-8.30851964543520
-3.51738077953448
-3.60505883530003
-3.44575477136200
-3.63777178434400
-3.41113559117440
-4.90710698796664
-3.40780448707151
-3.55926125758493
-3.38529847602390
-3.63777178434400
-3.85078739760330
-3.72739519408180
-3.57409272861838
-3.39582221839469
-3.74671328240475
-3.60505883530003
-3.44575477136200
-3.51738077953448
-3.53090331113626
-3.80761383337503
-3.40780448707151
-3.85078739760330
-3.44575477136200
-3.55926125758493
-3.49166720103077
-5.68165467808935
-3.38396174643424
-3.54486431302090
-3.72739519408180
-3.44575477136200
-3.54486431302090
-3.70855170056435
-3.60505883530003
-3.36884284933982
-3.38396174643424
-4.51802717397037
-3.40780448707151
-3.39582221839469
-4.22412134997210
-3.70855170056435
-3.87318777215177
-3.51738077953448
-3.58935836831569
-3.63777178434400
-3.91969829437561
-5.22136948835528
-3.72739519408180
-4.95177748714107
-3.67225617474769
-3.45613793128345
-4.10268726764163
-3.70855170056435
-3.70855170056435
-3.48920221619619
-4.99909235413948
-3.87318777215177
-6.32683483193949
-3.74671328240475
-3.70855170056435
-3.49166720103077
-3.44575477136200
-3.37491540798841
-3.80761383337503
-4.43679817116172
-6.32683483193949
-3.72739519408180
-3.93316669458236
-3.49166720103077
-3.69017447477362
-3.37358392864366
-4.29047590097581
-3.80761383337503
-3.46776888171050
-3.62119577254932
-3.38529847602390
-3.76651530709224
-3.60505883530003
-4.29047590097581
-3.91969829437561
-3.67225617474769
-4.82474773986849
-8.30851964543520
-3.49166720103077
-4.22412134997210
-3.54486431302090
-3.44575477136200
-3.44575477136200
-3.89615208474464
-4.22412134997210
-4.02011884202419
-3.39582221839469
-3.38529847602390
-3.55926125758493
-3.39582221839469
-4.29047590097581
-3.74671328240475
-3.82893446232554
-3.44575477136200
-3.78681166106617
-3.38396174643424
-3.38529847602390
-3.51738077953448
-3.54486431302090
-4.75041259016636
-3.78681166106617
-3.36821331035062
-3.39217953669142
-3.63777178434400
-3.67225617474769
-3.45613793128345
-3.38396174643424
-4.16165306242316
-3.70855170056435
-3.45613793128345
-3.36492065652780
-3.41648915038148
-3.38396174643424
-3.82893446232554
-5.10285349098567
-4.56455682680307
-6.32683483193949
-4.75197192192032
-3.44575477136200
-4.43679817116172
-3.54486431302090
-3.58935836831569
-3.37358392864366
-3.65479042155335
-4.80537325294192
-3.38529847602390
-3.53090331113626
-3.57409272861838
-3.53090331113626
-3.82893446232554
-5.19561963925235
-3.47948742757238
-3.94384592780612
-3.76651530709224
-3.44575477136200
-3.35981930981550
-3.74671328240475
-4.70104076325346
-3.53090331113626
-3.58935836831569
-7.51677436270228
-3.46776888171050
-3.70855170056435
-3.41113559117440
-3.60505883530003
-3.41113559117440
-3.65479042155335
-3.37358392864366
-3.38396174643424
-3.63777178434400
-3.76651530709224
-3.43080058267487
-3.37358392864366
-3.51738077953448
-3.41113559117440
-4.75041259016636
-3.60505883530003
-3.45613793128345
-3.78681166106617
-3.60505883530003
-3.57409272861838
-3.48920221619619
-3.38529847602390
-4.29047590097581
-3.72739519408180
-3.43080058267487
-3.94384592780612
-3.36350003810878
-3.39217953669142
-3.35899779831440
-3.62119577254932
-4.99909235413948
-3.99403216238418
-3.42572233548265
-3.44575477136200
-3.57409272861838
-4.02011884202419
-3.60505883530003
-3.39217953669142
-3.90725272488098
-3.49166720103077
-3.37908571215820
-3.40780448707151
-3.67225617474769
-3.76651530709224
-3.41113559117440
-3.51738077953448
-3.49166720103077
-3.49166720103077
-3.72739519408180
-3.49166720103077
-3.39582221839469
-3.40780448707151
-4.70104076325346
-3.67225617474769
-3.50430042260352
-3.43548346673933
-3.63777178434400
-3.80761383337503
-3.36821331035062
-3.36492065652780
-3.36821331035062
-3.38396174643424
-3.87318777215177
-3.44575477136200
-3.60505883530003
-3.63777178434400
-3.74671328240475
-5.10285349098567
-4.10925493329605
-4.80537325294192
-5.72149946848710
-5.52209765844531
-3.36350003810878
-3.87318777215177
-3.43080058267487
-3.53344757888022
-8.30851964543520
-5.72149946848710
-3.57409272861838
-5.52209765844531
-5.35893916964849
-3.54486431302090
-5.22136948835528
-4.92064954816512
-4.19242705787384
-3.63777178434400
-5.10285349098567
-3.74671328240475
-3.90880252693300
-4.59227477617052
-4.46417800327011
-3.90725272488098
-4.37798046760399
-4.75041259016636
-4.92064954816512
-4.48781963916817
-4.70104076325346
-3.82893446232554
-4.16165306242316
-3.74671328240475
-4.22412134997210
-3.55926125758493
-5.22136948835528
-4.68287574027552
-3.51738077953448
-6.60995490933176
-5.84022032487246
-8.30851964543520
-3.90299834060810
-5.96208045884513
-3.38529847602390
-4.62117845029547
-3.94384592780612
-3.37908571215820
-3.80761383337503
-4.29047590097581
-3.89615208474464
-3.94384592780612
-3.54486431302090
-3.90485167919236
-3.35981930981550
-4.33934418253454
-3.63777178434400
-4.13173377300632
-4.32102280236069
-4.13135861798134
-3.72739519408180
-3.41113559117440
-3.72739519408180
-3.37491540798841
-3.39969212552049
-4.04690343962117
-5.68165467808935
-4.23830098840370
-4.30332724128088
-5.10285349098567
-4.78666107744499
-3.89615208474464
-8.82419862425686
-6.88434196726867
-4.75041259016636
-3.44575477136200
-4.00658060742315
-3.82893446232554
-3.60505883530003
-5.35893916964849
-5.36458271982318
-4.70104076325346
-4.60573845159905
-4.09857226293612
-4.60573845159905
-5.04949043097878
-3.49166720103077
-3.60505883530003
-3.70855170056435
-4.10268726764163
-3.76651530709224
-3.57409272861838
-3.82893446232554
-4.56100969592182
-3.36188579701187
-4.62117845029547
-3.43080058267487
-4.07827008244091
-3.98854673917787
-3.48920221619619
-4.43679817116172
-5.84022032487246
-3.63777178434400
-5.72149946848710
-4.41949188749096
-4.02525009847383
-4.16165306242316
-4.75041259016636
-3.44575477136200
-4.37798046760399
-4.10268726764163
-3.39969212552049
-3.57409272861838
-3.43080058267487
-3.94384592780612
-3.59537385757007
-3.96861620186431
-4.82474773986849
-4.45763979817211
-5.10285349098567
-5.52209765844531
-4.59227477617052
-6.32683483193949
-3.89615208474464
-6.13551226203127
-3.85078739760330
-5.97632685697778
-6.60995490933176
-3.63777178434400
-4.29047590097581
-4.68287574027552
-3.95009661968443
-3.57409272861838
-7.51677436270228
-3.96535490267266
-3.96001963164054
-3.74671328240475
-4.22867413632616
-3.92506260516430
-5.52209765844531
-3.92295684536505
-3.43080058267487
-3.38529847602390
-3.35899779831440
-4.80537325294192
-5.97632685697778
-3.80761383337503
-4.29047590097581
-3.47948742757238
-3.70855170056435
-3.36492065652780
-4.30332724128088
-3.35981930981550
-4.51802717397037
-6.13658226019969
-4.43679817116172
-3.62119577254932
-3.38529847602390
-4.04690343962117
-5.72149946848710
-3.63777178434400
-4.44141741269686
-6.88434196726867
-4.05034034046381
-3.39217953669142
-3.43080058267487
-4.80537325294192
-3.41113559117440
-4.68287574027552
-4.51802717397037
-3.91058399054610
-4.92064954816512
-3.93316669458236
-3.93316669458236
-4.10268726764163
-4.22412134997210
-7.51677436270228
-4.19497293563805
-3.51738077953448
-4.46417800327011
-3.94384592780612
-3.41113559117440
-4.41949188749096
-6.60995490933176
-4.04690343962117
-5.28743185871760
-4.22412134997210
-4.15577175378796
-4.07441552423491
-4.56100969592182
-5.10285349098567
-4.30332724128088
-3.78681166106617
-3.37491540798841
-3.41113559117440
-3.39582221839469
-3.90593540429093
-3.43080058267487
-4.11254258257249
-3.82893446232554
-4.22337235993523
-8.30851964543520
-4.60573845159905
-4.80537325294192
-3.36188579701187
-4.20893551070683
-4.22337235993523
-4.32525162806416
-4.22412134997210
-3.41113559117440
-4.10268726764163
-3.36492065652780
-3.67225617474769
-3.36188579701187
-5.19561963925235
-3.60505883530003
-4.04167101507205
-5.16003724877390
-5.12010189161580
-4.10268726764163
-3.87318777215177
-3.51738077953448
-4.45763979817211
-3.74671328240475
-5.10285349098567
-4.10268726764163
-4.19497293563805
-3.38396174643424
-5.72149946848710
-5.52209765844531
-4.23830098840370
-3.36050053086695
-5.84022032487246
-7.35922266491925
-4.22412134997210
-3.80761383337503
-5.35893916964849
-4.16165306242316
-3.74671328240475
-8.82419862425686
-4.28623105787953
-3.70855170056435
-3.62119577254932
-4.02011884202419
-3.59537385757007
-3.99403216238418
-3.41113559117440
-5.81255880014190
-3.93704034749358
-3.48920221619619
-4.04690343962117
-3.70855170056435
-4.98317380277943
-3.99403216238418
-4.48781963916817
-3.45652094645855
-3.91316904794019
-3.51738077953448
-3.70855170056435
-4.39833476848232
-4.19497293563805
-6.60995490933176
-3.43080058267487
-3.54486431302090
-3.36492065652780
-3.80761383337503
-3.70855170056435
-4.86483466373891
-5.97632685697778
-3.96001963164054
-3.90483406103078
-3.90396845241379
-5.04949043097878
-3.99403216238418
-3.36492065652780
-4.19497293563805
-3.89615208474464
-4.68287574027552
-4.68287574027552
-5.22136948835528
-3.36492065652780
-4.41949188749096
-6.13658226019969
-4.00281863538290
-3.37358392864366
-4.75041259016636
-3.36884284933982
-3.96861620186431
-4.80537325294192
-3.63777178434400
-4.30332724128088
-4.05932488035896
-4.95177748714107
-4.46417800327011
-3.74671328240475
-4.25374008977766
-3.95009661968443
-3.43080058267487
-3.76651530709224
-3.36050053086695
-5.72149946848710
-3.41648915038148
-4.16840598469929
-4.22412134997210
-3.42572233548265
-4.01660418596701
-3.87318777215177
-4.82474773986849
-3.99403216238418
-4.36117994373265
-4.44141741269686
-4.86149978216614
-3.90901008620879
-4.26970964918692
-3.63777178434400
-3.41113559117440
-4.22412134997210
-3.38396174643424
-3.57409272861838
-4.75041259016636
-4.26970964918692
-4.99909235413948
-8.30851964543520
-3.90483406103078
-4.80537325294192
-3.65479042155335
-4.43679817116172
-4.00281863538290
-4.75041259016636
-3.45652094645855
-4.14355194369854
-4.62117845029547
-3.40780448707151
-4.11254258257249
-3.65479042155335
-4.46417800327011
-5.22136948835528
-4.29047590097581
-3.39582221839469
-6.32683483193949
-5.97632685697778
-5.16003724877390
-4.65134879502056
-3.97678904247349
-3.94384592780612
-3.39217953669142
-4.99909235413948
-3.94115186601049
-3.48920221619619
-3.37358392864366
-3.76651530709224
-3.95493452247732
-3.48920221619619
-4.30332724128088
-4.60573845159905
-3.70855170056435
-4.02525009847383
-3.85078739760330
-4.18146822572593
-3.62119577254932
-4.39833476848232
-5.56516816340527
-3.65479042155335
-4.46417800327011
-5.35893916964849
-3.41113559117440
-3.41113559117440
-5.10285349098567
-3.36492065652780
-4.46417800327011
-3.43080058267487
-4.86149978216614
-3.57409272861838
-4.32102280236069
-4.98317380277943
-5.84022032487246
-7.35922266491925
-4.56455682680307
-5.19561963925235
-5.36458271982318
-4.04690343962117
-3.62119577254932
-4.62117845029547
-3.40780448707151
-5.52209765844531
-4.29047590097581
-3.91731434035207
-3.76651530709224
-4.56455682680307
-5.27679805658549
-3.44575477136200
-5.52209765844531
-6.32683483193949
-4.16840598469929
-4.35831984271604
-3.54486431302090
-3.37358392864366
-4.35831984271604
-3.48920221619619
-3.72739519408180
-3.38396174643424
-4.07950661501091
-4.37798046760399
-3.59537385757007
-5.81255880014190
-3.74671328240475
-3.42572233548265
-3.65479042155335
-4.43679817116172
-3.39582221839469
-3.82893446232554
-3.69017447477362
-3.55926125758493
-3.91259657880967
-4.92064954816512
-3.85078739760330
-3.82893446232554
-3.38396174643424
-4.18146822572593
-3.57409272861838
-5.27679805658549
-4.33934418253454
-4.12030521227423
-5.22136948835528
-3.99403216238418
-7.51677436270228
-3.43548346673933
-4.41949188749096
-3.72739519408180
-3.51738077953448
-4.92064954816512
-4.71585957407458
-3.45652094645855
-4.18146822572593
-4.22412134997210
-4.47666157118154
-5.28743185871760
-4.92064954816512
-3.43080058267487
-5.72149946848710
-3.91316904794019
-3.94384592780612
-3.94115186601049
-4.07441552423491
-6.60995490933176
-3.51738077953448
-4.16165306242316
-4.05932488035896
-3.48920221619619
-3.49166720103077
-3.99403216238418
-4.53795148731277
-4.22337235993523
-3.48920221619619
-4.15577175378796
-4.43679817116172
-3.82893446232554
-3.60505883530003
-5.04949043097878
-3.94384592780612
-3.35981930981550
-3.40780448707151
-3.39582221839469
-7.35922266491925
-3.96861620186431
-3.67225617474769
-3.38529847602390
-4.95177748714107
-3.38529847602390
-4.10925493329605
-5.56516816340527
-6.13658226019969
-3.97288438859330
-3.37491540798841
-3.78681166106617
-3.90901008620879
-5.56516816340527
-8.30851964543520
-3.43080058267487
-5.61635154873200
-5.72149946848710
-4.20893551070683
-3.69017447477362
-3.57409272861838
-3.80761383337503
-3.82893446232554
-4.35831984271604
-3.43080058267487
-3.43548346673933
-3.98854673917787
-4.10268726764163
-3.67225617474769
-3.43080058267487
-3.53090331113626
-3.37358392864366
-4.20893551070683
-3.92612631141599
-4.37798046760399
-3.35899779831440
-4.99909235413948
-4.32102280236069
-6.32683483193949
-3.70855170056435
-3.78681166106617
-3.54486431302090
-4.86483466373891
-4.99909235413948
-3.50430042260352
-3.57409272861838
-3.74671328240475
-3.70855170056435
-3.36884284933982
-3.87318777215177
-5.19561963925235
-3.54486431302090
-3.42572233548265
-3.35981930981550
-5.52209765844531
-3.80761383337503
-3.42572233548265
-3.35881786607589
-3.48920221619619
-3.43080058267487
-3.46776888171050
-3.54486431302090
-4.99909235413948
-4.13175370976465
-3.65479042155335
-3.89615208474464
-3.38396174643424
-4.92064954816512
-3.37358392864366
-7.51677436270228
-5.36458271982318
-3.41113559117440
-3.60505883530003
-3.36188579701187
-4.75041259016636
-3.39217953669142
-3.40780448707151
-3.69017447477362
-3.78681166106617
-6.88434196726867
-3.37491540798841
-3.44575477136200
-6.13658226019969
-3.36350003810878
-3.63777178434400
-3.43080058267487
-3.41113559117440
-3.41113559117440
-7.35922266491925
-3.49166720103077
-3.74671328240475
-4.86149978216614
-4.86805853884189
-4.05932488035896
-3.41648915038148
-3.67225617474769
-3.43080058267487
-3.63777178434400
-3.63777178434400
-3.46776888171050
-5.04949043097878
-3.55926125758493
-4.43679817116172
-3.49166720103077
-5.19561963925235
-3.37491540798841
-4.04690343962117
-3.45652094645855
-3.63777178434400
-3.72739519408180
-4.10268726764163
-3.36821331035062
-3.76651530709224
-3.38396174643424
-3.37358392864366
-6.60995490933176
-3.57409272861838
-3.67225617474769
-3.43080058267487
-5.10285349098567
-5.81255880014190
-5.97632685697778
-3.36050053086695
-3.72739519408180
-3.57409272861838
-3.36492065652780
-5.81255880014190
-3.63777178434400
-5.22136948835528
-4.68287574027552
-4.51239250025787
-3.94384592780612
-3.80761383337503
-4.51239250025787
-5.96208045884513
-3.60505883530003
-3.74671328240475
-4.39833476848232
-3.89615208474464
-3.63777178434400
-3.38529847602390
-3.38529847602390
-5.35893916964849
-3.37491540798841
-3.91969829437561
-4.60573845159905
-3.94384592780612
-5.04949043097878
-4.92064954816512
-5.22136948835528
-3.90288607879718
-3.37358392864366
-5.22136948835528
-3.38396174643424
-3.48920221619619
-4.04690343962117
-3.87318777215177
-5.12010189161580
-3.69017447477362
-4.29047590097581
-3.67225617474769
-3.45652094645855
-3.76651530709224
-3.63777178434400
-4.29047590097581
-5.04949043097878
-3.36492065652780
-3.96535490267266
-3.36821331035062
-3.36821331035062
-3.85078739760330
-3.70855170056435
-5.22136948835528
-3.37908571215820
-4.65134879502056
-4.48781963916817
-4.70104076325346
-3.37358392864366
-4.16165306242316
-3.57409272861838
-3.42572233548265
-4.19242705787384
-4.71585957407458
-6.88434196726867
-4.51239250025787
-6.60995490933176
-3.63777178434400
-4.33934418253454
-4.12030521227423
-4.29047590097581
-3.74671328240475
-3.91731434035207
-3.91731434035207
-3.99403216238418
-3.36492065652780
-3.63777178434400
-3.54486431302090
-3.42572233548265
-5.61635154873200
-3.42572233548265
-4.16165306242316
-3.92883826604095
-3.53090331113626
-4.82474773986849
-3.97094354790021
-3.40780448707151
-4.18146822572593
-3.37358392864366
-3.45613793128345
-4.46417800327011
-4.70104076325346
-6.96557693182264
-3.94384592780612
-4.19242705787384
-3.67225617474769
-3.74671328240475
-3.54486431302090
-3.35981930981550
-4.62117845029547
-3.49166720103077
-5.68165467808935
-5.81255880014190
-3.36350003810878
-3.48920221619619
-4.75041259016636
-3.43080058267487
-6.13658226019969
-3.36492065652780
-4.02737559668480
-3.37908571215820
-5.35893916964849
-3.50430042260352
-4.92064954816512
-6.13658226019969
-3.67225617474769
-3.51738077953448
-4.45763979817211
-3.35981930981550
-6.60995490933176
-3.89615208474464
-3.74671328240475
-3.89615208474464
-3.67225617474769
-3.42572233548265
-5.81255880014190
-3.72739519408180
-3.42572233548265
-5.36458271982318
-3.65479042155335
-3.54486431302090
-3.80761383337503
-3.74671328240475
-3.57409272861838
-3.72739519408180
-3.39217953669142
-3.70855170056435
-3.37358392864366
-3.95493452247732
-3.53090331113626
-3.54486431302090
-3.85078739760330
-3.36050053086695
-3.46776888171050
-3.60505883530003
-3.41648915038148
-3.60505883530003
-3.70855170056435
-3.54486431302090
-4.80537325294192
-3.49166720103077
-3.49166720103077
-3.85078739760330
-4.70104076325346
-3.37491540798841
-3.38396174643424
-8.30851964543520
-5.61635154873200
-3.43080058267487
-3.63777178434400
-3.98854673917787
-3.45613793128345
-4.51802717397037
-4.30332724128088
-6.32683483193949
-5.35893916964849
-3.39582221839469
-3.51738077953448
-4.13173377300632
-5.81255880014190
-3.72739519408180
-3.45613793128345
-4.82474773986849
-3.36492065652780
-4.41949188749096
-4.90710698796664
-3.42572233548265
-4.16165306242316
-3.41113559117440
-6.32683483193949
-3.45613793128345
-3.37358392864366
-3.92295684536505
-3.99403216238418
-8.30851964543520
-3.43080058267487
-3.74671328240475
-3.41113559117440
-3.94384592780612
-5.52209765844531
-4.04690343962117
-4.44141741269686
-5.22136948835528
-4.16165306242316
-3.37908571215820
-3.37491540798841
-3.49166720103077
-6.32683483193949
-3.82893446232554
-3.41113559117440
-3.36492065652780
-4.68287574027552
-3.53090331113626
-3.49166720103077
-4.10268726764163
-5.19561963925235
-3.39582221839469
-3.36492065652780
-3.70855170056435
-4.80537325294192
-5.19561963925235
-4.20021212315489
-3.78681166106617
-3.43080058267487
-3.69017447477362
-3.43080058267487
-4.26970964918692
-3.43080058267487
-4.46417800327011
-3.36492065652780
-6.88434196726867
-3.70855170056435
-5.56516816340527
-4.10268726764163
-5.35893916964849
-5.52209765844531
-3.92952917865503
-3.85078739760330
-4.98317380277943
-4.71585957407458
-5.04949043097878
-4.25678597745851
-3.72739519408180
-4.10268726764163
-4.51802717397037
-4.51802717397037
-3.37358392864366
-3.99403216238418
-3.85078739760330
-3.60505883530003
-3.65479042155335
-3.82893446232554
-5.72149946848710
-4.80537325294192
-3.76651530709224
-8.30851964543520
-4.92064954816512
-4.30332724128088
-4.16165306242316
-4.60573845159905
-6.32683483193949
-3.39582221839469
-3.51738077953448
-3.78681166106617
-3.41113559117440
-3.49166720103077
-3.82893446232554
-3.57409272861838
-7.51677436270228
-3.51738077953448
-3.49166720103077
-5.10285349098567
-3.44575477136200
-3.42572233548265
-5.84022032487246
-8.30851964543520
-3.63777178434400
-4.36117994373265
-3.74671328240475
-4.16165306242316
-3.43080058267487
-3.74671328240475
-3.48920221619619
-4.39330645747311
-3.36492065652780
-4.13175370976465
-3.44575477136200
-3.67225617474769
-4.60573845159905
-5.10285349098567
-3.67225617474769
-4.22412134997210
-4.10268726764163
-4.04690343962117
-6.60995490933176
-4.28623105787953
-3.63777178434400
-3.38529847602390
-3.38529847602390
-3.90725272488098
-3.35881786607589
-6.56603698924937
-3.70855170056435
-3.70855170056435
-4.16165306242316
-3.70855170056435
-8.30851964543520
-5.36458271982318
-3.63777178434400
-5.52209765844531
-4.92064954816512
-3.82893446232554
-3.65479042155335
-4.37798046760399
-3.36050053086695
-3.62119577254932
-3.43080058267487
-4.16165306242316
-3.82893446232554
-3.41113559117440
-3.76651530709224
-4.60573845159905
-3.42572233548265
-4.60573845159905
-3.63777178434400
-3.40780448707151
-3.39969212552049
-3.87318777215177
-3.35981930981550
-3.36188579701187
-5.61635154873200
-4.14355194369854
-3.43080058267487
-4.07441552423491
-4.41949188749096
-3.42572233548265
-5.52209765844531
-4.13173377300632
-4.37798046760399
-6.32683483193949
-3.48920221619619
-3.76651530709224
-4.22337235993523
-3.90396845241379
-4.86483466373891
-4.05034034046381
-3.43080058267487
-4.45763979817211
-5.43678341719238
-4.90710698796664
-3.35981930981550
-8.30851964543520
-3.82893446232554
-3.94384592780612
-3.43080058267487
-3.57409272861838
-3.95320019384390
-4.12030521227423
-5.56516816340527
-3.43080058267487
-4.02011884202419
-3.37358392864366
-5.72149946848710
-4.01001024907437
-4.56455682680307
-4.04690343962117
-4.20893551070683
-4.11254258257249
-4.46417800327011
-4.65235989826269
-3.78681166106617
-3.53090331113626
-4.59227477617052
-4.15201953484582
-3.45613793128345
-3.49166720103077
-3.87318777215177
-3.74671328240475
-3.37908571215820
-4.16165306242316
-4.48781963916817
-4.10268726764163
-4.10268726764163
-5.97632685697778
-3.98289513134078
-4.45763979817211
-4.07441552423491
-4.92064954816512
-3.68963613337459
-4.41949188749096
-3.46776888171050
-4.62117845029547
-3.70855170056435
-4.25374008977766
-5.97632685697778
-5.28743185871760
-4.60573845159905
-4.60573845159905
-4.32102280236069
-3.91969829437561
-3.39217953669142
-4.13173377300632
-3.67225617474769
-3.70855170056435
-3.93316669458236
-4.62117845029547
-3.45613793128345
-4.16840598469929
-3.67225617474769
-4.18146822572593
-4.10268726764163
-3.47948742757238
-3.54486431302090
-4.62117845029547
-3.55926125758493
-3.65479042155335
-5.72149946848710
-4.60573845159905
-5.19561963925235
-4.62117845029547
-3.44575477136200
-3.82893446232554
-4.37798046760399
-3.43080058267487
-3.36821331035062
-3.53090331113626
-4.56455682680307
-5.04933857992107
-3.51738077953448
-8.30851964543520
-8.82419862425686
-4.29047590097581
-5.36458271982318
-6.88434196726867
-4.82474773986849
-5.97632685697778
-3.82893446232554
-4.45763979817211
-5.22136948835528
-5.04949043097878
-4.32102280236069
-4.19497293563805
-5.56516816340527
-3.86325021001573
-5.10285349098567
-3.36492065652780
-6.88434196726867
-3.70855170056435
-3.78681166106617
-5.36458271982318
-3.82893446232554
-3.89615208474464
-5.28743185871760
-3.70855170056435
-4.29047590097581
-4.51802717397037
-4.53795148731277
-5.81255880014190
-3.37358392864366
-4.13135861798134
-4.37798046760399
-4.20893551070683
-3.48920221619619
-4.44141741269686
-3.89615208474464
-6.96557693182264
-3.90400297055077
-3.40780448707151
-3.67225617474769
-7.51677436270228
-3.43080058267487
-4.32102280236069
-4.60573845159905
-3.55926125758493
-5.35893916964849
-4.05932488035896
-3.80761383337503
-3.74671328240475
-3.45613793128345
-3.87318777215177
-3.82893446232554
-4.04690343962117
-4.71585957407458
-3.43080058267487
-4.33934418253454
-3.57409272861838
-3.70855170056435
-3.99590546973102
-4.48781963916817
-4.75041259016636
-6.32683483193949
-3.82893446232554
-4.51239250025787
-3.41648915038148
-4.62117845029547
-4.18146822572593
-3.95009661968443
-3.35881786607589
-3.43080058267487
-3.38529847602390
-3.38396174643424
-3.78681166106617
-3.43080058267487
-3.72739519408180
-4.51802717397037
-4.10268726764163
-4.51239250025787
-4.70104076325346
-3.70855170056435
-3.85078739760330
-3.87318777215177
-3.91316904794019
-4.90710698796664
-3.43080058267487
-5.81255880014190
-3.51738077953448
-3.41113559117440
-4.48781963916817
-5.12010189161580
-4.29801583735557
-4.02525009847383
-4.46417800327011
-4.56455682680307
-3.82893446232554
-4.15577175378796
-3.93316669458236
-5.84022032487246
-5.16003724877390
-4.11254258257249
-3.63777178434400
-3.54486431302090
-4.33934418253454
-3.92952917865503
-3.43080058267487
-3.39217953669142
-3.35981930981550
-5.56516816340527
-3.45613793128345
-4.65134879502056
-4.56100969592182
-3.65479042155335
-6.32683483193949
-4.29047590097581
-4.37798046760399
-3.47948742757238
-3.89615208474464
-4.80537325294192
-3.38529847602390
-4.90710698796664
-3.41113559117440
-3.53344757888022
-3.82893446232554
-3.43080058267487
-4.92064954816512
-5.61635154873200
-4.33934418253454
-3.39582221839469
-4.07827008244091
-4.02737559668480
-4.95177748714107
-3.54486431302090
-5.61635154873200
-3.60505883530003
-4.86149978216614
-3.74671328240475
-3.92883826604095
-3.94384592780612
-3.74671328240475
-3.48920221619619
-4.60573845159905
-4.26970964918692
-3.91259657880967
-5.04949043097878
-8.82419862425686
-4.43679817116172
-3.96861620186431
-4.70104076325346
-4.82474773986849
-4.99909235413948
-3.90485167919236
-4.10925493329605
-8.30851964543520
-3.63777178434400
-3.91969829437561
-3.43080058267487
-3.43548346673933
-3.36821331035062
-4.19497293563805
-4.65134879502056
-3.53344757888022
-4.80537325294192
-7.51677436270228
-3.89615208474464
-4.51802717397037
-5.04933857992107
-3.43548346673933
-4.99909235413948
-3.46776888171050
-4.60573845159905
-4.13173377300632
-3.98854673917787
-5.97632685697778
-3.94384592780612
-3.68963613337459
-3.78681166106617
-3.57409272861838
-4.56100969592182
-3.36884284933982
-6.56603698924937
-3.65479042155335
-6.88434196726867
-5.72149946848710
-7.51677436270228
-5.19561963925235
-3.87318777215177
-4.62117845029547
-7.51677436270228
-4.80537325294192
-3.70855170056435
-3.91731434035207
-6.60995490933176
-4.62117845029547
-3.48920221619619
-4.09857226293612
-3.54486431302090
-4.32102280236069
-4.75041259016636
-4.75041259016636
-3.47948742757238
-5.68165467808935
-3.43080058267487
-5.56516816340527
-4.20893551070683
-6.60995490933176
-4.75041259016636
-4.75041259016636
-4.48781963916817
-3.51738077953448
-3.39969212552049
-4.62117845029547
-3.43080058267487
-3.38396174643424
-4.92064954816512
-4.56455682680307
-4.33934418253454
-3.51738077953448
-3.72739519408180
-4.29047590097581
-3.67225617474769
-3.67225617474769
-7.35922266491925
-3.72739519408180
-5.19561963925235
-3.49166720103077
-3.87318777215177
-3.46776888171050
-4.90710698796664
-3.93743853870019
-4.43679817116172
-3.39582221839469
-3.48920221619619
-4.47666157118154
-3.41113559117440
-5.72149946848710
-3.60505883530003
-5.81255880014190
-3.85078739760330
-6.88434196726867
-5.81255880014190
-3.91058399054610
-3.44575477136200
-4.43679817116172
-4.22412134997210
-4.59227477617052
-3.76651530709224
-3.41113559117440
-5.22136948835528
-5.81255880014190
-3.70855170056435
-3.43080058267487
-3.91316904794019
-3.60505883530003
-3.98043962351301
-6.56603698924937
-4.68287574027552
-4.32525162806416
-4.33934418253454
-3.46776888171050
-4.65134879502056
-4.04690343962117
-4.46417800327011
-4.62117845029547
-4.68287574027552
-4.46417800327011
-6.88434196726867
-3.36821331035062
-4.01748554658170
-3.41113559117440
-3.48920221619619
-3.41648915038148
-3.76651530709224
-4.25678597745851
-3.53344757888022
-3.87318777215177
-3.37358392864366
-4.26970964918692
-3.62119577254932
-4.18146822572593
-4.90710698796664
-5.04949043097878
-3.39969212552049
-5.97632685697778
-3.76651530709224
-4.07441552423491
-4.46417800327011
-6.88434196726867
-3.38396174643424
-3.53344757888022
-5.36458271982318
-3.43080058267487
-5.04949043097878
-3.60505883530003
-6.60995490933176
-3.60505883530003
-4.51802717397037
-7.51677436270228
-4.51239250025787
-3.69017447477362
-5.35893916964849
-4.56100969592182
-4.43679817116172
-3.37358392864366
-3.87318777215177
-3.80761383337503
-8.30851964543520
-3.95493452247732
-5.72149946848710
-5.96208045884513
-3.60505883530003
-3.87318777215177
-3.49166720103077
-5.84022032487246
-3.39217953669142
-4.56455682680307
-4.04690343962117
-3.99403216238418
-4.60573845159905
-3.90288607879718
-3.39969212552049
-3.82893446232554
-6.32683483193949
-6.32683483193949
-3.59537385757007
-3.55926125758493
-3.46776888171050
-3.92612631141599
-4.46417800327011
-3.43080058267487
-3.62119577254932
-3.36821331035062
-3.35981930981550
-3.90725272488098
-3.55926125758493
-5.19561963925235
-3.80761383337503
-3.58935836831569
-3.54486431302090
-3.69017447477362
-4.02011884202419
-5.72149946848710
-5.36458271982318
-3.87318777215177
-5.81255880014190
-3.49166720103077
-4.29047590097581
-3.41113559117440
-3.90335791549395
-4.90710698796664
-4.05932488035896
-5.35893916964849
-3.65479042155335
-4.16165306242316
-5.04949043097878
-4.90710698796664
-4.78666107744499
-6.56603698924937
-6.56603698924937
-4.04690343962117
-3.39969212552049
-5.35893916964849
-3.40780448707151
-3.99403216238418
-3.37908571215820
-5.10285349098567
-3.69017447477362
-4.98317380277943
-3.49166720103077
-5.56516816340527
-3.35981930981550
-5.35893916964849
-3.91316904794019
-5.56516816340527
-4.29047590097581
-4.70104076325346
-3.45652094645855
-3.38529847602390
-6.32683483193949
-4.37798046760399
-3.41113559117440
-4.60573845159905
-3.36884284933982
-3.90483406103078
-3.43080058267487
-4.62117845029547
-3.40780448707151
-3.35881786607589
-4.68287574027552
-3.49166720103077
-8.30851964543520
-4.60573845159905
-3.82893446232554
-6.88434196726867
-4.13173377300632
-3.89615208474464
-4.25678597745851
-6.32683483193949
-3.60505883530003
-3.69017447477362
-3.41648915038148
-5.56516816340527
-3.36821331035062
-4.41949188749096
-3.37358392864366
-4.65134879502056
-4.13173377300632
-7.35922266491925
-3.94384592780612
-4.18146822572593
-3.74671328240475
-3.94550321954562
-6.96557693182264
-3.46776888171050
-4.59227477617052
-3.74671328240475
-4.16165306242316
-3.48920221619619
-4.56455682680307
-5.35893916964849
-3.98854673917787
-4.25678597745851
-8.30851964543520
-4.29047590097581
-3.51738077953448
-4.56455682680307
-5.12010189161580
-3.99724535384344
-3.53090331113626
-3.38396174643424
-4.25374008977766
-3.39582221839469
-3.39969212552049
-3.35881786607589
-4.01748554658170
-3.48920221619619
-4.62117845029547
-3.94384592780612
-3.51738077953448
-4.32102280236069
-4.36117994373265
-4.11254258257249
-3.47948742757238
-3.69017447477362
-3.49166720103077
-5.35893916964849
-5.12010189161580
-4.06863214140464
-5.61635154873200
-5.28743185871760
-3.67225617474769
-3.44575477136200
-3.45652094645855
-4.99909235413948
-3.35899779831440
-3.99724535384344
-3.94384592780612
-5.97632685697778
-4.90710698796664
-6.96557693182264
-4.51239250025787
-3.97094354790021
-3.74671328240475
-4.14355194369854
-3.41648915038148
-4.59227477617052
-5.35893916964849
-8.30851964543520
-3.43080058267487
-6.13551226203127
-5.61635154873200
-4.28623105787953
-3.87318777215177
-3.74671328240475
-3.43548346673933
-4.80537325294192
-3.38396174643424
-5.19561963925235
-5.97632685697778
-4.46417800327011
-3.95493452247732
-4.18146822572593
-3.82893446232554
-3.39582221839469
-3.85078739760330
-3.43080058267487
-3.91969829437561
-3.41113559117440
-3.41113559117440
-4.82474773986849
-3.36884284933982
-3.36050053086695
-5.61635154873200
-4.16165306242316
-8.30851964543520
-4.22412134997210
-3.54486431302090
-4.18146822572593
-4.90710698796664
-5.28743185871760
-5.61635154873200
-4.44141741269686
-3.92883826604095
-3.51738077953448
-3.99403216238418
-3.59537385757007
-4.51802717397037
-3.91969829437561
-8.82419862425686
-3.40780448707151
-3.91568219260187
-4.51239250025787
-4.36117994373265
-6.32683483193949
-4.53795148731277
-3.80761383337503
-4.56455682680307
-3.98854673917787
-4.19497293563805
-3.54486431302090
-3.92001977522388
-4.60573845159905
-8.30851964543520
-5.10285349098567
-3.80761383337503
-4.99909235413948
-3.54486431302090
-3.90400297055077
-6.60995490933176
-3.62119577254932
-4.75197192192032
-4.03896377071127
-5.22136948835528
-6.88434196726867
-4.26970964918692
-3.39217953669142
-5.10285349098567
-3.45652094645855
-3.46776888171050
-3.91969829437561
-3.76651530709224
-3.72739519408180
-5.52209765844531
-4.43679817116172
-4.13175370976465
-4.36117994373265
-3.60505883530003
-4.51802717397037
-6.96557693182264
-3.45613793128345
-3.45613793128345
-8.30851964543520
-3.59537385757007
-3.63777178434400
-3.37908571215820
-3.62119577254932
-3.60505883530003
-3.70855170056435
-4.51239250025787
-4.32102280236069
-3.76651530709224
-4.19242705787384
-3.65479042155335
-4.53795148731277
-3.57409272861838
-3.60505883530003
-7.51677436270228
-6.60995490933176
-5.36458271982318
-3.44575477136200
-5.72149946848710
-4.36117994373265
-3.49166720103077
-4.29047590097581
-6.32683483193949
-3.67225617474769
-4.65235989826269
-4.70104076325346
-5.72149946848710
-4.68287574027552
-4.20893551070683
-3.96584610710531
-3.70855170056435
-3.37908571215820
-4.22412134997210
-5.35893916964849
-3.37358392864366
-3.87318777215177
-5.72149946848710
-5.56516816340527
-7.51677436270228
-3.43080058267487
-4.22412134997210
-3.50430042260352
-4.16165306242316
-5.52209765844531
-4.25374008977766
-4.02011884202419
-4.56455682680307
-5.10285349098567
-5.04949043097878
-3.82893446232554
-7.51677436270228
-3.94754062217515
-5.22136948835528
-3.35899779831440
-3.60505883530003
-3.60505883530003
-3.42572233548265
-4.04690343962117
-3.78681166106617
-4.10268726764163
-4.29047590097581
-4.18146822572593
-3.99403216238418
-3.85078739760330
-3.70855170056435
-6.32683483193949
-3.72739519408180
-3.70855170056435
-6.32683483193949
-4.46417800327011
-3.69017447477362
-3.54486431302090
-3.72739519408180
-4.10268726764163
-3.43548346673933
-4.70104076325346
-4.10268726764163
-4.92064954816512
-3.80761383337503
-5.04933857992107
-3.49166720103077
-7.51677436270228
-4.03896377071127
-4.70104076325346
-3.35881786607589
-3.85078739760330
-4.46417800327011
-3.39969212552049
-4.10925493329605
-5.72149946848710
-3.85078739760330
-4.51239250025787
-3.43080058267487
-5.35893916964849
-3.37358392864366
-4.51802717397037
-3.70855170056435
-4.86149978216614
-3.72739519408180
-4.75041259016636
-5.27679805658549
-4.13173377300632
-3.78681166106617
-4.19497293563805
-5.19561963925235
-5.10285349098567
-5.22136948835528
-3.36492065652780
-4.10268726764163
-3.42572233548265
-3.63777178434400
-3.35981930981550
-3.43548346673933
-3.78681166106617
-3.49166720103077
-5.19561963925235
-4.36117994373265
-3.85078739760330
-3.57409272861838
-4.18146822572593
-3.54486431302090
-3.57409272861838
-4.16165306242316
-3.80761383337503
-3.62119577254932
-3.51738077953448
-3.74671328240475
-3.51738077953448
-3.37358392864366
-3.67225617474769
-4.10268726764163
-3.57409272861838
-3.36821331035062
-3.80761383337503
-7.51677436270228
-3.78681166106617
-4.46417800327011
-4.51802717397037
-5.81255880014190
-6.13658226019969
-5.68165467808935
-3.43080058267487
-4.20893551070683
-3.67225617474769
-3.78681166106617
-5.22136948835528
-3.43080058267487
-4.10268726764163
-3.39969212552049
-4.16165306242316
-3.70855170056435
-4.46417800327011
-4.16165306242316
-3.90483406103078
-4.36117994373265
-3.82893446232554
-3.69017447477362
-4.10268726764163
-5.56516816340527
-5.72149946848710
-3.63777178434400
-3.85078739760330
-3.43080058267487
-3.63777178434400
-3.49166720103077
-3.67225617474769
-4.41949188749096
-3.38529847602390
-5.97632685697778
-5.35893916964849
-3.62119577254932
-4.41949188749096
-5.36458271982318
-3.47948742757238
-4.36117994373265
-4.82474773986849
-4.36117994373265
-5.10285349098567
-5.61635154873200
-5.35893916964849
-3.63777178434400
-3.95009661968443
-4.29047590097581
-3.65479042155335
-8.30851964543520
-3.49166720103077
-3.60505883530003
-5.81255880014190
-4.62117845029547
-3.63777178434400
-5.97632685697778
-3.90725272488098
-3.91094760777294
-3.70855170056435
-5.97632685697778
-4.41949188749096
-3.74671328240475
-4.18146822572593
-5.19561963925235
-4.22412134997210
-7.51677436270228
-3.41113559117440
-3.76651530709224
-3.41648915038148
-3.60505883530003
-3.55926125758493
-7.51677436270228
-8.30851964543520
-6.88434196726867
-3.85078739760330
-3.63777178434400
-3.69017447477362
-4.82474773986849
-3.60505883530003
-5.10285349098567
-3.37908571215820
-3.63777178434400
-3.76651530709224
-5.35893916964849
-3.35981930981550
-3.67225617474769
-4.75041259016636
-4.47666157118154
-4.43679817116172
-4.68287574027552
-4.10268726764163
-3.57409272861838
-3.36884284933982
-5.72149946848710
-3.60505883530003
-3.57409272861838
-4.99909235413948
-3.91969829437561
-3.74671328240475
-5.72149946848710
-4.16165306242316
-4.23830098840370
-3.74671328240475
-3.39217953669142
-4.41949188749096
-3.58935836831569
-3.60505883530003
-4.19242705787384
-4.99909235413948
-3.46776888171050
-8.30851964543520
-6.13551226203127
-4.43679817116172
-3.67225617474769
-4.51802717397037
-4.60573845159905
-3.43080058267487
-3.74671328240475
-3.70855170056435
-5.81255880014190
-5.56516816340527
-3.36188579701187
-3.69017447477362
-3.43548346673933
-6.88434196726867
-3.63777178434400
-5.36458271982318
-6.88434196726867
-6.60995490933176
-3.57409272861838
-3.54486431302090
-3.39582221839469
-4.75197192192032
-3.36884284933982
-3.58935836831569
-3.63777178434400
-3.57409272861838
-3.48920221619619
-3.45652094645855
-3.50430042260352
-3.45652094645855
-3.87318777215177
-3.47948742757238
-3.72739519408180
-4.51239250025787
-4.62117845029547
-3.54486431302090
-3.46776888171050
-3.72739519408180
-3.36188579701187
-3.63777178434400
-3.41113559117440
-3.36492065652780
-3.74671328240475
-8.30851964543520
-3.35981930981550
-3.74671328240475
-4.04690343962117
-3.41113559117440
-6.60995490933176
-3.49166720103077
-3.49166720103077
-3.53090331113626
-3.40780448707151
-3.36884284933982
-3.35881786607589
-3.78681166106617
-4.36117994373265
-4.51802717397037
-3.43080058267487
-4.75197192192032
-3.44575477136200
-4.82474773986849
-3.36188579701187
-5.04949043097878
-3.69017447477362
-3.37358392864366
-3.38396174643424
-3.43080058267487
-3.78681166106617
-4.29047590097581
-3.78681166106617
-3.67225617474769
-6.32683483193949
-3.38529847602390
-3.76651530709224
-3.74671328240475
-5.52209765844531
-3.60505883530003
-3.36884284933982
-3.37908571215820
-3.45613793128345
-5.52209765844531
-3.48920221619619
-4.56455682680307
-3.36350003810878
-3.37358392864366
-3.67225617474769
-6.60995490933176
-4.90710698796664
-4.62117845029547
-3.78681166106617
-3.60505883530003
-3.63777178434400
-3.94384592780612
-3.82893446232554
-3.54486431302090
-3.63777178434400
-3.65479042155335
-4.62117845029547
-3.41113559117440
-4.32525162806416
-3.54486431302090
-5.52209765844531
-3.70855170056435
-3.99403216238418
-4.68287574027552
-3.53090331113626
-3.54486431302090
-5.35893916964849
-3.94384592780612
-3.80761383337503
-3.76651530709224
-3.51738077953448
-4.04690343962117
-4.04690343962117
-6.32683483193949
-4.59227477617052
-3.48920221619619
-3.54486431302090
-3.35899779831440
-5.81255880014190
-4.60573845159905
-3.48920221619619
-3.60505883530003
-3.35881786607589
-4.92064954816512
-5.19561963925235
-3.60505883530003
-3.74671328240475
-3.44575477136200
-5.97632685697778
-3.51738077953448
-3.49166720103077
-3.99403216238418
-6.60995490933176
-3.37358392864366
-3.82893446232554
-3.39582221839469
-8.82419862425686
-3.63777178434400
-3.63777178434400
-3.91849565263861
-4.43679817116172
-4.39835919685630
-4.82474773986849
-3.67225617474769
-3.54486431302090
-3.91316904794019
-3.38529847602390
-3.94384592780612
-3.89615208474464
-3.36821331035062
-6.88434196726867
-3.80761383337503
-3.46776888171050
-5.61635154873200
-4.99909235413948
-4.75041259016636
-3.43548346673933
-4.22412134997210
-3.36350003810878
-3.49166720103077
-5.16003724877390
-5.12010189161580
-3.70855170056435
-3.45613793128345
-3.67225617474769
-3.37491540798841
-3.89615208474464
-4.25374008977766
-3.62119577254932
-3.46776888171050
-3.70855170056435
-4.43679817116172
-4.56455682680307
-5.81255880014190
-3.97094354790021
-3.57409272861838
-3.43548346673933
-3.39582221839469
-3.57409272861838
-3.39582221839469
-3.47948742757238
-4.22412134997210
-3.63777178434400
-3.93316669458236
-3.82893446232554
-3.37491540798841
-3.85078739760330
-6.13658226019969
-3.58935836831569
-3.35899779831440
-3.70855170056435
-3.43080058267487
-5.56516816340527
-3.63777178434400
-4.10268726764163
-4.36117994373265
-3.44575477136200
-4.70104076325346
-4.13175370976465
-3.57409272861838
-3.39217953669142
-4.51239250025787
-3.57409272861838
-3.94384592780612
-4.18146822572593
-3.39217953669142
-4.60573845159905
-4.36117994373265
-3.45652094645855
-6.60995490933176
-6.88434196726867
-3.91969829437561
-3.35981930981550
-4.16165306242316
-3.43080058267487
-3.60505883530003
-4.04690343962117
-3.53090331113626
-3.39217953669142
-3.36884284933982
-3.48920221619619
-3.67225617474769
-3.74671328240475
-5.04949043097878
-3.80761383337503
-3.37358392864366
-3.65479042155335
-3.51738077953448
-4.22412134997210
-3.54486431302090
-3.40780448707151
-4.90710698796664
-3.55926125758493
-3.42572233548265
-3.36821331035062
-3.53090331113626
-3.45613793128345
-3.35981930981550
-3.60505883530003
-3.49166720103077
-4.90710698796664
-3.87318777215177
-3.46776888171050
-4.90710698796664
-4.14355194369854
-3.44575477136200
-4.53795148731277
-3.60505883530003
-3.43080058267487
-3.36350003810878
-3.43080058267487
-3.78681166106617
-3.42572233548265
-4.43679817116172
-4.10268726764163
-5.52209765844531
-5.19561963925235
-4.46417800327011
-4.62117845029547
-5.52209765844531
-3.60505883530003
-4.62117845029547
-5.36458271982318
-3.67225617474769
-4.28623105787953
-4.41949188749096
-3.57409272861838
-5.56516816340527
-3.44575477136200
-3.37491540798841
-4.71585957407458
-3.85078739760330
-3.55926125758493
-6.88434196726867
-4.98317380277943
-3.57409272861838
-3.92883826604095
-3.98289513134078
-4.47666157118154
-4.29801583735557
-3.70855170056435
-4.59227477617052
-4.37798046760399
-3.35899779831440
-5.81255880014190
-3.70855170056435
-3.85078739760330
-3.70855170056435
-3.39582221839469
-3.99403216238418
-5.52209765844531
-3.36350003810878
-5.19561963925235
-3.85078739760330
-4.43679817116172
-3.78681166106617
-3.37491540798841
-5.16003724877390
-3.80761383337503
-3.35899779831440
-4.62117845029547
-3.40780448707151
-3.43080058267487
-3.80761383337503
-3.49166720103077
-3.65479042155335
-3.41113559117440
-3.57409272861838
-3.94384592780612
-4.51239250025787
-3.70855170056435
-7.35922266491925
-5.22136948835528
-5.81255880014190
-3.65479042155335
-3.96861620186431
-3.94384592780612
-4.62117845029547
-3.90301791102466
-3.70855170056435
-3.44575477136200
-8.30851964543520
-3.39582221839469
-4.99909235413948
-3.41113559117440
-5.04949043097878
-6.60995490933176
-4.92064954816512
-5.81255880014190
-6.13551226203127
-3.54486431302090
-5.16003724877390
-5.36458271982318
-4.06863214140464
-3.78681166106617
-3.69017447477362
-4.82474773986849
-3.44575477136200
-3.54486431302090
-3.60505883530003
-3.78681166106617
-3.60505883530003
-3.54486431302090
-5.28743185871760
-3.39582221839469
-4.60573845159905
-4.16840598469929
-3.85078739760330
-6.32683483193949
-4.29047590097581
-3.43080058267487
-3.90301791102466
-6.60995490933176
-3.94384592780612
-3.38396174643424
-3.67225617474769
-3.43080058267487
-5.19561963925235
-3.57409272861838
-7.51677436270228
-4.04690343962117
-3.36884284933982
-5.81255880014190
-3.65479042155335
-3.60505883530003
-3.46776888171050
-4.37798046760399
-3.42572233548265
-3.76651530709224
-3.76651530709224
-3.38396174643424
-3.98854673917787
-3.42572233548265
-3.49166720103077
-5.56516816340527
-6.88434196726867
-3.67225617474769
-3.37491540798841
-3.60505883530003
-3.43080058267487
-3.49166720103077
-3.94384592780612
-3.67225617474769
-3.43080058267487
-3.43080058267487
-3.43080058267487
-7.35922266491925
-3.54486431302090
-3.60505883530003
-3.55926125758493
-3.39217953669142
-3.43548346673933
-3.65479042155335
-3.37908571215820
-3.57409272861838
-3.47948742757238
-4.26970964918692
-4.80537325294192
-3.55926125758493
-3.36188579701187
-4.51802717397037
-3.43080058267487
-3.38529847602390
-3.57409272861838
-3.60505883530003
-4.90710698796664
-3.62119577254932
-3.36350003810878
-3.72739519408180
-3.60505883530003
-3.38529847602390
-3.39217953669142
-3.39217953669142
-3.35899779831440
-3.63777178434400
-3.44575477136200
-3.49166720103077
-3.39969212552049
-3.57409272861838
-3.39582221839469
-5.04949043097878
-3.60505883530003
-3.38396174643424
-3.43080058267487
-6.60995490933176
-3.53344757888022
-3.70855170056435
-3.63777178434400
-4.82474773986849
-3.45652094645855
-3.36492065652780
-3.37908571215820
-3.43080058267487
-6.60995490933176
-3.35981930981550
-3.51738077953448
-4.10268726764163
-3.39582221839469
-3.38396174643424
-3.43080058267487
-3.62119577254932
-3.43080058267487
-3.78681166106617
-3.42572233548265
-3.36350003810878
-3.36884284933982
-3.38396174643424
-3.43080058267487
-3.43548346673933
-3.43080058267487
-4.56455682680307
-4.10268726764163
-3.45613793128345
-3.43080058267487
-3.36050053086695
-3.46776888171050
-3.51738077953448
-3.51738077953448
-3.40780448707151
-3.57409272861838
-3.54486431302090
-3.38396174643424
-3.55926125758493
-3.67225617474769
-3.40780448707151
-3.38396174643424
-3.37358392864366
-3.48920221619619
-3.57409272861838
-3.39582221839469
-3.46776888171050
-5.56516816340527
-3.74671328240475
-5.04949043097878
-3.74671328240475
-3.43080058267487
-3.94384592780612
-4.92064954816512
-3.36492065652780
-3.51738077953448
-3.67225617474769
-3.45613793128345
-3.82893446232554
-3.41648915038148
-3.72739519408180
-3.69017447477362
-3.49166720103077
-3.80761383337503
-3.41113559117440
-3.99403216238418
-3.45613793128345
-3.40780448707151
-3.67225617474769
-3.57409272861838
-3.45613793128345
-3.39582221839469
-3.53344757888022
-3.40780448707151
-3.37491540798841
-4.86149978216614
-3.89615208474464
-3.35899779831440
-3.43080058267487
-3.36350003810878
-3.36492065652780
-3.70855170056435
-3.45652094645855
-4.51802717397037
-3.36050053086695
-3.39582221839469
-3.41113559117440
-3.57409272861838
-3.43080058267487
-3.49166720103077
-3.43080058267487
-3.42572233548265
-4.43679817116172
-3.39969212552049
-3.57409272861838
-3.78681166106617
-3.70855170056435
-3.72739519408180
-3.67225617474769
-3.37358392864366
-3.48920221619619
-3.36492065652780
-3.45613793128345
-4.16165306242316
-3.41113559117440
-3.62119577254932
-3.40780448707151
-3.36350003810878
-3.60505883530003
-4.43679817116172
-5.35893916964849
-3.63777178434400
-3.50430042260352
-4.10268726764163
-3.57409272861838
-4.04690343962117
-4.32102280236069
-3.60505883530003
-3.37908571215820
-4.99909235413948
-3.43080058267487
-4.29047590097581
-3.38396174643424
-3.58935836831569
-3.76651530709224
-4.36117994373265
-3.74671328240475
-8.30851964543520
-5.35893916964849
-3.99403216238418
-3.51738077953448
-3.94115186601049
-6.32683483193949
-3.78681166106617
-3.54486431302090
-4.20893551070683
-3.57409272861838
-5.52209765844531
-3.37358392864366
-3.89615208474464
-4.16165306242316
-3.43080058267487
-3.37358392864366
-4.46417800327011
-3.38396174643424
-5.72149946848710
-4.16165306242316
-3.78681166106617
-3.74671328240475
-4.90710698796664
-3.35881786607589
-3.36188579701187
-3.74671328240475
-3.67225617474769
-3.67225617474769
-3.53090331113626
-3.43080058267487
-5.81255880014190
-3.41113559117440
-4.18146822572593
-3.48920221619619
-4.36117994373265
-4.60573845159905
-3.80761383337503
-3.67225617474769
-4.10268726764163
-3.67225617474769
-3.40780448707151
-5.97632685697778
-4.04690343962117
-4.99909235413948
-3.39582221839469
-5.22136948835528
-3.35981930981550
-4.29047590097581
-3.36884284933982
-3.39217953669142
-6.32683483193949
-3.60505883530003
-4.43679817116172
-3.99403216238418
-4.32525162806416
-3.37491540798841
-4.26970964918692
-3.39582221839469
-6.13658226019969
-3.70855170056435
-5.81255880014190
-3.70855170056435
-3.36492065652780
-3.35981930981550
-5.35893916964849
-4.75041259016636
-3.38529847602390
-3.62119577254932
-6.88434196726867
-3.99403216238418
-3.49166720103077
-3.67225617474769
-5.19561963925235
-3.39582221839469
-3.49166720103077
-3.76651530709224
-3.74671328240475
-3.74671328240475
-6.32683483193949
-3.63777178434400
-3.94384592780612
-4.92064954816512
-3.91568219260187
-3.72739519408180
-3.43080058267487
-3.35881786607589
-3.70855170056435
-4.99909235413948
-3.70855170056435
-3.39969212552049
-3.95320019384390
-3.96001963164054
-3.74671328240475
-4.59227477617052
-3.63777178434400
-4.62117845029547
-4.36117994373265
-3.69017447477362
-3.91484002819427
-3.76651530709224
-8.82419862425686
-3.58935836831569
-5.52209765844531
-3.65479042155335
-4.10268726764163
-6.56603698924937
-4.22412134997210
-3.39217953669142
-5.97632685697778
-6.34638803408920
-6.32683483193949
-4.56455682680307
-3.54486431302090
-5.84022032487246
-3.96001963164054
-3.51738077953448
-3.37908571215820
-3.46776888171050
-5.27679805658549
-4.30332724128088
-3.39582221839469
-5.81255880014190
-4.37798046760399
-5.36458271982318
-3.91094760777294
-3.90725272488098
-3.78681166106617
-4.16165306242316
-3.78681166106617
-4.39833476848232
-4.53795148731277
-4.33934418253454
-4.19497293563805
-8.82419862425686
-3.38529847602390
-4.29047590097581
-3.70855170056435
-3.89615208474464
-3.60505883530003
-4.30332724128088
-3.72739519408180
-6.56603698924937
-4.48781963916817
-5.12010189161580
-3.50430042260352
-6.32683483193949
-3.76651530709224
-4.51239250025787
-4.29047590097581
-3.94384592780612
-4.46417800327011
-4.99909235413948
-4.23830098840370
-3.58935836831569
-5.16003724877390
-3.80761383337503
-5.35893916964849
-4.32525162806416
-4.78666107744499
-7.51677436270228
-3.46776888171050
-4.51802717397037
-4.16165306242316
-4.25374008977766
-4.25374008977766
-5.72149946848710
-3.67225617474769
-3.95320019384390
-4.11254258257249
-5.72149946848710
-3.36492065652780
-3.62119577254932
-3.99724535384344
-3.60505883530003
-4.10268726764163
-3.43548346673933
-3.36821331035062
-3.94115186601049
-5.35893916964849
-4.51802717397037
-3.85078739760330
-4.51239250025787
-3.57409272861838
-3.99403216238418
-3.74671328240475
-5.81255880014190
-3.94384592780612
-3.41648915038148
-5.22136948835528
-3.35881786607589
-4.99909235413948
-3.39217953669142
-8.82419862425686
-3.60505883530003
-5.04949043097878
-3.57409272861838
-5.04949043097878
-3.74671328240475
-4.65235989826269
-3.51738077953448
-5.96208045884513
-3.89615208474464
-3.50430042260352
-4.39835919685630
-4.23830098840370
-6.88434196726867
-3.45652094645855
-3.62119577254932
-3.54486431302090
-4.92064954816512
-4.92064954816512
-5.72149946848710
-3.55926125758493
-4.22412134997210
-4.16165306242316
-6.13551226203127
-5.35893916964849
-5.52209765844531
-5.36458271982318
-3.49166720103077
-3.72739519408180
-4.90710698796664
-3.57409272861838
-3.42572233548265
-4.90710698796664
-5.97632685697778
-5.04933857992107
-3.43080058267487
-3.85078739760330
-3.49166720103077
-3.39217953669142
-4.10268726764163
-4.51802717397037
-7.51677436270228
-5.56516816340527
-3.87318777215177
-4.26970964918692
-4.22412134997210
-5.68165467808935
-3.87318777215177
-7.51677436270228
-3.82893446232554
-3.43080058267487
-5.10285349098567
-3.37358392864366
-3.69017447477362
-3.44575477136200
-3.94384592780612
-3.70855170056435
-5.10285349098567
-5.68165467808935
-8.30851964543520
-3.55926125758493
-5.28743185871760
-4.68287574027552
-4.59227477617052
-4.60573845159905
-3.54486431302090
-4.51802717397037
-3.76651530709224
-4.62117845029547
-3.55926125758493
-3.80761383337503
-4.10268726764163
-5.28743185871760
-6.13658226019969
-3.51738077953448
-4.56455682680307
-5.04949043097878
-3.93295881761625
-3.65479042155335
-3.67225617474769
-4.43679817116172
-3.90339102090534
-3.51738077953448
-3.38529847602390
-4.80537325294192
-5.97632685697778
-3.53344757888022
-4.56455682680307
-3.74671328240475
-3.54486431302090
-7.51677436270228
-4.78666107744499
-5.04933857992107
-4.36117994373265
-4.22412134997210
-5.35893916964849
-3.36821331035062
-4.39835919685630
-4.15577175378796
-3.44575477136200
-3.39217953669142
-3.85078739760330
-3.41113559117440
-4.68287574027552
-4.75041259016636
-4.39835919685630
-3.36884284933982
-8.30851964543520
-4.48781963916817
-4.39835919685630
-3.80761383337503
-4.56100969592182
-3.67225617474769
-4.46417800327011
-3.74671328240475
-4.80537325294192
-4.01001024907437
-3.55926125758493
-3.44575477136200
-4.18146822572593
-4.22867413632616
-4.26970964918692
-6.13551226203127
-6.13658226019969
-3.57409272861838
-4.35831984271604
-3.89615208474464
-3.76651530709224
-4.82474773986849
-3.70855170056435
-3.44575477136200
-3.69017447477362
-3.48920221619619
-3.36188579701187
-3.42572233548265
-3.90483406103078
-3.48920221619619
-5.81255880014190
-3.74671328240475
-3.51738077953448
-4.51239250025787
-4.51802717397037
-3.92001977522388
-3.74671328240475
-4.32102280236069
-3.57409272861838
-3.89615208474464
-4.86483466373891
-4.30332724128088
-3.92506260516430
-3.54486431302090
-3.35881786607589
-3.55926125758493
-3.43080058267487
-4.62117845029547
-3.89615208474464
-3.60505883530003
-8.30851964543520
-5.36458271982318
-4.78666107744499
-4.04690343962117
-4.41949188749096
-3.39969212552049
-3.92883826604095
-7.51677436270228
-3.63777178434400
-4.32525162806416
-5.22136948835528
-3.57409272861838
-3.45613793128345
-5.12010189161580
-3.70855170056435
-4.65134879502056
-4.46417800327011
-4.43679817116172
-4.70104076325346
-3.38396174643424
-5.61635154873200
-4.99909235413948
-4.80537325294192
-4.66120476781234
-4.23830098840370
-3.85078739760330
-3.36350003810878
-4.95177748714107
-3.91849565263861
-3.48920221619619
-3.51738077953448
-3.39217953669142
-4.39835919685630
-3.86325021001573
-7.35922266491925
-4.32102280236069
-3.44575477136200
-3.98854673917787
-4.80537325294192
-4.70104076325346
-8.30851964543520
-4.22337235993523
-3.37491540798841
-4.16165306242316
-4.20893551070683
-4.07827008244091
-3.51738077953448
-3.45613793128345
-3.39217953669142
-3.43080058267487
-4.19242705787384
-4.68287574027552
-3.90288607879718
-3.38529847602390
-4.05034034046381
-4.68287574027552
-4.10268726764163
-3.85078739760330
-3.93743853870019
-3.60505883530003
-3.97678904247349
-5.72149946848710
-3.49166720103077
-4.75197192192032
-6.60995490933176
-3.74671328240475
-3.42572233548265
-4.23830098840370
-3.51738077953448
-3.94550321954562
-4.16165306242316
-4.37798046760399
-3.67225617474769
-7.51677436270228
-4.45763979817211
-5.52209765844531
-4.39833476848232
-4.34137579026524
-5.16003724877390
-3.85078739760330
-4.44141741269686
-3.90901008620879
-3.36821331035062
-3.89615208474464
-3.43548346673933
-6.88434196726867
-3.43080058267487
-6.88434196726867
-3.62119577254932
-5.52209765844531
-6.13658226019969
-4.70104076325346
-3.99403216238418
-8.30851964543520
-4.56455682680307
-8.82419862425686
-7.51677436270228
-4.26970964918692
-4.41949188749096
-3.43080058267487
-5.56516816340527
-3.35881786607589
-5.22136948835528
-3.43080058267487
-8.30851964543520
-3.42572233548265
-4.95177748714107
-4.13173377300632
-3.97288438859330
-3.63777178434400
-3.92952917865503
-3.63777178434400
-4.15577175378796
-5.81255880014190
-3.49166720103077
-4.37798046760399
-4.36117994373265
-5.35893916964849
-4.95177748714107
-3.35881786607589
-3.51738077953448
-4.25678597745851
-4.08824714110181
-4.68287574027552
-3.36884284933982
-4.39835919685630
-3.87318777215177
-3.99590546973102
-6.88434196726867
-5.97632685697778
-3.99403216238418
-3.70855170056435
-4.41949188749096
-5.61635154873200
-3.57409272861838
-3.67225617474769
-5.36458271982318
-4.32102280236069
-3.40780448707151
-4.26970964918692
-5.56516816340527
-5.81255880014190
-4.51239250025787
-3.89615208474464
-6.60995490933176
-3.65479042155335
-3.54486431302090
-3.60505883530003
-6.88434196726867
-3.54486431302090
-4.75041259016636
-3.80761383337503
-3.41113559117440
-4.04690343962117
-3.46776888171050
-3.57409272861838
-3.39582221839469
-3.94384592780612
-3.37908571215820
-7.51677436270228
-3.80761383337503
-4.56455682680307
-4.22412134997210
-3.62119577254932
-5.22136948835528
-4.20893551070683
-3.43080058267487
-4.62117845029547
-4.46417800327011
-4.70104076325346
-4.51239250025787
-4.56455682680307
-3.74671328240475
-3.63777178434400
-4.62117845029547
-3.85078739760330
-5.22136948835528
-3.45613793128345
-5.52209765844531
-3.80761383337503
-4.43679817116172
-3.89615208474464
-4.68287574027552
-3.40780448707151
-3.46776888171050
-4.86149978216614
-5.81255880014190
-3.60505883530003
-6.13658226019969
-4.51239250025787
-4.25374008977766
-4.68287574027552
-3.41113559117440
-3.99403216238418
-3.99403216238418
-4.22412134997210
-4.33934418253454
-4.29047590097581
-4.43679817116172
-3.87318777215177
-3.80761383337503
-3.63777178434400
-3.74671328240475
-5.97632685697778
-3.63777178434400
-6.60995490933176
-3.51738077953448
-3.43080058267487
-6.13658226019969
-3.43080058267487
-3.41648915038148
-3.41113559117440
-3.41113559117440
-3.91969829437561
-3.49166720103077
-3.92295684536505
-3.57409272861838
-3.63777178434400
-5.04949043097878
-3.38529847602390
-3.78681166106617
-4.18146822572593
-3.70855170056435
-6.32683483193949
-3.74671328240475
-3.69017447477362
-3.51738077953448
-3.89615208474464
-4.18146822572593
-4.37798046760399
-3.36821331035062
-3.82893446232554
-6.60995490933176
-3.82893446232554
-3.43080058267487
-3.65479042155335
-3.51738077953448
-3.78681166106617
-3.87318777215177
-3.57409272861838
-3.55926125758493
-3.43080058267487
-3.54486431302090
-3.63777178434400
-3.70855170056435
-4.44141741269686
-5.10285349098567
-3.90483406103078
-4.23830098840370
-3.41113559117440
-3.92612631141599
-4.26970964918692
-3.35881786607589
-4.04690343962117
-4.36117994373265
-3.87318777215177
-3.63777178434400
-3.54486431302090
-3.70855170056435
-3.39582221839469
-3.91969829437561
-3.60505883530003
-3.82893446232554
-3.36492065652780
-3.48920221619619
-3.35881786607589
-3.43080058267487
-3.37491540798841
-3.37491540798841
-3.38529847602390
-3.45613793128345
-4.68287574027552
-3.57409272861838
-3.36821331035062
-5.56516816340527
-6.60995490933176
-3.42572233548265
-4.80537325294192
-3.69017447477362
-3.45613793128345
-3.49166720103077
-3.35881786607589
-3.39582221839469
-3.39582221839469
-5.22136948835528
-4.90710698796664
-3.65479042155335
-5.72149946848710
-7.51677436270228
-3.43080058267487
-5.52209765844531
-3.78681166106617
-3.70855170056435
-3.46776888171050
-3.51738077953448
-3.90880252693300
-4.18146822572593
-3.39217953669142
-3.36188579701187
-3.82893446232554
-4.29047590097581
-3.37908571215820
-3.43080058267487
-3.41113559117440
-4.29047590097581
-3.76651530709224
-3.43080058267487
-5.12010189161580
-3.35881786607589
-3.38396174643424
-8.30851964543520
-3.72739519408180
-3.43548346673933
-3.43080058267487
-3.67225617474769
-5.72149946848710
-3.63777178434400
-3.57409272861838
-3.36350003810878
-4.33934418253454
-3.54486431302090
-6.88434196726867
-3.37491540798841
-3.48920221619619
-5.52209765844531
-3.35981930981550
-4.68287574027552
-3.85078739760330
-3.65479042155335
-5.97632685697778
-5.52209765844531
-3.65479042155335
-4.29047590097581
-3.85078739760330
-4.80537325294192
-3.63777178434400
-3.74671328240475
-8.30851964543520
-3.94384592780612
-3.63777178434400
-6.60995490933176
-4.99909235413948
-5.22136948835528
-5.10285349098567
-4.90710698796664
-4.46417800327011
-3.69017447477362
-3.70855170056435
-3.76651530709224
-6.32683483193949
-5.36458271982318
-6.32683483193949
-3.63777178434400
-6.60995490933176
-3.51738077953448
-4.10268726764163
-6.13658226019969
-3.70855170056435
-4.56455682680307
-4.56100969592182
-3.44575477136200
-4.43679817116172
-3.44575477136200
-3.89615208474464
-4.75041259016636
-3.46776888171050
-3.87318777215177
-3.35981930981550
-3.69017447477362
-4.90710698796664
-3.55926125758493
-3.43548346673933
-4.62117845029547
-3.43080058267487
-3.58935836831569
-3.49166720103077
-3.78681166106617
-3.37908571215820
-3.43080058267487
-3.36492065652780
-3.55926125758493
-3.48920221619619
-3.35881786607589
-3.39582221839469
-3.78681166106617
-3.58935836831569
-3.43080058267487
-3.42572233548265
-3.85078739760330
-3.43080058267487
-3.74671328240475
-3.55926125758493
-3.36050053086695
-3.41648915038148
-3.43080058267487
-3.41113559117440
-3.54486431302090
-3.39582221839469
-3.85078739760330
-3.62119577254932
-4.65235989826269
-3.45613793128345
-4.92064954816512
-3.76651530709224
-3.37358392864366
-3.48920221619619
-3.36884284933982
-4.29047590097581
-3.74671328240475
-3.57409272861838
-3.43080058267487
-3.82893446232554
-3.54486431302090
-3.43080058267487
-3.44575477136200
-3.43548346673933
-5.52209765844531
-3.80761383337503
-3.43080058267487
-3.90485167919236
-3.39582221839469
-3.46776888171050
-3.80761383337503
-3.54486431302090
-8.30851964543520
-3.48920221619619
-4.10268726764163
-3.36492065652780
-3.39969212552049
-4.13175370976465
-3.60505883530003
-3.92883826604095
-3.60505883530003
-3.36350003810878
-8.30851964543520
-3.35981930981550
-5.72149946848710
-3.36350003810878
-3.94384592780612
-3.89615208474464
-3.85078739760330
-3.36884284933982
-4.25374008977766
-3.42572233548265
-5.97632685697778
-5.36458271982318
-3.98289513134078
-3.63777178434400
-3.80761383337503
-5.81255880014190
-4.43679817116172
-3.49166720103077
-3.74671328240475
-4.12030521227423
-3.72739519408180
-3.82893446232554
-5.97632685697778
-4.43679817116172
-3.63777178434400
-3.53344757888022
-4.68287574027552
-3.69017447477362
-4.16165306242316
-3.63777178434400
-3.82893446232554
-3.44575477136200
-5.10285349098567
-3.99403216238418
-4.29047590097581
-3.39969212552049
-3.67225617474769
-4.60573845159905
-4.60573845159905
-4.80537325294192
-3.36821331035062
-3.51738077953448
-3.60505883530003
-3.46776888171050
-3.74671328240475
-5.36458271982318
-3.60505883530003
-3.63777178434400
-3.89615208474464
-4.11254258257249
-8.30851964543520
-3.45652094645855
-4.59227477617052
-4.80537325294192
-4.32102280236069
-4.51802717397037
-3.39582221839469
-4.19497293563805
-3.70855170056435
-4.78666107744499
-4.36117994373265
-6.32683483193949
-4.46417800327011
-3.55926125758493
-4.98317380277943
-4.02011884202419
-4.48781963916817
-5.35893916964849
-4.32102280236069
-3.90483406103078
-4.53795148731277
-4.14355194369854
-5.97632685697778
-4.45763979817211
-4.22867413632616
-3.91731434035207
-4.30332724128088
-5.22136948835528
-3.76651530709224
-5.46018093760881
-4.12030521227423
-4.11254258257249
-3.74671328240475
-3.55926125758493
-4.08824714110181
-4.71585957407458
-4.26970964918692
-4.22867413632616
-3.89615208474464
-3.91259657880967
-4.05034034046381
-3.78681166106617
-5.10285349098567
-3.49166720103077
-3.72739519408180
-3.63777178434400
-5.28743185871760
-5.35893916964849
-5.28743185871760
-5.35893916964849
-4.05034034046381
-4.98317380277943
-5.10285349098567
-4.60573845159905
-4.95177748714107
-3.35899779831440
-3.45613793128345
-4.48781963916817
-5.36458271982318
-6.32683483193949
-6.60995490933176
-5.35893916964849
-4.19242705787384
-3.93704034749358
-4.23830098840370
-4.17483692579261
-3.63777178434400
-3.74671328240475
-4.82474773986849
-4.36117994373265
-3.90901008620879
-4.11254258257249
-6.96557693182264
-4.09857226293612
-6.32683483193949
-3.98854673917787
-4.68287574027552
-3.67225617474769
-4.41949188749096
-4.59227477617052
-6.32683483193949
-4.14355194369854
-4.44141741269686
-3.44575477136200
-6.13551226203127
-3.36050053086695
-3.99403216238418
-3.93743853870019
-3.70855170056435
-5.35893916964849
-4.19497293563805
-4.41949188749096
-5.43678341719238
-3.92883826604095
-6.60995490933176
-4.13173377300632
-3.76651530709224
-4.41949188749096
-5.61635154873200
-4.10925493329605
-3.51738077953448
-3.39582221839469
-5.04949043097878
-4.60573845159905
-4.22412134997210
-4.32102280236069
-4.30332724128088
-4.44141741269686
-4.12030521227423
-4.65134879502056
-4.51802717397037
-3.99403216238418
-5.98535461756596
-5.04949043097878
-3.93316669458236
-4.09857226293612
-3.98854673917787
-5.35893916964849
-4.59227477617052
-4.86149978216614
-4.25374008977766
-4.22867413632616
-4.35831984271604
-4.98317380277943
-4.80537325294192
-3.78681166106617
-4.20893551070683
-4.25678597745851
-4.92064954816512
-3.57409272861838
-8.30851964543520
-3.37491540798841
-6.32683483193949
-3.74671328240475
-4.75041259016636
-4.29047590097581
-4.51239250025787
-5.72149946848710
-6.13551226203127
-3.94384592780612
-5.81255880014190
-3.74671328240475
-4.56455682680307
-6.60995490933176
-4.33934418253454
-3.85078739760330
-3.43080058267487
-4.70104076325346
-3.49166720103077
-3.93743853870019
-3.54486431302090
-3.96535490267266
-3.97288438859330
-3.92001977522388
-4.32102280236069
-3.94115186601049
-4.60573845159905
-8.30851964543520
-4.03330982542845
-5.28743185871760
-8.30851964543520
-4.17483692579261
-3.91568219260187
-4.51239250025787
-3.91316904794019
-5.10285349098567
-4.41949188749096
-4.51802717397037
-4.68287574027552
-4.80537325294192
-6.13551226203127
-4.16165306242316
-4.32525162806416
-3.55926125758493
-3.91058399054610
-4.36117994373265
-3.57409272861838
-3.74671328240475
-3.63777178434400
-3.70855170056435
-4.19497293563805
-3.80761383337503
-4.51802717397037
-4.16165306242316
-4.11254258257249
-4.75041259016636
-3.98854673917787
-3.89615208474464
-5.52209765844531
-4.22337235993523
-4.39833476848232
-3.60505883530003
-4.12030521227423
-4.60573845159905
-3.39582221839469
-6.32683483193949
-3.49166720103077
-5.97632685697778
-4.78666107744499
-4.09857226293612
-4.13173377300632
-3.91316904794019
-3.91484002819427
-4.48781963916817
-4.86483466373891
-4.29047590097581
-6.32683483193949
-3.92161894819278
-3.97094354790021
-5.96208045884513
-4.09532475978863
-4.56455682680307
-5.61635154873200
-4.35831984271604
-4.33934418253454
-5.19561963925235
-4.59227477617052
-4.10268726764163
-4.25678597745851
-4.04690343962117
-4.22337235993523
-3.87318777215177
-3.90483406103078
-4.04690343962117
-4.22412134997210
-3.49166720103077
-4.23830098840370
-3.50430042260352
-5.81255880014190
-3.74671328240475
-5.36458271982318
-4.29047590097581
-4.04167101507205
-3.54486431302090
-4.07441552423491
-4.07441552423491
-4.20893551070683
-3.39969212552049
-4.86483466373891
-3.35881786607589
-4.19242705787384
-3.42572233548265
-3.59537385757007
-5.04933857992107
-3.50430042260352
-4.19497293563805
-3.87318777215177
-4.23830098840370
-5.27679805658549
-4.75041259016636
-4.13173377300632
-4.26970964918692
-6.32683483193949
-4.60573845159905
-5.61635154873200
-6.13658226019969
-3.76651530709224
-5.22136948835528
-4.29801583735557
-4.19497293563805
-3.90734944854338
-3.94754062217515
-4.59227477617052
-7.35922266491925
-3.87318777215177
-6.60995490933176
-3.94550321954562
-4.80537325294192
-3.36050053086695
-3.39582221839469
-4.99909235413948
-3.60505883530003
-3.82893446232554
-3.90301791102466
-3.80761383337503
-4.32102280236069
-5.52209765844531
-3.54486431302090
-5.22136948835528
-3.60505883530003
-3.54486431302090
-4.33934418253454
-4.99909235413948
-3.80761383337503
-4.82474773986849
-3.87318777215177
-3.57409272861838
-3.94550321954562
-4.18146822572593
-4.04167101507205
-3.58935836831569
-4.51802717397037
-3.87318777215177
-3.69017447477362
-3.72739519408180
-3.59537385757007
-4.18146822572593
-4.29047590097581
-3.94384592780612
-3.74671328240475
-7.35922266491925
-5.16003724877390
-4.56455682680307
-5.68165467808935
-4.25374008977766
-4.17483692579261
-4.92064954816512
-5.04949043097878
-4.35831984271604
-4.92064954816512
-4.80537325294192
-5.52209765844531
-4.82474773986849
-5.81255880014190
-4.86149978216614
-7.51677436270228
-4.30332724128088
-5.04949043097878
-3.49166720103077
-3.44575477136200
-4.65134879502056
-3.80761383337503
-6.96557693182264
-5.04949043097878
-3.67225617474769
-5.72149946848710
-3.78681166106617
-3.36884284933982
-4.23830098840370
-3.46776888171050
-3.36188579701187
-4.56455682680307
-3.78681166106617
-3.90400297055077
-4.36117994373265
-7.51677436270228
-3.63777178434400
-5.81255880014190
-4.92064954816512
-4.32102280236069
-3.40780448707151
-4.47666157118154
-3.54486431302090
-3.74671328240475
-4.12030521227423
-3.59537385757007
-3.45652094645855
-4.75041259016636
-3.91969829437561
-4.16165306242316
-5.35893916964849
-5.36458271982318
-4.16165306242316
-5.10285349098567
-5.72149946848710
-4.22412134997210
-4.01748554658170
-6.60995490933176
-5.96208045884513
-5.35893916964849
-3.99403216238418
-6.32683483193949
-6.13658226019969
-3.95320019384390
-4.30332724128088
-3.98854673917787
-3.74671328240475
-5.04949043097878
-5.81255880014190
-8.30851964543520
-5.81255880014190
-3.76651530709224
-6.13658226019969
-3.43080058267487
-3.80761383337503
-3.78681166106617
-3.80761383337503
-7.51677436270228
-3.54486431302090
-3.90483406103078
-3.74671328240475
-3.39582221839469
-5.35893916964849
-3.78681166106617
-3.38396174643424
-4.09857226293612
-3.69017447477362
-4.10268726764163
-3.78681166106617
-4.02011884202419
-5.36458271982318
-3.40780448707151
-5.56516816340527
-4.07441552423491
-6.32683483193949
-4.99909235413948
-3.44575477136200
-6.32683483193949
-3.46776888171050
-3.53344757888022
-4.75041259016636
-3.69017447477362
-4.26970964918692
-4.22412134997210
-5.16003724877390
-4.03896377071127
-4.01001024907437
-5.72149946848710
-8.82419862425686
-4.65134879502056
-3.85078739760330
-5.16003724877390
-3.95320019384390
-3.95320019384390
-7.35922266491925
-4.70104076325346
-4.05034034046381
-4.86483466373891
-3.37908571215820
-3.76651530709224
-4.18146822572593
-4.92064954816512
-4.41949188749096
-5.52209765844531
-5.10285349098567
-5.84022032487246
-3.54486431302090
-5.16003724877390
-3.60505883530003
-3.54486431302090
-5.22136948835528
-5.35893916964849
-5.72149946848710
-4.56455682680307
-3.95929386341411
-5.52209765844531
-4.98317380277943
-4.22412134997210
-5.97632685697778
-6.88434196726867
-4.39330645747311
-3.58935836831569
-4.46417800327011
-4.36117994373265
-5.52209765844531
-3.37358392864366
-3.94384592780612
-4.92064954816512
-5.96208045884513
-5.16003724877390
-4.56455682680307
-7.35922266491925
-4.90710698796664
-3.93295881761625
-4.86149978216614
-3.90725272488098
-4.03896377071127
-4.18146822572593
-4.86149978216614
-4.86149978216614
-4.59227477617052
-5.10285349098567
-4.07827008244091
-4.22412134997210
-3.74671328240475
-4.22867413632616
-3.57409272861838
-4.62117845029547
-4.99909235413948
-5.10285349098567
-7.51677436270228
-3.63777178434400
-3.37908571215820
-3.63777178434400
-3.54486431302090
-4.56455682680307
-5.97632685697778
-4.75041259016636
-4.26970964918692
-3.57409272861838
-3.70855170056435
-3.35899779831440
-3.41113559117440
-3.63777178434400
-5.84022032487246
-3.39969212552049
-3.36050053086695
-3.41113559117440
-4.20893551070683
-3.74671328240475
-3.80761383337503
-4.82474773986849
-4.60573845159905
-3.78681166106617
-3.37491540798841
-3.58935836831569
-5.72149946848710
-4.75041259016636
-5.04949043097878
-4.68287574027552
-3.38396174643424
-4.68287574027552
-4.90710698796664
-5.97632685697778
-3.94384592780612
-7.35922266491925
-5.16003724877390
-3.60505883530003
-7.51677436270228
-3.37908571215820
-5.10285349098567
-4.48781963916817
-3.37358392864366
-3.67225617474769
-3.46776888171050
-3.67225617474769
-4.43679817116172
-3.39582221839469
-3.69017447477362
-4.35831984271604
-3.67225617474769
-5.36458271982318
-5.16003724877390
-4.07441552423491
-3.60505883530003
-3.78681166106617
-4.70104076325346
-3.44575477136200
-3.35981930981550
-5.19561963925235
-3.60505883530003
-3.89615208474464
-3.49166720103077
-5.46018093760881
-5.97632685697778
-3.85078739760330
-4.32525162806416
-3.39969212552049
-3.46776888171050
-4.29047590097581
-3.38396174643424
-3.41648915038148
-3.45613793128345
-4.18146822572593
-3.46776888171050
-3.50430042260352
-3.94115186601049
-4.53795148731277
-4.92064954816512
-3.45613793128345
-3.87318777215177
-7.51677436270228
-5.72149946848710
-5.81255880014190
-3.45613793128345
-4.36117994373265
-4.75197192192032
-4.20021212315489
-3.70855170056435
-6.32683483193949
-3.46776888171050
-3.95320019384390
-3.43080058267487
-3.78681166106617
-4.04690343962117
-3.60505883530003
-3.51738077953448
-3.39582221839469
-4.60573845159905
-3.54486431302090
-4.51239250025787
-3.94384592780612
-3.80761383337503
-3.49166720103077
-4.78666107744499
-6.60995490933176
-3.57409272861838
-4.75041259016636
-4.56455682680307
-3.60505883530003
-3.44575477136200
-5.36458271982318
-5.52209765844531
-3.36350003810878
-3.72739519408180
-3.90880252693300
-4.39833476848232
-3.54486431302090
-3.43548346673933
-3.91969829437561
-6.32683483193949
-3.39217953669142
-3.41648915038148
-3.48920221619619
-4.20893551070683
-3.43080058267487
-3.40780448707151
-3.92161894819278
-7.51677436270228
-5.97632685697778
-4.95177748714107
-3.38396174643424
-6.13551226203127
-4.28623105787953
-3.40780448707151
-3.60505883530003
-5.19561963925235
-3.53344757888022
-4.01001024907437
-8.30851964543520
-5.10285349098567
-4.48781963916817
-3.55926125758493
-3.74671328240475
-3.46776888171050
-6.13551226203127
-3.43080058267487
-3.67225617474769
-5.52209765844531
-4.78666107744499
-3.49166720103077
-3.59537385757007
-3.85078739760330
-3.54486431302090
-3.60505883530003
-5.10285349098567
-3.49166720103077
-4.99909235413948
-5.52209765844531
-3.65479042155335
-3.76651530709224
-4.56455682680307
-3.76651530709224
-3.57409272861838
-3.57409272861838
-3.82893446232554
-3.62119577254932
-4.10268726764163
-4.59227477617052
-4.16840598469929
-4.53795148731277
-5.52209765844531
-3.99403216238418
-4.99909235413948
-3.94384592780612
-3.51738077953448
-8.30851964543520
-3.45613793128345
-3.63777178434400
-4.56455682680307
-4.32525162806416
-4.59227477617052
-3.95009661968443
-3.37908571215820
-4.32525162806416
-4.16840598469929
-3.40780448707151
-3.53090331113626
-4.56455682680307
-3.86325021001573
-7.51677436270228
-8.30851964543520
-3.98289513134078
-3.96861620186431
-4.47666157118154
-3.39582221839469
-3.59537385757007
-4.75041259016636
-4.14355194369854
-8.82419862425686
-5.36458271982318
-3.60505883530003
-3.48920221619619
-5.61635154873200
-3.63777178434400
-4.60573845159905
-3.67225617474769
-3.36884284933982
-5.56516816340527
-3.91731434035207
-4.51239250025787
-4.43679817116172
-4.30332724128088
-6.88434196726867
-8.30851964543520
-3.36050053086695
-3.60505883530003
-3.74671328240475
-4.56455682680307
-4.16165306242316
-5.72149946848710
-4.59227477617052
-5.52209765844531
-3.74671328240475
-3.69017447477362
-3.74671328240475
-6.88434196726867
-3.39217953669142
-3.96861620186431
-3.48920221619619
-4.14355194369854
-3.43080058267487
-3.60505883530003
-6.32683483193949
-4.12030521227423
-4.78666107744499
-3.37491540798841
-5.36458271982318
-3.92952917865503
-3.40780448707151
-3.39582221839469
-4.16840598469929
-3.86325021001573
-4.18146822572593
-3.40780448707151
-5.10285349098567
-4.41949188749096
-3.76651530709224
-3.35981930981550
-3.43080058267487
-3.87318777215177
-3.76651530709224
-3.95320019384390
-4.99909235413948
-4.95177748714107
-3.54486431302090
-3.43080058267487
-3.99403216238418
-3.62119577254932
-3.51738077953448
-4.90710698796664
-3.85078739760330
-3.87318777215177
-5.36458271982318
-4.60573845159905
-4.60573845159905
-3.70855170056435
-5.10285349098567
-4.56455682680307
-3.43080058267487
-4.70104076325346
-3.82893446232554
-4.30332724128088
-4.51239250025787
-5.72149946848710
-4.04167101507205
-4.04167101507205
-4.29047590097581
-3.99403216238418
-4.71585957407458
-4.36117994373265
-3.76651530709224
-5.36458271982318
-3.41113559117440
-3.63777178434400
-3.90339102090534
-3.85078739760330
-3.39582221839469
-3.82893446232554
-3.99590546973102
-5.97632685697778
-3.63777178434400
-4.48781963916817
-3.48920221619619
-6.13551226203127
-4.65134879502056
-4.19242705787384
-3.82893446232554
-5.72149946848710
-3.43080058267487
-3.70855170056435
-4.05932488035896
-3.90339102090534
-3.36492065652780
-3.62119577254932
-3.59537385757007
-5.84022032487246
-3.49166720103077
-3.82893446232554
-4.07441552423491
-3.65479042155335
-4.12030521227423
-4.28623105787953
-5.22136948835528
-3.91849565263861
-4.10925493329605
-3.74671328240475
-3.38529847602390
-3.89615208474464
-3.74671328240475
-4.37798046760399
-4.75041259016636
-4.20893551070683
-4.10925493329605
-4.46417800327011
-3.44575477136200
-3.70855170056435
-4.48781963916817
-3.82893446232554
-3.36350003810878
-3.62119577254932
-3.45613793128345
-4.75041259016636
-3.60505883530003
-4.41949188749096
-5.22136948835528
-4.60573845159905
-3.74671328240475
-5.52209765844531
-4.37798046760399
-4.48781963916817
-4.92064954816512
-5.35893916964849
-3.44575477136200
-3.96001963164054
-4.41949188749096
-4.16840598469929
-3.94115186601049
-4.32102280236069
-3.89615208474464
-3.94384592780612
-4.56455682680307
-3.46776888171050
-3.70855170056435
-4.90710698796664
-4.20893551070683
-4.51239250025787
-4.86483466373891
-3.39582221839469
-4.95177748714107
-3.60505883530003
-3.40780448707151
-3.51738077953448
-3.89615208474464
-4.44141741269686
-4.46417800327011
-6.13658226019969
-4.68287574027552
-6.60995490933176
-4.35831984271604
-3.74671328240475
-3.37491540798841
-4.39833476848232
-3.57409272861838
-3.80761383337503
-7.35922266491925
-6.56603698924937
-4.16165306242316
-4.68287574027552
-3.39582221839469
-3.78681166106617
-4.10268726764163
-3.36492065652780
-3.37908571215820
-3.36821331035062
-3.99403216238418
-3.36188579701187
-3.37908571215820
-3.67225617474769
-4.23830098840370
-4.08824714110181
-3.96861620186431
-3.35881786607589
-5.36458271982318
-4.80537325294192
-6.13658226019969
-3.36492065652780
-5.12010189161580
-3.43080058267487
-3.99403216238418
-3.51738077953448
-4.82474773986849
-4.16840598469929
-6.60995490933176
-3.72739519408180
-3.43080058267487
-5.72149946848710
-3.70855170056435
-4.16165306242316
-3.96001963164054
-3.57409272861838
-3.60505883530003
-3.51738077953448
-3.43080058267487
-4.86483466373891
-3.89615208474464
-3.36884284933982
-8.30851964543520
-3.76651530709224
-5.04949043097878
-3.54486431302090
-3.70855170056435
-3.67225617474769
-3.90400297055077
-3.63777178434400
-3.67225617474769
-3.43080058267487
-3.41113559117440
-3.70855170056435
-3.41113559117440
-3.57409272861838
-4.62117845029547
-5.19561963925235
-6.88434196726867
-4.62117845029547
-3.46776888171050
-3.87318777215177
-3.90483406103078
-3.46776888171050
-3.37908571215820
-4.43679817116172
-3.53344757888022
-4.68287574027552
-3.43080058267487
-3.63777178434400
-4.48781963916817
-4.41949188749096
-3.80761383337503
-6.34638803408920
-4.65235989826269
-5.22136948835528
-5.84022032487246
-4.05932488035896
-3.39582221839469
-5.81255880014190
-4.99909235413948
-5.81255880014190
-4.56455682680307
-4.43679817116172
-6.13658226019969
-3.36050053086695
-5.72149946848710
-5.10285349098567
-3.85078739760330
-3.72739519408180
-4.68287574027552
-3.39217953669142
-3.41648915038148
-4.44141741269686
-3.60505883530003
-3.35981930981550
-3.54486431302090
-5.43678341719238
-4.29047590097581
-3.72739519408180
-5.96208045884513
-4.99909235413948
-5.52209765844531
-4.71585957407458
-3.38396174643424
-3.41648915038148
-4.32102280236069
-3.42572233548265
-3.36884284933982
-4.16165306242316
-3.89615208474464
-4.92064954816512
-3.60505883530003
-3.36492065652780
-3.36821331035062
-4.37798046760399
-3.43080058267487
-3.69017447477362
-3.39582221839469
-3.41113559117440
-3.49166720103077
-3.57409272861838
-3.45613793128345
-3.82893446232554
-3.41113559117440
-3.67225617474769
-3.41648915038148
-3.43080058267487
-3.39582221839469
-3.41113559117440
-3.94384592780612
-4.75041259016636
-3.43080058267487
-3.41113559117440
-3.67225617474769
-4.70104076325346
-3.45613793128345
-3.35899779831440
-3.36350003810878
-3.87318777215177
-3.48920221619619
-3.35881786607589
-3.43080058267487
-3.60505883530003
-3.37908571215820
-3.36188579701187
-3.41113559117440
-3.43080058267487
-3.43080058267487
-3.62119577254932
-3.43080058267487
-3.36492065652780
-3.48920221619619
-3.37358392864366
-3.45613793128345
-3.37358392864366
-3.39582221839469
-3.43080058267487
-3.54486431302090
-3.38396174643424
-3.43080058267487
-3.43080058267487
-3.38396174643424
-3.85078739760330
-3.45613793128345
-3.57409272861838
-3.44575477136200
-3.35881786607589
-3.35899779831440
-3.45613793128345
-3.38396174643424
-3.94384592780612
-3.48920221619619
-3.43080058267487
-3.48920221619619
-3.48920221619619
-3.46776888171050
-3.51738077953448
-3.53344757888022
-3.63777178434400
-3.57409272861838
-3.43080058267487
-3.37358392864366
-3.39582221839469
-3.35899779831440
-3.36884284933982
-4.56455682680307
-4.04690343962117
-3.39582221839469
-3.35981930981550
-3.51738077953448
-3.67225617474769
-3.35881786607589
-3.36821331035062
-3.36050053086695
-3.87318777215177
-3.38396174643424
-3.55926125758493
-3.43080058267487
-3.36821331035062
-3.48920221619619
-3.38396174643424
-3.99403216238418
-3.43080058267487
-3.45613793128345
-3.36821331035062
-3.39582221839469
-3.37358392864366
-3.43080058267487
-3.35899779831440
-3.39582221839469
-3.42572233548265
-3.39582221839469
-3.53344757888022
-3.51738077953448
-3.45613793128345
-3.43080058267487
-3.38396174643424
-3.38396174643424
-3.69017447477362
-3.48920221619619
-3.62119577254932
-3.39217953669142
-3.41648915038148
-3.60505883530003
-3.70855170056435
-3.54486431302090
-3.74671328240475
-3.43548346673933
-3.38529847602390
-3.41113559117440
-3.41113559117440
-3.99403216238418
-3.36884284933982
-4.62117845029547
-3.46776888171050
-3.44575477136200
-3.36821331035062
-3.85078739760330
-3.39217953669142
-3.35981930981550
-3.49166720103077
-3.45613793128345
-3.46776888171050
-3.43080058267487
-3.42572233548265
-3.47948742757238
-3.82893446232554
-3.57409272861838
-3.39582221839469
-3.51738077953448
-3.43080058267487
-3.43548346673933
-3.43080058267487
-3.48920221619619
-3.78681166106617
-3.37908571215820
-3.37491540798841
-3.39582221839469
-3.53344757888022
-3.37908571215820
-3.74671328240475
-3.41113559117440
-7.51677436270228
-3.67225617474769
-3.43080058267487
-3.39582221839469
-3.36884284933982
-3.39582221839469
-3.35981930981550
-3.37491540798841
-3.55926125758493
-3.38396174643424
-3.41113559117440
-3.41113559117440
-3.35881786607589
-3.45613793128345
-3.57409272861838
-3.36492065652780
-6.60995490933176
-3.60505883530003
-4.04690343962117
-3.43080058267487
-4.30332724128088
-3.53344757888022
-3.47948742757238
-3.38396174643424
-3.43080058267487
-3.41113559117440
-3.36884284933982
-3.35899779831440
-3.41113559117440
-3.67225617474769
-3.41113559117440
-3.63777178434400
-3.53090331113626
-3.43080058267487
-3.41113559117440
-3.41113559117440
-5.10285349098567
-6.60995490933176
-3.43080058267487
-3.41113559117440
-3.57409272861838
-4.70104076325346
-3.43080058267487
-3.35981930981550
-3.35881786607589
-3.87318777215177
-3.43080058267487
-3.41113559117440
-3.37908571215820
-3.36821331035062
-3.37908571215820
-3.39969212552049
-3.43080058267487
-3.48920221619619
-3.46776888171050
-3.37358392864366
-3.43080058267487
-3.35899779831440
-3.67225617474769
-3.59537385757007
-3.45613793128345
-3.36188579701187
-3.45613793128345
-3.36350003810878
-3.40780448707151
-3.54486431302090
-3.43080058267487
-3.39582221839469
-3.36050053086695
-3.57409272861838
-3.45613793128345
-3.85078739760330
-3.39217953669142
-3.74671328240475
-3.60505883530003
-3.44575477136200
-3.48920221619619
-3.62119577254932
-3.43080058267487
-3.40780448707151
-3.48920221619619
-3.74671328240475
-3.36884284933982
-3.43080058267487
-5.52209765844531
-3.46776888171050
-3.57409272861838
-5.97632685697778
-3.39582221839469
-3.43080058267487
-5.10285349098567
-3.39582221839469
-3.43080058267487
-3.65479042155335
-3.48920221619619
-6.60995490933176
-3.43080058267487
-3.87318777215177
-4.51802717397037
-3.39217953669142
-3.36050053086695
-3.38396174643424
-3.57409272861838
-3.43080058267487
-3.63777178434400
-3.74671328240475
-3.55926125758493
-3.36050053086695
-3.43080058267487
-3.63777178434400
-3.38529847602390
-3.43080058267487
-4.41949188749096
-3.90483406103078
-4.56455682680307
-4.04690343962117
-7.51677436270228
-3.74671328240475
-3.37358392864366
-3.57409272861838
-3.67225617474769
-3.55926125758493
-3.45613793128345
-4.18146822572593
-3.43080058267487
-3.37491540798841
-4.10268726764163
-3.47948742757238
-4.07827008244091
-3.67225617474769
-3.60505883530003
-3.36188579701187
-4.62117845029547
-4.68287574027552
-5.46018093760881
-3.74671328240475
-8.30851964543520
-3.62119577254932
-3.99403216238418
-3.54486431302090
-5.81255880014190
-3.67225617474769
-3.36821331035062
-4.16840598469929
-4.99909235413948
-3.44575477136200
-4.16840598469929
-5.35893916964849
-3.54486431302090
-4.48781963916817
-5.84022032487246
-5.04949043097878
-4.19242705787384
-3.69017447477362
-4.46417800327011
-5.10285349098567
-5.81255880014190
-3.39217953669142
-3.45652094645855
-8.30851964543520
-3.35881786607589
-4.82474773986849
-6.13658226019969
-3.60505883530003
-3.70855170056435
-3.67225617474769
-3.78681166106617
-4.18146822572593
-5.52209765844531
-4.60573845159905
-4.46417800327011
-4.53795148731277
-4.16165306242316
-3.49166720103077
-4.16165306242316
-3.54486431302090
-3.44575477136200
-3.62119577254932
-5.28743185871760
-4.60573845159905
-3.63777178434400
-3.46776888171050
-3.91969829437561
-4.51802717397037
-3.39969212552049
-3.62119577254932
-8.30851964543520
-4.04690343962117
-4.75041259016636
-3.46776888171050
-3.43080058267487
-3.53090331113626
-3.57409272861838
-4.70104076325346
-3.67225617474769
-4.02525009847383
-3.57409272861838
-4.30332724128088
-3.74671328240475
-3.80761383337503
-5.72149946848710
-3.46776888171050
-3.78681166106617
-4.60573845159905
-5.04949043097878
-4.48781963916817
-3.70855170056435
-4.56100969592182
-4.60573845159905
-4.75041259016636
-6.32683483193949
-3.45652094645855
-5.52209765844531
-3.74671328240475
-4.02737559668480
-3.74671328240475
-4.43679817116172
-3.99403216238418
-3.63777178434400
-4.16165306242316
-4.70104076325346
-3.92506260516430
-4.71585957407458
-7.51677436270228
-4.29047590097581
-4.90710698796664
-6.32683483193949
-3.76651530709224
-4.20893551070683
-3.48920221619619
-3.51738077953448
-3.46776888171050
-3.53090331113626
-3.49166720103077
-4.30332724128088
-3.80761383337503
-5.56516816340527
-3.87318777215177
-3.54486431302090
-3.43080058267487
-4.99909235413948
-5.28743185871760
-4.90710698796664
-3.58935836831569
-4.82474773986849
-3.51738077953448
-3.46776888171050
-6.32683483193949
-4.33934418253454
-4.90710698796664
-7.35922266491925
-3.36821331035062
-3.78681166106617
-3.93704034749358
-3.36050053086695
-3.94384592780612
-3.39217953669142
-3.94384592780612
-4.80537325294192
-3.90483406103078
-3.51738077953448
-3.89615208474464
-3.37358392864366
-3.55926125758493
-3.48920221619619
-3.41113559117440
-3.90400297055077
-4.29047590097581
-5.72149946848710
-3.67225617474769
-3.55926125758493
-4.68287574027552
-3.36188579701187
-3.46776888171050
-7.35922266491925
-4.75041259016636
-5.52209765844531
-3.91316904794019
-4.44141741269686
-3.94384592780612
-3.94384592780612
-3.39969212552049
-3.62119577254932
-3.69017447477362
-3.45613793128345
-5.35893916964849
-3.35881786607589
-3.80761383337503
-4.51239250025787
-3.87318777215177
-5.72149946848710
-3.62119577254932
-3.48920221619619
-3.35881786607589
-4.16165306242316
-3.74671328240475
-3.80761383337503
-3.43080058267487
-3.45613793128345
-3.94384592780612
-3.57409272861838
-3.39217953669142
-3.41648915038148
-3.49166720103077
-3.78681166106617
-5.72149946848710
-3.36492065652780
-6.34638803408920
-4.92064954816512
-3.41648915038148
-3.40780448707151
-3.87318777215177
-4.51239250025787
-4.13175370976465
-3.54486431302090
-4.82474773986849
-3.85078739760330
-3.41113559117440
-3.60505883530003
-3.67225617474769
-7.51677436270228
-3.38396174643424
-3.49166720103077
-4.90710698796664
-3.53090331113626
-3.48920221619619
-3.57409272861838
-3.87318777215177
-3.63777178434400
-3.76651530709224
-4.04690343962117
-4.22412134997210
-3.50430042260352
-3.80761383337503
-3.91969829437561
-3.67225617474769
-3.49166720103077
-3.89615208474464
-4.04690343962117
-4.82474773986849
-3.43080058267487
-3.89615208474464
-3.46776888171050
-3.38396174643424
-5.35893916964849
-3.38396174643424
-3.78681166106617
-3.67225617474769
-4.43679817116172
-3.37358392864366
-3.49166720103077
-3.60505883530003
-4.13175370976465
-5.19561963925235
-3.38396174643424
-3.35899779831440
-6.32683483193949
-3.60505883530003
-3.94384592780612
-3.41113559117440
-4.99909235413948
-3.38396174643424
-3.37358392864366
-4.70104076325346
-4.13175370976465
-3.46776888171050
-4.90710698796664
-6.60995490933176
-3.62119577254932
-4.07441552423491
-4.37798046760399
-4.80537325294192
-3.48920221619619
-4.62117845029547
-3.78681166106617
-4.53795148731277
-3.38529847602390
-3.44575477136200
-3.74671328240475
-6.60995490933176
-3.38396174643424
-3.54486431302090
-3.72739519408180
-3.55926125758493
-4.43679817116172
-4.86149978216614
-4.25374008977766
-6.13658226019969
-3.80761383337503
-4.22412134997210
-3.50430042260352
-4.80537325294192
-3.70855170056435
-4.62117845029547
-6.32683483193949
-3.43080058267487
-4.82474773986849
-3.57409272861838
-3.38396174643424
-3.39969212552049
-6.60995490933176
-3.46776888171050
-3.36492065652780
-3.43080058267487
-3.67225617474769
-3.70855170056435
-4.47666157118154
-4.60573845159905
-3.43080058267487
-3.43080058267487
-6.60995490933176
-3.60505883530003
-3.80761383337503
-3.38396174643424
-5.10285349098567
-3.43080058267487
-3.43548346673933
-3.87318777215177
-4.90710698796664
-3.72739519408180
-3.39969212552049
-4.08824714110181
-5.19561963925235
-3.91969829437561
-5.46018093760881
-4.56100969592182
-3.37491540798841
-4.62117845029547
-3.85078739760330
-5.10285349098567
-3.36350003810878
-3.82893446232554
-3.78681166106617
-7.51677436270228
-3.70855170056435
-3.46776888171050
-3.94384592780612
-3.57409272861838
-3.89615208474464
-4.56100969592182
-6.88434196726867
-3.78681166106617
-3.82893446232554
-3.60505883530003
-4.82474773986849
-3.67225617474769
-4.23830098840370
-3.44575477136200
-4.10925493329605
-3.65479042155335
-3.41113559117440
-3.91259657880967
-3.70855170056435
-6.60995490933176
-3.57409272861838
-4.10268726764163
-3.35881786607589
-4.16165306242316
-3.54486431302090
-3.82893446232554
-3.76651530709224
-3.47948742757238
-3.43080058267487
-3.57409272861838
-3.38529847602390
-3.74671328240475
-3.38396174643424
-4.90710698796664
-3.40780448707151
-5.36458271982318
-3.85078739760330
-4.92064954816512
-3.39969212552049
-4.18146822572593
-6.88434196726867
-4.16165306242316
-5.81255880014190
-5.56516816340527
-6.88434196726867
-3.45613793128345
-4.33934418253454
-4.56455682680307
-6.88434196726867
-3.36492065652780
-3.57409272861838
-3.78681166106617
-5.04949043097878
-3.60505883530003
-3.39969212552049
-3.50430042260352
-7.35922266491925
-5.22136948835528
-3.95493452247732
-4.90710698796664
-3.87318777215177
-3.57409272861838
-6.96557693182264
-3.89615208474464
-3.89615208474464
-3.57409272861838
-4.90710698796664
-5.10285349098567
-3.57409272861838
-5.04949043097878
-3.99403216238418
-3.41113559117440
-3.38396174643424
-4.22412134997210
-3.44575477136200
-4.32525162806416
-3.49166720103077
-3.36350003810878
-3.99403216238418
-4.70104076325346
-5.28743185871760
-3.89615208474464
-3.43080058267487
-3.85078739760330
-3.45613793128345
-3.74671328240475
-3.37358392864366
-5.12010189161580
-3.39217953669142
-3.90901008620879
-4.70104076325346
-4.90710698796664
-5.35893916964849
-4.19242705787384
-3.51738077953448
-4.99909235413948
-5.35893916964849
-3.78681166106617
-4.99909235413948
-4.25678597745851
-3.70855170056435
-3.48920221619619
-3.89615208474464
-3.35881786607589
-4.09857226293612
-3.36050053086695
-4.43679817116172
-5.04949043097878
-5.81255880014190
-3.99403216238418
-4.04690343962117
-3.60505883530003
-4.65134879502056
-3.98289513134078
-4.51239250025787
-4.10925493329605
-4.62117845029547
-3.54486431302090
-4.39835919685630
-3.35881786607589
-3.72739519408180
-3.74671328240475
-3.91316904794019
-4.68287574027552
-3.48920221619619
-4.99909235413948
-5.04949043097878
-3.41113559117440
-5.52209765844531
-4.86149978216614
-3.54486431302090
-3.35881786607589
-3.39582221839469
-3.38396174643424
-4.43679817116172
-3.57409272861838
-3.78681166106617
-3.36821331035062
-3.45613793128345
-3.43080058267487
-3.49166720103077
-3.36350003810878
-3.39969212552049
-3.70855170056435
-3.60505883530003
-4.30332724128088
-3.76651530709224
-3.39969212552049
-5.10285349098567
-3.41648915038148
-3.36350003810878
-3.36884284933982
-3.49166720103077
-3.72739519408180
-3.54486431302090
-3.67225617474769
-3.44575477136200
-3.41113559117440
-3.50430042260352
-5.35893916964849
-3.49166720103077
-3.43080058267487
-3.55926125758493
-3.70855170056435
-4.29047590097581
-3.36350003810878
-3.38396174643424
-3.70855170056435
-3.46776888171050
-3.82893446232554
-3.67225617474769
-4.10268726764163
-3.36050053086695
-3.43080058267487
-3.46776888171050
-5.10285349098567
-3.99403216238418
-3.41113559117440
-3.54486431302090
-4.62117845029547
-3.43080058267487
-3.65479042155335
-3.57409272861838
-3.43080058267487
-4.99909235413948
-3.43080058267487
-3.35881786607589
-3.36884284933982
-3.51738077953448
-3.37491540798841
-3.43080058267487
-4.18146822572593
-3.43080058267487
-3.35899779831440
-3.41113559117440
-3.35981930981550
-3.48920221619619
-3.35899779831440
-3.43080058267487
-3.36350003810878
-3.39217953669142
-3.35899779831440
-3.63777178434400
-3.36050053086695
-3.43080058267487
-3.62119577254932
-3.63777178434400
-3.36884284933982
-3.35981930981550
-4.10268726764163
-3.39582221839469
-3.37358392864366
-3.44575477136200
-3.39582221839469
-3.67225617474769
-3.41113559117440
-4.10925493329605
-3.49166720103077
-3.80761383337503
-3.51738077953448
-4.92064954816512
-3.43080058267487
-3.44575477136200
-3.41113559117440
-3.67225617474769
-3.45613793128345
-3.45613793128345
-4.90710698796664
-3.82893446232554
-3.39217953669142
-3.45613793128345
-3.39969212552049
-3.57409272861838
-3.53090331113626
-3.38396174643424
-3.89615208474464
-3.43080058267487
-3.48920221619619
-3.62119577254932
-3.41648915038148
-3.37491540798841
-3.42572233548265
-3.48920221619619
-3.39582221839469
-3.43080058267487
-3.78681166106617
-3.53090331113626
-3.35881786607589
-3.43080058267487
-4.43679817116172
-3.36821331035062
-3.43080058267487
-3.35981930981550
-3.43080058267487
-8.82419862425686
-3.45613793128345
-3.94384592780612
-3.43080058267487
-3.70855170056435
-4.10268726764163
-3.38529847602390
-3.63777178434400
-3.40780448707151
-3.36350003810878
-3.36050053086695
-3.39969212552049
-3.69017447477362
-3.50430042260352
-3.41113559117440
-3.74671328240475
-4.68287574027552
-3.40780448707151
-3.78681166106617
-3.51738077953448
-3.96861620186431
-3.94384592780612
-3.57409272861838
-3.49166720103077
-3.37491540798841
-3.43080058267487
-3.67225617474769
-3.36492065652780
-3.39969212552049
-3.87318777215177
-4.29047590097581
-3.62119577254932
-3.43080058267487
-3.37491540798841
-3.63777178434400
-4.90710698796664
-3.78681166106617
-3.60505883530003
-3.67225617474769
-3.45613793128345
-3.39217953669142
-3.67225617474769
-3.74671328240475
-3.51738077953448
-3.43080058267487
-3.37491540798841
-4.04690343962117
-3.60505883530003
-3.39582221839469
-3.53090331113626
-3.43548346673933
-4.43679817116172
-5.46018093760881
-3.38396174643424
-3.43080058267487
-5.72149946848710
-3.60505883530003
-3.60505883530003
-3.38396174643424
-4.16165306242316
-3.39582221839469
-3.37358392864366
-8.30851964543520
-4.36117994373265
-5.36458271982318
-3.46776888171050
-5.12010189161580
-3.49166720103077
-4.04690343962117
-6.60995490933176
-4.51802717397037
-3.37908571215820
-4.62117845029547
-3.70855170056435
-4.68287574027552
-3.39969212552049
-3.69017447477362
-4.70104076325346
-6.60995490933176
-3.43080058267487
-5.97632685697778
-4.22412134997210
-4.32102280236069
-4.29047590097581
-4.02525009847383
-4.20021212315489
-5.81255880014190
-5.10285349098567
-3.72739519408180
-3.36188579701187
-4.60573845159905
-4.16165306242316
-4.62117845029547
-6.32683483193949
-3.48920221619619
-4.10925493329605
-5.10285349098567
-3.74671328240475
-5.35893916964849
-3.37908571215820
-4.03896377071127
-3.51738077953448
-5.19561963925235
-3.96861620186431
-3.76651530709224
-4.56455682680307
-3.35881786607589
-3.74671328240475
-3.42572233548265
-3.43080058267487
-4.23830098840370
-3.78681166106617
-3.82893446232554
-3.63777178434400
-5.97632685697778
-5.22136948835528
-4.65134879502056
-3.63777178434400
-4.16165306242316
-4.02737559668480
-4.80537325294192
-3.38396174643424
-4.51802717397037
-3.78681166106617
-7.51677436270228
-3.44575477136200
-5.04933857992107
-4.68287574027552
-3.76651530709224
-5.96208045884513
-3.94384592780612
-4.70104076325346
-3.60505883530003
-5.52209765844531
-5.52209765844531
-4.82474773986849
-4.11254258257249
-4.56455682680307
-4.23830098840370
-5.72149946848710
-3.51738077953448
-3.94384592780612
-3.38396174643424
-4.70104076325346
-3.67225617474769
-5.97632685697778
-3.91316904794019
-3.43080058267487
-5.96208045884513
-3.87318777215177
-3.60505883530003
-3.91731434035207
-3.63777178434400
-4.92064954816512
-4.07441552423491
-4.37798046760399
-3.70855170056435
-3.41648915038148
-5.28743185871760
-3.94229327161916
-4.13173377300632
-3.85078739760330
-3.48920221619619
-3.57409272861838
-3.36350003810878
-6.32683483193949
-3.85078739760330
-5.68165467808935
-3.62119577254932
-5.16003724877390
-5.35893916964849
-4.00658060742315
-4.43679817116172
-3.80761383337503
-4.37798046760399
-4.02737559668480
-3.46776888171050
-4.46417800327011
-4.60573845159905
-3.60505883530003
-3.43080058267487
-5.04949043097878
-5.36458271982318
-3.63777178434400
-4.10925493329605
-7.51677436270228
-6.34638803408920
-5.52209765844531
-4.92064954816512
-3.69017447477362
-4.04690343962117
-5.35893916964849
-5.04933857992107
-5.22136948835528
-4.68287574027552
-4.48781963916817
-3.43080058267487
-4.04690343962117
-3.46776888171050
-4.00281863538290
-3.94115186601049
-3.43080058267487
-4.30332724128088
-4.10268726764163
-4.01748554658170
-3.74671328240475
-4.29047590097581
-3.91969829437561
-3.87318777215177
-4.82474773986849
-3.51738077953448
-7.51677436270228
-3.91969829437561
-3.62119577254932
-3.57409272861838
-3.67225617474769
-3.45613793128345
-3.92001977522388
-3.46776888171050
-8.82419862425686
-3.36188579701187
-4.32525162806416
-4.82474773986849
-4.82474773986849
-3.85078739760330
-4.26970964918692
-6.60995490933176
-4.86483466373891
-3.51738077953448
-5.22136948835528
-3.93704034749358
-4.39835919685630
-3.39582221839469
-5.46018093760881
-4.36117994373265
-4.80537325294192
-4.47666157118154
-3.89615208474464
-3.99403216238418
-3.70855170056435
-5.35893916964849
-7.51677436270228
-5.46018093760881
-4.59227477617052
-3.90301791102466
-4.25374008977766
-4.51802717397037
-3.65479042155335
-6.60995490933176
-3.41113559117440
-4.95177748714107
-3.57409272861838
-5.16003724877390
-3.43080058267487
-5.04933857992107
-5.12010189161580
-4.16165306242316
-3.92883826604095
-5.97632685697778
-4.62117845029547
-3.55926125758493
-4.01748554658170
-3.63777178434400
-4.44141741269686
-4.32102280236069
-6.13658226019969
-3.74671328240475
-3.40780448707151
-3.82893446232554
-3.37491540798841
-3.57409272861838
-4.51802717397037
-4.80537325294192
-3.43548346673933
-6.96557693182264
-4.44141741269686
-8.30851964543520
-4.30332724128088
-5.19561963925235
-3.78681166106617
-4.16840598469929
-3.60505883530003
-4.99909235413948
-4.80537325294192
-5.35893916964849
-3.45652094645855
-7.51677436270228
-4.03896377071127
-4.22337235993523
-3.80761383337503
-3.99590546973102
-3.96861620186431
-4.56455682680307
-3.63777178434400
-4.78666107744499
-4.07441552423491
-3.99590546973102
-6.32683483193949
-3.90725272488098
-4.34137579026524
-4.43679817116172
-3.51738077953448
-4.09857226293612
-3.51738077953448
-3.94384592780612
-3.41113559117440
-3.90301791102466
-3.53344757888022
-4.65134879502056
-4.04690343962117
-3.70855170056435
-5.22136948835528
-4.36117994373265
-3.42572233548265
-3.93295881761625
-3.93316669458236
-3.74671328240475
-3.94115186601049
-4.51239250025787
-4.48781963916817
-5.22136948835528
-3.48920221619619
-3.80761383337503
-3.74671328240475
-4.04690343962117
-3.70855170056435
-4.56455682680307
-3.70855170056435
-4.16840598469929
-3.97678904247349
-4.90710698796664
-5.43678341719238
-3.72739519408180
-4.19497293563805
-3.80761383337503
-6.60995490933176
-4.68287574027552
-4.22867413632616
-3.46776888171050
-4.68287574027552
-4.47666157118154
-3.42572233548265
-4.39835919685630
-3.96861620186431
-4.08824714110181
-3.46776888171050
-4.33934418253454
-3.89615208474464
-4.56100969592182
-6.60995490933176
-3.95320019384390
-3.99724535384344
-4.29047590097581
-4.37798046760399
-3.43080058267487
-3.89615208474464
-3.45652094645855
-4.18146822572593
-3.43080058267487
-3.69017447477362
-3.49166720103077
-4.01660418596701
-3.91316904794019
-5.12010189161580
-4.36117994373265
-4.41949188749096
-3.92883826604095
-3.63777178434400
-5.68165467808935
-4.04690343962117
-3.49166720103077
-3.55926125758493
-3.65479042155335
-3.35881786607589
-3.37358392864366
-3.51738077953448
-5.43678341719238
-3.94384592780612
-4.75197192192032
-3.95929386341411
-5.22136948835528
-4.37798046760399
-5.84022032487246
-3.63777178434400
-3.82893446232554
-3.36492065652780
-4.86483466373891
-5.27679805658549
-6.60995490933176
-6.13658226019969
-5.36458271982318
-4.10925493329605
-4.20893551070683
-4.86483466373891
-5.16003724877390
-3.67225617474769
-4.26970964918692
-3.89615208474464
-4.11254258257249
-4.51802717397037
-3.96001963164054
-5.10285349098567
-3.98289513134078
-4.45763979817211
-4.86483466373891
-5.10285349098567
-4.02525009847383
-3.49166720103077
-3.46776888171050
-3.39582221839469
-5.52209765844531
-4.05144910007362
-3.48920221619619
-6.13551226203127
-3.67225617474769
-5.35893916964849
-4.86149978216614
-3.80761383337503
-3.89615208474464
-4.01660418596701
-3.42572233548265
-4.82474773986849
-4.22337235993523
-3.63777178434400
-3.76651530709224
-4.68287574027552
-3.63777178434400
-3.80761383337503
-3.49166720103077
-3.91568219260187
-5.10285349098567
-4.99909235413948
-3.95493452247732
-4.22337235993523
-3.55926125758493
-4.43679817116172
-3.60505883530003
-4.65134879502056
-4.35831984271604
-3.41648915038148
-4.04167101507205
-4.32102280236069
-3.62119577254932
-3.51738077953448
-5.19561963925235
-4.04690343962117
-3.85078739760330
-4.86149978216614
-4.95177748714107
-8.30851964543520
-3.69017447477362
-4.71585957407458
-4.37798046760399
-4.11254258257249
-4.78666107744499
-5.04949043097878
-4.03896377071127
-3.43080058267487
-3.54486431302090
-3.49166720103077
-4.33934418253454
-3.43080058267487
-4.80537325294192
-3.54486431302090
-4.12030521227423
-5.19561963925235
-5.04949043097878
-3.50430042260352
-3.82893446232554
-4.78666107744499
-3.36350003810878
-3.98289513134078
-3.44575477136200
-4.46417800327011
-3.54486431302090
-3.72739519408180
-3.74671328240475
-3.43080058267487
-3.46776888171050
-6.32683483193949
-8.30851964543520
-3.85078739760330
-4.25374008977766
-7.51677436270228
-4.75041259016636
-3.70855170056435
-3.38396174643424
-4.75041259016636
-3.38396174643424
-4.26970964918692
-4.60573845159905
-4.07441552423491
-3.36492065652780
-7.51677436270228
-4.36117994373265
-4.30332724128088
-4.51239250025787
-4.04167101507205
-4.16165306242316
-3.85078739760330
-3.44575477136200
-6.88434196726867
-3.72739519408180
-3.82893446232554
-4.02011884202419
-5.46018093760881
-5.97632685697778
-4.82474773986849
-4.32102280236069
-3.80761383337503
-3.38529847602390
-3.41113559117440
-5.97632685697778
-4.99909235413948
-3.35899779831440
-3.99403216238418
-3.67225617474769
-7.35922266491925
-6.88434196726867
-3.93295881761625
-3.76651530709224
-4.75041259016636
-4.26970964918692
-3.78681166106617
-4.34137579026524
-3.99724535384344
-6.60995490933176
-3.59537385757007
-3.80761383337503
-3.37908571215820
-3.87318777215177
-3.39217953669142
-4.82474773986849
-3.57409272861838
-5.56516816340527
-5.84022032487246
-4.04690343962117
-4.78666107744499
-3.78681166106617
-3.89615208474464
-3.37908571215820
-4.04690343962117
-3.69017447477362
-3.39582221839469
-6.88434196726867
-4.16165306242316
-3.65479042155335
-4.29047590097581
-5.27679805658549
-4.99909235413948
-4.80537325294192
-4.30332724128088
-4.92064954816512
-5.97632685697778
-5.22136948835528
-3.95009661968443
-3.91969829437561
-4.62117845029547
-6.88434196726867
-3.43080058267487
-4.39833476848232
-3.43080058267487
-4.16840598469929
-4.82474773986849
-3.46776888171050
-3.46776888171050
-6.32683483193949
-3.91969829437561
-5.97632685697778
-3.51738077953448
-3.94384592780612
-4.53795148731277
-3.44575477136200
-3.98043962351301
-3.91969829437561
-3.85078739760330
-3.67225617474769
-3.54486431302090
-3.51738077953448
-3.36050053086695
-4.46417800327011
-3.41113559117440
-5.22136948835528
-3.58935836831569
-4.32525162806416
-5.04933857992107
-4.16840598469929
-4.10268726764163
-4.25374008977766
-4.68287574027552
-5.27679805658549
-4.86149978216614
-3.44575477136200
-4.75041259016636
-4.68287574027552
-5.72149946848710
-3.46776888171050
-5.56516816340527
-3.51738077953448
-4.20893551070683
-5.22136948835528
-3.43548346673933
-3.80761383337503
-4.41949188749096
-3.54486431302090
-4.20893551070683
-4.80537325294192
-4.37798046760399
-3.90734944854338
-4.04690343962117
-3.46776888171050
-3.85078739760330
-3.59537385757007
-5.10285349098567
-3.54486431302090
-4.59227477617052
-3.53344757888022
-3.80761383337503
-3.51738077953448
-3.39582221839469
-4.51802717397037
-5.52209765844531
-4.04690343962117
-4.56455682680307
-4.02525009847383
-3.60505883530003
-3.96001963164054
-3.70855170056435
-4.80537325294192
-3.41113559117440
-3.63777178434400
-3.36350003810878
-3.43080058267487
-3.42572233548265
-3.50430042260352
-5.12010189161580
-3.36884284933982
-4.39835919685630
-4.19497293563805
-4.19497293563805
-4.25374008977766
-4.44141741269686
-3.42572233548265
-4.51239250025787
-4.30332724128088
-3.36492065652780
-4.46417800327011
-3.90725272488098
-4.75197192192032
-3.41113559117440
-5.97632685697778
-4.90710698796664
-4.35831984271604
-3.60505883530003
-3.93316669458236
-3.62119577254932
-3.99590546973102
-4.30332724128088
-4.75041259016636
-4.39833476848232
-4.25678597745851
-4.41949188749096
-3.92612631141599
-3.89615208474464
-4.90710698796664
-6.56603698924937
-6.60995490933176
-3.44575477136200
-3.48920221619619
-8.30851964543520
-5.97632685697778
-3.39582221839469
-4.82474773986849
-3.89615208474464
-3.67225617474769
-4.22337235993523
-4.10925493329605
-4.25374008977766
-3.55926125758493
-3.60505883530003
-5.10285349098567
-4.04690343962117
-3.57409272861838
-3.74671328240475
-4.26970964918692
-6.13658226019969
-3.91969829437561
-3.36188579701187
-3.59537385757007
-3.85078739760330
-3.51738077953448
-5.36458271982318
-3.72739519408180
-5.72149946848710
-3.93316669458236
-3.80761383337503
-3.78681166106617
-4.68287574027552
-3.54486431302090
-4.65235989826269
-3.36884284933982
-3.70855170056435
-5.35893916964849
-3.37908571215820
-4.70104076325346
-4.23830098840370
-7.51677436270228
-4.16165306242316
-4.62117845029547
-5.81255880014190
-4.60573845159905
-7.51677436270228
-5.72149946848710
-4.46417800327011
-8.82419862425686
-3.39582221839469
-4.26970964918692
-4.36117994373265
-4.75041259016636
-3.57409272861838
-4.37798046760399
-6.13658226019969
-3.74671328240475
-3.35981930981550
-3.51738077953448
-3.46776888171050
-3.49166720103077
-4.56455682680307
-3.51738077953448
-6.88434196726867
-3.74671328240475
-7.51677436270228
-5.19561963925235
-3.51738077953448
-3.58935836831569
-3.42572233548265
-3.78681166106617
-5.81255880014190
-3.99403216238418
-8.30851964543520
-3.46776888171050
-3.48920221619619
-3.54486431302090
-4.68287574027552
-3.54486431302090
-3.40780448707151
-4.82474773986849
-3.76651530709224
-3.70855170056435
-5.72149946848710
-3.54486431302090
-5.35893916964849
-3.60505883530003
-3.36884284933982
-5.97632685697778
-4.62117845029547
-3.42572233548265
-5.52209765844531
-8.30851964543520
-3.80761383337503
-4.68287574027552
-4.51239250025787
-3.39217953669142
-4.80537325294192
-6.32683483193949
-3.98289513134078
-4.41949188749096
-4.80537325294192
-3.41113559117440
-5.35893916964849
-3.80761383337503
-3.49166720103077
-3.85078739760330
-4.37798046760399
-4.68287574027552
-4.92064954816512
-3.39217953669142
-4.20893551070683
-3.45613793128345
-4.43679817116172
-4.51802717397037
-3.43080058267487
-4.15577175378796
-4.13175370976465
-5.04949043097878
-5.72149946848710
-3.37908571215820
-3.37908571215820
-4.41949188749096
-3.80761383337503
-3.74671328240475
-3.54486431302090
-3.78681166106617
-3.44575477136200
-5.10285349098567
-3.87318777215177
-3.43080058267487
-3.39969212552049
-3.39582221839469
-8.30851964543520
-3.44575477136200
-3.40780448707151
-4.30332724128088
-3.78681166106617
-4.10268726764163
-3.67225617474769
-3.49166720103077
-4.53795148731277
-5.56516816340527
-3.57409272861838
-3.62119577254932
-6.88434196726867
-3.49166720103077
-4.23830098840370
-3.70855170056435
-5.52209765844531
-3.80761383337503
-3.89615208474464
-4.10268726764163
-3.60505883530003
-4.51239250025787
-6.96557693182264
-3.85078739760330
-4.22412134997210
-3.57409272861838
-3.38396174643424
-3.74671328240475
-4.16165306242316
-3.37491540798841
-4.04690343962117
-4.75041259016636
-3.60505883530003
-3.51738077953448
-5.72149946848710
-3.63777178434400
-3.69017447477362
-3.38396174643424
-3.94384592780612
-3.37491540798841
-3.87318777215177
-3.46776888171050
-3.49166720103077
-4.44141741269686
-3.50430042260352
-3.57409272861838
-3.51738077953448
-3.39582221839469
-3.41113559117440
-3.43080058267487
-3.35981930981550
-3.43080058267487
-3.51738077953448
-3.54486431302090
-3.53090331113626
-3.58935836831569
-3.36050053086695
-8.30851964543520
-3.38529847602390
-3.51738077953448
-8.30851964543520
-5.10285349098567
-3.36492065652780
-3.85078739760330
-4.68287574027552
-3.76651530709224
-4.07441552423491
-3.63777178434400
-3.58935836831569
-3.55926125758493
-3.80761383337503
-3.53090331113626
-3.36050053086695
-4.16165306242316
-3.70855170056435
-3.36050053086695
-4.02011884202419
-3.40780448707151
-3.39582221839469
-3.51738077953448
-3.38529847602390
-3.45613793128345
-3.42572233548265
-3.99403216238418
-3.82893446232554
-3.39969212552049
-3.36884284933982
-4.92064954816512
-3.39217953669142
-3.65479042155335
-3.70855170056435
-4.80537325294192
-4.82474773986849
-3.35981930981550
-3.37491540798841
-3.57409272861838
-3.36188579701187
-3.39582221839469
-3.51738077953448
-3.78681166106617
-4.33934418253454
-3.99403216238418
-3.78681166106617
-3.60505883530003
-3.69017447477362
-3.48920221619619
-3.65479042155335
-3.39969212552049
-3.36492065652780
-3.36188579701187
-3.46776888171050
-3.58935836831569
-3.57409272861838
-3.46776888171050
-3.51738077953448
-3.74671328240475
-4.29047590097581
-7.51677436270228
-3.54486431302090
-3.85078739760330
-7.51677436270228
-3.57409272861838
-5.52209765844531
-3.99403216238418
-4.32102280236069
-3.36884284933982
-3.40780448707151
-3.82893446232554
-3.37491540798841
-3.35881786607589
-3.42572233548265
-5.97632685697778
-3.44575477136200
-5.10285349098567
-3.37908571215820
-3.38396174643424
-3.51738077953448
-3.47948742757238
-3.36492065652780
-3.42572233548265
-4.10268726764163
-6.13658226019969
-3.44575477136200
-3.38529847602390
-3.63777178434400
-3.62119577254932
-3.51738077953448
-3.37491540798841
-5.19561963925235
-4.26970964918692
-3.43080058267487
-3.39969212552049
-3.57409272861838
-3.37491540798841
-3.55926125758493
-3.60505883530003
-3.54486431302090
-4.37798046760399
-3.70855170056435
-3.60505883530003
-3.46776888171050
-3.35981930981550
-3.36050053086695
-6.32683483193949
-3.44575477136200
-6.13658226019969
-3.37491540798841
-3.47948742757238
-3.54486431302090
-3.39582221839469
-3.76651530709224
-3.74671328240475
-3.57409272861838
-4.70104076325346
-3.78681166106617
-3.62119577254932
-3.54486431302090
-5.22136948835528
-4.70104076325346
-4.86483466373891
-3.78681166106617
-3.80761383337503
-3.38529847602390
-3.36884284933982
-5.81255880014190
-6.34638803408920
-3.50430042260352
-4.07441552423491
-3.80761383337503
-3.62119577254932
-3.37908571215820
-3.44575477136200
-3.53090331113626
-3.82893446232554
-6.13658226019969
-3.40780448707151
-3.51738077953448
-5.81255880014190
-5.35893916964849
-3.49166720103077
-3.70855170056435
-3.51738077953448
-3.60505883530003
-3.70855170056435
-3.36884284933982
-3.55926125758493
-4.80537325294192
-3.41113559117440
-3.76651530709224
-3.36350003810878
-3.69017447477362
-3.37908571215820
-3.51738077953448
-3.43080058267487
-3.94384592780612
-3.36821331035062
-3.78681166106617
-3.49166720103077
-3.78681166106617
-3.38396174643424
-4.99909235413948
-3.46776888171050
-3.43080058267487
-3.63777178434400
-3.49166720103077
-5.52209765844531
-3.70855170056435
-3.49166720103077
-3.39969212552049
-4.51239250025787
-3.89615208474464
-3.85078739760330
-3.82893446232554
-3.54486431302090
-3.36188579701187
-4.16840598469929
-4.56455682680307
-3.53090331113626
-4.18146822572593
-3.44575477136200
-5.22136948835528
-4.36117994373265
-3.69017447477362
-3.54486431302090
-3.70855170056435
-3.51738077953448
-3.67225617474769
-3.65479042155335
-3.36350003810878
-6.32683483193949
-3.63777178434400
-3.49166720103077
-3.57409272861838
-3.70855170056435
-3.78681166106617
-3.94384592780612
-3.74671328240475
-3.76651530709224
-3.51738077953448
-3.82893446232554
-4.19242705787384
-3.43080058267487
-3.41113559117440
-3.70855170056435
-3.43080058267487
-3.36188579701187
-4.56455682680307
-3.58935836831569
-3.57409272861838
-3.67225617474769
-3.39582221839469
-3.80761383337503
-4.65134879502056
-5.10285349098567
-3.67225617474769
-4.10268726764163
-3.38396174643424
-3.57409272861838
-3.63777178434400
-3.67225617474769
-5.52209765844531
-3.70855170056435
-4.68287574027552
-3.49166720103077
-4.80537325294192
-5.35893916964849
-4.22337235993523
-4.10268726764163
-3.74671328240475
-3.85078739760330
-4.66120476781234
-4.41949188749096
-4.60573845159905
-4.26970964918692
-4.80537325294192
-4.07827008244091
-3.91969829437561
-3.89615208474464
-3.55926125758493
-4.56455682680307
-3.70855170056435
-4.22412134997210
-5.35893916964849
-3.45652094645855
-4.95177748714107
-3.47948742757238
-3.76651530709224
-3.89615208474464
-8.30851964543520
-4.23830098840370
-4.82474773986849
-4.22412134997210
-3.37358392864366
-3.99403216238418
-4.82474773986849
-3.38396174643424
-3.67225617474769
-4.99909235413948
-3.43080058267487
-3.55926125758493
-3.76651530709224
-3.67225617474769
-3.44575477136200
-4.82474773986849
-3.40780448707151
-3.57409272861838
-5.72149946848710
-4.10268726764163
-3.43080058267487
-3.70855170056435
-3.94384592780612
-3.35981930981550
-3.36884284933982
-3.44575477136200
-3.38396174643424
-3.54486431302090
-4.51802717397037
-5.22136948835528
-4.80537325294192
-5.52209765844531
-3.76651530709224
-5.97632685697778
-3.69017447477362
-5.04949043097878
-4.65134879502056
-4.45763979817211
-3.42572233548265
-3.85078739760330
-3.54486431302090
-3.85078739760330
-6.60995490933176
-3.87318777215177
-4.36117994373265
-3.38396174643424
-3.36050053086695
-3.37491540798841
-3.36350003810878
-4.23830098840370
-3.41113559117440
-3.69017447477362
-4.26970964918692
-3.43080058267487
-3.38529847602390
-3.60505883530003
-3.82893446232554
-4.35831984271604
-5.56516816340527
-3.63777178434400
-3.40780448707151
-6.60995490933176
-3.80761383337503
-3.65479042155335
-3.82893446232554
-3.49166720103077
-3.68963613337459
-5.81255880014190
-4.13175370976465
-3.40780448707151
-3.53090331113626
-3.80761383337503
-4.90710698796664
-3.89615208474464
-3.76651530709224
-3.49166720103077
-4.68287574027552
-3.37908571215820
-3.74671328240475
-3.37491540798841
-3.39217953669142
-3.37491540798841
-3.39217953669142
-3.60505883530003
-3.44575477136200
-3.67225617474769
-3.58935836831569
-3.37358392864366
-3.96861620186431
-4.71585957407458
-3.62119577254932
-5.10285349098567
-4.10268726764163
-3.39582221839469
-3.53090331113626
-5.36458271982318
-3.62119577254932
-3.93704034749358
-3.74671328240475
-5.84022032487246
-3.36821331035062
-3.63777178434400
-3.60505883530003
-3.36821331035062
-5.12010189161580
-3.39969212552049
-3.53090331113626
-4.70104076325346
-3.38529847602390
-3.46776888171050
-3.36350003810878
-5.81255880014190
-4.05932488035896
-5.81255880014190
-3.35899779831440
-6.13658226019969
-3.74671328240475
-3.55926125758493
-3.70855170056435
-3.54486431302090
-6.32683483193949
-4.70104076325346
-3.43080058267487
-3.40780448707151
-4.07441552423491
-3.38529847602390
-3.60505883530003
-3.63777178434400
-4.25678597745851
-4.32525162806416
-3.51738077953448
-3.63777178434400
-3.93316669458236
-3.82893446232554
-4.99909235413948
-3.49166720103077
-3.43080058267487
-4.46417800327011
-3.39582221839469
-4.10268726764163
-3.46776888171050
-3.51738077953448
-3.74671328240475
-3.39582221839469
-3.70855170056435
-3.89615208474464
-4.04690343962117
-3.41648915038148
-3.63777178434400
-3.94384592780612
-3.44575477136200
-3.42572233548265
-4.56455682680307
-3.37908571215820
-4.10268726764163
-3.54486431302090
-3.69017447477362
-3.57409272861838
-3.82893446232554
-3.60505883530003
-3.39582221839469
-4.36117994373265
-3.57409272861838
-3.60505883530003
-3.60505883530003
-3.57409272861838
-3.82893446232554
-3.82893446232554
-3.72739519408180
-4.29047590097581
-4.39833476848232
-3.94384592780612
-3.82893446232554
-3.94384592780612
-3.46776888171050
-3.57409272861838
-4.16165306242316
-3.41113559117440
-3.43080058267487
-3.39582221839469
-4.10268726764163
-3.57409272861838
-4.04690343962117
-3.36821331035062
-5.43678341719238
-5.61635154873200
-3.70855170056435
-3.42572233548265
-8.30851964543520
-3.36821331035062
-3.89615208474464
-3.74671328240475
-3.39582221839469
-5.36458271982318
-3.99403216238418
-3.85078739760330
-3.47948742757238
-5.19561963925235
-3.87318777215177
-4.05034034046381
-4.65134879502056
-7.51677436270228
-5.81255880014190
-3.54486431302090
-4.28623105787953
-3.37491540798841
-4.99909235413948
-4.26970964918692
-3.62119577254932
-4.48781963916817
-3.55926125758493
-3.76651530709224
-3.70855170056435
-4.33934418253454
-3.38396174643424
-3.37491540798841
-3.87318777215177
-3.60505883530003
-3.85078739760330
-4.92064954816512
-3.35899779831440
-3.74671328240475
-3.63777178434400
-3.70855170056435
-4.20893551070683
-4.18146822572593
-3.85078739760330
-3.70855170056435
-3.89615208474464
-3.87318777215177
-3.99590546973102
-3.51738077953448
-3.80761383337503
-3.42572233548265
-3.36350003810878
-4.60573845159905
-4.39833476848232
-4.22412134997210
-3.46776888171050
-3.78681166106617
-4.04690343962117
-4.06492605798768
-3.87318777215177
-3.41113559117440
-5.52209765844531
-3.63777178434400
-3.96861620186431
-5.22136948835528
-3.43080058267487
-4.62117845029547
-3.36492065652780
-4.70104076325346
-3.37491540798841
-3.38396174643424
-3.54486431302090
-3.54486431302090
-4.51802717397037
-4.19242705787384
-4.36117994373265
-3.38529847602390
-3.63777178434400
-4.90710698796664
-3.70855170056435
-3.39217953669142
-3.99403216238418
-4.10268726764163
-3.63777178434400
-3.51738077953448
-3.65479042155335
-3.44575477136200
-4.75197192192032
-3.45613793128345
-3.51738077953448
-3.74671328240475
-3.42572233548265
-3.63777178434400
-4.39833476848232
-3.57409272861838
-3.99403216238418
-3.74671328240475
-8.30851964543520
-5.52209765844531
-3.57409272861838
-5.19561963925235
-3.39217953669142
-5.72149946848710
-3.78681166106617
-3.54486431302090
-3.58935836831569
-5.81255880014190
-3.41113559117440
-3.38396174643424
-3.40780448707151
-3.87318777215177
-3.44575477136200
-4.04690343962117
-3.78681166106617
-4.10268726764163
-8.82419862425686
-4.10268726764163
-3.51738077953448
-3.95493452247732
-3.39969212552049
-3.85078739760330
-4.22412134997210
-3.45613793128345
-3.85078739760330
-4.29047590097581
-3.49166720103077
-3.36884284933982
-3.35981930981550
-3.63777178434400
-4.60573845159905
-3.99590546973102
-4.60573845159905
-4.80537325294192
-3.39969212552049
-8.30851964543520
-3.98854673917787
-3.58935836831569
-8.30851964543520
-4.25374008977766
-4.68287574027552
-4.25678597745851
-3.45652094645855
-3.67225617474769
-3.60505883530003
-3.90301791102466
-3.43080058267487
-3.53090331113626
-3.62119577254932
-3.60505883530003
-3.43548346673933
-5.52209765844531
-3.41113559117440
-3.74671328240475
-6.13658226019969
-6.13658226019969
-3.90725272488098
-4.16165306242316
-3.57409272861838
-3.70855170056435
-5.19561963925235
-4.43679817116172
-3.74671328240475
-3.42572233548265
-3.78681166106617
-3.35899779831440
-3.51738077953448
-3.78681166106617
-3.67225617474769
-3.37491540798841
-5.35893916964849
-3.78681166106617
-3.63777178434400
-4.71585957407458
-3.99403216238418
-3.65479042155335
-3.99403216238418
-3.43080058267487
-3.54486431302090
-3.35981930981550
-3.35899779831440
-3.35899779831440
-3.76651530709224
-5.46018093760881
-3.49166720103077
-4.33934418253454
-3.42572233548265
-3.42572233548265
-4.33934418253454
-6.13658226019969
-4.75041259016636
-4.36117994373265
-3.46776888171050
-5.19561963925235
-4.10268726764163
-6.96557693182264
-4.18146822572593
-3.40780448707151
-6.56603698924937
-6.32683483193949
-3.57409272861838
-3.69017447477362
-4.22412134997210
-4.37798046760399
-3.70855170056435
-4.18146822572593
-3.78681166106617
-3.74671328240475
-3.49166720103077
-3.78681166106617
-4.20893551070683
-3.39582221839469
-3.51738077953448
-4.37798046760399
-6.88434196726867
-3.80761383337503
-3.70855170056435
-3.82893446232554
-4.22412134997210
-5.10285349098567
-3.85078739760330
-4.29047590097581
-3.63777178434400
-3.40780448707151
-3.60505883530003
-3.63777178434400
-5.10285349098567
-3.39582221839469
-3.54486431302090
-3.87318777215177
-3.76651530709224
-4.23830098840370
-3.72739519408180
-5.97632685697778
-3.46776888171050
-3.78681166106617
-3.40780448707151
-3.45652094645855
-3.49166720103077
-3.49166720103077
-3.89615208474464
-4.41949188749096
-5.36458271982318
-3.46776888171050
-6.60995490933176
-4.68287574027552
-4.70104076325346
-5.12010189161580
-6.13658226019969
-8.30851964543520
-4.37798046760399
-4.13175370976465
-3.89615208474464
-4.33934418253454
-8.30851964543520
-3.57409272861838
-3.78681166106617
-6.32683483193949
-4.70104076325346
-4.02011884202419
-4.22337235993523
-4.02525009847383
-3.60505883530003
-4.39833476848232
-3.82893446232554
-4.26970964918692
-3.90485167919236
-3.37908571215820
-3.63777178434400
-4.04167101507205
-3.69017447477362
-4.39835919685630
-3.54486431302090
-3.72739519408180
-4.29047590097581
-3.80761383337503
-3.62119577254932
-3.41113559117440
-3.51738077953448
-5.46018093760881
-6.60995490933176
-3.55926125758493
-3.44575477136200
-3.78681166106617
-3.78681166106617
-3.63777178434400
-4.99909235413948
[truncated: 93,222 more chars]
