# Supplementary material for: Likelihood ratio data to report the validation of a forensic fingerprint evaluation method
Source: Data Brief. 2016 Nov 18;10:75–92. doi: 10.1016/j.dib.2016.11.008 (PMC5144651; doi:10.1016/j.dib.2016.11.008)
Supplement: Supplementary file 2 — Supplementary material [file mmc1.zip › Data DIB-D-16-00247R3/5min_MM_SS.txt]

1.36883702291406
0.0473349793485975
0.236817819971292
4.45350575687673
6.22470418589881
-0.194123171691941
2.70539357820222
0.848410939599728
2.88684468020002
1.92841283382576
0.568602034994432
2.52713837233481
2.01154813151497
2.01154813151497
2.79571964218482
4.24648748583575
3.25933457258682
0.500647243924605
1.36883702291406
2.01154813151497
1.29209351748565
2.97876869224782
2.97876869224782
3.64460804949520
4.24648748583575
5.76272920186091
4.24648748583575
4.87712998734987
3.64460804949520
2.88684468020002
2.88684468020002
2.70539357820222
1.21614898608983
2.43920923045000
7.43556982827550
2.35207906259780
0.993109236097972
2.52713837233481
3.74292385380379
1.84607651016915
4.66371992404810
6.34219536698978
5.76272920186091
8.85980353565506
6.22470418589881
6.20130182656453
2.83207378050699
4.14417681136416
2.35207906259780
4.34959713433994
6.46048552211336
4.14417681136416
2.09548240323678
2.35207906259780
3.74292385380379
2.52713837233481
2.26574786877819
1.76453916054514
2.88684468020002
6.34219536698978
6.22470418589881
6.46048552211336
3.35445448076501
2.43920923045000
3.94195238451878
2.35207906259780
-1.45200128074177
-0.366827557630054
3.07149167832822
-0.0142280194604357
4.45350575687673
3.94195238451878
3.16501363844122
0.706908539231882
4.34959713433994
5.20323738754701
3.54709121921921
0.109696952190230
-1.32633208618332
-1.29363642909154
-0.638688720208257
-1.31004817556004
-0.366827557630054
-1.20966015907084
-0.841796117684037
-0.366827557630054
-0.585914435757815
-0.378085511668829
0.706908539231882
0.301576714910721
5.20323738754701
2.88684468020002
2.35207906259780
3.35445448076501
1.68380078495372
2.35207906259780
0.920360600832551
4.34959713433994
4.45350575687673
5.76272920186091
1.76453916054514
0.236817819971292
0.637355800096857
0.109696952190230
2.70539357820222
1.76453916054514
2.43920923045000
1.29209351748565
1.06665684539599
0.236817819971292
-0.957524435599143
0.433491426887378
0.433491426887378
-0.366827557630054
1.06665684539599
3.84203863214499
3.25933457258682
-1.66557933723914
-0.890575531971484
3.16501363844122
7.56105074969246
2.43920923045000
3.07149167832822
0.637355800096857
1.52472095586870
1.52472095586870
-1.98243503543629
-0.532341177274773
-0.792217729363991
-0.477968944759133
-1.07770344879528
0.500647243924605
1.68380078495372
-0.252490274370577
-0.532341177274773
-1.17517480014604
-0.985737438448580
-0.690664030626101
0.706908539231882
0.920360600832551
5.53653555403755
4.04266511092517
3.25933457258682
0.568602034994432
0.301576714910721
4.77002546868268
4.24648748583575
8.20043996726627
6.94163588293364
4.87712998734987
8.46178847252399
6.46048552211336
1.36883702291406
-0.741840367011346
2.43920923045000
0.0473349793485975
0.367134583882750
1.44637950237508
2.88684468020002
0.777260252399506
0.500647243924605
1.21614898608983
2.88684468020002
5.99211874581466
1.68380078495372
0.777260252399506
4.87712998734987
1.76453916054514
1.44637950237508
1.44637950237508
3.25933457258682
1.36883702291406
3.07149167832822
2.52713837233481
2.35207906259780
2.18021564899119
0.172857899064462
3.45037336297581
3.84203863214499
1.29209351748565
4.66371992404810
5.76272920186091
3.07149167832822
7.68733064514203
3.16501363844122
1.29209351748565
-0.366827557630054
-0.194123171691941
2.35207906259780
0.433491426887378
5.76272920186091
3.07149167832822
-2.07368606834819
-0.890575531971484
1.76453916054514
2.26574786877819
0.637355800096857
2.01154813151497
-0.366827557630054
5.09373594678203
4.55821335344611
5.53653555403755
5.87702448682149
9.53914145485883
6.46048552211336
4.28763546835351
5.53653555403755
1.52472095586870
1.52472095586870
1.29209351748565
3.16501363844122
2.26574786877819
4.04266511092517
1.44637950237508
2.26574786877819
0.805624650395682
-0.310058403016615
2.79571964218482
3.84203863214499
1.14100342872661
0.623541129153764
3.07149167832822
5.31353780234459
0.172857899064462
2.09548240323678
3.74292385380379
2.01154813151497
5.09373594678203
2.52713837233481
2.88684468020002
1.06665684539599
0.172857899064462
0.500647243924605
0.848410939599728
2.97876869224782
1.84607651016915
-1.70484338071778
0.433491426887378
1.52472095586870
3.84203863214499
2.26574786877819
0.706908539231882
1.21614898608983
0.500647243924605
6.69946275445830
6.94163588293364
4.04266511092517
5.31353780234459
2.09548240323678
3.54709121921921
5.64923289093293
2.52713837233481
-0.252490274370577
0.993109236097972
5.42463719117477
0.637355800096857
-0.0142280194604357
1.06665684539599
-0.134957094980705
4.66371992404810
6.34219536698978
3.94195238451878
1.36883702291406
1.52472095586870
1.52472095586870
-1.59758254787041
2.26574786877819
-1.25204778109749
2.18021564899119
5.09373594678203
3.07149167832822
2.88684468020002
2.70539357820222
4.24648748583575
4.24648748583575
2.61586648825221
1.36883702291406
2.52713837233481
4.66371992404810
-1.07770344879528
-0.366827557630054
0.568602034994432
0.433491426887378
0.920360600832551
1.44637950237508
0.301576714910721
-0.638688720208257
0.0473349793485975
-1.25204778109749
-1.03211993063823
-0.310058403016615
-1.20966015907084
1.36883702291406
4.87712998734987
4.45350575687673
4.87712998734987
1.76453916054514
1.21614898608983
1.14100342872661
0.109696952190230
0.147497643430856
2.09548240323678
0.848410939599728
2.52713837233481
1.29209351748565
0.706908539231882
-0.690664030626101
-0.0749920442368701
1.84607651016915
0.367134583882750
1.52472095586870
3.25933457258682
-0.690664030626101
0.301576714910721
10.9577403457113
11.8472504337875
9.53914145485883
0.172857899064462
0.500647243924605
-0.455996339023748
-0.543119746893990
0.236817819971292
1.36883702291406
1.21614898608983
1.36883702291406
-0.252490274370577
-1.59758254787041
-1.07770344879528
-1.48959505857283
7.43556982827550
10.2384537248776
-0.366827557630054
-0.532341177274773
-1.45200128074177
0.568602034994432
1.44637950237508
0.301576714910721
0.109696952190230
-0.366827557630054
0.500647243924605
1.06665684539599
-0.792217729363991
3.94195238451878
3.25933457258682
3.94195238451878
2.61586648825221
6.10801197884044
3.64460804949520
2.70539357820222
2.70539357820222
2.70539357820222
-1.16647356301158
1.06665684539599
1.68380078495372
-0.0749920442368701
3.54709121921921
1.84607651016915
1.21614898608983
-0.792217729363991
2.18021564899119
3.74292385380379
2.88684468020002
2.88684468020002
3.84203863214499
4.34959713433994
8.33071473287883
11.9982985242477
1.52472095586870
0.236817819971292
0.637355800096857
0.993109236097972
4.24648748583575
3.16501363844122
2.09548240323678
2.01154813151497
-0.252490274370577
1.06665684539599
0.367134583882750
1.92841283382576
0.367134583882750
-0.194123171691941
0.805624650395682
1.92841283382576
4.66371992404810
2.35207906259780
4.45350575687673
0.777260252399506
1.60386138339491
1.76453916054514
0.637355800096857
-0.532341177274773
2.70539357820222
2.18021564899119
3.74292385380379
4.45350575687673
1.60386138339491
3.07149167832822
1.52472095586870
-0.510688161152429
-1.03211993063823
-4.10132326297713
-4.36386586862846
-3.93267310591577
-4.00463269009020
-3.88887290491574
-3.90321298787667
-4.72548484058035
-4.92238730837382
-3.57639087763314
-3.46645939146074
-4.05793515739481
-3.78602927536928
-3.36014192074028
-4.85275987252146
-4.40961464130335
-4.43760066091669
-3.93231450134059
-3.91452756556599
-3.92422666726506
-3.95715423804025
-4.73145327131698
-8.83518067497498
-5.98535461756596
-3.39012922793490
-5.47167012968473
-3.93231450134059
-4.25976005421425
-3.92810732914095
-4.69183539864237
-4.99673928814772
-4.43760066091669
-4.43760066091669
-5.59762654441195
-4.69183539864237
-3.36932697084278
-8.83518067497498
-4.86483466373891
-5.90838195963617
-4.11753413929698
-3.36932697084278
-7.14209888111865
-5.07652043128288
-3.95834578545480
-3.95834578545480
-4.05793515739481
-4.38739906225421
-3.91063421356561
-4.01395780078115
-3.90967282700337
-4.69183539864237
-5.16260949358690
-4.49242677809851
-3.55884388193703
-3.50985185766731
-3.38172265094800
-3.91063421356561
-5.72043902233544
-5.22683750419597
-3.42901048553709
-3.91193916751116
-3.36119265405243
-8.83518067497498
-4.38739906225421
-4.73145327131698
-4.06890288312293
-3.90294930695480
-3.90660112421802
-4.87780985434305
-3.97116150452072
-5.39293919519207
-4.96858154939541
-4.43760066091669
-4.31965289043836
-4.91500580541568
-4.55850781168737
-6.67187034101721
-5.59762654441195
-4.24609937328818
-3.99309012428731
-4.13095987671069
-3.99178843216985
