# Supplementary material for: Likelihood ratio data to report the validation of a forensic fingerprint evaluation method
Source: Data Brief. 2016 Nov 18;10:75–92. doi: 10.1016/j.dib.2016.11.008 (PMC5144651; doi:10.1016/j.dib.2016.11.008)
Supplement: Supplementary file 2 — Supplementary material [file mmc1.zip › Data DIB-D-16-00247R3/6min_MM_DS.txt]

-3.18393987423057
0.0602137710581263
-3.37841324603397
-1.31021182930416
-0.940144987718596
-3.44416032838549
-0.482569504246384
-0.331999239048163
-3.46746612514196
-3.00119052926208
-0.556501435664574
-3.07405177740421
1.75630978896193
-2.88215560854626
-3.41170607555242
-3.54015139066253
-3.52404217590787
-3.06226908969543
-1.75583607591215
-3.40853917674229
-3.29675251779483
-3.34151188003306
-2.44599642536266
-2.73618214689536
-3.25688353858389
-3.44139036858842
-3.50530897500256
-2.77402871348901
-3.46746612514196
-3.15782105120490
-2.00794684099358
-3.39551072785350
-3.29246697267514
-3.25688353858389
-2.98216329651800
-3.50530897500256
-2.57577453931465
-2.56737526260495
-3.48993334521305
-3.42699928913073
-3.10287700279172
-3.18393987423057
-2.22146349230161
-2.87519974642955
-2.11160613191990
-2.30809910432516
-2.98216329651800
-3.01369492426735
-3.36041363009382
-2.44599642536266
-1.95476399434951
-2.44599642536266
-2.84701544431446
-2.15205945807534
-2.00794684099358
-0.130863132249207
-1.78980264969359
0.306367186569263
0.595156276714161
-2.36423233759042
-2.11160613191990
-2.40093278580411
-1.95476399434951
-0.0200330992043592
-3.40533619256733
-2.11160613191990
-1.95476399434951
-1.69850341231325
-2.06022755351705
-2.40093278580411
-3.35296118616399
-1.73301126656706
-2.44599642536266
-2.74382363094374
-2.00794684099358
-3.01369492426735
-0.467674861868272
-2.90280668270745
-1.24620337321272
-2.26032906240476
-2.81097314596204
-1.73301126656706
2.67339259137683
-3.11415449539295
-2.21165688636376
-2.69743344618110
-2.84701544431446
-3.01989299372275
-1.12871477426419
-1.61672209795216
-3.06226908969543
-2.62541240691149
-2.21165688636376
8.20879689892960
-3.44139036858842
-2.13190496572726
-2.35496701212494
-3.24294434228007
-0.0200330992043592
-3.06226908969543
-2.95628845775168
-1.67531774931992
-1.43552233912520
-2.26032906240476
-2.53341730211793
-1.49682439285480
-3.48993334521305
-3.20418539608426
6.52593142753013
-3.30100197754970
-2.77402871348901
-2.00794684099358
-3.47915080223782
-3.20915656313562
-3.30100197754970
-2.88215560854626
-0.0677481969839551
-1.11548005866800
-2.91639363865746
4.00983856046068
-1.92242126198517
-2.00794684099358
-1.18129278300067
-2.26032906240476
-0.898816999512944
-1.55722431246379
2.05388484934804
-2.29861726667073
0.306367186569263
-3.10287700279172
-0.644028936327191
-1.11548005866800
-1.95476399434951
-2.76653157089993
-3.15248903050529
-0.772884425195461
-3.47915080223782
-2.35496701212494
-3.01369492426735
-0.912629080946318
-0.177820437367489
-3.32170799585169
-2.88215560854626
-3.20915656313562
1.27839403739735
0.223413913944936
-1.43552233912520
-3.14712092444086
-3.44139036858842
-3.06817847623223
-1.49682439285480
-3.30100197754970
-3.22868037769282
-0.407735438707580
-2.35496701212494
-0.843207820131197
0.141362775441224
-1.86779500074811
-1.67531774931992
-2.77402871348901
1.18551728944627
0.0602137710581263
-2.30809910432516
-0.701658896139112
-2.26032906240476
-2.73618214689536
1.24113508212244
-0.815186718251376
0.474980134179756
-3.32170799585169
-0.912629080946318
-0.331999239048163
-2.94972953464803
-3.38536049485626
-3.35670545081132
-2.53341730211793
-1.08890237138116
-1.72154473384728
-3.06817847623223
-3.30100197754970
-3.17878828035508
-2.42807922563372
-3.27939382512710
-0.0993778353462306
4.72677678751574
-2.73618214689536
-3.51686816941508
-1.84569189869951
-2.53341730211793
-3.23822577278248
-2.30809910432516
-2.53341730211793
-3.39882196812294
-2.57577453931465
-2.26032906240476
0.474980134179756
-0.556501435664574
-3.34536440077487
-3.13080009405861
-2.16208257620213
-3.20915656313562
-2.37346157769108
-2.49015793080061
-2.88215560854626
1.95379102843205
-2.66578494904286
-2.61722964239075
-2.44599642536266
-2.88215560854626
2.88711224501800
0.390222593314202
-2.26032906240476
-0.407735438707580
-2.77402871348901
-0.0993778353462306
-2.63355908606741
-2.88215560854626
-3.53468200961093
-1.73301126656706
-0.331999239048163
-1.11548005866800
-1.11548005866800
-1.67531774931992
-2.61722964239075
-2.57577453931465
-3.06817847623223
2.15488080438464
-1.37331815127499
-3.35670545081132
-2.65778261134623
-1.04876520021472
-2.40093278580411
-2.26032906240476
-1.43552233912520
-1.11548005866800
-2.14200025458371
-1.90067901358482
-3.53031404828003
-3.20915656313562
-1.43552233912520
-3.23347111792006
1.00247019590596
-2.98216329651800
-1.11548005866800
-2.81097314596204
-0.629531232962149
-1.90067901358482
-0.715976172680032
-2.35496701212494
2.35957911681968
-2.91639363865746
1.46685393566134
-1.82344445519162
-0.843207820131197
-2.81097314596204
-2.73618214689536
-2.73618214689536
-1.62851339895536
-1.73301126656706
0.612468638535517
-0.255360905268132
-2.49015793080061
-3.20418539608426
-2.91639363865746
-3.27939382512710
-2.26032906240476
-3.13080009405861
-3.45487931392550
-3.13080009405861
0.734665561500096
-1.37331815127499
-2.78891474257270
-3.36041363009382
-0.843207820131197
0.734665561500096
-3.41170607555242
-2.91639363865746
-1.27191501174377
-1.90067901358482
-1.67531774931992
-2.86117976610166
-1.84569189869951
-2.61722964239075
-1.81226660539044
-1.42315367228481
-2.11160613191990
-2.98216329651800
-3.27049796660429
-0.556501435664574
-2.98216329651800
-2.61722964239075
-2.55046845309109
-2.93650343234628
-3.36041363009382
-2.26032906240476
-2.53341730211793
-2.72850457748216
-2.10140258696898
-3.25688353858389
0.734665561500096
-2.21165688636376
-1.93323825813810
-1.73301126656706
-3.45487931392550
-0.130863132249207
-3.25688353858389
-1.84569189869951
-2.72850457748216
-2.11160613191990
-0.556501435664574
-3.44139036858842
-3.15782105120490
-1.78980264969359
-3.14712092444086
-3.23347111792006
-2.88215560854626
-2.30809910432516
-2.06022755351705
-2.98216329651800
-3.15248903050529
0.474980134179756
-3.27939382512710
2.99532527301951
-1.27191501174377
-0.0993778353462306
-2.80365643019708
-3.10287700279172
-3.52404217590787
-3.27939382512710
-0.843207820131197
-2.06022755351705
-1.49682439285480
-2.60901079250518
-2.57577453931465
-3.52404217590787
0.306367186569263
-3.37841324603397
-1.61672209795216
-2.77402871348901
-2.98854179279752
-2.47260158471990
-1.91156818046740
-2.00794684099358
-1.67531774931992
-1.64026861459374
-2.77402871348901
-1.61672209795216
-2.42807922563372
-3.52128082940523
-2.91639363865746
1.18551728944627
-1.61672209795216
-3.16837683650964
-1.04876520021472
1.75630978896193
-2.16208257620213
-1.61672209795216
-0.556501435664574
-2.81097314596204
-2.66578494904286
-2.57577453931465
-3.27939382512710
-2.77402871348901
-0.981148207640826
-1.24620337321272
-2.98216329651800
-1.73301126656706
-1.46015141671152
-2.07057543992727
-2.18202055636126
-3.44139036858842
-2.98216329651800
-1.49682439285480
-3.41170607555242
-2.41001768444547
-1.29748230881552
-2.95628845775168
-2.26032906240476
-3.01369492426735
-2.69743344618110
-3.43286397700828
-3.46746612514196
-2.55046845309109
-3.27939382512710
-2.35496701212494
-2.73618214689536
-3.24762682641283
-2.30809910432516
-2.30809910432516
-2.84701544431446
-1.49682439285480
-1.54521649927164
-3.04432441789609
-0.843207820131197
-3.54801219891530
-1.61672209795216
-0.177820437367489
-2.00794684099358
-3.10287700279172
-1.11548005866800
-0.912629080946318
-1.95476399434951
-1.90067901358482
-0.556501435664574
-2.49015793080061
-2.61722964239075
-2.88907538529815
-2.53341730211793
-3.13080009405861
-2.83270678106797
-2.06022755351705
-3.27939382512710
-3.48993334521305
-2.81097314596204
-2.11160613191990
-2.06022755351705
-3.04432441789609
-3.46746612514196
-3.51686816941508
-3.20915656313562
-2.35496701212494
-3.22385355210076
-3.54616486420195
-3.45487931392550
-2.44599642536266
-2.49015793080061
-2.61722964239075
-3.54168583476114
-3.27939382512710
-0.347218649709695
-2.23123401287463
-0.843207820131197
-3.39551072785350
-1.78980264969359
-2.33632810509950
-0.994743776885255
-2.21165688636376
-2.77402871348901
-0.629531232962149
-3.24294434228007
-3.36041363009382
-2.16208257620213
-2.88215560854626
-2.30809910432516
-0.843207820131197
-2.44599642536266
-2.22146349230161
-2.26032906240476
-1.55722431246379
-3.28378762634127
-3.10287700279172
-3.27939382512710
-1.61672209795216
-2.00794684099358
-1.73301126656706
-1.31021182930416
-0.912629080946318
-3.43858432342653
-3.20915656313562
-2.41906649772200
-3.54542311830116
-2.89595907668521
-3.15782105120490
-3.32170799585169
-2.57577453931465
-2.68168136834163
-2.87519974642955
-3.07988899321136
-3.15782105120490
-2.32695452353955
-3.10853379177475
-2.88907538529815
-2.30809910432516
2.15488080438464
-1.99738244239442
-0.407735438707580
-2.53341730211793
-1.04876520021472
-1.43552233912520
-3.23347111792006
-0.556501435664574
-1.54521649927164
-1.95476399434951
-0.482569504246384
-0.815186718251376
-2.16208257620213
-3.52536872111195
-0.482569504246384
-1.31021182930416
-0.629531232962149
0.256486966900194
-0.701658896139112
-1.44785492060077
-1.08890237138116
-2.35496701212494
-2.54196092028692
-1.73301126656706
-3.36041363009382
-3.13080009405861
-1.49682439285480
-3.04432441789609
-1.95476399434951
-3.23347111792006
-2.60901079250518
-2.69743344618110
-0.701658896139112
-2.49015793080061
1.27839403739735
-2.49015793080061
-3.07405177740421
-2.57577453931465
-1.55722431246379
-1.49682439285480
5.22277828796472
-2.57577453931465
-0.772884425195461
-3.38536049485626
-0.347218649709695
-0.701658896139112
-0.701658896139112
-2.02896738209744
-3.23347111792006
-1.78980264969359
-0.981148207640826
-3.11973911364633
1.00247019590596
-2.36423233759042
-0.672916086962801
-3.01369492426735
-1.11548005866800
0.306367186569263
-3.24762682641283
-2.29861726667073
-2.35496701212494
0.734665561500096
-2.11160613191990
-2.35496701212494
-3.41170607555242
-2.12177359150599
-2.51622180968547
-3.10287700279172
-1.43552233912520
-3.23347111792006
-2.49015793080061
-1.84569189869951
-2.21165688636376
-2.84701544431446
0.223413913944936
-0.541787220110585
-1.18129278300067
-3.23347111792006
-2.35496701212494
-2.40093278580411
-2.22146349230161
-3.15782105120490
-3.37841324603397
-1.07555939969051
-1.18129278300067
-2.81097314596204
-2.65778261134623
-2.84701544431446
-3.35670545081132
-1.04876520021472
-2.77402871348901
-2.16208257620213
1.46685393566134
-3.36041363009382
-2.77402871348901
-3.09718412844387
-0.644028936327191
-1.84569189869951
-2.88215560854626
-2.35496701212494
-2.73618214689536
-2.35496701212494
-3.45487931392550
-0.407735438707580
-2.77402871348901
-3.27939382512710
-1.61672209795216
-2.84701544431446
-3.04432441789609
-2.73618214689536
-2.84701544431446
-0.362401975006404
-3.46746612514196
-2.30809910432516
-2.53341730211793
-2.73618214689536
-2.25066679792621
-3.46746612514196
-3.15782105120490
-2.21165688636376
-2.84701544431446
-2.00794684099358
-2.61722964239075
-2.32695452353955
-0.482569504246384
-3.27939382512710
-2.35496701212494
1.37217291946903
-3.53568378653159
-2.16208257620213
-1.61672209795216
0.289704361314748
-3.15782105120490
-2.69743344618110
-2.26032906240476
-0.316743743021806
0.190485202448979
-3.37488549357559
-2.49888197579372
-2.67375120137466
-1.71004211576268
-3.01369492426735
-2.04984358174200
-2.35496701212494
-0.843207820131197
-3.34151188003306
-2.96929804786449
-1.95476399434951
-2.57577453931465
-2.84701544431446
0.734665561500096
-2.26995524151849
-3.34151188003306
-2.54196092028692
-3.22385355210076
-2.53341730211793
-3.53976379241340
-1.10220925770700
-3.14171673301160
-1.84569189869951
-2.84701544431446
-3.36041363009382
-2.61722964239075
-2.35496701212494
-2.60075585725478
-3.53031404828003
-2.69743344618110
-3.17360060111477
-2.55893990053043
-2.44599642536266
-3.12528764653488
-3.49981375406768
-3.10853379177475
-2.69743344618110
0.0602137710581263
-2.43705586818060
-1.55722431246379
-2.11160613191990
-3.13080009405861
-3.41170607555242
-2.06022755351705
-1.24620337321272
-2.81097314596204
-2.26032906240476
-2.73618214689536
-3.23347111792006
-3.34151188003306
1.37217291946903
-3.18905538274122
-0.407735438707580
-2.49015793080061
-3.25688353858389
-2.98216329651800
-2.29861726667073
-0.701658896139112
-1.90067901358482
-2.06022755351705
-3.15782105120490
0.474980134179756
1.46685393566134
-1.67531774931992
-2.89595907668521
-1.67531774931992
-0.772884425195461
-0.0993778353462306
-1.96547273440797
-3.37841324603397
-2.75899834294603
-1.73301126656706
-2.69743344618110
5.99384456225660
-0.255360905268132
-1.84569189869951
-1.37331815127499
-0.255360905268132
-1.49682439285480
-2.81097314596204
-2.41906649772200
-0.0993778353462306
-2.48139780044267
-0.208944880622220
-2.57577453931465
0.0440922262759799
-2.44599642536266
-3.45487931392550
-1.50897654750625
-1.34818387858113
-1.37331815127499
-0.843207820131197
-2.49015793080061
-2.77402871348901
-2.69743344618110
-0.843207820131197
-3.11415449539295
-3.13080009405861
-1.11548005866800
-0.772884425195461
-2.96281129549049
-1.49682439285480
-2.57577453931465
1.18551728944627
-2.45490089717990
-2.77402871348901
-1.90067901358482
-1.84569189869951
-3.15782105120490
-3.43286397700828
-2.98216329651800
-2.35496701212494
-3.01369492426735
-2.44599642536266
-1.95476399434951
-2.84701544431446
-3.04432441789609
-3.23347111792006
-3.54638019656258
0.256486966900194
-0.407735438707580
-2.73618214689536
-2.98216329651800
-3.04432441789609
-2.69743344618110
-2.06022755351705
-0.843207820131197
-2.57577453931465
-3.54638019656258
-2.33632810509950
-2.94972953464803
-2.14200025458371
-3.52267954533896
-3.47915080223782
-2.65778261134623
-2.40093278580411
-2.65778261134623
-3.17360060111477
-1.73301126656706
-0.772884425195461
-1.85676149240622
-2.21165688636376
-2.88907538529815
-3.36041363009382
-3.04432441789609
-2.30809910432516
-0.687305534233368
-2.35496701212494
-2.01847515422793
0.141362775441224
-1.73301126656706
-3.37841324603397
-2.50756993542201
-3.15782105120490
-2.81097314596204
-0.843207820131197
-2.42807922563372
2.35957911681968
-3.27939382512710
-3.46746612514196
-2.73618214689536
-3.53568378653159
-3.29675251779483
-2.09116295665323
-3.32170799585169
-3.04432441789609
-3.10287700279172
-2.61722964239075
-3.01369492426735
-1.49682439285480
-2.16208257620213
-2.53341730211793
-2.94972953464803
-0.701658896139112
-3.23347111792006
-2.26032906240476
-2.68957544994378
-2.81097314596204
-0.912629080946318
-3.53257019967513
-2.61722964239075
-1.04876520021472
-2.35496701212494
-2.35496701212494
-1.11548005866800
-0.482569504246384
-3.32973780561871
1.18551728944627
-2.60901079250518
0.474980134179756
-1.41074892007959
-2.51622180968547
-2.81097314596204
-3.18393987423057
-2.38265473242692
-3.07405177740421
-3.17360060111477
-0.884968832714744
-2.90280668270745
-3.52665918095121
-2.21165688636376
-3.50879202880169
-3.10853379177475
-2.40093278580411
-2.69743344618110
-2.91639363865746
-1.98678195843043
-2.65778261134623
-3.25688353858389
-2.69743344618110
-3.54814139833168
-2.82549832139748
-3.23347111792006
-3.07405177740421
-2.20181419506108
-1.04876520021472
-3.19413480588706
-2.40093278580411
-2.69743344618110
-3.36041363009382
0.0602137710581263
-2.81097314596204
-2.57577453931465
-1.95476399434951
-2.91639363865746
-0.482569504246384
-1.61672209795216
-2.57577453931465
-2.61722964239075
-2.40093278580411
-2.14200025458371
-0.331999239048163
-3.52404217590787
1.75630978896193
-0.301452161630625
-1.49682439285480
-2.88215560854626
-2.12177359150599
-0.177820437367489
-1.31021182930416
0.141362775441224
-1.78980264969359
-3.18393987423057
1.65892237040778
-3.32170799585169
-1.55722431246379
-0.981148207640826
-0.772884425195461
-2.57577453931465
-1.49682439285480
-3.27939382512710
1.13022426505352
-3.04432441789609
-0.658490554327408
-1.18129278300067
-0.585821610678078
-0.482569504246384
-0.730257363856126
-2.21165688636376
-2.49015793080061
-2.69743344618110
-2.75142902962730
-1.41074892007959
-1.66367078977602
-1.43552233912520
-1.61672209795216
2.05388484934804
-0.556501435664574
1.00247019590596
-2.73618214689536
-2.40093278580411
-0.912629080946318
-2.57577453931465
0.141362775441224
-0.331999239048163
-0.912629080946318
-1.37331815127499
-1.95476399434951
-0.912629080946318
-2.27954533526740
-0.392660369505346
-2.00794684099358
-0.981148207640826
-1.37331815127499
-0.981148207640826
0.823031638848104
-0.437777321017576
-1.67531774931992
-1.78980264969359
-1.37331815127499
0.141362775441224
-1.75583607591215
-2.20181419506108
-2.00794684099358
0.823031638848104
-3.37841324603397
0.647201618272702
-1.67531774931992
-2.60075585725478
-2.79630362906730
-1.58113168275361
-0.981148207640826
1.56243708597425
-1.18129278300067
-2.87519974642955
-1.91156818046740
0.390222593314202
-1.97614538910161
-2.44599642536266
-1.95476399434951
-0.0993778353462306
-2.02896738209744
-3.18393987423057
-2.00794684099358
-3.40853917674229
-2.71304118256128
-3.36041363009382
-3.18393987423057
0.734665561500096
-3.32170799585169
-2.09116295665323
-3.20915656313562
-3.03827068989999
-1.37331815127499
-2.93650343234628
-0.629531232962149
-2.11160613191990
-2.64166967985851
-2.91639363865746
-2.57577453931465
-0.377549214938288
-3.09145516873119
-2.81097314596204
-1.31021182930416
-0.940144987718596
-0.556501435664574
-2.35496701212494
-2.21165688636376
-2.98216329651800
-0.331999239048163
-0.316743743021806
-1.11548005866800
-3.13627645621752
1.56243708597425
-1.49682439285480
-0.912629080946318
-1.95476399434951
0.717100602124968
-2.78148977071326
-1.12871477426419
-0.331999239048163
-1.55722431246379
-2.44599642536266
-1.94401916892622
-1.95476399434951
-2.92313298858522
-2.92313298858522
-3.07405177740421
-3.17360060111477
-2.35496701212494
-1.95476399434951
-2.35496701212494
-1.61672209795216
-2.90280668270745
-3.53521005533821
-3.39551072785350
-0.629531232962149
-3.19413480588706
-3.23347111792006
-0.0993778353462306
-0.701658896139112
-2.76653157089993
0.356572174521752
-2.98216329651800
-1.87879242372517
-3.45487931392550
-0.843207820131197
-2.65778261134623
-2.69743344618110
-0.556501435664574
0.823031638848104
-2.35496701212494
-2.65778261134623
-2.73618214689536
-3.53568378653159
-2.60075585725478
-3.30100197754970
-3.48137948156251
-2.32695452353955
-2.14200025458371
-3.18393987423057
-3.29246697267514
0.647201618272702
-3.24762682641283
-3.14171673301160
-2.44599642536266
-3.37841324603397
-1.98678195843043
-1.18129278300067
0.0602137710581263
-1.47241182745744
-1.42315367228481
-3.42699928913073
-2.98216329651800
-2.44599642536266
-2.08088724097266
-1.37331815127499
-3.49981375406768
-2.20181419506108
-3.09145516873119
-1.24620337321272
-3.37841324603397
-2.61722964239075
-2.10140258696898
-2.81097314596204
-3.07405177740421
-3.04432441789609
-3.48993334521305
-3.20418539608426
-2.06022755351705
-2.98216329651800
-2.88215560854626
-3.18393987423057
-1.67531774931992
-3.32170799585169
-1.69850341231325
-3.20915656313562
-2.33632810509950
-1.04876520021472
-2.71304118256128
-3.07405177740421
-2.91639363865746
-1.11548005866800
-3.20915656313562
-2.98216329651800
-2.40093278580411
-3.27939382512710
-3.23347111792006
-3.20915656313562
-3.39551072785350
-1.67531774931992
-2.52483759858412
-0.730257363856126
-2.00794684099358
-2.91639363865746
5.86307818123975
-0.884968832714744
0.223413913944936
-2.99488420371221
-2.40093278580411
-1.31021182930416
-2.21165688636376
-2.93650343234628
-3.23347111792006
-1.84569189869951
0.356572174521752
-1.37331815127499
-3.01369492426735
-3.03218087653906
-3.07405177740421
0.734665561500096
0.769903736344825
-2.16208257620213
0.108794917593512
-2.11160613191990
-2.49015793080061
-1.84569189869951
-1.11548005866800
-2.65778261134623
-3.47458518749395
-2.35496701212494
-1.76719435253746
-2.30809910432516
-3.15782105120490
-1.78980264969359
-0.981148207640826
-2.61722964239075
-2.39181180179793
-3.23347111792006
-1.90067901358482
-1.73301126656706
-0.981148207640826
-2.53341730211793
0.912299850316724
-2.81825377636217
-2.03942352460214
-1.78980264969359
-0.701658896139112
-3.04432441789609
-2.32695452353955
-0.843207820131197
-3.44139036858842
-1.61672209795216
0.474980134179756
0.390222593314202
-1.88975376133741
-1.95476399434951
-1.72154473384728
-1.43552233912520
-2.75142902962730
-2.61722964239075
-2.86117976610166
-1.49682439285480
1.27839403739735
-1.86779500074811
-3.35296118616399
-2.40093278580411
-1.11548005866800
-2.23123401287463
-3.51613603938895
-2.41906649772200
-2.35496701212494
-3.07988899321136
-3.24762682641283
1.18551728944627
-2.65778261134623
-3.01369492426735
-0.787021274912258
-3.01989299372275
-3.24762682641283
-1.44785492060077
-3.25688353858389
0.647201618272702
-1.43552233912520
-0.629531232962149
-2.61722964239075
-2.44599642536266
-1.55722431246379
-3.32170799585169
-1.73301126656706
-1.37331815127499
-2.26032906240476
-0.701658896139112
-2.11160613191990
-2.35496701212494
-1.97614538910161
-1.73301126656706
-3.33762327392644
0.0602137710581263
-1.64026861459374
-3.04432441789609
-0.701658896139112
-2.53341730211793
-2.36423233759042
-2.88215560854626
-0.255360905268132
-2.44599642536266
-3.07405177740421
2.88711224501800
-2.77402871348901
-1.43552233912520
-2.94972953464803
0.474980134179756
-3.08569012365369
-1.49682439285480
-2.69743344618110
-2.08088724097266
-2.69743344618110
-2.00794684099358
-0.130863132249207
-1.49682439285480
-2.71304118256128
-3.04432441789609
-2.16208257620213
-1.04876520021472
-0.177820437367489
-1.07555939969051
-1.64026861459374
-2.16208257620213
-2.94972953464803
-2.77402871348901
2.15488080438464
-2.06022755351705
-3.23347111792006
-3.11973911364633
-2.44599642536266
-3.13080009405861
-1.67531774931992
1.75630978896193
-2.53341730211793
-2.94972953464803
-3.51686816941508
-2.06022755351705
-2.94972953464803
-2.61722964239075
-2.96929804786449
-2.57577453931465
-2.09116295665323
-2.16208257620213
-2.94972953464803
-1.43552233912520
-2.44599642536266
-2.57577453931465
-2.68957544994378
-1.95476399434951
-2.21165688636376
-2.28909934365148
3.43719872623167
-0.912629080946318
-3.15782105120490
-2.35496701212494
-3.39551072785350
-3.09718412844387
-1.66367078977602
-2.67375120137466
-2.77402871348901
-2.29861726667073
-1.86779500074811
-2.81097314596204
-3.07405177740421
-2.98216329651800
-2.35496701212494
-0.843207820131197
-2.94972953464803
-1.61672209795216
-3.51374596926420
-3.07405177740421
-1.76719435253746
-1.20736527517996
-3.30100197754970
-3.32973780561871
-2.72079092270413
-2.73618214689536
-3.10287700279172
-2.35496701212494
-1.84569189869951
-3.47915080223782
-1.84569189869951
-1.04876520021472
-3.50879202880169
-2.88907538529815
-2.03942352460214
-2.65778261134623
-3.07405177740421
-2.84701544431446
-2.94972953464803
-0.629531232962149
-3.20915656313562
0.560639809165921
-1.48463615283853
-2.06022755351705
-1.90067901358482
-2.51622180968547
0.474980134179756
-2.64166967985851
-2.21165688636376
-1.67531774931992
-3.04432441789609
-3.30100197754970
-3.30100197754970
-2.06022755351705
-2.57577453931465
-2.14200025458371
-2.89595907668521
-1.08890237138116
-0.482569504246384
-2.00794684099358
-3.13080009405861
-3.16311698653968
-0.0993778353462306
-0.772884425195461
-2.88215560854626
-0.556501435664574
-2.61722964239075
-3.41170607555242
-2.73618214689536
-1.90067901358482
-2.11160613191990
-2.84701544431446
1.35334497232505
-1.83458621962798
-1.43552233912520
-1.04876520021472
-0.115138526480132
-2.15205945807534
-3.39882196812294
-3.18393987423057
-1.61672209795216
0.474980134179756
-1.61672209795216
-1.61672209795216
-2.03942352460214
-1.55722431246379
-3.42994967575192
-2.94972953464803
-1.78980264969359
-0.0200330992043592
-2.11160613191990
-2.81097314596204
-2.65778261134623
-2.00794684099358
-2.16208257620213
-2.73618214689536
-2.81097314596204
-1.08890237138116
-3.23347111792006
-2.94972953464803
-1.76719435253746
-3.36041363009382
-3.05632361779381
-2.40093278580411
-3.54814139833168
-2.61722964239075
-1.04876520021472
-2.81097314596204
-3.49981375406768
-2.82549832139748
-1.78980264969359
-2.88215560854626
-3.36041363009382
0.0602137710581263
-1.99738244239442
-2.73618214689536
0.560639809165921
-2.00794684099358
-2.96281129549049
-2.61722964239075
-0.843207820131197
-3.41170607555242
-0.981148207640826
-3.04432441789609
-1.04876520021472
0.206931515514545
-2.61722964239075
-3.41170607555242
-1.43552233912520
-3.52128082940523
-3.20915656313562
-2.16208257620213
-3.01369492426735
-2.61722964239075
-3.54814139833168
-2.99488420371221
-0.177820437367489
-2.68957544994378
-1.90067901358482
-2.15205945807534
-3.30100197754970
-2.57577453931465
-2.91639363865746
-2.92983625314816
-2.49888197579372
-3.51213074114152
-0.940144987718596
-0.130863132249207
-1.31021182930416
1.87436550826611
-3.39551072785350
-2.61722964239075
-2.50756993542201
-1.86779500074811
4.24520943299658
-2.72079092270413
-3.36041363009382
-2.77402871348901
3.10444043514163
-2.98854179279752
-2.49015793080061
-3.31763896292094
-1.31021182930416
-1.49682439285480
-0.981148207640826
-0.0677481969839551
-1.37331815127499
-2.61722964239075
-3.11973911364633
-2.98216329651800
-0.497428061259671
-2.77402871348901
-1.43552233912520
-0.730257363856126
-1.64026861459374
-3.13080009405861
-0.556501435664574
-0.255360905268132
-2.49015793080061
-2.47260158471990
-3.07405177740421
-2.36423233759042
-1.31021182930416
-2.41001768444547
-2.64166967985851
-3.53933004056599
-2.57577453931465
-3.04432441789609
-2.57577453931465
-2.71304118256128
-0.331999239048163
-2.57577453931465
-0.981148207640826
-1.61672209795216
-3.07405177740421
-3.44139036858842
-2.68957544994378
-1.91156818046740
-2.49015793080061
-2.99488420371221
-2.57577453931465
-3.28378762634127
-2.40093278580411
-2.40093278580411
-2.98216329651800
-3.49981375406768
-0.672916086962801
-3.13080009405861
-2.55046845309109
-2.77402871348901
-2.81097314596204
-3.37841324603397
-2.44599642536266
-2.55046845309109
-3.54015139066253
0.190485202448979
-3.27939382512710
-2.26032906240476
-2.57577453931465
-2.73618214689536
-2.77402871348901
-3.27939382512710
-2.44599642536266
-3.32973780561871
-2.61722964239075
-3.48357207552238
-3.13627645621752
-3.25688353858389
-3.30100197754970
-2.81097314596204
-0.801122039264228
-2.53341730211793
-0.585821610678078
-1.31021182930416
-1.18129278300067
-0.255360905268132
-2.81097314596204
-3.44139036858842
-3.19413480588706
-0.967516553031573
0.306367186569263
-2.30809910432516
-2.61722964239075
-1.24620337321272
-2.21165688636376
-1.11548005866800
0.141362775441224
-0.331999239048163
-2.94972953464803
-2.88215560854626
-2.73618214689536
-2.35496701212494
-1.11548005866800
-1.92242126198517
-1.43552233912520
-3.18393987423057
-1.03531397242959
-2.10140258696898
-3.07405177740421
0.647201618272702
0.474980134179756
-0.912629080946318
-2.03942352460214
-1.36076905761047
-1.31021182930416
-2.85411564789047
-0.658490554327408
-3.01369492426735
-3.50168157974413
-3.15248903050529
-3.28378762634127
-3.49981375406768
-1.37331815127499
-2.53341730211793
-2.40093278580411
-2.00794684099358
-3.52404217590787
-2.96929804786449
-2.77402871348901
-3.44139036858842
-2.16208257620213
-2.44599642536266
-3.37841324603397
-2.91639363865746
-3.27939382512710
-2.30809910432516
-1.90067901358482
-3.39551072785350
-2.61722964239075
0.373379341235565
-3.52975418414240
-2.90280668270745
-1.43552233912520
-2.91639363865746
-2.65778261134623
-1.92242126198517
-3.13080009405861
-1.90067901358482
-2.30809910432516
-2.40093278580411
-3.01369492426735
-2.74382363094374
-2.27954533526740
-3.18905538274122
-2.21165688636376
-1.95476399434951
-3.26599590929565
-1.95476399434951
-2.73618214689536
-0.331999239048163
-2.73618214689536
-3.07405177740421
0.390222593314202
-2.35496701212494
-0.331999239048163
-3.46002229450656
-0.556501435664574
-0.772884425195461
1.75630978896193
-0.0993778353462306
-2.53341730211793
-2.61722964239075
-2.78891474257270
-0.407735438707580
-2.26032906240476
-0.467674861868272
0.474980134179756
-2.57577453931465
-2.52483759858412
-0.981148207640826
-2.11160613191990
-2.60075585725478
-2.96929804786449
-1.86779500074811
-2.98216329651800
-1.52109261679287
-2.61722964239075
-1.80105267022443
-2.65778261134623
-2.91639363865746
-2.24096844808284
-0.912629080946318
-2.57577453931465
-1.49682439285480
-2.26032906240476
2.88711224501800
-2.35496701212494
-3.07405177740421
-0.994743776885255
2.77980135113711
-2.31754485661477
-1.61672209795216
-2.91639363865746
-2.30809910432516
-0.407735438707580
-0.857164243023869
-3.39216340221925
-1.28471670296206
-0.585821610678078
-1.90067901358482
-0.255360905268132
-3.54616486420195
-0.772884425195461
-2.11160613191990
-0.301452161630625
-2.77402871348901
-3.32170799585169
-2.18202055636126
-3.25688353858389
-1.86779500074811
-1.24620337321272
-3.15782105120490
-2.32695452353955
-0.556501435664574
-0.482569504246384
-2.26032906240476
-1.78980264969359
-2.13190496572726
-1.49682439285480
-2.81097314596204
-3.18393987423057
-3.38877999122017
-2.21165688636376
-2.21165688636376
-0.629531232962149
-1.84569189869951
-2.49015793080061
-2.98216329651800
-1.81226660539044
-3.04432441789609
-0.629531232962149
-0.701658896139112
-1.67531774931992
-2.84701544431446
-1.73301126656706
-1.39830808250955
-1.84569189869951
-2.78148977071326
-0.981148207640826
-2.44599642536266
-1.90067901358482
-2.81097314596204
-2.49015793080061
-2.32695452353955
-2.44599642536266
-1.43552233912520
-3.53031404828003
-1.93323825813810
-3.45487931392550
-3.45487931392550
0.912299850316724
-3.50530897500256
-2.06022755351705
-2.24096844808284
-3.30100197754970
-3.10287700279172
-3.34151188003306
-1.90067901358482
-2.61722964239075
-1.61672209795216
-1.61672209795216
-2.65778261134623
-2.21165688636376
-2.00794684099358
-1.29748230881552
-2.40093278580411
-2.98216329651800
-2.84701544431446
-2.11160613191990
-1.95476399434951
-0.701658896139112
-2.73618214689536
0.390222593314202
-2.73618214689536
2.35957911681968
-2.78891474257270
-3.52128082940523
-3.48572858411743
-2.98216329651800
-0.843207820131197
-0.331999239048163
-3.15782105120490
-3.09718412844387
-0.981148207640826
-2.94972953464803
-1.44785492060077
-2.88215560854626
-1.54521649927164
-1.90067901358482
-2.36423233759042
-2.08088724097266
-1.67531774931992
-2.90961820336487
-3.09145516873119
-1.91156818046740
-2.69743344618110
-2.81097314596204
-0.843207820131197
-3.04432441789609
-3.07405177740421
-0.407735438707580
-1.67531774931992
-0.772884425195461
-3.18393987423057
-0.629531232962149
0.306367186569263
-2.61722964239075
-1.73301126656706
-0.912629080946318
-0.772884425195461
-1.65198774486729
-2.94972953464803
-2.71304118256128
-3.14171673301160
-3.39551072785350
-2.57577453931465
4.72677678751574
-0.208944880622220
-2.57577453931465
-1.24620337321272
-2.75899834294603
-1.73301126656706
-3.15782105120490
-1.43552233912520
-1.55722431246379
1.65892237040778
-2.94972953464803
-0.843207820131197
-2.19193541839358
-2.35496701212494
-2.11160613191990
-3.12528764653488
-2.81825377636217
-0.772884425195461
-3.54814139833168
-1.99738244239442
-2.77402871348901
-2.40093278580411
-2.62541240691149
-2.26032906240476
-1.75583607591215
-3.39551072785350
-2.49015793080061
-3.34536440077487
-1.84569189869951
-3.34151188003306
-1.18129278300067
-3.37841324603397
-2.69743344618110
-2.35496701212494
-2.16208257620213
-3.25688353858389
-2.38265473242692
-2.49015793080061
-2.88907538529815
-0.0993778353462306
-2.04984358174200
-2.98216329651800
-2.35496701212494
-1.90067901358482
-3.34151188003306
-1.95476399434951
-3.01369492426735
-0.482569504246384
-0.912629080946318
0.373379341235565
-2.66578494904286
-1.49682439285480
-3.04432441789609
-3.37841324603397
-1.61672209795216
-2.40093278580411
-0.331999239048163
-2.11160613191990
-2.53341730211793
-2.26032906240476
-2.94972953464803
0.948259732457945
-1.61672209795216
-2.40093278580411
-2.40093278580411
-2.49015793080061
0.141362775441224
-3.28814534219062
-2.63355908606741
-3.48993334521305
-3.25688353858389
-3.08569012365369
-1.04876520021472
-1.04876520021472
-2.81097314596204
-2.20181419506108
-2.94972953464803
-2.98216329651800
-2.53341730211793
-3.27939382512710
-2.98216329651800
-2.35496701212494
-2.49015793080061
-3.25688353858389
-2.61722964239075
-3.37841324603397
-1.93323825813810
-1.90067901358482
-3.52404217590787
-2.34566560129463
-0.843207820131197
-2.46376928363231
-1.68692862349900
-3.52404217590787
-2.00794684099358
-2.06022755351705
-3.13080009405861
-0.772884425195461
-0.701658896139112
-0.224452974202349
-2.91639363865746
-3.53568378653159
-1.28471670296206
-2.21165688636376
-1.04876520021472
-2.57577453931465
-3.50530897500256
-2.26032906240476
-3.01369492426735
-3.13080009405861
-2.53341730211793
-2.75899834294603
-2.57577453931465
-1.83458621962798
-1.61672209795216
-1.95476399434951
-3.25688353858389
-3.20915656313562
-2.26032906240476
-1.66367078977602
-3.32170799585169
-1.43552233912520
-1.06218034263503
-3.36041363009382
-2.77402871348901
-3.27939382512710
-3.47915080223782
-3.18393987423057
-3.03218087653906
-2.30809910432516
-3.10287700279172
-2.26032906240476
-1.81226660539044
-2.35496701212494
-2.21165688636376
-1.18129278300067
-3.00119052926208
-2.21165688636376
-0.0993778353462306
-2.94972953464803
-1.18129278300067
-1.37331815127499
-1.96547273440797
-3.42699928913073
-2.53341730211793
-0.629531232962149
-3.15248903050529
-3.52404217590787
-1.84569189869951
-2.98216329651800
-2.65778261134623
-3.10853379177475
-2.77402871348901
0.734665561500096
-3.46746612514196
-3.07405177740421
-2.73618214689536
-1.85676149240622
1.09354267561581
-3.10287700279172
-1.76719435253746
-3.01369492426735
-1.53317260071467
-0.130863132249207
1.18551728944627
-3.08569012365369
-2.92313298858522
-1.61672209795216
1.27839403739735
-3.25688353858389
-0.286124494874619
-0.556501435664574
-2.35496701212494
-3.44139036858842
-3.04432441789609
-1.84569189869951
-2.86117976610166
-2.00794684099358
-2.61722964239075
-3.44139036858842
-2.57577453931465
-1.67531774931992
-1.78980264969359
-2.80365643019708
-2.88907538529815
-2.89595907668521
-2.65778261134623
-1.92242126198517
-3.39551072785350
-3.44139036858842
-2.69743344618110
-2.61722964239075
-1.10220925770700
-3.49981375406768
-1.86779500074811
-1.15507594936208
-2.16208257620213
2.65221909551925
-1.73301126656706
-2.91639363865746
-2.48139780044267
-3.34151188003306
-1.95476399434951
-2.11160613191990
-2.98216329651800
-1.37331815127499
-3.23822577278248
-2.33632810509950
-0.843207820131197
-2.73618214689536
-2.73618214689536
0.595156276714161
0.912299850316724
-2.11160613191990
-2.21165688636376
-2.61722964239075
-3.38536049485626
-1.72154473384728
3.45967129522294
-2.00794684099358
-2.57577453931465
-2.23123401287463
-1.84569189869951
0.0925651167168915
-2.11160613191990
3.10444043514163
-1.04876520021472
-3.48993334521305
-1.55722431246379
-3.16311698653968
-2.40093278580411
-2.69743344618110
-2.35496701212494
0.823031638848104
-1.43552233912520
-1.84569189869951
-3.34918083615184
0.0602137710581263
-3.32170799585169
-0.0200330992043592
1.95379102843205
4.17421927490515
-2.35496701212494
-0.482569504246384
-1.73301126656706
-2.16208257620213
-3.54884053011914
-1.88975376133741
-2.06022755351705
-2.53341730211793
1.27839403739735
1.46685393566134
-2.88215560854626
-2.65778261134623
-3.15782105120490
0.647201618272702
-1.55722431246379
-1.24620337321272
-0.0993778353462306
-1.67531774931992
-1.67531774931992
-2.16208257620213
-1.90067901358482
-1.80105267022443
-1.31021182930416
1.65892237040778
-3.13080009405861
-2.98216329651800
-2.77402871348901
-1.95476399434951
-1.18129278300067
-2.95628845775168
-2.00794684099358
-1.93323825813810
-3.10287700279172
-1.78980264969359
-2.11160613191990
-1.04876520021472
-0.556501435664574
-2.35496701212494
1.09354267561581
0.390222593314202
-1.49682439285480
-0.0993778353462306
-1.18129278300067
-2.94972953464803
-1.49682439285480
-2.00794684099358
-2.35496701212494
-0.629531232962149
-2.11160613191990
0.474980134179756
-0.629531232962149
-1.67531774931992
-2.69743344618110
-2.40093278580411
-1.43552233912520
-3.51532511202205
-1.53317260071467
-1.43552233912520
-0.407735438707580
-2.00794684099358
1.09354267561581
-3.14171673301160
-2.46376928363231
0.734665561500096
-2.91639363865746
-2.30809910432516
-1.95476399434951
-1.37331815127499
-3.54638019656258
-3.51686816941508
-1.37331815127499
-2.26032906240476
-1.68692862349900
-0.912629080946318
-1.96547273440797
-1.98678195843043
-2.21165688636376
-3.20915656313562
0.390222593314202
-2.71304118256128
0.223413913944936
-0.482569504246384
-0.362401975006404
0.0602137710581263
-3.39551072785350
-2.79630362906730
-0.331999239048163
-2.30809910432516
-1.11548005866800
-3.30521535193975
-3.07405177740421
-3.30100197754970
-2.88215560854626
-0.177820437367489
-1.97614538910161
-0.407735438707580
1.85459934163668
-0.772884425195461
2.80119135918364
-2.06022755351705
-1.78980264969359
-1.55722431246379
0.390222593314202
6.25808372665214
2.35957911681968
-1.95476399434951
-2.09116295665323
-0.0200330992043592
-2.55893990053043
-2.53341730211793
-2.30809910432516
-1.90067901358482
1.65892237040778
1.18551728944627
-2.40093278580411
0.108794917593512
-2.49015793080061
-3.27939382512710
0.647201618272702
-1.49682439285480
-1.55722431246379
-2.44599642536266
0.823031638848104
1.00247019590596
-0.0993778353462306
-0.177820437367489
-2.61722964239075
-2.91639363865746
-0.843207820131197
-2.32695452353955
-2.39181180179793
-2.26032906240476
-1.20736527517996
-1.49682439285480
-1.90067901358482
-1.24620337321272
-2.00794684099358
-2.57577453931465
2.56788596573716
-2.71304118256128
-3.31353384462537
-0.672916086962801
-1.10220925770700
-1.95476399434951
-0.482569504246384
-2.49015793080061
3.66354825756144
-2.07057543992727
-1.49682439285480
0.474980134179756
-2.44599642536266
-1.99738244239442
0.457956455276996
-2.57577453931465
-3.10287700279172
-0.912629080946318
-0.239924982417653
-1.73301126656706
-1.55722431246379
-0.981148207640826
-1.73301126656706
1.20402046830684
-1.11548005866800
0.223413913944936
-2.58413773065951
-0.981148207640826
-2.77402871348901
-0.912629080946318
1.46685393566134
-1.69850341231325
-1.15507594936208
-3.10287700279172
-2.73618214689536
-1.37331815127499
-2.81097314596204
1.56243708597425
-1.37331815127499
-3.07405177740421
-2.84701544431446
-1.31021182930416
-3.11973911364633
-3.30100197754970
-1.78980264969359
-0.801122039264228
-3.32170799585169
-1.60489471158413
-0.981148207640826
-1.96547273440797
-0.407735438707580
-2.62541240691149
-3.13080009405861
-3.04432441789609
-2.90280668270745
-3.35670545081132
-2.26995524151849
-2.94972953464803
-2.41001768444547
-3.48993334521305
-3.42699928913073
0.141362775441224
-1.83458621962798
-1.88975376133741
-3.41170607555242
-2.81097314596204
2.88711224501800
-1.95476399434951
-3.10853379177475
-0.981148207640826
-2.89595907668521
-3.10287700279172
-2.00794684099358
-1.95476399434951
-3.18393987423057
-2.11160613191990
-2.00794684099358
-3.41483688899773
-3.16311698653968
-1.95476399434951
-1.67531774931992
-2.33632810509950
2.88711224501800
-1.67531774931992
-0.452744134125336
-2.64974418828478
3.43719872623167
-2.44599642536266
-1.55722431246379
-2.29861726667073
-2.26032906240476
1.27839403739735
-1.55722431246379
-0.629531232962149
-2.11160613191990
-2.11160613191990
-2.67375120137466
-3.36041363009382
-1.43552233912520
-0.0200330992043592
-0.701658896139112
-2.61722964239075
-0.331999239048163
0.390222593314202
-0.981148207640826
-1.90067901358482
-1.86779500074811
-3.19413480588706
-1.61672209795216
-3.27496393854811
-2.22146349230161
-0.829215311873699
-2.57577453931465
0.0602137710581263
-2.00794684099358
-2.91639363865746
-3.01369492426735
-2.95628845775168
-2.79630362906730
1.37217291946903
-1.49682439285480
-2.35496701212494
-2.53341730211793
-1.86779500074811
-2.88215560854626
-0.912629080946318
0.474980134179756
0.306367186569263
-2.30809910432516
4.36424807044545
0.0763714012050957
-1.15507594936208
-1.73301126656706
-2.55893990053043
-3.17360060111477
-2.84701544431446
-1.95476399434951
-1.67531774931992
-1.04876520021472
-0.177820437367489
1.27839403739735
-1.49682439285480
-1.61672209795216
2.25677889354185
-2.53341730211793
0.734665561500096
-0.162204087692886
1.00247019590596
-2.34566560129463
-3.39551072785350
-0.629531232962149
-1.37331815127499
-2.21165688636376
-0.772884425195461
1.09354267561581
-2.53341730211793
-1.61672209795216
-0.482569504246384
-1.61672209795216
-2.73618214689536
-1.02182665927964
-0.255360905268132
-2.63355908606741
-1.78980264969359
-0.994743776885255
-3.45487931392550
-1.62851339895536
-0.981148207640826
-0.644028936327191
-1.11548005866800
-2.26995524151849
-2.47260158471990
-2.36423233759042
-2.11160613191990
2.35957911681968
-0.600427570137593
-2.30809910432516
3.77807622440724
-1.95476399434951
-2.00794684099358
-2.94972953464803
0.647201618272702
-3.50879202880169
-1.39830808250955
-1.28471670296206
-0.193400701677266
-3.43858432342653
1.52409556975461
-2.41001768444547
2.05388484934804
-3.01369492426735
-3.04432441789609
-1.31021182930416
-2.49015793080061
-3.01369492426735
-2.73618214689536
-2.04984358174200
-2.16208257620213
-0.730257363856126
-3.48784900734765
-3.07405177740421
-3.04432441789609
-2.98216329651800
-1.18129278300067
-2.40093278580411
-1.49682439285480
-2.41001768444547
-2.55046845309109
-1.90067901358482
-2.94972953464803
-0.772884425195461
-2.79630362906730
-1.84569189869951
-2.53341730211793
-2.81097314596204
2.25677889354185
2.67339259137683
0.734665561500096
0.157700832412317
-2.44599642536266
-2.40093278580411
-2.26032906240476
1.95379102843205
-3.18393987423057
-1.55722431246379
1.00247019590596
-2.62541240691149
-1.47241182745744
-2.94972953464803
-2.44599642536266
-0.0993778353462306
1.50497893969203
-0.912629080946318
-2.21165688636376
-2.55046845309109
-3.18393987423057
-1.78980264969359
-3.52404217590787
-3.40853917674229
-3.27939382512710
-1.71004211576268
-3.10287700279172
-2.91639363865746
-2.73618214689536
-1.15507594936208
-2.73618214689536
-2.94972953464803
-2.83270678106797
-3.14171673301160
-2.32695452353955
-3.15782105120490
-3.45487931392550
-3.20915656313562
-2.94972953464803
-3.36041363009382
-3.52404217590787
-3.54341539536798
-2.04984358174200
-2.89595907668521
-1.37331815127499
-1.22034739322238
-2.96929804786449
-3.54895739950804
-2.99488420371221
-2.71304118256128
-3.47915080223782
1.39103695197785
-2.43705586818060
-3.39551072785350
-3.36041363009382
-2.27954533526740
-3.25688353858389
-2.11160613191990
-3.54015139066253
-2.11160613191990
-2.37346157769108
-2.72850457748216
-1.84569189869951
-2.57577453931465
-3.45487931392550
-3.22385355210076
-3.34151188003306
-1.78980264969359
-2.11160613191990
-3.45487931392550
-3.20915656313562
-3.39882196812294
0.560639809165921
-2.16208257620213
-3.49981375406768
-3.10287700279172
-3.24762682641283
-3.28378762634127
-2.77402871348901
-3.39551072785350
-3.50351332005575
-3.32170799585169
-2.30809910432516
-3.39551072785350
-3.23347111792006
-3.25227322518077
-3.20915656313562
-3.49399376484938
-1.18129278300067
-3.50879202880169
-2.98216329651800
-1.47241182745744
-2.98216329651800
-3.20915656313562
-3.34151188003306
-2.66578494904286
-3.41170607555242
-2.84701544431446
-1.31021182930416
-3.20915656313562
-1.61672209795216
-3.18393987423057
-2.84701544431446
-3.37841324603397
-2.26032906240476
0.390222593314202
-2.77402871348901
-2.03942352460214
-3.18393987423057
-2.73618214689536
-2.98216329651800
-2.67375120137466
-3.49981375406768
-3.36041363009382
-2.50756993542201
-2.84701544431446
-2.43705586818060
-2.27954533526740
-2.84701544431446
-2.81097314596204
-3.34151188003306
-3.04432441789609
-2.91639363865746
-2.26032906240476
-2.50756993542201
-2.65778261134623
-2.77402871348901
-2.69743344618110
-0.377549214938288
-2.26032906240476
-2.77402871348901
-3.07405177740421
-2.30809910432516
-1.95476399434951
-3.34151188003306
-3.30100197754970
-3.35296118616399
-2.30809910432516
-1.90067901358482
-3.30100197754970
-2.15205945807534
-3.44139036858842
-3.25227322518077
-1.78980264969359
-0.981148207640826
-1.99738244239442
-3.13080009405861
-1.90067901358482
0.474980134179756
-3.25227322518077
-3.10287700279172
-2.57577453931465
-3.36041363009382
-3.07405177740421
-2.32695452353955
-2.88215560854626
-2.30809910432516
-1.81226660539044
-3.02605497781332
-3.44416032838549
-3.23347111792006
-3.32170799585169
-3.44139036858842
-1.99738244239442
-2.94972953464803
-2.22146349230161
-2.84701544431446
-1.95476399434951
-2.16208257620213
-3.50879202880169
-2.21165688636376
-3.51047942765401
-1.24620337321272
-3.53031404828003
-3.18393987423057
-2.20181419506108
-2.92983625314816
-2.96281129549049
-2.44599642536266
-3.13627645621752
-2.98216329651800
-0.701658896139112
-2.65778261134623
-0.331999239048163
-2.72079092270413
-3.11415449539295
-2.57577453931465
-2.92313298858522
-2.09116295665323
-2.65778261134623
-1.28471670296206
-2.26032906240476
-2.00794684099358
-3.20915656313562
-2.69743344618110
-2.32695452353955
-3.20915656313562
-2.26032906240476
-3.01369492426735
-1.95476399434951
-3.18393987423057
-3.01369492426735
-1.78980264969359
-3.46746612514196
-3.38536049485626
-2.30809910432516
-3.13080009405861
-2.91639363865746
-3.07405177740421
-3.07405177740421
-2.44599642536266
-3.32574094341762
-3.04432441789609
-3.44416032838549
-0.701658896139112
-3.42699928913073
-2.91639363865746
-2.81825377636217
-2.98216329651800
-2.19193541839358
-2.73618214689536
-1.49682439285480
-3.23347111792006
-3.23347111792006
-3.41170607555242
-2.21165688636376
-2.77402871348901
-3.10287700279172
-3.31353384462537
-1.84569189869951
-3.09145516873119
-3.23347111792006
-1.55722431246379
-3.01369492426735
-3.39882196812294
-3.13080009405861
-3.38877999122017
-3.05632361779381
-2.53341730211793
-2.98216329651800
-3.23347111792006
-3.27939382512710
-3.25227322518077
-3.39551072785350
-0.981148207640826
-2.84701544431446
-3.10287700279172
-3.15782105120490
-0.482569504246384
-2.64974418828478
-3.20915656313562
-1.03531397242959
-3.07405177740421
-3.01369492426735
-2.73618214689536
-1.43552233912520
-1.90067901358482
-3.19413480588706
-3.28378762634127
-2.26032906240476
-2.94972953464803
-2.38265473242692
-1.61672209795216
-3.34151188003306
-1.78980264969359
-0.843207820131197
-2.40093278580411
-2.26032906240476
-0.912629080946318
-3.54591970011428
-2.52483759858412
1.75630978896193
-2.16208257620213
-1.64026861459374
-2.81825377636217
-2.00794684099358
-1.76719435253746
-2.94972953464803
-3.37841324603397
-2.73618214689536
1.56243708597425
0.390222593314202
-3.43858432342653
-2.00794684099358
-2.40093278580411
-2.21165688636376
-1.84569189869951
-2.40093278580411
-3.54859328148555
-2.88215560854626
-0.600427570137593
-0.981148207640826
-1.43552233912520
-2.00794684099358
-3.51213074114152
-2.57577453931465
-0.208944880622220
-2.81097314596204
-2.53341730211793
-2.35496701212494
-2.57577453931465
-1.37331815127499
-1.90067901358482
-3.34151188003306
-3.42699928913073
-1.98678195843043
-2.73618214689536
-3.53031404828003
-3.18393987423057
-3.30100197754970
-3.27939382512710
-3.23347111792006
-3.07405177740421
-3.40533619256733
-3.05034206052736
-3.23347111792006
3.45967129522294
-2.11160613191990
-3.13080009405861
-3.54371686067286
-3.48137948156251
-2.40093278580411
-1.65198774486729
-1.95476399434951
-3.01369492426735
-2.06022755351705
0.424017353565949
-2.94972953464803
-1.60489471158413
-2.69743344618110
-1.59303123985128
-2.11160613191990
-1.65198774486729
-1.78980264969359
-3.10287700279172
-3.54638019656258
0.390222593314202
-2.94972953464803
-2.31754485661477
-3.30100197754970
-3.37841324603397
-3.34151188003306
-2.65778261134623
-1.55722431246379
-3.40209712302754
-2.16208257620213
-0.331999239048163
-1.73301126656706
-0.0200330992043592
-3.00119052926208
-1.24620337321272
-0.672916086962801
-1.55722431246379
-0.994743776885255
-1.90067901358482
-2.16208257620213
-1.95476399434951
-3.29246697267514
0.560639809165921
-0.331999239048163
-0.270760742753787
-1.18129278300067
-1.88975376133741
-2.84701544431446
-0.556501435664574
0.560639809165921
-0.437777321017576
-2.53341730211793
-0.0200330992043592
-2.71304118256128
-0.981148207640826
-0.407735438707580
-2.26032906240476
-0.701658896139112
-2.00794684099358
-3.52404217590787
-1.37331815127499
-1.55722431246379
3.10444043514163
-1.24620337321272
-2.69743344618110
-1.31021182930416
-1.07555939969051
-2.73618214689536
-0.437777321017576
-2.26032906240476
0.273077621425058
-0.0518792497555818
-0.843207820131197
-0.177820437367489
-2.61722964239075
-3.50706854458453
-2.16208257620213
-2.72079092270413
-2.53341730211793
-2.70525535705361
-3.11415449539295
-1.24620337321272
-2.75899834294603
-2.49015793080061
0.474980134179756
-2.80365643019708
-1.95476399434951
-2.57577453931465
-2.57577453931465
-2.57577453931465
-2.53341730211793
-5.01042700035724
-5.65834851335549
-6.92554716514678
-5.10107981553064
-4.99209347769937
-4.99130619925982
-7.20189083262540
-5.00409382089686
-5.05610017371198
-5.07278224948403
-5.20412779357273
-6.84828910707572
-5.16148567409727
-5.02817136075981
-5.28886094729677
-6.16186312454155
-6.75720091817826
-5.14169273600067
-6.02398313831950
-5.96192408850463
-6.90399653276942
-5.05610017371198
-5.10515980564389
-5.50248722537883
-4.99344170057428
-5.19308263918573
-5.12291527799347
-5.77263888811792
-5.31556155244361
-5.25092654212510
-5.00789793378794
-5.10515980564389
-7.07633222900440
-4.99130619925982
-4.99199785596535
-5.40293020047508
-5.23882873954620
-5.23882873954620
-5.10515980564389
-4.99535592924962
-5.22699833720945
-5.31556155244361
-5.09666952447700
-6.84828910707572
-5.04479595217692
-5.96192408850463
-5.05610017371198
-5.05610017371198
-5.20412779357273
-5.20412779357273
-4.99535592924962
-5.12291527799347
-5.03257777201950
-5.20412779357273
-5.05821825973561
-5.05821825973561
-5.01042700035724
-5.10107981553064
-5.16148567409727
-5.10107981553064
-4.99344170057428
-5.18229486156520
-6.09042363955753
-4.99352213188523
-5.05821825973561
-5.20412779357273
-7.90886135156333
-5.90374005116514
-5.00071636066559
-5.23882873954620
-5.93237573853915
-8.22035891784031
-5.16148567409727
-5.14169273600067
-5.37254318143314
-5.03152683261337
-5.18229486156520
-5.12291527799347
-5.08844088790029
-5.43466534488555
-5.08844088790029
-7.07633222900440
-5.09666952447700
-5.12291527799347
-5.28886094729677
-4.99535592924962
-5.14169273600067
-5.23882873954620
-5.03257777201950
-4.99344170057428
-5.40293020047508
-5.01042700035724
-5.50248722537883
-5.18229486156520
-5.01210472863004
-5.22699833720945
-6.64736822112434
-8.47677297560147
-5.59640489246986
-5.35783455449304
-6.62939605516429
-4.99344170057428
-5.05610017371198
-4.99199785596535
-9.11424059915348
-5.01669329527898
-5.12291527799347
-6.62939605516429
-5.00789793378794
-5.25092654212510
-5.08844088790029
-5.02817136075981
-5.01042700035724
-6.19968910242193
-5.05610017371198
-5.10107981553064
-5.20412779357273
-7.28489137428165
-5.10515980564389
-5.84901076836271
-5.16148567409727
-5.35783455449304
-7.07633222900440
-5.12291527799347
-8.47677297560147
-5.38975063026276
-5.19308263918573
-5.06536080879907
-6.98643416291337
-5.28886094729677
-5.31556155244361
-5.14169273600067
-7.28489137428165
-6.90399653276942
-5.28886094729677
-5.05821825973561
-7.00936939204582
-5.08844088790029
-4.99352213188523
-5.74856134261668
-5.04479595217692
-5.46782284937379
-5.18229486156520
-5.90374005116514
-5.17176292083664
-6.90399653276942
-5.34343922593815
-5.50248722537883
-8.47677297560147
-5.01210472863004
-5.25092654212510
-7.28489137428165
-6.09042363955753
-5.90374005116514
-6.90399653276942
-5.07278224948403
-5.90374005116514
-5.84901076836271
-5.70228895407641
-5.55752307261658
-6.16186312454155
-5.28886094729677
-6.00714656617965
-6.58860985299427
-5.15146238498540
-9.11424059915348
-5.03853174692434
-6.84828910707572
-4.99598276949468
-5.00789793378794
-5.12291527799347
-6.70988148235508
-5.01669329527898
-5.14169273600067
-5.14169273600067
-5.16148567409727
-5.17176292083664
-6.51627567180186
-5.12291527799347
-5.96192408850463
-5.16148567409727
-6.02398313831950
-5.31556155244361
-5.13217684383080
-5.70228895407641
-5.16148567409727
-6.62939605516429
-5.48496095989311
-5.10515980564389
-5.40293020047508
-6.02398313831950
-5.27593859592985
-5.43466534488555
-6.90399653276942
-4.99779312084482
-5.31556155244361
-6.98643416291337
-5.08844088790029
-5.20412779357273
-5.32935034994061
-5.01042700035724
-5.96192408850463
-8.57049734445018
-5.10515980564389
-7.54892193140855
-7.00936939204582
-5.84901076836271
-5.37254318143314
-6.90399653276942
-5.09666952447700
-6.32298741442733
-5.07278224948403
-5.14169273600067
-6.58860985299427
-6.16186312454155
-4.99136175749054
-5.13217684383080
-5.16148567409727
-6.48075380837200
-6.23906489181530
-5.01669329527898
-7.58625037360842
-5.17176292083664
-5.84901076836271
-4.99130619925982
-5.01669329527898
-7.75637707819569
-7.00936939204582
-5.16148567409727
-6.90399653276942
-6.62939605516429
-6.02398313831950
-6.51627567180186
-9.11424059915348
-5.08047715585125
-7.00936939204582
-5.14169273600067
-5.14169273600067
-7.54892193140855
-6.32298741442733
-6.38369275636462
-5.77263888811792
-5.16148567409727
-7.75637707819569
-7.40820121522136
-5.15146238498540
-5.18229486156520
-5.74856134261668
-5.79738389242478
-5.53875461746045
-6.09042363955753
-5.37254318143314
-6.16186312454155
-5.10515980564389
-7.58625037360842
-5.70228895407641
-4.99136175749054
-8.22035891784031
-5.79738389242478
-5.12291527799347
-5.65834851335549
-7.28489137428165
-7.75637707819569
-5.67375970398803
-5.34343922593815
-6.51627567180186
-5.07278224948403
-6.75720091817826
-5.45106127556075
-6.41485669516297
-5.21543225454480
-5.21543225454480
-5.57673446677950
-5.65270151509670
-5.03853174692434
-5.22699833720945
-5.04479595217692
-4.99598276949468
-5.37254318143314
-5.12291527799347
-5.96192408850463
-5.23882873954620
-5.14169273600067
-9.92268187661073
-5.02028740313385
-5.55752307261658
-5.28886094729677
-5.12291527799347
-5.02164534650012
-5.57673446677950
-5.14169273600067
-6.84828910707572
-5.99243985766153
-5.46782284937379
-6.14034698178552
-6.16186312454155
-5.14169273600067
-5.25092654212510
-5.30673769488539
-5.08047715585125
-5.01042700035724
-5.40293020047508
-5.25092654212510
-5.46782284937379
-5.83769563804743
-5.08844088790029
-6.12547471078106
-5.53875461746045
-5.05610017371198
-5.94709182707380
-5.43466534488555
-5.04055677987655
-5.10515980564389
-5.50248722537883
-7.20189083262540
-5.25092654212510
-5.20412779357273
-5.72512077907353
-6.75720091817826
-6.05662006452688
-5.53875461746045
-5.20412779357273
-5.06536080879907
-5.12291527799347
-5.26329520988602
-5.22699833720945
-5.31556155244361
-5.87596700016694
-5.50248722537883
-5.03152683261337
-5.38757244523019
-6.03870577866987
-9.92268187661073
-7.20189083262540
-5.12291527799347
-5.10515980564389
-6.75720091817826
-5.08844088790029
-6.75720091817826
-5.02817136075981
-6.46425345724625
-5.16148567409727
-5.79738389242478
-8.47677297560147
-5.76362660818112
-5.23882873954620
-5.07685102617257
-5.51875677948573
-5.16148567409727
-5.96192408850463
-6.16186312454155
-7.00936939204582
-5.08047715585125
-5.96192408850463
-6.29551127641803
-7.20189083262540
-5.15108045255445
-5.90374005116514
-5.05061968450442
-5.94709182707380
-7.90886135156333
-5.46782284937379
-5.84901076836271
-7.90886135156333
-9.11424059915348
-5.57673446677950
-5.50248722537883
-5.00071636066559
-7.44099049738079
-7.17516447766242
-5.21543225454480
-5.00362315802151
-5.20096367478467
-4.99209347769937
-9.11424059915348
-5.26329520988602
-5.12291527799347
-5.00362315802151
-5.04479595217692
-6.75720091817826
-5.28886094729677
-5.79738389242478
-6.14034698178552
-6.62939605516429
-6.03870577866987
-5.53656884032274
-5.20412779357273
-5.18229486156520
-6.48075380837200
-5.10515980564389
-5.00409382089686
-6.32298741442733
-5.46782284937379
-6.70988148235508
-5.04055677987655
-7.71277287983986
-6.16186312454155
-5.70228895407641
-9.92268187661073
-6.16186312454155
-5.65834851335549
-7.07633222900440
-5.11559091403075
-5.96192408850463
-7.75637707819569
-6.38369275636462
-5.16148567409727
-5.84901076836271
-5.27593859592985
-5.59255518496811
-5.25092654212510
-8.22035891784031
-5.31556155244361
-7.31426493096004
-8.15303314684190
-8.22035891784031
-5.10515980564389
-5.40293020047508
-5.74856134261668
-5.00734986283603
-5.33322291136225
-5.63216120893115
-5.59640489246986
-5.12291527799347
-5.16148567409727
-5.03922555633492
-5.10515980564389
-5.23882873954620
-4.99130619925982
-7.75637707819569
-5.21543225454480
-5.02817136075981
-5.03152683261337
-4.99199785596535
-5.55752307261658
-5.18229486156520
-5.13217684383080
-5.25092654212510
-6.64736822112434
-9.11424059915348
-5.26329520988602
-5.46782284937379
-5.05821825973561
-6.29551127641803
-5.10515980564389
-5.05821825973561
-5.53875461746045
-5.10107981553064
-6.21476703335527
-5.02817136075981
-5.57673446677950
-5.07278224948403
-5.04479595217692
-5.27593859592985
-5.84901076836271
-6.58860985299427
-5.74856134261668
-5.41862484414519
-5.30206691272980
-5.28886094729677
-5.79738389242478
-5.17176292083664
-6.28011675910081
-5.20412779357273
-5.28886094729677
-6.43100687208553
-5.16148567409727
-5.21168294475957
-9.11424059915348
-5.20412779357273
-5.01042700035724
-5.40293020047508
-5.48496095989311
-5.34343922593815
-5.45106127556075
-5.34343922593815
-5.04479595217692
-5.48496095989311
-5.23882873954620
-5.18229486156520
-6.75720091817826
-7.28489137428165
-4.99352213188523
-5.34343922593815
-5.90374005116514
-4.99535592924962
-8.22035891784031
-4.99344170057428
-5.11390908316534
-5.20412779357273
-5.27593859592985
-5.61655155353421
-6.32298741442733
-5.02164534650012
-5.63719285666058
-5.01210472863004
-5.90374005116514
-6.75720091817826
-6.51627567180186
-5.08844088790029
-6.19968910242193
-4.99779312084482
-7.44099049738079
-5.08047715585125
-5.07278224948403
-5.70228895407641
-5.61655155353421
-7.44099049738079
-5.77263888811792
-5.91847886148622
-5.43466534488555
-5.19308263918573
-5.45140308217182
-6.48075380837200
-5.43466534488555
-6.51627567180186
-6.14034698178552
-5.77263888811792
-5.55752307261658
-7.44099049738079
-5.96192408850463
-5.20412779357273
-5.05136089236421
-6.29551127641803
-7.31426493096004
-5.74856134261668
-5.01210472863004
-6.84828910707572
-5.12154118775426
-5.26329520988602
-5.01210472863004
-7.71277287983986
-7.31426493096004
-5.55752307261658
-5.01042700035724
-5.04479595217692
-5.20412779357273
-5.10515980564389
-5.46782284937379
-4.99136175749054
-5.28886094729677
-5.35783455449304
-5.96192408850463
-6.23906489181530
-5.43466534488555
-5.07278224948403
-5.00071636066559
-5.21543225454480
-5.01042700035724
-6.41485669516297
-4.99352213188523
-5.22699833720945
-5.37254318143314
-5.01669329527898
-5.08844088790029
-5.12291527799347
-5.41862484414519
-4.99344170057428
-5.01042700035724
-5.57673446677950
-6.51627567180186
-5.16148567409727
-6.09042363955753
-7.75637707819569
-5.07278224948403
-4.99598276949468
-5.84901076836271
-5.07278224948403
-5.19308263918573
-5.10515980564389
-5.28886094729677
-5.06536080879907
-5.28886094729677
-5.12291527799347
-5.18229486156520
-5.70228895407641
-4.99136175749054
-5.10515980564389
-4.99779312084482
-5.38757244523019
-6.48075380837200
-5.13217684383080
-5.20412779357273
-6.41485669516297
-5.12291527799347
-6.90399653276942
-5.10515980564389
-5.37254318143314
-5.01210472863004
-4.99352213188523
-5.37254318143314
-5.72512077907353
-5.05610017371198
-8.22035891784031
-5.04055677987655
-5.22699833720945
-5.05610017371198
-5.05821825973561
-5.37254318143314
-5.40293020047508
-5.45106127556075
-4.99209347769937
-7.75637707819569
-5.12291527799347
-6.16186312454155
-5.70228895407641
-5.03257777201950
-4.99130619925982
-5.68003965378058
-5.00425486227822
-5.13217684383080
-5.04055677987655
-5.08047715585125
-4.99199785596535
-5.09320624545297
-7.54892193140855
-5.01828430400468
-6.53318876960607
-5.12154118775426
-5.90374005116514
-5.01210472863004
-7.28489137428165
-4.99199785596535
-6.51627567180186
-5.14169273600067
-5.06988138585085
-4.99209347769937
-5.00734986283603
-5.12291527799347
-5.61655155353421
-5.03257777201950
-5.53875461746045
-5.70228895407641
-6.75720091817826
-7.44099049738079
-5.96192408850463
-6.17682597241106
-5.10515980564389
-5.00789793378794
-4.99136175749054
-6.51627567180186
-5.65834851335549
-6.70988148235508
-5.16148567409727
-5.00425486227822
-5.99243985766153
-5.13217684383080
-5.03257777201950
-7.07633222900440
-5.01828430400468
-5.46782284937379
-5.10515980564389
-5.45106127556075
-5.21543225454480
-6.02398313831950
-5.20412779357273
-5.04055677987655
-5.21543225454480
-5.77263888811792
-5.31556155244361
-5.50248722537883
-5.10107981553064
-5.10515980564389
-5.04055677987655
-9.92268187661073
-5.23882873954620
-8.95846078119429
-5.04479595217692
-5.76362660818112
-5.20412779357273
-7.40820121522136
-5.27593859592985
-7.71277287983986
-4.99136175749054
-5.28886094729677
-5.99243985766153
-6.51627567180186
-6.90399653276942
-4.99598276949468
-5.43466534488555
-4.99130619925982
-5.71751746533832
-5.18229486156520
-10.3968247113820
-5.57673446677950
-10.3968247113820
-5.20412779357273
-5.09666952447700
-5.18229486156520
-5.84901076836271
-5.23882873954620
-5.18229486156520
-6.82788345068979
-5.22699833720945
-5.22699833720945
-7.96163652320770
-5.65834851335549
-5.05136089236421
-5.01828430400468
-5.90374005116514
-6.36783898531163
-5.05136089236421
-6.90399653276942
-5.22699833720945
-5.79738389242478
-5.31556155244361
-5.02164534650012
-5.12291527799347
-5.27593859592985
-5.10515980564389
-5.10107981553064
-5.00409382089686
-5.70228895407641
-5.25092654212510
-5.05610017371198
-4.99352213188523
-6.41485669516297
-4.99535592924962
-5.03257777201950
-5.05821825973561
-6.58860985299427
-4.99136175749054
-5.27593859592985
-5.00409382089686
-5.18229486156520
-5.28137637665796
-5.05610017371198
-7.54892193140855
-5.13217684383080
-5.18229486156520
-5.65834851335549
-5.05610017371198
-5.12291527799347
-5.02817136075981
-10.3968247113820
-5.05610017371198
-5.57673446677950
-6.32298741442733
-6.23906489181530
-5.16148567409727
-5.05821825973561
-5.04055677987655
-6.38369275636462
-5.27593859592985
-5.05821825973561
-5.17176292083664
-5.01042700035724
-5.04479595217692
-5.07278224948403
-5.72512077907353
-5.05610017371198
-4.99352213188523
-5.12291527799347
-5.37254318143314
-5.53875461746045
-5.00789793378794
-5.20412779357273
-5.21543225454480
-5.79738389242478
-5.25092654212510
-5.22699833720945
-5.05821825973561
-5.05610017371198
-6.09042363955753
-5.10107981553064
-5.05610017371198
-5.04479595217692
-5.22699833720945
-5.01828430400468
-5.18100406426749
-5.01042700035724
-5.04055677987655
-5.40293020047508
-4.99130619925982
-5.22699833720945
-5.04479595217692
-5.65834851335549
-5.01669329527898
-6.16186312454155
-5.23882873954620
-5.05610017371198
-5.05821825973561
-7.17516447766242
-5.04055677987655
-5.22699833720945
-5.02694485825382
-5.27593859592985
-5.43466534488555
-5.10515980564389
-5.00789793378794
-5.01210472863004
-5.19308263918573
-5.07577137195866
-5.96192408850463
-6.75720091817826
-6.23906489181530
-5.43466534488555
-4.99950732630535
-5.10107981553064
-5.27593859592985
-5.08844088790029
-4.99535592924962
-5.15146238498540
-4.99535592924962
-4.99130619925982
-5.01210472863004
-5.96192408850463
-5.04055677987655
-5.22699833720945
-5.01828430400468
-6.02398313831950
-7.07633222900440
-4.99779312084482
-5.05610017371198
-5.17176292083664
-5.01210472863004
-5.12291527799347
-5.01828430400468
-5.05610017371198
-5.12291527799347
-5.05610017371198
-5.02164534650012
-5.65834851335549
-5.07278224948403
-5.08047715585125
-5.07278224948403
-5.16148567409727
-5.04055677987655
-7.54892193140855
-5.22699833720945
-6.32298741442733
-5.02817136075981
-6.00714656617965
-4.99136175749054
-7.75637707819569
-5.50248722537883
-5.11390908316534
-5.30206691272980
-5.00362315802151
-5.00789793378794
-5.84901076836271
-5.19308263918573
-5.31556155244361
-4.99779312084482
-5.79738389242478
-4.99136175749054
-4.99136175749054
-5.23882873954620
-5.05610017371198
-5.12291527799347
-5.96192408850463
-9.92268187661073
-6.09042363955753
-5.16148567409727
-5.07577137195866
-5.26329520988602
-7.75637707819569
-5.65834851335549
-7.40820121522136
-5.74856134261668
-5.43466534488555
-5.41862484414519
-5.61655155353421
-4.99130619925982
-4.99130619925982
-5.00071636066559
-5.61655155353421
-5.00511801473221
-4.99535592924962
-5.30206691272980
-5.07278224948403
-4.99779312084482
-5.16148567409727
-5.05610017371198
-5.08844088790029
-5.07278224948403
-5.05610017371198
-5.02694485825382
-5.50248722537883
-6.32298741442733
-5.21543225454480
-5.05821825973561
-5.07278224948403
-5.12291527799347
-6.32298741442733
-5.96192408850463
-5.32675215537341
-5.10515980564389
-5.12154118775426
-5.61655155353421
-5.50248722537883
-5.17176292083664
-6.75720091817826
-4.99209347769937
-9.11424059915348
-5.70228895407641
-5.27593859592985
-6.41485669516297
-6.23906489181530
-5.26329520988602
-5.01828430400468
-5.74856134261668
-5.01042700035724
-5.07278224948403
-5.96192408850463
-6.17682597241106
-6.28011675910081
-5.52041403785752
-5.00425486227822
-5.79738389242478
-5.43466534488555
-5.12291527799347
-7.00936939204582
-5.61655155353421
-5.46782284937379
-5.31983717782451
-5.31556155244361
-5.01042700035724
-5.22699833720945
-5.18229486156520
-6.23906489181530
-5.61655155353421
-4.99779312084482
-5.37254318143314
-5.20412779357273
-5.18229486156520
-7.28489137428165
-4.99535592924962
-5.12291527799347
-5.10515980564389
-6.62939605516429
-5.02164534650012
-5.34343922593815
-7.28489137428165
-5.12154118775426
-5.00409382089686
-5.02164534650012
-5.04479595217692
-5.05610017371198
-6.09042363955753
-5.01669329527898
-5.90374005116514
-5.32675215537341
-5.43466534488555
-5.30673769488539
-7.07633222900440
-5.14169273600067
-6.09042363955753
-5.09666952447700
-8.57049734445018
-6.28011675910081
-5.45106127556075
-5.52041403785752
-6.62939605516429
-5.31556155244361
-5.05821825973561
-5.22265369247406
-5.01042700035724
-5.01210472863004
-6.57121062540417
-5.16148567409727
-5.90374005116514
-5.05821825973561
-5.46782284937379
-6.33859130416308
-5.71751746533832
-4.99535592924962
-5.19308263918573
-5.22699833720945
-5.01643962521830
-4.99598276949468
-5.32935034994061
-5.28886094729677
-6.03870577866987
-5.96192408850463
-4.99779312084482
-5.28886094729677
-8.22035891784031
-5.16148567409727
-5.10515980564389
-5.34343922593815
-5.05821825973561
-5.18229486156520
-5.18229486156520
-5.01828430400468
-5.18229486156520
-5.03257777201950
-8.47677297560147
-5.07278224948403
-5.05610017371198
-5.10515980564389
-5.22699833720945
-6.16186312454155
-5.00425486227822
-6.21476703335527
-5.04479595217692
-6.62939605516429
-9.11424059915348
-5.35783455449304
-5.32935034994061
-7.20189083262540
-5.97662907027328
-5.01828430400468
-7.90886135156333
-6.02398313831950
-5.99243985766153
-9.92268187661073
-4.99950732630535
-5.70228895407641
-4.99535592924962
-5.05821825973561
-5.16148567409727
-5.61655155353421
-5.08047715585125
-4.99352213188523
-5.09666952447700
-5.20412779357273
-5.57673446677950
-7.96163652320770
-6.90399653276942
-6.33859130416308
-5.57673446677950
-5.20412779357273
-5.23882873954620
-7.54892193140855
-4.99209347769937
-5.19308263918573
-5.10515980564389
-9.92268187661073
-5.67375970398803
-5.00071636066559
-5.74856134261668
-6.33859130416308
-4.99535592924962
-5.20412779357273
-5.38757244523019
-5.01210472863004
-5.27593859592985
-4.99779312084482
-5.05821825973561
-5.00409382089686
-5.03257777201950
-5.02694485825382
-5.08844088790029
-5.18100406426749
-5.16148567409727
-5.46782284937379
-5.02164534650012
-5.00409382089686
-5.16148567409727
-5.81230959621453
-7.75637707819569
-6.29551127641803
-5.28886094729677
-5.18229486156520
-5.02164534650012
-5.70228895407641
-5.05821825973561
-5.04479595217692
-5.40293020047508
-5.17176292083664
-6.36783898531163
-4.99535592924962
-9.11424059915348
-4.99130619925982
-5.14169273600067
-5.32935034994061
-7.44099049738079
-5.07278224948403
-5.10107981553064
-5.28886094729677
-5.40293020047508
-5.14169273600067
-6.03870577866987
-5.90374005116514
-5.43466534488555
-5.02817136075981
-5.02164534650012
-5.65270151509670
-5.05610017371198
-5.03257777201950
-5.34343922593815
-6.53318876960607
-5.07577137195866
-5.10515980564389
-6.17682597241106
-5.28886094729677
-5.18229486156520
-5.23882873954620
-4.99535592924962
-6.23906489181530
-5.09666952447700
-5.02164534650012
-10.3968247113820
-7.44099049738079
-5.01166516545307
-5.21543225454480
-5.00409382089686
-5.74856134261668
-5.19308263918573
-7.90886135156333
-5.15146238498540
-7.58625037360842
-5.32935034994061
-5.40293020047508
-7.75637707819569
-6.51627567180186
-4.99209347769937
-5.08047715585125
-6.51627567180186
-7.40820121522136
-5.04479595217692
-5.61655155353421
-6.33859130416308
-5.28886094729677
-5.40293020047508
-5.19308263918573
-5.76362660818112
-5.57673446677950
-7.44099049738079
-5.65834851335549
-6.23906489181530
-5.43548053988536
-5.28886094729677
-5.14169273600067
-5.22699833720945
-9.92268187661073
-6.92554716514678
-5.03257777201950
-5.18229486156520
-6.36783898531163
-8.47677297560147
-4.99779312084482
-5.46782284937379
-6.41485669516297
-5.18229486156520
-5.84901076836271
-5.34343922593815
-5.13217684383080
-6.84828910707572
-5.28886094729677
-4.99199785596535
-5.50248722537883
-5.74856134261668
-5.48496095989311
-5.07278224948403
-4.99352213188523
-6.38369275636462
-4.99535592924962
-5.07278224948403
-5.37254318143314
-5.63719285666058
-5.02694485825382
-6.90399653276942
-5.79738389242478
-5.25710066668114
-7.54892193140855
-6.90399653276942
-5.12291527799347
-5.43466534488555
-6.16186312454155
-6.32298741442733
-6.62939605516429
-7.28489137428165
-5.01210472863004
-7.96163652320770
-5.53875461746045
-5.17176292083664
-5.25092654212510
-6.84828910707572
-6.23906489181530
-4.99535592924962
-5.57673446677950
-5.10515980564389
-5.21543225454480
-5.59255518496811
-5.23882873954620
-5.46782284937379
-6.09042363955753
-5.20412779357273
-5.02817136075981
-5.03257777201950
-5.46782284937379
-6.00714656617965
-5.07278224948403
-5.70228895407641
-6.38369275636462
-4.99130619925982
-5.84901076836271
-5.04477207255882
-5.43466534488555
-5.97662907027328
-7.10096022768944
-5.79738389242478
-5.26329520988602
-5.05610017371198
-5.74856134261668
-5.08844088790029
-5.79738389242478
-5.07278224948403
-5.43548053988536
-6.02398313831950
-6.12547471078106
-5.10733603202113
-7.31426493096004
-6.41485669516297
-5.00511801473221
-7.40820121522136
-5.50248722537883
-5.09933163730803
-5.34690068329363
-5.12291527799347
-5.91847886148622
-5.31556155244361
-5.84901076836271
-6.58860985299427
-5.08047715585125
-6.16186312454155
-5.81230959621453
-6.82788345068979
-6.10522717393413
-5.65270151509670
-9.11424059915348
-5.28886094729677
-10.3968247113820
-5.05610017371198
-5.50248722537883
-5.53875461746045
-6.98643416291337
-5.37515764940107
-5.05610017371198
-8.15303314684190
-7.75637707819569
-8.47677297560147
-6.92554716514678
-6.17682597241106
-5.34690068329363
-5.12291527799347
-7.20189083262540
-5.20412779357273
-7.17516447766242
-5.41990367968763
-6.09042363955753
-5.08844088790029
-5.13217684383080
-5.06536080879907
-9.11424059915348
-4.99352213188523
-5.91847886148622
-5.45106127556075
-7.40820121522136
-7.28489137428165
-5.31556155244361
-5.37254318143314
-5.06988138585085
-5.02450687530828
-6.09042363955753
-5.03152683261337
-5.90374005116514
-6.51627567180186
-5.11559091403075
-5.57673446677950
-7.07633222900440
-5.26329520988602
-9.11424059915348
-5.02164534650012
-5.86382563087201
-5.48432521953712
-7.40820121522136
-7.31426493096004
-6.38369275636462
-5.07278224948403
-6.51627567180186
-5.10107981553064
-5.45106127556075
-8.47677297560147
-6.14034698178552
-5.05610017371198
-7.10096022768944
-7.75637707819569
-5.35783455449304
-5.26910497419410
-6.38369275636462
-5.90374005116514
-6.23906489181530
-6.02398313831950
-5.20412779357273
-5.59640489246986
-5.93237573853915
-5.13217684383080
-5.10107981553064
-5.28886094729677
-5.04055677987655
-5.21543225454480
-4.99779312084482
-5.43466534488555
-5.20412779357273
-5.53875461746045
-7.20189083262540
-6.84828910707572
-6.84828910707572
-7.07633222900440
-7.75637707819569
-5.15108045255445
-5.27593859592985
-5.63216120893115
-5.97662907027328
-7.20189083262540
-5.16148567409727
-5.89073905997153
-5.74856134261668
-5.08844088790029
-6.51627567180186
-6.09042363955753
-6.17682597241106
-5.08844088790029
-6.14034698178552
-7.31426493096004
-6.64736822112434
-5.61655155353421
-6.07137439275960
-5.14169273600067
-5.40466326508785
-5.94709182707380
-5.05136089236421
-6.36783898531163
-5.25092654212510
-6.84828910707572
-5.14183983462523
-5.02817136075981
-6.92554716514678
-5.16148567409727
-6.41485669516297
-5.29391908686051
-5.55479615984399
-5.97662907027328
-6.02398313831950
-5.20412779357273
-5.57673446677950
-6.36783898531163
-6.38369275636462
-5.70228895407641
-5.12291527799347
-6.84828910707572
-4.99199785596535
-5.55752307261658
-5.05821825973561
-7.40820121522136
-6.32298741442733
-7.17516447766242
-6.92554716514678
-5.08408555966929
-5.31556155244361
-5.65270151509670
-5.14169273600067
-8.47677297560147
-5.22265369247406
-5.20412779357273
-9.11424059915348
-5.31983717782451
-5.01210472863004
-7.28489137428165
-5.89073905997153
-6.64736822112434
-6.14034698178552
-6.98643416291337
-5.53656884032274
-5.06988138585085
-5.83769563804743
-7.71277287983986
-5.32935034994061
-5.14169273600067
-5.05610017371198
-6.75720091817826
-5.84901076836271
-5.00362315802151
-5.05610017371198
-5.53656884032274
-5.45106127556075
-5.35783455449304
-5.24535961074311
-6.00714656617965
-8.15303314684190
-5.96192408850463
-10.3968247113820
-6.07137439275960
-7.28489137428165
-6.41485669516297
-5.57345314884296
-5.18229486156520
-5.04055677987655
-5.31983717782451
-5.05610017371198
-7.90886135156333
-5.46782284937379
-5.50248722537883
-7.54892193140855
-5.79738389242478
-6.23906489181530
-6.12547471078106
-6.84828910707572
-6.12547471078106
-5.22265369247406
-5.40293020047508
-5.05821825973561
-6.64736822112434
-7.58625037360842
-5.48496095989311
-5.22699833720945
-6.07137439275960
-5.25092654212510
-5.79738389242478
-5.87596700016694
-6.84828910707572
-5.61655155353421
-5.38757244523019
-5.43466534488555
-5.20096367478467
-7.58625037360842
-6.29551127641803
-5.14169273600067
-6.84828910707572
-6.29551127641803
-5.04055677987655
-5.12291527799347
-5.46782284937379
-6.69123268526911
-5.12154118775426
-5.04055677987655
-5.03257777201950
-5.01210472863004
-7.54892193140855
-7.44099049738079
-7.96163652320770
-6.90399653276942
-5.96192408850463
-6.64736822112434
-5.16148567409727
-7.40820121522136
-9.92268187661073
-5.10515980564389
-5.05610017371198
-6.36783898531163
-5.12291527799347
-7.20189083262540
-5.34343922593815
-5.08844088790029
-6.75720091817826
-5.74856134261668
-6.58860985299427
-5.13217684383080
-10.3968247113820
-5.18229486156520
-5.03257777201950
-5.84901076836271
-5.96192408850463
-5.55752307261658
-5.20412779357273
-5.48496095989311
-6.51627567180186
-5.21543225454480
-6.21476703335527
-7.54892193140855
-7.07633222900440
-6.02398313831950
-5.20096367478467
-5.01166516545307
-9.92268187661073
-5.27593859592985
-5.14169273600067
-5.11559091403075
-5.96192408850463
-5.05610017371198
-5.08047715585125
-5.07278224948403
-9.92268187661073
-5.74026498865787
-5.04055677987655
-5.03152683261337
-5.08844088790029
-5.08047715585125
-6.02398313831950
-7.90886135156333
-7.07633222900440
-5.41862484414519
-7.90886135156333
-5.18229486156520
-6.23906489181530
-6.23906489181530
-5.20412779357273
-5.00409382089686
-5.01643962521830
-5.05610017371198
-6.32298741442733
-5.70228895407641
-5.45106127556075
-5.65834851335549
-5.32935034994061
-7.20189083262540
-5.70228895407641
-5.81230959621453
-6.62939605516429
-5.55752307261658
-5.09666952447700
-5.00362315802151
-5.19049383143371
-5.28886094729677
-5.10515980564389
-7.75637707819569
-5.27593859592985
-6.62939605516429
-9.11424059915348
-8.15303314684190
-6.02398313831950
-5.17176292083664
-5.48496095989311
-9.11424059915348
-6.64736822112434
-8.22035891784031
-6.02398313831950
-7.07633222900440
-6.05662006452688
-5.04055677987655
-5.14169273600067
-5.10515980564389
-6.69123268526911
-5.01828430400468
-6.62939605516429
-5.09666952447700
-5.28886094729677
-5.38975063026276
-5.83769563804743
-5.82282929665778
-5.15146238498540
-5.17176292083664
-6.69123268526911
-5.14169273600067
-7.44099049738079
-6.57121062540417
-5.14169273600067
-5.03257777201950
-5.07278224948403
-5.18229486156520
-5.05610017371198
-7.00936939204582
-5.25092654212510
-5.16148567409727
-7.20189083262540
-6.48075380837200
-5.28886094729677
-6.17682597241106
-5.20412779357273
-5.04477207255882
-5.16148567409727
-5.08844088790029
-5.03257777201950
-5.14169273600067
-6.51627567180186
-7.40820121522136
-5.59640489246986
-5.13217684383080
-5.45106127556075
-7.00936939204582
-6.16186312454155
-5.18229486156520
-7.17516447766242
-6.84828910707572
-7.20189083262540
-6.38369275636462
-6.62939605516429
-5.10733603202113
-5.01669329527898
-4.99352213188523
-6.09042363955753
-6.23906489181530
-4.99209347769937
-5.16148567409727
-4.99199785596535
-5.28137637665796
-5.70228895407641
-5.18100406426749
-5.59255518496811
-5.26329520988602
-5.02164534650012
-5.57673446677950
-5.46782284937379
-9.92268187661073
-5.05821825973561
-5.57673446677950
-5.01669329527898
-9.11424059915348
-5.65834851335549
-5.16148567409727
-5.18100406426749
-5.02164534650012
-5.02164534650012
-5.04055677987655
-5.37254318143314
-5.02817136075981
-5.18229486156520
-7.44099049738079
-5.23882873954620
-4.99344170057428
-5.68003965378058
-5.01042700035724
-6.02398313831950
-5.14169273600067
-9.92268187661073
-7.44099049738079
-5.55752307261658
-6.51627567180186
-5.02164534650012
-6.02398313831950
-5.13217684383080
-5.13217684383080
-5.70228895407641
-5.84901076836271
-5.19308263918573
-5.14169273600067
-5.97662907027328
-5.41862484414519
-8.95846078119429
-7.75637707819569
-5.08844088790029
-5.03257777201950
-5.01042700035724
-5.53875461746045
-4.99130619925982
-5.07278224948403
-4.99199785596535
-6.09042363955753
-5.14169273600067
-5.18100406426749
-6.51627567180186
-5.18229486156520
-5.70228895407641
-5.70228895407641
-6.51627567180186
-5.70228895407641
-5.08844088790029
-7.28489137428165
-8.22035891784031
-5.14169273600067
-5.13456432304239
-5.01210472863004
-5.40293020047508
-5.79738389242478
-7.54892193140855
-6.58860985299427
-6.03870577866987
-5.26910497419410
-5.11559091403075
-6.48075380837200
-5.74856134261668
-5.20412779357273
-5.65270151509670
-5.40293020047508
-5.63719285666058
-4.99779312084482
-5.78763111847412
-5.65834851335549
-5.35783455449304
-6.38369275636462
-5.17029602854757
-5.08844088790029
-5.43548053988536
-6.19968910242193
-6.70988148235508
-6.21476703335527
-6.75720091817826
-5.22265369247406
-5.20096367478467
-5.74856134261668
-6.16186312454155
-5.13456432304239
-6.70988148235508
-4.99199785596535
-5.83769563804743
-5.02164534650012
-6.03870577866987
-6.51627567180186
-5.86382563087201
-7.90886135156333
-7.31426493096004
-7.90886135156333
-5.46782284937379
-6.51627567180186
-5.00511801473221
-6.02398313831950
-5.04479595217692
-5.10107981553064
-7.00936939204582
-5.00071636066559
-7.44099049738079
-5.08844088790029
-6.84828910707572
-5.41862484414519
-5.40293020047508
-9.11424059915348
-5.38975063026276
-8.15303314684190
-8.15303314684190
-5.22699833720945
-7.75637707819569
-5.40293020047508
-5.40293020047508
-5.93607584959062
-7.44099049738079
-5.00511801473221
-5.79738389242478
-6.84828910707572
-5.08408555966929
-7.54892193140855
-5.34690068329363
-5.97662907027328
-6.58860985299427
-5.26329520988602
-5.22699833720945
-6.62939605516429
-5.10107981553064
-5.22699833720945
-5.08047715585125
-5.04055677987655
-5.26910497419410
-5.74026498865787
-5.05136089236421
-5.07685102617257
-5.61211868889667
-5.18229486156520
-7.75637707819569
-5.08047715585125
-5.03257777201950
-5.07577137195866
-5.83769563804743
-5.10515980564389
-7.28489137428165
-6.41485669516297
-5.90374005116514
-6.70988148235508
-6.19968910242193
-8.47677297560147
-5.37515764940107
-5.82282929665778
-6.90399653276942
-7.75637707819569
-5.23387832633689
-6.58860985299427
-5.53875461746045
-5.38757244523019
-5.28886094729677
-5.61655155353421
-5.76362660818112
-6.02398313831950
-8.15303314684190
-5.05061968450442
-5.55752307261658
-6.29551127641803
-7.07633222900440
-5.74026498865787
-5.37515764940107
-6.21476703335527
-5.05675904978237
-6.90399653276942
-5.37254318143314
-6.32298741442733
-5.05610017371198
-5.27593859592985
-5.10515980564389
-5.26910497419410
-5.01042700035724
-5.96192408850463
-5.84901076836271
-5.87596700016694
-5.79738389242478
-7.71277287983986
-5.65834851335549
-6.23906489181530
-5.76362660818112
-6.43100687208553
-5.38975063026276
-6.16186312454155
-5.18100406426749
-5.74026498865787
-5.12291527799347
-6.51627567180186
-5.20412779357273
-8.15303314684190
-5.79738389242478
-6.05662006452688
-6.64736822112434
-6.77665157506605
-8.47677297560147
-7.07633222900440
-6.77665157506605
-6.64736822112434
-5.57673446677950
-6.53318876960607
-5.00362315802151
-4.99779312084482
-5.65270151509670
-7.28489137428165
-6.51627567180186
-5.38975063026276
-6.62939605516429
-5.25710066668114
-5.46768114764384
-6.41485669516297
-5.27593859592985
-5.94709182707380
-6.77665157506605
-5.86382563087201
-5.03152683261337
-6.62939605516429
-7.44099049738079
-5.05610017371198
-5.08047715585125
-4.99950732630535
-6.48075380837200
-5.05610017371198
-6.51627567180186
-5.03853174692434
-5.34343922593815
-6.33859130416308
-6.36783898531163
-6.38369275636462
-5.50248722537883
-6.33859130416308
-5.96192408850463
-5.50248722537883
-5.10515980564389
-5.07577137195866
-5.76362660818112
-5.01210472863004
-5.31556155244361
-5.16148567409727
-7.54892193140855
-5.79738389242478
-6.90399653276942
-6.58860985299427
-6.33859130416308
-5.06318199433923
-5.34343922593815
-5.82282929665778
-6.32298741442733
-5.21543225454480
-5.20412779357273
-4.99535592924962
-6.36783898531163
-6.33859130416308
-7.17516447766242
-6.16186312454155
-5.03922555633492
-5.05821825973561
-5.03152683261337
-5.50248722537883
-5.20096367478467
-5.25710066668114
-5.70228895407641
-5.10515980564389
-5.01828430400468
-5.14169273600067
-5.07278224948403
-6.05662006452688
-5.10107981553064
-6.21476703335527
-6.51627567180186
-10.3968247113820
-5.09933163730803
-5.71751746533832
-5.94709182707380
-5.38757244523019
-5.18229486156520
-5.05821825973561
-5.21543225454480
-6.32298741442733
-4.99535592924962
-5.12291527799347
-4.99344170057428
-5.26329520988602
-6.41485669516297
-5.19308263918573
-5.02817136075981
-6.84828910707572
-5.07577137195866
-5.18229486156520
-5.02817136075981
-6.70988148235508
-6.53318876960607
-5.09666952447700
-5.55752307261658
-5.74026498865787
-6.02398313831950
-5.20412779357273
-5.97662907027328
-5.10515980564389
-5.33322291136225
-5.05821825973561
-7.44099049738079
-5.18229486156520
-5.53875461746045
-6.75720091817826
-5.08047715585125
-9.92268187661073
-5.07278224948403
-5.31556155244361
-5.10733603202113
-5.00789793378794
-6.09042363955753
-5.08844088790029
-5.82282929665778
-6.32298741442733
-6.36783898531163
-5.40293020047508
-5.08047715585125
-5.01210472863004
-6.51627567180186
-4.99950732630535
-5.53875461746045
-8.47677297560147
-5.02817136075981
-5.00409382089686
-4.99950732630535
-7.00936939204582
-5.20412779357273
-5.17176292083664
-5.10515980564389
-5.14169273600067
-5.63216120893115
-5.34343922593815
-5.05136089236421
-5.81230959621453
-6.16186312454155
-5.05821825973561
-5.57673446677950
-7.54892193140855
-5.37254318143314
-5.01210472863004
-7.20189083262540
-5.18229486156520
-7.54892193140855
-5.04479595217692
-5.94709182707380
-5.02164534650012
-5.76362660818112
-9.92268187661073
-4.99209347769937
-6.98643416291337
-7.07633222900440
-6.00714656617965
-5.05136089236421
-7.31426493096004
-5.16148567409727
-7.58625037360842
-9.11424059915348
-5.61655155353421
-6.51627567180186
-5.06536080879907
-5.57673446677950
-5.79738389242478
-7.10096022768944
-5.05821825973561
-5.25092654212510
-5.84901076836271
-7.20189083262540
-5.53875461746045
-5.16148567409727
-6.75720091817826
-5.02164534650012
-5.65834851335549
-5.01669329527898
-6.41485669516297
-10.3968247113820
-4.99199785596535
-4.99344170057428
-5.04479595217692
-6.36783898531163
-5.90374005116514
-8.95846078119429
-5.31556155244361
-5.46782284937379
-6.07137439275960
-5.86382563087201
-7.54892193140855
-7.75637707819569
-5.22699833720945
-5.08844088790029
-4.99344170057428
-5.16148567409727
-5.18100406426749
-5.46782284937379
-5.16148567409727
-7.07633222900440
-5.21543225454480
-5.84901076836271
-6.14034698178552
-6.90399653276942
-5.29391908686051
-5.01298427676307
-6.23906489181530
-5.37254318143314
-7.75637707819569
-6.90399653276942
-9.92268187661073
-5.21543225454480
-8.22035891784031
-5.43466534488555
-5.10733603202113
-5.21543225454480
-6.07137439275960
-5.40293020047508
-7.90886135156333
-6.77665157506605
-5.34343922593815
-6.38369275636462
-6.19968910242193
-5.69535731581546
-5.03922555633492
-7.20189083262540
-5.07278224948403
-5.63719285666058
-6.38369275636462
-5.01298427676307
-5.84901076836271
-5.01669329527898
-6.58860985299427
-5.07278224948403
-5.06318199433923
-6.23906489181530
-5.21543225454480
-6.84828910707572
-5.50248722537883
-7.28489137428165
-6.62939605516429
-5.10733603202113
-5.11390908316534
-6.38369275636462
-5.84901076836271
-6.05662006452688
-4.99344170057428
-5.78763111847412
-4.99199785596535
-7.75637707819569
-5.55752307261658
-6.43100687208553
-5.31983717782451
-5.09933163730803
-6.82788345068979
-5.08047715585125
-8.22035891784031
-6.21476703335527
-5.55479615984399
-5.17176292083664
-6.14034698178552
-5.69535731581546
-8.15303314684190
-5.41862484414519
-5.00257235808503
-6.70988148235508
-7.58625037360842
-5.01643962521830
-5.41990367968763
-8.47677297560147
-5.15108045255445
-5.18027172418933
-5.16148567409727
-6.32298741442733
-5.15108045255445
-5.83769563804743
-5.26329520988602
-5.03257777201950
-6.92554716514678
-6.62939605516429
-5.03257777201950
-5.90374005116514
-5.76362660818112
-5.31983717782451
-5.05510283515346
-5.12291527799347
-5.21967131574082
-6.43100687208553
-5.35783455449304
-5.01828430400468
-5.07577137195866
-5.10733603202113
-5.59640489246986
-8.95846078119429
-5.19308263918573
-6.58860985299427
-7.90886135156333
-5.30206691272980
-5.45106127556075
-5.09158039486178
-5.71751746533832
-6.62939605516429
-5.18027172418933
-7.44099049738079
-5.16056579368503
-6.70988148235508
-6.29551127641803
-6.14034698178552
-5.07176434879255
-6.53318876960607
-5.21967131574082
-6.70988148235508
-5.20412779357273
-7.54892193140855
-5.03152683261337
-6.25428550720597
-9.11424059915348
-5.20412779357273
-7.20189083262540
-5.00071636066559
-5.93237573853915
-5.03922555633492
-5.70228895407641
-5.53656884032274
-9.92268187661073
-7.90886135156333
-5.10733603202113
-5.57673446677950
-5.69535731581546
-7.54892193140855
-4.99130619925982
-5.01828430400468
-5.40293020047508
-5.86382563087201
-5.37254318143314
-5.70228895407641
-6.25428550720597
-5.09320624545297
-5.67375970398803
-5.01298427676307
-5.00785428291209
-5.31983717782451
-6.07137439275960
-6.25428550720597
-5.01166516545307
-5.37254318143314
-5.12154118775426
-6.84828910707572
-5.81230959621453
-5.74856134261668
-5.86382563087201
-5.00409382089686
-7.75637707819569
-5.28886094729677
-5.13217684383080
-10.3968247113820
-6.51627567180186
-6.02398313831950
-5.50134646470988
-5.57673446677950
-5.45106127556075
-7.71277287983986
-4.99130619925982
-5.05610017371198
-5.07278224948403
-5.28886094729677
-7.07633222900440
-6.19968910242193
-5.03922555633492
-6.53318876960607
-5.26910497419410
-6.33859130416308
-5.31556155244361
-4.99199785596535
-5.50134646470988
-7.31426493096004
-5.04479595217692
-6.70988148235508
-5.18027172418933
-6.21476703335527
-6.90399653276942
-5.20412779357273
-5.01643962521830
-5.34343922593815
-5.94709182707380
-6.29551127641803
-4.99779312084482
-5.50248722537883
-5.27593859592985
-5.17176292083664
-5.06988138585085
-6.02398313831950
-5.76362660818112
-5.18027172418933
-6.84828910707572
-7.75637707819569
-5.12409416594028
-7.75637707819569
-5.14169273600067
-5.74026498865787
-5.05610017371198
-5.61655155353421
-6.32298741442733
-7.28489137428165
-5.83769563804743
-7.20189083262540
-5.25710066668114
-5.03922555633492
-6.53318876960607
-6.33859130416308
-5.31983717782451
-7.90886135156333
-5.00789793378794
-5.81230959621453
-7.07633222900440
-5.09933163730803
-5.45140308217182
-6.62939605516429
-5.55479615984399
-5.26329520988602
-6.17682597241106
-5.25710066668114
-7.28489137428165
-6.62939605516429
-5.67375970398803
-5.00071636066559
-6.05662006452688
-8.15303314684190
-5.03152683261337
-5.77263888811792
-5.01643962521830
-5.04479595217692
-6.36783898531163
-7.54892193140855
-5.84901076836271
-5.15108045255445
-5.12291527799347
-5.03152683261337
-5.43466534488555
-7.54892193140855
-5.17029602854757
-5.81230959621453
-7.28489137428165
-5.00071636066559
-5.65834851335549
-6.16186312454155
-5.14169273600067
-5.43466534488555
-5.02817136075981
-5.10515980564389
-4.99199785596535
-5.50134646470988
-5.08844088790029
-5.04479595217692
-6.41485669516297
-5.17176292083664
-5.16148567409727
-5.20412779357273
-6.84828910707572
-5.11390908316534
-8.47677297560147
-6.00714656617965
-5.07278224948403
-5.02694485825382
-5.03922555633492
-5.12154118775426
-5.70228895407641
-5.20412779357273
-7.20189083262540
-5.07278224948403
-5.57673446677950
-4.99136175749054
-5.74856134261668
-5.90374005116514
-5.20412779357273
-5.79738389242478
-5.90374005116514
-5.16148567409727
-6.32298741442733
-5.22699833720945
-5.50248722537883
-5.21543225454480
-5.74856134261668
-5.10515980564389
-5.14169273600067
-5.02817136075981
-8.47677297560147
-8.22035891784031
-5.25117651976908
-5.20412779357273
-6.75720091817826
-5.14169273600067
-5.10515980564389
-6.00714656617965
-5.18229486156520
-5.21543225454480
-5.57673446677950
-5.03257777201950
-5.11390908316534
-5.61655155353421
-5.14169273600067
-5.65834851335549
-5.07278224948403
-5.77263888811792
-4.99779312084482
-5.20412779357273
-5.74856134261668
-5.20412779357273
-6.84828910707572
-5.50248722537883
-5.07278224948403
-5.34343922593815
-7.07633222900440
-5.26329520988602
-5.45140308217182
-6.51627567180186
-5.09666952447700
-5.37254318143314
-7.54892193140855
-5.17029602854757
-5.12291527799347
-5.10515980564389
-6.38369275636462
-5.20412779357273
-4.99136175749054
-5.31556155244361
-5.20412779357273
-5.00409382089686
-7.00936939204582
-5.08047715585125
-5.70228895407641
-5.40293020047508
-5.14169273600067
-5.16148567409727
-5.21967131574082
-6.19968910242193
-4.99598276949468
-7.10096022768944
-5.16148567409727
-5.03853174692434
-6.51627567180186
-5.13284418153096
-6.29551127641803
-5.05610017371198
-5.43466534488555
-5.23882873954620
-5.18229486156520
-5.12291527799347
-5.32935034994061
-5.18229486156520
-5.31556155244361
-6.32298741442733
-5.01828430400468
-5.10515980564389
-5.20412779357273
-5.97662907027328
-6.29551127641803
-5.05610017371198
-5.05821825973561
-5.13456432304239
-5.18229486156520
-5.05610017371198
-5.12291527799347
-5.19308263918573
-6.32298741442733
-6.75720091817826
-6.75720091817826
-7.20189083262540
-5.35783455449304
-6.41485669516297
-5.61655155353421
-5.19308263918573
-5.02694485825382
-5.12154118775426
-5.26329520988602
-5.04479595217692
-5.10107981553064
-9.11424059915348
-5.11390908316534
-5.12291527799347
-5.45106127556075
-5.07278224948403
-5.63719285666058
-5.03257777201950
-6.51627567180186
-9.92268187661073
-5.43466534488555
-6.92554716514678
-6.16186312454155
-6.48075380837200
-5.00409382089686
-4.99950732630535
-5.08844088790029
-5.14169273600067
-5.00425486227822
-5.18229486156520
-8.47677297560147
-5.26910497419410
-5.25117651976908
-5.35783455449304
-5.19308263918573
-5.09666952447700
-6.23906489181530
-6.16186312454155
-7.00936939204582
-5.02694485825382
-5.26329520988602
-5.18229486156520
-5.90374005116514
-8.22035891784031
-5.94709182707380
-5.01042700035724
-5.05821825973561
-5.13456432304239
-9.92268187661073
-5.05610017371198
-5.08844088790029
-5.07278224948403
-5.90374005116514
-6.70988148235508
-6.14034698178552
-6.58860985299427
-6.41485669516297
-5.07278224948403
-5.34690068329363
-8.15303314684190
-5.09666952447700
-6.58860985299427
-5.53875461746045
-5.53875461746045
-5.10107981553064
-7.07633222900440
-5.96192408850463
-5.90374005116514
-5.65834851335549
-5.93237573853915
-5.21543225454480
-6.09042363955753
-5.90374005116514
-6.02398313831950
-6.43100687208553
-5.45140308217182
-5.35783455449304
-4.99344170057428
-5.77263888811792
-6.75720091817826
-5.05610017371198
-5.12291527799347
-5.01828430400468
-5.05061968450442
-5.67375970398803
-5.38975063026276
-5.09666952447700
-5.25092654212510
-6.77665157506605
-5.00212903520505
-5.65834851335549
-5.14169273600067
-5.26329520988602
-6.17682597241106
-5.21543225454480
-6.41485669516297
-5.00425486227822
-5.52041403785752
-5.05610017371198
-6.62939605516429
-4.99779312084482
-5.26329520988602
-5.04479595217692
-7.28489137428165
-5.70228895407641
-7.00936939204582
-5.61655155353421
-5.05821825973561
-7.90886135156333
-5.25092654212510
-7.28489137428165
-5.12154118775426
-6.90399653276942
-5.74856134261668
-4.99779312084482
-5.57673446677950
-5.25092654212510
-5.19308263918573
-8.57049734445018
-5.79738389242478
-5.94709182707380
-10.3968247113820
-5.91847886148622
-5.08047715585125
-5.15108045255445
-5.84901076836271
-5.78763111847412
-6.51627567180186
-5.55752307261658
-5.21543225454480
-5.10515980564389
-5.34690068329363
-5.00789793378794
-5.53875461746045
-4.99130619925982
-8.47677297560147
-5.46782284937379
-5.25092654212510
-5.14183983462523
-5.23387832633689
-5.30206691272980
-4.99598276949468
-5.20412779357273
-6.21476703335527
-5.38757244523019
-5.45140308217182
-6.32298741442733
-5.13456432304239
-5.28886094729677
-5.05610017371198
-5.81230959621453
-5.03257777201950
-5.14169273600067
-5.08844088790029
-5.53875461746045
-6.07137439275960
-6.14034698178552
-5.17176292083664
-6.62939605516429
-6.33859130416308
-5.96192408850463
-6.90399653276942
-5.14169273600067
-5.35783455449304
-4.99950732630535
-5.17029602854757
-6.38369275636462
-7.58625037360842
-5.08047715585125
-5.84901076836271
-6.16186312454155
-6.53318876960607
-5.04479595217692
-7.07633222900440
-6.84828910707572
-6.10522717393413
-7.28489137428165
-5.12291527799347
-5.17176292083664
-4.99209347769937
-5.76362660818112
-5.05610017371198
-5.74856134261668
-4.99130619925982
-5.16073089271126
-5.04479595217692
-6.75720091817826
-7.07633222900440
-5.23387832633689
-6.29551127641803
-5.02164534650012
-6.32298741442733
-5.12291527799347
-5.06536080879907
-5.26329520988602
-5.40293020047508
-5.57673446677950
-7.28489137428165
-4.99598276949468
-5.20412779357273
-5.12291527799347
-5.18229486156520
-5.00425486227822
-4.99352213188523
-4.99344170057428
-6.69123268526911
-5.26329520988602
-5.31556155244361
-5.70228895407641
-5.09666952447700
-6.51627567180186
-4.99130619925982
-5.12409416594028
-5.20412779357273
-5.90374005116514
-5.14169273600067
-5.24535961074311
-5.04055677987655
-5.63216120893115
-5.19308263918573
-5.53875461746045
-5.10515980564389
-5.18229486156520
-5.03257777201950
-6.32298741442733
-5.70228895407641
-5.84901076836271
-5.27593859592985
-7.54892193140855
-5.53656884032274
-6.02398313831950
-5.05136089236421
-5.50134646470988
-5.02164534650012
-6.02398313831950
-5.16148567409727
-7.31426493096004
-5.25117651976908
-5.70228895407641
-5.08844088790029
-5.05821825973561
-5.25092654212510
-5.25092654212510
-5.20412779357273
-6.62939605516429
-5.14169273600067
-5.34343922593815
-4.99209347769937
-5.51875677948573
-7.28489137428165
-5.02694485825382
-5.05821825973561
-5.01828430400468
-4.99950732630535
-6.51627567180186
-5.01669329527898
-6.23906489181530
-5.04055677987655
-5.61655155353421
-7.96163652320770
-4.99130619925982
-5.13217684383080
-5.03922555633492
-5.10515980564389
-5.19308263918573
-5.18229486156520
-5.10515980564389
-5.34343922593815
-5.07278224948403
-5.31556155244361
-5.01828430400468
-7.71277287983986
-5.26910497419410
-9.92268187661073
-5.93237573853915
-6.23906489181530
-5.96192408850463
-5.28886094729677
-5.04479595217692
-5.55752307261658
-5.07278224948403
-5.06536080879907
-6.32298741442733
-5.65834851335549
-5.01828430400468
-4.99136175749054
-5.61655155353421
-5.38975063026276
-7.90886135156333
-5.05821825973561
-6.21476703335527
-5.05610017371198
-5.71751746533832
-5.04055677987655
-7.00936939204582
-5.05821825973561
-6.46425345724625
-5.01828430400468
-5.01669329527898
-5.57673446677950
-5.03257777201950
-5.27593859592985
-5.13217684383080
-5.61655155353421
-5.00071636066559
-5.02164534650012
-5.07577137195866
-5.45106127556075
-4.99950732630535
-5.79738389242478
-4.99209347769937
-5.25092654212510
-5.67375970398803
-5.00409382089686
-4.99344170057428
-6.53318876960607
-4.99199785596535
-7.07633222900440
-5.14169273600067
-5.43466534488555
-5.68003965378058
-5.19308263918573
-5.18229486156520
-5.02694485825382
-6.32298741442733
-5.38975063026276
-6.62939605516429
-7.54892193140855
-6.98643416291337
-5.00409382089686
-5.04479595217692
-5.61655155353421
-5.37254318143314
-8.47677297560147
-5.37254318143314
-5.57673446677950
-5.06318199433923
-5.84901076836271
-5.13217684383080
-5.25092654212510
-5.20412779357273
-5.63719285666058
-5.02164534650012
-5.79738389242478
-5.01828430400468
-5.48496095989311
-5.96192408850463
-5.10515980564389
-6.64736822112434
-4.99779312084482
-5.20412779357273
-6.84828910707572
-5.01042700035724
-7.28489137428165
-5.07577137195866
-5.04479595217692
-10.3968247113820
-4.99199785596535
-6.14034698178552
-5.03257777201950
-8.47677297560147
-5.16148567409727
-4.99950732630535
-5.18100406426749
-5.03257777201950
-4.99598276949468
-5.57673446677950
-4.99209347769937
-5.14169273600067
-5.00409382089686
-5.90374005116514
-5.06536080879907
-5.45106127556075
-5.23882873954620
-5.27593859592985
-9.11424059915348
-5.07278224948403
-5.05136089236421
-5.28886094729677
-7.96163652320770
-5.01166516545307
-5.28886094729677
-7.00936939204582
-7.28489137428165
-5.16148567409727
-6.32298741442733
-5.20412779357273
-5.30206691272980
-8.22035891784031
-5.26329520988602
-5.55752307261658
-7.44099049738079
-6.12547471078106
-5.18229486156520
-6.14034698178552
-6.02398313831950
-8.47677297560147
-5.34343922593815
-5.07278224948403
-5.28886094729677
-6.62939605516429
-5.02164534650012
-6.82788345068979
-5.02817136075981
-5.22699833720945
-7.90886135156333
-5.70228895407641
-9.11424059915348
-5.20412779357273
-5.25092654212510
-5.19049383143371
-5.50248722537883
-5.24535961074311
-4.99535592924962
-7.10096022768944
-5.25092654212510
-5.12291527799347
-5.01669329527898
-5.52041403785752
-4.99352213188523
-9.11424059915348
-6.32298741442733
-5.20412779357273
-6.64736822112434
-5.23882873954620
-6.02398313831950
-7.20189083262540
-5.22699833720945
-5.23882873954620
-7.28489137428165
-7.28489137428165
-5.18229486156520
-5.26329520988602
-6.19968910242193
-7.00936939204582
-7.54892193140855
-6.90399653276942
-5.45106127556075
-6.14034698178552
-6.70988148235508
-5.20412779357273
-8.22035891784031
-5.70228895407641
-5.30673769488539
-6.51627567180186
-5.78763111847412
-5.86382563087201
-5.20096367478467
-5.43466534488555
-5.22699833720945
-6.12547471078106
-5.65834851335549
-5.00409382089686
-5.68003965378058
-5.04479595217692
-5.20412779357273
-7.71277287983986
-5.07278224948403
-5.53875461746045
-6.70988148235508
-5.87596700016694
-5.37515764940107
-5.53875461746045
-7.58625037360842
-5.01210472863004
-9.11424059915348
-5.16148567409727
-5.08844088790029
-5.03257777201950
-5.26329520988602
-4.99598276949468
-7.07633222900440
-7.54892193140855
-5.12291527799347
-5.00511801473221
-5.46782284937379
-5.16148567409727
-7.40820121522136
-5.41862484414519
-7.75637707819569
-7.44099049738079
-5.05821825973561
-5.53875461746045
-9.11424059915348
-5.12291527799347
-5.13284418153096
-6.62939605516429
-5.55479615984399
-7.44099049738079
-5.79738389242478
-5.48432521953712
-6.58860985299427
-5.00362315802151
-5.50248722537883
-6.14034698178552
-5.84901076836271
-5.04479595217692
-5.61655155353421
-6.51627567180186
-5.16056579368503
-9.11424059915348
-5.48496095989311
-6.57121062540417
-5.93237573853915
-6.09042363955753
-5.25092654212510
-5.55752307261658
-6.16186312454155
-6.41485669516297
-6.70988148235508
-5.03257777201950
-5.23882873954620
-6.90399653276942
-5.15146238498540
-5.50248722537883
-6.84828910707572
-5.20096367478467
-7.20189083262540
-5.38757244523019
-6.09042363955753
-5.03257777201950
-5.17176292083664
-5.14169273600067
-5.20412779357273
-5.04479595217692
-5.23882873954620
-5.04055677987655
-7.00936939204582
-6.23906489181530
-5.20412779357273
-7.44099049738079
-7.31426493096004
-5.14169273600067
-6.16186312454155
-5.17176292083664
-5.46782284937379
-5.90374005116514
-5.23882873954620
-5.99243985766153
-6.21476703335527
-5.19308263918573
-7.28489137428165
-5.23387832633689
-7.44099049738079
-7.07633222900440
-6.64736822112434
-5.17176292083664
-7.28489137428165
-7.28489137428165
-7.44099049738079
-5.14169273600067
-5.40293020047508
-5.06536080879907
-5.22699833720945
-7.17516447766242
-6.23906489181530
-8.47677297560147
-5.57673446677950
-5.25092654212510
-5.90374005116514
-5.37254318143314
-8.47677297560147
-6.23906489181530
-5.23882873954620
-5.82282929665778
-5.05821825973561
-5.84901076836271
-6.84828910707572
-5.70228895407641
-5.09158039486178
-5.43466534488555
-7.28489137428165
-5.01210472863004
-7.07633222900440
-4.99209347769937
-5.02817136075981
-5.04479595217692
-5.31556155244361
-4.99209347769937
-5.91847886148622
-5.53875461746045
-8.95846078119429
-10.3968247113820
-7.00936939204582
-5.79738389242478
-5.16148567409727
-5.93237573853915
-5.93237573853915
-7.07633222900440
-7.00936939204582
-6.75720091817826
-5.15146238498540
-6.29551127641803
-5.59255518496811
-5.19049383143371
-5.99243985766153
-5.65270151509670
-5.21543225454480
-5.28886094729677
-5.57673446677950
-6.03870577866987
-6.41485669516297
-7.44099049738079
-5.27593859592985
-5.41862484414519
-7.96163652320770
-5.16148567409727
-6.23906489181530
-8.95846078119429
-5.84901076836271
-8.47677297560147
-5.18229486156520
-7.28489137428165
-5.00789793378794
-6.16186312454155
-7.07633222900440
-5.17176292083664
-7.90886135156333
-5.05136089236421
-6.32298741442733
-5.59640489246986
-6.16186312454155
-5.18229486156520
-5.21543225454480
-5.25092654212510
-7.28489137428165
-5.06536080879907
-5.14169273600067
-5.04479595217692
-5.38757244523019
-5.05821825973561
-9.11424059915348
-5.43466534488555
-7.54892193140855
-5.14183983462523
-6.57121062540417
-6.75720091817826
-5.27593859592985
-5.45106127556075
-6.09042363955753
-5.38757244523019
-5.12291527799347
-8.47677297560147
-6.23906489181530
-5.23882873954620
-7.40820121522136
-5.02028740313385
-5.41862484414519
-5.43548053988536
-5.18229486156520
-6.70988148235508
-7.96163652320770
-5.18229486156520
-5.38757244523019
-7.44099049738079
-5.20412779357273
-5.79738389242478
-6.84828910707572
-5.02817136075981
-5.59640489246986
-6.05662006452688
-6.32298741442733
-6.23906489181530
-5.57673446677950
-5.26329520988602
-6.62939605516429
-6.75720091817826
-5.01298427676307
-6.23906489181530
-5.17176292083664
-5.65834851335549
-4.99209347769937
-5.18027172418933
-6.90399653276942
-5.23882873954620
-5.28886094729677
-7.07633222900440
-5.14169273600067
-7.75637707819569
-5.16148567409727
-5.07577137195866
-5.05821825973561
-6.03870577866987
-5.16148567409727
-6.16186312454155
-7.07633222900440
-5.10733603202113
-6.92554716514678
-6.38369275636462
-6.14034698178552
-5.55752307261658
-5.25710066668114
-8.57049734445018
-7.96163652320770
-5.23882873954620
-5.50134646470988
-5.74856134261668
-9.92268187661073
-5.22265369247406
-7.00936939204582
-7.17516447766242
-5.72512077907353
-5.55479615984399
-6.14034698178552
-7.20189083262540
-5.34343922593815
-5.37254318143314
-5.37254318143314
-5.21543225454480
-5.13217684383080
-5.17176292083664
-6.62939605516429
-5.05610017371198
-5.74026498865787
-5.00409382089686
-6.10522717393413
-5.57673446677950
-7.28489137428165
-6.07137439275960
-6.53318876960607
-6.70988148235508
-6.41485669516297
-6.23906489181530
-5.93237573853915
-7.90886135156333
-5.16148567409727
-5.05610017371198
-5.03257777201950
-7.90886135156333
-5.23882873954620
-5.06988138585085
-5.82282929665778
-5.89073905997153
-6.46425345724625
-6.33859130416308
-5.87596700016694
-7.75637707819569
-5.40293020047508
-5.50248722537883
-6.09042363955753
-6.70988148235508
-5.48432521953712
-5.45106127556075
-5.04479595217692
-5.70228895407641
-6.84828910707572
-6.23906489181530
-7.75637707819569
-5.23882873954620
-6.09042363955753
-6.09042363955753
-7.10096022768944
-7.96163652320770
-5.96192408850463
-5.23882873954620
-5.22265369247406
-6.07137439275960
-5.30206691272980
-5.74856134261668
-5.16148567409727
-7.90886135156333
-5.02817136075981
-5.31556155244361
-5.97662907027328
-5.10515980564389
-6.64736822112434
-6.90399653276942
-7.58625037360842
-5.57673446677950
-5.87596700016694
-5.33322291136225
-5.68003965378058
-5.70228895407641
-5.20412779357273
-5.57345314884296
-5.07278224948403
-5.07577137195866
-4.99352213188523
-6.36783898531163
-5.03257777201950
-8.95846078119429
-5.34343922593815
-5.70228895407641
-5.45106127556075
-5.48432521953712
-7.54892193140855
-5.70228895407641
-5.37254318143314
-6.84828910707572
-6.51627567180186
-7.31426493096004
-7.40820121522136
-6.43100687208553
-5.00409382089686
-6.41485669516297
-5.14169273600067
-6.84828910707572
-7.28489137428165
-9.92268187661073
-5.15108045255445
-5.35783455449304
-5.27593859592985
-6.16186312454155
-5.37254318143314
-5.40293020047508
-6.00714656617965
-5.25710066668114
-5.20412779357273
-6.32298741442733
-5.07278224948403
-4.99199785596535
-5.90374005116514
-8.15303314684190
-4.99136175749054
-5.34343922593815
-6.62939605516429
-5.32935034994061
-6.64736822112434
-5.15108045255445
-7.71277287983986
-5.74856134261668
-5.05821825973561
-6.07137439275960
-6.02398313831950
-6.28011675910081
-5.20412779357273
-7.75637707819569
-5.70228895407641
-5.10107981553064
-5.04479595217692
-5.82282929665778
-5.46782284937379
-5.05061968450442
-5.27593859592985
-6.28011675910081
-5.40293020047508
-7.96163652320770
-5.79738389242478
-5.46782284937379
-7.71277287983986
-5.35783455449304
-5.10515980564389
-6.92554716514678
-5.50134646470988
-5.04479595217692
-5.55752307261658
-5.96192408850463
-6.21476703335527
-5.90374005116514
-6.70988148235508
-8.57049734445018
-6.90399653276942
-5.26329520988602
-5.57673446677950
-5.79738389242478
-7.10096022768944
-5.06988138585085
-5.16056579368503
-6.58860985299427
-5.10733603202113
-5.07685102617257
-5.05136089236421
-5.26329520988602
-5.14169273600067
-6.41485669516297
-7.07633222900440
-5.57673446677950
-5.74856134261668
-5.43466534488555
-8.22035891784031
-7.96163652320770
-6.16186312454155
-6.02398313831950
-8.47677297560147
-5.02164534650012
-5.06988138585085
-5.26329520988602
-8.22035891784031
-5.65834851335549
-5.13456432304239
-5.00789793378794
-5.34690068329363
-5.46782284937379
-5.82282929665778
-5.07278224948403
-6.69123268526911
-5.25092654212510
-7.54892193140855
-6.62939605516429
-5.02164534650012
-5.59255518496811
-5.67375970398803
-7.54892193140855
-5.01828430400468
-5.84901076836271
-6.62939605516429
-5.43466534488555
-5.70228895407641
-5.20412779357273
-5.83769563804743
-6.62939605516429
-5.93237573853915
-5.21543225454480
-5.53875461746045
-6.41485669516297
-5.02028740313385
-5.11390908316534
-6.02398313831950
-5.07278224948403
-7.90886135156333
-6.57121062540417
-8.22035891784031
-7.31426493096004
-7.20189083262540
-5.05610017371198
-5.08047715585125
-5.46782284937379
-5.31556155244361
-5.09320624545297
-5.61655155353421
-5.28886094729677
-5.84901076836271
-5.25092654212510
-5.10515980564389
-5.35783455449304
-7.20189083262540
-5.08844088790029
-6.38369275636462
-7.00936939204582
-6.51627567180186
-7.71277287983986
-5.57673446677950
-5.18229486156520
-5.12291527799347
-5.37965016741245
-5.12291527799347
-5.61655155353421
-5.46782284937379
-5.77263888811792
-5.27593859592985
-5.28886094729677
-7.58625037360842
-5.79738389242478
-5.01828430400468
-5.74856134261668
-6.16186312454155
-5.26329520988602
-7.58625037360842
-5.05821825973561
-7.07633222900440
-5.12291527799347
-5.05821825973561
-6.41485669516297
-5.70228895407641
-9.11424059915348
-5.07278224948403
-6.09042363955753
-5.61655155353421
-5.10515980564389
-5.15146238498540
-5.17176292083664
-6.90399653276942
-5.84901076836271
-6.12547471078106
-4.99130619925982
-5.18229486156520
-6.03870577866987
-5.02817136075981
-6.41485669516297
-7.31426493096004
-5.50134646470988
-5.65834851335549
-5.05610017371198
-5.05821825973561
-5.30206691272980
-5.96192408850463
-5.05821825973561
-6.14034698178552
-6.07137439275960
-9.11424059915348
-8.47677297560147
-5.37254318143314
-5.86382563087201
-6.90399653276942
-5.17176292083664
-5.22699833720945
-5.18100406426749
-5.05610017371198
-5.70228895407641
-5.35783455449304
-5.07278224948403
-5.18027172418933
-5.40293020047508
-7.75637707819569
-6.90399653276942
-6.23906489181530
-5.07577137195866
-5.23882873954620
-6.75720091817826
-5.00212903520505
-5.23882873954620
-6.14034698178552
-5.08047715585125
-5.70228895407641
-5.40293020047508
-6.28011675910081
-5.12291527799347
-5.17029602854757
-5.14169273600067
-5.08844088790029
-6.90399653276942
-5.17176292083664
-6.12547471078106
-6.84828910707572
-5.10515980564389
-8.95846078119429
-5.05821825973561
-6.62939605516429
-5.17176292083664
-5.22699833720945
-5.34343922593815
-4.99130619925982
-5.82282929665778
-5.07577137195866
-5.04055677987655
-6.41485669516297
-5.25092654212510
-5.84901076836271
-5.05610017371198
-5.23882873954620
-5.22699833720945
-6.32298741442733
-5.28886094729677
-5.43466534488555
-7.58625037360842
-6.75720091817826
-5.61655155353421
-5.14169273600067
-7.71277287983986
-5.15146238498540
-5.12291527799347
-5.20412779357273
-5.04055677987655
-5.07577137195866
-5.01828430400468
-5.05821825973561
-4.99199785596535
-5.07278224948403
-8.47677297560147
-9.92268187661073
-5.22699833720945
-5.36087670905935
-5.40293020047508
-4.99598276949468
-5.00409382089686
-5.03257777201950
-9.11424059915348
-7.00936939204582
-4.99344170057428
-5.21543225454480
-7.54892193140855
-5.14169273600067
-5.02817136075981
-7.07633222900440
-5.50248722537883
-5.14169273600067
-5.83769563804743
-4.99779312084482
-5.05610017371198
-6.43100687208553
-4.99344170057428
-5.21543225454480
-5.87596700016694
-5.05610017371198
-6.09042363955753
-5.20412779357273
-5.20412779357273
-5.01669329527898
-5.03257777201950
-5.01210472863004
-5.65834851335549
-5.26329520988602
-5.16148567409727
-4.99598276949468
-5.04055677987655
-6.90399653276942
-5.07278224948403
-5.03257777201950
-5.05610017371198
-5.01669329527898
-5.21543225454480
-6.57121062540417
-5.01828430400468
-5.09666952447700
-6.05662006452688
-5.07577137195866
-5.04479595217692
-5.02817136075981
-5.05610017371198
-4.99130619925982
-5.02694485825382
-5.03257777201950
-5.08844088790029
-6.92554716514678
-8.22035891784031
-5.37254318143314
-5.51875677948573
-5.18229486156520
-4.99130619925982
-5.43466534488555
-5.16148567409727
-5.05821825973561
-6.58860985299427
-7.28489137428165
-5.08047715585125
-5.50248722537883
-5.22699833720945
-5.53875461746045
-5.10107981553064
-7.54892193140855
-5.28886094729677
-4.99209347769937
-6.92554716514678
-4.99779312084482
-5.00425486227822
-7.58625037360842
-5.02817136075981
-5.79738389242478
-5.96192408850463
-5.05610017371198
-9.11424059915348
-5.43466534488555
-5.08844088790029
-4.99950732630535
-7.75637707819569
-5.63719285666058
-5.19308263918573
-8.47677297560147
-5.57673446677950
-5.05610017371198
-4.99950732630535
-6.36783898531163
-5.14169273600067
-5.03257777201950
-5.08844088790029
-5.00071636066559
-5.16148567409727
-6.33859130416308
-9.92268187661073
-5.15146238498540
-5.16148567409727
-5.31556155244361
-5.61655155353421
-5.00409382089686
-6.23906489181530
-5.40293020047508
-6.48075380837200
-5.99243985766153
-6.62939605516429
-6.07137439275960
-6.69123268526911
-5.03853174692434
-5.10733603202113
-8.15303314684190
-5.63216120893115
-6.48075380837200
-5.19308263918573
-5.20096367478467
-7.00936939204582
-6.53318876960607
-5.96192408850463
-5.90374005116514
-5.16148567409727
-6.51627567180186
-6.51627567180186
-5.34343922593815
-8.95846078119429
-5.50248722537883
-5.22699833720945
-7.75637707819569
-4.99199785596535
-5.16148567409727
-7.90886135156333
-5.05821825973561
-5.77263888811792
-6.57121062540417
-5.27593859592985
-5.15146238498540
-5.57673446677950
-6.32298741442733
-6.23906489181530
-7.75637707819569
-6.09042363955753
-5.02164534650012
-5.43466534488555
-6.75720091817826
-7.07633222900440
-5.26329520988602
-5.12291527799347
-9.11424059915348
-5.00235416901596
-6.16186312454155
-6.90399653276942
-5.61655155353421
-5.08844088790029
-5.28886094729677
-4.99130619925982
-5.16148567409727
-5.17176292083664
-5.07278224948403
-5.10515980564389
-6.33859130416308
-5.21543225454480
-5.22699833720945
-5.53875461746045
-5.06536080879907
-8.47677297560147
-5.31556155244361
-5.17176292083664
-5.74856134261668
-7.00936939204582
-5.20412779357273
-6.62939605516429
-7.54892193140855
-5.19308263918573
-5.07278224948403
-5.40293020047508
-5.18229486156520
-5.14169273600067
-7.28489137428165
-5.26329520988602
-7.20189083262540
-5.01210472863004
-6.51627567180186
-7.54892193140855
-5.00409382089686
-5.50134646470988
-6.09042363955753
-5.71751746533832
-5.52041403785752
-5.52041403785752
-6.25428550720597
-6.23906489181530
-6.90399653276942
-6.16186312454155
-5.04479595217692
-5.43466534488555
-6.02398313831950
-6.70988148235508
-6.32298741442733
-5.12291527799347
-9.11424059915348
-5.79738389242478
-5.00785428291209
-5.28886094729677
-5.01669329527898
-6.82788345068979
-5.10515980564389
-5.07278224948403
-5.01828430400468
-5.01828430400468
-5.50248722537883
-5.22699833720945
-5.43466534488555
-5.40293020047508
-5.20412779357273
-7.58625037360842
-5.79738389242478
-5.14169273600067
-7.96163652320770
-5.00071636066559
-5.18229486156520
-7.44099049738079
-5.04479595217692
-5.25092654212510
-6.33859130416308
-5.18229486156520
-5.61655155353421
-5.18229486156520
-5.05136089236421
-5.14169273600067
-5.18229486156520
-5.04479595217692
-6.90399653276942
-5.08844088790029
-5.11390908316534
-4.99598276949468
-6.90399653276942
-5.84901076836271
-4.99352213188523
-5.12291527799347
-5.22699833720945
-6.51627567180186
-6.75720091817826
-7.07633222900440
-9.11424059915348
-6.70988148235508
-5.59255518496811
-5.04479595217692
-5.50248722537883
-6.41485669516297
-6.75720091817826
-6.90399653276942
-8.47677297560147
-6.62939605516429
-5.10515980564389
-5.09666952447700
-5.41862484414519
-5.48496095989311
-5.03257777201950
-5.84901076836271
-4.99136175749054
-5.31556155244361
-5.17176292083664
-5.02817136075981
-5.12291527799347
-5.37254318143314
-5.10515980564389
-6.38369275636462
-8.47677297560147
-7.44099049738079
-5.79738389242478
-5.16148567409727
-5.72512077907353
-5.82282929665778
-5.31556155244361
-6.48075380837200
-5.08844088790029
-5.72512077907353
-5.20096367478467
-5.22699833720945
-5.30206691272980
-5.02907994803475
-5.28886094729677
-5.18229486156520
-9.11424059915348
-5.20412779357273
-6.51627567180186
-4.99199785596535
-5.74856134261668
-5.02164534650012
-5.40293020047508
-6.48075380837200
-5.05136089236421
-5.72512077907353
-6.62939605516429
-6.09042363955753
-6.82788345068979
-5.90374005116514
-7.17516447766242
-7.54892193140855
-8.15303314684190
-5.34343922593815
-5.26329520988602
-5.43466534488555
-5.63719285666058
-7.07633222900440
-5.16148567409727
-4.99209347769937
-5.59640489246986
-5.96192408850463
-5.41862484414519
-4.99130619925982
-5.10733603202113
-5.08844088790029
-5.14169273600067
-6.09042363955753
-4.99209347769937
-5.10515980564389
-5.37254318143314
-5.07278224948403
-5.55752307261658
-5.18229486156520
-6.14034698178552
-6.58860985299427
-4.99779312084482
-6.58860985299427
-5.53875461746045
-5.01669329527898
-7.75637707819569
-6.32298741442733
-5.34343922593815
-6.75720091817826
-5.34343922593815
-7.75637707819569
-5.06536080879907
-5.02817136075981
-5.37254318143314
-5.05821825973561
-6.92554716514678
-5.31556155244361
-5.27593859592985
-5.03257777201950
-5.14169273600067
-5.20412779357273
-5.70228895407641
-6.02398313831950
-5.50248722537883
-5.27593859592985
-5.32935034994061
-5.25092654212510
-5.20412779357273
-5.17176292083664
-7.28489137428165
-6.33859130416308
-6.48075380837200
-5.18229486156520
-5.04479595217692
-7.17516447766242
-6.46425345724625
-9.92268187661073
-5.04055677987655
-5.28886094729677
-5.14169273600067
-5.55479615984399
-5.40466326508785
-5.23882873954620
-5.02817136075981
-5.90374005116514
-5.10107981553064
-5.46782284937379
-5.05821825973561
-5.00071636066559
-5.07278224948403
-5.10515980564389
-5.07278224948403
-5.93237573853915
-5.26329520988602
-7.31426493096004
-6.38369275636462
-5.45106127556075
-5.17176292083664
-5.14169273600067
-5.03257777201950
-5.20412779357273
-5.53875461746045
-5.16148567409727
-5.97662907027328
-6.28011675910081
-5.10515980564389
-5.14169273600067
-5.16148567409727
-5.34343922593815
-5.12291527799347
-7.44099049738079
-7.90886135156333
-5.22699833720945
-5.05821825973561
-5.18229486156520
-5.10515980564389
-6.84828910707572
-5.05821825973561
-5.37254318143314
-5.70228895407641
-5.08047715585125
-5.23882873954620
-5.00071636066559
-5.08844088790029
-6.28011675910081
-7.54892193140855
-6.70988148235508
-5.34343922593815
-4.99535592924962
-5.18229486156520
-7.54892193140855
-5.65834851335549
-5.10107981553064
-5.10107981553064
-5.19308263918573
-5.28886094729677
-6.16186312454155
-5.51875677948573
-6.09042363955753
-5.05610017371198
-6.51627567180186
-5.16148567409727
-5.15146238498540
-5.02817136075981
-5.05610017371198
-5.53875461746045
-5.19308263918573
-9.92268187661073
-5.16148567409727
-5.07278224948403
-5.28886094729677
-5.27593859592985
-5.05821825973561
-7.17516447766242
-4.99209347769937
-5.50248722537883
-6.19968910242193
-5.35783455449304
-5.27593859592985
-5.19308263918573
-5.18229486156520
-7.00936939204582
-5.18229486156520
-5.08844088790029
-5.96192408850463
-5.37254318143314
-5.04479595217692
-5.08844088790029
-5.08844088790029
-6.75720091817826
-4.99535592924962
-6.02398313831950
-5.50248722537883
-5.05610017371198
-5.70228895407641
-5.08047715585125
-5.69535731581546
-5.77263888811792
-6.07137439275960
-5.46782284937379
-5.78763111847412
-5.78763111847412
-5.07278224948403
-5.02164534650012
-6.75720091817826
-6.09042363955753
-5.18229486156520
-5.18229486156520
-6.51627567180186
-5.15146238498540
-5.08047715585125
-6.32298741442733
-4.99344170057428
-7.54892193140855
-5.00789793378794
-5.81230959621453
-5.19049383143371
-7.10096022768944
-5.68003965378058
-5.04055677987655
-5.99243985766153
-5.10107981553064
-5.10515980564389
-5.97662907027328
-7.44099049738079
-5.01643962521830
-5.34343922593815
-6.75720091817826
-5.57673446677950
-6.16186312454155
-5.30206691272980
-6.41485669516297
-5.38975063026276
-5.77263888811792
-5.97662907027328
-5.02164534650012
-5.15146238498540
-9.11424059915348
-5.41862484414519
-6.23906489181530
-6.02398313831950
-5.57673446677950
-6.02398313831950
-5.15146238498540
-6.41485669516297
-5.40293020047508
-4.99136175749054
-5.65270151509670
-5.43548053988536
-7.75637707819569
-6.09042363955753
-6.75720091817826
-5.01669329527898
-5.52041403785752
-5.05821825973561
-5.21168294475957
-5.00071636066559
-5.28886094729677
-5.03152683261337
-5.26329520988602
-6.23906489181530
-7.20189083262540
-5.43466534488555
-4.99779312084482
-5.05821825973561
-5.20412779357273
-5.20412779357273
-7.20189083262540
-5.00409382089686
-5.04055677987655
-10.3968247113820
-5.05610017371198
-5.07577137195866
-5.52041403785752
-5.20412779357273
-5.46782284937379
-5.26329520988602
-5.26329520988602
-8.57049734445018
-5.07278224948403
-5.01210472863004
-7.28489137428165
-5.61655155353421
-5.61655155353421
-6.98643416291337
-6.28011675910081
-5.14169273600067
-5.08844088790029
-6.62939605516429
-5.14169273600067
-6.58860985299427
-5.79738389242478
-5.45106127556075
-5.07278224948403
-5.16148567409727
-5.09666952447700
-5.09666952447700
-5.34343922593815
-4.99779312084482
-6.32298741442733
-5.05821825973561
-5.23882873954620
-5.45140308217182
-5.02817136075981
-7.07633222900440
-5.08047715585125
-7.40820121522136
-5.93237573853915
-5.07577137195866
-5.05136089236421
-6.32298741442733
-5.03257777201950
-6.32298741442733
-6.70988148235508
-6.62939605516429
-5.46782284937379
-6.51627567180186
-6.10522717393413
-6.32298741442733
-6.07137439275960
-5.04055677987655
-5.70228895407641
-5.07577137195866
-5.77263888811792
-5.02817136075981
-5.61655155353421
-5.50248722537883
-6.51627567180186
-5.31556155244361
-5.10515980564389
-5.06536080879907
-6.51627567180186
-4.99136175749054
-5.78763111847412
-5.04055677987655
-6.16186312454155
-5.65834851335549
-6.98643416291337
-5.90374005116514
-5.00425486227822
-4.99136175749054
-5.02164534650012
-5.72512077907353
-5.05610017371198
-5.02694485825382
-6.10522717393413
-5.32935034994061
-5.14169273600067
-5.79738389242478
-5.00425486227822
-5.21543225454480
-6.23906489181530
-5.01210472863004
-7.07633222900440
-4.99136175749054
-5.94709182707380
-5.13217684383080
-5.03853174692434
-5.04479595217692
-4.99130619925982
-5.26329520988602
-5.04479595217692
-6.02398313831950
-5.05610017371198
-5.27593859592985
-5.00789793378794
-5.27593859592985
-5.15146238498540
-5.04055677987655
-5.14169273600067
-5.53875461746045
-5.14169273600067
-5.86382563087201
-6.17682597241106
-5.94709182707380
-5.11390908316534
-6.38369275636462
-5.07577137195866
-6.90399653276942
-5.04479595217692
-8.22035891784031
-5.08844088790029
-5.46768114764384
-7.44099049738079
-5.10515980564389
-5.21543225454480
-5.18229486156520
-6.33859130416308
-5.05610017371198
-5.19308263918573
-7.44099049738079
-5.14169273600067
-5.00071636066559
-5.05610017371198
-6.09042363955753
-5.05610017371198
-5.05821825973561
-5.93237573853915
-5.46782284937379
-5.28886094729677
-6.02398313831950
-5.04055677987655
-6.90399653276942
-5.22699833720945
-5.03853174692434
-7.20189083262540
-5.65834851335549
-5.25092654212510
-5.90374005116514
-6.02398313831950
-5.70228895407641
-5.18229486156520
-6.25428550720597
-5.74856134261668
-5.25710066668114
-5.05610017371198
-5.12291527799347
-5.00789793378794
-5.37254318143314
-6.32298741442733
-5.41862484414519
-9.92268187661073
-9.11424059915348
-5.15146238498540
-8.57049734445018
-6.32298741442733
-6.70988148235508
-4.99950732630535
-5.13217684383080
-5.18100406426749
-6.75720091817826
-4.99950732630535
-6.77665157506605
-6.51627567180186
-6.03870577866987
-5.14169273600067
-5.43466534488555
-6.09042363955753
-9.11424059915348
-6.84828910707572
-5.12154118775426
-5.05610017371198
-7.17516447766242
-5.31556155244361
-7.71277287983986
-6.19968910242193
-5.23882873954620
-5.05821825973561
-5.01669329527898
-5.04055677987655
-5.57673446677950
-7.28489137428165
-5.37254318143314
-5.26329520988602
-5.05821825973561
-5.96192408850463
-5.17176292083664
-5.13217684383080
-8.47677297560147
-9.11424059915348
-6.46425345724625
-5.82282929665778
-5.74856134261668
-6.32298741442733
-5.20412779357273
-5.84901076836271
-5.70228895407641
-5.04479595217692
-5.11390908316534
-5.19308263918573
-7.54892193140855
-6.16186312454155
-7.40820121522136
-5.76362660818112
-5.93237573853915
-6.32298741442733
-6.98643416291337
-6.46425345724625
-7.40820121522136
-4.99344170057428
-7.58625037360842
-4.99598276949468
-6.84828910707572
-5.01669329527898
-5.48432521953712
-6.90399653276942
-5.82282929665778
-5.20412779357273
-5.35783455449304
-6.21476703335527
-5.14169273600067
-5.40293020047508
-5.05610017371198
-5.38975063026276
-5.37254318143314
-6.92554716514678
-6.32298741442733
-5.43466534488555
-4.99209347769937
-6.90399653276942
-4.99535592924962
-5.37254318143314
-7.58625037360842
-5.76362660818112
-6.23906489181530
-6.98643416291337
-5.02164534650012
-5.53875461746045
-4.99598276949468
-5.01298427676307
-5.18229486156520
-5.13217684383080
-6.12547471078106
-6.98643416291337
-5.94709182707380
-9.11424059915348
-5.46782284937379
-5.61655155353421
-10.3968247113820
-4.99779312084482
-5.23882873954620
-5.28886094729677
-6.10522717393413
-7.40820121522136
-7.44099049738079
-5.74026498865787
-6.57121062540417
-5.20412779357273
-5.04479595217692
-5.12291527799347
-4.99130619925982
-6.69123268526911
-4.99779312084482
-5.08844088790029
-5.08844088790029
-5.12291527799347
-5.14169273600067
-5.27593859592985
-5.10515980564389
-6.09042363955753
-5.06536080879907
-5.14169273600067
-5.10515980564389
-5.10515980564389
-6.09042363955753
-5.07278224948403
-7.28489137428165
-4.99199785596535
-4.99950732630535
-6.43100687208553
-5.02450687530828
-6.16186312454155
-5.08844088790029
-6.28011675910081
-4.99352213188523
-4.99779312084482
-5.68003965378058
-5.12291527799347
-4.99779312084482
-5.46782284937379
-5.08844088790029
-5.00071636066559
-8.15303314684190
-5.10515980564389
-5.79738389242478
-5.31983717782451
-5.05821825973561
-5.32935034994061
-7.90886135156333
-5.79738389242478
-5.50248722537883
-5.25092654212510
-5.07278224948403
-4.99209347769937
-5.14169273600067
-5.04479595217692
-4.99209347769937
-4.99598276949468
-5.05610017371198
-5.34343922593815
-4.99209347769937
-6.75720091817826
-5.07278224948403
-5.07278224948403
-7.96163652320770
-5.02817136075981
-5.18229486156520
-5.01042700035724
-5.13456432304239
-5.04055677987655
-5.07278224948403
-5.04055677987655
-5.50248722537883
-5.07278224948403
-5.18229486156520
-5.34343922593815
-5.79738389242478
-5.17176292083664
-6.33859130416308
-5.25092654212510
-5.04479595217692
-5.19308263918573
-5.21543225454480
-5.08844088790029
-5.01210472863004
-7.71277287983986
-6.92554716514678
-6.23906489181530
-4.99779312084482
-5.79738389242478
-6.32298741442733
-5.08844088790029
-5.12291527799347
-5.00425486227822
-5.12291527799347
-5.12291527799347
-4.99352213188523
-5.01210472863004
-5.05821825973561
-6.16186312454155
-5.70228895407641
-4.99535592924962
-5.03257777201950
-9.92268187661073
-5.90374005116514
-5.20412779357273
-5.22699833720945
-4.99352213188523
-5.05821825973561
-4.99950732630535
-5.00071636066559
-5.12291527799347
-6.48075380837200
-5.12291527799347
-4.99352213188523
-5.79738389242478
-5.19308263918573
-7.28489137428165
-5.16148567409727
-5.03257777201950
-5.46782284937379
-5.01828430400468
-5.20412779357273
-5.05610017371198
-5.10107981553064
-5.05610017371198
-4.99130619925982
-5.00409382089686
-5.00409382089686
-6.41485669516297
-5.18229486156520
-4.99779312084482
-5.01669329527898
-5.14169273600067
-5.20412779357273
-7.20189083262540
-5.13217684383080
-5.12291527799347
-5.00789793378794
-5.05821825973561
-5.04055677987655
-8.57049734445018
-5.12291527799347
-5.10515980564389
-5.10515980564389
-5.14169273600067
-6.98643416291337
-4.99344170057428
-5.10515980564389
-5.05821825973561
-5.05610017371198
-5.57673446677950
-5.20412779357273
-5.10515980564389
-5.07278224948403
-5.22699833720945
-5.04479595217692
-5.00523015042078
-5.14169273600067
-5.02164534650012
-5.18229486156520
-5.53875461746045
-7.28489137428165
-5.65834851335549
-9.92268187661073
-5.04479595217692
-5.05610017371198
-4.99950732630535
-5.20412779357273
-5.02164534650012
-5.07278224948403
-5.01042700035724
-4.99209347769937
-4.99598276949468
-5.68003965378058
-5.03257777201950
-5.09666952447700
-5.08047715585125
-5.04055677987655
-5.02817136075981
-5.10107981553064
-5.08844088790029
-4.99352213188523
-4.99352213188523
-4.99779312084482
-5.79738389242478
-5.50248722537883
-5.04055677987655
-5.16148567409727
-5.14169273600067
-5.05610017371198
-6.10522717393413
-5.50248722537883
-8.47677297560147
-5.07278224948403
-5.37254318143314
-5.53875461746045
-5.26329520988602
-5.02164534650012
-5.05610017371198
-5.08844088790029
-8.47677297560147
-5.16148567409727
-4.99130619925982
-6.51627567180186
-4.99344170057428
-5.02817136075981
-5.21543225454480
-5.37254318143314
-5.05610017371198
-5.38757244523019
-5.01828430400468
-5.16148567409727
-5.65270151509670
-4.99136175749054
-7.44099049738079
-8.22035891784031
-5.63719285666058
-4.99199785596535
-5.74856134261668
-5.53656884032274
-7.96163652320770
-5.01042700035724
-5.07577137195866
-5.86382563087201
-5.96192408850463
-5.04055677987655
-5.20412779357273
-4.99598276949468
-4.99535592924962
-5.00789793378794
-7.31426493096004
-9.11424059915348
-5.14169273600067
-5.01669329527898
-5.02164534650012
-5.04055677987655
-5.09666952447700
-5.57673446677950
-6.23906489181530
-5.02694485825382
-5.63719285666058
-4.99199785596535
-6.32298741442733
-6.75720091817826
-5.01210472863004
-6.77665157506605
-5.52041403785752
-8.47677297560147
-5.02907994803475
-6.84828910707572
-5.00071636066559
-6.75720091817826
-5.18229486156520
-5.11390908316534
-5.01210472863004
-5.61655155353421
-5.07278224948403
-5.00789793378794
-5.61655155353421
-5.21543225454480
-5.08844088790029
-7.20189083262540
-5.14169273600067
-5.61655155353421
-5.63216120893115
-5.22699833720945
-5.04479595217692
-5.04055677987655
-5.17176292083664
-5.18229486156520
-6.48075380837200
-5.55479615984399
-5.37965016741245
-6.16186312454155
-4.99535592924962
-5.37254318143314
-7.58625037360842
-7.00936939204582
-5.00409382089686
-7.00936939204582
-8.22035891784031
-5.13217684383080
-4.99209347769937
-5.01042700035724
-5.05610017371198
-5.20412779357273
-6.23906489181530
-5.06536080879907
-8.15303314684190
-5.01669329527898
-5.02324541306247
-6.98643416291337
-5.02164534650012
-5.10733603202113
-5.05821825973561
-6.90399653276942
-5.00734986283603
-5.21543225454480
-5.15146238498540
-7.28489137428165
-5.08844088790029
-6.33859130416308
-4.99136175749054
-9.92268187661073
-5.12291527799347
-5.05610017371198
-5.16148567409727
-5.04479595217692
-4.99352213188523
-6.92554716514678
-5.18229486156520
-6.09042363955753
-5.76362660818112
-5.21543225454480
-5.01210472863004
-6.64736822112434
-5.02817136075981
-5.11390908316534
-5.79738389242478
-6.75720091817826
-5.00511801473221
-5.17176292083664
-8.47677297560147
-5.61655155353421
-5.20412779357273
-5.57673446677950
-6.51627567180186
-6.62939605516429
-5.03922555633492
-5.08844088790029
-5.20412779357273
-5.55479615984399
-5.53875461746045
-5.26329520988602
-7.10096022768944
-5.16148567409727
-5.65834851335549
-5.04479595217692
-5.79738389242478
-5.46782284937379
-6.62939605516429
-5.37254318143314
-5.26329520988602
-7.71277287983986
-5.82282929665778
-7.17516447766242
-7.00936939204582
-5.01643962521830
-5.25092654212510
-6.51627567180186
-5.89073905997153
-5.63719285666058
-6.69123268526911
-4.99598276949468
-6.12547471078106
-4.99136175749054
-5.81230959621453
-5.22699833720945
-5.25092654212510
-5.77263888811792
-7.44099049738079
-5.14169273600067
-7.07633222900440
-6.02398313831950
-5.03152683261337
-5.77263888811792
-6.90399653276942
-7.54892193140855
-5.08844088790029
-5.04055677987655
-5.96192408850463
-4.99344170057428
-5.89073905997153
-5.63719285666058
-5.20412779357273
-5.02164534650012
-5.18229486156520
-7.28489137428165
-7.58625037360842
-5.20412779357273
-5.63216120893115
-5.02907994803475
-4.99130619925982
-5.25092654212510
-5.32935034994061
-5.22699833720945
-8.47677297560147
-5.37254318143314
-5.13456432304239
-5.43466534488555
-5.08844088790029
-5.04479595217692
-5.08844088790029
-5.23882873954620
-5.10515980564389
-5.90374005116514
-8.95846078119429
-5.27593859592985
-6.09042363955753
-5.27593859592985
-5.25092654212510
-7.07633222900440
-5.18229486156520
-5.07278224948403
-6.90399653276942
-5.70228895407641
-5.10515980564389
-4.99950732630535
-7.17516447766242
-5.27593859592985
-7.90886135156333
-6.12547471078106
-7.28489137428165
-4.99209347769937
-7.07633222900440
-5.43466534488555
-5.93237573853915
-6.51627567180186
-7.07633222900440
-5.05136089236421
-6.62939605516429
-8.47677297560147
-5.04479595217692
-6.16186312454155
-6.62939605516429
-7.75637707819569
-5.27593859592985
-5.14169273600067
-4.99535592924962
-5.50134646470988
-5.14169273600067
-5.14169273600067
-5.01298427676307
-4.99136175749054
-9.11424059915348
-5.90374005116514
-5.04479595217692
-5.20412779357273
-6.32298741442733
-5.16148567409727
-5.50248722537883
-6.02398313831950
-5.12291527799347
-5.07278224948403
-5.43466534488555
-7.54892193140855
-5.25092654212510
-5.26329520988602
-6.75720091817826
-5.10515980564389
-9.92268187661073
-5.15146238498540
-5.57673446677950
-5.20412779357273
-6.64736822112434
-5.08844088790029
-5.07278224948403
-5.25710066668114
-4.99352213188523
-7.54892193140855
-5.34343922593815
-5.07278224948403
-5.08047715585125
-6.51627567180186
-7.07633222900440
-5.16148567409727
-10.3968247113820
-6.23906489181530
-5.19308263918573
-6.51627567180186
-5.46782284937379
-5.21967131574082
-5.71751746533832
-7.20189083262540
-5.70228895407641
-5.02817136075981
-5.32935034994061
-5.59640489246986
-5.19049383143371
-5.36087670905935
-5.20412779357273
-5.74856134261668
-5.00511801473221
-5.14169273600067
-5.31983717782451
-7.54892193140855
-6.58860985299427
-8.57049734445018
-6.57121062540417
-4.99209347769937
-5.03257777201950
-5.23882873954620
-5.03257777201950
-5.08844088790029
-5.05610017371198
-5.08047715585125
-4.99344170057428
-4.99209347769937
-5.01210472863004
-5.08844088790029
-7.10096022768944
-5.00409382089686
-5.61655155353421
-5.26329520988602
-5.08844088790029
-5.03152683261337
-7.28489137428165
-6.51627567180186
-5.14169273600067
-5.37254318143314
-5.17176292083664
-5.90374005116514
-5.01210472863004
-5.04055677987655
-5.08844088790029
-6.17682597241106
-5.17176292083664
-5.00789793378794
-6.51627567180186
-5.05821825973561
-5.07577137195866
-5.17176292083664
-4.99130619925982
-5.04055677987655
-5.15146238498540
-5.04055677987655
-5.55752307261658
-6.90399653276942
-5.02817136075981
-5.02694485825382
-5.20412779357273
-4.99209347769937
-5.01828430400468
-5.26329520988602
-5.52041403785752
-7.00936939204582
-5.05610017371198
-5.10107981553064
-5.87596700016694
-7.71277287983986
-5.01042700035724
-5.72512077907353
-4.99598276949468
-5.04479595217692
-5.28886094729677
-5.63719285666058
-6.70988148235508
-5.27593859592985
-5.76362660818112
-5.37254318143314
-8.22035891784031
-5.50248722537883
-5.05610017371198
-5.50248722537883
-5.18229486156520
-6.46425345724625
-5.01210472863004
-8.15303314684190
-5.78763111847412
-6.43100687208553
-7.31426493096004
-6.09042363955753
-10.3968247113820
-5.01643962521830
-5.23387832633689
-5.45140308217182
-5.61211868889667
-9.11424059915348
-5.31556155244361
-7.20189083262540
-5.37254318143314
-4.99209347769937
-6.03870577866987
-5.50248722537883
-5.61211868889667
-5.48496095989311
-5.55479615984399
-7.31426493096004
-6.02398313831950
-8.95846078119429
-5.08844088790029
-5.04479595217692
-5.61655155353421
-5.65834851335549
-10.3968247113820
-5.63719285666058
-5.74856134261668
-5.63719285666058
-5.14183983462523
-5.28886094729677
-6.70988148235508
-5.14169273600067
-6.02398313831950
-5.05610017371198
-5.05610017371198
-5.05821825973561
-5.59640489246986
-6.23906489181530
-5.06988138585085
-6.23906489181530
-5.93607584959062
-6.36783898531163
-6.64736822112434
-6.69123268526911
-6.21476703335527
-5.20096367478467
-5.20096367478467
-7.28489137428165
-5.21967131574082
-6.33859130416308
-6.21476703335527
-6.28011675910081
-5.21543225454480
-5.03257777201950
-5.02324541306247
-5.86382563087201
-6.16186312454155
-5.06988138585085
-5.70228895407641
-6.02398313831950
-7.07633222900440
-6.62939605516429
-5.10515980564389
-5.16073089271126
-5.04479595217692
-5.00425486227822
-8.47677297560147
-6.38369275636462
-5.48496095989311
-5.10733603202113
-5.48432521953712
-5.30206691272980
-5.69535731581546
-7.20189083262540
-6.43100687208553
-5.55752307261658
-7.54892193140855
-9.92268187661073
-5.19308263918573
-5.14169273600067
-5.05610017371198
-5.17176292083664
-5.26329520988602
-5.76362660818112
-6.09042363955753
-6.07137439275960
-8.47677297560147
-6.38369275636462
-5.40466326508785
-6.46425345724625
-6.03870577866987
-6.00714656617965
-5.34690068329363
-5.00362315802151
-5.00994519102343
-6.25428550720597
-6.48075380837200
-5.16056579368503
-5.15108045255445
-5.02164534650012
-5.15108045255445
-5.52041403785752
-6.41485669516297
-5.09933163730803
-6.29551127641803
-5.29391908686051
-5.23882873954620
-6.02398313831950
-5.00071636066559
-5.08844088790029
-7.90886135156333
-6.05662006452688
-5.37254318143314
-6.36783898531163
-5.68003965378058
-5.72512077907353
-5.16148567409727
-7.10096022768944
-5.97662907027328
-6.69123268526911
-5.00789793378794
-5.05610017371198
-5.68003965378058
-6.09042363955753
-6.03870577866987
-5.91847886148622
-5.55479615984399
-5.50248722537883
-5.90374005116514
-6.21476703335527
-7.58625037360842
-5.74856134261668
-5.11390908316534
-5.01672194055162
-5.50248722537883
-7.58625037360842
-7.90886135156333
-5.06988138585085
-5.08408555966929
-5.22699833720945
-5.20096367478467
-5.19308263918573
-5.14169273600067
-5.00362315802151
-5.22699833720945
-8.15303314684190
-5.27593859592985
-7.00936939204582
-6.00714656617965
-7.44099049738079
-6.05662006452688
-6.38369275636462
-5.74856134261668
-6.29551127641803
-5.01669329527898
-5.07577137195866
-5.68003965378058
-5.45106127556075
-6.21476703335527
-6.90399653276942
-7.10096022768944
-5.06988138585085
-5.12154118775426
-5.99243985766153
-5.67375970398803
-5.02324541306247
-5.15108045255445
-5.09320624545297
-7.58625037360842
-5.31983717782451
-6.16186312454155
-5.36087670905935
-5.57673446677950
-5.20412779357273
-10.3968247113820
-5.93237573853915
-5.53875461746045
-7.28489137428165
-5.05821825973561
-6.41485669516297
-5.26329520988602
-5.30206691272980
-5.01643962521830
-7.28489137428165
-5.12291527799347
-7.40820121522136
-5.63719285666058
-5.38975063026276
-6.46425345724625
-5.61211868889667
-5.43548053988536
-5.59255518496811
-6.84828910707572
-6.48075380837200
-5.06536080879907
-5.05610017371198
-6.75720091817826
-7.07633222900440
-5.89073905997153
-5.45106127556075
-5.20096367478467
-5.01672194055162
-8.22035891784031
-5.93607584959062
-5.00362315802151
-6.14034698178552
-5.07685102617257
-5.02028740313385
-8.15303314684190
-7.00936939204582
-5.28886094729677
-5.06988138585085
-5.52041403785752
-5.53656884032274
-5.03922555633492
-5.17176292083664
-6.10522717393413
-5.20412779357273
-5.37254318143314
-5.00523015042078
-6.41485669516297
-5.05675904978237
-5.37254318143314
-6.25428550720597
-5.50134646470988
-5.53875461746045
-9.11424059915348
-6.84828910707572
-5.22699833720945
-5.16148567409727
-5.68003965378058
-5.05821825973561
-5.07577137195866
-5.03257777201950
-6.14034698178552
-5.07278224948403
-5.67375970398803
-7.00936939204582
-5.99243985766153
-6.03870577866987
-6.23906489181530
-7.44099049738079
-5.09158039486178
-9.92268187661073
-6.09042363955753
-6.32298741442733
-5.12291527799347
-5.01042700035724
-6.33859130416308
-5.20412779357273
-5.90374005116514
-6.05662006452688
-6.75720091817826
-8.15303314684190
-5.50248722537883
-5.21543225454480
-5.74026498865787
-5.14169273600067
-5.07278224948403
-6.92554716514678
-5.24535961074311
-5.70228895407641
-6.69123268526911
-5.20096367478467
-5.14169273600067
-5.55752307261658
-5.17029602854757
-5.19049383143371
-5.20412779357273
-5.25710066668114
-5.15146238498540
-6.53318876960607
-5.05821825973561
-5.07577137195866
-5.00409382089686
-5.97662907027328
-5.15146238498540
-5.17029602854757
-5.07685102617257
-6.32298741442733
-8.15303314684190
-5.28886094729677
-6.02398313831950
-5.05061968450442
-5.30673769488539
-5.31983717782451
-6.46425345724625
-5.76362660818112
-5.63719285666058
-5.26329520988602
-5.08047715585125
-5.06536080879907
-7.58625037360842
-5.20412779357273
-6.51627567180186
-5.52041403785752
-7.31426493096004
-5.26329520988602
-5.28886094729677
-5.05821825973561
-5.14169273600067
-6.03870577866987
-6.84828910707572
-5.11559091403075
-7.00936939204582
-5.51875677948573
-5.20412779357273
-5.53875461746045
-5.34343922593815
-6.64736822112434
-5.55752307261658
-6.48075380837200
-7.44099049738079
-5.50134646470988
-5.12291527799347
-5.12291527799347
-5.22699833720945
-5.10515980564389
-4.99950732630535
-5.14183983462523
-5.90374005116514
-5.03152683261337
-5.74856134261668
-5.16148567409727
-5.57345314884296
-5.01643962521830
-6.29551127641803
-5.21967131574082
-5.00235416901596
-5.05510283515346
-6.51627567180186
-5.65834851335549
-5.65270151509670
-5.26910497419410
-5.46768114764384
-6.41485669516297
-5.03922555633492
-7.44099049738079
-5.50248722537883
-5.31556155244361
-7.75637707819569
-5.00785428291209
-5.65270151509670
-6.75720091817826
-6.62939605516429
-5.16148567409727
-7.90886135156333
-5.12154118775426
-5.07278224948403
-6.19968910242193
-5.43466534488555
-5.18229486156520
-6.10522717393413
-5.82282929665778
-5.28886094729677
-5.90374005116514
-6.64736822112434
-7.07633222900440
-5.31556155244361
-5.31556155244361
-5.13456432304239
-5.18229486156520
-6.16186312454155
-10.3968247113820
-8.22035891784031
-6.32298741442733
-5.10733603202113
-5.96192408850463
-5.43548053988536
-6.10522717393413
-5.06318199433923
-6.09042363955753
-5.01672194055162
-5.89073905997153
-6.62939605516429
-7.58625037360842
-6.51627567180186
-5.46768114764384
-5.76362660818112
-5.34343922593815
-5.65834851335549
-8.22035891784031
-5.31983717782451
-5.63719285666058
-5.10515980564389
-5.30673769488539
-9.92268187661073
-5.03152683261337
-6.02398313831950
-5.13217684383080
-5.72512077907353
-7.40820121522136
-5.41862484414519
-5.13217684383080
-5.63719285666058
-5.79738389242478
-5.18229486156520
-5.01042700035724
-5.08844088790029
-5.22699833720945
-6.09042363955753
-6.57121062540417
-5.16148567409727
-5.05610017371198
-5.02817136075981
-5.18100406426749
-5.30206691272980
-5.20412779357273
-5.13217684383080
-5.00425486227822
-5.50248722537883
-5.45106127556075
-5.11390908316534
-7.58625037360842
-5.43466534488555
-5.65834851335549
-5.31556155244361
-6.90399653276942
-5.23882873954620
-5.03853174692434
-5.07577137195866
-8.22035891784031
-9.11424059915348
-5.53875461746045
-6.32298741442733
-4.99352213188523
-5.90374005116514
-5.40293020047508
-4.99209347769937
-8.22035891784031
-5.34343922593815
-5.26329520988602
-5.12291527799347
-5.07278224948403
-5.17176292083664
-5.53875461746045
-5.01042700035724
-6.58860985299427
-5.16148567409727
-5.03257777201950
-5.25092654212510
-5.01042700035724
-5.46782284937379
-5.05821825973561
-5.20412779357273
-9.92268187661073
-5.00409382089686
-5.31983717782451
-5.01669329527898
-8.22035891784031
-5.14169273600067
-5.40293020047508
-5.04055677987655
-5.23882873954620
-5.05821825973561
-5.16148567409727
-5.10515980564389
-4.99344170057428
-5.10107981553064
-5.12291527799347
-6.51627567180186
-4.99779312084482
-4.99950732630535
-5.26329520988602
-5.65834851335549
-6.75720091817826
-5.01210472863004
-5.20412779357273
-5.00425486227822
-4.99209347769937
-8.22035891784031
-5.11390908316534
-5.00994519102343
-5.74856134261668
-5.07278224948403
-5.99243985766153
-5.02164534650012
-5.28886094729677
-4.99209347769937
-7.10096022768944
-5.72512077907353
-5.07278224948403
-5.45106127556075
-5.05821825973561
-4.99950732630535
-5.03257777201950
-6.62939605516429
-5.18229486156520
-5.19308263918573
-5.12291527799347
-6.58860985299427
-5.16148567409727
-5.16148567409727
-6.51627567180186
-6.75720091817826
-4.99136175749054
-5.05821825973561
-5.38757244523019
-5.12291527799347
-6.09042363955753
-5.10107981553064
-5.04479595217692
-5.03853174692434
-5.03257777201950
-5.20412779357273
-5.02164534650012
-5.01210472863004
-5.05136089236421
-5.14169273600067
-5.04055677987655
-5.04479595217692
-5.79738389242478
-5.16148567409727
-5.14169273600067
-5.08047715585125
-5.10107981553064
-5.46782284937379
-6.25428550720597
-4.99209347769937
-5.00425486227822
-5.93237573853915
-5.65834851335549
-6.02398313831950
-6.09042363955753
-5.43466534488555
-4.99130619925982
-5.14169273600067
-6.84828910707572
-5.26329520988602
-5.23387832633689
-7.75637707819569
-5.14169273600067
-5.53875461746045
-5.07278224948403
-5.50248722537883
-5.00789793378794
-9.11424059915348
-5.03257777201950
-5.02164534650012
-6.25428550720597
-5.04479595217692
-5.07577137195866
-5.27593859592985
-5.63216120893115
-5.18229486156520
-5.70228895407641
-5.04479595217692
-5.07278224948403
-5.22699833720945
-5.10733603202113
-5.16148567409727
-5.15146238498540
-6.29551127641803
-6.75720091817826
-5.74856134261668
-5.05610017371198
-5.04479595217692
-7.07633222900440
-5.01210472863004
-5.20412779357273
-5.12291527799347
-5.05821825973561
-5.05821825973561
-5.21168294475957
-5.04055677987655
-5.40293020047508
-5.31556155244361
-5.16148567409727
-5.05136089236421
-5.04479595217692
-5.25092654212510
-5.57673446677950
-6.64736822112434
-4.99136175749054
-5.05136089236421
-5.15146238498540
-4.99344170057428
-5.20412779357273
-5.11390908316534
-5.27593859592985
-4.99199785596535
-5.11390908316534
-7.75637707819569
-5.30206691272980
-7.54892193140855
-5.19308263918573
-5.07278224948403
-5.16148567409727
-6.62939605516429
-5.23882873954620
-5.05610017371198
-6.58860985299427
-5.23882873954620
-5.01828430400468
-5.00235416901596
-5.17176292083664
-5.25092654212510
-6.09042363955753
-7.07633222900440
-5.18229486156520
-7.10096022768944
-5.04479595217692
-8.15303314684190
-5.34343922593815
-5.00409382089686
-6.90399653276942
-5.10733603202113
-5.57673446677950
-5.18229486156520
-5.20096367478467
-6.75720091817826
-6.77665157506605
-5.07278224948403
-4.99209347769937
-5.04479595217692
-5.16148567409727
-5.01210472863004
-5.04479595217692
-5.13217684383080
-5.01828430400468
-5.84901076836271
-5.18229486156520
-5.01828430400468
-5.00409382089686
-5.04055677987655
-6.75720091817826
-5.22699833720945
-6.23906489181530
-5.02817136075981
-5.08844088790029
-5.37254318143314
-5.46768114764384
-5.61655155353421
-5.12291527799347
-8.47677297560147
-5.01042700035724
-5.59640489246986
-5.10515980564389
-5.04479595217692
-6.02398313831950
-5.37254318143314
-4.99209347769937
-7.90886135156333
-7.71277287983986
-5.14169273600067
-5.10107981553064
-5.21543225454480
-5.16148567409727
-5.00425486227822
-5.05136089236421
-9.11424059915348
-6.16186312454155
-5.61655155353421
-5.01828430400468
-5.48496095989311
-5.16148567409727
-5.20412779357273
-5.01210472863004
-5.12291527799347
-6.41485669516297
-9.11424059915348
-5.31556155244361
-7.07633222900440
-5.11390908316534
-6.75720091817826
-5.12291527799347
-5.15146238498540
-4.99950732630535
-5.11390908316534
-5.00789793378794
-5.08844088790029
-5.08844088790029
-5.20412779357273
-7.44099049738079
-5.00409382089686
-9.11424059915348
-5.16148567409727
-4.99598276949468
-5.08844088790029
-5.05610017371198
-6.62939605516429
-5.14169273600067
-6.02398313831950
-5.50248722537883
-5.10515980564389
-5.28886094729677
-5.22699833720945
-5.57673446677950
-4.99598276949468
-5.13217684383080
-5.01042700035724
-5.15146238498540
-5.14169273600067
-5.00789793378794
-5.08844088790029
-5.03853174692434
-5.05610017371198
-5.26329520988602
-6.51627567180186
-5.04479595217692
-4.99352213188523
-5.18229486156520
-4.99344170057428
-5.00425486227822
-7.40820121522136
-5.02694485825382
-9.92268187661073
-5.03257777201950
-5.79738389242478
-5.01042700035724
-6.70988148235508
-5.08844088790029
-5.12291527799347
-4.99130619925982
-5.18229486156520
-6.90399653276942
-5.09666952447700
-7.17516447766242
-5.46782284937379
-5.37254318143314
-5.43466534488555
-5.40293020047508
-5.46782284937379
-5.04479595217692
-6.70988148235508
-5.05136089236421
-5.01210472863004
-5.14169273600067
-5.31556155244361
-5.46782284937379
-7.71277287983986
-5.04479595217692
-5.14169273600067
-5.70228895407641
-4.99950732630535
-4.99130619925982
-4.99779312084482
-5.05610017371198
-6.23906489181530
-5.41862484414519
-5.00409382089686
-7.28489137428165
-5.74856134261668
-5.01210472863004
-5.12291527799347
-7.90886135156333
-8.15303314684190
-5.04055677987655
-7.75637707819569
-5.10515980564389
-4.99209347769937
-5.82282929665778
-5.43466534488555
-5.05610017371198
-6.09042363955753
-5.23882873954620
-4.99352213188523
-5.05610017371198
-5.21543225454480
-5.40293020047508
-6.09042363955753
-5.67375970398803
-5.16148567409727
-5.12291527799347
-5.14169273600067
-4.99199785596535
-5.11390908316534
-6.64736822112434
-5.00425486227822
-5.43466534488555
-5.43466534488555
-8.47677297560147
-5.23882873954620
-7.54892193140855
-5.50248722537883
-7.07633222900440
-6.57121062540417
-7.54892193140855
-4.99130619925982
-4.99199785596535
-5.00789793378794
-5.50248722537883
-4.99535592924962
-4.99130619925982
-5.08047715585125
-5.61655155353421
-7.90886135156333
-7.40820121522136
-4.99344170057428
-7.90886135156333
-5.07278224948403
-5.05610017371198
-5.01669329527898
-5.01828430400468
-5.13456432304239
-6.51627567180186
-5.23882873954620
-6.02398313831950
-5.16148567409727
-6.43100687208553
-5.17176292083664
-4.99136175749054
-5.19308263918573
-5.43466534488555
-4.99535592924962
-5.55752307261658
-4.99209347769937
-5.05821825973561
-5.90374005116514
-5.43466534488555
-5.10515980564389
-7.75637707819569
-6.90399653276942
-4.99352213188523
-4.99130619925982
-5.18229486156520
-5.01669329527898
-5.61655155353421
-5.83769563804743
-5.05821825973561
-5.00425486227822
-5.01210472863004
-6.12471368480691
-7.58625037360842
-5.28137637665796
-4.99130619925982
-5.63719285666058
-9.11424059915348
-5.04479595217692
-6.41485669516297
-5.22265369247406
-5.31556155244361
-5.21543225454480
-5.11390908316534
-6.29551127641803
-4.99344170057428
-5.12291527799347
-6.12547471078106
-5.20412779357273
-5.05821825973561
-5.06536080879907
-5.43466534488555
-7.75637707819569
-6.48075380837200
-5.70228895407641
-6.09042363955753
-7.31426493096004
-5.15146238498540
-5.48496095989311
-5.12291527799347
-5.34343922593815
-5.07278224948403
-7.20189083262540
-5.27593859592985
-5.05136089236421
-6.53318876960607
-5.01210472863004
-5.40293020047508
-5.28886094729677
-7.54892193140855
-6.05662006452688
-5.18229486156520
-5.28886094729677
-6.92554716514678
-5.14169273600067
-9.92268187661073
-6.62939605516429
-7.90886135156333
-5.40293020047508
-5.23882873954620
-5.15108045255445
-5.00362315802151
-5.74856134261668
-5.37254318143314
-7.20189083262540
-6.03870577866987
-6.02398313831950
-5.40293020047508
-7.75637707819569
-5.14169273600067
-6.53318876960607
-6.21476703335527
-7.20189083262540
-5.93237573853915
-5.16148567409727
-5.40293020047508
-5.18229486156520
-6.02398313831950
-5.15146238498540
-5.05610017371198
-5.43466534488555
-5.23882873954620
-7.07633222900440
-6.29551127641803
-5.21543225454480
-7.00936939204582
-5.04479595217692
-6.48075380837200
-6.28011675910081
-5.11390908316534
-5.17176292083664
-5.02907994803475
-5.14169273600067
-5.37254318143314
-5.07278224948403
-5.27593859592985
-5.26329520988602
-5.08844088790029
-6.03870577866987
-5.01210472863004
-5.14169273600067
-8.22035891784031
-5.40293020047508
-5.40293020047508
-5.25092654212510
-6.43100687208553
-5.89073905997153
-5.12291527799347
-10.3968247113820
-8.47677297560147
-5.20412779357273
-6.62939605516429
-5.71751746533832
-5.32935034994061
-8.47677297560147
-5.11390908316534
-5.84901076836271
-9.92268187661073
-6.90399653276942
-5.40293020047508
-5.25710066668114
-5.96192408850463
-5.63719285666058
-5.74856134261668
-5.37254318143314
-5.31556155244361
-5.20412779357273
-8.47677297560147
-5.59640489246986
-4.99779312084482
-6.75720091817826
-5.20412779357273
-7.54892193140855
-5.37254318143314
-6.77665157506605
-5.12154118775426
-5.08844088790029
-5.26329520988602
-8.22035891784031
-4.99535592924962
-9.11424059915348
-5.08047715585125
-5.25092654212510
-5.04055677987655
-5.15146238498540
-5.02817136075981
-5.03853174692434
-5.05821825973561
-5.13217684383080
-5.16148567409727
-5.05610017371198
-5.01042700035724
-5.57673446677950
-5.12291527799347
-6.02398313831950
-5.19308263918573
-5.20412779357273
-6.23906489181530
-5.05610017371198
-7.00936939204582
-5.37254318143314
-5.05610017371198
-5.68003965378058
-5.15146238498540
-6.00714656617965
-6.43100687208553
-5.32935034994061
-5.17176292083664
-5.02817136075981
-5.08844088790029
-6.36783898531163
-5.27593859592985
-4.99779312084482
-7.07633222900440
-5.50248722537883
-7.71277287983986
-6.21476703335527
-5.01669329527898
-5.01828430400468
-5.00789793378794
-7.54892193140855
-5.01828430400468
-5.18229486156520
-5.25092654212510
-6.07137439275960
-8.57049734445018
-5.18100406426749
-9.11424059915348
-5.14169273600067
-5.25092654212510
-5.37254318143314
-7.90886135156333
-5.05061968450442
-4.99209347769937
-5.26329520988602
-5.00071636066559
-5.05610017371198
-5.18229486156520
-5.04055677987655
-5.15146238498540
-5.02817136075981
-8.22035891784031
-5.30206691272980
-5.14169273600067
-5.01210472863004
-5.02817136075981
-5.22699833720945
-5.04479595217692
-6.16186312454155
-5.77263888811792
-5.16148567409727
-5.14169273600067
-5.21543225454480
-5.21543225454480
-6.51627567180186
-5.05821825973561
-4.99199785596535
-5.10515980564389
-5.04055677987655
-6.07137439275960
-7.07633222900440
-5.37254318143314
-5.70228895407641
-5.20412779357273
-5.01210472863004
-5.74856134261668
-6.21476703335527
-4.99130619925982
-5.01210472863004
-5.11390908316534
-5.16148567409727
-6.29551127641803
-5.02694485825382
-5.00409382089686
-5.04055677987655
-5.74856134261668
-5.04479595217692
-5.18229486156520
-6.29551127641803
-5.16148567409727
-5.10515980564389
-5.00425486227822
-5.04479595217692
-5.22699833720945
-4.99344170057428
-7.07633222900440
-4.99950732630535
-6.02398313831950
-5.02164534650012
-5.15146238498540
-5.01643962521830
-5.02694485825382
-5.86382563087201
-7.20189083262540
-5.20096367478467
-5.21543225454480
-5.10107981553064
-5.04479595217692
-4.99598276949468
-5.23882873954620
-5.07278224948403
-4.99130619925982
-5.05610017371198
-5.16148567409727
-7.71277287983986
-5.96192408850463
-6.92554716514678
-6.48075380837200
-5.04055677987655
-5.76362660818112
-5.14169273600067
-4.99779312084482
-5.22699833720945
-7.00936939204582
-5.21168294475957
-5.68003965378058
-6.53318876960607
-9.92268187661073
-5.09666952447700
-5.28886094729677
-5.25092654212510
-5.28886094729677
-5.91847886148622
-5.79738389242478
-5.19049383143371
-5.20412779357273
-4.99130619925982
-5.01669329527898
-5.37254318143314
-4.99209347769937
-5.08844088790029
-4.99199785596535
-6.53318876960607
-5.07685102617257
-5.10107981553064
-5.22699833720945
-5.04479595217692
-5.18229486156520
-5.23882873954620
-6.51627567180186
-6.51627567180186
-4.99344170057428
-6.23906489181530
-5.10733603202113
-4.99779312084482
-5.16056579368503
-5.34343922593815
-5.96192408850463
-5.18229486156520
-5.37965016741245
-5.05610017371198
-5.00409382089686
-5.21543225454480
-5.16148567409727
-5.14169273600067
-5.10107981553064
-5.18229486156520
-6.58860985299427
-7.00936939204582
-5.72512077907353
-5.25092654212510
-5.05610017371198
-5.13217684383080
-5.96192408850463
-5.40293020047508
-5.01042700035724
-7.07633222900440
-5.93237573853915
-8.57049734445018
-5.12291527799347
-5.02164534650012
-5.99243985766153
-5.01042700035724
-6.64736822112434
-7.75637707819569
-6.38369275636462
-9.11424059915348
-5.01298427676307
-6.36783898531163
-5.27593859592985
-5.05610017371198
-5.37254318143314
-5.35783455449304
-5.05610017371198
-5.04055677987655
-4.99352213188523
-5.41862484414519
-5.40293020047508
-5.13456432304239
-6.09042363955753
-5.08844088790029
-5.96192408850463
-5.12291527799347
-7.07633222900440
-7.10096022768944
-5.01042700035724
-5.50248722537883
-6.12547471078106
-5.02164534650012
-6.48075380837200
-4.99209347769937
-5.01669329527898
-5.02817136075981
-5.07577137195866
-4.99352213188523
-5.25092654212510
-5.70228895407641
-5.07577137195866
-4.99209347769937
-5.00425486227822
-5.01210472863004
-5.43466534488555
-5.17176292083664
-5.16148567409727
-6.32298741442733
-5.10515980564389
-6.75720091817826
-5.12291527799347
-5.19308263918573
-4.99209347769937
-4.99535592924962
-5.08844088790029
-8.95846078119429
-5.23882873954620
-5.16148567409727
-5.53875461746045
-5.79738389242478
-5.00071636066559
-5.13217684383080
-5.03853174692434
-7.90886135156333
-5.00789793378794
-5.00789793378794
-7.90886135156333
-5.04479595217692
-5.20412779357273
-5.02817136075981
-5.08844088790029
-5.14169273600067
-5.00071636066559
-4.99344170057428
-6.51627567180186
-5.28886094729677
-5.14169273600067
-5.05610017371198
-5.31556155244361
-5.04055677987655
-5.02164534650012
-5.18229486156520
-5.37254318143314
-5.12291527799347
-4.99598276949468
-6.48075380837200
-5.18229486156520
-8.47677297560147
-5.96192408850463
-5.27593859592985
-5.55752307261658
-5.86382563087201
-5.18229486156520
-5.05821825973561
-9.11424059915348
-5.02817136075981
-5.23387832633689
-5.19308263918573
-6.25428550720597
-5.22265369247406
-6.62939605516429
-5.96192408850463
-5.34690068329363
-8.22035891784031
-5.25092654212510
-5.57673446677950
-5.30673769488539
-9.11424059915348
-6.75720091817826
-5.05061968450442
-5.38975063026276
-7.75637707819569
-7.28489137428165
-6.48075380837200
-6.41485669516297
-5.26329520988602
-5.67375970398803
-6.07137439275960
-6.28011675910081
-6.53318876960607
-6.51627567180186
-7.54892193140855
-5.23882873954620
-5.69535731581546
-9.92268187661073
-5.61655155353421
-6.98643416291337
-6.32298741442733
-5.26329520988602
-7.07633222900440
-5.15146238498540
-5.13217684383080
-7.44099049738079
-5.55752307261658
-6.41485669516297
-5.65834851335549
-7.00936939204582
-9.11424059915348
-6.75720091817826
-5.02324541306247
-9.92268187661073
-5.16148567409727
-5.70228895407641
-4.99352213188523
-7.28489137428165
-5.84901076836271
-5.84901076836271
-5.25092654212510
-5.03257777201950
-6.02398313831950
-5.02164534650012
-5.25092654212510
-7.28489137428165
-8.22035891784031
-6.90399653276942
-6.12547471078106
-6.17682597241106
-5.78763111847412
-5.57673446677950
-5.27593859592985
-6.62939605516429
-6.07137439275960
-5.19308263918573
-7.00936939204582
-7.31426493096004
-7.40820121522136
-7.96163652320770
-7.00936939204582
-9.11424059915348
-6.43100687208553
-5.21168294475957
-5.17176292083664
-6.16186312454155
-6.75720091817826
-5.31556155244361
-6.17682597241106
-5.53875461746045
-5.31556155244361
-7.17516447766242
-6.16186312454155
-5.30206691272980
-5.25092654212510
-5.63719285666058
-4.99130619925982
-6.09042363955753
-5.84901076836271
-5.59640489246986
-7.75637707819569
-7.00936939204582
-6.23906489181530
-5.35783455449304
-5.74856134261668
-6.77665157506605
-5.18229486156520
-7.90886135156333
-7.54892193140855
-5.37254318143314
-4.99199785596535
-7.40820121522136
-5.08844088790029
-5.08844088790029
-5.31556155244361
-5.03257777201950
-6.03870577866987
-5.04479595217692
-5.30206691272980
-6.03870577866987
-6.53318876960607
-6.23906489181530
-6.77665157506605
-5.76362660818112
-5.22699833720945
-5.31556155244361
-6.10522717393413
-6.84828910707572
-7.07633222900440
-7.20189083262540
-9.11424059915348
-5.94709182707380
-5.90374005116514
-6.57121062540417
-7.90886135156333
-7.44099049738079
-6.38369275636462
-7.54892193140855
-6.10522717393413
-5.00332092627017
-5.18229486156520
-5.45140308217182
-5.35783455449304
-5.22699833720945
-7.75637707819569
-5.31983717782451
-5.17176292083664
-5.37254318143314
-5.22699833720945
-5.02164534650012
-6.16186312454155
-5.31556155244361
-8.22035891784031
-5.34343922593815
-6.38369275636462
-6.62939605516429
-5.72512077907353
-5.68003965378058
-7.07633222900440
-5.99243985766153
-5.22699833720945
-7.54892193140855
-6.16186312454155
-5.02164534650012
-6.41485669516297
-5.18229486156520
-5.02694485825382
-5.23882873954620
-5.00425486227822
-5.00734986283603
-5.21543225454480
-10.3968247113820
-6.38369275636462
-5.57673446677950
-5.17176292083664
-6.07137439275960
-7.44099049738079
-5.46782284937379
-5.06536080879907
-5.00994519102343
-6.41485669516297
-6.32298741442733
-6.90399653276942
-5.96192408850463
-6.23906489181530
-7.20189083262540
-5.90374005116514
-5.70228895407641
-6.32298741442733
-6.58860985299427
-6.92554716514678
-5.70228895407641
-6.48075380837200
-7.28489137428165
-5.16148567409727
-5.65270151509670
-6.32298741442733
-7.07633222900440
-6.70988148235508
-6.16186312454155
-5.14169273600067
-5.28886094729677
-5.19308263918573
-5.00071636066559
-5.00734986283603
-5.25092654212510
-8.47677297560147
-5.43466534488555
-6.84828910707572
-7.28489137428165
-5.14169273600067
-7.71277287983986
-6.75720091817826
-5.32935034994061
-6.48075380837200
-7.71277287983986
-7.90886135156333
-4.99344170057428
-5.05610017371198
-7.07633222900440
-5.16148567409727
-8.22035891784031
-6.84828910707572
-5.43548053988536
-5.99243985766153
-10.3968247113820
-6.14034698178552
-6.07137439275960
-5.30206691272980
-6.38369275636462
-5.81230959621453
-6.00714656617965
-5.00362315802151
-8.47677297560147
-6.09042363955753
-7.44099049738079
-5.53875461746045
-5.37515764940107
-5.86382563087201
-8.57049734445018
-5.65270151509670
-7.00936939204582
-5.46768114764384
-5.05821825973561
-6.70988148235508
-5.43466534488555
-5.17176292083664
-5.45106127556075
-6.05662006452688
-7.75637707819569
-5.26910497419410
-5.37254318143314
-5.84901076836271
-5.99243985766153
-6.32298741442733
-5.96192408850463
-5.03257777201950
-5.99243985766153
-5.11390908316534
-7.28489137428165
-5.16148567409727
-5.03257777201950
-6.14034698178552
-6.90399653276942
-5.20096367478467
-6.84828910707572
-6.16186312454155
-6.53318876960607
-6.58860985299427
-5.28137637665796
-7.28489137428165
-5.26329520988602
-5.31556155244361
-5.96192408850463
-7.96163652320770
-8.15303314684190
-5.18027172418933
-7.07633222900440
-7.54892193140855
-6.16186312454155
-5.52041403785752
-6.51627567180186
-5.87596700016694
-7.00936939204582
-7.00936939204582
-5.12291527799347
-5.43466534488555
-5.31556155244361
-5.99243985766153
-6.62939605516429
-5.16148567409727
-5.89073905997153
-5.50248722537883
-5.30206691272980
-5.55752307261658
-5.46782284937379
-5.05821825973561
-7.17516447766242
-5.46782284937379
-6.09042363955753
-8.47677297560147
-7.20189083262540
-7.20189083262540
-6.07137439275960
-5.27593859592985
-5.96192408850463
-6.16186312454155
-6.98643416291337
-5.04479595217692
-5.04055677987655
-6.16186312454155
-5.05136089236421
-6.07137439275960
-5.33322291136225
-6.70988148235508
-5.21543225454480
-5.37254318143314
-5.30673769488539
-6.23906489181530
-5.81230959621453
-5.01298427676307
-7.07633222900440
-9.11424059915348
-5.01672194055162
-5.28137637665796
-5.12291527799347
-5.16056579368503
-5.36087670905935
-5.10515980564389
-6.21476703335527
-7.40820121522136
-6.25428550720597
-5.08047715585125
-6.16186312454155
-5.28886094729677
-6.41485669516297
-5.00511801473221
-5.84901076836271
-7.58625037360842
-5.90374005116514
-5.89073905997153
-5.34343922593815
-5.65834851335549
-5.08408555966929
-5.94709182707380
-4.99199785596535
-5.04055677987655
-6.75720091817826
-5.45106127556075
-6.03870577866987
-7.07633222900440
-7.75637707819569
-6.16186312454155
-5.31556155244361
-5.87596700016694
-5.59640489246986
-6.03870577866987
-6.48075380837200
-7.07633222900440
-5.13217684383080
-5.26329520988602
-7.58625037360842
-5.08844088790029
-6.17682597241106
-5.08844088790029
-5.00362315802151
-5.43466534488555
-6.00714656617965
-5.12409416594028
-6.64736822112434
-5.84901076836271
-5.25710066668114
-6.33859130416308
-5.72512077907353
-6.21476703335527
-7.44099049738079
-4.99344170057428
-5.05610017371198
-6.43100687208553
-5.00789793378794
-7.75637707819569
-6.32298741442733
-6.92554716514678
-5.13284418153096
-5.71751746533832
-6.90399653276942
-5.26329520988602
-5.01643962521830
-6.07137439275960
-5.53875461746045
-5.09158039486178
-5.37254318143314
-5.83769563804743
-8.22035891784031
-5.19049383143371
-7.07633222900440
-5.00362315802151
-5.12291527799347
-6.43100687208553
-7.07633222900440
-5.08844088790029
-6.48075380837200
-5.22699833720945
-5.55752307261658
-5.40466326508785
-5.12291527799347
-7.71277287983986
-5.00785428291209
-6.19968910242193
-5.84901076836271
-5.05675904978237
-5.74856134261668
-6.98643416291337
-5.34343922593815
-6.28011675910081
-5.57673446677950
-4.99352213188523
-4.99130619925982
-5.55479615984399
-4.99779312084482
-7.54892193140855
-5.20412779357273
-5.27593859592985
-5.03922555633492
-5.36087670905935
-6.32298741442733
-8.95846078119429
-5.91847886148622
-5.21543225454480
-5.31556155244361
-6.90399653276942
-5.87596700016694
-6.82788345068979
-5.31556155244361
-5.81230959621453
-9.92268187661073
-6.70988148235508
-6.29551127641803
-7.20189083262540
-5.72512077907353
-7.20189083262540
-6.69123268526911
-5.14169273600067
-6.41485669516297
-5.59255518496811
-5.26329520988602
-6.92554716514678
-7.75637707819569
-5.43466534488555
-5.31556155244361
-5.05610017371198
-5.63216120893115
-5.05136089236421
-5.16148567409727
-5.16073089271126
-5.34343922593815
-6.57121062540417
-5.23882873954620
-6.25428550720597
-7.90886135156333
-8.47677297560147
-5.43466534488555
-5.00071636066559
-7.10096022768944
-5.02817136075981
-6.16186312454155
-5.00409382089686
-5.94709182707380
-5.05610017371198
-5.07577137195866
-5.07577137195866
-5.04055677987655
-7.75637707819569
-5.20412779357273
-5.35783455449304
-5.02817136075981
-5.13217684383080
-5.03257777201950
-7.40820121522136
-5.05610017371198
-5.09666952447700
-5.37254318143314
-4.99209347769937
-5.04055677987655
-4.99130619925982
-5.19308263918573
-5.57345314884296
-5.03257777201950
-5.43548053988536
-5.32935034994061
-6.92554716514678
-5.16148567409727
-4.99209347769937
-5.01210472863004
-5.00409382089686
-5.97662907027328
-5.01828430400468
-5.20096367478467
-5.14169273600067
-4.99344170057428
-5.25092654212510
-5.00362315802151
-5.05821825973561
-5.26329520988602
-5.01828430400468
-6.62939605516429
-6.32298741442733
-5.03257777201950
-5.05610017371198
-5.28886094729677
-5.04479595217692
-5.65270151509670
-5.20412779357273
-5.12291527799347
-4.99209347769937
-5.14169273600067
-5.07577137195866
-5.20412779357273
-5.00789793378794
-5.01210472863004
-4.99779312084482
-6.02398313831950
-5.02817136075981
-5.05610017371198
-5.79738389242478
-5.05610017371198
-5.04479595217692
-4.99535592924962
-5.18229486156520
-5.05610017371198
-4.99136175749054
-5.05610017371198
-5.18229486156520
-5.08844088790029
-4.99130619925982
-5.01828430400468
-6.23906489181530
-5.04055677987655
-5.05610017371198
-5.00409382089686
-4.99199785596535
-5.70228895407641
-5.04055677987655
-7.75637707819569
-5.16148567409727
-5.34343922593815
-5.10107981553064
-5.04055677987655
-6.12471368480691
-5.15146238498540
-5.40293020047508
-5.05821825973561
-5.27593859592985
-5.21543225454480
-5.05610017371198
-5.07278224948403
-5.90374005116514
-4.99598276949468
-6.75720091817826
-5.04055677987655
-7.10096022768944
-9.11424059915348
-5.03257777201950
-5.05821825973561
-5.01210472863004
-5.28886094729677
-5.05610017371198
-5.05610017371198
-5.03257777201950
-5.07577137195866
-5.16148567409727
-5.01210472863004
-5.00071636066559
-4.99950732630535
-6.23906489181530
-5.13456432304239
-5.00071636066559
-5.05610017371198
-5.00409382089686
-5.10107981553064
-5.04055677987655
-4.99535592924962
-4.99136175749054
-4.99130619925982
-5.05610017371198
-5.02817136075981
-5.01210472863004
-5.03922555633492
-5.05821825973561
-5.01042700035724
-5.00409382089686
-5.18229486156520
-5.08844088790029
-5.05610017371198
-5.03257777201950
-4.99344170057428
-6.23906489181530
-5.02817136075981
-7.75637707819569
-5.04055677987655
-4.99209347769937
-4.99779312084482
-5.18229486156520
-5.10107981553064
-5.01828430400468
-5.14169273600067
-5.14169273600067
-6.00714656617965
-5.18229486156520
-5.05610017371198
-5.07278224948403
-5.93237573853915
-4.99209347769937
-5.20412779357273
-5.20412779357273
-5.86382563087201
-6.90399653276942
-5.25117651976908
-4.99598276949468
-5.07278224948403
-5.10107981553064
-5.90374005116514
-5.84901076836271
-5.07577137195866
-5.10107981553064
-5.00071636066559
-4.99130619925982
-6.09042363955753
-5.07278224948403
-4.99130619925982
-5.25092654212510
-7.20189083262540
-5.43466534488555
-5.16148567409727
-5.10515980564389
-5.00789793378794
-5.16148567409727
-4.99199785596535
-5.12291527799347
-5.10515980564389
-5.12291527799347
-5.03257777201950
-7.07633222900440
-5.31983717782451
-5.05136089236421
-5.00789793378794
-5.26329520988602
-4.99344170057428
-5.65834851335549
-5.05610017371198
-5.10515980564389
-5.01828430400468
-5.05610017371198
-5.79738389242478
-5.18229486156520
-5.00789793378794
-4.99136175749054
-5.53875461746045
-5.04055677987655
-5.02164534650012
-5.79738389242478
-5.27593859592985
-6.41485669516297
-5.16148567409727
-5.04055677987655
-7.90886135156333
-5.07577137195866
-5.23882873954620
-5.20412779357273
-5.00785428291209
-6.53318876960607
-5.10107981553064
-5.04055677987655
-4.99352213188523
-5.02817136075981
-5.12291527799347
-5.31556155244361
-4.99352213188523
-5.05821825973561
-5.28886094729677
-4.99535592924962
-5.26329520988602
-5.16148567409727
-5.03853174692434
-6.14034698178552
-5.09666952447700
-4.99209347769937
-5.37254318143314
-5.07278224948403
-5.05821825973561
-5.05610017371198
-5.28886094729677
-6.09042363955753
-6.75720091817826
-7.90886135156333
-5.34343922593815
-5.10515980564389
-7.90886135156333
-7.00936939204582
-5.52041403785752
-5.57673446677950
-6.05662006452688
-5.40293020047508
-5.77263888811792
-5.04055677987655
-5.57673446677950
-5.00409382089686
-5.03152683261337
-5.05821825973561
-6.75720091817826
-5.07278224948403
-5.04479595217692
-5.00789793378794
-5.53875461746045
-4.99209347769937
-5.00789793378794
-5.06988138585085
-5.15146238498540
-5.20096367478467
-5.19308263918573
-5.61655155353421
-8.47677297560147
-5.05610017371198
-5.18229486156520
-5.08844088790029
-8.22035891784031
-5.10107981553064
-5.96192408850463
-5.18229486156520
-4.99199785596535
-5.63719285666058
-5.70228895407641
-5.25092654212510
-5.22699833720945
-5.02164534650012
-4.99950732630535
-5.99243985766153
-5.00071636066559
-5.46782284937379
-6.32298741442733
-5.74856134261668
-5.10107981553064
-5.04055677987655
-4.99352213188523
-6.41485669516297
-5.00425486227822
-9.92268187661073
-5.70228895407641
-5.04477207255882
-6.75720091817826
-6.90399653276942
-5.00409382089686
-5.04479595217692
-5.08047715585125
-5.48496095989311
-5.79738389242478
-7.90886135156333
-5.09666952447700
-4.99344170057428
-5.57673446677950
-5.10515980564389
-5.65834851335549
-4.99779312084482
-6.48075380837200
-5.16148567409727
-5.18229486156520
-5.01669329527898
-5.10515980564389
-5.01669329527898
-4.99352213188523
-5.53875461746045
-4.99136175749054
-5.86382563087201
-5.72512077907353
-5.05821825973561
-4.99779312084482
-6.19968910242193
-5.01210472863004
-6.23906489181530
-5.03853174692434
-6.41485669516297
-5.21543225454480
-5.10107981553064
-4.99209347769937
-5.00734986283603
-5.08844088790029
-5.84901076836271
-5.02694485825382
-5.23882873954620
-5.53875461746045
-5.04479595217692
-5.26329520988602
-7.71277287983986
-5.01669329527898
-6.53318876960607
-6.41485669516297
-5.13217684383080
-5.05610017371198
-5.15146238498540
-5.05610017371198
-5.18229486156520
-5.96192408850463
-5.19308263918573
-6.38369275636462
-5.02694485825382
-5.07278224948403
-4.99535592924962
-5.32935034994061
-7.54892193140855
-5.21543225454480
-4.99209347769937
-5.20412779357273
-5.46768114764384
-5.23882873954620
-4.99950732630535
-5.15108045255445
-7.07633222900440
-5.16148567409727
-4.99535592924962
-5.01669329527898
-5.14169273600067
-5.30206691272980
-5.01210472863004
-5.34343922593815
-5.37254318143314
-6.33859130416308
-5.16148567409727
-4.99535592924962
-6.23906489181530
-5.02817136075981
-5.08047715585125
-7.07633222900440
-5.04479595217692
-5.02164534650012
-5.55479615984399
-7.07633222900440
-5.01643962521830
-5.26329520988602
-6.48075380837200
-5.26329520988602
-5.96192408850463
-5.05821825973561
-6.51627567180186
-5.00409382089686
-5.55752307261658
-5.03257777201950
-6.51627567180186
-5.20412779357273
-5.01828430400468
-5.16148567409727
-6.17682597241106
-7.90886135156333
-5.77263888811792
-6.03870577866987
-5.27593859592985
-6.28011675910081
-5.03853174692434
-5.31556155244361
-5.46782284937379
-7.00936939204582
-5.96192408850463
-4.99344170057428
-5.00425486227822
-5.03922555633492
-5.00789793378794
-5.00425486227822
-5.17029602854757
-5.50248722537883
-6.09042363955753
-4.99209347769937
-5.01210472863004
-5.12291527799347
-5.79738389242478
-5.05610017371198
-5.93237573853915
-5.30206691272980
-5.05821825973561
-5.28137637665796
-5.16148567409727
-6.62939605516429
-6.07137439275960
-5.00425486227822
-5.53875461746045
-6.16186312454155
-5.14169273600067
-5.40293020047508
-6.53318876960607
-5.03257777201950
-6.32298741442733
-5.11390908316534
-5.10515980564389
-5.08844088790029
-6.62939605516429
-5.10515980564389
-5.43466534488555
-5.00789793378794
-5.55752307261658
-5.07278224948403
-5.03257777201950
-5.13456432304239
-5.16148567409727
-5.05610017371198
-5.31983717782451
-5.27593859592985
-5.32935034994061
-5.21543225454480
-5.13217684383080
-5.27593859592985
-7.31426493096004
-5.02324541306247
-5.20412779357273
-5.96192408850463
-5.74856134261668
-9.92268187661073
-5.00409382089686
-5.02164534650012
-6.51627567180186
-5.45106127556075
-5.05610017371198
-6.43100687208553
-6.64736822112434
-5.29391908686051
-5.14169273600067
-5.08844088790029
-5.05610017371198
-5.65834851335549
-6.23906489181530
-4.99199785596535
-5.40293020047508
-6.70988148235508
-4.99344170057428
-6.09042363955753
-5.34343922593815
-6.41485669516297
-6.14034698178552
-5.02817136075981
-7.20189083262540
-5.14169273600067
-5.50248722537883
-5.13217684383080
-5.03257777201950
-5.61211868889667
-8.95846078119429
-4.99598276949468
-5.27593859592985
-5.23882873954620
-5.16148567409727
-5.01828430400468
-6.84828910707572
-5.53875461746045
-5.04479595217692
-5.14169273600067
-5.37965016741245
-5.05610017371198
-6.43100687208553
-6.16186312454155
-5.04479595217692
-8.47677297560147
-5.19308263918573
-5.05610017371198
-6.77665157506605
-7.10096022768944
-5.23882873954620
-6.02398313831950
-5.14169273600067
-6.51627567180186
-5.27593859592985
-5.93237573853915
-5.10107981553064
-5.02817136075981
-5.20412779357273
-5.79738389242478
-5.96192408850463
-5.07577137195866
-4.99209347769937
-4.99130619925982
-6.02398313831950
-5.02450687530828
-5.23882873954620
-5.93237573853915
-6.98643416291337
-5.08047715585125
-5.07278224948403
-5.05821825973561
-5.26329520988602
-6.70988148235508
-5.05610017371198
-6.16186312454155
-5.08844088790029
-5.11390908316534
-5.12291527799347
-6.75720091817826
-5.28886094729677
-5.96192408850463
-5.07577137195866
-5.50134646470988
-6.17682597241106
-5.53875461746045
-5.18229486156520
-5.13456432304239
-5.07577137195866
-5.03152683261337
-5.23387832633689
-5.23387832633689
-5.77263888811792
-5.53656884032274
-5.18027172418933
-6.77665157506605
-5.07278224948403
-5.32675215537341
-5.01643962521830
-5.86382563087201
-5.09666952447700
-7.00936939204582
-5.34343922593815
-6.41485669516297
-5.00789793378794
-5.30206691272980
-5.74856134261668
-6.51627567180186
-5.46782284937379
-5.01042700035724
-5.21543225454480
-5.05136089236421
-5.90374005116514
-5.19308263918573
-5.45106127556075
-5.41862484414519
-5.01210472863004
-5.26329520988602
-5.31983717782451
-6.75720091817826
-5.01042700035724
-5.40293020047508
-5.96192408850463
-6.51627567180186
-5.14169273600067
-7.71277287983986
-5.67375970398803
-5.28886094729677
-5.28886094729677
-6.48075380837200
-5.70228895407641
-7.54892193140855
-6.41485669516297
-5.17176292083664
-5.05610017371198
-5.37254318143314
-5.18100406426749
-5.40293020047508
-5.40293020047508
-4.99344170057428
-5.40293020047508
-6.12547471078106
-6.09042363955753
-5.48496095989311
-5.70228895407641
-5.04479595217692
-5.02450687530828
-5.34343922593815
-7.07633222900440
-6.84828910707572
-5.57345314884296
-4.99130619925982
-5.57673446677950
-5.03922555633492
-9.92268187661073
-5.16148567409727
-5.12291527799347
-6.53318876960607
-6.32298741442733
-5.11390908316534
-5.28886094729677
-5.41862484414519
-5.52041403785752
-5.36087670905935
-5.40293020047508
-4.99598276949468
-5.13284418153096
-5.32935034994061
-5.25092654212510
-5.01669329527898
-5.00789793378794
-9.92268187661073
-4.99136175749054
-8.57049734445018
-5.05136089236421
-8.57049734445018
-5.90374005116514
-8.57049734445018
-5.12291527799347
-6.92554716514678
-6.62939605516429
-6.41485669516297
-5.65834851335549
-5.40293020047508
-5.90374005116514
-5.15146238498540
-5.04055677987655
-5.15146238498540
-5.10107981553064
-6.62939605516429
-5.19308263918573
-6.98643416291337
-6.29551127641803
-5.50248722537883
-6.70988148235508
-7.75637707819569
-5.84901076836271
-5.57673446677950
-5.13284418153096
-6.62939605516429
-7.54892193140855
-5.45106127556075
-6.07137439275960
-7.44099049738079
-4.99136175749054
-5.12291527799347
-5.55752307261658
-6.92554716514678
-5.11390908316534
-7.20189083262540
-5.28886094729677
-6.43100687208553
-8.47677297560147
-5.03257777201950
-5.27593859592985
-5.79738389242478
-6.09042363955753
-7.75637707819569
-5.53656884032274
-7.40820121522136
-5.00425486227822
-6.14034698178552
-4.99130619925982
-5.14169273600067
-5.04479595217692
-5.28886094729677
-5.09933163730803
-5.01828430400468
-5.45106127556075
-5.18229486156520
-7.44099049738079
-5.37254318143314
-5.22699833720945
-5.21543225454480
-5.61655155353421
-5.27593859592985
-6.02398313831950
-5.59640489246986
-7.28489137428165
-5.59255518496811
-5.02164534650012
-5.07577137195866
-5.05136089236421
-5.05610017371198
-8.22035891784031
-5.43466534488555
-5.27593859592985
-6.51627567180186
-6.57121062540417
-5.12291527799347
-5.38757244523019
-6.32298741442733
-5.07278224948403
-6.69123268526911
-5.48496095989311
-5.72512077907353
-6.10522717393413
-7.75637707819569
-4.99344170057428
-5.22699833720945
-5.53875461746045
-4.99779312084482
-5.26329520988602
-5.21543225454480
-5.40293020047508
-6.23906489181530
-5.12291527799347
-5.43466534488555
-5.53875461746045
-5.61655155353421
-5.45106127556075
-7.28489137428165
-5.17176292083664
-4.99209347769937
-5.82282929665778
-5.79738389242478
-5.03152683261337
-5.23882873954620
-5.01669329527898
-8.22035891784031
-6.19968910242193
-5.05821825973561
-5.21543225454480
-7.44099049738079
-5.00789793378794
-5.38757244523019
-5.96192408850463
-8.47677297560147
-5.12291527799347
-5.02694485825382
-9.92268187661073
-5.14169273600067
-5.37254318143314
-5.22699833720945
-5.05821825973561
-5.00071636066559
-5.05610017371198
-5.57673446677950
-5.10107981553064
-5.18229486156520
-5.23882873954620
-6.84828910707572
-5.13217684383080
-10.3968247113820
-9.92268187661073
-6.75720091817826
-5.28886094729677
-8.47677297560147
-6.12547471078106
-5.04055677987655
-5.51875677948573
-8.47677297560147
-6.07137439275960
-5.14169273600067
-6.21476703335527
-5.07278224948403
-5.10515980564389
-4.99130619925982
-5.21543225454480
-5.37254318143314
-5.50248722537883
-5.14169273600067
-5.03257777201950
-5.02817136075981
-5.05821825973561
-5.12291527799347
-6.64736822112434
-8.22035891784031
-5.14169273600067
-5.61655155353421
-5.10515980564389
-8.47677297560147
-5.04479595217692
-5.11390908316534
-5.23882873954620
-5.02164534650012
-5.08844088790029
-5.12291527799347
-5.04479595217692
-5.03257777201950
-5.19308263918573
-5.14169273600067
-5.61655155353421
-5.21543225454480
-6.75720091817826
-6.51627567180186
-6.41485669516297
-5.11390908316534
-5.12291527799347
-5.61655155353421
-5.07278224948403
-5.15146238498540
-5.04055677987655
-5.35783455449304
-5.22699833720945
-5.22699833720945
-5.10733603202113
-8.95846078119429
-5.91847886148622
-5.74856134261668
-5.89073905997153
-6.75720091817826
-5.53875461746045
-8.15303314684190
-6.43100687208553
-5.43466534488555
-5.00511801473221
-5.06988138585085
-5.20096367478467
-6.10522717393413
-6.43100687208553
-5.63719285666058
-5.17176292083664
-5.45140308217182
-6.75720091817826
-5.19308263918573
-5.01210472863004
-6.84828910707572
-5.59255518496811
-5.46782284937379
-6.29551127641803
-7.20189083262540
-6.90399653276942
-5.50134646470988
-6.00714656617965
-5.20412779357273
-6.05662006452688
-5.25092654212510
-5.12291527799347
-5.89073905997153
-5.00332092627017
-6.32298741442733
-4.99352213188523
-7.54892193140855
-7.17516447766242
-6.62939605516429
-5.10515980564389
-6.69123268526911
-5.23882873954620
-5.01643962521830
-5.90374005116514
-5.19308263918573
-5.53875461746045
-5.43466534488555
-5.19308263918573
-5.04055677987655
-5.63719285666058
-5.15146238498540
-5.93237573853915
-7.54892193140855
-5.37254318143314
-5.00257235808503
-7.54892193140855
-5.43548053988536
-5.25710066668114
-10.3968247113820
-5.48496095989311
-5.22265369247406
-5.02907994803475
-6.16186312454155
-5.94709182707380
-5.65270151509670
-6.07137439275960
-6.33859130416308
-5.55752307261658
-6.43100687208553
-6.43100687208553
-5.18229486156520
-5.05821825973561
-5.81230959621453
-10.3968247113820
-5.31983717782451
-6.29551127641803
-6.82788345068979
-7.28489137428165
-7.31426493096004
-7.90886135156333
-5.14169273600067
-5.04479595217692
-5.25092654212510
-5.93237573853915
-5.06318199433923
-5.06988138585085
-5.74856134261668
-5.26329520988602
-7.54892193140855
-7.07633222900440
-7.07633222900440
-5.01669329527898
-5.03853174692434
-6.75720091817826
-8.47677297560147
-4.99344170057428
-5.02694485825382
-5.14169273600067
-7.44099049738079
-4.99209347769937
-7.20189083262540
-5.03257777201950
-5.70228895407641
-5.08844088790029
-5.25092654212510
-6.16186312454155
-5.18229486156520
-5.14169273600067
-6.23906489181530
-5.57345314884296
-5.18229486156520
-5.31556155244361
-5.53875461746045
-7.07633222900440
-5.07278224948403
-9.92268187661073
-7.07633222900440
-5.65834851335549
-6.10522717393413
-6.14034698178552
-9.11424059915348
-5.02694485825382
-5.13217684383080
-9.11424059915348
-5.08844088790029
-5.02817136075981
-6.19968910242193
-5.03257777201950
-5.84901076836271
-5.82282929665778
-5.65834851335549
-5.45106127556075
-6.05662006452688
-6.21476703335527
-6.62939605516429
-5.08047715585125
-5.06536080879907
-5.01042700035724
-5.40293020047508
-6.23906489181530
-5.96192408850463
-5.53875461746045
-6.41485669516297
-5.22699833720945
-5.61655155353421
-4.99130619925982
-4.99535592924962
-5.04479595217692
-5.19308263918573
-8.15303314684190
-5.00409382089686
-4.99535592924962
-5.34343922593815
-5.07278224948403
-5.50248722537883
-5.13456432304239
-5.37254318143314
-5.16148567409727
-7.28489137428165
-5.46782284937379
-5.14169273600067
-7.07633222900440
-6.16186312454155
-6.16186312454155
-7.71277287983986
-6.14034698178552
-5.26329520988602
-5.08844088790029
-6.43100687208553
-7.00936939204582
-4.99779312084482
-5.12154118775426
-6.62939605516429
-5.82282929665778
-5.77263888811792
-5.35783455449304
-6.82788345068979
-5.10515980564389
-5.11390908316534
-5.55479615984399
-5.25092654212510
-4.99950732630535
-5.08844088790029
-5.37254318143314
-6.69123268526911
-5.57673446677950
-5.79738389242478
-5.99243985766153
-5.23882873954620
-6.36783898531163
-7.07633222900440
-5.07278224948403
-5.00425486227822
-5.00425486227822
-5.12291527799347
-6.77665157506605
-6.36783898531163
-5.53875461746045
-5.04055677987655
-6.84828910707572
-6.77665157506605
-5.53875461746045
-6.51627567180186
-5.06536080879907
-5.53875461746045
-5.50134646470988
-5.21543225454480
-5.04479595217692
-5.30206691272980
-5.74026498865787
-5.26329520988602
-5.05610017371198
-6.41485669516297
-6.12547471078106
-6.12547471078106
-6.32298741442733
-7.10096022768944
-5.46768114764384
-5.06318199433923
-5.30673769488539
-7.58625037360842
-6.51627567180186
-5.00235416901596
-6.21476703335527
-5.55479615984399
-6.28011675910081
-5.67375970398803
-5.00362315802151
-5.17176292083664
-5.89073905997153
-6.53318876960607
-5.23882873954620
-5.20412779357273
-5.86382563087201
-6.75720091817826
-8.95846078119429
-6.57121062540417
-7.28489137428165
-5.00734986283603
-6.62939605516429
-5.04479595217692
-6.16186312454155
-5.27593859592985
-5.08844088790029
-5.02450687530828
-6.21476703335527
-6.16186312454155
-6.21476703335527
-5.01643962521830
-5.13217684383080
-5.16148567409727
-6.75720091817826
-5.34343922593815
-5.43466534488555
-5.08047715585125
-5.25092654212510
-5.23882873954620
-6.75720091817826
-5.05610017371198
-5.30206691272980
-5.28886094729677
-6.84828910707572
-5.53875461746045
-5.22699833720945
-5.37254318143314
-5.84901076836271
-6.62939605516429
-5.46782284937379
-5.15146238498540
-5.15146238498540
-5.16056579368503
-6.09042363955753
-5.79738389242478
-5.90374005116514
-8.22035891784031
-6.90399653276942
-7.07633222900440
-9.11424059915348
-6.14034698178552
-5.46782284937379
-5.21543225454480
-5.90374005116514
-6.00714656617965
-5.28886094729677
-5.02817136075981
-5.41862484414519
-9.92268187661073
-5.37254318143314
-5.26329520988602
-5.21543225454480
-5.43466534488555
-6.90399653276942
-7.75637707819569
-5.03853174692434
-5.00409382089686
-5.40293020047508
-5.01828430400468
-4.99209347769937
-5.70228895407641
-5.46782284937379
-5.28886094729677
-5.06536080879907
-7.20189083262540
-6.16186312454155
-5.03853174692434
-5.79738389242478
-6.02398313831950
-5.20412779357273
-7.75637707819569
-5.03257777201950
-5.08844088790029
-4.99535592924962
-5.18229486156520
-5.05821825973561
-5.13456432304239
-6.84828910707572
-5.01828430400468
-5.03152683261337
-5.25092654212510
-8.22035891784031
-6.70988148235508
-5.00362315802151
-5.21543225454480
-5.45106127556075
-5.53875461746045
-5.03257777201950
-5.76362660818112
-6.41485669516297
-7.54892193140855
-6.51627567180186
-5.00511801473221
-5.43548053988536
-7.28489137428165
-5.08844088790029
-6.90399653276942
-5.96192408850463
-4.99779312084482
-5.52041403785752
-5.45106127556075
-5.01643962521830
-5.70228895407641
-8.47677297560147
-6.51627567180186
-5.04479595217692
-5.90374005116514
-5.08844088790029
-9.92268187661073
-5.45106127556075
-5.03257777201950
-5.14169273600067
-6.84828910707572
-4.99199785596535
-5.05610017371198
-6.23906489181530
-5.14169273600067
-5.74856134261668
-5.00425486227822
-7.54892193140855
-8.22035891784031
-5.07278224948403
-5.46782284937379
-6.51627567180186
-5.18229486156520
-7.75637707819569
-5.02164534650012
-5.46782284937379
-5.09666952447700
-5.14169273600067
-5.02164534650012
-5.18100406426749
-7.44099049738079
-5.01828430400468
-5.89073905997153
-7.54892193140855
-5.08844088790029
-6.23906489181530
-5.43466534488555
-5.34343922593815
-6.41485669516297
-5.50248722537883
-5.06536080879907
-5.01643962521830
-7.28489137428165
-6.14034698178552
-5.96192408850463
-5.00523015042078
-6.32298741442733
-8.47677297560147
-5.14169273600067
-6.03870577866987
-5.87596700016694
-4.99779312084482
-5.72512077907353
-6.00714656617965
-5.16148567409727
-6.62939605516429
-6.69123268526911
-8.47677297560147
-6.02398313831950
-5.08844088790029
-5.74856134261668
-5.18229486156520
-5.27593859592985
-5.45106127556075
-5.26329520988602
-5.74856134261668
-7.75637707819569
-5.03257777201950
-4.99352213188523
-6.69123268526911
-5.10515980564389
-5.84901076836271
-4.99598276949468
-6.62939605516429
-9.92268187661073
-5.65834851335549
-6.77665157506605
-5.13217684383080
-5.09666952447700
-5.32935034994061
-4.99136175749054
-5.21543225454480
-5.09666952447700
-5.31556155244361
-4.99344170057428
-5.13456432304239
-6.03870577866987
-4.99779312084482
-6.57121062540417
-5.04479595217692
-6.58860985299427
-7.28489137428165
-5.81230959621453
-5.26329520988602
-5.22699833720945
-5.00257235808503
-5.18229486156520
-5.05821825973561
-6.02398313831950
-7.90886135156333
-6.07137439275960
-5.22699833720945
-6.57121062540417
-5.40293020047508
-7.90886135156333
-5.01042700035724
-5.43466534488555
-5.12291527799347
-5.08844088790029
-5.15146238498540
-6.48075380837200
-5.96192408850463
-6.53318876960607
-5.18229486156520
-5.14169273600067
-5.41862484414519
-5.06536080879907
-5.22699833720945
-6.07137439275960
-6.36783898531163
-5.15146238498540
-5.61655155353421
-5.52041403785752
-5.14169273600067
-5.04055677987655
-5.23882873954620
-5.18229486156520
-5.26329520988602
-4.99130619925982
-7.00936939204582
-7.75637707819569
-5.07278224948403
-5.77263888811792
-7.90886135156333
-7.00936939204582
-5.63719285666058
-5.22699833720945
-5.65834851335549
-5.65834851335549
-4.99352213188523
-5.01828430400468
-5.05610017371198
-5.10107981553064
-5.90374005116514
-5.01042700035724
-5.25092654212510
-7.44099049738079
-5.27593859592985
-5.84901076836271
-5.89073905997153
-7.40820121522136
-4.99199785596535
-6.53318876960607
-5.10515980564389
-6.07137439275960
-5.25092654212510
-6.02398313831950
-5.00409382089686
-4.99136175749054
-5.50248722537883
-5.35783455449304
-5.13217684383080
-5.19308263918573
-6.75720091817826
-5.08844088790029
-7.07633222900440
-5.65270151509670
-5.41990367968763
-5.70228895407641
-5.28886094729677
-5.05610017371198
-5.31556155244361
-5.12154118775426
-6.41485669516297
-5.00409382089686
-6.32298741442733
-6.07137439275960
-7.28489137428165
-5.05610017371198
-5.05821825973561
-5.21543225454480
-5.00425486227822
-7.28489137428165
-5.91847886148622
-5.05610017371198
-5.19308263918573
-5.13217684383080
-5.37254318143314
-5.14169273600067
-5.46782284937379
-6.48075380837200
-6.75720091817826
-5.07278224948403
-5.05610017371198
-4.99199785596535
-5.05610017371198
-5.04479595217692
-5.34343922593815
-5.10515980564389
-7.44099049738079
-5.08844088790029
-6.43100687208553
-6.14034698178552
-6.05662006452688
-6.70988148235508
-6.23906489181530
-5.31556155244361
-5.23387832633689
-5.79738389242478
-6.25428550720597
-5.18229486156520
-5.03399079618325
-4.99598276949468
-5.11559091403075
-4.99136175749054
-6.62939605516429
-5.40293020047508
-5.07278224948403
-5.79738389242478
-8.15303314684190
-6.84828910707572
-6.02398313831950
-6.70988148235508
-5.57673446677950
-5.22699833720945
-8.47677297560147
-5.16148567409727
-5.18229486156520
-6.05662006452688
-6.09042363955753
-5.04479595217692
-5.90374005116514
-5.86382563087201
-5.61655155353421
-5.05610017371198
-5.34343922593815
-5.41862484414519
-5.07278224948403
-5.20412779357273
-5.46782284937379
-5.04055677987655
-5.04479595217692
-7.75637707819569
-5.33322291136225
-5.55752307261658
-5.46782284937379
-5.20096367478467
-6.03870577866987
-5.84901076836271
-5.25092654212510
-4.99136175749054
-5.05610017371198
-6.09042363955753
-5.05610017371198
-5.31556155244361
-5.04479595217692
-4.99199785596535
-5.06536080879907
-6.17682597241106
-5.23882873954620
-5.09320624545297
-5.46768114764384
-5.22699833720945
-7.75637707819569
-6.41485669516297
-5.38975063026276
-5.46782284937379
-6.75720091817826
-5.50248722537883
-5.74856134261668
-6.09042363955753
-6.70988148235508
-5.19308263918573
-5.43466534488555
-6.33859130416308
-5.20412779357273
-5.53875461746045
-8.15303314684190
-5.37254318143314
-7.28489137428165
-5.51875677948573
-5.50248722537883
-5.55752307261658
-5.12291527799347
-5.37254318143314
-7.40820121522136
-5.70228895407641
-4.99136175749054
-5.04479595217692
-9.92268187661073
-5.21543225454480
-5.38975063026276
-5.46782284937379
-6.48075380837200
-5.12291527799347
-5.04055677987655
-8.47677297560147
-5.05821825973561
-6.16186312454155
-5.03257777201950
-5.05136089236421
-5.05610017371198
-5.00409382089686
-5.05610017371198
-4.99779312084482
-5.20412779357273
-7.44099049738079
-5.06536080879907
-5.27593859592985
-5.04479595217692
-4.99779312084482
-5.05821825973561
-5.57673446677950
-5.05610017371198
-5.10515980564389
-5.14169273600067
-5.14169273600067
-5.05610017371198
-7.54892193140855
-5.00409382089686
-6.38369275636462
-5.14169273600067
-5.02694485825382
-5.20412779357273
-6.90399653276942
-5.09666952447700
-5.28886094729677
-5.07577137195866
-5.28886094729677
-5.13217684383080
-6.90399653276942
-6.02398313831950
-5.04479595217692
-5.08844088790029
-5.16148567409727
-5.48496095989311
-5.18229486156520
-6.09042363955753
-5.12291527799347
-6.51627567180186
-5.18229486156520
-5.00425486227822
-5.53875461746045
-5.15146238498540
-6.38369275636462
-5.16148567409727
-5.02817136075981
-5.18229486156520
-5.02164534650012
-6.32298741442733
-5.77263888811792
-5.14169273600067
-5.00071636066559
-5.08844088790029
-5.00409382089686
-5.05821825973561
-5.08844088790029
-5.20412779357273
-5.10107981553064
-5.01042700035724
-5.04055677987655
-6.23906489181530
-6.23906489181530
-5.25092654212510
-6.09042363955753
-4.99209347769937
-5.00071636066559
-6.51627567180186
-5.15146238498540
-5.53875461746045
-5.22699833720945
-5.53875461746045
-8.22035891784031
-5.12291527799347
-5.10515980564389
-6.84828910707572
-7.07633222900440
-5.01210472863004
-5.18229486156520
-5.07278224948403
-5.13217684383080
-5.12291527799347
-5.34343922593815
-5.05821825973561
-5.20412779357273
-5.23882873954620
-5.01828430400468
-5.34690068329363
-5.07278224948403
-5.02817136075981
-4.99130619925982
-5.19308263918573
-5.12291527799347
-8.22035891784031
-6.12547471078106
-5.03853174692434
-5.25092654212510
-5.17176292083664
-4.99352213188523
-5.90374005116514
-5.01210472863004
-5.15146238498540
-4.99535592924962
-5.02164534650012
-5.07278224948403
-4.99209347769937
-6.16186312454155
-5.14169273600067
-5.14169273600067
-4.99598276949468
-5.08844088790029
-5.05821825973561
-5.02817136075981
-5.10515980564389
-5.08844088790029
-5.05610017371198
-5.02817136075981
-5.05610017371198
-6.41485669516297
-9.11424059915348
-5.05821825973561
-6.41485669516297
-4.99209347769937
-5.00409382089686
-5.18229486156520
-5.08844088790029
-5.37254318143314
-5.18229486156520
-8.47677297560147
-7.00936939204582
-5.07278224948403
-5.15146238498540
-6.41485669516297
-7.90886135156333
-5.04479595217692
-5.12291527799347
-5.65834851335549
-5.23882873954620
-5.10515980564389
-5.32935034994061
-5.08844088790029
-5.22699833720945
-5.02164534650012
-5.01210472863004
-5.65834851335549
-5.06536080879907
-5.07278224948403
-4.99209347769937
-5.07278224948403
-5.30206691272980
-7.75637707819569
-5.28886094729677
-5.46782284937379
-8.47677297560147
-5.03257777201950
-5.02817136075981
-5.90374005116514
-5.32935034994061
-5.09666952447700
-5.05821825973561
-5.08844088790029
-5.28886094729677
-4.99344170057428
-5.84901076836271
-5.03257777201950
-4.99535592924962
-5.08844088790029
-5.00409382089686
-5.04479595217692
-5.14169273600067
-5.79738389242478
-5.05610017371198
-5.27593859592985
-5.05610017371198
-8.22035891784031
-6.90399653276942
-5.18229486156520
-7.28489137428165
-4.99209347769937
-5.17176292083664
-5.61655155353421
-6.57121062540417
-5.23882873954620
-5.65834851335549
-6.02398313831950
-9.92268187661073
-5.07278224948403
-5.28886094729677
-7.44099049738079
-8.57049734445018
-5.31556155244361
-5.02164534650012
-7.90886135156333
-5.13217684383080
-5.07278224948403
-6.51627567180186
-7.54892193140855
-5.20412779357273
-5.84901076836271
-5.02817136075981
-5.28886094729677
-4.99344170057428
-4.99779312084482
-5.02694485825382
-6.51627567180186
-8.22035891784031
-6.69123268526911
-5.79738389242478
-5.21543225454480
-5.31556155244361
-4.99136175749054
-5.90374005116514
-6.02398313831950
-5.07278224948403
-5.07577137195866
-5.18229486156520
-5.25092654212510
-5.41862484414519
-6.16186312454155
-5.02164534650012
-5.40293020047508
-6.62939605516429
-5.82282929665778
-5.02164534650012
-5.08844088790029
-5.25092654212510
-5.01210472863004
-5.22699833720945
-5.04055677987655
-8.47677297560147
-5.31556155244361
-6.62939605516429
-5.08844088790029
-6.02398313831950
-5.48432521953712
-5.09666952447700
-5.84901076836271
-5.57673446677950
-5.25092654212510
-5.61655155353421
-6.69123268526911
-7.90886135156333
-5.99243985766153
-5.43466534488555
-5.18229486156520
-6.77665157506605
-5.61655155353421
-5.04479595217692
-8.47677297560147
-5.37254318143314
-5.15146238498540
-5.22265369247406
-5.00789793378794
-5.40293020047508
-5.05136089236421
-4.99130619925982
-6.75720091817826
-7.54892193140855
-5.70228895407641
-6.51627567180186
-6.43100687208553
-5.57673446677950
-5.02817136075981
-5.90374005116514
-5.87596700016694
-5.61655155353421
-5.90374005116514
-5.03853174692434
-6.09042363955753
-5.79738389242478
-5.10515980564389
-5.05821825973561
-8.15303314684190
-5.14169273600067
-5.22699833720945
-4.99598276949468
-5.04055677987655
-5.02164534650012
-5.04055677987655
-5.46782284937379
-5.05610017371198
-5.14169273600067
-5.18229486156520
-5.21543225454480
-5.05136089236421
-5.28886094729677
-5.03257777201950
-5.08844088790029
-5.00071636066559
-5.08844088790029
-5.01042700035724
-5.19308263918573
-5.10515980564389
-5.07278224948403
-5.55479615984399
-9.92268187661073
-5.00789793378794
-5.01210472863004
-4.99199785596535
-6.41485669516297
-5.14169273600067
-5.72512077907353
-4.99950732630535
-5.65270151509670
-9.11424059915348
-5.19308263918573
-5.00425486227822
-5.12291527799347
-5.18229486156520
-7.07633222900440
-5.23882873954620
-5.03257777201950
-7.20189083262540
-5.02817136075981
-5.04055677987655
-5.04479595217692
-5.01210472863004
-5.38757244523019
-5.12291527799347
-5.28886094729677
-6.75720091817826
-5.25092654212510
-5.05821825973561
-6.28011675910081
-5.01669329527898
-6.98643416291337
-5.05610017371198
-5.01828430400468
-5.04055677987655
-5.10107981553064
-5.01828430400468
-5.00071636066559
-5.17176292083664
-5.10107981553064
-7.90886135156333
-5.02817136075981
-4.99598276949468
-6.62939605516429
-5.84901076836271
-5.26329520988602
-5.31556155244361
-5.18229486156520
-4.99598276949468
-5.04055677987655
-4.99950732630535
-5.28886094729677
-5.14169273600067
-5.06536080879907
-5.84901076836271
-5.01210472863004
-5.01669329527898
-5.19308263918573
-5.48496095989311
-5.08844088790029
-5.74856134261668
-5.19308263918573
-6.70988148235508
-8.22035891784031
-5.02694485825382
-5.04055677987655
-5.12291527799347
-5.07278224948403
-5.18229486156520
-5.74856134261668
-4.99535592924962
-6.70988148235508
-5.04479595217692
-5.05610017371198
-5.61655155353421
-5.10515980564389
-4.99779312084482
-5.53875461746045
-5.05610017371198
-6.84828910707572
-5.48496095989311
-6.48075380837200
-5.08844088790029
-5.01828430400468
-5.43466534488555
-5.05821825973561
-5.48496095989311
-5.00409382089686
-5.04055677987655
-5.04479595217692
-5.04055677987655
-5.01210472863004
-4.99209347769937
-5.04479595217692
-5.01828430400468
-5.16148567409727
-5.25092654212510
-5.10515980564389
-5.07278224948403
-5.21543225454480
-5.19308263918573
-5.20412779357273
-4.99130619925982
-5.10515980564389
-5.04055677987655
-5.19308263918573
-4.99598276949468
-7.54892193140855
-5.04479595217692
-6.19968910242193
-5.16148567409727
-4.99779312084482
-5.20412779357273
-5.02164534650012
-5.31556155244361
-5.11390908316534
-5.04055677987655
-5.16148567409727
-5.13217684383080
-6.41485669516297
-5.37254318143314
-5.28886094729677
-5.14169273600067
-5.22699833720945
-5.52041403785752
-5.79738389242478
-7.44099049738079
-5.18229486156520
-6.62939605516429
-5.14169273600067
-5.05610017371198
-6.48075380837200
-5.22699833720945
-6.84828910707572
-5.77263888811792
-4.99130619925982
-6.03870577866987
-5.03257777201950
-5.14169273600067
-6.62939605516429
-5.41862484414519
-6.19968910242193
-6.92554716514678
-5.02164534650012
-5.61655155353421
-5.65834851335549
-5.00425486227822
-5.27593859592985
-8.47677297560147
-5.70228895407641
-6.84828910707572
-6.70988148235508
-5.31556155244361
-5.74856134261668
-5.31556155244361
-5.37254318143314
-6.43100687208553
-5.16148567409727
-6.64736822112434
-5.38975063026276
-6.90399653276942
-5.33322291136225
-5.99243985766153
-5.68003965378058
-5.32675215537341
-6.32298741442733
-5.12154118775426
-6.16186312454155
-7.90886135156333
-5.20412779357273
-5.22699833720945
-5.05610017371198
-5.84901076836271
-6.41485669516297
-6.07137439275960
-9.92268187661073
-6.98643416291337
-5.34343922593815
-7.54892193140855
-6.84828910707572
-5.27593859592985
-5.27593859592985
-6.58860985299427
-6.16186312454155
-6.84828910707572
-6.09042363955753
-5.17176292083664
-7.07633222900440
-6.90399653276942
-5.57673446677950
-5.05675904978237
-6.07137439275960
-8.47677297560147
-5.41862484414519
-5.14169273600067
-5.02817136075981
-7.28489137428165
-5.18027172418933
-5.57673446677950
-5.02907994803475
-5.15108045255445
-7.75637707819569
-5.03922555633492
-5.02450687530828
-6.58860985299427
-5.51875677948573
-5.33322291136225
-5.61655155353421
-5.50248722537883
-6.12547471078106
-5.21967131574082
-6.53318876960607
-5.03257777201950
-6.48075380837200
-7.71277287983986
-7.54892193140855
-6.62939605516429
-6.07137439275960
-6.05662006452688
-5.99243985766153
-7.10096022768944
-7.90886135156333
-6.58860985299427
-6.98643416291337
-5.07577137195866
-5.12154118775426
-6.77665157506605
-7.58625037360842
-7.07633222900440
-5.00511801473221
-5.07685102617257
-5.06988138585085
-6.43100687208553
-5.97662907027328
-5.28137637665796
-5.20096367478467
-9.11424059915348
-5.21543225454480
-5.86382563087201
-5.51875677948573
-6.62939605516429
-5.05675904978237
-5.26329520988602
-6.84828910707572
-5.13284418153096
-7.54892193140855
-7.54892193140855
-5.22265369247406
-7.90886135156333
-5.97662907027328
-5.34690068329363
-7.17516447766242
-5.13217684383080
-5.07577137195866
-6.46425345724625
-5.86382563087201
-5.30206691272980
-5.30673769488539
-5.03399079618325
-5.12154118775426
-5.25710066668114
-5.12154118775426
-6.70988148235508
-5.57345314884296
-6.64736822112434
-6.02398313831950
-5.16148567409727
-6.84828910707572
-7.31426493096004
-5.26329520988602
-8.57049734445018
-5.25092654212510
-5.28886094729677
-6.38369275636462
-7.17516447766242
-5.61655155353421
-6.02398313831950
-6.33859130416308
-7.20189083262540
-5.37515764940107
-6.57121062540417
-5.34690068329363
-6.51627567180186
-6.02398313831950
-6.05662006452688
-5.07577137195866
-6.51627567180186
-5.51875677948573
-6.29551127641803
-5.28886094729677
-5.19049383143371
-5.17176292083664
-6.17682597241106
-5.02907994803475
-5.13284418153096
-8.57049734445018
-6.19968910242193
-6.23906489181530
-5.26329520988602
-5.12154118775426
-5.65270151509670
-6.84828910707572
-5.06988138585085
-5.03399079618325
-5.05136089236421
-5.93237573853915
-5.32935034994061
-5.19308263918573
-5.09158039486178
-8.22035891784031
-6.25428550720597
-5.37254318143314
-7.58625037360842
-6.23906489181530
-6.17682597241106
-5.97662907027328
-6.90399653276942
-6.14034698178552
-6.82788345068979
-5.84901076836271
-6.90399653276942
-4.99136175749054
-7.28489137428165
-6.98643416291337
-5.00511801473221
-6.82788345068979
-6.09042363955753
-8.57049734445018
-7.96163652320770
-5.07685102617257
-6.29551127641803
-6.29551127641803
-5.31983717782451
-5.02450687530828
-8.22035891784031
-5.21543225454480
-5.40466326508785
-5.65270151509670
-5.00511801473221
-5.14183983462523
-7.58625037360842
-5.08844088790029
-5.90374005116514
-6.25428550720597
-6.75720091817826
-6.16186312454155
-8.95846078119429
-5.16148567409727
-5.37254318143314
-5.02817136075981
-5.25092654212510
-5.20412779357273
-5.18229486156520
-5.05821825973561
-5.35783455449304
-5.26329520988602
-5.03257777201950
-5.06536080879907
-6.41485669516297
-6.00714656617965
-10.3968247113820
-6.14034698178552
-6.41485669516297
-6.62939605516429
-5.12291527799347
-5.13217684383080
-6.23906489181530
-7.54892193140855
-5.08844088790029
-9.92268187661073
-5.01643962521830
-5.87596700016694
-7.44099049738079
-5.72512077907353
-7.75637707819569
-5.17176292083664
-5.01672194055162
-5.22699833720945
-5.14169273600067
-5.08844088790029
-8.47677297560147
-4.99136175749054
-5.37254318143314
-5.31556155244361
-5.09158039486178
-7.40820121522136
-5.55479615984399
-5.69535731581546
-5.67375970398803
-5.02164534650012
-5.84901076836271
-5.21543225454480
-8.22035891784031
-6.23906489181530
-5.40293020047508
-5.26329520988602
-5.55479615984399
-6.16186312454155
-7.28489137428165
-5.31556155244361
-5.61655155353421
-7.44099049738079
-5.01828430400468
-8.22035891784031
-5.23882873954620
-4.99136175749054
-5.10515980564389
-5.05610017371198
-6.32298741442733
-5.05610017371198
-8.47677297560147
-9.11424059915348
-5.03257777201950
-5.12291527799347
-9.92268187661073
-6.23906489181530
-5.43466534488555
-6.43100687208553
-5.07278224948403
-5.02694485825382
-5.21543225454480
-5.50248722537883
-5.12291527799347
-7.75637707819569
-5.70228895407641
-5.93607584959062
-5.53875461746045
-5.01210472863004
-9.92268187661073
-5.40293020047508
-5.18229486156520
-5.43466534488555
-6.32298741442733
-5.18229486156520
-9.92268187661073
-6.00714656617965
-5.27593859592985
-5.02164534650012
-7.07633222900440
-5.40293020047508
-5.10515980564389
-5.40293020047508
-5.52041403785752
-7.54892193140855
-6.16186312454155
-5.00409382089686
-5.53656884032274
-5.16148567409727
-6.09042363955753
-5.16148567409727
-5.30206691272980
-9.92268187661073
-5.08844088790029
-7.90886135156333
-5.00409382089686
-8.22035891784031
-5.81230959621453
-5.90374005116514
-5.34343922593815
-5.02817136075981
-5.76362660818112
-5.17176292083664
-6.51627567180186
-5.18229486156520
-5.50248722537883
-6.21476703335527
-5.46768114764384
-6.41485669516297
-8.57049734445018
-9.11424059915348
-5.90374005116514
-5.08844088790029
-8.22035891784031
-5.90374005116514
-5.06988138585085
-5.46782284937379
-5.07278224948403
-6.28011675910081
-5.59640489246986
-6.84828910707572
-5.53875461746045
-6.46425345724625
-7.58625037360842
-5.79738389242478
-5.43548053988536
-5.02324541306247
-5.37254318143314
-5.43466534488555
-5.90374005116514
-4.99352213188523
-5.74856134261668
-6.70988148235508
-6.70988148235508
-5.59255518496811
-5.05610017371198
-5.40293020047508
-5.31983717782451
-5.18229486156520
-5.03922555633492
-5.51875677948573
-7.90886135156333
-5.68003965378058
-6.43100687208553
-5.74856134261668
-5.04196118539748
-5.50134646470988
-6.48075380837200
-5.96192408850463
-5.35783455449304
-5.20412779357273
-8.57049734445018
-5.38975063026276
-5.55479615984399
-5.03853174692434
-5.22265369247406
-7.90886135156333
-5.53875461746045
-6.84828910707572
-5.18229486156520
-6.02398313831950
-6.84828910707572
-10.3968247113820
-5.37254318143314
-6.48075380837200
-7.07633222900440
-8.47677297560147
-6.51627567180186
-6.51627567180186
-7.75637707819569
-6.02398313831950
-7.44099049738079
-6.58860985299427
-5.89073905997153
-5.00212903520505
-6.53318876960607
-5.20412779357273
-5.48496095989311
-7.20189083262540
-5.97662907027328
-6.14034698178552
-5.31983717782451
-5.04055677987655
-5.01166516545307
-5.59255518496811
-5.71751746533832
-5.12154118775426
-5.20096367478467
-5.16148567409727
-5.91847886148622
-6.48075380837200
-6.32298741442733
-7.44099049738079
-5.00789793378794
-7.54892193140855
-5.27593859592985
-5.07278224948403
-4.99779312084482
-5.05610017371198
-6.62939605516429
-5.04055677987655
-5.22699833720945
-5.15146238498540
-5.31556155244361
-6.16186312454155
-6.23906489181530
-5.18229486156520
-5.12291527799347
-5.32935034994061
-6.62939605516429
-6.29551127641803
-5.50248722537883
-8.22035891784031
-10.3968247113820
-5.74856134261668
-5.50248722537883
-6.43100687208553
-5.22699833720945
-6.77665157506605
-5.70228895407641
-5.20096367478467
-6.32298741442733
-8.22035891784031
-5.04196118539748
-6.09042363955753
-5.28886094729677
-5.41862484414519
-5.31556155244361
-6.48075380837200
-5.10515980564389
-6.48075380837200
-6.70988148235508
-6.02398313831950
-5.05610017371198
-6.03870577866987
-6.32298741442733
-5.38757244523019
-5.10515980564389
-9.11424059915348
-5.22699833720945
-8.22035891784031
-5.50248722537883
-5.65834851335549
-5.72512077907353
-5.23882873954620
-5.04055677987655
-5.57673446677950
-5.18229486156520
-5.03257777201950
-4.99535592924962
-5.18100406426749
-6.90399653276942
-5.03257777201950
-5.20412779357273
-5.14169273600067
-4.99199785596535
-6.16186312454155
-9.92268187661073
-6.23906489181530
-7.07633222900440
-9.11424059915348
-5.10515980564389
-5.18229486156520
-5.10515980564389
-6.75720091817826
-5.10515980564389
-8.22035891784031
-6.09042363955753
-5.04477207255882
-5.23882873954620
-5.23882873954620
-5.50134646470988
-6.84828910707572
-5.18229486156520
-5.27593859592985
-5.68003965378058
-5.19308263918573
-5.22699833720945
-7.75637707819569
-6.16186312454155
-5.02694485825382
-7.90886135156333
-5.11559091403075
-5.50248722537883
-5.15146238498540
-5.59640489246986
-5.14169273600067
-5.99243985766153
-5.02817136075981
-6.77665157506605
-5.12291527799347
-5.20412779357273
-5.10515980564389
-5.16148567409727
-8.15303314684190
-5.52041403785752
-5.61655155353421
-7.28489137428165
-5.11390908316534
-5.10515980564389
-5.20412779357273
-7.90886135156333
-7.28489137428165
-5.14169273600067
-5.11390908316534
-5.53875461746045
-5.08844088790029
-5.43466534488555
-9.92268187661073
-5.08047715585125
-5.22699833720945
-5.35783455449304
-5.21543225454480
-5.31556155244361
-7.96163652320770
-5.28137637665796
-5.27593859592985
-5.20412779357273
-9.92268187661073
-5.72512077907353
-5.50248722537883
-7.54892193140855
-5.04196118539748
-7.54892193140855
-5.16148567409727
-5.12291527799347
-5.61655155353421
-5.68003965378058
-6.41485669516297
-7.75637707819569
-5.11390908316534
-5.34343922593815
-5.51875677948573
-5.27593859592985
-4.99130619925982
-6.53318876960607
-5.70228895407641
-6.12547471078106
-5.27593859592985
-6.09042363955753
-5.30206691272980
-5.26329520988602
-5.10107981553064
-6.23906489181530
-7.75637707819569
-5.18229486156520
-5.02164534650012
-6.70988148235508
-5.22699833720945
-5.63719285666058
-5.65834851335549
-9.11424059915348
-7.28489137428165
-7.54892193140855
-7.00936939204582
-6.62939605516429
-5.22699833720945
-5.16148567409727
-5.91847886148622
-6.02398313831950
-5.63719285666058
-5.08047715585125
-6.92554716514678
-5.26329520988602
-5.65834851335549
-6.82788345068979
-5.08844088790029
-6.16186312454155
-5.61655155353421
-5.22265369247406
-6.92554716514678
-5.41862484414519
-5.20412779357273
-5.26329520988602
-5.87596700016694
-5.61655155353421
-6.00714656617965
-5.15146238498540
-6.48075380837200
-5.35783455449304
-5.04479595217692
-5.05136089236421
-6.02398313831950
-6.90399653276942
-6.51627567180186
-5.55752307261658
-4.99199785596535
-5.25092654212510
-6.75720091817826
-5.23882873954620
-6.64736822112434
-5.07577137195866
-5.07278224948403
-5.53875461746045
-7.90886135156333
-5.79738389242478
-5.84901076836271
-7.20189083262540
-5.74856134261668
-5.31556155244361
-5.23882873954620
-5.20412779357273
-5.46782284937379
-4.99136175749054
-7.07633222900440
-4.99209347769937
-5.00409382089686
-7.07633222900440
-5.00789793378794
-5.76362660818112
-5.09666952447700
-7.44099049738079
-5.08844088790029
-5.10515980564389
-6.32298741442733
-5.31556155244361
-5.61655155353421
-5.20412779357273
-5.48496095989311
-4.99136175749054
-8.22035891784031
-5.82282929665778
-5.19308263918573
-5.21543225454480
-5.16148567409727
-5.31556155244361
-5.84901076836271
-6.75720091817826
-5.96192408850463
-5.01042700035724
-5.26329520988602
-6.75720091817826
-5.20412779357273
-5.11390908316534
-9.92268187661073
-8.95846078119429
-4.99352213188523
-5.20412779357273
-7.44099049738079
-6.75720091817826
-7.75637707819569
-6.14034698178552
-7.00936939204582
-5.05610017371198
-5.14169273600067
-5.18229486156520
-5.22699833720945
-5.31556155244361
-6.41485669516297
-5.18229486156520
-7.75637707819569
-5.63719285666058
-5.02164534650012
-5.19308263918573
-5.27593859592985
-5.14169273600067
-7.20189083262540
-5.41862484414519
-5.01669329527898
-5.13217684383080
-4.99950732630535
-5.19308263918573
-5.03257777201950
-6.38369275636462
-5.27593859592985
-5.19308263918573
-5.14169273600067
-6.46425345724625
-6.25428550720597
-5.38757244523019
-5.34343922593815
-9.92268187661073
-5.27593859592985
-5.20412779357273
-6.58860985299427
-6.70988148235508
-6.51627567180186
-5.99243985766153
-5.96192408850463
-5.43466534488555
-5.14169273600067
-6.02398313831950
-5.08047715585125
-5.12291527799347
-5.38757244523019
-5.22699833720945
-5.65834851335549
-6.90399653276942
-5.71751746533832
-5.97662907027328
-5.00409382089686
-5.77263888811792
-6.84828910707572
-7.20189083262540
-5.01210472863004
-5.97662907027328
-5.28886094729677
-9.11424059915348
-4.99779312084482
-6.75720091817826
-5.16148567409727
-5.26329520988602
-5.22699833720945
-7.28489137428165
-5.08844088790029
-5.10515980564389
-5.99243985766153
-9.92268187661073
-5.10515980564389
-5.17176292083664
-5.16148567409727
-6.02398313831950
-5.17176292083664
-5.16148567409727
-5.10515980564389
-5.13456432304239
-5.14169273600067
-5.07278224948403
-5.31556155244361
-5.50248722537883
-5.11390908316534
-5.21543225454480
-5.28886094729677
-5.37254318143314
-7.07633222900440
-7.90886135156333
-6.09042363955753
-5.52041403785752
-6.07137439275960
-6.14034698178552
-5.30206691272980
-5.31556155244361
-7.17516447766242
-5.02028740313385
-9.92268187661073
-5.28886094729677
-5.68003965378058
-5.07278224948403
-5.57673446677950
-6.41485669516297
-7.96163652320770
-6.00714656617965
-5.34343922593815
-5.08844088790029
-5.37254318143314
-5.03257777201950
-6.36783898531163
-5.14169273600067
-8.95846078119429
-5.43466534488555
-5.32935034994061
-5.40293020047508
-5.16148567409727
-5.05610017371198
-6.64736822112434
-8.47677297560147
-7.90886135156333
-5.01210472863004
-7.44099049738079
-5.25092654212510
-5.55479615984399
-5.31556155244361
-9.11424059915348
-5.57673446677950
-5.55752307261658
-5.00409382089686
-6.48075380837200
-5.18229486156520
-5.74856134261668
-5.18229486156520
-6.62939605516429
-5.08844088790029
-6.70988148235508
-5.28886094729677
-5.40293020047508
-5.91847886148622
-6.10522717393413
-5.22699833720945
-5.46782284937379
-5.86382563087201
-5.20412779357273
-6.43100687208553
-6.58860985299427
-7.28489137428165
-6.17682597241106
-7.75637707819569
-10.3968247113820
-8.22035891784031
-6.84828910707572
-6.02398313831950
-6.07137439275960
-8.57049734445018
-9.11424059915348
-5.16148567409727
-5.48496095989311
-5.09158039486178
-6.02398313831950
-5.07278224948403
-5.81230959621453
-5.23882873954620
-6.51627567180186
-5.63719285666058
-5.00789793378794
-6.19968910242193
-5.19308263918573
-5.04479595217692
-5.91847886148622
-5.34343922593815
-6.75720091817826
-5.84901076836271
-5.57673446677950
-6.07137439275960
-5.93237573853915
-6.16186312454155
-5.25092654212510
-5.16148567409727
-5.50248722537883
-5.01210472863004
-7.44099049738079
-5.07577137195866
-5.71751746533832
-5.01042700035724
-5.00523015042078
-5.00511801473221
-5.46768114764384
-7.54892193140855
-4.99209347769937
-5.97662907027328
-5.01643962521830
-8.57049734445018
-7.44099049738079
-5.02817136075981
-5.94709182707380
-5.84901076836271
-9.92268187661073
-5.68003965378058
-7.54892193140855
-5.03257777201950
-6.17682597241106
-5.05610017371198
-5.40293020047508
-5.37254318143314
-5.18229486156520
-5.37254318143314
-5.05610017371198
-7.54892193140855
-5.18229486156520
-5.21543225454480
-6.58860985299427
-5.40293020047508
-7.28489137428165
-6.53318876960607
-5.37254318143314
-5.11390908316534
-5.79738389242478
-5.59255518496811
-7.31426493096004
-5.04055677987655
-5.84901076836271
-5.74856134261668
-5.28886094729677
-7.31426493096004
-7.20189083262540
-7.00936939204582
-5.15146238498540
-5.25092654212510
-5.11390908316534
-5.34343922593815
-7.00936939204582
-5.05821825973561
-5.19308263918573
-5.10107981553064
-5.13217684383080
-5.16056579368503
-5.83769563804743
-5.89073905997153
-9.92268187661073
-5.29391908686051
-5.00409382089686
-5.74026498865787
-5.06988138585085
-8.57049734445018
-6.12547471078106
-5.05610017371198
-5.50134646470988
-6.41485669516297
-8.47677297560147
-5.22699833720945
-5.02164534650012
-5.22265369247406
-5.05610017371198
-6.38369275636462
-5.21543225454480
-5.37254318143314
-5.01042700035724
-6.77665157506605
-5.25092654212510
-5.40293020047508
-5.34343922593815
-7.54892193140855
-6.92554716514678
-7.58625037360842
-6.41485669516297
-5.46782284937379
-6.09042363955753
-5.03922555633492
-8.95846078119429
-5.18229486156520
-6.51627567180186
-5.79738389242478
-5.38757244523019
-5.99243985766153
-5.05061968450442
-5.14169273600067
-5.26329520988602
-5.34343922593815
-5.50248722537883
-5.30673769488539
-5.01828430400468
-5.12291527799347
-5.91847886148622
-4.99130619925982
-7.31426493096004
-8.57049734445018
-9.92268187661073
-5.29391908686051
-5.00409382089686
-10.3968247113820
-5.06988138585085
-8.57049734445018
-5.28886094729677
-5.10107981553064
-6.14034698178552
-6.16186312454155
-5.63216120893115
-5.21543225454480
-7.07633222900440
-5.02164534650012
-5.05610017371198
-9.11424059915348
-5.50248722537883
-5.31556155244361
-5.37254318143314
-5.01042700035724
-5.20412779357273
-5.20412779357273
-5.40293020047508
-6.29551127641803
-5.40293020047508
-7.54892193140855
-6.14034698178552
-7.40820121522136
-5.31556155244361
-5.11390908316534
-6.75720091817826
-8.95846078119429
-5.01828430400468
-5.22699833720945
-5.79738389242478
-5.38757244523019
-5.37254318143314
-6.58860985299427
-7.20189083262540
-7.00936939204582
-5.74856134261668
-5.11390908316534
-5.40293020047508
-4.99779312084482
-5.32935034994061
-5.16148567409727
-4.99130619925982
-5.04055677987655
-5.13456432304239
-8.22035891784031
-5.00425486227822
-5.50248722537883
-5.10515980564389
-5.46782284937379
-5.04479595217692
-5.90374005116514
-5.34343922593815
-5.90374005116514
-5.61655155353421
-5.32675215537341
-5.00789793378794
-4.99779312084482
-6.29551127641803
-5.01042700035724
-5.25092654212510
-7.44099049738079
-5.76362660818112
-5.52041403785752
-9.92268187661073
-5.37254318143314
-5.20096367478467
-5.14169273600067
-5.50248722537883
-4.99598276949468
-6.75720091817826
-5.20412779357273
-5.59640489246986
-6.84828910707572
-4.99950732630535
-5.79738389242478
-5.96192408850463
-5.50248722537883
-5.50134646470988
-5.03257777201950
-5.16148567409727
-5.41862484414519
-6.00714656617965
-5.02817136075981
-7.75637707819569
-5.53875461746045
-5.15146238498540
-5.79738389242478
-5.55752307261658
-5.55752307261658
-5.01828430400468
-5.53875461746045
-5.00071636066559
-5.46782284937379
-6.02398313831950
-5.37254318143314
-5.14169273600067
-4.99950732630535
-5.14169273600067
-5.02817136075981
-7.10096022768944
-5.05610017371198
-5.61655155353421
-5.14169273600067
-7.07633222900440
-5.07278224948403
-6.02398313831950
-5.28886094729677
-6.16186312454155
-6.53318876960607
-5.14169273600067
-5.01669329527898
-5.11390908316534
-5.00409382089686
-5.18229486156520
-5.91847886148622
-5.63719285666058
-6.41485669516297
-5.65834851335549
-5.55479615984399
-5.08844088790029
-7.75637707819569
-5.06536080879907
-8.95846078119429
-5.01210472863004
-5.65834851335549
-5.05821825973561
-5.25092654212510
-6.48075380837200
-5.19049383143371
-5.00409382089686
-6.48075380837200
-5.22699833720945
-5.12291527799347
-5.05610017371198
-7.90886135156333
-5.84901076836271
-7.44099049738079
-5.19308263918573
-6.62939605516429
-7.17516447766242
-5.01042700035724
-7.90886135156333
-5.16148567409727
-5.03853174692434
-5.11390908316534
-8.57049734445018
-6.02398313831950
-4.99535592924962
-4.99535592924962
-5.16148567409727
-5.04055677987655
-5.50248722537883
-4.99199785596535
-5.10515980564389
-5.16148567409727
-5.37254318143314
-5.02817136075981
-5.50248722537883
-6.21476703335527
-5.59640489246986
-5.53875461746045
-6.07137439275960
-5.46782284937379
-5.23882873954620
-5.32675215537341
-5.16148567409727
-5.41862484414519
-5.74856134261668
-7.44099049738079
-6.10522717393413
-5.04479595217692
-6.09042363955753
-5.81230959621453
-5.74856134261668
-5.05821825973561
-7.40820121522136
-5.04055677987655
-5.74856134261668
-7.90886135156333
-5.26329520988602
-7.07633222900440
-5.07278224948403
-5.20412779357273
-6.38369275636462
-7.54892193140855
-5.31556155244361
-5.02694485825382
-7.00936939204582
-5.22699833720945
-6.29551127641803
-5.00409382089686
-5.50248722537883
-5.15146238498540
-6.75720091817826
-7.28489137428165
-8.22035891784031
-5.53875461746045
-4.99209347769937
-5.08047715585125
-5.05610017371198
-6.00714656617965
-5.52041403785752
-5.74856134261668
-5.38757244523019
-5.04055677987655
-5.10107981553064
-5.17176292083664
-5.05610017371198
-6.51627567180186
-5.02817136075981
-5.00409382089686
-5.10515980564389
-5.48496095989311
-5.02817136075981
-9.11424059915348
-5.03922555633492
-5.07278224948403
-5.15146238498540
-6.57121062540417
-5.34343922593815
-5.12291527799347
-6.53318876960607
-5.01669329527898
-5.28886094729677
-6.09042363955753
-5.04055677987655
-6.03870577866987
-4.99199785596535
-6.75720091817826
-5.97662907027328
-5.74856134261668
-5.01210472863004
-6.90399653276942
-5.05610017371198
-6.10522717393413
-6.41485669516297
-5.10515980564389
-5.50248722537883
-5.05821825973561
-5.18229486156520
-6.43100687208553
-7.00936939204582
-5.01828430400468
-4.99344170057428
-7.75637707819569
-5.50248722537883
-6.17682597241106
-5.07278224948403
-5.22699833720945
-6.41485669516297
-5.04479595217692
-6.48075380837200
-5.18229486156520
-4.99535592924962
-4.99130619925982
-5.21543225454480
-6.43100687208553
-5.61655155353421
-7.58625037360842
-5.00785428291209
-5.16148567409727
-7.44099049738079
-5.20412779357273
-5.70228895407641
-7.40820121522136
-7.75637707819569
-6.84828910707572
-7.44099049738079
-7.58625037360842
-5.76362660818112
-6.77665157506605
-5.00785428291209
-6.75720091817826
-6.02398313831950
-5.23387832633689
-5.20096367478467
-6.84828910707572
-4.99352213188523
-5.01643962521830
-5.02450687530828
-8.47677297560147
-5.03399079618325
-6.69123268526911
-6.17682597241106
-5.46782284937379
-5.34690068329363
-5.25092654212510
-6.90399653276942
-5.43466534488555
-5.90374005116514
-5.38757244523019
-6.84828910707572
-5.52041403785752
-8.15303314684190
-7.75637707819569
-5.21543225454480
-5.07577137195866
-6.90399653276942
-5.31556155244361
-5.55752307261658
-5.18229486156520
-6.43100687208553
-5.16056579368503
-5.00523015042078
-5.12409416594028
-5.03152683261337
-6.82788345068979
-6.51627567180186
-5.30206691272980
-5.08844088790029
-6.21476703335527
-5.09158039486178
-5.71751746533832
-7.58625037360842
-6.28011675910081
-5.25092654212510
-5.20412779357273
-5.22699833720945
-6.21476703335527
-6.38369275636462
-5.26910497419410
-8.95846078119429
-5.18027172418933
-5.32675215537341
-6.58860985299427
-5.35783455449304
-6.02398313831950
-7.75637707819569
-6.09042363955753
-5.50248722537883
-5.04055677987655
-6.48075380837200
-8.47677297560147
-5.65834851335549
-5.65834851335549
-5.00362315802151
-5.05510283515346
-5.09320624545297
-9.92268187661073
-5.07685102617257
-5.25710066668114
-6.53318876960607
-7.10096022768944
-5.40466326508785
-5.33322291136225
-6.53318876960607
-6.90399653276942
-5.21543225454480
-5.08047715585125
-5.76362660818112
-7.40820121522136
-6.10522717393413
-5.65270151509670
-5.70228895407641
-6.41485669516297
-5.63216120893115
-4.99130619925982
-5.12154118775426
-7.00936939204582
-5.14169273600067
-5.93607584959062
-5.36087670905935
-6.16186312454155
-6.21476703335527
-8.22035891784031
-5.02450687530828
-5.46768114764384
-5.53875461746045
-5.68003965378058
-5.10515980564389
-5.12291527799347
-5.65834851335549
-5.04479595217692
-6.10522717393413
-5.03257777201950
-6.84828910707572
-5.05821825973561
-6.41485669516297
-6.53318876960607
-5.09933163730803
-7.20189083262540
-6.41485669516297
-5.31556155244361
-5.83769563804743
-6.46425345724625
-5.18229486156520
-7.40820121522136
-8.22035891784031
-6.21476703335527
-5.31556155244361
-5.57345314884296
-6.09042363955753
-4.99950732630535
-6.25428550720597
-5.21543225454480
-10.3968247113820
-5.20412779357273
-5.05136089236421
-5.70228895407641
-5.81230959621453
-5.19308263918573
-6.05662006452688
-5.04479595217692
-5.63216120893115
-5.93237573853915
-5.20412779357273
-6.69123268526911
-8.95846078119429
-5.71751746533832
-6.92554716514678
-5.46768114764384
-9.11424059915348
-5.77263888811792
-6.53318876960607
-5.25092654212510
-5.10515980564389
-5.14169273600067
-4.99352213188523
-4.99344170057428
-5.48496095989311
-5.02817136075981
-5.76362660818112
-5.03853174692434
-6.05662006452688
-8.22035891784031
-5.03152683261337
-5.52041403785752
-7.54892193140855
-7.28489137428165
-5.90374005116514
-5.79738389242478
-5.79738389242478
-5.08844088790029
-6.02398313831950
-6.16186312454155
-5.43466534488555
-5.96192408850463
-5.15108045255445
-5.26329520988602
-5.12291527799347
-5.21967131574082
-5.22699833720945
-5.45106127556075
-5.04479595217692
-5.19308263918573
-6.09042363955753
-5.09666952447700
-5.26329520988602
-5.55479615984399
-4.99950732630535
-9.11424059915348
-6.28011675910081
-5.05610017371198
-7.20189083262540
-5.20412779357273
-6.70988148235508
-5.55479615984399
-5.35783455449304
-5.12154118775426
-6.25428550720597
-5.91847886148622
-5.99243985766153
-5.84901076836271
-6.23906489181530
-5.18027172418933
-5.10515980564389
-5.10107981553064
-8.47677297560147
-5.01210472863004
-5.93237573853915
-5.28137637665796
-5.24535961074311
-7.40820121522136
-5.12154118775426
-5.46768114764384
-6.00714656617965
-7.96163652320770
-5.91847886148622
-6.10522717393413
-5.00425486227822
-5.34343922593815
-5.36087670905935
-9.11424059915348
-6.98643416291337
-5.23882873954620
-5.05821825973561
-5.40293020047508
-5.46782284937379
-6.92554716514678
-7.75637707819569
-5.50248722537883
-5.46782284937379
-5.31983717782451
-5.31556155244361
-9.11424059915348
-5.03922555633492
-7.07633222900440
-5.04479595217692
-5.65834851335549
-5.50248722537883
-5.06318199433923
-5.09666952447700
-5.34690068329363
-5.13284418153096
-6.53318876960607
-5.00362315802151
-6.17682597241106
-5.89073905997153
-6.51627567180186
-5.03152683261337
-7.40820121522136
-5.18027172418933
-5.84901076836271
-5.12409416594028
-6.33859130416308
-5.02164534650012
-7.90886135156333
-6.10522717393413
-7.90886135156333
-6.38369275636462
-6.98643416291337
-5.01643962521830
-5.08047715585125
-6.25428550720597
-5.28886094729677
-6.75720091817826
-7.71277287983986
-5.46782284937379
-5.09666952447700
-5.00071636066559
-5.01828430400468
-4.99950732630535
-5.08844088790029
-5.02164534650012
-5.02694485825382
-5.15146238498540
-5.40293020047508
-5.00409382089686
-5.20412779357273
-5.25092654212510
-5.03257777201950
-6.51627567180186
-5.03853174692434
-5.12291527799347
-6.90399653276942
-5.02817136075981
-7.28489137428165
-5.63719285666058
-5.00425486227822
-5.24535961074311
-5.12291527799347
-5.05610017371198
-5.01828430400468
-5.46782284937379
-5.01210472863004
-6.28011675910081
-6.16186312454155
-5.28886094729677
-5.10515980564389
-4.99535592924962
-5.13456432304239
-5.34343922593815
-5.06536080879907
-5.02164534650012
-5.20412779357273
-6.09042363955753
-5.34343922593815
-5.50248722537883
-9.92268187661073
-5.53875461746045
-9.92268187661073
-9.11424059915348
-5.20412779357273
-5.50248722537883
-5.96192408850463
-5.34343922593815
-7.28489137428165
-5.01210472863004
-5.53656884032274
-5.90374005116514
-8.57049734445018
-5.08047715585125
-5.26910497419410
-5.23882873954620
-4.99130619925982
-5.12291527799347
-5.04055677987655
-5.10515980564389
-5.08844088790029
-5.05610017371198
-5.25092654212510
-5.16148567409727
-5.14169273600067
-5.12291527799347
-5.18229486156520
-5.79738389242478
-5.03853174692434
-4.99352213188523
-5.53875461746045
-4.99779312084482
-6.41485669516297
-5.65834851335549
-5.03853174692434
-6.70988148235508
-5.08844088790029
-5.04479595217692
-5.05610017371198
-5.21543225454480
-5.01210472863004
-5.20412779357273
-9.92268187661073
-5.28886094729677
-5.12291527799347
-5.10515980564389
-5.02164534650012
-5.15146238498540
-5.08844088790029
-6.62939605516429
-5.16148567409727
-6.19968910242193
-5.06536080879907
-5.55752307261658
-5.04479595217692
-5.31556155244361
-5.28137637665796
-5.22265369247406
-5.00071636066559
-6.21476703335527
-5.12291527799347
-5.28886094729677
-6.33859130416308
-5.03257777201950
-9.92268187661073
-5.12291527799347
-6.82788345068979
-6.19968910242193
-5.03257777201950
-5.63719285666058
-5.50248722537883
-5.08844088790029
-5.02817136075981
-5.13217684383080
-5.11390908316534
-5.27593859592985
-5.22699833720945
-5.16148567409727
-6.07137439275960
-6.29551127641803
-5.20412779357273
-5.07278224948403
-4.99199785596535
-5.40293020047508
-5.18229486156520
-5.17176292083664
-5.90374005116514
-5.07278224948403
-5.68003965378058
-5.79738389242478
-4.99199785596535
-5.18229486156520
-7.20189083262540
-8.22035891784031
-7.10096022768944
-5.05821825973561
-6.16186312454155
-5.99243985766153
-6.51627567180186
-5.08844088790029
-5.07278224948403
-5.05821825973561
-5.90374005116514
-5.72512077907353
-5.52041403785752
-7.20189083262540
-6.62939605516429
-5.84901076836271
-5.96192408850463
-5.02164534650012
-7.31426493096004
-5.34343922593815
-6.16186312454155
-5.17176292083664
-5.10515980564389
-5.22699833720945
-5.00523015042078
-5.18229486156520
-5.07577137195866
-5.19308263918573
-5.18229486156520
-5.21543225454480
-5.19308263918573
-7.75637707819569
-7.31426493096004
-5.50248722537883
-5.10515980564389
-4.99130619925982
-5.02817136075981
-5.43466534488555
-5.00789793378794
-5.22699833720945
-6.16186312454155
-5.57673446677950
-5.08844088790029
-5.07577137195866
-7.10096022768944
-5.08844088790029
-5.74026498865787
-5.08408555966929
-5.65834851335549
-6.16186312454155
-6.28011675910081
-4.99779312084482
-7.28489137428165
-5.57673446677950
-6.75720091817826
-6.75720091817826
-5.02164534650012
-5.79738389242478
-6.98643416291337
-5.00409382089686
-9.92268187661073
-5.12291527799347
-5.00789793378794
-5.43466534488555
-5.45106127556075
-5.20096367478467
-5.69535731581546
-5.74856134261668
-5.23882873954620
-5.57673446677950
-5.46782284937379
-5.81230959621453
-5.50248722537883
-5.17176292083664
-7.17516447766242
-5.89073905997153
-5.35783455449304
-5.21543225454480
-5.07278224948403
-5.21543225454480
-5.84901076836271
-5.17176292083664
-5.13217684383080
-4.99199785596535
-5.27593859592985
-5.10515980564389
-5.22699833720945
-5.07278224948403
-5.01210472863004
-7.00936939204582
-4.99344170057428
-5.10515980564389
-8.15303314684190
-7.07633222900440
-6.19968910242193
-5.18229486156520
-5.07278224948403
-6.90399653276942
-5.63719285666058
-5.07278224948403
-7.75637707819569
-5.05610017371198
-5.57673446677950
-5.28886094729677
-5.18229486156520
-6.82788345068979
-5.84901076836271
-6.75720091817826
-5.90374005116514
-5.04479595217692
-6.62939605516429
-5.20096367478467
-5.03257777201950
-5.41862484414519
-5.10515980564389
-5.02164534650012
-5.28886094729677
-5.46782284937379
-7.28489137428165
-5.25092654212510
-5.78763111847412
-5.40293020047508
-6.21476703335527
-5.38757244523019
-5.14183983462523
-6.33859130416308
-5.08844088790029
-6.32298741442733
-5.87596700016694
-5.04479595217692
-5.08844088790029
-6.51627567180186
-5.16148567409727
-6.32298741442733
-5.69535731581546
-5.38757244523019
-5.18229486156520
-5.27593859592985
-5.10515980564389
-5.50248722537883
-4.99130619925982
-5.04055677987655
-5.18229486156520
-5.65834851335549
-5.12291527799347
-9.92268187661073
-5.01210472863004
-10.3968247113820
-5.04479595217692
-5.00425486227822
-6.38369275636462
-7.71277287983986
-5.40293020047508
-5.57673446677950
-6.16186312454155
-7.54892193140855
-5.70228895407641
-5.04479595217692
-8.47677297560147
-5.05821825973561
-5.25092654212510
-5.06536080879907
-4.99344170057428
-6.62939605516429
-5.65834851335549
-5.07278224948403
-5.21543225454480
-5.01210472863004
-5.05610017371198
-5.41862484414519
-5.61655155353421
-6.90399653276942
-5.27593859592985
-6.09042363955753
-7.07633222900440
-6.90399653276942
-5.40293020047508
-6.75720091817826
-5.74856134261668
-6.51627567180186
-5.22699833720945
-5.02164534650012
-6.90399653276942
-6.09042363955753
-6.51627567180186
-5.09666952447700
-6.51627567180186
-5.04479595217692
-5.20096367478467
-5.09666952447700
-5.03257777201950
-5.16148567409727
-4.99598276949468
-5.18229486156520
-4.99199785596535
-5.10107981553064
-5.50248722537883
-5.50248722537883
-5.02164534650012
-6.41485669516297
-5.18229486156520
-5.19308263918573
-6.23906489181530
-5.05136089236421
-5.12291527799347
-5.57673446677950
-5.05610017371198
-5.40293020047508
-4.99950732630535
-5.74856134261668
-6.38369275636462
-5.04055677987655
-5.05610017371198
-5.05610017371198
-5.12291527799347
-4.99779312084482
-5.01210472863004
-6.46425345724625
-5.18229486156520
-4.99130619925982
-5.05610017371198
-5.08844088790029
-5.08844088790029
-5.07278224948403
-5.05821825973561
-5.46782284937379
-5.41862484414519
-5.57673446677950
-6.77665157506605
-5.40293020047508
-6.90399653276942
-5.61655155353421
-5.09666952447700
-9.92268187661073
-5.14169273600067
-5.14169273600067
-6.62939605516429
-5.00409382089686
-7.28489137428165
-5.04479595217692
-5.37254318143314
-5.08844088790029
-7.75637707819569
-5.46782284937379
-5.90374005116514
-6.64736822112434
-5.31556155244361
-5.04055677987655
-6.51627567180186
-5.05610017371198
-7.75637707819569
-5.07278224948403
-6.00714656617965
-5.09666952447700
-6.69123268526911
-6.29551127641803
-10.3968247113820
-5.34343922593815
-6.05662006452688
-6.02398313831950
-5.94709182707380
-7.07633222900440
-5.70228895407641
-5.21543225454480
-5.46782284937379
-6.25428550720597
-5.48496095989311
-6.98643416291337
-5.46768114764384
-7.58625037360842
-5.53875461746045
-7.54892193140855
-5.10733603202113
-4.99209347769937
-5.14169273600067
-9.11424059915348
-5.69535731581546
-4.99199785596535
-7.75637707819569
-6.05662006452688
-5.63719285666058
-6.46425345724625
-5.22699833720945
-6.48075380837200
-5.11390908316534
-5.65834851335549
-6.29551127641803
-5.25092654212510
-5.05610017371198
-5.23882873954620
-5.05610017371198
-7.75637707819569
-4.99950732630535
-5.67375970398803
-4.99209347769937
-6.17682597241106
-6.64736822112434
-5.45106127556075
-6.02398313831950
-5.65270151509670
-5.00071636066559
-7.75637707819569
-6.84828910707572
-5.96192408850463
-5.12291527799347
-5.21543225454480
-6.75720091817826
-6.64736822112434
-5.28886094729677
-5.69535731581546
-6.57121062540417
-6.84828910707572
-6.33859130416308
-5.25092654212510
-5.00409382089686
-6.98643416291337
-5.05610017371198
-5.53875461746045
-7.54892193140855
-5.01298427676307
-5.05610017371198
-7.90886135156333
-5.72512077907353
-5.43466534488555
-5.03152683261337
-6.14034698178552
-5.22699833720945
-5.68003965378058
-5.33322291136225
-5.84901076836271
-6.21476703335527
-5.18229486156520
-5.01042700035724
-7.07633222900440
-5.01828430400468
-6.82788345068979
-5.87596700016694
-6.82788345068979
-5.30206691272980
-6.48075380837200
-6.12547471078106
-5.13217684383080
-5.53875461746045
-5.86382563087201
-5.05510283515346
-5.40293020047508
-5.78763111847412
-6.62939605516429
-5.07278224948403
-9.92268187661073
-7.75637707819569
-5.01643962521830
-5.84901076836271
-4.99950732630535
-5.76362660818112
-5.09666952447700
-5.09320624545297
-8.57049734445018
-5.19308263918573
-4.99136175749054
-5.03257777201950
-5.40293020047508
-5.65834851335549
-5.31983717782451
-5.05610017371198
-5.14169273600067
-5.18229486156520
-5.19308263918573
-6.32298741442733
-6.03870577866987
-6.02398313831950
-5.96192408850463
-6.02398313831950
-6.38369275636462
-10.3968247113820
-5.10733603202113
-6.21476703335527
-5.36087670905935
-5.21543225454480
-5.01042700035724
-5.37254318143314
-5.08844088790029
-5.28886094729677
-5.27593859592985
-5.71751746533832
-6.98643416291337
-5.55752307261658
-7.20189083262540
-5.14169273600067
-5.10733603202113
-5.16073089271126
-6.28011675910081
-5.12291527799347
-7.20189083262540
-6.17682597241106
-10.3968247113820
-5.01042700035724
-5.17176292083664
-6.00714656617965
-6.77665157506605
-5.11390908316534
-4.99344170057428
-7.96163652320770
-5.25092654212510
-5.40293020047508
-5.37254318143314
-5.31983717782451
-5.29391908686051
-5.01669329527898
-5.13217684383080
-6.75720091817826
-5.12291527799347
-5.63719285666058
-5.41862484414519
-6.17682597241106
-7.00936939204582
-5.97662907027328
-5.26329520988602
-5.70228895407641
-6.41485669516297
-5.40293020047508
-6.90399653276942
-4.99598276949468
-5.72512077907353
-5.03257777201950
-10.3968247113820
-5.10515980564389
-5.28886094729677
-5.46782284937379
-5.03853174692434
-5.59640489246986
-8.57049734445018
-9.92268187661073
-5.50248722537883
-5.83769563804743
-5.70228895407641
-5.37254318143314
-5.90374005116514
-6.48075380837200
-5.84901076836271
-6.62939605516429
-7.90886135156333
-5.07278224948403
-5.05136089236421
-6.48075380837200
-6.41485669516297
-5.23387832633689
-5.04196118539748
-7.44099049738079
-5.14169273600067
-5.20412779357273
-6.21476703335527
-9.11424059915348
-6.14034698178552
-5.70228895407641
-5.71751746533832
-5.18229486156520
-5.21543225454480
-9.92268187661073
-5.79738389242478
-5.01210472863004
-5.50248722537883
-6.51627567180186
-5.31556155244361
-6.58860985299427
-7.20189083262540
-5.81230959621453
-7.58625037360842
-6.75720091817826
-5.12291527799347
-5.01042700035724
-5.37254318143314
-5.09666952447700
-5.14169273600067
-5.23882873954620
-8.57049734445018
-5.37254318143314
-5.35783455449304
-8.22035891784031
-5.31556155244361
-6.12547471078106
-5.74026498865787
-5.67375970398803
-5.81230959621453
-5.07278224948403
-7.44099049738079
-5.26910497419410
-6.00714656617965
-5.15146238498540
-5.05821825973561
-5.00362315802151
-5.20412779357273
-9.11424059915348
-5.91847886148622
-5.09158039486178
-5.53875461746045
-5.07278224948403
-5.30673769488539
-5.90374005116514
-5.25092654212510
-5.53875461746045
-5.91847886148622
-5.71751746533832
-5.00409382089686
-5.14169273600067
-5.74856134261668
-5.37254318143314
-5.23882873954620
-5.26329520988602
-7.00936939204582
-7.44099049738079
-5.01210472863004
-6.09042363955753
-5.01828430400468
-6.84828910707572
-5.01828430400468
-5.03853174692434
-5.05610017371198
-5.02817136075981
-5.23882873954620
-5.10107981553064
-5.27593859592985
-5.40293020047508
-5.00071636066559
-7.07633222900440
-6.16186312454155
-4.99344170057428
-7.07633222900440
-5.27593859592985
-5.16148567409727
-5.52041403785752
-5.20412779357273
-5.12291527799347
-5.27593859592985
-6.48075380837200
-4.99779312084482
-5.40293020047508
-5.34343922593815
-5.67375970398803
-5.89073905997153
-6.16186312454155
-5.61655155353421
-6.28011675910081
-5.03257777201950
-5.00409382089686
-6.62939605516429
-5.31556155244361
-9.92268187661073
-5.14169273600067
-5.63719285666058
-5.25092654212510
-5.16148567409727
-5.05610017371198
-5.25092654212510
-5.46782284937379
-6.19968910242193
-5.76362660818112
-6.23906489181530
-5.18229486156520
-5.26910497419410
-5.20412779357273
-6.02398313831950
-4.99779312084482
-5.08844088790029
-5.03257777201950
-5.10515980564389
-5.05821825973561
-8.22035891784031
-5.17176292083664
-6.09042363955753
-5.21543225454480
-9.92268187661073
-5.18229486156520
-5.11390908316534
-5.16148567409727
-5.25092654212510
-5.25092654212510
-5.07577137195866
-5.74856134261668
-5.02817136075981
-5.28886094729677
-5.67375970398803
-6.53318876960607
-5.30206691272980
-6.02398313831950
-6.32298741442733
-5.74856134261668
-5.38757244523019
-6.75720091817826
-8.22035891784031
-5.59640489246986
-5.00409382089686
-5.40293020047508
-5.12291527799347
-6.23906489181530
-10.3968247113820
-5.57673446677950
-6.21476703335527
-6.41485669516297
-5.14169273600067
-5.28886094729677
-5.69535731581546
-6.21476703335527
-6.14034698178552
-5.01828430400468
-7.75637707819569
-5.02694485825382
-6.23906489181530
-5.02817136075981
-5.09666952447700
-5.59255518496811
-6.84828910707572
-5.17176292083664
-5.34343922593815
-5.22699833720945
-4.99136175749054
-5.84901076836271
-4.99209347769937
-6.19968910242193
-5.02817136075981
-5.28886094729677
-5.43466534488555
-5.01672194055162
-5.14169273600067
-6.82788345068979
-5.02694485825382
-7.90886135156333
-5.02817136075981
-5.74856134261668
-5.12291527799347
-5.18229486156520
-4.99209347769937
-5.10107981553064
-6.03870577866987
-5.23882873954620
-6.16186312454155
-5.13217684383080
-5.32935034994061
-5.37254318143314
-6.62939605516429
-8.47677297560147
-5.82282929665778
-6.09042363955753
-5.10515980564389
-9.92268187661073
-5.02164534650012
-5.18229486156520
-5.07278224948403
-5.02450687530828
-9.92268187661073
-6.69123268526911
-5.33322291136225
-5.15146238498540
-5.11390908316534
-5.45106127556075
-7.44099049738079
-6.84828910707572
-6.92554716514678
-5.12291527799347
-6.58860985299427
-5.16148567409727
-5.04479595217692
-5.01042700035724
-8.22035891784031
-5.25092654212510
-6.38369275636462
-5.27593859592985
-5.00409382089686
-6.43100687208553
-5.20412779357273
-5.01210472863004
-9.11424059915348
-4.99352213188523
-5.34343922593815
-4.99130619925982
-5.79738389242478
-5.40293020047508
-7.00936939204582
-5.37254318143314
-7.54892193140855
-5.02164534650012
-5.28886094729677
-5.27593859592985
-6.16186312454155
-5.03257777201950
-5.27593859592985
-5.10515980564389
-5.18229486156520
-5.03257777201950
-5.79738389242478
-5.22699833720945
-5.04479595217692
-4.99344170057428
-5.31556155244361
-5.19308263918573
-5.63719285666058
-5.45106127556075
-5.70228895407641
-5.26329520988602
-5.25092654212510
-6.16186312454155
-4.99344170057428
-5.07278224948403
-5.05821825973561
-5.40466326508785
-7.75637707819569
-5.18229486156520
-5.61655155353421
-5.20412779357273
-4.99535592924962
-6.16186312454155
-6.02398313831950
-5.27593859592985
-5.21543225454480
-5.08844088790029
-5.99243985766153
-5.26329520988602
-4.99130619925982
-5.04055677987655
-6.02398313831950
-6.75720091817826
-6.70988148235508
-6.48075380837200
-5.84901076836271
-6.23906489181530
-5.00789793378794
-5.50248722537883
-6.05662006452688
-5.20412779357273
-6.02398313831950
-5.04055677987655
-6.12547471078106
-6.23906489181530
-5.61655155353421
-5.31556155244361
-7.20189083262540
-5.07278224948403
-5.01210472863004
-5.04055677987655
-5.77263888811792
-4.99779312084482
-5.05821825973561
-5.10107981553064
-5.93237573853915
-5.01210472863004
-5.01210472863004
-5.18229486156520
-5.22699833720945
-5.65834851335549
-5.18229486156520
-5.23882873954620
-6.28011675910081
-5.16056579368503
-5.77263888811792
-5.20096367478467
-4.99344170057428
-8.57049734445018
-5.04055677987655
-5.15146238498540
-8.47677297560147
-5.99243985766153
-5.10515980564389
-6.75720091817826
-5.26329520988602
-7.96163652320770
-5.00409382089686
-5.07278224948403
-5.07278224948403
-5.18229486156520
-5.20412779357273
-5.02164534650012
-5.14169273600067
-5.04479595217692
-4.99136175749054
-5.20412779357273
-6.90399653276942
-6.09042363955753
-5.50248722537883
-5.05610017371198
-5.25710066668114
-6.84828910707572
-5.31556155244361
-5.01828430400468
-6.46425345724625
-5.04479595217692
-5.08844088790029
-5.12291527799347
-8.22035891784031
-8.57049734445018
-5.48496095989311
-5.65834851335549
-5.59255518496811
-5.07278224948403
-5.16148567409727
-4.99130619925982
-5.19308263918573
-4.99136175749054
-5.25092654212510
-7.00936939204582
-5.25117651976908
-5.84901076836271
-4.99209347769937
-5.22699833720945
-5.15146238498540
-5.07278224948403
-5.27593859592985
-5.41862484414519
-6.07137439275960
-5.26329520988602
-5.25092654212510
-6.69123268526911
-5.00425486227822
-5.93237573853915
-5.03257777201950
-5.46782284937379
-5.25092654212510
-9.92268187661073
-6.58860985299427
-5.31556155244361
-7.54892193140855
-4.99535592924962
-5.06536080879907
-6.05662006452688
-5.25092654212510
-5.53875461746045
-5.02817136075981
-5.14169273600067
-5.18229486156520
-4.99136175749054
-5.13217684383080
-6.16186312454155
-6.41485669516297
-5.65834851335549
-5.25092654212510
-5.90374005116514
-6.12547471078106
-5.20412779357273
-5.16148567409727
-5.32935034994061
-5.05821825973561
-5.57673446677950
-5.08047715585125
-5.90374005116514
-6.51627567180186
-10.3968247113820
-7.28489137428165
-8.22035891784031
-4.99209347769937
-5.05610017371198
-5.02164534650012
-6.16186312454155
-4.99779312084482
-6.62939605516429
-6.62939605516429
-5.05610017371198
-6.32298741442733
-5.07577137195866
-5.10515980564389
-5.02694485825382
-4.99344170057428
-5.01643962521830
-5.19308263918573
-5.10515980564389
-5.37254318143314
-6.84828910707572
-5.08844088790029
-6.32298741442733
-5.18229486156520
-5.31983717782451
-5.18229486156520
-5.08844088790029
-5.59640489246986
-5.23882873954620
-5.74026498865787
-5.31556155244361
-5.27593859592985
-5.18229486156520
-5.05610017371198
-5.04479595217692
-5.57673446677950
-5.00071636066559
-5.77263888811792
-5.01210472863004
-5.14169273600067
-5.16148567409727
-4.99199785596535
-5.10107981553064
-5.09666952447700
-6.58860985299427
-5.04479595217692
-5.02164534650012
-5.13217684383080
-5.37254318143314
-5.70228895407641
-5.07577137195866
-5.03152683261337
-5.15146238498540
-5.12291527799347
-5.11390908316534
-5.10515980564389
-5.08844088790029
-8.22035891784031
-5.14169273600067
-6.48075380837200
-5.25092654212510
-5.08844088790029
-5.02817136075981
-5.17176292083664
-5.18229486156520
-5.65834851335549
-5.14169273600067
-5.07577137195866
-5.15146238498540
-5.05610017371198
-5.37254318143314
-5.38975063026276
-5.20412779357273
-6.75720091817826
-5.40293020047508
-5.79738389242478
-5.10515980564389
-5.17176292083664
-5.32935034994061
-6.36783898531163
-5.87596700016694
-5.89073905997153
-5.05610017371198
-5.12291527799347
-5.16148567409727
-7.54892193140855
-9.11424059915348
-6.16186312454155
-5.27593859592985
-5.22699833720945
-5.08844088790029
-6.51627567180186
-6.02398313831950
-5.14169273600067
-7.44099049738079
-5.05821825973561
-6.98643416291337
-8.22035891784031
-6.32298741442733
-5.14169273600067
-5.87596700016694
-5.23882873954620
-5.28137637665796
-5.20412779357273
-5.05821825973561
-5.25092654212510
-6.09042363955753
-5.14169273600067
-6.36783898531163
-5.10515980564389
-7.07633222900440
-5.02164534650012
-5.40293020047508
-5.20412779357273
-6.84828910707572
-7.40820121522136
-5.34343922593815
-6.69123268526911
-5.65834851335549
-7.96163652320770
-5.40293020047508
-5.02164534650012
-5.28886094729677
-5.18229486156520
-5.31556155244361
-5.14169273600067
-6.90399653276942
-6.90399653276942
-8.47677297560147
-5.30673769488539
-6.16186312454155
-7.90886135156333
-5.46768114764384
-5.61655155353421
-5.22699833720945
-5.11559091403075
-5.28886094729677
-5.63719285666058
-5.07278224948403
-5.90374005116514
-5.02694485825382
-4.99779312084482
-5.04479595217692
-5.55752307261658
-5.01210472863004
-5.31983717782451
-5.91847886148622
-6.84828910707572
-6.00714656617965
-5.02907994803475
-5.63719285666058
-5.01042700035724
-5.87596700016694
-5.14169273600067
-5.03257777201950
-5.07278224948403
-5.23387832633689
-5.02164534650012
-5.38757244523019
-5.11390908316534
-5.27593859592985
-6.09042363955753
-5.09320624545297
-7.07633222900440
-8.47677297560147
-5.61655155353421
-7.44099049738079
-9.92268187661073
-5.21543225454480
-5.03152683261337
-5.03853174692434
-5.10107981553064
-5.57673446677950
-5.04055677987655
-6.16186312454155
-5.22699833720945
-5.48496095989311
-5.00362315802151
-6.46425345724625
-6.07137439275960
-5.43548053988536
-6.82788345068979
-5.11559091403075
-5.11390908316534
-6.29551127641803
-5.99243985766153
-5.16148567409727
-8.57049734445018
-7.28489137428165
-7.54892193140855
-5.43466534488555
-6.25428550720597
-5.22699833720945
-4.99209347769937
-5.38757244523019
-5.11559091403075
-5.01210472863004
-6.07137439275960
-5.83769563804743
-7.20189083262540
-6.17682597241106
-5.20412779357273
-5.16148567409727
-7.17516447766242
-6.53318876960607
-5.23882873954620
-4.99136175749054
-5.19308263918573
-6.16186312454155
-5.19049383143371
-5.05610017371198
-6.02398313831950
-5.13217684383080
-5.27593859592985
-7.44099049738079
-5.37254318143314
-10.3968247113820
-5.65834851335549
-7.28489137428165
-5.91847886148622
-6.75720091817826
-5.91847886148622
-5.05821825973561
-5.10107981553064
-6.62939605516429
-4.99352213188523
-5.28886094729677
-5.08844088790029
-5.10733603202113
-5.46782284937379
-5.11559091403075
-6.21476703335527
-7.58625037360842
-5.24535961074311
-6.32298741442733
-5.08408555966929
-5.05821825973561
-6.62939605516429
-7.31426493096004
-5.12291527799347
-5.82282929665778
-5.12291527799347
-5.12291527799347
-5.83769563804743
-5.57673446677950
-5.03152683261337
-5.05821825973561
-5.69535731581546
-5.72512077907353
-6.98643416291337
-5.18027172418933
-5.65834851335549
-5.04479595217692
-8.22035891784031
-5.86382563087201
-4.99344170057428
-5.99243985766153
-5.07278224948403
-7.00936939204582
-5.12154118775426
-5.07577137195866
-6.16186312454155
-5.41862484414519
-5.27593859592985
-5.41990367968763
-7.28489137428165
-5.74026498865787
-5.31556155244361
-5.40466326508785
-6.19968910242193
-6.46425345724625
-5.53875461746045
-5.38975063026276
-5.05610017371198
-5.25092654212510
-5.04479595217692
-5.63216120893115
-5.20412779357273
-5.25710066668114
-6.02398313831950
-5.46782284937379
-7.28489137428165
-7.75637707819569
-6.53318876960607
-5.84901076836271
-6.09042363955753
-7.10096022768944
-5.70228895407641
-5.51875677948573
-7.90886135156333
-8.95846078119429
-5.17176292083664
-6.84828910707572
-5.15146238498540
-5.20412779357273
-5.70228895407641
-6.51627567180186
-7.07633222900440
-5.38757244523019
-6.36783898531163
-5.14169273600067
-5.83769563804743
-6.25428550720597
-6.07137439275960
-5.19308263918573
-5.82282929665778
-5.18027172418933
-5.34343922593815
-5.03853174692434
-6.98643416291337
-5.10107981553064
-5.01643962521830
-5.43466534488555
-5.17176292083664
-7.90886135156333
-5.65834851335549
-7.20189083262540
-5.34343922593815
-5.07685102617257
-5.19308263918573
-5.59640489246986
-5.53656884032274
-5.38975063026276
-5.05610017371198
-7.90886135156333
-5.03257777201950
-6.62939605516429
-5.06536080879907
-6.09042363955753
-5.20412779357273
-6.03870577866987
-5.96192408850463
-5.77263888811792
-6.28011675910081
-6.07137439275960
-6.21476703335527
-5.07278224948403
-6.48075380837200
-5.57673446677950
-5.19308263918573
-5.74026498865787
-5.84901076836271
-5.22699833720945
-7.28489137428165
-7.17516447766242
-5.53875461746045
-7.90886135156333
-5.69535731581546
-5.43466534488555
-9.11424059915348
-7.54892193140855
-6.38369275636462
-9.11424059915348
-6.41485669516297
-5.38975063026276
-5.04479595217692
-6.75720091817826
-5.34343922593815
-7.54892193140855
-5.05610017371198
-5.17176292083664
-9.92268187661073
-5.06988138585085
-8.47677297560147
-5.74856134261668
-5.03399079618325
-5.14169273600067
-5.67375970398803
-5.00511801473221
-6.58860985299427
-5.40293020047508
-5.13456432304239
-7.90886135156333
-5.23882873954620
-6.32298741442733
-5.02164534650012
-6.16186312454155
-5.10515980564389
-6.70988148235508
-6.00714656617965
-5.25710066668114
-6.23906489181530
-8.47677297560147
-5.21543225454480
-4.99352213188523
-6.10522717393413
-7.58625037360842
-5.87596700016694
-5.02164534650012
-5.34690068329363
-5.50248722537883
-6.14034698178552
-7.00936939204582
-5.97662907027328
-5.30206691272980
-6.64736822112434
-6.21476703335527
-6.58860985299427
-5.43548053988536
-5.91847886148622
-9.11424059915348
-7.20189083262540
-5.05610017371198
-7.96163652320770
-5.26329520988602
-5.05610017371198
-5.13217684383080
-6.16186312454155
-5.06988138585085
-5.34343922593815
-9.92268187661073
-5.22699833720945
-5.52041403785752
-4.99209347769937
-6.19968910242193
-6.32298741442733
-5.05061968450442
-5.55479615984399
-5.20412779357273
-4.99779312084482
-5.46768114764384
-5.18229486156520
-6.32298741442733
-6.51627567180186
-6.75720091817826
-5.03257777201950
-7.00936939204582
-5.76362660818112
-5.37254318143314
-7.44099049738079
-5.16148567409727
-7.07633222900440
-6.77665157506605
-5.82282929665778
-6.23906489181530
-7.90886135156333
-5.18229486156520
-5.86382563087201
-5.12291527799347
-5.02164534650012
-5.20412779357273
-6.70988148235508
-5.01042700035724
-5.46768114764384
-5.53875461746045
-5.26910497419410
-5.15108045255445
-10.3968247113820
-6.16186312454155
-5.13217684383080
-5.63719285666058
-5.99243985766153
-6.51627567180186
-5.43466534488555
-5.90374005116514
-5.04477207255882
-5.00235416901596
-4.99535592924962
-6.02398313831950
-6.09042363955753
-5.04479595217692
-5.00523015042078
-5.55479615984399
-8.47677297560147
-7.58625037360842
-6.75720091817826
-5.65834851335549
-8.47677297560147
-5.79738389242478
-6.09042363955753
-5.16148567409727
-5.13456432304239
-5.65834851335549
-5.02817136075981
-5.19308263918573
-5.15146238498540
-5.18229486156520
-6.90399653276942
-6.09042363955753
-6.07137439275960
-5.43466534488555
-6.00714656617965
-6.51627567180186
-5.05821825973561
-6.64736822112434
-7.00936939204582
-5.90374005116514
-5.70228895407641
-6.19968910242193
-5.05821825973561
-4.99598276949468
-5.46782284937379
-5.05821825973561
-5.04055677987655
-5.16148567409727
-7.54892193140855
-7.90886135156333
-4.99779312084482
-6.00714656617965
-7.58625037360842
-5.21168294475957
-7.58625037360842
-5.57673446677950
-5.14169273600067
-6.69123268526911
-6.84828910707572
-5.01210472863004
-5.07577137195866
-5.17176292083664
-5.16073089271126
-5.76362660818112
-5.01669329527898
-5.13217684383080
-5.00409382089686
-5.25092654212510
-8.22035891784031
-6.46425345724625
-7.54892193140855
-5.13217684383080
-5.13217684383080
-5.30206691272980
-5.31556155244361
-5.55479615984399
-5.61655155353421
-6.09042363955753
-5.10515980564389
-5.10107981553064
-8.22035891784031
-5.05821825973561
-5.00409382089686
-6.70988148235508
-5.14169273600067
-5.18229486156520
-5.22265369247406
-5.24535961074311
-5.19308263918573
-5.20412779357273
-6.07137439275960
-5.65834851335549
-7.96163652320770
-5.03257777201950
-5.08047715585125
-5.40293020047508
-7.75637707819569
-6.51627567180186
-6.84828910707572
-9.11424059915348
-5.30206691272980
-7.96163652320770
-5.14169273600067
-5.76362660818112
-5.05610017371198
-5.22699833720945
-5.18229486156520
-5.03152683261337
-5.05610017371198
-6.17682597241106
-10.3968247113820
-7.54892193140855
-5.16148567409727
-8.22035891784031
-6.21476703335527
-7.90886135156333
-5.13217684383080
-5.67375970398803
-5.01669329527898
-6.70988148235508
-6.62939605516429
-5.01210472863004
-5.32935034994061
-5.05821825973561
-5.14169273600067
-6.41485669516297
-5.14169273600067
-5.20412779357273
-7.71277287983986
-5.20412779357273
-5.79738389242478
-7.07633222900440
-5.34343922593815
-5.02817136075981
-5.03152683261337
-5.27593859592985
-5.14169273600067
-5.20412779357273
-5.77263888811792
-8.95846078119429
-5.46768114764384
-5.08844088790029
-5.61211868889667
-5.10515980564389
-5.28137637665796
-6.32298741442733
-5.13284418153096
-5.37254318143314
-5.12291527799347
-7.54892193140855
-7.31426493096004
-5.05610017371198
-4.99535592924962
-5.14169273600067
-8.57049734445018
-5.05610017371198
-5.86382563087201
-7.28489137428165
-5.79738389242478
-5.48432521953712
-5.29391908686051
-4.99136175749054
-5.12291527799347
-5.21543225454480
-6.32298741442733
-7.17516447766242
-5.05821825973561
-5.26329520988602
-5.65834851335549
-5.04055677987655
-5.50248722537883
-5.19308263918573
-5.28886094729677
-5.15146238498540
-6.41485669516297
-5.17029602854757
-5.23882873954620
-7.90886135156333
-5.40466326508785
-8.47677297560147
-4.99352213188523
-7.58625037360842
-5.90374005116514
-6.12547471078106
-5.16148567409727
-10.3968247113820
-5.40466326508785
-5.00362315802151
-7.20189083262540
-7.75637707819569
-7.20189083262540
-8.57049734445018
-5.00994519102343
-5.74856134261668
-8.47677297560147
-9.92268187661073
-5.37515764940107
-5.00409382089686
-6.84828910707572
-5.04055677987655
-5.45140308217182
-6.00714656617965
-5.07577137195866
-5.29391908686051
-4.99344170057428
-5.14169273600067
-5.99243985766153
-5.48432521953712
-5.03257777201950
-5.14169273600067
-5.07278224948403
-5.55479615984399
-5.67375970398803
-5.07278224948403
-5.45106127556075
-5.04479595217692
-5.02164534650012
-6.58860985299427
-5.18229486156520
-6.02398313831950
-5.53875461746045
-6.98643416291337
-7.20189083262540
-9.11424059915348
-5.12154118775426
-7.44099049738079
-5.00425486227822
-7.07633222900440
-5.34343922593815
-5.20412779357273
-5.87596700016694
-5.53875461746045
-5.09320624545297
-5.03922555633492
-5.04479595217692
-6.70988148235508
-6.90399653276942
-7.31426493096004
-5.10515980564389
-5.18229486156520
-7.71277287983986
-5.07577137195866
-6.84828910707572
-5.05610017371198
-7.00936939204582
-5.13456432304239
-5.43548053988536
-5.02164534650012
-5.25092654212510
-7.40820121522136
-6.33859130416308
-5.01210472863004
-5.12291527799347
-5.27593859592985
-6.62939605516429
-7.58625037360842
-6.62939605516429
-5.20412779357273
-5.50248722537883
-5.00409382089686
-5.45106127556075
-5.22699833720945
-5.74856134261668
-5.46782284937379
-5.37254318143314
-6.28011675910081
-5.12154118775426
-6.75720091817826
-5.01672194055162
-9.92268187661073
-4.99352213188523
-5.22699833720945
-6.02398313831950
-5.14169273600067
-5.22699833720945
-6.75720091817826
-6.84828910707572
-5.51875677948573
-5.11390908316534
-6.19968910242193
-6.77665157506605
-7.75637707819569
-5.06988138585085
-6.36783898531163
-5.00511801473221
-4.99535592924962
-5.12291527799347
-8.57049734445018
-5.07577137195866
-5.18229486156520
-4.99130619925982
-6.62939605516429
-7.58625037360842
-5.05610017371198
-5.05675904978237
-5.34343922593815
-8.57049734445018
-6.36783898531163
-6.29551127641803
-5.71751746533832
-5.00425486227822
-5.31556155244361
-5.29391908686051
-5.27593859592985
-7.44099049738079
-7.75637707819569
-5.02817136075981
-5.01210472863004
-5.03257777201950
-5.08844088790029
-9.92268187661073
-5.38757244523019
-6.57121062540417
-5.06536080879907
-6.41485669516297
-7.58625037360842
-5.96192408850463
-5.03152683261337
-5.45106127556075
-5.57345314884296
-5.03257777201950
-6.92554716514678
-9.11424059915348
-5.38975063026276
-5.01669329527898
-5.45140308217182
-5.74856134261668
-6.57121062540417
-8.47677297560147
-8.95846078119429
-5.03399079618325
-5.12291527799347
-5.74856134261668
-5.40293020047508
-5.76362660818112
-5.76362660818112
-6.21476703335527
-5.21543225454480
-5.12154118775426
-5.43466534488555
-7.44099049738079
-4.99344170057428
-6.51627567180186
-5.53875461746045
-5.07577137195866
-7.96163652320770
-5.70228895407641
-5.12291527799347
-7.17516447766242
-7.28489137428165
-5.97662907027328
-6.16186312454155
-8.47677297560147
-5.15108045255445
-5.05136089236421
-5.33322291136225
-5.09320624545297
-6.07137439275960
-5.38757244523019
-5.16148567409727
-5.61655155353421
-5.05610017371198
-5.20412779357273
-5.16148567409727
-6.09042363955753
-5.65834851335549
-5.43466534488555
-5.34690068329363
-6.43100687208553
-6.41485669516297
-5.21543225454480
-5.83769563804743
-5.05821825973561
-5.22265369247406
-5.55752307261658
-6.19968910242193
-5.19308263918573
-5.46768114764384
-6.82788345068979
-8.22035891784031
-5.05821825973561
-6.75720091817826
-6.29551127641803
-5.23387832633689
-5.10733603202113
-5.21543225454480
-5.93237573853915
-5.28137637665796
-7.31426493096004
-6.02398313831950
-5.25092654212510
-5.65834851335549
-5.02164534650012
-5.07278224948403
-8.15303314684190
-5.00071636066559
-5.40293020047508
-4.99950732630535
-5.11390908316534
-6.23906489181530
-8.15303314684190
-6.75720091817826
-6.16186312454155
-5.10515980564389
-5.46782284937379
-5.84901076836271
-6.28011675910081
-6.32298741442733
-5.16148567409727
-5.04479595217692
-7.54892193140855
-5.22699833720945
-4.99130619925982
-6.57121062540417
-5.25092654212510
-5.25092654212510
-5.01643962521830
-5.03922555633492
-5.22699833720945
-7.44099049738079
-5.18229486156520
-5.10733603202113
-5.55752307261658
-5.02164534650012
-7.54892193140855
-5.57673446677950
-7.71277287983986
-5.10515980564389
-6.09042363955753
-6.03870577866987
-6.58860985299427
-6.90399653276942
-7.44099049738079
-5.63216120893115
-9.11424059915348
-6.51627567180186
-5.02450687530828
-6.28011675910081
-5.07685102617257
-5.12291527799347
-5.02164534650012
-5.14169273600067
-5.04055677987655
-5.06536080879907
-5.20412779357273
-5.91847886148622
-5.05610017371198
-6.09042363955753
-7.40820121522136
-5.94709182707380
-5.31556155244361
-7.40820121522136
-5.89073905997153
-6.02398313831950
-5.31556155244361
-5.38757244523019
-5.16148567409727
-8.95846078119429
-6.41485669516297
-6.29551127641803
-5.07577137195866
-5.04055677987655
-6.21476703335527
-5.04479595217692
-7.20189083262540
-5.36087670905935
-5.15108045255445
-8.47677297560147
-6.29551127641803
-5.84901076836271
-5.00734986283603
-6.23906489181530
-7.71277287983986
-5.48432521953712
-5.00332092627017
-5.10515980564389
-6.77665157506605
-5.15146238498540
-6.05662006452688
-7.00936939204582
-6.41485669516297
-5.52041403785752
-8.57049734445018
-7.28489137428165
-5.25092654212510
-5.57673446677950
-5.04477207255882
-5.22699833720945
-7.40820121522136
-6.41485669516297
-5.83769563804743
-5.00511801473221
-4.99950732630535
-5.74856134261668
-5.53875461746045
-7.00936939204582
-9.11424059915348
-5.28886094729677
-5.05675904978237
-6.90399653276942
-6.16186312454155
-5.00789793378794
-5.26329520988602
-6.29551127641803
-5.46782284937379
-5.31983717782451
-6.09042363955753
-5.07577137195866
-5.06318199433923
-5.02817136075981
-5.25092654212510
-5.09666952447700
-5.43466534488555
-9.92268187661073
-5.61211868889667
-5.16148567409727
-6.17682597241106
-5.72512077907353
-5.19308263918573
-6.57121062540417
-5.86382563087201
-6.23906489181530
-5.53875461746045
-5.20412779357273
-6.10522717393413
-5.31556155244361
-5.52041403785752
-6.64736822112434
-5.48496095989311
-5.30206691272980
-5.67375970398803
-5.16148567409727
-5.25092654212510
-5.14169273600067
-5.09158039486178
-5.01042700035724
-5.90374005116514
-6.09042363955753
-5.89073905997153
-5.00789793378794
-5.65834851335549
-5.84901076836271
-5.37254318143314
-5.34343922593815
-5.10733603202113
-5.84901076836271
-7.75637707819569
-5.86382563087201
-5.01828430400468
-7.71277287983986
-8.22035891784031
-6.84828910707572
-5.01042700035724
-5.05610017371198
-5.22699833720945
-5.01828430400468
-5.46782284937379
-5.12291527799347
-5.21967131574082
-5.10515980564389
-6.17682597241106
-5.46782284937379
-6.02398313831950
-7.71277287983986
-5.03853174692434
-5.57673446677950
-5.18229486156520
-6.02398313831950
-6.36783898531163
-7.28489137428165
-8.22035891784031
-5.32935034994061
-5.03257777201950
-5.10733603202113
-5.50248722537883
-6.46425345724625
-5.02694485825382
-6.84828910707572
-6.00714656617965
-5.70228895407641
-5.19308263918573
-5.76362660818112
-6.53318876960607
-5.10107981553064
-5.16148567409727
-5.14169273600067
-7.17516447766242
-5.10733603202113
-4.99598276949468
-5.50134646470988
-5.01042700035724
-5.18229486156520
-5.12154118775426
-5.55752307261658
-5.57673446677950
-6.51627567180186
-5.10515980564389
-5.01166516545307
-7.71277287983986
-5.14169273600067
-5.07577137195866
-5.20412779357273
-5.23882873954620
-5.50248722537883
-5.12291527799347
-9.11424059915348
-5.08844088790029
-7.54892193140855
-6.41485669516297
-5.72512077907353
-5.13284418153096
-5.05821825973561
-7.90886135156333
-6.58860985299427
-6.09042363955753
-7.75637707819569
-7.58625037360842
-5.11559091403075
-5.35783455449304
-5.12291527799347
-6.09042363955753
-5.90374005116514
-5.00071636066559
-8.22035891784031
-7.75637707819569
-5.31556155244361
-6.21476703335527
-4.99209347769937
-5.45106127556075
-5.14169273600067
-5.74026498865787
-5.01042700035724
-5.79738389242478
-5.03257777201950
-5.03399079618325
-5.52041403785752
-5.65834851335549
-5.71751746533832
-5.01210472863004
-5.19308263918573
-7.75637707819569
-5.40293020047508
-6.02398313831950
-5.12291527799347
-4.99779312084482
-5.68003965378058
-5.10107981553064
-5.01298427676307
-5.07278224948403
-5.50248722537883
-7.90886135156333
-5.34343922593815
-5.19049383143371
-5.90374005116514
-5.76362660818112
-5.15146238498540
-6.02398313831950
-6.70988148235508
-5.22699833720945
-6.32298741442733
-5.19308263918573
-5.48432521953712
-6.70988148235508
-5.04479595217692
-5.93237573853915
-5.12154118775426
-8.22035891784031
-6.57121062540417
-5.03922555633492
-5.02907994803475
-5.04479595217692
-4.99535592924962
-5.03152683261337
-5.01298427676307
-5.84901076836271
-6.29551127641803
-5.00409382089686
-5.28137637665796
-5.06536080879907
-5.91847886148622
-5.53875461746045
-6.02398313831950
-5.55479615984399
-5.74856134261668
-5.04055677987655
-5.68003965378058
-5.53875461746045
-5.00409382089686
-7.28489137428165
-5.37254318143314
-5.57673446677950
-5.65834851335549
-5.13217684383080
-6.75720091817826
-5.22699833720945
-8.47677297560147
-6.12547471078106
-5.30206691272980
-5.34690068329363
-6.38369275636462
-5.02450687530828
-5.26329520988602
-5.23882873954620
-5.40466326508785
-5.99243985766153
-8.22035891784031
-9.92268187661073
-7.90886135156333
-5.04477207255882
-5.40293020047508
-6.36783898531163
-5.01643962521830
-5.46768114764384
-6.62939605516429
-9.92268187661073
-5.71751746533832
-5.61655155353421
-5.08844088790029
-7.28489137428165
-6.58860985299427
-5.10515980564389
-5.26910497419410
-6.14034698178552
-5.21543225454480
-7.20189083262540
-5.08844088790029
-6.09042363955753
-6.02398313831950
-4.99535592924962
-5.00071636066559
-5.05610017371198
-4.99130619925982
-5.05136089236421
-5.13456432304239
-5.16148567409727
-5.05610017371198
-4.99779312084482
-5.02694485825382
-5.08844088790029
-4.99535592924962
-5.07577137195866
-4.99130619925982
-5.22699833720945
-5.96192408850463
-4.99199785596535
-4.99950732630535
-5.16148567409727
-5.04055677987655
-4.99779312084482
-5.05821825973561
-5.05610017371198
-5.01210472863004
-5.02694485825382
-5.12291527799347
-5.20412779357273
-5.06536080879907
-4.99352213188523
-5.07577137195866
-4.99950732630535
-5.10107981553064
-5.02817136075981
-5.00789793378794
-4.99344170057428
-5.01210472863004
-5.05610017371198
-5.05821825973561
-5.08844088790029
-5.17176292083664
-5.16148567409727
-5.19308263918573
-5.13217684383080
-5.14169273600067
-5.57673446677950
-5.00409382089686
-5.76362660818112
-6.12547471078106
-5.04055677987655
-5.15146238498540
-4.99950732630535
-5.10515980564389
-7.07633222900440
-5.05610017371198
-5.03257777201950
-5.14169273600067
-5.04055677987655
-5.22699833720945
-5.10515980564389
-4.99199785596535
-5.00425486227822
-5.96192408850463
-5.04479595217692
-8.22035891784031
-5.40293020047508
-5.10515980564389
-5.03257777201950
-6.19968910242193
-5.02817136075981
-5.17176292083664
-5.06536080879907
-5.19308263918573
-5.09933163730803
-5.01042700035724
-5.02164534650012
-5.05610017371198
-5.00071636066559
-5.70228895407641
-4.99209347769937
-5.14169273600067
-5.05821825973561
-5.43466534488555
-6.28011675910081
-9.11424059915348
-4.99950732630535
-4.99130619925982
-5.08844088790029
-5.08844088790029
-5.23882873954620
-5.03257777201950
-5.20412779357273
-5.01669329527898
-5.02817136075981
-5.12291527799347
-5.10515980564389
-5.01828430400468
-5.25092654212510
-5.50248722537883
-5.13217684383080
-5.07278224948403
-5.01669329527898
-5.14169273600067
-5.70228895407641
-9.11424059915348
-5.43466534488555
-5.13217684383080
-5.04479595217692
-5.02164534650012
-5.12291527799347
-5.17176292083664
-5.03853174692434
-4.99344170057428
-5.40293020047508
-7.54892193140855
-8.22035891784031
-5.23882873954620
-4.99598276949468
-5.12291527799347
-5.32935034994061
-7.58625037360842
-5.79738389242478
-5.04479595217692
-5.07278224948403
-7.54892193140855
-5.26329520988602
-5.19308263918573
-7.17516447766242
-7.90886135156333
-7.44099049738079
-5.16148567409727
-5.03257777201950
-5.02817136075981
-5.79738389242478
-5.46782284937379
-5.87596700016694
-5.37254318143314
-6.32298741442733
-5.28886094729677
-7.17516447766242
-5.14169273600067
-5.02164534650012
-5.10515980564389
-5.14169273600067
-5.15146238498540
-5.01669329527898
-5.14169273600067
-5.16148567409727
-5.07577137195866
-5.07278224948403
-5.90374005116514
-4.99535592924962
-6.23906489181530
-5.34343922593815
-5.17176292083664
-7.90886135156333
-7.75637707819569
-5.90374005116514
-6.05662006452688
-5.82282929665778
-5.43466534488555
-5.27593859592985
-5.74856134261668
-5.06536080879907
-6.90399653276942
-5.13217684383080
-5.22699833720945
-5.03257777201950
-5.90374005116514
-6.23906489181530
-8.22035891784031
-5.12291527799347
-5.01042700035724
-8.47677297560147
-5.40293020047508
-7.71277287983986
-5.25092654212510
-5.00425486227822
-5.08844088790029
-7.54892193140855
-5.19308263918573
-5.00789793378794
-6.62939605516429
-5.84901076836271
-5.03922555633492
-5.10107981553064
-5.22699833720945
-5.26910497419410
-5.20412779357273
-5.00071636066559
-5.79738389242478
-5.05821825973561
-5.48496095989311
-6.32298741442733
-5.65834851335549
-5.50248722537883
-7.44099049738079
-5.16148567409727
-5.01828430400468
-5.10515980564389
-5.14169273600067
-5.00071636066559
-5.04479595217692
-5.08844088790029
-6.70988148235508
-5.00409382089686
-4.99344170057428
-6.09042363955753
-5.00071636066559
-5.40293020047508
-6.10522717393413
-5.08844088790029
-7.90886135156333
-5.84901076836271
-6.05662006452688
-6.57121062540417
-6.16186312454155
-5.46782284937379
-5.00789793378794
-5.14169273600067
-5.01669329527898
-5.17176292083664
-5.02694485825382
-5.40293020047508
-5.03257777201950
-5.96192408850463
-8.15303314684190
-6.16186312454155
-5.26329520988602
-6.23906489181530
-5.20412779357273
-4.99779312084482
-5.06536080879907
-5.25092654212510
-5.14169273600067
-5.55479615984399
-5.22699833720945
-5.00789793378794
-5.90374005116514
-5.27593859592985
-5.25092654212510
-6.09042363955753
-5.23882873954620
-6.51627567180186
-5.22699833720945
-5.00071636066559
-5.43466534488555
-5.03257777201950
-6.69123268526911
-5.18229486156520
-5.00789793378794
-5.07278224948403
-5.50248722537883
-5.08844088790029
-5.04055677987655
-5.50248722537883
-5.01669329527898
-4.99352213188523
-4.99779312084482
-5.02164534650012
-5.11390908316534
-5.04479595217692
-4.99199785596535
-5.10515980564389
-4.99209347769937
-6.43100687208553
-8.47677297560147
-5.20412779357273
-6.09042363955753
-5.74856134261668
-5.61655155353421
-5.21543225454480
-5.77263888811792
-8.47677297560147
-5.25092654212510
-4.99130619925982
-5.02817136075981
-5.35783455449304
-5.20412779357273
-5.20412779357273
-5.04479595217692
-6.41485669516297
-5.12291527799347
-5.05821825973561
-4.99535592924962
-4.99352213188523
-6.46425345724625
-5.28886094729677
-5.14169273600067
-5.14169273600067
-5.11390908316534
-5.18229486156520
-5.46782284937379
-5.13217684383080
-5.53875461746045
-5.27593859592985
-6.09042363955753
-5.05610017371198
-5.09666952447700
-7.07633222900440
-5.10515980564389
-5.02817136075981
-5.20412779357273
-5.16148567409727
-5.40293020047508
-5.01669329527898
-4.99352213188523
-5.77263888811792
-5.14169273600067
-5.05821825973561
-4.99199785596535
-5.08047715585125
-5.01669329527898
-5.03257777201950
-5.01210472863004
-4.99950732630535
-4.99130619925982
-5.04055677987655
-4.99598276949468
-6.75720091817826
-6.23906489181530
-5.12291527799347
-8.47677297560147
-5.46782284937379
-5.20412779357273
-6.90399653276942
-6.14034698178552
-5.46782284937379
-5.07278224948403
-5.05821825973561
-5.03257777201950
-5.00409382089686
-5.13217684383080
-5.01669329527898
-5.01828430400468
-4.99598276949468
-5.02164534650012
-5.28886094729677
-5.14169273600067
-5.09666952447700
-5.16148567409727
-5.00071636066559
-5.01828430400468
-7.71277287983986
-5.20412779357273
-5.37965016741245
-5.08047715585125
-5.18229486156520
-5.14169273600067
-5.14169273600067
-5.00789793378794
-5.01042700035724
-7.90886135156333
-5.07278224948403
-5.03257777201950
-5.03257777201950
-5.07278224948403
-5.01828430400468
-5.30206691272980
-5.18229486156520
-5.77263888811792
-5.01210472863004
-5.14169273600067
-5.26329520988602
-5.06536080879907
-5.10515980564389
-5.00789793378794
-5.18229486156520
-5.12291527799347
-4.99779312084482
-5.07278224948403
-5.04479595217692
-5.21543225454480
-5.01210472863004
-5.08844088790029
-5.31556155244361
-5.22699833720945
-5.31556155244361
-5.46768114764384
-4.99344170057428
-5.40293020047508
-5.19308263918573
-5.34343922593815
-5.19308263918573
-5.77263888811792
-5.18229486156520
-5.06536080879907
-5.02164534650012
-5.27593859592985
-5.08844088790029
-5.04055677987655
-5.46782284937379
-5.16148567409727
-5.27593859592985
-5.03257777201950
-6.32298741442733
-5.07278224948403
-5.55752307261658
-6.90399653276942
-5.19308263918573
-10.3968247113820
-5.02164534650012
-5.07577137195866
-5.96192408850463
-5.10515980564389
-5.14169273600067
-5.22699833720945
-5.93237573853915
-5.14169273600067
-5.08844088790029
-5.10515980564389
-6.62939605516429
-5.14169273600067
-4.99535592924962
-5.01042700035724
-5.03152683261337
-5.23882873954620
-5.35783455449304
-6.02398313831950
-5.15146238498540
-5.26910497419410
-5.10515980564389
-5.14169273600067
-5.05821825973561
-6.02398313831950
-5.12291527799347
-5.20412779357273
-5.50248722537883
-5.03853174692434
-5.21543225454480
-5.18229486156520
-5.77263888811792
-6.51627567180186
-5.13217684383080
-6.84828910707572
-6.09042363955753
-5.05821825973561
-5.37254318143314
-5.12291527799347
-5.01210472863004
-5.04479595217692
-5.57673446677950
-7.90886135156333
-5.79738389242478
-5.01828430400468
-5.20412779357273
-5.27593859592985
-4.99598276949468
-5.43466534488555
-5.12291527799347
-5.27593859592985
-5.03257777201950
-5.17176292083664
-5.12291527799347
-5.46782284937379
-6.57121062540417
-5.19308263918573
-5.00425486227822
-4.99344170057428
-5.53875461746045
-5.18229486156520
-5.18229486156520
-5.00409382089686
-5.68003965378058
-5.25092654212510
-6.32298741442733
-5.19308263918573
-4.99199785596535
-5.00789793378794
-5.68003965378058
-5.02694485825382
-9.92268187661073
-5.21543225454480
-6.21476703335527
-5.08844088790029
-5.38975063026276
-5.13217684383080
-5.18229486156520
-5.00071636066559
-5.74856134261668
-5.12291527799347
-5.20412779357273
-5.74856134261668
-5.31556155244361
-5.23882873954620
-5.17176292083664
-5.25092654212510
-5.15146238498540
-5.07278224948403
-7.28489137428165
-6.62939605516429
-5.05821825973561
-5.61655155353421
-5.50248722537883
-5.02164534650012
-6.32298741442733
-5.82282929665778
-5.40293020047508
-7.00936939204582
-5.02817136075981
-4.99136175749054
-5.03257777201950
-5.02817136075981
-5.43466534488555
-5.70228895407641
-5.27593859592985
-5.14169273600067
-5.27593859592985
-5.05610017371198
-5.27593859592985
-6.90399653276942
-5.05821825973561
-5.18229486156520
-5.02817136075981
-5.70228895407641
-5.37254318143314
-5.16148567409727
-4.99136175749054
-5.19308263918573
-5.50248722537883
-5.09666952447700
-5.43466534488555
-10.3968247113820
-5.13217684383080
-5.16148567409727
-5.11390908316534
-5.97662907027328
-7.90886135156333
-7.20189083262540
-5.99243985766153
-5.17176292083664
-7.54892193140855
-5.46782284937379
-4.99344170057428
-4.99535592924962
-5.38975063026276
-5.34343922593815
-4.99130619925982
-5.61655155353421
-5.14169273600067
-5.16148567409727
-5.02164534650012
-5.65834851335549
-5.50248722537883
-5.21543225454480
-7.07633222900440
-6.32298741442733
-5.01828430400468
-5.14169273600067
-5.84901076836271
-5.08844088790029
-5.34343922593815
-5.03257777201950
-5.74856134261668
-7.90886135156333
-5.00425486227822
-5.01828430400468
-5.04479595217692
-5.01042700035724
-5.13217684383080
-5.00789793378794
-5.18229486156520
-5.08844088790029
-5.27593859592985
-5.02817136075981
-5.00071636066559
-6.62939605516429
-4.99950732630535
-8.22035891784031
-5.20412779357273
-5.02817136075981
-5.22699833720945
-7.20189083262540
-5.16148567409727
-5.07577137195866
-5.04479595217692
-5.45106127556075
-5.09666952447700
-5.04055677987655
-4.99535592924962
-5.13217684383080
-5.04479595217692
-5.11390908316534
-7.20189083262540
-7.90886135156333
-5.84901076836271
-5.90374005116514
-5.03257777201950
-5.70228895407641
-5.46782284937379
-4.99535592924962
-4.99535592924962
-5.38975063026276
-5.26329520988602
-5.00071636066559
-5.01669329527898
-5.02817136075981
-6.41485669516297
-5.18229486156520
-5.05821825973561
-5.15146238498540
-5.17176292083664
-8.47677297560147
-6.75720091817826
-4.99130619925982
-5.20412779357273
-5.84901076836271
-5.18229486156520
-5.06536080879907
-6.02398313831950
-5.10515980564389
-5.16148567409727
-5.00425486227822
-5.01828430400468
-5.05136089236421
-5.02817136075981
-5.03257777201950
-5.01042700035724
-5.18229486156520
-5.08844088790029
-5.83769563804743
-7.90886135156333
-6.41485669516297
-6.57121062540417
-7.40820121522136
-5.21543225454480
-5.27593859592985
-5.07577137195866
-5.10107981553064
-7.28489137428165
-5.65270151509670
-9.92268187661073
-7.07633222900440
-5.02164534650012
-6.62939605516429
-5.57345314884296
-8.22035891784031
-6.62939605516429
-5.31556155244361
-5.53656884032274
-6.84828910707572
-6.70988148235508
-6.70988148235508
-8.15303314684190
-5.86382563087201
-5.05061968450442
-7.54892193140855
-7.07633222900440
-6.03870577866987
-6.16186312454155
-5.21543225454480
-5.20412779357273
-9.11424059915348
-5.26910497419410
-5.40293020047508
-7.54892193140855
-7.75637707819569
-6.43100687208553
-5.14169273600067
-6.00714656617965
-5.05610017371198
-5.03922555633492
-5.53656884032274
-6.75720091817826
-6.53318876960607
-5.12291527799347
-5.12154118775426
-5.05136089236421
-6.58860985299427
-5.18229486156520
-5.83769563804743
-5.69535731581546
-5.01166516545307
-8.47677297560147
-5.05610017371198
-5.31556155244361
-5.01042700035724
-5.22699833720945
-9.92268187661073
-5.03922555633492
-5.31983717782451
-6.07137439275960
-5.45106127556075
-5.84901076836271
-5.41862484414519
-7.44099049738079
-5.40293020047508
-5.00362315802151
-9.11424059915348
-6.32298741442733
-5.14183983462523
-7.10096022768944
-5.20096367478467
-5.50248722537883
-5.25710066668114
-5.90374005116514
-5.89073905997153
-5.00409382089686
-5.01669329527898
-5.61655155353421
-5.27593859592985
-10.3968247113820
-6.36783898531163
-5.35783455449304
-5.20412779357273
-9.92268187661073
-5.01828430400468
-4.99136175749054
-5.22265369247406
-7.54892193140855
-5.97662907027328
-6.90399653276942
-9.11424059915348
-5.28886094729677
-7.96163652320770
-5.07278224948403
-4.99136175749054
-5.06536080879907
-5.05610017371198
-5.65834851335549
-8.22035891784031
-6.75720091817826
-5.10733603202113
-6.16186312454155
-9.92268187661073
-5.18229486156520
-7.96163652320770
-6.75720091817826
-7.40820121522136
-7.75637707819569
-5.46768114764384
-5.10515980564389
-6.21476703335527
-9.92268187661073
-5.35783455449304
-5.02324541306247
-5.16073089271126
-6.64736822112434
-6.10522717393413
-5.05610017371198
-5.11390908316534
-5.53875461746045
-7.28489137428165
-7.28489137428165
-5.13217684383080
-6.12547471078106
-5.25092654212510
-6.03870577866987
-4.99209347769937
-4.99344170057428
-5.53656884032274
-5.28886094729677
-8.47677297560147
-5.13217684383080
-5.61655155353421
-6.02398313831950
-5.18229486156520
-5.00734986283603
-7.90886135156333
-5.05610017371198
-5.26329520988602
-4.99779312084482
-7.75637707819569
-5.40293020047508
-5.79738389242478
-5.38975063026276
-6.28011675910081
-6.32298741442733
-6.53318876960607
-8.22035891784031
-6.84828910707572
-5.57673446677950
-5.02817136075981
-5.89073905997153
-5.32935034994061
-5.59640489246986
-6.10522717393413
-5.46782284937379
-5.00212903520505
-5.10733603202113
-6.12547471078106
-8.15303314684190
-5.22699833720945
-5.02817136075981
-5.17176292083664
-4.99209347769937
-5.24535961074311
-5.14169273600067
-5.05675904978237
-5.25092654212510
-6.09042363955753
-5.61655155353421
-5.08844088790029
-6.21476703335527
-5.59255518496811
-5.81230959621453
-6.16186312454155
-5.05610017371198
-5.48496095989311
-4.99209347769937
-5.20412779357273
-7.90886135156333
-5.00362315802151
-7.44099049738079
-5.02028740313385
-5.37254318143314
-5.82282929665778
-5.10515980564389
-7.44099049738079
-7.75637707819569
-5.97662907027328
-4.99136175749054
-6.58860985299427
-5.14169273600067
-5.14169273600067
-5.14169273600067
-7.44099049738079
-5.57673446677950
-5.97662907027328
-6.58860985299427
-6.48075380837200
-5.48496095989311
-7.00936939204582
-5.05610017371198
-5.00071636066559
-5.01042700035724
-5.10515980564389
-5.86382563087201
-7.07633222900440
-5.22699833720945
-5.27593859592985
-5.23387832633689
-6.19968910242193
-5.53875461746045
-9.92268187661073
-6.32298741442733
-6.90399653276942
-5.04055677987655
-5.86382563087201
-4.99209347769937
-5.97662907027328
-5.16148567409727
-5.41990367968763
-5.48432521953712
-5.03922555633492
-7.17516447766242
-9.92268187661073
-5.53875461746045
-5.25710066668114
-6.16186312454155
-6.84828910707572
-5.15146238498540
-5.48496095989311
-5.27593859592985
-5.38975063026276
-6.84828910707572
-4.99209347769937
-5.30673769488539
-6.75720091817826
-6.62939605516429
-7.75637707819569
-5.16148567409727
-5.61211868889667
-5.04055677987655
-5.21543225454480
-5.20412779357273
-5.81230959621453
-5.02324541306247
-5.01669329527898
-5.12409416594028
-5.74856134261668
-5.10515980564389
-5.30206691272980
-6.21476703335527
-5.96192408850463
-10.3968247113820
-5.65270151509670
-5.63719285666058
-5.10733603202113
-5.02324541306247
-5.63216120893115
-5.63719285666058
-5.04055677987655
-7.90886135156333
-5.02817136075981
-5.32675215537341
-5.23882873954620
-5.08408555966929
-6.70988148235508
-5.15108045255445
-6.28011675910081
-5.00994519102343
-5.79738389242478
-5.94709182707380
-5.37254318143314
-7.28489137428165
-5.19308263918573
-5.97662907027328
-7.44099049738079
-5.00071636066559
-5.43548053988536
-5.41862484414519
-7.44099049738079
-5.04196118539748
-5.93237573853915
-5.02694485825382
-8.47677297560147
-5.25092654212510
-5.52041403785752
-6.33859130416308
-5.07577137195866
-5.37254318143314
-5.18229486156520
-5.02907994803475
-5.01828430400468
-5.04477207255882
-7.28489137428165
-5.16148567409727
-5.31983717782451
-5.22699833720945
-5.34690068329363
-5.23882873954620
-9.92268187661073
-6.05662006452688
-5.21543225454480
-6.38369275636462
-5.07176434879255
-5.23882873954620
-5.04055677987655
-7.54892193140855
-5.01828430400468
-5.79738389242478
-5.32675215537341
-5.38975063026276
-5.00332092627017
-6.33859130416308
-5.68003965378058
-5.65270151509670
-6.38369275636462
-7.75637707819569
-6.09042363955753
-5.86382563087201
-5.10515980564389
-5.65834851335549
-5.65270151509670
-5.00362315802151
-5.01298427676307
-5.87596700016694
-6.05662006452688
-7.75637707819569
-7.44099049738079
-5.24535961074311
-6.48075380837200
-7.10096022768944
-5.01828430400468
-5.05821825973561
-5.25092654212510
-5.05610017371198
-5.33322291136225
-5.17029602854757
-5.25092654212510
-5.76362660818112
-5.77263888811792
-5.68003965378058
-5.70228895407641
-4.99950732630535
-4.99136175749054
-6.69123268526911
-5.91847886148622
-5.16148567409727
-5.46782284937379
-5.00789793378794
-9.92268187661073
-7.44099049738079
-7.75637707819569
-5.01828430400468
-5.18229486156520
-5.96192408850463
-5.00362315802151
-5.02817136075981
-6.98643416291337
-6.75720091817826
-5.17176292083664
-7.07633222900440
-5.25092654212510
-6.53318876960607
-5.05610017371198
-5.03257777201950
-6.43100687208553
-5.79738389242478
-5.05610017371198
-5.53875461746045
-4.99535592924962
-5.76362660818112
-5.27593859592985
-5.21543225454480
-5.25092654212510
-5.18229486156520
-6.48075380837200
-5.06536080879907
-5.09666952447700
-7.90886135156333
-5.15146238498540
-5.00409382089686
-5.50248722537883
-6.84828910707572
-5.50248722537883
-4.99950732630535
-5.01669329527898
-5.03922555633492
-6.12547471078106
-5.07278224948403
-5.03257777201950
-5.10107981553064
-5.10515980564389
-5.21543225454480
-6.62939605516429
-7.44099049738079
-6.77665157506605
-5.31556155244361
-5.08844088790029
-5.55479615984399
-5.53875461746045
-5.96192408850463
-5.38975063026276
-5.02164534650012
-7.00936939204582
-5.32935034994061
-6.02398313831950
-5.00071636066559
-5.74856134261668
-5.16148567409727
-5.05610017371198
-5.12291527799347
-6.09042363955753
-5.08844088790029
-5.02817136075981
-5.46782284937379
-5.04479595217692
-5.31983717782451
-5.40293020047508
-5.76362660818112
-6.58860985299427
-5.01643962521830
-5.13217684383080
-5.26329520988602
-5.25092654212510
-7.75637707819569
-7.07633222900440
-5.43466534488555
-6.02398313831950
-5.84901076836271
-5.00511801473221
-5.05821825973561
-5.15146238498540
-5.72512077907353
-5.55479615984399
-5.14169273600067
-5.14169273600067
-5.03152683261337
-5.40293020047508
-5.10515980564389
-5.50134646470988
-4.99779312084482
-4.99950732630535
-6.64736822112434
-5.20412779357273
-7.54892193140855
-5.00071636066559
-5.02907994803475
-5.55479615984399
-5.21543225454480
-5.26329520988602
-5.10515980564389
-5.03257777201950
-5.38975063026276
-6.23906489181530
-5.84901076836271
-7.00936939204582
-5.45140308217182
-5.09666952447700
-6.48075380837200
-5.22699833720945
-5.74026498865787
-5.09666952447700
-5.18229486156520
-5.00789793378794
-5.34343922593815
-5.20412779357273
-6.02398313831950
-5.37254318143314
-5.93237573853915
-6.33859130416308
-5.61655155353421
-7.54892193140855
-4.99535592924962
-5.05061968450442
-5.08047715585125
-5.10107981553064
-6.43100687208553
-5.40466326508785
-5.00362315802151
-5.86382563087201
-5.74856134261668
-5.18229486156520
-5.09666952447700
-5.05821825973561
-4.99535592924962
-6.17682597241106
-5.27593859592985
-6.02398313831950
-5.37254318143314
-4.99950732630535
-5.13456432304239
-5.05610017371198
-6.36783898531163
-4.99209347769937
-5.19308263918573
-5.90374005116514
-7.20189083262540
-6.02398313831950
-6.58860985299427
-5.16148567409727
-6.41485669516297
-5.07278224948403
-6.16186312454155
-10.3968247113820
-7.40820121522136
-5.28886094729677
-5.16148567409727
-5.08844088790029
-6.90399653276942
-5.01210472863004
-5.04196118539748
-5.57673446677950
-5.13217684383080
-6.62939605516429
-5.22699833720945
-5.05136089236421
-5.09666952447700
-5.09666952447700
-5.21543225454480
-5.05821825973561
-5.77263888811792
-7.40820121522136
-6.57121062540417
-5.02817136075981
-6.46425345724625
-5.12291527799347
-5.01669329527898
-6.17682597241106
-5.31556155244361
-7.54892193140855
-5.16148567409727
-5.03257777201950
-5.26329520988602
-5.79738389242478
-4.99130619925982
-5.18229486156520
-5.26910497419410
-5.27593859592985
-5.14169273600067
-5.01643962521830
-5.05610017371198
-6.28011675910081
-7.20189083262540
-7.90886135156333
-5.00789793378794
-7.20189083262540
-6.46425345724625
-5.19308263918573
-5.02817136075981
-7.31426493096004
-6.46425345724625
-5.45140308217182
-6.32298741442733
-5.26329520988602
-5.46782284937379
-5.18229486156520
-5.70228895407641
-5.00425486227822
-5.10515980564389
-5.03399079618325
-5.30206691272980
-5.25092654212510
-5.12291527799347
-5.51875677948573
-5.74856134261668
-6.10522717393413
-7.71277287983986
-9.92268187661073
-5.89073905997153
-6.43100687208553
-5.38975063026276
-7.28489137428165
-5.04479595217692
-5.22699833720945
-5.12409416594028
-5.21543225454480
-4.99598276949468
-5.12291527799347
-6.09042363955753
-5.00409382089686
-5.22699833720945
-5.74856134261668
-5.00409382089686
-4.99779312084482
-6.07137439275960
-7.75637707819569
-6.16186312454155
-6.64736822112434
-5.16148567409727
-5.07577137195866
-5.46768114764384
-5.05610017371198
-6.38369275636462
-5.05610017371198
-5.00332092627017
-4.99130619925982
-5.63719285666058
-5.21543225454480
-6.51627567180186
-7.75637707819569
-9.11424059915348
-7.54892193140855
-5.32675215537341
-5.50248722537883
-5.82282929665778
-6.46425345724625
-5.96192408850463
-5.31556155244361
-5.37254318143314
-5.25710066668114
-5.23882873954620
-7.28489137428165
-5.34343922593815
-5.20412779357273
-5.46782284937379
-5.25092654212510
-8.47677297560147
-6.84828910707572
-5.11390908316534
-6.51627567180186
-5.74856134261668
-6.38369275636462
-6.58860985299427
-5.59640489246986
-6.62939605516429
-5.00409382089686
-5.65834851335549
-5.25092654212510
-5.05610017371198
-5.68003965378058
-6.69123268526911
-5.10515980564389
-5.18229486156520
-5.04479595217692
-7.90886135156333
-5.23882873954620
-5.04479595217692
-5.18229486156520
-9.11424059915348
-6.03870577866987
-5.18229486156520
-5.07577137195866
-7.28489137428165
-5.04055677987655
-6.38369275636462
-5.16148567409727
-6.48075380837200
-5.14169273600067
-6.07137439275960
-5.23882873954620
-6.43100687208553
-6.75720091817826
-8.47677297560147
-9.92268187661073
-5.40293020047508
-6.38369275636462
-5.14183983462523
-7.90886135156333
-5.94709182707380
-5.40293020047508
-5.77263888811792
-5.61655155353421
-8.47677297560147
-5.25092654212510
-5.34343922593815
-5.65834851335549
-7.54892193140855
-5.25092654212510
-8.47677297560147
-6.09042363955753
-6.62939605516429
-5.23882873954620
-6.58860985299427
-5.33322291136225
-6.38369275636462
-5.38757244523019
-5.48496095989311
-6.00714656617965
-5.20412779357273
-5.61655155353421
-9.11424059915348
-5.01042700035724
-5.05821825973561
-6.02398313831950
-5.08047715585125
-6.90399653276942
-5.10515980564389
-5.07278224948403
-6.90399653276942
-7.20189083262540
-5.79738389242478
-7.90886135156333
-6.33859130416308
-5.57673446677950
-5.13456432304239
-7.90886135156333
-5.04479595217692
-7.75637707819569
-7.54892193140855
-6.62939605516429
-5.96192408850463
-5.50134646470988
-5.89073905997153
-6.90399653276942
-5.84901076836271
-5.59255518496811
-5.30206691272980
-6.38369275636462
-5.02817136075981
-6.10522717393413
-6.12547471078106
-5.00994519102343
-5.26910497419410
-5.74856134261668
-7.90886135156333
-5.32675215537341
-5.23882873954620
-6.62939605516429
-5.55752307261658
-5.10733603202113
-6.77665157506605
-5.10515980564389
-5.00409382089686
-5.04055677987655
-4.99199785596535
-5.90374005116514
-7.20189083262540
-5.00523015042078
-5.01210472863004
-6.57121062540417
-6.36783898531163
-5.21543225454480
-5.59640489246986
-7.17516447766242
-8.95846078119429
-6.62939605516429
-5.57673446677950
-7.54892193140855
-5.41990367968763
-5.63719285666058
-5.43548053988536
-6.09042363955753
-5.05610017371198
-7.90886135156333
-4.99136175749054
-6.21476703335527
-5.18229486156520
-5.45106127556075
-6.62939605516429
-5.23882873954620
-5.28137637665796
-9.11424059915348
-5.28886094729677
-5.87596700016694
-5.74026498865787
-6.28011675910081
-7.28489137428165
-5.03257777201950
-6.25428550720597
-5.41990367968763
-7.00936939204582
-5.04055677987655
-6.23906489181530
-5.10733603202113
-5.45106127556075
-6.09042363955753
-5.09933163730803
-5.13217684383080
-6.03870577866987
-6.03870577866987
-7.40820121522136
-5.02324541306247
-8.47677297560147
-6.75720091817826
-9.11424059915348
-5.10107981553064
-5.28886094729677
-5.18229486156520
-6.75720091817826
-5.05610017371198
-5.50248722537883
-7.71277287983986
-6.38369275636462
-5.53656884032274
-6.75720091817826
-5.25092654212510
-5.23882873954620
-5.12154118775426
-5.00362315802151
-5.53656884032274
-6.75720091817826
-5.10515980564389
-5.18229486156520
-5.06536080879907
-5.63719285666058
-5.09666952447700
-6.75720091817826
-5.16148567409727
-6.75720091817826
-5.15108045255445
-5.30206691272980
-7.58625037360842
-5.18229486156520
-5.04479595217692
-5.61655155353421
-6.19968910242193
-5.09666952447700
-5.86382563087201
-9.11424059915348
-6.07137439275960
-5.31556155244361
-5.10733603202113
-5.45140308217182
-5.07685102617257
-5.28886094729677
-5.22699833720945
-5.71751746533832
-5.02817136075981
-5.21543225454480
-4.99199785596535
-5.05610017371198
-5.28137637665796
-5.57673446677950
-5.09666952447700
-6.10522717393413
-5.28886094729677
-5.07278224948403
-5.28886094729677
-7.28489137428165
-4.99130619925982
-5.10107981553064
-5.28886094729677
-5.10107981553064
-6.98643416291337
-6.77665157506605
-5.08844088790029
-5.81230959621453
-7.75637707819569
-8.57049734445018
-7.31426493096004
-5.28886094729677
-5.63719285666058
-5.20412779357273
-5.61655155353421
-5.20412779357273
-5.04055677987655
-6.33859130416308
-5.06988138585085
-5.84901076836271
-6.10522717393413
-6.38369275636462
-5.10515980564389
-7.17516447766242
-5.07577137195866
-5.02694485825382
-5.00425486227822
-8.15303314684190
-5.05610017371198
-6.53318876960607
-5.31983717782451
-6.09042363955753
-6.62939605516429
-7.20189083262540
-5.02817136075981
-5.02164534650012
-6.25428550720597
-5.31556155244361
-4.99130619925982
-5.10107981553064
-6.16186312454155
-5.05610017371198
-5.55479615984399
-5.04479595217692
-6.32298741442733
-5.01210472863004
-5.32935034994061
-7.71277287983986
-5.28137637665796
-5.13217684383080
-7.54892193140855
-6.41485669516297
-5.20412779357273
-5.91847886148622
-7.28489137428165
-5.16148567409727
-5.02817136075981
-5.20412779357273
-6.84828910707572
-5.46782284937379
-6.38369275636462
-5.06536080879907
-7.90886135156333
-5.00235416901596
-6.07137439275960
-5.03152683261337
-7.07633222900440
-5.05821825973561
-5.05610017371198
-5.17176292083664
-5.04479595217692
-5.20096367478467
-5.04055677987655
-5.57673446677950
-5.05136089236421
-6.10522717393413
-5.22699833720945
-5.19049383143371
-5.90374005116514
-5.23882873954620
-5.02324541306247
-5.21543225454480
-5.89073905997153
-6.77665157506605
-6.90399653276942
-5.04479595217692
-5.10107981553064
-5.96192408850463
-5.05610017371198
-5.84901076836271
-5.22699833720945
-5.22699833720945
-5.12291527799347
-5.61655155353421
-7.96163652320770
-5.20412779357273
-7.90886135156333
-7.00936939204582
-6.16186312454155
-4.99209347769937
-5.30206691272980
-5.99243985766153
-5.00257235808503
-6.16186312454155
-6.43100687208553
-6.09042363955753
-6.57121062540417
-6.02398313831950
-5.10515980564389
-6.36783898531163
-5.07278224948403
-6.43100687208553
-6.05662006452688
-5.50134646470988
-5.12291527799347
-5.20412779357273
-6.41485669516297
-6.70988148235508
-5.05610017371198
-5.07278224948403
-5.07278224948403
-5.71751746533832
-5.05610017371198
-7.07633222900440
-5.00071636066559
-7.28489137428165
-6.21476703335527
-5.72512077907353
-5.43466534488555
-5.17176292083664
-6.21476703335527
-6.90399653276942
-7.54892193140855
-5.12409416594028
-7.07633222900440
-7.75637707819569
-5.10515980564389
-5.08844088790029
-5.07278224948403
-5.87596700016694
-4.99950732630535
-6.25428550720597
-6.90399653276942
-8.47677297560147
-6.03870577866987
-7.44099049738079
-5.69535731581546
-7.90886135156333
-5.97662907027328
-6.36783898531163
-6.21476703335527
-6.51627567180186
-6.21476703335527
-5.07278224948403
-7.17516447766242
-5.61655155353421
-5.05510283515346
-5.31556155244361
-5.50248722537883
-5.16148567409727
-5.12291527799347
-5.74026498865787
-5.25710066668114
-9.11424059915348
-8.22035891784031
-5.28137637665796
-5.25092654212510
-4.99344170057428
-6.16186312454155
-5.01828430400468
-6.84828910707572
-4.99535592924962
-5.05610017371198
-6.21476703335527
-5.16148567409727
-4.99199785596535
-6.33859130416308
-5.37254318143314
-5.96192408850463
-5.34343922593815
-5.11390908316534
-5.38975063026276
-5.20412779357273
-5.50134646470988
-5.10107981553064
-5.26910497419410
-6.12547471078106
-6.62939605516429
-5.08844088790029
-7.54892193140855
-8.57049734445018
-6.48075380837200
-5.50248722537883
-5.01643962521830
-5.10733603202113
-5.12409416594028
-5.12291527799347
-5.76362660818112
-6.16186312454155
-5.13217684383080
-5.04479595217692
-7.28489137428165
-6.00714656617965
-5.57345314884296
-5.93237573853915
-6.41485669516297
-7.44099049738079
-6.51627567180186
-5.38975063026276
-5.00789793378794
-6.02398313831950
-6.41485669516297
-5.00425486227822
-5.08844088790029
-6.23906489181530
-5.19308263918573
-5.38757244523019
-6.07137439275960
-5.16148567409727
-5.06988138585085
-5.69535731581546
-7.54892193140855
-4.99352213188523
-6.62939605516429
-4.99598276949468
-5.23882873954620
-5.21543225454480
-5.15146238498540
-5.11390908316534
-5.00409382089686
-6.10522717393413
-5.52041403785752
-5.21543225454480
-5.19308263918573
-5.16056579368503
-5.17176292083664
-5.07278224948403
-5.06988138585085
-5.67375970398803
-6.09042363955753
-5.28886094729677
-5.82282929665778
-5.70228895407641
-6.51627567180186
-5.37254318143314
-5.72512077907353
-9.11424059915348
-7.44099049738079
-6.14034698178552
-5.65834851335549
-6.09042363955753
-5.00362315802151
-5.02817136075981
-5.94709182707380
-6.62939605516429
-6.84828910707572
-4.99352213188523
-7.00936939204582
-4.99344170057428
-5.43466534488555
-7.54892193140855
-6.16186312454155
-5.82282929665778
-5.03152683261337
-5.16148567409727
-8.47677297560147
-5.26329520988602
-5.38975063026276
-7.28489137428165
-5.14169273600067
-5.31556155244361
-5.18100406426749
-5.16148567409727
-6.05662006452688
-5.53875461746045
-5.97662907027328
-5.08047715585125
-5.31983717782451
-6.32298741442733
-6.69123268526911
-7.00936939204582
-5.67375970398803
-6.51627567180186
-5.40293020047508
-7.54892193140855
-5.89073905997153
-5.82282929665778
-5.67375970398803
-5.65834851335549
-5.15108045255445
-5.50248722537883
-6.36783898531163
-5.10733603202113
-7.90886135156333
-5.14169273600067
-5.72512077907353
-7.44099049738079
-5.35783455449304
-5.46768114764384
-5.05510283515346
-5.18229486156520
-5.37254318143314
-5.12291527799347
-6.07137439275960
-5.20096367478467
-5.90374005116514
-7.10096022768944
-4.99344170057428
-5.77263888811792
-4.99352213188523
-6.51627567180186
-5.18229486156520
-5.84901076836271
-6.51627567180186
-5.19308263918573
-5.25092654212510
-5.21543225454480
-5.12291527799347
-6.28011675910081
-7.28489137428165
-5.14169273600067
-5.19308263918573
-5.05610017371198
-7.90886135156333
-5.05821825973561
-5.17176292083664
-6.64736822112434
-4.99779312084482
-5.70228895407641
-7.90886135156333
-5.14169273600067
-6.48075380837200
-6.23906489181530
-5.16148567409727
-5.18229486156520
-7.90886135156333
-5.40293020047508
-10.3968247113820
-7.90886135156333
-5.28886094729677
-5.55479615984399
-5.50248722537883
-5.07278224948403
-5.15146238498540
-5.09666952447700
-5.77263888811792
-5.76362660818112
-5.22699833720945
-7.54892193140855
-5.25710066668114
-5.01643962521830
-5.18229486156520
-5.61655155353421
-6.58860985299427
-5.31556155244361
-6.14034698178552
-5.48496095989311
-5.63719285666058
-6.46425345724625
-4.99344170057428
-5.31556155244361
-4.99209347769937
-5.53875461746045
-5.22699833720945
-6.62939605516429
-7.00936939204582
-7.58625037360842
-5.16148567409727
-5.08844088790029
-5.16148567409727
-7.75637707819569
-5.13217684383080
-5.93237573853915
-5.27593859592985
-5.15146238498540
-5.10107981553064
-5.20412779357273
-5.04479595217692
-5.10515980564389
-5.20412779357273
-5.90374005116514
-5.59640489246986
-9.92268187661073
-5.16148567409727
-7.90886135156333
-5.65834851335549
-5.27593859592985
-5.34343922593815
-5.02164534650012
-5.18229486156520
-5.14183983462523
-5.08047715585125
-7.20189083262540
-5.25092654212510
-4.99950732630535
-7.54892193140855
-5.05821825973561
-5.74856134261668
-7.31426493096004
-6.23906489181530
-5.18229486156520
-5.31556155244361
-7.07633222900440
-6.70988148235508
-5.61655155353421
-5.46782284937379
-5.00332092627017
-5.31556155244361
-9.11424059915348
-5.20412779357273
-7.00936939204582
-6.23906489181530
-5.01210472863004
-5.20412779357273
-5.05610017371198
-5.53875461746045
-5.19308263918573
-9.11424059915348
-7.44099049738079
-5.86382563087201
-5.23882873954620
-5.15146238498540
-6.32298741442733
-8.22035891784031
-5.12291527799347
-6.32298741442733
-5.01210472863004
-5.20412779357273
-5.79738389242478
-5.10107981553064
-7.28489137428165
-5.27593859592985
-5.13217684383080
-9.92268187661073
-5.59640489246986
-5.34343922593815
-5.96192408850463
-5.11390908316534
-5.23882873954620
-8.22035891784031
-5.25092654212510
-5.61655155353421
-7.20189083262540
-6.05662006452688
-5.14169273600067
-8.22035891784031
-5.12291527799347
-6.43100687208553
-5.22699833720945
-5.20412779357273
-6.70988148235508
-5.19308263918573
-5.12291527799347
-7.90886135156333
-6.17682597241106
-5.40293020047508
-5.79738389242478
-5.79738389242478
-5.61211868889667
-5.72512077907353
-6.48075380837200
-5.12409416594028
-4.99136175749054
-6.41485669516297
-5.16148567409727
-6.09042363955753
-6.41485669516297
-4.99779312084482
-5.25092654212510
-5.00789793378794
-5.06988138585085
-5.31556155244361
-8.47677297560147
-9.92268187661073
-6.23906489181530
-6.62939605516429
-5.14169273600067
-5.04479595217692
-6.02398313831950
-5.10515980564389
-5.10515980564389
-5.02164534650012
-5.05610017371198
-6.75720091817826
-5.14169273600067
-5.18229486156520
-5.03257777201950
-7.71277287983986
-5.65834851335549
-5.01042700035724
-5.19308263918573
-5.12154118775426
-5.00071636066559
-5.15146238498540
-5.22699833720945
-4.99535592924962
-6.98643416291337
-5.28886094729677
-5.05821825973561
-5.89073905997153
-6.23906489181530
-5.12154118775426
-5.01210472863004
-5.63719285666058
-4.99950732630535
-5.26329520988602
-7.71277287983986
-6.23906489181530
-5.16148567409727
-5.10107981553064
-5.18100406426749
-10.3968247113820
-5.00789793378794
-5.46782284937379
-6.33859130416308
-4.99598276949468
-5.01669329527898
-5.22699833720945
-6.32298741442733
-5.70228895407641
-6.02398313831950
-5.25092654212510
-5.08844088790029
-4.99209347769937
-5.65834851335549
-5.04055677987655
-5.10515980564389
-5.70228895407641
-5.21543225454480
-7.17516447766242
-5.07278224948403
-5.16148567409727
-7.28489137428165
-5.30206691272980
-5.02694485825382
-5.04479595217692
-5.05610017371198
-5.37515764940107
-5.14169273600067
-5.40293020047508
-5.05675904978237
-5.00789793378794
-6.82788345068979
-7.75637707819569
-5.07278224948403
-5.16148567409727
-7.20189083262540
-5.12291527799347
-5.08047715585125
-6.00714656617965
-5.00789793378794
-8.57049734445018
-5.43466534488555
-5.00071636066559
-6.28011675910081
-6.69123268526911
-6.28011675910081
-4.99535592924962
-5.68003965378058
-5.01042700035724
-5.02164534650012
-7.71277287983986
-5.34343922593815
-5.16148567409727
-5.21543225454480
-5.13456432304239
-5.21543225454480
-5.16148567409727
-5.65270151509670
-6.07137439275960
-5.00409382089686
-5.02164534650012
-5.12291527799347
-8.15303314684190
-5.84901076836271
-6.75720091817826
-5.03922555633492
-5.53875461746045
-5.05821825973561
-5.01828430400468
-5.14169273600067
-5.04055677987655
-4.99209347769937
-5.70228895407641
-5.18229486156520
-5.61655155353421
-5.05610017371198
-5.03152683261337
-7.90886135156333
-5.63719285666058
-5.00789793378794
-5.02694485825382
-5.05610017371198
-5.11390908316534
-5.14169273600067
-6.70988148235508
-5.34343922593815
-5.00409382089686
-5.90374005116514
-5.16148567409727
-5.02817136075981
-5.08844088790029
-5.67375970398803
-5.20412779357273
-4.99199785596535
-6.03870577866987
-4.99209347769937
-5.31983717782451
-5.65834851335549
-5.34343922593815
-5.70228895407641
-6.51627567180186
-5.40293020047508
-4.99352213188523
-5.57673446677950
-5.05610017371198
-5.12291527799347
-5.31556155244361
-5.17176292083664
-5.00409382089686
-4.99352213188523
-5.05610017371198
-6.16186312454155
-5.61655155353421
-5.70228895407641
-5.43466534488555
-4.99209347769937
-4.99344170057428
-5.00789793378794
-6.51627567180186
-5.03257777201950
-5.07278224948403
-6.29551127641803
-5.50248722537883
-5.08844088790029
-5.00071636066559
-5.79738389242478
-5.01042700035724
-5.03853174692434
-5.05821825973561
-5.14169273600067
-6.48075380837200
-6.41485669516297
-5.05610017371198
-7.44099049738079
-5.17176292083664
-7.00936939204582
-5.34343922593815
-5.05610017371198
-5.22699833720945
-5.02817136075981
-5.28886094729677
-5.00071636066559
-5.79738389242478
-5.40293020047508
-6.57121062540417
-5.16148567409727
-7.75637707819569
-7.44099049738079
-9.11424059915348
-5.07278224948403
-7.96163652320770
-6.75720091817826
-5.28886094729677
-5.91847886148622
-7.28489137428165
-5.08844088790029
-5.90374005116514
-5.03257777201950
-5.02817136075981
-7.96163652320770
-5.23882873954620
-8.47677297560147
-6.57121062540417
-6.09042363955753
-5.12291527799347
-5.15108045255445
-5.77263888811792
-5.05510283515346
-5.65834851335549
-5.55752307261658
-7.75637707819569
-5.01042700035724
-7.28489137428165
-5.05821825973561
-7.90886135156333
-6.23906489181530
-5.04055677987655
-5.61655155353421
-6.62939605516429
-5.07577137195866
-7.58625037360842
-5.28886094729677
-6.09042363955753
-4.99352213188523
-5.08844088790029
-7.96163652320770
-6.92554716514678
-5.01669329527898
-7.96163652320770
-5.12291527799347
-5.05610017371198
-5.23882873954620
-5.05610017371198
-5.55752307261658
-5.13217684383080
-5.48496095989311
-5.37254318143314
-5.26329520988602
-5.23882873954620
-7.44099049738079
-6.75720091817826
-6.36783898531163
-6.58860985299427
-6.75720091817826
-5.31556155244361
-6.10522717393413
-6.98643416291337
-5.08844088790029
-7.90886135156333
-5.00071636066559
-5.00425486227822
-6.70988148235508
-6.16186312454155
-5.23882873954620
-6.23906489181530
-5.01643962521830
-5.65834851335549
-5.01643962521830
-6.92554716514678
-5.15108045255445
-5.27593859592985
-6.75720091817826
-5.14169273600067
-5.03257777201950
-5.31556155244361
-5.48496095989311
-5.05821825973561
-6.09042363955753
-6.92554716514678
-5.00409382089686
-6.02398313831950
-5.31556155244361
-8.47677297560147
-5.27593859592985
-5.20412779357273
-7.75637707819569
-6.14034698178552
-5.16148567409727
-5.53656884032274
-5.12291527799347
-5.05610017371198
-5.37254318143314
-5.00071636066559
-5.28886094729677
-5.03257777201950
-8.22035891784031
-6.25428550720597
-7.96163652320770
-6.69123268526911
-7.40820121522136
-7.90886135156333
-5.28886094729677
-6.17682597241106
-6.90399653276942
-9.92268187661073
-5.24535961074311
-7.00936939204582
-5.14169273600067
-8.95846078119429
-5.08844088790029
-5.01042700035724
-6.77665157506605
-9.11424059915348
-6.62939605516429
-5.37515764940107
-7.71277287983986
-5.16148567409727
-5.00511801473221
-5.97662907027328
-5.53875461746045
-7.10096022768944
-5.02164534650012
-7.90886135156333
-5.03257777201950
-6.23906489181530
-6.14034698178552
-5.02817136075981
-5.40293020047508
-6.14034698178552
-4.99344170057428
-5.84901076836271
-5.46782284937379
-8.15303314684190
-6.70988148235508
-4.99950732630535
-5.35783455449304
-6.92554716514678
-5.21543225454480
-5.00789793378794
-5.25092654212510
-5.10107981553064
-5.16148567409727
-5.05610017371198
-5.00789793378794
-5.61655155353421
-7.07633222900440
-5.79738389242478
-5.37254318143314
-5.07577137195866
-5.28137637665796
-6.12547471078106
-4.99209347769937
-5.08844088790029
-5.72512077907353
-5.02817136075981
-6.32298741442733
-5.43466534488555
-7.44099049738079
-5.28886094729677
-4.99344170057428
-5.50248722537883
-5.05610017371198
-6.98643416291337
-5.07577137195866
-5.03257777201950
-5.26329520988602
-5.72512077907353
-5.02817136075981
-5.04479595217692
-5.05610017371198
-5.30206691272980
-5.12291527799347
-6.09042363955753
-5.21543225454480
-5.01669329527898
-5.12291527799347
-4.99344170057428
-5.01042700035724
-5.06536080879907
-4.99344170057428
-5.40293020047508
-5.05610017371198
-5.05610017371198
-5.00409382089686
-5.04479595217692
-5.15146238498540
-5.13217684383080
-5.05821825973561
-5.18229486156520
-5.02164534650012
-5.00071636066559
-5.05821825973561
-5.07278224948403
-5.20412779357273
-4.99352213188523
-5.19308263918573
-5.17176292083664
-5.05610017371198
-5.25092654212510
-6.28011675910081
-4.99598276949468
-7.90886135156333
-5.08047715585125
-5.26329520988602
-5.27593859592985
-6.62939605516429
-4.99535592924962
-5.74856134261668
-5.32935034994061
-4.99779312084482
-5.65834851335549
-5.38757244523019
-5.20412779357273
-5.23882873954620
-4.99209347769937
-5.40293020047508
-5.00789793378794
-5.96192408850463
-5.01042700035724
-5.03257777201950
-5.34343922593815
-5.10515980564389
-5.04055677987655
-4.99950732630535
-9.92268187661073
-5.00071636066559
-5.53875461746045
-6.33859130416308
-4.99779312084482
-5.01210472863004
-5.04479595217692
-5.03853174692434
-5.01669329527898
-5.00409382089686
-5.10733603202113
-5.06536080879907
-5.02817136075981
-4.99950732630535
-5.16148567409727
-5.05610017371198
-5.09666952447700
-5.14169273600067
-5.16148567409727
-6.29551127641803
-5.03257777201950
-5.16148567409727
-7.20189083262540
-7.54892193140855
-5.21543225454480
-6.70988148235508
-5.08844088790029
-5.07577137195866
-5.00409382089686
-5.04055677987655
-5.74856134261668
-5.00071636066559
-5.11390908316534
-5.17176292083664
-5.19308263918573
-5.16148567409727
-5.46782284937379
-8.22035891784031
-5.70228895407641
-5.05821825973561
-5.57673446677950
-5.31556155244361
-7.44099049738079
-5.06988138585085
-5.19308263918573
-5.07278224948403
-6.02398313831950
-5.04055677987655
-9.11424059915348
-5.02817136075981
-5.84901076836271
-7.44099049738079
-5.61655155353421
-6.09042363955753
-6.69123268526911
-6.23906489181530
-5.97662907027328
-6.41485669516297
-5.22699833720945
-5.50248722537883
-5.78763111847412
-5.00071636066559
-5.08844088790029
-5.53875461746045
-6.82788345068979
-5.12291527799347
-5.03257777201950
-6.21476703335527
-4.99199785596535
-5.38975063026276
-6.03870577866987
-5.03257777201950
-7.54892193140855
-6.33859130416308
-5.65834851335549
-5.00789793378794
-7.75637707819569
-5.09666952447700
-5.10515980564389
-5.04055677987655
-6.51627567180186
-5.00425486227822
-5.03922555633492
-5.00409382089686
-5.53875461746045
-7.17516447766242
-5.37254318143314
-5.10515980564389
-5.03152683261337
-5.74856134261668
-5.22699833720945
-5.65270151509670
-6.62939605516429
-5.03922555633492
-4.99535592924962
-7.20189083262540
-4.99136175749054
-5.17176292083664
-4.99136175749054
-5.18229486156520
-6.36783898531163
-5.05821825973561
-5.74856134261668
-7.20189083262540
-5.48496095989311
-5.14169273600067
-6.43100687208553
-4.99130619925982
-5.84901076836271
-5.50248722537883
-5.26329520988602
-5.17176292083664
-5.02694485825382
-5.20412779357273
-6.16186312454155
-5.02694485825382
-5.20412779357273
-7.90886135156333
-5.41862484414519
-5.14169273600067
-6.75720091817826
-5.00235416901596
-5.08844088790029
-5.61655155353421
-6.00714656617965
-5.40293020047508
-5.18229486156520
-5.89073905997153
-5.30206691272980
-5.25092654212510
-6.90399653276942
-7.54892193140855
-5.03152683261337
-5.26329520988602
-5.05610017371198
-6.41485669516297
-5.07278224948403
-5.02817136075981
-6.38369275636462
-5.19308263918573
-5.79738389242478
-6.84828910707572
-5.65270151509670
-5.20412779357273
-5.37254318143314
-6.51627567180186
-8.47677297560147
-5.74856134261668
-5.21543225454480
-5.30206691272980
-5.79738389242478
-5.21543225454480
-5.02694485825382
-6.64736822112434
-5.18229486156520
-5.79738389242478
-5.40293020047508
-7.96163652320770
-5.01828430400468
-5.59255518496811
-5.00071636066559
-6.62939605516429
-6.70988148235508
-7.71277287983986
-9.11424059915348
-5.10515980564389
-6.51627567180186
-5.31983717782451
-6.23906489181530
-5.00409382089686
-5.10515980564389
-6.29551127641803
-4.99352213188523
-5.84901076836271
-5.04055677987655
-9.11424059915348
-5.33322291136225
-7.00936939204582
-5.99243985766153
-7.20189083262540
-5.20412779357273
-5.20412779357273
-5.00362315802151
-5.03152683261337
-5.19308263918573
-5.05610017371198
-5.63719285666058
-5.14169273600067
-5.18229486156520
-5.21543225454480
-5.01672194055162
-6.38369275636462
-5.23882873954620
-6.84828910707572
-6.29551127641803
-5.51875677948573
-6.36783898531163
-5.08844088790029
-5.21543225454480
-7.28489137428165
-5.05821825973561
-5.00362315802151
-5.11390908316534
-5.79738389242478
-6.82788345068979
-6.16186312454155
-5.59640489246986
-5.40466326508785
-7.31426493096004
-6.70988148235508
-5.21543225454480
-6.69123268526911
-6.43100687208553
-5.13217684383080
-5.05821825973561
-5.35783455449304
-4.99352213188523
-6.75720091817826
-5.14169273600067
-5.11559091403075
-5.21967131574082
-5.08844088790029
-5.43466534488555
-8.22035891784031
-6.58860985299427
-7.20189083262540
-5.94709182707380
-6.23906489181530
-5.01210472863004
-6.09042363955753
-5.12291527799347
-6.53318876960607
-5.46782284937379
-5.81230959621453
-5.74856134261668
-6.03870577866987
-6.10522717393413
-5.26329520988602
-5.06988138585085
-6.32298741442733
-6.58860985299427
-5.71751746533832
-5.28886094729677
-7.00936939204582
-6.69123268526911
-5.21543225454480
-5.79738389242478
-5.50248722537883
-5.97662907027328
-6.25428550720597
-5.07278224948403
-6.33859130416308
-5.65270151509670
-5.19049383143371
-7.20189083262540
-5.16148567409727
-5.28137637665796
-5.48496095989311
-5.05136089236421
-7.07633222900440
-5.07278224948403
-7.54892193140855
-5.03853174692434
-5.61655155353421
-5.36087670905935
-5.12154118775426
-5.12409416594028
-8.47677297560147
-7.00936939204582
-6.38369275636462
-8.47677297560147
-5.20412779357273
-6.32298741442733
-5.05821825973561
-5.40293020047508
-9.11424059915348
-5.50248722537883
-6.28011675910081
-6.36783898531163
-5.37254318143314
-6.75720091817826
-5.18229486156520
-5.28886094729677
-6.64736822112434
-6.02398313831950
-6.62939605516429
-5.14183983462523
-5.12154118775426
-5.06988138585085
-5.53875461746045
-5.50248722537883
-6.75720091817826
-5.20412779357273
-5.09158039486178
-5.78763111847412
-5.01669329527898
-5.55752307261658
-5.70228895407641
-5.61211868889667
-5.51875677948573
-5.67375970398803
-6.90399653276942
-5.12291527799347
-9.92268187661073
-6.14034698178552
-5.32935034994061
-9.92268187661073
-5.63216120893115
-4.99209347769937
-5.84901076836271
-6.12547471078106
-5.19308263918573
-5.93237573853915
-7.31426493096004
-6.92554716514678
-5.06988138585085
-5.43466534488555
-7.44099049738079
-6.69123268526911
-6.25428550720597
-5.25092654212510
-5.34690068329363
-6.02398313831950
-5.02817136075981
-5.20096367478467
-4.99352213188523
-9.11424059915348
-5.05821825973561
-6.23906489181530
-5.41862484414519
-6.32298741442733
-6.16186312454155
-5.46768114764384
-5.04479595217692
-6.02398313831950
-7.90886135156333
-5.91847886148622
-5.77263888811792
-5.01669329527898
-8.47677297560147
-5.40293020047508
-5.03922555633492
-5.65834851335549
-5.23882873954620
-6.10522717393413
-8.22035891784031
-6.75720091817826
-5.17176292083664
-7.00936939204582
-5.34343922593815
-5.01643962521830
-5.37515764940107
-5.34343922593815
-5.86382563087201
-5.01298427676307
-5.45106127556075
-5.05821825973561
-9.92268187661073
-5.07685102617257
-5.10107981553064
-5.76362660818112
-5.72512077907353
-5.13217684383080
-6.92554716514678
-5.00511801473221
-7.17516447766242
-5.90374005116514
-6.14034698178552
-7.31426493096004
-5.06536080879907
-5.63216120893115
-5.07278224948403
-4.99209347769937
-5.26329520988602
-5.05610017371198
-6.82788345068979
-7.75637707819569
-6.41485669516297
-5.74026498865787
-6.84828910707572
-5.84901076836271
-5.30206691272980
-5.02450687530828
-5.12291527799347
-7.96163652320770
-5.05821825973561
-6.90399653276942
-7.96163652320770
-5.34343922593815
-5.10515980564389
-5.48432521953712
-6.84828910707572
-7.75637707819569
-5.34343922593815
-5.21543225454480
-6.10522717393413
-5.67375970398803
-9.11424059915348
-8.57049734445018
-5.13217684383080
-7.28489137428165
-5.01828430400468
-5.07278224948403
-5.02164534650012
-5.05610017371198
-6.77665157506605
-5.08047715585125
-6.38369275636462
-5.70228895407641
-6.16186312454155
-5.96192408850463
-7.75637707819569
-5.93237573853915
-6.46425345724625
-6.14034698178552
-6.70988148235508
-4.99199785596535
-5.40293020047508
-5.02164534650012
-6.75720091817826
-4.99352213188523
-5.37254318143314
-4.99598276949468
-6.46425345724625
-7.58625037360842
-6.43100687208553
-5.12291527799347
-5.00785428291209
-5.08844088790029
-5.24535961074311
-5.57345314884296
-5.07278224948403
-5.02907994803475
-8.22035891784031
-5.14169273600067
-7.44099049738079
-5.00511801473221
-5.20412779357273
-4.99779312084482
-10.3968247113820
-5.45140308217182
-7.00936939204582
-5.02817136075981
-6.41485669516297
-5.12291527799347
-6.07137439275960
-7.54892193140855
-8.22035891784031
-5.35783455449304
-5.16148567409727
-6.32298741442733
-5.06988138585085
-5.16148567409727
-5.90374005116514
-7.00936939204582
-5.18027172418933
-5.05675904978237
-5.02694485825382
-7.00936939204582
-6.09042363955753
-5.59640489246986
-5.00235416901596
-8.22035891784031
-6.62939605516429
-6.16186312454155
-5.05821825973561
-6.02398313831950
-6.23906489181530
-6.75720091817826
-5.90374005116514
-7.07633222900440
-4.99136175749054
-5.05610017371198
-6.41485669516297
-5.01210472863004
-6.36783898531163
-5.04055677987655
-5.37254318143314
-5.27593859592985
-6.02398313831950
-5.76362660818112
-5.16148567409727
-5.15146238498540
-7.90886135156333
-5.06536080879907
-6.51627567180186
-6.43100687208553
-5.46782284937379
-7.44099049738079
-5.16148567409727
-6.16186312454155
-5.10515980564389
-9.11424059915348
-5.81230959621453
-6.58860985299427
-5.01828430400468
-5.89073905997153
-5.53875461746045
-5.97662907027328
-4.99209347769937
-5.19308263918573
-5.02164534650012
-6.09042363955753
-8.47677297560147
-5.28886094729677
-5.18229486156520
-4.99344170057428
-5.12291527799347
-5.23882873954620
-6.51627567180186
-6.21476703335527
-7.54892193140855
-6.84828910707572
-5.05610017371198
-6.58860985299427
-5.03257777201950
-5.53656884032274
-5.23882873954620
-7.20189083262540
-5.03257777201950
-5.13217684383080
-7.44099049738079
-5.14169273600067
-5.61211868889667
-9.11424059915348
-6.75720091817826
-5.16148567409727
-5.05610017371198
-4.99130619925982
-4.99344170057428
-6.62939605516429
-4.99352213188523
-6.32298741442733
-5.07577137195866
-7.20189083262540
-4.99199785596535
-5.21543225454480
-5.02450687530828
-5.05821825973561
-5.70228895407641
-8.95846078119429
-5.07278224948403
-5.34343922593815
-4.99136175749054
-5.08844088790029
-5.01828430400468
-6.98643416291337
-6.90399653276942
-6.32298741442733
-5.84901076836271
-7.96163652320770
-5.01828430400468
-6.36783898531163
-5.68003965378058
-9.92268187661073
-5.00409382089686
-7.54892193140855
-5.14183983462523
-5.07278224948403
-4.99136175749054
-5.40293020047508
-5.53875461746045
-5.02817136075981
-5.28886094729677
-5.05610017371198
-8.15303314684190
-5.28886094729677
-5.02694485825382
-5.00362315802151
-5.12291527799347
-5.05821825973561
-6.36783898531163
-6.23906489181530
-6.12547471078106
-5.02164534650012
-4.99352213188523
-5.72512077907353
-5.16148567409727
-9.11424059915348
-4.99950732630535
-8.22035891784031
-5.79738389242478
-7.28489137428165
-5.14169273600067
-5.07577137195866
-6.90399653276942
-4.99535592924962
-7.75637707819569
-5.26329520988602
-5.05136089236421
-6.51627567180186
-6.23906489181530
-5.10515980564389
-8.47677297560147
-5.17176292083664
-5.84901076836271
-5.13217684383080
-5.14169273600067
-5.90374005116514
-5.55752307261658
-5.23882873954620
-6.51627567180186
-7.90886135156333
-5.23387832633689
-9.11424059915348
-6.51627567180186
-6.58860985299427
-5.07278224948403
-6.51627567180186
-5.16148567409727
-6.62939605516429
-5.96192408850463
-5.08844088790029
-5.09666952447700
-6.38369275636462
-5.04479595217692
-4.99136175749054
-6.75720091817826
-5.43466534488555
-7.28489137428165
-7.07633222900440
-5.02164534650012
-5.65270151509670
-4.99779312084482
-5.18229486156520
-7.20189083262540
-5.01828430400468
-5.43466534488555
-5.01828430400468
-5.13217684383080
-7.54892193140855
-5.12291527799347
-5.14169273600067
-5.07278224948403
-5.08844088790029
-6.00714656617965
-4.99535592924962
-5.05610017371198
-4.99352213188523
-5.00071636066559
-5.33322291136225
-5.10107981553064
-5.09666952447700
-5.04055677987655
-5.20412779357273
-7.00936939204582
-5.12291527799347
-5.10515980564389
-5.89073905997153
-5.05610017371198
-5.00409382089686
-7.17516447766242
-5.08844088790029
-5.52041403785752
-5.04055677987655
-5.01042700035724
-5.03257777201950
-5.03257777201950
-5.21543225454480
-5.19308263918573
-6.82788345068979
-5.01042700035724
-8.15303314684190
-5.03257777201950
-5.15146238498540
-5.10107981553064
-5.01669329527898
-5.50248722537883
-6.29551127641803
-5.04479595217692
-5.05610017371198
-5.20412779357273
-5.16148567409727
-5.00071636066559
-6.90399653276942
-5.04479595217692
-6.75720091817826
-5.30206691272980
-5.05610017371198
-5.14169273600067
-5.05821825973561
-5.59255518496811
-5.25092654212510
-6.75720091817826
-5.05610017371198
-5.16148567409727
-9.92268187661073
-5.20412779357273
-6.62939605516429
-5.08844088790029
-6.07137439275960
-5.31556155244361
-6.09042363955753
-5.10515980564389
-5.04055677987655
-6.41485669516297
-5.01210472863004
-7.75637707819569
-6.75720091817826
-7.00936939204582
-5.99243985766153
-7.20189083262540
-5.19308263918573
-7.17516447766242
-5.46782284937379
-7.07633222900440
-5.18229486156520
-5.19308263918573
-5.70228895407641
-5.22699833720945
-4.99598276949468
-6.16186312454155
-6.51627567180186
-9.92268187661073
-7.75637707819569
-6.62939605516429
-7.00936939204582
-5.93237573853915
-5.21543225454480
-5.02164534650012
-6.41485669516297
-5.96192408850463
-5.41862484414519
-5.15146238498540
-7.54892193140855
-5.14169273600067
-5.08844088790029
-5.20412779357273
-5.23882873954620
-6.58860985299427
-5.43466534488555
-6.62939605516429
-5.57673446677950
-5.40293020047508
-5.15146238498540
-6.33859130416308
-5.12291527799347
-5.53875461746045
-6.90399653276942
-5.16148567409727
-7.54892193140855
-5.14169273600067
-6.77665157506605
-6.90399653276942
-7.44099049738079
-6.12547471078106
-5.94709182707380
-6.70988148235508
-5.05610017371198
-5.37254318143314
-5.02164534650012
-7.54892193140855
-5.01042700035724
-6.32298741442733
-5.01042700035724
-7.31426493096004
-5.30673769488539
-5.07278224948403
-5.37254318143314
-6.07137439275960
-5.77263888811792
-5.05821825973561
-5.33322291136225
-6.58860985299427
-5.20412779357273
-7.20189083262540
-5.65834851335549
-5.37515764940107
-6.16186312454155
-6.07137439275960
-5.83769563804743
-5.02164534650012
-5.83769563804743
-5.14169273600067
-5.46768114764384
-6.10522717393413
-5.90374005116514
-4.99598276949468
-7.96163652320770
-5.97662907027328
-5.20412779357273
-5.53875461746045
-6.51627567180186
-5.02694485825382
-6.23906489181530
-5.68003965378058
-7.07633222900440
-5.57345314884296
-6.41485669516297
-6.32298741442733
-5.05821825973561
-4.99130619925982
-5.61655155353421
-5.03257777201950
-7.90886135156333
-5.01828430400468
-5.28886094729677
-5.55752307261658
-4.99130619925982
-6.41485669516297
-5.04479595217692
-5.26329520988602
-5.18229486156520
-5.34343922593815
-5.01210472863004
-6.43100687208553
-5.15146238498540
-5.18027172418933
-8.95846078119429
-5.43466534488555
-5.26329520988602
-6.62939605516429
-6.41485669516297
-5.08844088790029
-5.16148567409727
-5.63719285666058
-6.48075380837200
-5.16148567409727
-6.41485669516297
-5.34343922593815
-5.18229486156520
-4.99130619925982
-5.96192408850463
-5.16148567409727
-5.18229486156520
-5.17176292083664
-5.25092654212510
-5.14169273600067
-5.90374005116514
-5.34343922593815
-6.46425345724625
-5.46782284937379
-5.16148567409727
-5.00734986283603
-7.54892193140855
-6.23906489181530
-5.00425486227822
-5.43466534488555
-6.32298741442733
-5.08844088790029
-7.54892193140855
-6.32298741442733
-9.92268187661073
-5.12291527799347
-5.63719285666058
-8.47677297560147
-5.96192408850463
-6.70988148235508
-6.32298741442733
-5.79738389242478
-5.01042700035724
-6.02398313831950
-6.98643416291337
-5.37515764940107
-5.45140308217182
-6.58860985299427
-5.00362315802151
-7.07633222900440
-6.10522717393413
-5.67375970398803
-5.38975063026276
-6.84828910707572
-5.70228895407641
-5.74026498865787
-6.23906489181530
-5.08844088790029
-6.70988148235508
-6.29551127641803
-5.03152683261337
-7.31426493096004
-5.65270151509670
-5.03152683261337
-5.34343922593815
-7.28489137428165
-5.21543225454480
-5.20412779357273
-6.70988148235508
-5.13284418153096
-7.58625037360842
-7.00936939204582
-5.32675215537341
-5.34343922593815
-5.55752307261658
-5.41990367968763
-5.26329520988602
-5.04055677987655
-5.84901076836271
-6.16186312454155
-5.69535731581546
-5.00734986283603
-5.12154118775426
-5.00511801473221
-5.01643962521830
-6.07137439275960
-5.31556155244361
-5.99243985766153
-5.01643962521830
-5.46768114764384
-6.38369275636462
-7.44099049738079
-5.59640489246986
-6.48075380837200
-5.03922555633492
-6.48075380837200
-7.58625037360842
-5.25092654212510
-8.95846078119429
-5.07278224948403
-5.50248722537883
-5.22699833720945
-5.00785428291209
-5.76362660818112
-5.20096367478467
-7.31426493096004
-5.21543225454480
-7.58625037360842
-6.62939605516429
-6.62939605516429
-5.65834851335549
-5.00425486227822
-8.22035891784031
-5.61655155353421
-6.70988148235508
-5.31983717782451
-5.00332092627017
-5.76362660818112
-5.50248722537883
-6.51627567180186
-5.17029602854757
-5.00734986283603
-5.86382563087201
-6.77665157506605
-5.00257235808503
-5.07176434879255
-5.19049383143371
-5.83769563804743
-6.70988148235508
-5.22699833720945
-5.76362660818112
-5.10515980564389
-6.25428550720597
-5.20412779357273
-6.75720091817826
-5.21543225454480
-7.10096022768944
-5.53875461746045
-5.43548053988536
-5.07176434879255
-6.43100687208553
-5.57345314884296
-5.08408555966929
-5.17029602854757
-5.10515980564389
-5.63216120893115
-7.10096022768944
-5.04055677987655
-5.05821825973561
-6.10522717393413
-6.77665157506605
-5.91847886148622
-5.00734986283603
-5.01298427676307
-9.11424059915348
-6.05662006452688
-5.25710066668114
-5.03152683261337
-5.83769563804743
-7.00936939204582
-6.75720091817826
-8.22035891784031
-5.72512077907353
-5.77263888811792
-5.53875461746045
-5.11559091403075
-5.35783455449304
-5.46782284937379
-5.05136089236421
-5.02450687530828
-5.17176292083664
-5.50248722537883
-5.90374005116514
-5.46768114764384
-5.53875461746045
-6.48075380837200
-5.43466534488555
-5.63719285666058
-10.3968247113820
-5.46768114764384
-5.02694485825382
-5.50248722537883
-7.75637707819569
-5.19308263918573
-5.25117651976908
-7.10096022768944
-5.16148567409727
-5.53656884032274
-6.48075380837200
-6.29551127641803
-6.48075380837200
-7.07633222900440
-5.87596700016694
-5.11559091403075
-6.48075380837200
-5.74856134261668
-7.31426493096004
-5.19308263918573
-4.99535592924962
-5.26329520988602
-6.21476703335527
-9.11424059915348
-8.47677297560147
-7.20189083262540
-6.51627567180186
-5.12291527799347
-5.18027172418933
-5.07278224948403
-5.27593859592985
-9.11424059915348
-7.20189083262540
-7.90886135156333
-6.69123268526911
-6.64736822112434
-5.43466534488555
-5.84901076836271
-5.32935034994061
-5.65834851335549
-5.19308263918573
-5.10107981553064
-5.70228895407641
-6.51627567180186
-9.11424059915348
-5.13284418153096
-5.01672194055162
-5.38975063026276
-5.86382563087201
-5.74856134261668
-6.36783898531163
-5.04196118539748
-5.00362315802151
-7.31426493096004
-5.65834851335549
-6.28011675910081
-5.30206691272980
-5.05821825973561
-7.44099049738079
-5.50134646470988
-6.77665157506605
-5.23387832633689
-6.05662006452688
-5.34343922593815
-5.21543225454480
-4.99209347769937
-6.77665157506605
-5.01298427676307
-5.03922555633492
-7.71277287983986
-7.20189083262540
-9.11424059915348
-5.16073089271126
-5.09666952447700
-6.62939605516429
-5.27593859592985
-5.37254318143314
-5.53656884032274
-5.18100406426749
-5.46782284937379
-6.46425345724625
-6.02398313831950
-6.98643416291337
-7.44099049738079
-6.05662006452688
-5.50134646470988
-5.20096367478467
-5.94709182707380
-5.25710066668114
-5.09158039486178
-8.15303314684190
-5.99243985766153
-5.31983717782451
-7.90886135156333
-5.25710066668114
-6.12547471078106
-6.58860985299427
-5.79738389242478
-5.19308263918573
-4.99598276949468
-5.61211868889667
-5.23882873954620
-6.57121062540417
-7.10096022768944
-5.22699833720945
-6.21476703335527
-5.25092654212510
-4.99779312084482
-7.44099049738079
-6.90399653276942
-4.99344170057428
-5.96192408850463
-5.38975063026276
-7.90886135156333
-6.00714656617965
-5.19308263918573
-5.55479615984399
-5.45140308217182
-7.10096022768944
-5.38757244523019
-5.06318199433923
-5.18229486156520
-5.02324541306247
-5.18229486156520
-6.38369275636462
-5.15108045255445
-5.78763111847412
-5.67375970398803
-5.00511801473221
-5.83769563804743
-6.03870577866987
-5.11559091403075
-5.38975063026276
-5.17029602854757
-7.31426493096004
-5.23387832633689
-8.47677297560147
-5.18229486156520
-5.15108045255445
-5.41862484414519
-5.33322291136225
-9.92268187661073
-6.48075380837200
-5.05821825973561
-5.09158039486178
-5.14169273600067
-5.22699833720945
-9.11424059915348
-6.62939605516429
-5.81230959621453
-5.23882873954620
-5.70228895407641
-5.00511801473221
-5.34343922593815
-6.53318876960607
-5.61655155353421
-5.18100406426749
-5.61211868889667
-5.01210472863004
-5.61655155353421
-5.74026498865787
-5.00994519102343
-6.84828910707572
-7.28489137428165
-5.79738389242478
-5.01298427676307
-7.31426493096004
-5.24535961074311
-6.21476703335527
-5.99243985766153
-5.59255518496811
-6.00714656617965
-6.17682597241106
-5.37254318143314
-5.16148567409727
-5.01672194055162
-5.14169273600067
-5.03152683261337
-6.92554716514678
-5.14169273600067
-5.00789793378794
-5.05821825973561
-6.51627567180186
-5.21967131574082
-5.79738389242478
-6.32298741442733
-5.32675215537341
-6.23906489181530
-5.31556155244361
-5.31556155244361
-5.04479595217692
-5.37254318143314
-7.10096022768944
-4.99535592924962
-5.43466534488555
-5.00425486227822
-5.22699833720945
-5.18229486156520
-5.50134646470988
-7.07633222900440
-5.68003965378058
-4.99950732630535
-5.74856134261668
-5.61211868889667
-6.16186312454155
-5.65834851335549
-6.21476703335527
-5.01828430400468
-6.53318876960607
-7.17516447766242
-5.06988138585085
-6.16186312454155
-7.71277287983986
-5.05821825973561
-5.24535961074311
-5.01210472863004
-6.51627567180186
-5.68003965378058
-5.93237573853915
-5.00409382089686
-5.20412779357273
-5.57673446677950
-5.12291527799347
-6.14034698178552
-6.25428550720597
-5.12291527799347
-5.53875461746045
-9.11424059915348
-5.23882873954620
-7.20189083262540
-8.22035891784031
-5.14169273600067
-5.14169273600067
-5.28886094729677
-7.07633222900440
-5.63719285666058
-5.14169273600067
-5.09158039486178
-6.19968910242193
-5.13217684383080
-5.00789793378794
-5.68003965378058
-6.29551127641803
-5.03257777201950
-5.06536080879907
-5.05610017371198
-5.40466326508785
-4.99209347769937
-5.17176292083664
-6.84828910707572
-9.11424059915348
-5.05610017371198
-5.82282929665778
-5.32935034994061
-6.02398313831950
-5.70228895407641
-5.13456432304239
-6.16186312454155
-7.90886135156333
-5.50248722537883
-7.07633222900440
-5.04055677987655
-5.10733603202113
-5.05610017371198
-5.40293020047508
-5.69535731581546
-10.3968247113820
-5.05821825973561
-5.02817136075981
-6.98643416291337
-5.09666952447700
-6.84828910707572
-5.00362315802151
-6.90399653276942
-5.15146238498540
-5.31983717782451
-5.26329520988602
-7.75637707819569
-7.20189083262540
-6.02398313831950
-5.01210472863004
-6.23906489181530
-7.07633222900440
-5.13217684383080
-7.07633222900440
-5.02028740313385
-8.47677297560147
-5.32935034994061
-8.47677297560147
-5.43466534488555
-5.10515980564389
-6.09042363955753
-5.04055677987655
-5.10515980564389
-7.20189083262540
-5.59640489246986
-6.53318876960607
-5.45140308217182
-4.99344170057428
-5.82282929665778
-5.17029602854757
-5.08844088790029
-5.03257777201950
-7.20189083262540
-5.07577137195866
-6.09042363955753
-5.83769563804743
-6.09042363955753
-5.72512077907353
-5.05610017371198
-5.10107981553064
-7.58625037360842
-5.63216120893115
-6.84828910707572
-5.10515980564389
-5.05610017371198
-10.3968247113820
-5.16148567409727
-5.65834851335549
-5.90374005116514
-5.32935034994061
-5.04196118539748
-5.77263888811792
-5.32935034994061
-6.07137439275960
-8.47677297560147
-7.20189083262540
-4.99136175749054
-6.23906489181530
-5.25092654212510
-7.96163652320770
-7.28489137428165
-6.90399653276942
-5.52041403785752
-5.84901076836271
-7.96163652320770
-5.72512077907353
-5.61655155353421
-6.32298741442733
-5.01042700035724
-5.50248722537883
-5.15108045255445
-5.45106127556075
-5.00409382089686
-5.52041403785752
-5.71751746533832
-6.75720091817826
-5.63719285666058
-6.64736822112434
-5.05610017371198
-5.06988138585085
-5.52041403785752
-7.75637707819569
-5.57673446677950
-5.25092654212510
-5.01828430400468
-7.28489137428165
-5.16056579368503
-5.00362315802151
-10.3968247113820
-5.26329520988602
-5.10107981553064
-5.01643962521830
-5.07278224948403
-5.65834851335549
-5.50248722537883
-5.01210472863004
-6.48075380837200
-6.09042363955753
-5.38975063026276
-5.81230959621453
-5.06318199433923
-7.20189083262540
-4.99199785596535
-5.43466534488555
-5.26329520988602
-5.01672194055162
-6.00714656617965
-5.09933163730803
-5.53875461746045
-5.45106127556075
-5.53875461746045
-5.23882873954620
-5.14169273600067
-4.99598276949468
-5.10515980564389
-5.93607584959062
-5.87596700016694
-5.20412779357273
-10.3968247113820
-5.50248722537883
-5.04479595217692
-5.12154118775426
-5.23882873954620
-5.22699833720945
-5.01669329527898
-5.48496095989311
-5.21168294475957
-7.00936939204582
-8.15303314684190
-5.05610017371198
-7.00936939204582
-8.47677297560147
-5.22699833720945
-5.20412779357273
-6.17682597241106
-6.17682597241106
-6.10522717393413
-6.25428550720597
-5.16073089271126
-5.09933163730803
-5.34343922593815
-4.99199785596535
-7.44099049738079
-5.26329520988602
-5.97662907027328
-5.81230959621453
-7.10096022768944
-5.00425486227822
-7.07633222900440
-5.65834851335549
-4.99136175749054
-5.00071636066559
-4.99535592924962
-5.52041403785752
-5.18229486156520
-4.99779312084482
-5.14169273600067
-6.21476703335527
-5.45140308217182
-6.58860985299427
-5.01828430400468
-6.09042363955753
-5.43466534488555
-6.16186312454155
-5.20412779357273
-5.87596700016694
-5.02817136075981
-5.03257777201950
-5.12291527799347
-9.11424059915348
-5.01643962521830
-7.58625037360842
-5.19308263918573
-4.99352213188523
-5.40466326508785
-5.18229486156520
-5.00071636066559
-5.38975063026276
-5.23882873954620
-4.99209347769937
-4.99598276949468
-6.75720091817826
-5.96192408850463
-4.99779312084482
-5.25710066668114
-6.23906489181530
-5.34343922593815
-5.53656884032274
-6.62939605516429
-5.22699833720945
-5.22265369247406
-5.14169273600067
-5.27593859592985
-4.99136175749054
-5.02817136075981
-5.03257777201950
-5.01828430400468
-5.08844088790029
-5.53656884032274
-6.07137439275960
-5.53875461746045
-6.84828910707572
-5.22699833720945
-4.99209347769937
-5.43466534488555
-6.16186312454155
-9.11424059915348
-4.99130619925982
-4.99352213188523
-6.10522717393413
-5.53875461746045
-6.62939605516429
-9.11424059915348
-5.53875461746045
-7.07633222900440
-4.99209347769937
-5.48496095989311
-8.95846078119429
-5.91847886148622
-5.90374005116514
-5.04055677987655
-5.65834851335549
-6.90399653276942
-6.53318876960607
-5.53875461746045
-6.21476703335527
-5.10515980564389
-5.25710066668114
-4.99199785596535
-6.90399653276942
-5.04477207255882
-5.04479595217692
-5.18229486156520
-5.05821825973561
-5.18229486156520
-5.50248722537883
-5.04479595217692
-5.31556155244361
-5.08844088790029
-6.09042363955753
-5.18027172418933
-7.71277287983986
-5.26329520988602
-5.00789793378794
-7.75637707819569
-5.41990367968763
-4.99535592924962
-4.99950732630535
-6.02398313831950
-5.12291527799347
-5.28886094729677
-5.37254318143314
-6.75720091817826
-5.53875461746045
-7.28489137428165
-5.01042700035724
-5.27593859592985
-5.35783455449304
-4.99779312084482
-5.57673446677950
-5.25117651976908
-6.48075380837200
-5.01042700035724
-5.03853174692434
-6.98643416291337
-6.70988148235508
-5.74856134261668
-6.75720091817826
-6.75720091817826
-6.09042363955753
-5.30206691272980
-5.02817136075981
-6.36783898531163
-8.47677297560147
-7.75637707819569
-5.61211868889667
-6.48075380837200
-8.47677297560147
-5.01042700035724
-7.90886135156333
-7.54892193140855
-5.26329520988602
-6.09042363955753
-7.75637707819569
-5.00789793378794
-4.99535592924962
-7.17516447766242
-5.19308263918573
-4.99344170057428
-5.25092654212510
-7.90886135156333
-5.50248722537883
-6.41485669516297
-6.12547471078106
-7.07633222900440
-7.44099049738079
-5.05610017371198
-5.01669329527898
-6.23906489181530
-5.10515980564389
-5.18229486156520
-7.96163652320770
-7.96163652320770
-9.92268187661073
-5.12291527799347
-5.15146238498540
-5.02817136075981
-6.38369275636462
-5.00071636066559
-5.03853174692434
-5.10107981553064
-5.05610017371198
-5.34343922593815
-4.99344170057428
-7.90886135156333
-5.05821825973561
-5.50248722537883
-5.01828430400468
-5.12291527799347
-5.08047715585125
-5.05610017371198
-4.99779312084482
-5.04055677987655
-9.92268187661073
-5.04055677987655
-5.22699833720945
-5.11390908316534
-5.50248722537883
-5.10515980564389
-4.99535592924962
-5.00409382089686
-5.27593859592985
-5.02817136075981
-5.00425486227822
-5.05610017371198
-5.02164534650012
-4.99779312084482
-5.09666952447700
-5.02817136075981
-5.07577137195866
-5.03257777201950
-5.34343922593815
-5.05610017371198
-5.14169273600067
-5.16148567409727
-4.99209347769937
-5.00425486227822
-4.99130619925982
-5.02817136075981
-4.99950732630535
-5.01669329527898
-5.10515980564389
-5.05610017371198
-5.04055677987655
-4.99598276949468
-5.70228895407641
-5.07577137195866
-5.23882873954620
-5.04479595217692
-5.34343922593815
-5.12291527799347
-5.26329520988602
-5.01042700035724
-6.48075380837200
-5.05610017371198
-5.01828430400468
-5.05610017371198
-4.99950732630535
-5.05821825973561
-5.10107981553064
-5.16148567409727
-5.02164534650012
-5.18229486156520
-5.05821825973561
-5.22699833720945
-5.08047715585125
-5.05610017371198
-5.43466534488555
-4.99344170057428
-7.20189083262540
-8.22035891784031
-5.02817136075981
-5.00071636066559
-5.16148567409727
-5.70228895407641
-4.99130619925982
-4.99535592924962
-5.21543225454480
-5.27593859592985
-5.18229486156520
-5.19308263918573
-5.04055677987655
-5.16148567409727
-5.18100406426749
-5.01828430400468
-5.01210472863004
-5.05610017371198
-5.70228895407641
-5.48496095989311
-5.05610017371198
-6.41485669516297
-5.12291527799347
-4.99209347769937
-4.99352213188523
-4.99779312084482
-5.02817136075981
-5.05610017371198
-5.07278224948403
-5.15146238498540
-5.00071636066559
-5.02817136075981
-5.00425486227822
-6.16186312454155
-5.10107981553064
-5.14169273600067
-5.08844088790029
-5.07278224948403
-5.25092654212510
-5.08844088790029
-5.10107981553064
-5.05610017371198
-6.64736822112434
-5.05610017371198
-5.31556155244361
-5.07577137195866
-10.3968247113820
-5.12291527799347
-5.00071636066559
-7.07633222900440
-5.10515980564389
-5.27593859592985
-5.87596700016694
-5.02817136075981
-5.01042700035724
-5.01828430400468
-5.08844088790029
-6.82788345068979
-5.10107981553064
-6.51627567180186
-4.99209347769937
-6.77665157506605
-6.51627567180186
-5.01210472863004
-4.99130619925982
-5.02817136075981
-5.14169273600067
-5.05610017371198
-5.14169273600067
-5.15108045255445
-5.22699833720945
-6.19968910242193
-5.07577137195866
-5.02817136075981
-5.26329520988602
-5.57673446677950
-5.02817136075981
-5.38975063026276
-9.92268187661073
-5.45140308217182
-9.92268187661073
-5.14169273600067
-5.53875461746045
-5.08844088790029
-5.20412779357273
-5.07577137195866
-6.07137439275960
-5.02817136075981
-5.14169273600067
-8.47677297560147
-7.54892193140855
-5.17176292083664
-5.34343922593815
-4.99136175749054
-5.94709182707380
-8.95846078119429
-5.79738389242478
-5.40293020047508
-5.05821825973561
-5.34343922593815
-6.02398313831950
-6.48075380837200
-7.40820121522136
-5.22699833720945
-6.84828910707572
-7.44099049738079
-5.40293020047508
-7.00936939204582
-5.07685102617257
-5.16148567409727
-5.45106127556075
-7.20189083262540
-5.12291527799347
-6.84828910707572
-5.23882873954620
-5.96192408850463
-5.04479595217692
-4.99344170057428
-5.16148567409727
-5.00362315802151
-8.47677297560147
-5.12291527799347
-6.29551127641803
-5.15146238498540
-5.10515980564389
-5.15108045255445
-5.25710066668114
-5.10733603202113
-6.43100687208553
-7.31426493096004
-5.93237573853915
-5.08844088790029
-5.27593859592985
-5.17176292083664
-5.00071636066559
-6.43100687208553
-6.69123268526911
-5.13217684383080
-6.02398313831950
-10.3968247113820
-5.91847886148622
-5.46782284937379
-5.14169273600067
-5.17176292083664
-8.15303314684190
-6.90399653276942
-5.52041403785752
-5.14169273600067
-5.10107981553064
-6.16186312454155
-5.10515980564389
-5.25092654212510
-5.07278224948403
-6.17682597241106
-7.58625037360842
-5.02028740313385
-5.20412779357273
-5.57673446677950
-6.90399653276942
-5.07278224948403
-7.00936939204582
-7.71277287983986
-5.18027172418933
-5.78763111847412
-7.75637707819569
-6.75720091817826
-6.82788345068979
-7.90886135156333
-6.62939605516429
-4.99535592924962
-5.40466326508785
-5.25092654212510
-5.79738389242478
-5.57673446677950
-6.75720091817826
-5.17176292083664
-7.07633222900440
-5.51875677948573
-5.36087670905935
-5.79738389242478
-8.57049734445018
-7.28489137428165
-5.76362660818112
-5.26329520988602
-6.00714656617965
-5.07278224948403
-7.54892193140855
-5.05821825973561
-8.57049734445018
-5.35783455449304
-6.48075380837200
-5.90374005116514
-6.05662006452688
-5.31556155244361
-5.02817136075981
-5.09666952447700
-7.90886135156333
-5.20412779357273
-5.16148567409727
-5.00425486227822
-5.07577137195866
-5.20412779357273
-5.09666952447700
-5.01669329527898
-5.01669329527898
-5.55752307261658
-5.13217684383080
-5.19308263918573
-6.32298741442733
-5.01643962521830
-5.17176292083664
-5.03853174692434
-5.79738389242478
-7.00936939204582
-5.38757244523019
-5.16148567409727
-6.70988148235508
-5.11390908316534
-5.04055677987655
-5.13217684383080
-6.09042363955753
-8.95846078119429
-4.99352213188523
-5.03257777201950
-6.32298741442733
-5.09666952447700
-5.01042700035724
-5.10515980564389
-5.27593859592985
-5.30206691272980
-5.43466534488555
-8.47677297560147
-6.28011675910081
-5.05821825973561
-5.23882873954620
-7.07633222900440
-6.23906489181530
-5.45106127556075
-5.28886094729677
-5.90374005116514
-5.04055677987655
-6.57121062540417
-5.16148567409727
-5.01828430400468
-6.70988148235508
-5.02817136075981
-5.10515980564389
-5.40293020047508
-5.21543225454480
-4.99209347769937
-5.18229486156520
-5.35783455449304
-5.46782284937379
-5.68003965378058
-5.14169273600067
-5.04055677987655
-6.09042363955753
-5.12291527799347
-5.34343922593815
-5.00071636066559
-6.69123268526911
-5.00071636066559
-6.16186312454155
-5.70228895407641
-5.65834851335549
-5.07278224948403
-6.25428550720597
-7.58625037360842
-5.43466534488555
-5.31983717782451
-5.03922555633492
-7.28489137428165
-5.04055677987655
-7.44099049738079
-6.62939605516429
-5.31983717782451
-5.01828430400468
-6.62939605516429
-5.22699833720945
-6.23906489181530
-5.21543225454480
-5.16148567409727
-5.23882873954620
-5.31556155244361
-6.46425345724625
-7.44099049738079
-5.12154118775426
-5.35783455449304
-5.22699833720945
-8.22035891784031
-6.51627567180186
-7.20189083262540
-5.16148567409727
-6.21476703335527
-5.01210472863004
-5.78763111847412
-5.10515980564389
-5.02817136075981
-5.12291527799347
-6.02398313831950
-5.01210472863004
-5.52041403785752
-4.99136175749054
-5.05821825973561
-5.41862484414519
-6.16186312454155
-6.57121062540417
-5.68003965378058
-5.05610017371198
-5.28886094729677
-5.00071636066559
-5.27593859592985
-5.05610017371198
-6.48075380837200
-5.01210472863004
-7.71277287983986
-5.72512077907353
-6.02398313831950
-5.16148567409727
-5.25710066668114
-7.07633222900440
-5.30206691272980
-8.57049734445018
-5.21543225454480
-6.69123268526911
-5.04055677987655
-6.48075380837200
-9.92268187661073
-6.00714656617965
-5.20412779357273
-7.10096022768944
-7.54892193140855
-7.54892193140855
-5.74856134261668
-5.16148567409727
-7.58625037360842
-5.20096367478467
-5.43548053988536
-5.03152683261337
-7.44099049738079
-5.10515980564389
-5.31983717782451
-5.17176292083664
-5.28886094729677
-5.31556155244361
-5.02907994803475
-5.10515980564389
-5.70228895407641
-5.04055677987655
-7.28489137428165
-5.90374005116514
-5.14169273600067
-4.99779312084482
-4.99199785596535
-5.01828430400468
-6.02398313831950
-5.04479595217692
-5.02164534650012
-5.03257777201950
-4.99352213188523
-5.05610017371198
-5.05821825973561
-4.99209347769937
-5.02164534650012
-5.18229486156520
-5.07278224948403
-6.38369275636462
-5.10515980564389
-5.01210472863004
-5.65270151509670
-5.50248722537883
-4.99130619925982
-5.02164534650012
-5.38757244523019
-5.10515980564389
-5.07278224948403
-5.16148567409727
-4.99779312084482
-5.05610017371198
-5.06536080879907
-7.00936939204582
-5.04479595217692
-5.02164534650012
-5.18229486156520
-5.50248722537883
-4.99950732630535
-4.99352213188523
-5.57673446677950
-5.13217684383080
-8.22035891784031
-7.28489137428165
-5.25092654212510
-4.99598276949468
-5.01042700035724
-5.17176292083664
-8.95846078119429
-5.34343922593815
-5.04055677987655
-5.37254318143314
-7.44099049738079
-5.05610017371198
-5.23882873954620
-6.02398313831950
-5.04055677987655
-6.84828910707572
-5.02817136075981
-5.20412779357273
-5.01210472863004
-5.05821825973561
-5.01669329527898
-5.05610017371198
-5.46768114764384
-4.99199785596535
-5.43466534488555
-5.00071636066559
-5.01210472863004
-5.05610017371198
-5.05610017371198
-5.01828430400468
-4.99130619925982
-8.22035891784031
-5.05610017371198
-7.54892193140855
-5.46782284937379
-5.02694485825382
-10.3968247113820
-5.37254318143314
-5.10515980564389
-5.04479595217692
-6.16186312454155
-5.01210472863004
-5.37254318143314
-4.99209347769937
-5.22699833720945
-5.16148567409727
-5.00425486227822
-5.07176434879255
-5.20412779357273
-5.05821825973561
-4.99136175749054
-5.05821825973561
-5.16148567409727
-5.11390908316534
-4.99950732630535
-5.05610017371198
-5.00409382089686
-5.08844088790029
-7.90886135156333
-7.20189083262540
-5.05610017371198
-5.01828430400468
-5.61655155353421
-6.10522717393413
-5.37254318143314
-5.00409382089686
-5.21543225454480
-5.11390908316534
-5.05610017371198
-5.84901076836271
-5.01210472863004
-5.01828430400468
-5.59640489246986
-4.99199785596535
-5.18229486156520
-5.05610017371198
-5.22699833720945
-5.34343922593815
-5.04055677987655
-5.38975063026276
-4.99950732630535
-6.03870577866987
-4.99130619925982
-5.05610017371198
-5.20412779357273
-5.05610017371198
-6.23906489181530
-4.99209347769937
-7.20189083262540
-5.07577137195866
-6.90399653276942
-5.68003965378058
-5.02694485825382
-7.20189083262540
-5.21543225454480
-5.12291527799347
-5.08844088790029
-5.32935034994061
-5.50248722537883
-5.02164534650012
-4.99130619925982
-6.29551127641803
-6.48075380837200
-5.07278224948403
-5.34343922593815
-5.40293020047508
-5.52041403785752
-5.26329520988602
-5.02694485825382
-5.20412779357273
-5.03853174692434
-5.02817136075981
-5.20412779357273
-5.10515980564389
-5.17176292083664
-7.20189083262540
-5.86382563087201
-5.50248722537883
-4.99130619925982
-5.25092654212510
-5.91847886148622
-7.90886135156333
-5.20412779357273
-5.12291527799347
-5.05136089236421
-5.05610017371198
-5.31556155244361
-4.99136175749054
-6.32298741442733
-5.37254318143314
-5.18229486156520
-5.20412779357273
-5.00071636066559
-5.22699833720945
-5.35783455449304
-4.99950732630535
-5.67375970398803
-5.02817136075981
-5.84901076836271
-4.99199785596535
-4.99209347769937
-4.99344170057428
-5.21543225454480
-6.51627567180186
-5.01828430400468
-5.03257777201950
-5.00409382089686
-5.22699833720945
-5.12291527799347
-4.99209347769937
-5.37254318143314
-6.64736822112434
-5.02694485825382
-4.99344170057428
-5.37254318143314
-5.18229486156520
-5.04479595217692
-4.99352213188523
-5.34343922593815
-7.28489137428165
-5.01210472863004
-5.94709182707380
-5.59640489246986
-5.46782284937379
-5.61655155353421
-5.21543225454480
-4.99130619925982
-5.05821825973561
-5.34343922593815
-5.16148567409727
-5.04055677987655
-5.01669329527898
-5.65834851335549
-7.07633222900440
-5.28886094729677
-4.99950732630535
-5.05610017371198
-7.17516447766242
-6.58860985299427
-5.20412779357273
-5.13217684383080
-5.16148567409727
-5.05610017371198
-5.21543225454480
-5.15146238498540
-5.20412779357273
-4.99779312084482
-5.02164534650012
-4.99535592924962
-5.20412779357273
-5.18229486156520
-5.01042700035724
-5.93237573853915
-5.55752307261658
-5.57673446677950
-5.55752307261658
-5.08844088790029
-5.05610017371198
-6.02398313831950
-5.12291527799347
-6.16186312454155
-4.99598276949468
-5.06988138585085
-4.99950732630535
-5.08047715585125
-6.41485669516297
-7.31426493096004
-7.90886135156333
-5.03257777201950
-5.61655155353421
-5.13217684383080
-6.17682597241106
-5.37254318143314
-5.15108045255445
-4.99130619925982
-6.70988148235508
-7.58625037360842
-5.38975063026276
-5.00071636066559
-5.50248722537883
-5.96192408850463
-5.61211868889667
-5.10515980564389
-6.90399653276942
-5.65834851335549
-7.90886135156333
-6.09042363955753
-6.84828910707572
-5.21543225454480
-7.90886135156333
-5.27593859592985
-5.12291527799347
-5.46768114764384
-5.48496095989311
-5.93607584959062
-5.12409416594028
-5.14169273600067
-5.29391908686051
-5.22699833720945
-5.00071636066559
-5.83769563804743
-4.99130619925982
-8.22035891784031
-5.50134646470988
-5.27593859592985
-5.30673769488539
-5.03922555633492
-5.22699833720945
-5.05821825973561
-5.04479595217692
-5.02817136075981
-5.46782284937379
-6.69123268526911
-5.20412779357273
-7.71277287983986
-5.08408555966929
-5.83769563804743
-5.26329520988602
-7.20189083262540
-6.38369275636462
-5.01828430400468
-5.81230959621453
-6.19968910242193
-5.00071636066559
-7.31426493096004
-5.00362315802151
-5.55479615984399
-6.48075380837200
-6.09042363955753
-7.44099049738079
-5.70228895407641
-5.55479615984399
-6.75720091817826
-7.90886135156333
-6.92554716514678
-4.99209347769937
-5.31556155244361
-5.16148567409727
-5.04055677987655
-4.99130619925982
-9.92268187661073
-6.75720091817826
-5.76362660818112
-5.07278224948403
-6.07137439275960
-8.47677297560147
-5.14169273600067
-5.07685102617257
-7.96163652320770
-5.05610017371198
-5.12291527799347
-5.16148567409727
-5.31556155244361
-6.98643416291337
-5.43466534488555
-7.96163652320770
-5.12154118775426
-5.31556155244361
-6.62939605516429
-6.38369275636462
-6.62939605516429
-5.20096367478467
-5.19049383143371
-5.26329520988602
-5.05610017371198
-7.20189083262540
-9.11424059915348
-5.34343922593815
-5.50134646470988
-5.28137637665796
-8.57049734445018
-6.90399653276942
-5.65270151509670
-5.50248722537883
-5.13284418153096
-8.15303314684190
-7.40820121522136
-6.70988148235508
-5.02817136075981
-5.37254318143314
-7.28489137428165
-5.10107981553064
-7.40820121522136
-6.32298741442733
-5.09158039486178
-5.28886094729677
-5.43466534488555
-5.11390908316534
-5.08844088790029
-5.03922555633492
-5.61211868889667
-7.44099049738079
-5.03257777201950
-5.28886094729677
-5.18229486156520
-5.74856134261668
-5.18229486156520
-5.46768114764384
-5.25092654212510
-5.55479615984399
-5.65270151509670
-6.25428550720597
-6.58860985299427
-7.28489137428165
-6.58860985299427
-5.91847886148622
-5.10515980564389
-7.07633222900440
-6.43100687208553
-5.00362315802151
-5.04055677987655
-5.09933163730803
-5.61211868889667
-7.58625037360842
-5.12154118775426
-5.82282929665778
-5.03922555633492
-5.41862484414519
-5.03922555633492
-5.96192408850463
-7.75637707819569
-5.46768114764384
-5.12291527799347
-5.31556155244361
-5.14169273600067
-5.07577137195866
-6.53318876960607
-5.13217684383080
-5.38975063026276
-7.71277287983986
-5.74856134261668
-6.92554716514678
-5.22699833720945
-5.02450687530828
-5.16073089271126
-7.71277287983986
-4.99950732630535
-5.23882873954620
-7.44099049738079
-5.37254318143314
-5.12291527799347
-5.03922555633492
-5.77263888811792
-5.11559091403075
-5.00523015042078
-5.78763111847412
-5.55479615984399
-5.00235416901596
-5.16148567409727
-5.90374005116514
-6.43100687208553
-5.57345314884296
-5.12154118775426
-6.62939605516429
-5.81230959621453
-5.14169273600067
-7.96163652320770
-8.22035891784031
-4.99950732630535
-7.07633222900440
-5.00523015042078
-6.70988148235508
-5.86382563087201
-6.21476703335527
-6.25428550720597
-5.05610017371198
-5.79738389242478
-5.08844088790029
-5.81230959621453
-5.14169273600067
-5.43466534488555
-5.10515980564389
-5.29391908686051
-6.36783898531163
-7.96163652320770
-7.31426493096004
-6.32298741442733
-5.53875461746045
-5.16148567409727
-5.15146238498540
-5.12291527799347
-4.99136175749054
-5.08844088790029
-8.47677297560147
-9.11424059915348
-5.50248722537883
-5.45140308217182
-5.71751746533832
-7.96163652320770
-5.40293020047508
-6.38369275636462
-5.14169273600067
-6.84828910707572
-5.18027172418933
-7.75637707819569
-4.99779312084482
-6.75720091817826
-6.48075380837200
-5.65270151509670
-6.82788345068979
-6.10522717393413
-6.21476703335527
-5.76362660818112
-8.47677297560147
-5.41990367968763
-5.94709182707380
-5.15146238498540
-5.12291527799347
-5.12291527799347
-7.07633222900440
-5.61655155353421
-5.34343922593815
-5.10515980564389
-5.55479615984399
-5.18027172418933
-5.63719285666058
-5.50248722537883
-5.90374005116514
-5.05061968450442
-5.19308263918573
-5.14169273600067
-6.38369275636462
-5.07278224948403
-5.57673446677950
-5.10515980564389
-6.84828910707572
-6.41485669516297
-6.10522717393413
-5.31983717782451
-5.18229486156520
-6.07137439275960
-5.63719285666058
-5.13217684383080
-5.07685102617257
-5.90374005116514
-6.62939605516429
-6.07137439275960
-8.47677297560147
-5.46782284937379
-6.05662006452688
-5.33322291136225
-5.01643962521830
-6.90399653276942
-5.76362660818112
-5.48432521953712
-5.12154118775426
-7.44099049738079
-5.46768114764384
-5.05610017371198
-5.03257777201950
-5.10515980564389
-7.00936939204582
-5.05610017371198
-5.17176292083664
-5.28886094729677
-7.00936939204582
-6.64736822112434
-7.40820121522136
-5.16148567409727
-5.05821825973561
-9.92268187661073
-5.63216120893115
-5.07278224948403
-7.71277287983986
-6.38369275636462
-5.14169273600067
-6.32298741442733
-7.44099049738079
-6.10522717393413
-7.90886135156333
-5.12154118775426
-8.57049734445018
-5.96192408850463
-5.23882873954620
-5.30673769488539
-5.00409382089686
-6.03870577866987
-7.31426493096004
-5.43466534488555
-5.04479595217692
-7.44099049738079
-6.32298741442733
-7.17516447766242
-5.78763111847412
-8.22035891784031
-5.03399079618325
-6.17682597241106
-5.12154118775426
-7.96163652320770
-6.43100687208553
-7.58625037360842
-10.3968247113820
-6.51627567180186
-5.18027172418933
-5.05821825973561
-5.19308263918573
-5.03257777201950
-5.04055677987655
-5.00523015042078
-5.74856134261668
-6.90399653276942
-7.54892193140855
-5.23882873954620
-4.99199785596535
-5.41862484414519
-5.37515764940107
-5.01210472863004
-5.22265369247406
-7.44099049738079
-5.10515980564389
-5.26329520988602
-9.92268187661073
-7.28489137428165
-6.64736822112434
-7.20189083262540
-6.28011675910081
-5.13217684383080
-6.02398313831950
-5.01210472863004
-7.58625037360842
-7.40820121522136
-5.46782284937379
-5.05821825973561
-8.22035891784031
-6.41485669516297
-6.05662006452688
-7.00936939204582
-9.11424059915348
-5.09320624545297
-5.57673446677950
-6.28011675910081
-5.93237573853915
-5.30673769488539
-5.53875461746045
-5.00511801473221
-6.03870577866987
-6.41485669516297
-5.32935034994061
-5.03257777201950
-7.96163652320770
-5.14169273600067
-5.91847886148622
-7.90886135156333
-7.96163652320770
-5.08047715585125
-7.58625037360842
-6.25428550720597
-5.53875461746045
-5.00511801473221
-5.06988138585085
-6.23906489181530
-5.05821825973561
-6.29551127641803
-5.96192408850463
-6.05662006452688
-4.99535592924962
-5.03257777201950
-6.25428550720597
-7.17516447766242
-7.31426493096004
-5.22699833720945
-6.53318876960607
-4.99535592924962
-5.28137637665796
-7.07633222900440
-5.05610017371198
-5.83769563804743
-5.90374005116514
-5.21967131574082
-6.33859130416308
-7.58625037360842
-5.86382563087201
-5.18229486156520
-5.24535961074311
-6.38369275636462
-5.78763111847412
-5.70228895407641
-5.38975063026276
-5.05610017371198
-5.26329520988602
-4.99950732630535
-5.05610017371198
-6.48075380837200
-5.82282929665778
-5.31983717782451
-6.32298741442733
-5.89073905997153
-5.37515764940107
-5.01669329527898
-5.96192408850463
-6.90399653276942
-6.09042363955753
-6.62939605516429
-5.14169273600067
-5.08844088790029
-5.22699833720945
-4.99950732630535
-7.58625037360842
-5.07278224948403
-5.59640489246986
-6.05662006452688
-7.00936939204582
-5.81230959621453
-5.41990367968763
-8.22035891784031
-5.65270151509670
-5.00235416901596
-5.02694485825382
-5.03152683261337
-5.38975063026276
-6.23906489181530
-5.12291527799347
-6.46425345724625
-5.70228895407641
-8.95846078119429
-5.37254318143314
-5.43466534488555
-5.17176292083664
-7.44099049738079
-5.24535961074311
-7.07633222900440
-5.09666952447700
-5.26329520988602
-5.18100406426749
-5.31983717782451
-5.16148567409727
-5.13456432304239
-8.22035891784031
-5.03257777201950
-6.09042363955753
-6.10522717393413
-6.92554716514678
-5.30206691272980
-5.20412779357273
-7.54892193140855
-5.10515980564389
-5.79738389242478
-6.09042363955753
-6.23906489181530
-6.75720091817826
-5.53875461746045
-5.96192408850463
-5.13456432304239
-5.27593859592985
-5.12291527799347
-5.91847886148622
-5.10515980564389
-5.37254318143314
-6.09042363955753
-5.25092654212510
-6.62939605516429
-5.13217684383080
-5.76362660818112
-5.40293020047508
-5.12291527799347
-5.00734986283603
-7.90886135156333
-5.00071636066559
-5.37254318143314
-6.38369275636462
-5.65834851335549
-6.16186312454155
-7.75637707819569
-5.57673446677950
-7.54892193140855
-9.11424059915348
-7.44099049738079
-5.05061968450442
-5.00409382089686
-6.29551127641803
-5.74856134261668
-6.90399653276942
-5.71751746533832
-5.22265369247406
-5.90374005116514
-5.12291527799347
-5.05821825973561
-6.16186312454155
-5.12291527799347
-5.91847886148622
-5.03257777201950
-6.25428550720597
-6.41485669516297
-5.17176292083664
-7.75637707819569
-5.04479595217692
-5.35783455449304
-5.31556155244361
-5.02164534650012
-5.19308263918573
-6.32298741442733
-6.43100687208553
-6.16186312454155
-5.18229486156520
-4.99352213188523
-5.19308263918573
-5.04055677987655
-5.03922555633492
-5.05821825973561
-6.09042363955753
-7.00936939204582
-6.62939605516429
-6.90399653276942
-5.28886094729677
-6.92554716514678
-6.23906489181530
-5.20412779357273
-6.51627567180186
-5.08844088790029
-9.92268187661073
-5.00785428291209
-7.40820121522136
-7.75637707819569
-5.13284418153096
-5.01210472863004
-6.62939605516429
-5.05675904978237
-6.84828910707572
-5.41990367968763
-5.57673446677950
-4.99130619925982
-6.28011675910081
-5.43466534488555
-5.00425486227822
-6.43100687208553
-5.67375970398803
-6.82788345068979
-7.28489137428165
-6.75720091817826
-5.27593859592985
-5.17176292083664
-9.92268187661073
-4.99209347769937
-5.78763111847412
-5.19308263918573
-5.84901076836271
-6.75720091817826
-5.34343922593815
-5.20412779357273
-7.44099049738079
-5.10515980564389
-5.20412779357273
-5.02164534650012
-6.70988148235508
-5.08844088790029
-6.75720091817826
-5.16148567409727
-5.05610017371198
-5.00789793378794
-5.01828430400468
-5.20412779357273
-4.99779312084482
-5.01210472863004
-6.07137439275960
-5.83769563804743
-6.38369275636462
-5.96192408850463
-6.75720091817826
-6.07137439275960
-5.77263888811792
-5.10515980564389
-7.58625037360842
-6.51627567180186
-5.02164534650012
-6.21476703335527
-5.46782284937379
-7.90886135156333
-5.26329520988602
-5.09666952447700
-5.37254318143314
-5.10515980564389
-8.22035891784031
-7.54892193140855
-5.96192408850463
-5.18229486156520
-5.16148567409727
-4.99130619925982
-5.26329520988602
-7.00936939204582
-5.27593859592985
-5.34343922593815
-6.38369275636462
-5.65834851335549
-5.08047715585125
-6.41485669516297
-5.12291527799347
-5.17176292083664
-5.02164534650012
-6.51627567180186
-5.01042700035724
-5.25092654212510
-4.99535592924962
-5.08844088790029
-5.46782284937379
-5.05821825973561
-5.30206691272980
-5.27593859592985
-5.02817136075981
-5.05610017371198
-5.02164534650012
-6.84828910707572
-5.04479595217692
-5.08844088790029
-7.20189083262540
-5.00409382089686
-5.00409382089686
-5.17176292083664
-6.90399653276942
-5.37254318143314
-5.25092654212510
-6.77665157506605
-6.84828910707572
-5.31556155244361
-5.18229486156520
-5.41862484414519
-5.28886094729677
-6.58860985299427
-5.05136089236421
-5.08844088790029
-6.09042363955753
-5.65834851335549
-5.30206691272980
-5.57673446677950
-6.75720091817826
-5.20412779357273
-5.20412779357273
-5.43466534488555
-5.14169273600067
-5.16148567409727
-5.16148567409727
-5.27593859592985
-5.07278224948403
-5.04479595217692
-5.12291527799347
-5.20412779357273
-5.03257777201950
-5.23882873954620
-6.62939605516429
-5.16148567409727
-5.23882873954620
-5.27593859592985
-5.96192408850463
-6.48075380837200
-5.05821825973561
-6.09042363955753
-5.22699833720945
-5.04055677987655
-5.00789793378794
-4.99136175749054
-5.07278224948403
-6.48075380837200
-5.08844088790029
-5.14169273600067
-5.12291527799347
-4.99535592924962
-5.14169273600067
-6.90399653276942
-5.00071636066559
-6.16186312454155
-5.14169273600067
-5.25092654212510
-5.22699833720945
-5.37254318143314
-5.03257777201950
-5.16148567409727
-5.16148567409727
-6.16186312454155
-6.32298741442733
-5.07278224948403
-5.08047715585125
-7.54892193140855
-6.69123268526911
-5.20412779357273
-7.00936939204582
-4.99352213188523
-5.05821825973561
-5.94709182707380
-5.34343922593815
-5.01828430400468
-5.38757244523019
-7.28489137428165
-5.25092654212510
-5.06988138585085
-5.01828430400468
-4.99779312084482
-5.37254318143314
-5.52041403785752
-5.17176292083664
-5.02164534650012
-5.46782284937379
-5.17176292083664
-5.13217684383080
-5.14169273600067
-5.16148567409727
-5.14169273600067
-5.14169273600067
-5.90374005116514
-5.05610017371198
-5.21543225454480
-4.99535592924962
-7.07633222900440
-5.55752307261658
-5.03257777201950
-5.10515980564389
-6.70988148235508
-5.26329520988602
-5.90374005116514
-5.12291527799347
-5.11390908316534
-5.13217684383080
-5.41990367968763
-5.02164534650012
-6.16186312454155
-5.01042700035724
-5.26329520988602
-6.32298741442733
-5.02817136075981
-5.70228895407641
-5.20412779357273
-5.02164534650012
-8.47677297560147
-5.27593859592985
-5.53875461746045
-5.02694485825382
-8.22035891784031
-7.54892193140855
-5.77263888811792
-5.22699833720945
-5.61655155353421
-4.99209347769937
-4.99136175749054
-5.37515764940107
-6.51627567180186
-4.99209347769937
-5.50248722537883
-5.05821825973561
-5.17176292083664
-5.34343922593815
-5.28886094729677
-5.12291527799347
-5.22699833720945
-6.32298741442733
-5.10515980564389
-5.79738389242478
-5.22699833720945
-7.90886135156333
-5.08047715585125
-5.28886094729677
-5.02164534650012
-5.31556155244361
-5.16148567409727
-4.99779312084482
-5.72512077907353
-9.92268187661073
-5.01828430400468
-6.23906489181530
-4.99535592924962
-5.19308263918573
-4.99199785596535
-5.01042700035724
-5.08844088790029
-5.57673446677950
-6.32298741442733
-7.54892193140855
-5.16148567409727
-5.37254318143314
-4.99779312084482
-5.01669329527898
-5.04479595217692
-5.18229486156520
-7.07633222900440
-5.18229486156520
-6.70988148235508
-5.99243985766153
-5.12154118775426
-9.11424059915348
-6.48075380837200
-6.23906489181530
-5.31556155244361
-5.27593859592985
-6.77665157506605
-5.37254318143314
-6.14034698178552
-5.74856134261668
-5.81230959621453
-5.34343922593815
-6.57121062540417
-5.50248722537883
-8.22035891784031
-5.19308263918573
-5.46782284937379
-7.28489137428165
-5.59640489246986
-7.44099049738079
-5.53656884032274
-5.13217684383080
-6.09042363955753
-5.16148567409727
-6.41485669516297
-6.21476703335527
-7.96163652320770
-5.46782284937379
-5.07278224948403
-5.40293020047508
-10.3968247113820
-5.02817136075981
-6.62939605516429
-6.32298741442733
-5.07577137195866
-4.99344170057428
-7.20189083262540
-5.12291527799347
-5.09666952447700
-7.90886135156333
-5.20412779357273
-5.13217684383080
-5.00511801473221
-6.46425345724625
-5.16148567409727
-6.23906489181530
-5.07278224948403
-5.02694485825382
-5.07577137195866
-5.08047715585125
-5.70228895407641
-5.12154118775426
-5.20412779357273
-6.38369275636462
-5.20412779357273
-9.11424059915348
-6.38369275636462
-5.50248722537883
-10.3968247113820
-5.31983717782451
-6.70988148235508
-5.01643962521830
-9.92268187661073
-7.00936939204582
-6.62939605516429
-6.23906489181530
-8.47677297560147
-5.25092654212510
-5.46782284937379
-7.28489137428165
-6.62939605516429
-5.12409416594028
-5.02324541306247
-5.05136089236421
-6.09042363955753
-8.22035891784031
-7.44099049738079
-7.28489137428165
-5.50134646470988
-5.61655155353421
-5.74856134261668
-5.57673446677950
-5.97662907027328
-5.22699833720945
-5.74856134261668
-6.84828910707572
-5.05610017371198
-4.99344170057428
-5.79738389242478
-8.22035891784031
-5.31556155244361
-8.22035891784031
-5.14169273600067
-5.10515980564389
-7.90886135156333
-5.37254318143314
-5.02817136075981
-7.71277287983986
-5.00409382089686
-5.37254318143314
-4.99344170057428
-5.13456432304239
-5.03257777201950
-5.20412779357273
-5.17176292083664
-5.74856134261668
-7.71277287983986
-5.12291527799347
-9.11424059915348
-5.08408555966929
-5.79738389242478
-7.75637707819569
-6.32298741442733
-7.54892193140855
-5.76362660818112
-5.63719285666058
-6.75720091817826
-6.02398313831950
-5.11390908316534
-6.90399653276942
-5.79738389242478
-5.23387832633689
-5.16148567409727
-5.84901076836271
-4.99598276949468
-5.12291527799347
-5.18027172418933
-4.99199785596535
-5.30206691272980
-5.03853174692434
-5.22699833720945
-5.14169273600067
-6.23906489181530
-5.79738389242478
-5.03257777201950
-5.00789793378794
-6.28011675910081
-5.25092654212510
-5.28886094729677
-6.41485669516297
-5.01210472863004
-5.05610017371198
-6.09042363955753
-5.59640489246986
-5.08844088790029
-9.11424059915348
-5.13217684383080
-5.96192408850463
-7.75637707819569
-5.40293020047508
-5.02694485825382
-7.75637707819569
-5.12291527799347
-4.99130619925982
-5.05821825973561
-6.12471368480691
-5.40293020047508
-5.01042700035724
-5.01210472863004
-5.53875461746045
-6.98643416291337
-8.15303314684190
-5.79738389242478
-5.21543225454480
-6.58860985299427
-6.29551127641803
-6.02398313831950
-5.02324541306247
-6.07137439275960
-5.07278224948403
-7.17516447766242
-5.87596700016694
-5.10515980564389
-5.51875677948573
-6.10522717393413
-6.51627567180186
-5.01042700035724
-5.16148567409727
-5.12291527799347
-4.99352213188523
-5.63216120893115
-4.99199785596535
-5.17176292083664
-6.29551127641803
-5.00071636066559
-5.14169273600067
-5.04479595217692
-6.51627567180186
-5.69535731581546
-6.70988148235508
-5.16148567409727
-6.09042363955753
-6.51627567180186
-5.90374005116514
-9.92268187661073
-5.27593859592985
-5.43466534488555
-5.05610017371198
-6.09042363955753
-6.75720091817826
-5.31556155244361
-5.08047715585125
-6.02398313831950
-6.02398313831950
-5.34343922593815
-5.07278224948403
-5.10515980564389
-5.26910497419410
-5.25092654212510
-5.05821825973561
-5.15146238498540
-5.18100406426749
-5.40293020047508
-5.01828430400468
-5.50248722537883
-5.15146238498540
-5.18229486156520
-5.34343922593815
-6.09042363955753
-5.19308263918573
-5.23387832633689
-5.28886094729677
-5.97662907027328
-7.17516447766242
-5.10515980564389
-6.00714656617965
-5.05821825973561
-5.34690068329363
-5.22699833720945
-6.19968910242193
-4.99950732630535
-5.40293020047508
-5.11390908316534
-5.01828430400468
-6.90399653276942
-5.02694485825382
-5.77263888811792
-5.57673446677950
-5.22699833720945
-6.32298741442733
-5.28886094729677
-6.10522717393413
-5.76362660818112
-5.25092654212510
-8.22035891784031
-5.28886094729677
-9.92268187661073
-5.13217684383080
-5.43466534488555
-5.76362660818112
-5.65834851335549
-5.05610017371198
-5.02694485825382
-6.51627567180186
-6.02398313831950
-5.05136089236421
-5.18229486156520
-6.41485669516297
-7.90886135156333
-5.17176292083664
-5.10515980564389
-5.46782284937379
-7.40820121522136
-5.20412779357273
-5.07577137195866
-6.29551127641803
-5.10515980564389
-5.53875461746045
-4.99598276949468
-5.07278224948403
-5.14169273600067
-5.26329520988602
-5.12291527799347
-5.03399079618325
-5.83769563804743
-5.10515980564389
-9.92268187661073
-6.02398313831950
-5.09666952447700
-7.90886135156333
-5.45140308217182
-5.03257777201950
-5.15108045255445
-5.26329520988602
-5.14169273600067
-5.23882873954620
-5.26329520988602
-5.17176292083664
-5.02817136075981
-5.10515980564389
-5.18229486156520
-5.28886094729677
-5.96192408850463
-7.44099049738079
-5.25092654212510
-5.38757244523019
-6.23906489181530
-5.37254318143314
-8.22035891784031
-5.11390908316534
-8.57049734445018
-8.22035891784031
-5.01210472863004
-8.57049734445018
-5.12291527799347
-5.01828430400468
-4.99535592924962
-5.41862484414519
-5.12291527799347
-6.21476703335527
-5.79738389242478
-5.29391908686051
-6.19968910242193
-5.25092654212510
-5.00409382089686
-5.04479595217692
-8.22035891784031
-5.18229486156520
-5.04055677987655
-5.50248722537883
-5.28886094729677
-5.99243985766153
-5.25092654212510
-5.61655155353421
-5.57673446677950
-6.33859130416308
-6.84828910707572
-6.14034698178552
-5.15146238498540
-5.00785428291209
-5.14169273600067
-6.70988148235508
-5.71751746533832
-5.53875461746045
-7.17516447766242
-5.18229486156520
-5.79738389242478
-7.20189083262540
-5.17176292083664
-5.18229486156520
-7.58625037360842
-5.12291527799347
-5.63719285666058
-9.11424059915348
-5.03257777201950
-5.34343922593815
-5.46782284937379
-5.14169273600067
-6.51627567180186
-5.00235416901596
-5.50248722537883
-7.54892193140855
-5.40293020047508
-6.77665157506605
-6.17682597241106
-5.17176292083664
-5.91847886148622
-5.00409382089686
-4.99352213188523
-6.23906489181530
-5.43466534488555
-5.65834851335549
-5.20412779357273
-5.26329520988602
-7.40820121522136
-5.25092654212510
-5.15146238498540
-5.07278224948403
-8.47677297560147
-5.90374005116514
-5.05610017371198
-5.38975063026276
-5.55752307261658
-5.53875461746045
-5.01042700035724
-5.03257777201950
-5.26329520988602
-5.32935034994061
-5.55479615984399
-6.10522717393413
-5.37254318143314
-5.30206691272980
-6.41485669516297
-5.35783455449304
-6.62939605516429
-5.97662907027328
-9.11424059915348
-7.28489137428165
-5.11390908316534
-5.57673446677950
-5.57673446677950
-5.48432521953712
-5.01210472863004
-5.08844088790029
-5.70228895407641
-6.09042363955753
-5.05821825973561
-6.23906489181530
-5.10515980564389
-8.22035891784031
-6.16186312454155
-6.25428550720597
-5.59255518496811
-7.44099049738079
-7.20189083262540
-5.70228895407641
-5.00734986283603
-5.28886094729677
-5.93237573853915
-5.50248722537883
-6.41485669516297
-5.01210472863004
-5.17176292083664
-8.22035891784031
-5.26329520988602
-5.53875461746045
-9.92268187661073
-5.31556155244361
-5.96192408850463
-7.96163652320770
-6.48075380837200
-5.21543225454480
-6.90399653276942
-5.07577137195866
-7.44099049738079
-5.03257777201950
-5.12291527799347
-5.22699833720945
-5.22699833720945
-5.21543225454480
-6.17682597241106
-6.12547471078106
-5.08844088790029
-6.32298741442733
-5.00362315802151
-6.75720091817826
-6.02398313831950
-5.72512077907353
-5.04477207255882
-5.59640489246986
-5.59640489246986
-5.15108045255445
-6.84828910707572
-6.07137439275960
-6.29551127641803
-5.32935034994061
-5.28137637665796
-7.07633222900440
-5.50134646470988
-7.40820121522136
-5.67375970398803
-5.31556155244361
-5.40293020047508
-5.25092654212510
-6.48075380837200
-5.38975063026276
-4.99779312084482
-6.70988148235508
-5.77263888811792
-7.58625037360842
-6.51627567180186
-5.22699833720945
-6.23906489181530
-6.19968910242193
-5.38975063026276
-6.90399653276942
-5.43466534488555
-5.70228895407641
-5.08844088790029
-7.90886135156333
-5.20412779357273
-5.20412779357273
-5.34343922593815
-5.25092654212510
-5.02164534650012
-5.23882873954620
-5.05610017371198
-5.26329520988602
-4.99598276949468
-5.14169273600067
-5.18229486156520
-7.75637707819569
-5.10515980564389
-5.16148567409727
-5.93237573853915
-5.22699833720945
-5.14169273600067
-6.25428550720597
-5.18229486156520
-5.84901076836271
-5.22699833720945
-7.44099049738079
-5.90374005116514
-5.17176292083664
-5.21543225454480
-7.90886135156333
-7.20189083262540
-6.41485669516297
-10.3968247113820
-7.20189083262540
-5.77263888811792
-5.12291527799347
-5.28886094729677
-5.20412779357273
-5.25092654212510
-6.07137439275960
-5.03922555633492
-5.90374005116514
-7.75637707819569
-5.14169273600067
-5.04479595217692
-6.09042363955753
-5.55752307261658
-6.05662006452688
-5.74856134261668
-5.79738389242478
-5.15146238498540
-5.14169273600067
-5.08047715585125
-6.23906489181530
-5.65834851335549
-5.12291527799347
-5.00071636066559
-5.20412779357273
-5.37254318143314
-5.74856134261668
-5.10515980564389
-6.75720091817826
-5.23882873954620
-5.91847886148622
-5.03853174692434
-5.12291527799347
-5.01669329527898
-5.19308263918573
-5.40293020047508
-5.15146238498540
-5.74856134261668
-5.05821825973561
-5.03257777201950
-5.30206691272980
-5.01210472863004
-6.23906489181530
-5.26329520988602
-5.74856134261668
-7.96163652320770
-5.21543225454480
-5.96192408850463
-6.41485669516297
-8.47677297560147
-9.11424059915348
-7.20189083262540
-7.28489137428165
-6.38369275636462
-6.41485669516297
-5.40293020047508
-5.20412779357273
-6.69123268526911
-6.51627567180186
-6.21476703335527
-6.10522717393413
-5.17176292083664
-5.74856134261668
-5.67375970398803
-4.99130619925982
-5.17176292083664
-5.28886094729677
-5.41862484414519
-6.41485669516297
-6.41485669516297
-8.22035891784031
-4.99209347769937
-5.03257777201950
-5.23882873954620
-5.34343922593815
-5.72512077907353
-5.18229486156520
-5.03257777201950
-8.22035891784031
-6.32298741442733
-7.58625037360842
-5.16148567409727
-4.99130619925982
-5.01210472863004
-5.01042700035724
-5.30206691272980
-4.99352213188523
-5.10107981553064
-5.14169273600067
-5.20412779357273
-5.05610017371198
-5.06536080879907
-5.28886094729677
-5.01042700035724
-7.40820121522136
-5.67375970398803
-5.57673446677950
-5.14169273600067
-5.22699833720945
-5.05610017371198
-6.00714656617965
-6.05662006452688
-6.32298741442733
-6.09042363955753
-5.12291527799347
-6.23906489181530
-5.23882873954620
-5.00789793378794
-5.12291527799347
-6.32298741442733
-6.09042363955753
-5.15146238498540
-7.40820121522136
-6.32298741442733
-6.29551127641803
-4.99344170057428
-5.05610017371198
-5.30206691272980
-5.14169273600067
-4.99209347769937
-5.26329520988602
-5.12291527799347
-5.26329520988602
-5.07278224948403
-5.86382563087201
-7.75637707819569
-5.90374005116514
-5.22699833720945
-6.09042363955753
-5.04055677987655
-6.07137439275960
-6.43100687208553
-5.07278224948403
-5.23882873954620
-6.23906489181530
-5.50248722537883
-5.22699833720945
-5.13217684383080
-5.04055677987655
-5.34343922593815
-5.04055677987655
-5.00409382089686
-5.05821825973561
-5.05610017371198
-4.99344170057428
-5.07278224948403
-5.00425486227822
-5.02817136075981
-5.90374005116514
-6.51627567180186
-5.08047715585125
-5.16148567409727
-5.04055677987655
-5.34343922593815
-5.38757244523019
-5.10515980564389
-5.14169273600067
-6.25428550720597
-6.51627567180186
-5.27593859592985
-5.04479595217692
-5.13217684383080
-5.90374005116514
-4.99352213188523
-5.02164534650012
-5.20412779357273
-5.09666952447700
-5.65834851335549
-5.11390908316534
-5.32935034994061
-5.53875461746045
-5.01828430400468
-5.01828430400468
-5.14169273600067
-5.08844088790029
-5.01828430400468
-5.20412779357273
-8.95846078119429
-5.43466534488555
-5.05821825973561
-5.04479595217692
-5.18229486156520
-6.92554716514678
-5.14169273600067
-5.07278224948403
-4.99779312084482
-5.34343922593815
-5.22699833720945
-6.28011675910081
-5.02817136075981
-5.53875461746045
-5.20412779357273
-7.28489137428165
-5.00409382089686
-5.01210472863004
-5.00409382089686
-4.99950732630535
-5.10515980564389
-5.03257777201950
-4.99344170057428
-5.11390908316534
-5.08844088790029
-5.01042700035724
-5.07278224948403
-7.00936939204582
-5.20412779357273
-5.46782284937379
-5.00212903520505
-5.25092654212510
-6.23906489181530
-6.28011675910081
-5.02817136075981
-5.30206691272980
-6.57121062540417
-6.84828910707572
-5.87596700016694
-5.22699833720945
-6.41485669516297
-7.90886135156333
-5.53875461746045
-5.12291527799347
-5.96192408850463
-5.07278224948403
-5.07278224948403
-5.96192408850463
-7.54892193140855
-5.04479595217692
-4.99136175749054
-5.01042700035724
-5.30206691272980
-5.08844088790029
-5.01042700035724
-5.45106127556075
-5.01210472863004
-5.20412779357273
-5.28886094729677
-5.65834851335549
-7.54892193140855
-6.58860985299427
-5.11390908316534
-6.09042363955753
-5.09666952447700
-7.75637707819569
-5.26910497419410
-5.01828430400468
-5.16148567409727
-6.46425345724625
-5.77263888811792
-7.90886135156333
-4.99535592924962
-5.12291527799347
-5.08844088790029
-5.10515980564389
-5.40293020047508
-5.00789793378794
-5.09666952447700
-5.20412779357273
-5.23882873954620
-7.90886135156333
-5.13217684383080
-6.41485669516297
-5.06536080879907
-5.57673446677950
-6.48075380837200
-5.22699833720945
-5.53875461746045
-6.23906489181530
-6.02398313831950
-7.54892193140855
-5.70228895407641
-5.94709182707380
-6.29551127641803
-5.53656884032274
-7.75637707819569
-5.10515980564389
-5.23882873954620
-5.65834851335549
-6.21476703335527
-7.00936939204582
-5.35783455449304
-5.20412779357273
-4.99199785596535
-5.15146238498540
-5.27593859592985
-6.00714656617965
-5.10515980564389
-5.03257777201950
-5.20096367478467
-9.11424059915348
-5.23882873954620
-7.07633222900440
-5.27593859592985
-5.18229486156520
-5.86382563087201
-5.26329520988602
-5.25092654212510
-5.14169273600067
-5.08844088790029
-5.20412779357273
-10.3968247113820
-7.75637707819569
-5.02164534650012
-5.18229486156520
-5.16148567409727
-5.23882873954620
-4.99209347769937
-5.90374005116514
-7.20189083262540
-5.57673446677950
-5.14169273600067
-5.23882873954620
-5.05610017371198
-4.99209347769937
-5.15146238498540
-5.81230959621453
-5.14169273600067
-6.09042363955753
-6.32298741442733
-5.26329520988602
-5.28886094729677
-5.90374005116514
-4.99535592924962
-5.19308263918573
-5.74856134261668
-5.46782284937379
-6.09042363955753
-5.20412779357273
-5.35783455449304
-5.61655155353421
-5.05510283515346
-5.26329520988602
-5.14169273600067
-5.94709182707380
-5.91847886148622
-4.99779312084482
-5.18229486156520
-5.01669329527898
-5.13217684383080
-5.63216120893115
-6.16186312454155
-5.05821825973561
-5.10515980564389
-5.10733603202113
-9.11424059915348
-5.02694485825382
-5.02817136075981
-7.17516447766242
-5.01643962521830
-5.07577137195866
-5.40293020047508
-7.28489137428165
-5.02164534650012
-6.32298741442733
-5.05821825973561
-5.16148567409727
-5.14169273600067
-5.01828430400468
-5.05610017371198
-6.28011675910081
-5.18229486156520
-5.84901076836271
-5.57673446677950
-5.25092654212510
-5.05610017371198
-5.06536080879907
-5.14169273600067
-5.37254318143314
-5.02817136075981
-5.01643962521830
-5.03257777201950
-5.28886094729677
-5.26329520988602
-5.08047715585125
-6.32298741442733
-5.61655155353421
-5.06536080879907
-5.70228895407641
-5.99243985766153
-5.25092654212510
-5.90374005116514
-5.05821825973561
-5.14169273600067
-5.06536080879907
-7.54892193140855
-4.99130619925982
-5.16148567409727
-6.41485669516297
-5.05610017371198
-5.12291527799347
-4.99535592924962
-5.31556155244361
-5.87596700016694
-6.02398313831950
-6.14034698178552
-5.09666952447700
-5.03257777201950
-6.14034698178552
-5.99243985766153
-5.00409382089686
-5.02817136075981
-5.00071636066559
-6.51627567180186
-5.07577137195866
-5.08047715585125
-6.64736822112434
-5.05821825973561
-5.84901076836271
-5.11390908316534
-5.18229486156520
-5.16148567409727
-5.15146238498540
-5.16148567409727
-5.19308263918573
-5.16148567409727
-5.07278224948403
-5.23882873954620
-4.99344170057428
-5.05610017371198
-5.46782284937379
-5.01042700035724
-6.82788345068979
-4.99598276949468
-5.13217684383080
-5.01042700035724
-7.54892193140855
-5.05821825973561
-6.21476703335527
-5.24535961074311
-5.01042700035724
-5.14169273600067
-5.76362660818112
-5.00071636066559
-5.04055677987655
-7.75637707819569
-7.75637707819569
-5.04479595217692
-5.00789793378794
-6.75720091817826
-5.05610017371198
-7.00936939204582
-5.02817136075981
-8.95846078119429
-5.50248722537883
-5.05510283515346
-5.40293020047508
-5.96192408850463
-5.01669329527898
-5.22699833720945
-5.99243985766153
-5.46782284937379
-8.47677297560147
-5.10515980564389
-5.22699833720945
-5.04479595217692
-6.58860985299427
-4.99209347769937
-4.99199785596535
-5.08844088790029
-5.32675215537341
-5.10107981553064
-5.43466534488555
-5.19308263918573
-5.01210472863004
-5.18229486156520
-6.28011675910081
-5.01210472863004
-5.02817136075981
-6.43100687208553
-5.07278224948403
-5.03853174692434
-5.61655155353421
-5.05821825973561
-5.03922555633492
-5.15146238498540
-5.02817136075981
-6.57121062540417
-5.00425486227822
-5.13217684383080
-5.04055677987655
-5.35783455449304
-5.01669329527898
-5.53875461746045
-5.06988138585085
-6.70988148235508
-6.98643416291337
-5.57673446677950
-5.59255518496811
-5.21543225454480
-4.99950732630535
-5.55752307261658
-8.15303314684190
-5.59640489246986
-5.04479595217692
-5.51875677948573
-5.07278224948403
-4.99199785596535
-5.05821825973561
-6.92554716514678
-5.93237573853915
-6.84828910707572
-6.53318876960607
-5.27593859592985
-6.75720091817826
-5.77263888811792
-5.11559091403075
-5.61655155353421
-5.22699833720945
-5.53875461746045
-5.05821825973561
-5.37254318143314
-5.34343922593815
-7.58625037360842
-5.07278224948403
-5.90374005116514
-4.99344170057428
-5.10515980564389
-5.06988138585085
-5.17176292083664
-5.10515980564389
-5.21543225454480
-6.00714656617965
-5.01828430400468
-5.13217684383080
-8.22035891784031
-5.50248722537883
-5.37515764940107
-5.15146238498540
-5.02164534650012
-5.23882873954620
-4.99199785596535
-5.12291527799347
-5.00425486227822
-5.46782284937379
-4.99535592924962
-5.61211868889667
-7.71277287983986
-5.57345314884296
-5.53875461746045
-5.21543225454480
-5.69535731581546
-6.41485669516297
-5.00409382089686
-6.10522717393413
-8.22035891784031
-6.03870577866987
-5.20412779357273
-9.92268187661073
-5.79738389242478
-5.08844088790029
-5.27593859592985
-5.90374005116514
-8.22035891784031
-5.00409382089686
-5.06318199433923
-6.19968910242193
-7.44099049738079
-6.33859130416308
-5.99243985766153
-5.43466534488555
-5.31556155244361
-4.99535592924962
-5.31556155244361
-5.96192408850463
-5.00409382089686
-9.92268187661073
-4.99136175749054
-5.04479595217692
-10.3968247113820
-5.13217684383080
-5.02164534650012
-5.20412779357273
-5.07278224948403
-5.10515980564389
-5.04055677987655
-5.20412779357273
-5.02817136075981
-5.04055677987655
-4.99130619925982
-5.01210472863004
-5.07278224948403
-5.04055677987655
-5.06536080879907
-5.38757244523019
-5.40293020047508
-5.03853174692434
-5.28886094729677
-5.55752307261658
-5.07577137195866
-6.41485669516297
-6.23906489181530
-4.99950732630535
-5.46782284937379
-5.20412779357273
-7.07633222900440
-5.03257777201950
-4.99598276949468
-5.02817136075981
-5.03853174692434
-5.06536080879907
-5.04055677987655
-5.09666952447700
-6.90399653276942
-5.10515980564389
-5.00409382089686
-5.01828430400468
-5.25092654212510
-5.96192408850463
-4.99209347769937
-5.52041403785752
-5.19308263918573
-5.03257777201950
-5.43466534488555
-5.05136089236421
-5.04055677987655
-9.11424059915348
-5.05610017371198
-5.43466534488555
-5.04055677987655
-5.02817136075981
-5.79738389242478
-5.14169273600067
-6.09042363955753
-5.15146238498540
-5.01210472863004
-4.99598276949468
-7.20189083262540
-5.07278224948403
-7.90886135156333
-5.03257777201950
-5.20412779357273
-5.84901076836271
-5.20412779357273
-5.10107981553064
-4.99199785596535
-5.01042700035724
-5.06536080879907
-5.02817136075981
-5.02164534650012
-5.18229486156520
-5.31556155244361
-5.18229486156520
-5.28886094729677
-5.20096367478467
-5.14169273600067
-5.04479595217692
-5.90374005116514
-4.99199785596535
-5.22699833720945
-5.19308263918573
-5.27593859592985
-4.99779312084482
-4.99130619925982
-5.05610017371198
-5.02164534650012
-5.87596700016694
-5.02817136075981
-5.06988138585085
-5.01210472863004
-5.06536080879907
-5.10515980564389
-5.01828430400468
-4.99779312084482
-5.90374005116514
-6.12547471078106
-5.14169273600067
-5.14169273600067
-5.05821825973561
-5.04479595217692
-5.26329520988602
-5.03257777201950
-4.99950732630535
-7.90886135156333
-5.02817136075981
-6.62939605516429
-5.05610017371198
-4.99352213188523
-5.37254318143314
-5.14169273600067
-8.15303314684190
-7.75637707819569
-5.00409382089686
-5.02694485825382
-7.54892193140855
-4.99209347769937
-6.03870577866987
-5.12291527799347
-5.03257777201950
-4.99130619925982
-5.04055677987655
-5.10107981553064
-5.01828430400468
-5.01042700035724
-5.22699833720945
-5.05610017371198
-6.57121062540417
-5.04055677987655
-5.28886094729677
-5.10515980564389
-5.04479595217692
-7.75637707819569
-5.01828430400468
-5.79738389242478
-7.90886135156333
-4.99130619925982
-5.17176292083664
-5.74026498865787
-5.28886094729677
-5.03257777201950
-5.01828430400468
-4.99136175749054
-4.99344170057428
-6.92554716514678
-5.02817136075981
-5.03922555633492
-6.09042363955753
-6.28011675910081
-5.06536080879907
-4.99199785596535
-5.34343922593815
-5.05821825973561
-6.98643416291337
-5.14169273600067
-5.14169273600067
-5.08844088790029
-5.10515980564389
-5.26329520988602
-5.01828430400468
-5.05821825973561
-5.02817136075981
-5.06988138585085
-5.02817136075981
-5.22699833720945
-5.22699833720945
-4.99130619925982
-5.84901076836271
-5.96192408850463
-5.08844088790029
-5.05610017371198
-5.96192408850463
-5.02817136075981
-5.17176292083664
-5.04479595217692
-5.27593859592985
-5.79738389242478
-5.01828430400468
-5.07577137195866
-7.90886135156333
-5.01828430400468
-5.12291527799347
-5.07577137195866
-5.18229486156520
-4.99352213188523
-6.38369275636462
-5.55752307261658
-5.16148567409727
-5.12409416594028
-5.74856134261668
-5.12291527799347
-5.27593859592985
-5.21543225454480
-5.14169273600067
-6.75720091817826
-5.40293020047508
-5.26329520988602
-4.99199785596535
-5.31556155244361
-5.08844088790029
-5.79738389242478
-5.01210472863004
-5.74856134261668
-6.17682597241106
-5.65834851335549
-4.99598276949468
-6.32298741442733
-5.04055677987655
-6.98643416291337
-5.38757244523019
-5.57673446677950
-5.20412779357273
-5.20412779357273
-5.22699833720945
-6.09042363955753
-4.99779312084482
-5.00409382089686
-7.00936939204582
-7.28489137428165
-5.05821825973561
-5.20412779357273
-5.90374005116514
-5.04055677987655
-6.36783898531163
-5.18229486156520
-5.16148567409727
-4.99950732630535
-5.63719285666058
-5.57673446677950
-5.20412779357273
-5.31556155244361
-7.54892193140855
-5.57673446677950
-4.99598276949468
-5.07577137195866
-5.96192408850463
-5.02817136075981
-5.84901076836271
-5.01042700035724
-7.90886135156333
-5.04055677987655
-6.75720091817826
-5.18229486156520
-7.20189083262540
-5.23882873954620
-7.75637707819569
-6.00714656617965
-6.41485669516297
-5.02164534650012
-5.21543225454480
-5.57673446677950
-5.14169273600067
-5.07577137195866
-6.14034698178552
-5.07278224948403
-5.90374005116514
-6.51627567180186
-5.43548053988536
-5.43548053988536
-6.38369275636462
-5.03853174692434
-7.20189083262540
-5.14169273600067
-5.21168294475957
-5.65270151509670
-7.44099049738079
-6.84828910707572
-5.20412779357273
-5.20412779357273
-5.65834851335549
-5.67375970398803
-5.10107981553064
-5.10107981553064
-5.22699833720945
-5.70228895407641
-5.08844088790029
-5.40293020047508
-5.01643962521830
-5.03257777201950
-5.22265369247406
-6.12547471078106
-8.47677297560147
-5.05610017371198
-5.43466534488555
-6.84828910707572
-5.26329520988602
-5.91847886148622
-6.62939605516429
-5.57673446677950
-5.02817136075981
-5.05610017371198
-5.61655155353421
-5.02817136075981
-6.05662006452688
-5.07577137195866
-7.28489137428165
-5.05610017371198
-10.3968247113820
-7.17516447766242
-5.20412779357273
-5.43548053988536
-6.16186312454155
-5.08844088790029
-6.25428550720597
-4.99779312084482
-5.34343922593815
-7.10096022768944
-4.99779312084482
-5.07577137195866
-5.32935034994061
-7.28489137428165
-7.20189083262540
-6.02398313831950
-7.17516447766242
-5.19308263918573
-6.14034698178552
-5.12291527799347
-5.38975063026276
-5.00362315802151
-5.16148567409727
-5.37254318143314
-5.02028740313385
-5.05510283515346
-5.04055677987655
-5.11390908316534
-5.22699833720945
-5.61211868889667
-5.00409382089686
-6.82788345068979
-6.53318876960607
-5.03257777201950
-5.00212903520505
-5.40293020047508
-6.09042363955753
-5.18229486156520
-5.94709182707380
-5.31983717782451
-5.18229486156520
-6.75720091817826
-5.31556155244361
-5.07278224948403
-5.05610017371198
-5.90374005116514
-5.01042700035724
-7.90886135156333
-5.01042700035724
-7.28489137428165
-5.05610017371198
-7.44099049738079
-5.16148567409727
-7.20189083262540
-7.20189083262540
-5.10515980564389
-5.22699833720945
-5.02164534650012
-5.26329520988602
-5.10733603202113
-5.16148567409727
-5.07278224948403
-6.03870577866987
-5.09320624545297
-6.16186312454155
-5.03257777201950
-6.28011675910081
-5.31556155244361
-5.08844088790029
-6.21476703335527
-6.10522717393413
-5.10515980564389
-5.37254318143314
-6.90399653276942
-5.02817136075981
-5.03257777201950
-5.22699833720945
-5.10107981553064
-10.3968247113820
-5.79738389242478
-5.18229486156520
-7.71277287983986
-6.75720091817826
-5.74026498865787
-5.14169273600067
-5.03257777201950
-5.01828430400468
-4.99779312084482
-5.05821825973561
-4.99779312084482
-5.27593859592985
-5.53875461746045
-5.04479595217692
-5.10107981553064
-5.05610017371198
-5.04055677987655
-5.05610017371198
-5.09666952447700
-4.99779312084482
-5.37254318143314
-5.03257777201950
-5.00071636066559
-5.03257777201950
-5.13217684383080
-5.15146238498540
-6.23906489181530
-5.03257777201950
-5.00071636066559
-5.04479595217692
-5.03257777201950
-7.20189083262540
-5.18229486156520
-5.14169273600067
-5.19308263918573
-6.09042363955753
-5.04479595217692
-6.19968910242193
-5.00789793378794
-6.29551127641803
-6.23906489181530
-5.22699833720945
-5.14169273600067
-5.37254318143314
-5.07278224948403
-5.40293020047508
-7.20189083262540
-5.00071636066559
-4.99352213188523
-5.01042700035724
-5.05821825973561
-5.01828430400468
-5.10515980564389
-5.08047715585125
-7.17516447766242
-5.10107981553064
-6.02398313831950
-5.01828430400468
-5.04055677987655
-5.18229486156520
-4.99352213188523
-5.05821825973561
-5.04055677987655
-6.09042363955753
-6.70988148235508
-5.03257777201950
-5.06536080879907
-5.21543225454480
-5.02164534650012
-5.05610017371198
-7.07633222900440
-5.07577137195866
-5.28886094729677
-5.04055677987655
-5.35783455449304
-4.99199785596535
-5.61655155353421
-5.13217684383080
-4.99535592924962
-5.32935034994061
-5.12291527799347
-9.11424059915348
-5.11390908316534
-5.02817136075981
-6.23906489181530
-5.10515980564389
-5.17176292083664
-5.02164534650012
-5.74856134261668
-5.38975063026276
-5.65834851335549
-5.02817136075981
-5.28886094729677
-6.16186312454155
-5.15108045255445
-5.00409382089686
-5.31556155244361
-5.31556155244361
-5.76362660818112
-5.03399079618325
-5.57673446677950
-4.99535592924962
-7.28489137428165
-5.19308263918573
-5.01210472863004
-5.21543225454480
-5.05821825973561
-5.18100406426749
-6.16186312454155
-5.84901076836271
-5.04055677987655
-6.90399653276942
-6.17682597241106
-8.57049734445018
-5.05610017371198
-5.00409382089686
-5.10515980564389
-5.65834851335549
-5.14169273600067
-5.07278224948403
-5.07278224948403
-5.00071636066559
-4.99344170057428
-5.05821825973561
-5.05610017371198
-5.18229486156520
-5.27593859592985
-5.46782284937379
-5.07577137195866
-7.28489137428165
-5.02164534650012
-5.21543225454480
-5.23882873954620
-5.12291527799347
-4.99199785596535
-5.05821825973561
-9.11424059915348
-5.05610017371198
-5.27593859592985
-5.31556155244361
-5.07278224948403
-5.18229486156520
-5.43466534488555
-5.19308263918573
-7.07633222900440
-5.20412779357273
-5.15146238498540
-5.30206691272980
-6.23906489181530
-5.01210472863004
-6.23906489181530
-5.05610017371198
-6.51627567180186
-5.05821825973561
-6.48075380837200
-5.08844088790029
-5.08844088790029
-4.99779312084482
-6.23906489181530
-5.25092654212510
-5.17176292083664
-5.08844088790029
-5.02817136075981
-4.99779312084482
-5.19308263918573
-5.20412779357273
-4.99352213188523
-5.10515980564389
-5.10107981553064
-5.17176292083664
-5.07278224948403
-5.07577137195866
-4.99136175749054
-5.19049383143371
-5.69535731581546
-9.11424059915348
-5.43548053988536
-5.31556155244361
-5.30206691272980
-5.05610017371198
-6.69123268526911
-5.53875461746045
-5.10733603202113
-5.22699833720945
-5.57673446677950
-5.01643962521830
-7.71277287983986
-5.82282929665778
-6.10522717393413
-7.58625037360842
-5.91847886148622
-5.55479615984399
-5.15108045255445
-5.23387832633689
-5.37515764940107
-7.96163652320770
-6.90399653276942
-5.50248722537883
-5.00235416901596
-5.05821825973561
-8.15303314684190
-5.06318199433923
-5.16148567409727
-5.31556155244361
-6.10522717393413
-6.29551127641803
-6.53318876960607
-5.46782284937379
-5.55752307261658
-4.99344170057428
-5.00511801473221
-5.26329520988602
-6.51627567180186
-5.03922555633492
-5.00511801473221
-6.70988148235508
-5.43466534488555
-5.00362315802151
-7.07633222900440
-5.57673446677950
-5.05136089236421
-6.23906489181530
-5.06536080879907
-5.13456432304239
-6.02398313831950
-5.50248722537883
-5.03152683261337
-8.15303314684190
-5.79738389242478
-9.11424059915348
-7.90886135156333
-5.06536080879907
-7.28489137428165
-6.10522717393413
-5.10515980564389
-6.16186312454155
-7.10096022768944
-6.48075380837200
-5.68003965378058
-6.36783898531163
-6.16186312454155
-6.84828910707572
-5.61655155353421
-5.90374005116514
-5.43466534488555
-7.00936939204582
-5.26329520988602
-5.20096367478467
-5.04055677987655
-5.16073089271126
-6.38369275636462
-5.18229486156520
-5.02164534650012
-7.75637707819569
-7.40820121522136
-5.63719285666058
-5.74856134261668
-7.07633222900440
-5.19308263918573
-6.32298741442733
-5.26329520988602
-6.07137439275960
-5.31556155244361
-5.72512077907353
-8.22035891784031
-5.04479595217692
-5.08844088790029
-9.11424059915348
-6.14034698178552
-7.07633222900440
-6.69123268526911
-6.90399653276942
-6.05662006452688
-5.08844088790029
-5.07278224948403
-5.26329520988602
-5.03257777201950
-5.06988138585085
-5.21543225454480
-7.44099049738079
-7.00936939204582
-5.31556155244361
-5.40293020047508
-6.75720091817826
-5.16148567409727
-5.26910497419410
-6.32298741442733
-6.92554716514678
-8.57049734445018
-5.06318199433923
-5.46768114764384
-6.23906489181530
-5.77263888811792
-7.07633222900440
-5.79738389242478
-4.99535592924962
-6.07137439275960
-5.21543225454480
-5.53875461746045
-5.00511801473221
-6.12547471078106
-6.38369275636462
-7.44099049738079
-5.74856134261668
-5.02907994803475
-5.20412779357273
-6.58860985299427
-5.04479595217692
-6.29551127641803
-5.90374005116514
-5.28886094729677
-6.64736822112434
-5.21543225454480
-5.03152683261337
-5.59255518496811
-6.57121062540417
-5.12154118775426
-5.12409416594028
-5.11390908316534
-5.07278224948403
-5.96192408850463
-5.07278224948403
-5.21967131574082
-5.65270151509670
-5.35783455449304
-5.50248722537883
-5.74856134261668
-5.76362660818112
-6.02398313831950
-7.44099049738079
-6.38369275636462
-6.10522717393413
-5.70228895407641
-5.31983717782451
-6.41485669516297
-5.46782284937379
-5.57345314884296
-4.99535592924962
-7.07633222900440
-5.17029602854757
-5.12291527799347
-7.10096022768944
-5.41990367968763
-5.59640489246986
-7.75637707819569
-6.51627567180186
-5.10515980564389
-4.99352213188523
-5.26329520988602
-6.03870577866987
-5.06536080879907
-5.96192408850463
-5.05821825973561
-5.16148567409727
-7.54892193140855
-5.61655155353421
-5.30206691272980
-7.07633222900440
-5.05821825973561
-4.99352213188523
-5.07278224948403
-5.10107981553064
-5.12291527799347
-5.27593859592985
-6.62939605516429
-5.16148567409727
-5.14169273600067
-5.41862484414519
-5.43466534488555
-5.10515980564389
-5.18229486156520
-5.22699833720945
-5.74856134261668
-7.90886135156333
-5.07278224948403
-9.92268187661073
-5.07278224948403
-5.43466534488555
-5.27593859592985
-5.90374005116514
-5.46782284937379
-8.22035891784031
-5.20412779357273
-5.70228895407641
-5.18229486156520
-6.41485669516297
-5.02694485825382
-6.51627567180186
-5.04479595217692
-6.09042363955753
-5.01210472863004
-5.43548053988536
-6.62939605516429
-5.14169273600067
-4.99136175749054
-5.38757244523019
-5.13217684383080
-5.10733603202113
-5.19308263918573
-5.01210472863004
-5.27593859592985
-5.37254318143314
-5.15146238498540
-4.99199785596535
-5.20412779357273
-5.12291527799347
-5.28886094729677
-5.18229486156520
-5.05610017371198
-5.03257777201950
-5.00789793378794
-8.22035891784031
-4.99535592924962
-5.27593859592985
-5.18229486156520
-5.02817136075981
-5.10107981553064
-5.13217684383080
-4.99779312084482
-7.17516447766242
-5.05610017371198
-6.19968910242193
-5.05821825973561
-5.43466534488555
-4.99136175749054
-5.50248722537883
-5.12291527799347
-5.37254318143314
-5.43548053988536
-5.90374005116514
-4.99209347769937
-6.19968910242193
-5.03853174692434
-5.17176292083664
-4.99209347769937
-5.00789793378794
-5.00789793378794
-5.20412779357273
-6.75720091817826
-5.12291527799347
-5.05821825973561
-5.61655155353421
-5.00425486227822
-5.00409382089686
-5.03257777201950
-4.99535592924962
-5.16148567409727
-6.98643416291337
-5.32935034994061
-5.00789793378794
-5.25092654212510
-8.47677297560147
-5.84901076836271
-5.99243985766153
-6.51627567180186
-5.17176292083664
-5.01669329527898
-5.00332092627017
-5.05610017371198
-7.54892193140855
-5.10515980564389
-5.26910497419410
-5.03257777201950
-5.25092654212510
-5.04055677987655
-5.38757244523019
-5.10515980564389
-5.19308263918573
-5.26329520988602
-5.43548053988536
-7.54892193140855
-5.04479595217692
-5.05610017371198
-5.01042700035724
-5.00409382089686
-6.09042363955753
-5.05136089236421
-6.09042363955753
-5.04479595217692
-8.47677297560147
-5.23882873954620
-6.62939605516429
-5.46782284937379
-6.38369275636462
-5.07278224948403
-5.01166516545307
-5.15146238498540
-5.07278224948403
-7.54892193140855
-5.18229486156520
-7.10096022768944
-5.04055677987655
-5.37254318143314
-6.16186312454155
-10.3968247113820
-5.37254318143314
-6.84828910707572
-5.57673446677950
-5.63216120893115
-4.99199785596535
-5.00789793378794
-5.04055677987655
-7.54892193140855
-5.00071636066559
-5.03152683261337
-5.28886094729677
-5.25092654212510
-5.15146238498540
-5.08844088790029
-5.23882873954620
-6.16186312454155
-5.00409382089686
-6.16186312454155
-5.03152683261337
-5.01828430400468
-5.38757244523019
-6.51627567180186
-5.99243985766153
-6.14034698178552
-4.99199785596535
-6.36783898531163
-5.53875461746045
-5.35783455449304
-7.17516447766242
-6.51627567180186
-5.10515980564389
-5.22699833720945
-5.13217684383080
-5.18100406426749
-5.00362315802151
-5.14169273600067
-6.19968910242193
-5.03257777201950
-5.65834851335549
-5.89073905997153
-5.28886094729677
-5.18229486156520
-5.46768114764384
-6.16186312454155
-5.59640489246986
-8.47677297560147
-6.19968910242193
-5.00523015042078
-5.05821825973561
-8.47677297560147
-6.19968910242193
-5.18027172418933
-5.55479615984399
-6.77665157506605
-5.63719285666058
-5.10515980564389
-5.22699833720945
-5.18229486156520
-6.23906489181530
-5.34343922593815
-5.79738389242478
-5.82282929665778
-5.08047715585125
-5.50134646470988
-5.84901076836271
-5.00409382089686
-5.96192408850463
-5.00523015042078
-4.99344170057428
-7.54892193140855
-7.20189083262540
-5.11390908316534
-5.90374005116514
-5.05821825973561
-7.75637707819569
-5.04479595217692
-5.21543225454480
-8.15303314684190
-5.25092654212510
-5.13456432304239
-4.99344170057428
-5.04479595217692
-5.55479615984399
-5.04055677987655
-6.64736822112434
-5.01210472863004
-6.41485669516297
-5.08844088790029
-7.40820121522136
-5.16148567409727
-5.18229486156520
-5.31556155244361
-5.07278224948403
-5.70228895407641
-5.55752307261658
-6.33859130416308
-4.99130619925982
-5.16148567409727
-5.59640489246986
-6.07137439275960
-4.99199785596535
-5.96192408850463
-6.28011675910081
-7.28489137428165
-5.01828430400468
-4.99344170057428
-5.05821825973561
-4.99535592924962
-5.27593859592985
-5.18229486156520
-5.70228895407641
-5.05821825973561
-5.15146238498540
-7.40820121522136
-5.84901076836271
-5.11390908316534
-5.55479615984399
-5.02694485825382
-7.07633222900440
-6.23906489181530
-5.10107981553064
-5.06536080879907
-5.05610017371198
-7.20189083262540
-5.23882873954620
-5.01669329527898
-5.02817136075981
-6.23906489181530
-4.99950732630535
-5.70228895407641
-5.84901076836271
-5.96192408850463
-5.43466534488555
-5.25117651976908
-5.74856134261668
-4.99130619925982
-7.90886135156333
-5.00789793378794
-6.36783898531163
-6.90399653276942
-6.53318876960607
-6.51627567180186
-6.90399653276942
-5.07278224948403
-5.37254318143314
-5.41990367968763
-5.32935034994061
-5.18229486156520
-5.00362315802151
-5.50134646470988
-7.96163652320770
-5.01210472863004
-7.71277287983986
-5.48432521953712
-5.63216120893115
-5.79738389242478
-5.96192408850463
-5.30206691272980
-6.32298741442733
-5.20412779357273
-5.45106127556075
-5.23882873954620
-5.90374005116514
-5.25092654212510
-6.09042363955753
-6.43100687208553
-5.41862484414519
-5.14169273600067
-8.57049734445018
-6.09042363955753
-5.05821825973561
-5.20412779357273
-6.51627567180186
-5.14169273600067
-6.51627567180186
-5.05610017371198
-5.25092654212510
-5.11390908316534
-5.50248722537883
-5.45106127556075
-5.22699833720945
-5.90374005116514
-6.23906489181530
-10.3968247113820
-5.79738389242478
-4.99779312084482
-5.04055677987655
-5.21543225454480
-5.10107981553064
-5.21543225454480
-5.23882873954620
-7.20189083262540
-5.10515980564389
-5.20412779357273
-8.22035891784031
-6.05662006452688
-6.05662006452688
-6.57121062540417
-6.51627567180186
-9.11424059915348
-4.99199785596535
-6.32298741442733
-6.16186312454155
-5.12291527799347
-5.05610017371198
-6.84828910707572
-6.16186312454155
-5.37254318143314
-5.37254318143314
-6.70988148235508
-5.96192408850463
-5.57345314884296
-6.14034698178552
-5.48496095989311
-5.18229486156520
-5.05821825973561
-5.45140308217182
-5.07577137195866
-5.07278224948403
-5.00409382089686
-5.05610017371198
-6.23906489181530
-5.03257777201950
-5.59255518496811
-7.00936939204582
-5.08844088790029
-5.13217684383080
-5.16148567409727
-5.16148567409727
-5.14169273600067
-5.99243985766153
-5.65834851335549
-6.09042363955753
-5.13456432304239
-5.01210472863004
-4.99779312084482
-5.50248722537883
-5.02164534650012
-5.03152683261337
-5.23882873954620
-5.91847886148622
-5.79738389242478
-7.17516447766242
-5.43466534488555
-5.12291527799347
-5.28886094729677
-5.40293020047508
-5.50248722537883
-5.31556155244361
-5.22699833720945
-8.47677297560147
-5.02817136075981
-5.00789793378794
-7.40820121522136
-5.37254318143314
-7.17516447766242
-5.12291527799347
-5.34343922593815
-5.22265369247406
-5.13217684383080
-5.02694485825382
-5.05821825973561
-5.14169273600067
-5.31556155244361
-5.69535731581546
[truncated: 43,290 more chars]
