# Supplementary material for: Likelihood ratio data to report the validation of a forensic fingerprint evaluation method
Source: Data Brief. 2016 Nov 18;10:75–92. doi: 10.1016/j.dib.2016.11.008 (PMC5144651; doi:10.1016/j.dib.2016.11.008)
Supplement: Supplementary file 2 — Supplementary material [file mmc1.zip › Data DIB-D-16-00247R3/6min_MM_SS.txt]

0.912299850316724
2.56788596573716
5.99384456225660
11.4664009466713
4.24520943299658
-0.772884425195461
5.73321393434352
5.47619184291289
6.39155651003083
2.99532527301951
5.86307818123975
4.12707292966833
10.9766713185945
5.47619184291289
5.60425182156790
4.48418884201494
5.22277828796472
3.54992242483625
3.77807622440724
2.88711224501800
3.66354825756144
8.64981128449327
10.6546955704797
9.86554354730341
9.09894487714247
8.50190435518477
6.25808372665214
7.07245243873346
5.99384456225660
6.25808372665214
5.47619184291289
6.39155651003083
3.89350632537365
0.125060803834956
5.47619184291289
2.35957911681968
2.56788596573716
6.79738766489057
2.05388484934804
2.35957911681968
12.6406781064053
11.1390123938328
10.9766713185945
12.3006596758783
17.5841124267411
16.0508289534750
5.47619184291289
9.86554354730341
5.86307818123975
4.10355388509715
7.35112574905882
7.21133802683584
10.0215696836974
6.25808372665214
3.89350632537365
0.647201618272702
3.66354825756144
2.46328147421811
4.72677678751574
7.91929797915688
13.1574717581005
14.3948983062775
8.06359637198294
7.07245243873346
9.86554354730341
4.48418884201494
5.86307818123975
0.0602137710581263
2.25677889354185
6.79738766489057
3.66354825756144
0.577880000257629
3.10444043514163
2.88711224501800
1.27839403739735
1.83486926037208
2.99532527301951
2.88711224501800
2.42169227516426
3.21445773138437
2.77980135113711
-0.0993778353462306
-0.407735438707580
-0.255360905268132
-1.61672209795216
-2.65778261134623
-0.981148207640826
0.390222593314202
0.560639809165921
1.85459934163668
7.77590172045145
5.09742471167156
8.06359637198294
9.09894487714247
6.12551307739406
4.84942396144707
5.60425182156790
14.2154166827475
4.36424807044545
4.24520943299658
1.85459934163668
1.56243708597425
5.60425182156790
4.00983856046068
2.77980135113711
1.65892237040778
2.05388484934804
0.474980134179756
4.48418884201494
2.35957911681968
0.734665561500096
1.09354267561581
0.141362775441224
-1.78980264969359
-0.437777321017576
-3.27939382512710
-1.15507594936208
6.12551307739406
1.03879093169543
2.71584783918647
-0.392660369505346
-1.43552233912520
-0.772884425195461
-1.73301126656706
13.8591598380494
10.1784979542121
5.60425182156790
5.86307818123975
0.0602137710581263
4.12707292966833
2.67339259137683
4.48418884201494
-1.78980264969359
1.46685393566134
1.09354267561581
-0.981148207640826
2.05388484934804
2.56788596573716
0.390222593314202
-0.585821610678078
-0.787021274912258
-1.95476399434951
1.65892237040778
2.56788596573716
2.56788596573716
2.46328147421811
4.60503174770503
10.0215696836974
7.07245243873346
2.99532527301951
9.09894487714247
17.7798324644421
14.3948983062775
9.09894487714247
1.37217291946903
7.49181560540242
3.32537716174771
2.15488080438464
4.72677678751574
7.63340759586662
3.10444043514163
2.46328147421811
4.72677678751574
7.91929797915688
9.40287794284501
9.09894487714247
6.25808372665214
3.10444043514163
7.35112574905882
7.07245243873346
7.21133802683584
2.35957911681968
3.32537716174771
6.66120847915004
6.52593142753013
4.72677678751574
4.97297326949901
-0.177820437367489
-2.57577453931465
4.60503174770503
5.99384456225660
0.560639809165921
1.65892237040778
1.27839403739735
9.40287794284501
8.35489955999687
7.07245243873346
11.9642497818336
6.25808372665214
5.47619184291289
1.27839403739735
2.56788596573716
2.67339259137683
1.69776908173497
4.60503174770503
3.57257542065164
5.78505137700754
4.08007092589080
5.99384456225660
1.18551728944627
-1.67531774931992
4.12707292966833
5.73321393434352
2.67339259137683
0.390222593314202
0.223413913944936
-0.177820437367489
10.8152323774768
10.6546955704797
18.1739789422060
19.3780695943924
12.9843050734149
15.1218461416036
12.9843050734149
3.21445773138437
4.36424807044545
4.00983856046068
6.93446898475171
5.02264559027355
5.34903399837850
2.99532527301951
3.10444043514163
3.66354825756144
5.73321393434352
5.73321393434352
3.21445773138437
6.52593142753013
7.21133802683584
10.8152323774768
7.49181560540242
4.72677678751574
5.22277828796472
4.36424807044545
5.34903399837850
3.21445773138437
9.71041954502999
5.22277828796472
1.09354267561581
3.32537716174771
2.11437416627552
1.65892237040778
-0.0200330992043592
-0.0200330992043592
0.141362775441224
7.35112574905882
-0.482569504246384
5.99384456225660
2.67339259137683
6.52593142753013
4.84942396144707
1.37217291946903
2.99532527301951
9.55619767687719
13.3315405769068
2.46328147421811
-0.940144987718596
-1.73301126656706
5.60425182156790
1.95379102843205
7.91929797915688
6.44519822093607
10.1784979542121
8.64981128449327
2.46328147421811
4.24520943299658
4.97297326949901
-1.84569189869951
-1.31021182930416
2.46328147421811
-0.556501435664574
0.474980134179756
1.95379102843205
7.21133802683584
4.48418884201494
4.48418884201494
-1.49682439285480
-1.03531397242959
0.474980134179756
2.77980135113711
4.97297326949901
2.46328147421811
14.0368371933382
8.20879689892960
10.6546955704797
12.6406781064053
10.0215696836974
6.25808372665214
5.47619184291289
8.20879689892960
8.79862034792239
-1.18129278300067
0.141362775441224
2.25677889354185
4.00983856046068
3.10444043514163
-2.40093278580411
-3.09145516873119
1.09354267561581
-0.177820437367489
-0.331999239048163
6.79738766489057
12.3006596758783
10.9766713185945
5.60425182156790
3.66354825756144
2.35957911681968
2.07401186962571
0.823031638848104
2.05388484934804
-0.331999239048163
2.99532527301951
3.10444043514163
1.56243708597425
2.56788596573716
2.77980135113711
-0.407735438707580
4.36424807044545
2.15488080438464
1.85459934163668
3.77807622440724
4.48418884201494
1.27839403739735
9.71041954502999
20.6146370749209
5.60425182156790
3.21445773138437
1.85459934163668
-0.482569504246384
2.67339259137683
0.306367186569263
3.77807622440724
5.73321393434352
4.00983856046068
1.46685393566134
1.27839403739735
0.141362775441224
11.9642497818336
2.56788596573716
16.2393319182111
1.85459934163668
-2.30809910432516
-2.99488420371221
-3.49981375406768
-1.84569189869951
-2.44599642536266
2.35957911681968
2.99532527301951
0.560639809165921
3.54992242483625
2.67339259137683
2.46328147421811
0.141362775441224
0.699571728114664
2.15488080438464
10.6546955704797
6.79738766489057
5.99384456225660
7.21133802683584
7.63340759586662
4.24520943299658
-2.06022755351705
-2.84701544431446
-2.72079092270413
-0.843207820131197
-0.701658896139112
-0.672916086962801
-1.55722431246379
0.912299850316724
6.52593142753013
3.21445773138437
1.18551728944627
-2.98216329651800
-1.16820240886379
-0.629531232962149
6.12551307739406
8.79862034792239
7.91929797915688
17.9764546362638
3.54992242483625
4.48418884201494
3.77807622440724
-3.03218087653906
-1.53317260071467
5.22277828796472
4.84942396144707
6.79738766489057
1.37217291946903
0.769903736344825
-0.0200330992043592
-0.614997444232284
-0.0835810588475052
2.99532527301951
1.37217291946903
0.647201618272702
2.05388484934804
3.77807622440724
5.73321393434352
8.64981128449327
5.60425182156790
8.79862034792239
3.54992242483625
6.79738766489057
2.56788596573716
-1.18129278300067
5.99384456225660
4.24520943299658
6.12551307739406
6.25808372665214
7.77590172045145
5.60425182156790
-0.556501435664574
-5.14582968478252
-7.05333036041269
-5.39447263045753
-5.87104503470777
-5.46203040410542
-5.64692858807982
-6.99423456595069
-5.88341610810443
-6.12471368480691
-5.17037669244017
-6.77705488561921
-5.70118580460990
-5.93607584959062
-5.76523338055146
-6.03472423279634
-5.88341610810443
-5.67706629170932
-4.99594928902815
-6.82546544921226
-5.46200430542725
-5.11506861153272
