# Supplementary material for: Likelihood ratio data to report the validation of a forensic fingerprint evaluation method
Source: Data Brief. 2016 Nov 18;10:75–92. doi: 10.1016/j.dib.2016.11.008 (PMC5144651; doi:10.1016/j.dib.2016.11.008)
Supplement: Supplementary file 2 — Supplementary material [file mmc1.zip › Data DIB-D-16-00247R3/7min_MM_DS.txt]

-4.22003966569507
-2.04899615323952
-2.51751298008914
-1.37673623281105
-4.06196414728888
-4.31700459582017
-2.73240462785262
-3.79566813437451
-4.41297512107659
-4.35259973418009
-2.62657270110932
-3.70398983677945
-4.35107893199028
-4.01261862039114
-3.39099608329807
-3.70398983677945
-2.11038507658800
-4.39173052088935
-3.29961250849772
-4.40234251646443
-4.41446090146764
-4.29025362886065
-3.71747407174912
-2.47298530928354
-3.21314734741576
-3.90424418376500
-3.46285944783097
-3.46285944783097
-3.90424418376500
-4.17120636457184
-4.27566772252706
-3.64876177919004
-4.22706831211095
-4.40643809139813
-4.08542648788392
-3.71747407174912
-4.40301166942794
-4.41361273482424
-4.41481173752831
-4.08542648788392
-3.12345439205691
-4.40698558018646
-4.41475090544072
-4.27190686730523
-3.15971890951367
-4.41388312478391
-4.24407506415221
-3.40719166546032
-2.57244631488384
-4.38624824573705
-4.41388312478391
-4.24407506415221
-4.40234251646443
-4.24407506415221
-3.81449039631856
-4.32916965644610
-4.33832070197700
-4.36628234054627
-4.40698558018646
-4.24656917974350
-4.41475090544072
-3.75061979517482
-4.39823081010020
-4.32916965644610
-4.41388312478391
-4.31700459582017
-3.84521527403659
-4.40301166942794
-4.40387100746518
-3.24812074716177
-4.35107893199028
-4.21559501861472
-4.41220839555787
-4.29794250319037
-4.38624824573705
-4.06196414728888
-4.39823081010020
-4.20925461150047
-4.36449488727646
-3.98673543408844
-4.22706831211095
-4.29025362886065
-4.26264731904035
-4.27566772252706
-2.70099396822870
-3.98673543408844
-4.30403258662503
-4.13420317822934
-3.90424418376500
-3.73082919494770
-3.96004529921652
-3.96004529921652
-4.32916965644610
-2.47298530928354
-3.53964122608227
-4.19063396232077
-1.17750782991006
-4.40972671776261
-3.33329479053297
-3.96004529921652
-3.76365213894572
0.771365094849985
-4.37789073103739
-3.04937601589047
-3.29961250849772
-2.83500876031902
-2.63730114452611
-2.46177269672522
-2.98286284474947
-4.38624824573705
-3.75061979517482
-2.73240462785262
-3.81449039631856
-2.28971015521811
-4.08542648788392
-4.29025362886065
-3.91566263039745
-4.04261327184302
-4.01261862039114
-4.39636265443261
-2.72196668592075
-0.573423643431105
-3.25678340224135
-2.19497389567958
-0.651758486733252
-3.85727927952443
-4.35107893199028
-2.73240462785262
-3.46285944783097
-4.35702229476955
-4.12993032336633
-2.90491111545076
-4.24407506415221
-2.34787128428970
-2.73240462785262
-4.30403258662503
-3.78295857003130
-2.17096705136726
-4.22968409187742
-2.98286284474947
-2.37090979031896
-3.99197662723452
-3.37467138936474
0.0823052514780683
-4.09458547852255
-3.75061979517482
-4.41323061584448
-3.15971890951367
-4.36976041325758
-4.03769485812463
-2.98286284474947
-1.72994730795879
-3.29961250849772
-2.93438509850854
-3.64876177919004
-4.17120636457184
-4.37310937419781
-3.25678340224135
-3.69037649003871
-4.20190318565690
-0.430387415092800
-1.39072474844750
-3.81449039631856
-3.29961250849772
-2.04899615323952
-2.98286284474947
0.0823052514780683
-2.82489359781484
-3.96004529921652
-3.21314734741576
-4.17907423749972
-4.12993032336633
-1.99930401159090
-4.30403258662503
-3.50165381124123
-4.32916965644610
-3.34163466618486
-4.40234251646443
-3.98673543408844
-2.11038507658800
-3.64876177919004
-3.99197662723452
-2.13471470032801
-3.81449039631856
-4.30403258662503
-4.23053421840474
-4.10808187990974
-4.19442264804225
-2.86516058017495
-1.24938708465843
-2.23074207757730
-3.42325813585149
-3.15070119706364
-3.42325813585149
-4.37789073103739
-3.07739749152365
-3.62751867153833
-3.38284987530279
-3.64876177919004
-2.75318367788805
-3.29961250849772
-3.87513320318541
-0.729286381466176
-2.57244631488384
-3.08667342751584
-3.25678340224135
-1.66371669319497
-3.43124295413293
-3.46285944783097
-2.34787128428970
-3.96544788207644
-3.03053364242117
-2.11038507658800
-3.50165381124123
-3.28257769982348
-4.32916965644610
4.37217794743455
-4.37789073103739
-2.11038507658800
-4.35107893199028
-3.71747407174912
-3.35821758366034
-3.78295857003130
-4.40972671776261
-3.68352139975419
-4.12993032336633
-3.37467138936474
-3.50165381124123
-3.71747407174912
-3.81449039631856
-3.96004529921652
-2.83500876031902
-3.90424418376500
-4.30403258662503
-3.07739749152365
-3.99197662723452
-4.26027486762425
-4.27566772252706
-3.34163466618486
-2.28971015521811
0.881731823796388
-4.32916965644610
-3.16870434402094
-3.68352139975419
-2.73240462785262
-4.10808187990974
-3.87513320318541
-4.30403258662503
-1.34866236770985
-4.36222228492316
-4.40913354837525
-4.40407758026622
-4.38922078646111
-3.87513320318541
2.46432433287340
-0.667328621565373
-2.52856420293362
-3.78295857003130
-2.23074207757730
-3.61319521005667
-1.29212730219422
-3.11430756783579
-4.27265370743204
-3.62037307976888
-1.24938708465843
-1.85998769177875
-3.99197662723452
-2.87514663090806
-1.99930401159090
-4.15097181825370
-4.34217023486779
-1.98680028132182
-2.28971015521811
-4.39173052088935
-0.333577422109331
-3.53210829899960
-4.30403258662503
-1.92379746083489
-1.46018315748820
-1.92379746083489
-4.38238158639205
-2.23074207757730
-3.83913485437852
-4.41015254237576
-3.75061979517482
-4.27265370743204
0.974591741344534
-2.51751298008914
-2.24260024899100
-3.91566263039745
-3.80197449963196
-2.78411016837043
-2.08592634107692
-4.20925461150047
-3.07739749152365
-2.40522546479207
-3.31651820540088
-4.37904654070165
-2.40522546479207
-1.72994730795879
-4.41464190519490
-4.10808187990974
-3.29961250849772
-3.88687442924555
-4.41361273482424
-3.68352139975419
-3.64876177919004
-4.06196414728888
-4.19063396232077
-4.01261862039114
-4.41406562104668
-4.40234251646443
-3.71747407174912
-4.38521410024798
-2.98286284474947
-4.19817905582096
-0.153074447324079
-4.17120636457184
-4.37904654070165
-3.96004529921652
-4.18200634412167
-3.75061979517482
-4.19063396232077
-3.85126341575189
-4.28451610015553
-3.71747407174912
-4.30403258662503
-3.81449039631856
-4.41297512107659
-3.29961250849772
-3.46285944783097
-2.52856420293362
-0.971952950226360
-2.75318367788805
-3.78932949117429
-2.02421463830075
4.25349567567129
-3.90424418376500
-3.93254821577537
-3.53964122608227
-3.07739749152365
-3.98673543408844
-3.53964122608227
-4.03769485812463
-4.40234251646443
-3.87513320318541
-3.07739749152365
-4.30403258662503
-4.12128777981200
-2.74281029184172
-1.03132847470565
-2.31307144067505
-3.96004529921652
-2.91476805441279
-4.17120636457184
-2.23074207757730
-1.72994730795879
-3.96004529921652
-4.15097181825370
-3.48623289970543
-4.36976041325758
-3.57682169235408
-3.42325813585149
-2.41659946706424
-3.29961250849772
-4.38521410024798
-4.35309233085947
2.78405846254817
-4.15097181825370
-4.29025362886065
-3.16870434402094
-4.40972671776261
-3.71747407174912
-4.26341799449035
-4.26027486762425
-4.26027486762425
-4.41131255826807
-4.40972671776261
-4.35107893199028
-1.36271543923183
-3.61319521005667
-3.96004529921652
-4.36976041325758
-2.51751298008914
-4.08542648788392
-4.15097181825370
-4.37789073103739
-4.19063396232077
-3.55461024641930
-3.57682169235408
-2.90491111545076
-4.34052776850280
-3.39911001335058
-3.33329479053297
-1.39072474844750
-0.252014784530295
-4.15097181825370
-1.59667912986194
-3.97615621396798
-1.03132847470565
-4.33832070197700
-2.99246156016934
-4.22968409187742
-2.04899615323952
-3.84521527403659
-3.75061979517482
-1.17750782991006
-1.32045939083757
-3.07739749152365
-4.41486412699633
-4.03769485812463
-4.18295975704951
-2.23074207757730
-3.85126341575189
-3.98673543408844
-3.07739749152365
-2.15891521229695
-2.04899615323952
-4.30403258662503
-3.53964122608227
0.254306960897584
-3.78295857003130
-3.68352139975419
-2.57244631488384
-2.67989213876558
-4.38521410024798
-3.25678340224135
-4.08542648788392
-0.0864686636645579
-2.93438509850854
-4.06196414728888
-4.29025362886065
-2.62657270110932
-1.04609166096855
-2.71149646604611
-4.19063396232077
-4.38521410024798
-3.50165381124123
-3.75715210603165
-2.67989213876558
-4.33380973509709
-1.79537097415338
-1.24938708465843
-2.04899615323952
-3.84521527403659
-4.32916965644610
-3.64876177919004
-3.96004529921652
-4.08542648788392
-2.12256602742939
0.202367529672656
-3.68352139975419
-4.31700459582017
-4.33093378698627
-0.557659840942368
-2.73240462785262
0.254306960897584
-4.19063396232077
-3.34163466618486
-3.61319521005667
-2.51751298008914
-3.46285944783097
-3.03053364242117
-1.43249662770022
-3.69719930238047
-3.19546697988614
-4.40234251646443
-4.05235326545149
-1.82131449503183
-3.92695196525883
-4.41475090544072
-4.39743999296150
-1.97426427310997
-3.46285944783097
-4.04261327184302
-2.73240462785262
0.607993762567282
-3.41524103962729
-3.07739749152365
-3.25678340224135
0.789678854817464
-3.03053364242117
-3.12345439205691
-3.10512846567191
-3.75061979517482
-0.0864686636645579
-2.84509164488044
-4.27566772252706
-2.17096705136726
-0.651758486733252
-3.68352139975419
-3.64876177919004
4.25349567567129
-4.11691809112068
-3.59146793326343
-4.34052776850280
-3.42325813585149
-3.42325813585149
-2.74281029184172
-3.51694561100595
-4.07144591735521
-3.29961250849772
-2.04899615323952
-4.08079857565045
-4.27566772252706
-1.92379746083489
-2.67989213876558
-4.17120636457184
-2.28971015521811
-2.28971015521811
-3.24812074716177
-4.36082314690854
-2.40522546479207
-3.09591708556526
-4.27566772252706
-2.23074207757730
1.74652123022171
-4.27566772252706
-3.89269662536147
-3.26541377937816
-1.59667912986194
-4.35259973418009
-4.39264300220324
-4.39743999296150
-4.13844375514958
-3.84521527403659
-3.29961250849772
-3.82687718123408
-4.01261862039114
-4.36082314690854
-4.36976041325758
-4.01261862039114
-4.40643809139813
-0.317329450479061
-4.01261862039114
-3.07739749152365
-4.29025362886065
-2.73240462785262
-4.12993032336633
-4.24407506415221
-4.06196414728888
-4.27566772252706
-4.14265205412706
-3.80197449963196
-3.12345439205691
-1.85998769177875
-4.41251255599583
-2.57244631488384
-3.67663403152690
-3.81449039631856
-4.39264300220324
-4.41220839555787
-3.53964122608227
-3.46285944783097
-3.03053364242117
-2.17096705136726
-4.37789073103739
-3.66276246124401
-3.63463198536500
-3.67663403152690
-3.53210829899960
-2.73240462785262
-3.57682169235408
-3.53210829899960
-4.40407758026622
-4.15916247060926
-4.10808187990974
-2.62657270110932
-4.11251612448659
-4.40047834089156
-3.78295857003130
-4.08079857565045
-4.24737958073216
-4.04140561546776
-2.85514225149908
-3.07739749152365
-4.21647692557297
-3.12345439205691
-3.90424418376500
-1.46018315748820
-4.32916965644610
-4.41220839555787
-4.41015254237576
-4.39823081010020
-3.15070119706364
-3.61319521005667
-3.81449039631856
-4.26027486762425
-4.19817905582096
-4.05235326545149
-3.63463198536500
-3.93254821577537
-4.16722401119375
-4.12993032336633
-3.56204633967366
-4.30403258662503
-4.15097181825370
-2.90491111545076
-4.39743999296150
-4.41481173752831
-3.53964122608227
-4.37789073103739
-4.07144591735521
-4.36976041325758
-3.95461043841383
-3.91566263039745
-2.73240462785262
-2.28971015521811
-3.25678340224135
-1.89837038704074
-4.40234251646443
-4.34217023486779
-4.40643809139813
-2.57244631488384
-3.51694561100595
-1.69030577292881
-4.41081622270902
-3.91566263039745
-1.59667912986194
-4.38521410024798
-2.17096705136726
-4.41081622270902
-2.99246156016934
-4.32196745389885
-4.24407506415221
0.881731823796388
-4.41475090544072
-4.25709946281538
-3.84521527403659
-3.99197662723452
-4.19442264804225
-4.33093378698627
-4.23396784675576
-1.03132847470565
-4.32916965644610
-4.17120636457184
-2.73240462785262
-4.35893885981043
0.518361639296024
-3.00202799764645
-3.34163466618486
-4.27566772252706
-4.40972671776261
-3.78295857003130
-4.35259973418009
-4.26960741439424
-4.41220839555787
-3.50165381124123
-1.66371669319497
-4.36082314690854
-3.57682169235408
-3.53964122608227
-3.61319521005667
-4.03769485812463
-4.10361535739011
-1.52883461795968
-3.68352139975419
-3.42325813585149
-4.21647692557297
-4.38521410024798
-3.46285944783097
-4.22706831211095
-4.40972671776261
-4.12993032336633
-4.41220839555787
-4.34903325517832
-1.92379746083489
-4.40643809139813
-2.51751298008914
1.21980404627368
-3.46285944783097
-2.93438509850854
-3.61319521005667
-3.54714187522217
-4.28740100347947
-4.03769485812463
-4.22706831211095
-3.71747407174912
-4.30403258662503
-3.02106403877237
-3.07739749152365
-3.64876177919004
-2.83500876031902
-0.414333111119145
-4.10808187990974
-1.66371669319497
-4.15916247060926
-3.28257769982348
-4.27791850976798
-4.40698558018646
-4.29025362886065
-3.75061979517482
-2.70099396822870
-2.98286284474947
-2.73240462785262
-3.76365213894572
-2.73240462785262
-3.68352139975419
-3.96004529921652
-1.59667912986194
-1.32045939083757
-4.15097181825370
-4.40972671776261
-4.06196414728888
-4.17120636457184
-3.50165381124123
-4.08542648788392
-2.40522546479207
-0.881921325224358
-2.77383361615241
-2.09817184780384
-4.29586204579471
-3.61319521005667
-4.24407506415221
0.0823052514780683
-4.26027486762425
-4.21288190750811
-2.78411016837043
-3.28257769982348
-4.40643809139813
-2.23074207757730
-2.37090979031896
-4.40898259132835
-3.81449039631856
-3.60598506240169
-4.20925461150047
-4.23053421840474
-3.50165381124123
-3.97615621396798
-4.23053421840474
-4.35107893199028
-2.17096705136726
-3.68352139975419
-4.11691809112068
-3.03997096812720
-3.56204633967366
-3.76365213894572
-2.11038507658800
-4.40972671776261
-3.20432330262233
-4.40549284971136
-3.29961250849772
-4.19063396232077
-3.90996954605261
-4.00236217969837
-3.47847402702338
-3.69037649003871
-4.40301166942794
-4.30403258662503
-4.34052776850280
-4.27566772252706
-4.37103788709702
-3.68352139975419
-4.12128777981200
-4.40972671776261
-4.08542648788392
-4.41475090544072
-3.99197662723452
-1.66371669319497
-2.40522546479207
-2.63730114452611
-3.33329479053297
-3.07739749152365
-4.09002212217462
-3.61319521005667
1.35410089722934
-2.64799731000013
-1.59667912986194
-3.75061979517482
-1.70355189588157
-4.20925461150047
-4.41220839555787
-3.40719166546032
-4.29025362886065
-4.32440046602403
-4.27791850976798
-3.81449039631856
-2.98286284474947
-4.12993032336633
-1.10482162659247
-3.68352139975419
-2.12256602742939
-3.01156215718079
-3.98146196299960
-3.61319521005667
-3.78295857003130
-3.93254821577537
-4.22706831211095
-2.34787128428970
-4.19063396232077
-3.98146196299960
-4.27566772252706
-4.20925461150047
-4.41406562104668
-4.01261862039114
-3.93254821577537
-3.34163466618486
-3.54714187522217
-4.40716037255657
-4.34052776850280
-2.95387303083322
-3.64876177919004
-4.05235326545149
-4.06196414728888
-3.01156215718079
-4.10361535739011
-4.40234251646443
-4.26264731904035
-4.17120636457184
-4.39173052088935
-3.84521527403659
-4.41412123680081
-2.88510040369839
-2.72196668592075
-1.46018315748820
-4.22706831211095
-4.38346439755120
-4.39743999296150
-3.64876177919004
-3.90424418376500
-4.37632922336697
-2.62657270110932
-4.09911655692772
-1.46018315748820
-3.03053364242117
-4.16722401119375
-3.38284987530279
-3.12345439205691
-2.93438509850854
-3.25678340224135
-2.28971015521811
-2.95387303083322
-3.46285944783097
-3.75061979517482
-3.81449039631856
-1.46018315748820
-1.87281420147551
-4.28451610015553
-4.35107893199028
-4.36082314690854
-3.78295857003130
-1.50147086759939
-0.510174765819547
-2.83500876031902
-3.07739749152365
-1.17750782991006
-1.39072474844750
-4.24407506415221
-4.03274416646347
-3.78295857003130
-2.67989213876558
-3.35821758366034
-4.39743999296150
-3.92132343679953
-1.79537097415338
-3.55461024641930
-1.98680028132182
-2.73240462785262
-4.23053421840474
-2.46177269672522
-4.08542648788392
-3.39099608329807
-4.01261862039114
-4.38624824573705
-4.36976041325758
-2.23074207757730
-3.90424418376500
-3.25678340224135
-0.651758486733252
-3.96004529921652
-2.72196668592075
-3.32492263693831
-3.25678340224135
-2.46177269672522
-3.55461024641930
-2.98286284474947
-3.61319521005667
-3.61319521005667
-4.28451610015553
-3.29961250849772
-1.65037373641390
-1.52883461795968
-1.66371669319497
-3.93811218834914
-2.93438509850854
-2.99246156016934
-3.16870434402094
-3.61319521005667
-4.07613838547421
-3.29961250849772
-3.71747407174912
-2.73240462785262
-4.02274594931284
-2.46177269672522
-0.00248518037785573
-3.12345439205691
-3.34163466618486
-3.21314734741576
-3.34163466618486
-3.44711575686749
0.254306960897584
-3.64876177919004
-3.37467138936474
-2.49531370057188
-1.46018315748820
-3.28257769982348
-2.88510040369839
-3.12345439205691
-3.39099608329807
-1.52883461795968
-3.84521527403659
-4.41475090544072
-4.19817905582096
-2.66929280711987
-3.67663403152690
-3.83302215677769
-3.79566813437451
-3.21314734741576
-3.34163466618486
-3.29961250849772
-4.33832070197700
-3.65577825918841
-3.13256893833525
-1.36271543923183
-3.81449039631856
-3.29961250849772
-4.09911655692772
-3.71747407174912
-4.35107893199028
-3.46285944783097
-3.16870434402094
-2.78411016837043
-3.07739749152365
-3.64171302124891
-3.85126341575189
-4.37789073103739
-1.39072474844750
-4.08542648788392
-3.83302215677769
-1.85998769177875
-3.87513320318541
-3.99197662723452
-2.83500876031902
-2.62657270110932
-4.15097181825370
-2.23074207757730
-3.61319521005667
-3.81449039631856
-3.35821758366034
-2.61581197974977
-2.98286284474947
-3.21314734741576
-1.61015119841408
-3.21314734741576
-2.17096705136726
-3.84521527403659
-3.84521527403659
-2.23074207757730
-4.10808187990974
-2.51751298008914
-1.24938708465843
0.881731823796388
-2.98286284474947
-2.17096705136726
-4.40698558018646
-2.17096705136726
-1.75621360826493
-3.81449039631856
-2.58333614801448
-4.03274416646347
-1.85998769177875
-2.12256602742939
-3.46285944783097
-3.07739749152365
-3.14165120667083
-3.57682169235408
-2.62657270110932
-2.26621975799009
-4.08542648788392
-4.27566772252706
-2.89502189854596
1.45099555762360
-4.32916965644610
-3.90424418376500
-2.28971015521811
-3.77011989391701
-3.33329479053297
-2.11038507658800
-3.21314734741576
-0.729286381466176
-0.494281851559736
-3.50165381124123
-2.88510040369839
-4.20925461150047
-3.46285944783097
-1.17750782991006
-3.61319521005667
-1.46018315748820
-4.04749940761864
-3.87513320318541
-2.17096705136726
-3.43124295413293
-3.57682169235408
-3.81449039631856
-2.57244631488384
3.00124929184413
-3.66971438535684
-3.96004529921652
-3.21314734741576
-2.28971015521811
-3.29961250849772
-1.56963815892934
-4.06196414728888
-2.67989213876558
-4.10808187990974
-4.03769485812463
-1.98680028132182
-3.53964122608227
-2.67989213876558
-3.81449039631856
-3.93254821577537
-2.76352478599161
-3.85126341575189
-3.28257769982348
-0.806007327629879
-3.29961250849772
-3.68352139975419
-1.85998769177875
-4.40322618733671
-4.40643809139813
-2.19497389567958
-3.38284987530279
-1.66371669319497
-4.10808187990974
-3.78295857003130
-3.00202799764645
-1.98680028132182
-2.92459271543205
-3.34163466618486
-3.25678340224135
-3.18657837920717
-4.15097181825370
-4.20925461150047
-2.62657270110932
-3.38284987530279
-1.47397800546803
-3.21314734741576
-2.11038507658800
-4.41475090544072
-3.47068287639856
-1.59667912986194
-0.573423643431105
-0.986845248260337
-3.61319521005667
-4.20559503755007
-3.57682169235408
-4.26027486762425
-4.34270255708584
-3.57682169235408
-0.729286381466176
-4.33093378698627
-3.89848654353462
-4.40643809139813
-3.56204633967366
-4.02776119685954
-4.22706831211095
-3.47847402702338
-4.40301166942794
-3.94914329966837
-2.73240462785262
-4.08542648788392
-3.93254821577537
-3.61319521005667
-2.46177269672522
-3.21314734741576
-3.60598506240169
-4.35893885981043
-0.744695126584454
-3.75061979517482
-4.15916247060926
-2.34787128428970
-4.23053421840474
-2.34787128428970
-4.34484506772610
-4.41481173752831
-2.37090979031896
-4.27566772252706
-2.61581197974977
-3.21314734741576
-4.12128777981200
-3.68352139975419
-4.08542648788392
-3.15971890951367
-3.68352139975419
-4.12993032336633
0.881731823796388
-4.34484506772610
-3.57682169235408
-4.22706831211095
-4.36976041325758
-1.19194823674527
-3.66971438535684
-4.24407506415221
-3.61319521005667
-4.19063396232077
-3.78932949117429
-4.39743999296150
-4.30669154434959
-4.40469806755966
-2.17096705136726
-3.38284987530279
-4.08542648788392
-3.46285944783097
-3.93254821577537
-4.41481173752831
-4.39743999296150
-1.55606925654889
-4.32916965644610
-4.16320937987289
-3.35821758366034
-4.34052776850280
-2.48416564389909
-4.29861783734758
-4.40972671776261
-4.41481173752831
-3.13256893833525
-3.98673543408844
-1.66371669319497
-3.53964122608227
-2.63730114452611
-3.71747407174912
-4.40234251646443
-2.92459271543205
-4.36082314690854
-2.34787128428970
-4.29025362886065
-3.57682169235408
-1.34866236770985
-3.73082919494770
-4.25065181936933
-2.98286284474947
-2.91476805441279
-3.17765750058544
-2.24260024899100
-4.10808187990974
-3.68352139975419
-4.35259973418009
-4.15097181825370
-4.40489669525296
-4.34052776850280
-2.52856420293362
-3.71747407174912
-3.64876177919004
-4.08542648788392
-3.01156215718079
-4.19063396232077
-4.16722401119375
-3.96004529921652
-4.36976041325758
-4.22706831211095
-4.29025362886065
-4.22706831211095
-4.08542648788392
-4.01261862039114
-3.99197662723452
-3.07739749152365
-2.40522546479207
-3.96004529921652
-4.36267515606389
-4.20925461150047
-3.61319521005667
-1.51516888175092
-0.169645198382038
-3.25678340224135
-4.06196414728888
-3.29961250849772
-4.36449488727646
-3.75061979517482
-4.09002212217462
-4.40234251646443
-4.12128777981200
-2.93438509850854
-1.79537097415338
-3.77655537094554
-4.12993032336633
-4.11251612448659
-3.91566263039745
-3.15971890951367
-3.50165381124123
-4.27566772252706
-3.97615621396798
-4.03769485812463
-3.75061979517482
-2.89502189854596
-3.12345439205691
-4.39743999296150
-4.36082314690854
-2.62657270110932
-1.46018315748820
-3.84521527403659
-3.00202799764645
-4.08542648788392
-3.46285944783097
-3.75061979517482
-3.93254821577537
-4.19063396232077
-3.93254821577537
-1.88560843322951
-3.87513320318541
-4.34217023486779
-3.75715210603165
-3.69037649003871
-4.41481173752831
-4.29025362886065
-2.28971015521811
-4.41406562104668
-3.07739749152365
-3.71747407174912
-4.10808187990974
-3.64171302124891
-3.93254821577537
-4.04261327184302
-2.78411016837043
-2.93438509850854
-4.08889391687668
-3.81449039631856
-2.52856420293362
-4.22706831211095
-4.36082314690854
-4.39293697118932
-4.08542648788392
-3.38284987530279
-3.50165381124123
-3.50165381124123
-4.20925461150047
-2.73240462785262
-2.07364855640722
-1.32045939083757
-4.40568353229693
-1.56963815892934
-3.34163466618486
-4.41028760920720
-4.17120636457184
-2.81474615736789
-4.39173052088935
-3.07739749152365
-4.07144591735521
-3.72416777231979
-4.39823081010020
-4.41220839555787
-4.24407506415221
-3.29961250849772
-3.87513320318541
-2.62657270110932
-4.21199205544213
-4.40972671776261
-4.17120636457184
-4.35507345178589
-3.78295857003130
-1.10482162659247
-2.78411016837043
-2.95387303083322
-3.42325813585149
-2.78411016837043
-3.42325813585149
-3.03053364242117
-4.41461012476397
1.16273242214849
-3.83913485437852
-4.15097181825370
-1.72994730795879
-3.64876177919004
-4.15508328340287
-3.16870434402094
-3.21314734741576
-4.41220839555787
-2.67989213876558
-2.62657270110932
-3.50165381124123
-3.75061979517482
-1.91110006290920
-1.66371669319497
-3.29961250849772
-4.39949783619098
-3.87513320318541
-2.83500876031902
-2.11038507658800
-3.96004529921652
-3.89269662536147
-3.61319521005667
-2.18298661249480
-2.17096705136726
-2.23074207757730
-3.96004529921652
-4.20925461150047
-0.333577422109331
-3.74405520637522
-3.50165381124123
3.22166791541698
-2.11038507658800
-3.84521527403659
-3.42325813585149
-2.88510040369839
-2.28971015521811
-4.26027486762425
-3.99718554243783
-3.12345439205691
0.518361639296024
-4.02274594931284
-3.16870434402094
1.06825860746190
-2.89502189854596
-3.55461024641930
-4.39173052088935
-3.67663403152690
-3.59874263680394
-3.53964122608227
-0.957028374249617
-4.01261862039114
-4.37904654070165
-3.25678340224135
-4.20925461150047
-3.25678340224135
-4.41015254237576
-4.41488423852158
-3.75061979517482
-3.25678340224135
-3.15971890951367
-2.11038507658800
-4.29307397629907
-4.34052776850280
-2.62657270110932
-4.41481173752831
-3.55461024641930
-3.44711575686749
-4.16320937987289
-1.59667912986194
-3.81449039631856
-2.93438509850854
-4.39293697118932
-4.20925461150047
-1.32045939083757
-4.41381956392205
-3.03053364242117
-4.07613838547421
-4.41220839555787
-3.10512846567191
-2.46177269672522
-4.40643809139813
-3.59874263680394
-3.96004529921652
-4.41475090544072
-4.41166538437611
-2.57244631488384
-4.26027486762425
-3.93254821577537
-4.40698558018646
-4.41481173752831
-2.62657270110932
-3.93254821577537
-3.78295857003130
-4.07613838547421
-3.78295857003130
-2.78411016837043
-4.03769485812463
-4.39264300220324
-3.66971438535684
-3.90996954605261
-4.10808187990974
-3.03053364242117
-0.881921325224358
-3.73082919494770
-3.61319521005667
-2.40522546479207
-4.40698558018646
-3.86326286535419
-4.41028760920720
-4.41251255599583
-3.75061979517482
-3.89269662536147
-4.03769485812463
-4.40322618733671
-3.32492263693831
-4.41251255599583
-4.05235326545149
-4.10808187990974
-3.97615621396798
-3.50165381124123
-3.28257769982348
-4.39173052088935
-1.24938708465843
-1.98680028132182
-4.08542648788392
-1.70355189588157
-3.75061979517482
-4.41475090544072
-3.61319521005667
-3.96004529921652
-2.04899615323952
-4.36082314690854
-2.34787128428970
-3.87513320318541
-1.62359098902346
-2.23074207757730
-3.64876177919004
-3.59146793326343
-3.53964122608227
-4.06196414728888
-3.93254821577537
-4.26027486762425
-4.20925461150047
-4.26264731904035
-4.26027486762425
-3.03053364242117
-2.34787128428970
-3.64876177919004
-0.103168526493593
-4.34903325517832
-2.40522546479207
-3.44711575686749
-2.28971015521811
-4.31127701735186
-3.93254821577537
-4.17907423749972
-4.38521410024798
-3.25678340224135
-4.15916247060926
-0.573423643431105
-2.92459271543205
-4.15916247060926
-4.33380973509709
-4.15916247060926
-4.40301166942794
-4.40643809139813
-2.41659946706424
-3.77655537094554
-4.34903325517832
-3.95461043841383
-3.12345439205691
-3.87513320318541
-3.94914329966837
-3.31651820540088
-3.93254821577537
-4.40234251646443
-4.41220839555787
-4.40568353229693
-3.44711575686749
-4.41015254237576
-4.08542648788392
-4.30403258662503
-4.36267515606389
-3.78295857003130
-3.03053364242117
-3.87513320318541
-4.40913354837525
-4.36222228492316
-4.40301166942794
-1.98680028132182
-4.24656917974350
-4.20925461150047
-2.92459271543205
-3.71747407174912
-4.38791750233284
-4.34052776850280
-2.50642947930189
-4.36976041325758
-4.39823081010020
-4.33093378698627
-3.90424418376500
-4.38922078646111
-3.93254821577537
-4.38521410024798
-4.22706831211095
-4.36082314690854
-4.28740100347947
-3.53964122608227
-4.26264731904035
-3.25678340224135
-3.93254821577537
-3.42325813585149
-2.46177269672522
-3.91566263039745
-2.52856420293362
-3.85727927952443
-4.38658194026180
-4.40234251646443
-4.34052776850280
-3.87513320318541
-2.78411016837043
-3.57682169235408
-4.37473543775377
-4.41331006692180
-4.41381956392205
-2.83500876031902
-4.10808187990974
-4.15916247060926
-4.08542648788392
-4.22706831211095
-4.32916965644610
-3.87513320318541
-4.05235326545149
-4.35107893199028
-2.78411016837043
-2.98286284474947
-3.98673543408844
-4.06196414728888
-1.72994730795879
-4.41220839555787
-3.99197662723452
-3.99718554243783
-1.17750782991006
-4.24407506415221
-4.31700459582017
-4.27566772252706
-4.16722401119375
-4.17120636457184
-3.57682169235408
-2.56152420381044
-3.34994226389399
-3.12345439205691
-4.31700459582017
-3.96004529921652
-4.33380973509709
-3.96004529921652
-3.87513320318541
-4.37632922336697
-3.12345439205691
-2.11038507658800
-4.41427940022855
-4.26027486762425
-4.41412123680081
-4.20925461150047
-3.25678340224135
-4.19063396232077
-3.42325813585149
-2.51751298008914
-3.29961250849772
-4.32440046602403
-2.98286284474947
-3.38284987530279
-3.46285944783097
-4.37789073103739
-4.39173052088935
-4.37103788709702
-4.38521410024798
-4.40716037255657
-3.77011989391701
-4.12993032336633
-4.41260789728862
-3.37467138936474
-3.96004529921652
-4.39823081010020
-4.19442264804225
-4.06196414728888
-4.41388312478391
-4.38521410024798
-4.29025362886065
-2.93438509850854
-4.41015254237576
-4.29861783734758
-4.15097181825370
-4.19063396232077
-4.41220839555787
-2.51751298008914
-4.12993032336633
-4.08542648788392
-4.26027486762425
-4.01261862039114
-3.02106403877237
-3.14165120667083
-3.46285944783097
-4.41297512107659
-3.05874878571096
-0.881921325224358
-4.37789073103739
-3.90424418376500
-2.73240462785262
-4.24407506415221
-3.87513320318541
-2.46177269672522
-2.39381918457713
-4.35107893199028
-2.93438509850854
-3.82687718123408
-4.39264300220324
-3.57682169235408
-3.62037307976888
-4.37789073103739
-4.41288772489154
-4.34052776850280
-2.04899615323952
-3.96004529921652
-3.90424418376500
-3.90424418376500
-2.11038507658800
-2.78411016837043
-3.61319521005667
-4.22706831211095
-4.36082314690854
-2.59419370320234
0.482734735586903
-2.73240462785262
-4.19063396232077
-3.84521527403659
-1.17750782991006
-3.68352139975419
0.844813802376512
-3.68352139975419
0.289094638094713
-4.03274416646347
-1.99930401159090
-3.53964122608227
-3.38284987530279
-4.35259973418009
-3.93254821577537
-2.78411016837043
-3.12345439205691
-2.17096705136726
-1.26366610177979
0.881731823796388
-0.494281851559736
-4.03769485812463
-0.00248518037785573
-3.03053364242117
-3.57682169235408
-1.88560843322951
-3.93254821577537
-2.99246156016934
-1.79537097415338
-2.23074207757730
-3.03053364242117
-2.87514663090806
-3.07739749152365
-1.63699850169006
-3.07739749152365
-2.93438509850854
-3.04937601589047
-3.01156215718079
-2.46177269672522
-3.07739749152365
-1.11942342314152
-4.06196414728888
-2.04899615323952
-2.88510040369839
-3.98146196299960
-2.83500876031902
-2.23074207757730
-2.78411016837043
-3.21314734741576
-2.40522546479207
-1.10482162659247
-3.14165120667083
-2.73240462785262
-4.03769485812463
-3.18657837920717
-3.56204633967366
1.45099555762360
-4.41432707087494
-4.40234251646443
0.789678854817464
-1.72994730795879
-3.29961250849772
-1.98680028132182
-3.61319521005667
-3.84521527403659
-3.38284987530279
-1.36271543923183
1.35410089722934
-3.29961250849772
-2.78411016837043
-3.16870434402094
-1.33457701824509
1.33481879897880
-2.28971015521811
-0.169645198382038
-2.88510040369839
-3.38284987530279
-3.57682169235408
-3.84521527403659
-4.01261862039114
-3.44711575686749
-3.47847402702338
-3.42325813585149
-4.24407506415221
-4.40698558018646
-4.29025362886065
-2.46177269672522
-3.59146793326343
-3.78295857003130
-3.50165381124123
-4.39173052088935
-3.93811218834914
-2.19497389567958
-3.95461043841383
-4.41406562104668
-2.17096705136726
-4.01261862039114
-4.02776119685954
-4.10361535739011
-3.32492263693831
-0.333577422109331
-2.51751298008914
-1.72994730795879
-4.01769842382338
-4.38922078646111
-3.50165381124123
-4.04261327184302
-1.39072474844750
-3.39099608329807
-4.34052776850280
-3.78295857003130
-4.31700459582017
-4.30403258662503
-3.89848654353462
-3.81449039631856
-3.25678340224135
-4.38238158639205
-3.14165120667083
-1.46018315748820
-3.75061979517482
-4.41361273482424
-3.84521527403659
-4.39823081010020
-3.77655537094554
-1.52883461795968
-4.41481173752831
-3.78295857003130
-4.39173052088935
-0.881921325224358
-3.34163466618486
-4.03769485812463
-2.87514663090806
-4.15407425472090
-3.78295857003130
-3.93254821577537
-0.729286381466176
-4.01769842382338
-3.64876177919004
-4.24656917974350
-3.07739749152365
-1.66371669319497
-3.01156215718079
-1.50147086759939
-1.52883461795968
-1.96169598695536
-3.35821758366034
-3.93254821577537
-3.42325813585149
-4.32621326223428
-3.45500374132062
-3.96004529921652
-2.07364855640722
-3.42325813585149
-2.23074207757730
-4.26341799449035
-4.03769485812463
-3.06808927758869
-2.28971015521811
-2.78411016837043
-4.19063396232077
0.0823052514780683
-4.12128777981200
-3.42325813585149
-4.41481173752831
-4.10808187990974
-4.10808187990974
-3.93254821577537
-4.33552519996719
-4.15097181825370
-4.33608135750843
-3.59874263680394
-3.93254821577537
-4.06196414728888
-4.35107893199028
-4.38759175291583
-4.06196414728888
-3.61319521005667
-3.78295857003130
-3.68352139975419
-3.50165381124123
-1.92379746083489
-3.53964122608227
-4.39823081010020
-1.98680028132182
-3.78295857003130
-4.33093378698627
-4.26027486762425
-4.01261862039114
-3.53210829899960
-4.12993032336633
-4.41481173752831
-3.81449039631856
-1.32045939083757
-1.52883461795968
-3.57682169235408
-2.46177269672522
-4.26027486762425
-3.29961250849772
-2.67989213876558
2.25520298926966
-1.85998769177875
-1.72994730795879
-4.26027486762425
-2.67989213876558
-2.32470366648937
-4.08542648788392
1.84664368489285
-4.12993032336633
-1.52883461795968
-4.10808187990974
-4.36976041325758
-4.24073826962950
-3.96004529921652
-4.37310937419781
-4.06196414728888
-3.42325813585149
-4.36082314690854
-2.88510040369839
-3.64876177919004
-3.30808149592068
-3.87513320318541
-3.75061979517482
-3.57682169235408
-4.03769485812463
-3.90424418376500
-4.36803751587331
-3.33329479053297
-3.02106403877237
-4.17120636457184
-3.87513320318541
-4.03769485812463
-4.05717484534157
-3.38284987530279
-4.13420317822934
-3.16870434402094
-3.64876177919004
-3.68352139975419
-4.36976041325758
-3.46285944783097
-3.46285944783097
-4.41475090544072
-4.40643809139813
-4.26027486762425
-4.09458547852255
-4.36628234054627
-4.39743999296150
-4.41406562104668
-3.84521527403659
-4.03769485812463
-4.32916965644610
-3.96004529921652
-3.98673543408844
-4.35259973418009
-3.96004529921652
-4.35107893199028
-4.19063396232077
-3.53964122608227
-4.36976041325758
-1.92379746083489
-3.93254821577537
-3.57682169235408
1.84664368489285
0.429536464593988
-2.23074207757730
-3.96004529921652
-4.41472707011753
-1.03132847470565
-4.08542648788392
-1.85998769177875
-2.78411016837043
-3.72416777231979
-3.03997096812720
-4.20925461150047
-3.50165381124123
-2.40522546479207
-1.52883461795968
-0.912060978662768
-0.494281851559736
-3.64876177919004
-3.50165381124123
-2.64799731000013
-2.33630361436092
-1.10482162659247
-2.08592634107692
-0.881921325224358
0.271684660524765
-1.26366610177979
-1.89837038704074
-1.27791284095839
-0.729286381466176
-3.29961250849772
-1.67702737203327
-3.70398983677945
-0.790727694282675
-2.51751298008914
-1.89837038704074
-2.23074207757730
-2.66929280711987
-3.87513320318541
-2.28971015521811
-1.79537097415338
-2.46177269672522
-3.75715210603165
-4.34052776850280
-3.56945015498526
-1.39072474844750
-2.62657270110932
-0.414333111119145
-4.24407506415221
-3.91566263039745
0.167902631903215
-3.45500374132062
-4.17120636457184
-3.80824858694664
-2.89502189854596
0.429536464593988
-1.84712890413921
-3.07739749152365
-4.23053421840474
-3.84521527403659
-2.73240462785262
-2.57244631488384
-1.46018315748820
-3.02106403877237
-3.00202799764645
-3.34163466618486
-4.17120636457184
-0.494281851559736
0.0823052514780683
-1.33457701824509
-2.48416564389909
-2.73240462785262
-4.36082314690854
0.0993601716775607
-0.573423643431105
-3.03053364242117
-3.99197662723452
-3.98673543408844
-4.32916965644610
-2.93438509850854
-2.62657270110932
-3.09591708556526
-3.68352139975419
-4.08542648788392
-3.34163466618486
-4.41220839555787
0.518361639296024
-3.90424418376500
-3.73745833963284
-3.29961250849772
-3.24812074716177
1.16273242214849
-3.38284987530279
-3.96544788207644
-2.86516058017495
-3.96004529921652
-4.32680120020645
-4.12128777981200
-3.21314734741576
4.97769353478917
-4.10808187990974
-4.35702229476955
-2.83500876031902
-2.17096705136726
-2.78411016837043
-4.15097181825370
-2.34787128428970
-3.67663403152690
-4.06196414728888
-4.30931822413139
-3.68352139975419
-4.15097181825370
-4.19063396232077
-3.22193911426641
-3.56945015498526
-4.21288190750811
-4.26027486762425
4.01855197785244
-3.03053364242117
-4.30134135095769
-4.15097181825370
-4.12993032336633
-3.29961250849772
-3.89848654353462
-4.28159891888881
-2.13471470032801
-3.01156215718079
-4.06672117129343
-4.04140561546776
-3.55461024641930
-2.67989213876558
-4.01261862039114
0.341518238461175
-4.00236217969837
-3.57682169235408
-3.32492263693831
-2.34787128428970
-2.11038507658800
-3.75061979517482
-4.13844375514958
-3.43919549447159
-4.08542648788392
-3.42325813585149
-1.50147086759939
0.0823052514780683
-4.15097181825370
1.74652123022171
-3.75061979517482
-3.98673543408844
-3.87513320318541
-3.79566813437451
0.429536464593988
-4.40142656764938
-1.79537097415338
-2.78411016837043
-2.98286284474947
-1.66371669319497
0.590002782027491
-2.40522546479207
-1.03132847470565
-0.0193464329207348
-4.09458547852255
-3.49395949444472
-3.07739749152365
-3.81449039631856
-2.28971015521811
-1.24938708465843
-3.46285944783097
-1.24938708465843
-2.66929280711987
-4.35702229476955
-3.29961250849772
-3.34163466618486
-3.61319521005667
-3.27401187857220
-2.28971015521811
-1.55606925654889
-4.02776119685954
-3.50165381124123
-2.70099396822870
-4.13844375514958
-0.430387415092800
-1.24938708465843
-1.32045939083757
-3.98673543408844
-3.62751867153833
-3.12345439205691
-3.13256893833525
-4.37789073103739
0.789678854817464
-4.37789073103739
1.54869716658708
-3.25678340224135
-3.53964122608227
-3.64876177919004
-4.40972671776261
-0.333577422109331
-3.87513320318541
-4.32916965644610
2.35936018678692
-2.88510040369839
-4.41475090544072
-4.41297512107659
-4.32916965644610
-1.17750782991006
-4.41475090544072
-2.23074207757730
-4.35259973418009
-2.34787128428970
-3.07739749152365
-3.65577825918841
-3.38284987530279
-4.15097181825370
-2.88510040369839
-3.84521527403659
-3.93254821577537
-4.41406562104668
-2.14683109528386
-4.08542648788392
-2.98286284474947
-4.35702229476955
-4.36267515606389
-4.24407506415221
-4.17120636457184
-4.31191262597042
-4.36803751587331
-4.40322618733671
-4.22706831211095
-3.29961250849772
-3.82687718123408
-1.89837038704074
-4.20190318565690
-2.37090979031896
-4.04749940761864
-0.333577422109331
-2.67989213876558
-3.98673543408844
-3.44711575686749
-2.83500876031902
-3.68352139975419
-2.67989213876558
4.49166716776703
-1.17750782991006
-3.94914329966837
-2.93438509850854
-4.24325671805582
-4.38381398229140
-3.96004529921652
-3.07739749152365
-4.10361535739011
-2.34787128428970
-1.22073221658739
-4.31700459582017
-3.57682169235408
-3.03053364242117
-4.32440046602403
-3.50931585009498
-4.41354122885465
-4.31700459582017
-4.29025362886065
-3.96004529921652
-3.23069860317430
-3.98673543408844
-2.83500876031902
-2.17096705136726
-2.88510040369839
-3.46285944783097
-1.72994730795879
-3.03053364242117
-2.73240462785262
-3.87513320318541
-1.01653301049998
-3.83302215677769
-2.51751298008914
-4.01261862039114
-3.84521527403659
-2.93438509850854
-4.37789073103739
-2.69045919246853
-3.90424418376500
-3.03053364242117
-3.38284987530279
-2.35940667627571
-3.25678340224135
-3.93254821577537
-3.89848654353462
-2.17096705136726
-3.46285944783097
-4.38521410024798
-4.41406562104668
-2.27798109557548
-2.46177269672522
-2.46177269672522
-3.87513320318541
-4.26341799449035
-2.78411016837043
-3.81449039631856
-4.12993032336633
-3.03053364242117
-2.51751298008914
-3.20432330262233
-4.12993032336633
-4.01261862039114
-4.40698558018646
-1.50147086759939
-2.58333614801448
-4.40698558018646
-3.88687442924555
-3.46285944783097
-4.23736919716402
-4.26341799449035
-3.85727927952443
-4.24407506415221
-4.20925461150047
-4.41388312478391
-3.64876177919004
-4.40387100746518
-4.41481173752831
-4.31447474986668
-3.78295857003130
-4.29025362886065
-4.34052776850280
-4.34052776850280
-4.35893885981043
-4.28740100347947
-3.78295857003130
-4.28451610015553
-4.22706831211095
-4.17120636457184
-4.37789073103739
-4.40234251646443
-4.35259973418009
-4.30403258662503
-4.12993032336633
-3.75061979517482
-4.41251255599583
-4.10808187990974
-2.72196668592075
-4.39743999296150
-3.53964122608227
-3.63463198536500
-4.40698558018646
-2.78411016837043
-1.46018315748820
-3.94914329966837
-3.66971438535684
-4.37473543775377
-4.17418713686387
-4.18295975704951
-3.76365213894572
-4.17120636457184
-3.21314734741576
-3.26541377937816
-4.07144591735521
-2.76352478599161
-1.97426427310997
-3.19546697988614
-4.41406562104668
-3.93811218834914
-4.00236217969837
-1.52883461795968
-3.29961250849772
-2.83500876031902
-4.21288190750811
-3.46285944783097
-4.41388312478391
-3.93254821577537
-3.85126341575189
-4.41388312478391
-3.38284987530279
-4.15097181825370
-4.40234251646443
-4.06672117129343
-3.21314734741576
-4.05235326545149
-2.04899615323952
-4.10808187990974
-4.10808187990974
-4.17120636457184
-4.41323061584448
-3.71747407174912
-3.71747407174912
-4.34052776850280
-2.88510040369839
-3.82069992774770
1.64720572411978
-4.25065181936933
-1.80835887356399
-4.22706831211095
-2.46177269672522
-4.38521410024798
-4.31700459582017
-2.62657270110932
-2.77383361615241
-3.60598506240169
-3.93254821577537
-4.27864945967932
-4.39173052088935
-4.19063396232077
-2.17096705136726
-4.31447474986668
-2.97323185138682
-2.32470366648937
-1.52883461795968
-3.96004529921652
-4.10808187990974
-4.09002212217462
-4.09911655692772
-4.27566772252706
-4.06196414728888
-3.86326286535419
-4.33150583474298
-4.28451610015553
-1.36271543923183
-4.33380973509709
-4.41475090544072
-2.73240462785262
-3.91566263039745
-3.57682169235408
-4.24407506415221
-4.09002212217462
-2.78411016837043
-4.34052776850280
-3.96004529921652
-3.29961250849772
-2.88510040369839
-4.08542648788392
-0.651758486733252
-2.62657270110932
-4.40643809139813
-3.66276246124401
-2.73240462785262
-3.64876177919004
-4.09002212217462
-1.32045939083757
-3.93254821577537
-4.20925461150047
-4.06196414728888
-3.16870434402094
-2.25442614246193
-3.81449039631856
-4.12993032336633
-4.26027486762425
-3.75061979517482
-4.37789073103739
-4.41475090544072
-3.09591708556526
-4.07144591735521
-2.83500876031902
-3.86326286535419
-2.40522546479207
-4.10808187990974
-4.34052776850280
-2.02421463830075
-3.38284987530279
-4.40898259132835
-4.06672117129343
-3.38284987530279
-3.12345439205691
-2.04899615323952
-4.35309233085947
0.464969700646496
-2.98286284474947
-3.53964122608227
-3.29961250849772
-2.46177269672522
-2.78411016837043
-3.38284987530279
-3.84521527403659
-4.06196414728888
-3.46285944783097
-3.65577825918841
-2.62657270110932
-3.82069992774770
-2.62657270110932
-4.03769485812463
-3.84521527403659
-1.32045939083757
-3.21314734741576
-3.21314734741576
-2.51751298008914
-3.16870434402094
0.789678854817464
-1.54246807622567
-2.04899615323952
-3.69719930238047
-4.31700459582017
-2.23074207757730
-4.34052776850280
-3.65577825918841
-3.47847402702338
-3.84521527403659
-4.37632922336697
-2.78411016837043
-2.09817184780384
-1.88560843322951
-0.252014784530295
-1.16303514513208
-3.38284987530279
-4.26027486762425
-4.03769485812463
-3.34163466618486
-3.42325813585149
-2.28971015521811
-3.61319521005667
-2.74281029184172
-2.62657270110932
-0.00248518037785573
-2.91476805441279
-4.09002212217462
-3.12345439205691
-3.83302215677769
-4.22706831211095
-3.12345439205691
-4.02274594931284
-3.21314734741576
-0.252014784530295
-3.05874878571096
-3.93254821577537
-2.93438509850854
-2.80456643897818
-3.69719930238047
-3.07739749152365
-3.28257769982348
-2.11038507658800
-4.26027486762425
-2.59419370320234
-2.55056981479427
-4.08542648788392
-3.64876177919004
-1.59667912986194
-2.84509164488044
-4.05717484534157
-4.24407506415221
-3.78295857003130
-2.28971015521811
-2.75318367788805
-4.20559503755007
-4.24407506415221
-3.46285944783097
-2.28971015521811
-0.927082388467820
-4.05717484534157
-4.26027486762425
-4.40568353229693
-3.62751867153833
-4.39173052088935
-4.20925461150047
-1.32045939083757
-3.03997096812720
-3.46285944783097
-3.68352139975419
-3.16870434402094
-4.34052776850280
-3.79566813437451
-2.11038507658800
-1.32045939083757
-3.12345439205691
-4.18681299865652
-4.07144591735521
-3.37467138936474
-3.07739749152365
-4.31700459582017
-4.01261862039114
-3.82687718123408
-4.34052776850280
-2.08592634107692
-3.73745833963284
-4.40234251646443
-3.21314734741576
-4.32916965644610
-4.03769485812463
-2.23074207757730
-3.43919549447159
-2.23074207757730
-4.01261862039114
-3.96004529921652
-3.93811218834914
-3.07739749152365
-4.15097181825370
-4.30134135095769
-4.13844375514958
-3.49395949444472
-2.28971015521811
-3.96004529921652
-2.45052780622413
-3.66276246124401
-3.53210829899960
-2.98286284474947
-3.12345439205691
-4.12128777981200
-4.40489669525296
-3.47847402702338
0.881731823796388
-4.37904654070165
-4.11251612448659
-3.64876177919004
-4.36976041325758
-4.17120636457184
-4.12993032336633
-4.32916965644610
-4.08542648788392
-2.57244631488384
-3.84521527403659
-3.88687442924555
-3.42325813585149
-4.39949783619098
-4.27566772252706
-1.44635603156560
-4.19817905582096
-3.87513320318541
-4.34052776850280
-4.09911655692772
-4.36976041325758
-1.88560843322951
-2.98286284474947
-3.64876177919004
-4.31700459582017
-3.03053364242117
-3.50165381124123
-4.34052776850280
-2.34787128428970
-4.12993032336633
-3.96004529921652
-4.26652884341368
-1.52883461795968
-4.38381398229140
-1.46018315748820
-4.31700459582017
-2.99246156016934
-3.59146793326343
-4.39525303796095
-4.36976041325758
-2.09817184780384
-4.36082314690854
-4.15097181825370
-4.07613838547421
-4.40643809139813
-3.46285944783097
-4.10808187990974
-3.00202799764645
-3.78295857003130
-4.17515644000717
-4.33608135750843
-3.16870434402094
-4.17120636457184
-0.729286381466176
-3.53964122608227
-3.78932949117429
-1.59667912986194
-4.31700459582017
-3.57682169235408
-4.17120636457184
-3.57682169235408
-3.12345439205691
-1.24938708465843
-3.78932949117429
-4.10808187990974
-3.96004529921652
-2.51751298008914
-2.51751298008914
-3.63463198536500
-3.46285944783097
-2.57244631488384
-4.40234251646443
-3.04937601589047
-2.13471470032801
-4.12993032336633
-2.86516058017495
-4.30403258662503
-3.09591708556526
0.698432834407761
-4.10808187990974
-3.93254821577537
-3.51694561100595
-4.06196414728888
-3.69037649003871
-3.32492263693831
-2.73240462785262
-3.41524103962729
-3.50165381124123
-1.58317478336702
-4.38521410024798
-3.61319521005667
-0.0864686636645579
-2.13471470032801
-3.59874263680394
-1.39072474844750
-3.68352139975419
-1.98680028132182
-3.39099608329807
-4.24407506415221
-2.98286284474947
-3.90996954605261
-4.02776119685954
-2.88510040369839
-3.50165381124123
-1.97426427310997
-3.21314734741576
-4.24407506415221
-3.07739749152365
-4.41481173752831
-4.40698558018646
-3.81449039631856
-1.54246807622567
-2.98286284474947
-2.60501898044744
-3.78295857003130
-1.79537097415338
-2.61581197974977
-2.37090979031896
2.25520298926966
-4.38521410024798
-3.53964122608227
-3.89269662536147
-3.85126341575189
-1.87281420147551
-4.41475090544072
-2.31307144067505
-2.57244631488384
-1.44635603156560
-3.53964122608227
-4.36082314690854
-3.23942581413942
-4.08542648788392
-4.08542648788392
-4.27791850976798
-4.27864945967932
-4.37310937419781
-4.40047834089156
-4.16722401119375
-4.41251255599583
-4.40972671776261
-2.83500876031902
-3.03053364242117
-4.03769485812463
-3.84521527403659
-4.36222228492316
-4.34903325517832
-4.38521410024798
-4.40698558018646
-2.98286284474947
-4.41388312478391
-3.81449039631856
-3.64171302124891
-3.82069992774770
-4.34052776850280
-4.36976041325758
-3.06808927758869
-4.26264731904035
-2.04899615323952
-4.13420317822934
-4.41388312478391
-4.26027486762425
-3.63463198536500
-1.59667912986194
-1.92379746083489
-4.01261862039114
-2.17096705136726
-2.88510040369839
-3.62037307976888
-3.34163466618486
-3.73082919494770
-3.81449039631856
-4.03769485812463
-4.34217023486779
-3.71747407174912
-4.12993032336633
-3.23069860317430
-3.75061979517482
-3.71747407174912
-3.12345439205691
-2.46177269672522
-2.65866119753139
-4.29586204579471
-4.00236217969837
-4.11691809112068
-1.10482162659247
2.35936018678692
-3.84521527403659
-2.21885162822083
-4.23053421840474
-3.12345439205691
-2.88510040369839
0.341518238461175
-3.93254821577537
-4.25389178006374
-2.33630361436092
-3.32492263693831
-4.30403258662503
-3.96004529921652
-3.29961250849772
-4.32916965644610
-4.30604004551557
-4.07144591735521
-4.10808187990974
-3.78295857003130
-3.25678340224135
-2.75318367788805
-3.29961250849772
-4.36449488727646
-3.05874878571096
-4.26027486762425
-3.39911001335058
-3.29961250849772
-4.01261862039114
-1.24938708465843
-4.40322618733671
-2.57244631488384
-4.19063396232077
-1.96169598695536
-2.51751298008914
-4.31700459582017
-3.12345439205691
-1.85998769177875
-4.38759175291583
-3.98673543408844
-4.22706831211095
1.64720572411978
-2.83500876031902
-4.41481173752831
-4.40234251646443
-2.46177269672522
-4.08542648788392
-2.34787128428970
-1.98680028132182
-4.22706831211095
-3.18657837920717
-3.39911001335058
1.84664368489285
-4.32916965644610
-3.57682169235408
-4.02776119685954
-4.02274594931284
-4.10808187990974
-4.01769842382338
-2.34787128428970
-3.68352139975419
-4.03769485812463
-3.64876177919004
-4.34270255708584
-2.88510040369839
-3.90996954605261
-2.17096705136726
-1.03132847470565
-1.72994730795879
-4.38381398229140
-3.28257769982348
-1.10482162659247
-1.79537097415338
-3.93254821577537
-3.12345439205691
-3.38284987530279
-3.78295857003130
-1.46018315748820
-2.04899615323952
-2.83500876031902
-2.88510040369839
-4.22706831211095
-4.32916965644610
-3.57682169235408
-1.79537097415338
-3.16870434402094
-3.75061979517482
2.67667347075402
-2.23074207757730
-3.68352139975419
-4.10808187990974
-3.53964122608227
-1.16303514513208
-2.91476805441279
-2.40522546479207
-1.98680028132182
-2.57244631488384
-2.73240462785262
-3.04937601589047
-4.18681299865652
-3.16870434402094
-3.78295857003130
-2.88510040369839
-3.90424418376500
-1.66371669319497
-4.30669154434959
-4.01261862039114
0.429536464593988
-3.22193911426641
-3.96004529921652
-3.68352139975419
-4.16320937987289
1.39276192755874
-3.96544788207644
-2.11038507658800
-4.01261862039114
-2.70099396822870
-2.79435444264569
-2.79435444264569
-3.12345439205691
-3.81449039631856
-3.87513320318541
-3.84521527403659
-2.86516058017495
-3.79566813437451
-3.48623289970543
-3.87513320318541
-3.48623289970543
-3.68352139975419
-3.93254821577537
-3.46285944783097
-3.73745833963284
-1.92379746083489
-3.75061979517482
-2.46177269672522
-3.21314734741576
-4.12993032336633
-3.68352139975419
-3.29961250849772
-3.76365213894572
-4.26027486762425
-4.32916965644610
-3.38284987530279
-2.72196668592075
-4.15097181825370
-4.03769485812463
-4.35107893199028
-4.40489669525296
-1.50147086759939
-4.38346439755120
-1.79537097415338
-3.53964122608227
-4.37789073103739
-4.37473543775377
-3.16870434402094
-0.414333111119145
-1.85998769177875
-3.90424418376500
-4.26652884341368
-3.05874878571096
-3.90424418376500
-4.39743999296150
-1.84712890413921
-3.46285944783097
-1.66371669319497
-2.34787128428970
-4.32916965644610
-2.67989213876558
-2.11038507658800
-3.90424418376500
-3.50165381124123
-3.50165381124123
-1.17750782991006
-2.85514225149908
-0.806007327629879
-4.41475090544072
-3.12345439205691
-4.30931822413139
-4.08079857565045
-4.00236217969837
-4.39411114354652
-2.04899615323952
-3.87513320318541
-4.32916965644610
-4.33998750117703
-3.16870434402094
-1.71676574089156
-2.57244631488384
-1.85998769177875
-3.98673543408844
-4.35107893199028
-3.98673543408844
-3.33329479053297
-0.957028374249617
-2.78411016837043
-4.15097181825370
-1.75621360826493
-3.57682169235408
-1.66371669319497
-3.97615621396798
-2.90491111545076
-3.61319521005667
-4.09458547852255
-2.28971015521811
-4.41475090544072
-2.79435444264569
-2.86516058017495
-3.32492263693831
-1.79537097415338
-2.57244631488384
-4.12993032336633
-4.10808187990974
-4.03769485812463
-4.01261862039114
-1.17750782991006
-3.90424418376500
-3.71747407174912
-4.29025362886065
-3.59874263680394
-4.38521410024798
-4.41481173752831
-3.71747407174912
-3.97615621396798
-3.38284987530279
-4.27566772252706
-1.59667912986194
-4.26960741439424
-3.71747407174912
0.394232340312557
-4.01261862039114
-0.651758486733252
-2.51751298008914
-2.73240462785262
-2.98286284474947
-4.41481173752831
-2.28971015521811
-4.12993032336633
-2.40522546479207
-4.01261862039114
-3.72416777231979
-3.90424418376500
-4.06196414728888
-2.73240462785262
-2.07364855640722
-3.93254821577537
-1.85998769177875
-4.41388312478391
-3.94364388298013
-2.84509164488044
-4.20190318565690
-3.46285944783097
1.06825860746190
-3.34163466618486
-1.66371669319497
2.25520298926966
-4.05235326545149
-4.27265370743204
-4.37145103269908
-4.30403258662503
-3.71747407174912
-4.39173052088935
-3.98673543408844
-2.85514225149908
-3.51694561100595
-0.729286381466176
-1.03132847470565
-4.29025362886065
-4.19063396232077
-3.73082919494770
-2.57244631488384
-4.39411114354652
-0.881921325224358
-2.53958314783533
-3.81449039631856
-3.80824858694664
-3.96004529921652
-4.41481173752831
-4.06196414728888
-4.40407758026622
-3.64171302124891
-2.83500876031902
-4.34052776850280
-3.12345439205691
-4.31700459582017
-3.26541377937816
-2.61581197974977
-4.05235326545149
-3.07739749152365
-0.971952950226360
-2.40522546479207
-4.27864945967932
-3.75061979517482
-3.61319521005667
-0.252014784530295
-3.01156215718079
0.447236943648859
-3.82687718123408
-4.01261862039114
-3.87513320318541
-4.26027486762425
-2.95387303083322
-3.90424418376500
-4.01261862039114
-4.39173052088935
-3.61319521005667
4.80611565993543
-3.34163466618486
-3.03053364242117
-1.92379746083489
-4.39173052088935
-2.17096705136726
-0.00248518037785573
-3.03997096812720
-3.71747407174912
-4.40142656764938
-3.65577825918841
-4.15916247060926
-0.957028374249617
1.06825860746190
-1.52883461795968
-4.12562519056055
-3.24812074716177
-3.12345439205691
-4.15916247060926
-0.866803081591000
-2.83500876031902
-2.84509164488044
-4.27566772252706
-2.31307144067505
-3.68352139975419
-2.85514225149908
-2.12256602742939
-3.87513320318541
-4.10808187990974
-3.46285944783097
1.54869716658708
-2.51751298008914
-3.93811218834914
-3.30808149592068
-3.93254821577537
2.25520298926966
-1.92379746083489
0.698432834407761
-2.87514663090806
-4.20559503755007
-3.42325813585149
-1.98680028132182
-4.36976041325758
-4.15508328340287
-1.72994730795879
-0.971952950226360
-3.27401187857220
-3.46285944783097
-2.61581197974977
-4.39743999296150
-4.26652884341368
-3.78295857003130
-2.52856420293362
-4.31700459582017
0.753083612825276
-1.03132847470565
-2.98286284474947
-3.84521527403659
-4.08079857565045
-1.32045939083757
-4.17120636457184
-4.13844375514958
-3.66276246124401
-2.23074207757730
-4.39173052088935
-3.85727927952443
-3.61319521005667
-4.33608135750843
-4.30403258662503
-0.881921325224358
-1.59667912986194
-3.93254821577537
-2.78411016837043
-4.10808187990974
-4.10361535739011
-4.15916247060926
-4.40643809139813
-4.35507345178589
-3.99718554243783
-4.25065181936933
-3.57682169235408
-3.57682169235408
-3.47847402702338
-4.03769485812463
-2.78411016837043
-2.88510040369839
-4.34484506772610
-4.31700459582017
-3.62037307976888
-4.00750653901614
-2.11038507658800
-3.83913485437852
-4.31700459582017
-3.97615621396798
-2.98286284474947
-4.37904654070165
-3.84521527403659
-4.40489669525296
-4.36449488727646
-1.03132847470565
-3.71747407174912
-1.92379746083489
-4.17515644000717
-3.50165381124123
-4.29307397629907
-4.01261862039114
-1.03132847470565
-4.03769485812463
-4.06196414728888
-4.02776119685954
-3.29961250849772
-4.08542648788392
1.35410089722934
-4.03769485812463
-4.26027486762425
0.167902631903215
-0.414333111119145
-3.87513320318541
-1.98680028132182
-4.18681299865652
-3.49395949444472
-3.62037307976888
-2.17096705136726
-2.40522546479207
-0.414333111119145
-3.46285944783097
-4.40972671776261
-3.21314734741576
0.881731823796388
-4.31447474986668
-3.88687442924555
-3.00202799764645
-4.31700459582017
1.84664368489285
-3.51694561100595
-3.61319521005667
-3.25678340224135
-4.10808187990974
-3.84521527403659
-3.30808149592068
-2.64799731000013
-1.33457701824509
-4.34052776850280
-4.40301166942794
-4.27566772252706
-2.67989213876558
-0.589155167977071
-4.34052776850280
-4.40972671776261
-1.98680028132182
-3.68352139975419
-4.20190318565690
-1.85998769177875
-4.12993032336633
-4.22706831211095
-0.333577422109331
-4.41482762774378
-4.34052776850280
-2.81474615736789
-4.17120636457184
-3.84521527403659
-4.08542648788392
-4.39743999296150
-1.46018315748820
-3.96004529921652
-4.10808187990974
-2.38238062641943
-2.62657270110932
-4.14265205412706
-3.86326286535419
-3.71074809323567
-3.34163466618486
-4.38791750233284
-4.09911655692772
-3.80824858694664
-3.81449039631856
-4.37789073103739
-4.33380973509709
-4.06196414728888
-3.38284987530279
-2.93438509850854
-2.40522546479207
-4.08542648788392
-3.86921417324118
-4.40698558018646
-4.33380973509709
-4.41297512107659
-4.34052776850280
-4.34052776850280
-3.47847402702338
-4.10808187990974
-4.41406562104668
-4.39743999296150
-2.40522546479207
-3.87513320318541
-3.68352139975419
-3.29961250849772
-4.32440046602403
-3.66276246124401
-3.91566263039745
-4.13420317822934
-3.84521527403659
-4.37789073103739
-3.03053364242117
-3.97081818699359
-3.12345439205691
-4.30669154434959
-2.51751298008914
-4.39525303796095
-2.93438509850854
-4.24737958073216
-3.07739749152365
-2.04899615323952
-3.25678340224135
-4.30403258662503
-4.41388312478391
-2.23074207757730
-4.29025362886065
-4.36082314690854
-4.11691809112068
-4.33093378698627
-4.40407758026622
-4.10808187990974
-4.24407506415221
-4.01261862039114
-4.32916965644610
-4.22706831211095
-4.29025362886065
-4.41481173752831
-3.12345439205691
-2.40522546479207
-4.05235326545149
-4.30403258662503
-3.87513320318541
-3.28257769982348
-4.37145103269908
-3.93254821577537
-3.64876177919004
-3.03053364242117
-3.23942581413942
-3.85727927952443
-0.806007327629879
-4.26027486762425
-4.22003966569507
-4.15097181825370
-3.62751867153833
-4.41388312478391
-3.22193911426641
-3.88687442924555
-4.19063396232077
-4.30403258662503
-4.40234251646443
-3.96004529921652
-4.32916965644610
-4.12993032336633
-3.49395949444472
-4.25389178006374
-2.93438509850854
-3.64876177919004
-3.78295857003130
-3.71747407174912
-3.31651820540088
-3.57682169235408
-3.42325813585149
-3.93254821577537
-4.26027486762425
-4.16320937987289
-3.16870434402094
-4.15097181825370
-2.57244631488384
-2.83500876031902
-2.04899615323952
-3.64876177919004
-4.41481173752831
-1.85998769177875
-1.98680028132182
-4.21199205544213
-3.53964122608227
-2.67989213876558
-4.10808187990974
-3.02106403877237
-4.32916965644610
-4.31700459582017
-4.20190318565690
-3.93254821577537
-2.99246156016934
-4.39743999296150
-3.96004529921652
-3.58416095178014
-3.46285944783097
-3.50165381124123
-3.71747407174912
-3.93811218834914
-4.12562519056055
-2.33630361436092
-3.12345439205691
-3.25678340224135
-3.50165381124123
-3.57682169235408
-4.15097181825370
-3.57682169235408
-3.04937601589047
-4.15916247060926
-2.04899615323952
-3.29961250849772
-2.67989213876558
-2.04899615323952
-1.30630948548728
-2.51751298008914
-3.95461043841383
-3.93254821577537
-1.85998769177875
-3.46285944783097
-3.25678340224135
-1.46018315748820
-4.14682807516176
-4.37789073103739
-3.68352139975419
-3.25678340224135
-4.40234251646443
-1.79537097415338
-1.79537097415338
-2.72196668592075
-4.06196414728888
-4.34052776850280
-4.19063396232077
-2.41659946706424
0.808024892727709
-3.21314734741576
-3.61319521005667
-3.78932949117429
-4.20925461150047
-4.40142656764938
-3.11430756783579
-2.42794119139364
-3.71747407174912
-3.69037649003871
-3.15971890951367
-0.414333111119145
-3.62751867153833
-2.73240462785262
-0.414333111119145
0.429536464593988
-1.92379746083489
-3.69719930238047
2.67667347075402
-4.10808187990974
-3.47068287639856
-3.53964122608227
-2.46177269672522
-2.46177269672522
-3.86326286535419
-4.20925461150047
-2.24260024899100
-4.38521410024798
-2.27798109557548
-3.03053364242117
-1.74309659708324
-1.66371669319497
-4.41475090544072
-2.75318367788805
-4.14265205412706
-4.03274416646347
-2.53958314783533
-1.59667912986194
-4.04749940761864
-4.12993032336633
-2.83500876031902
-2.46177269672522
-4.01261862039114
-0.573423643431105
-2.40522546479207
-3.53964122608227
-4.41251255599583
-4.15097181825370
-3.09591708556526
-3.25678340224135
-2.93438509850854
-4.40643809139813
-4.24407506415221
-4.40234251646443
-3.81449039631856
-4.20925461150047
-4.07613838547421
-4.32680120020645
-4.34052776850280
-4.41131255826807
-3.87513320318541
-4.01769842382338
-4.27864945967932
-3.96004529921652
-4.16320937987289
-4.36976041325758
-4.40643809139813
-4.20925461150047
-3.14165120667083
-4.41015254237576
-4.36584535962101
-4.20925461150047
-3.34163466618486
-2.88510040369839
-4.26027486762425
-3.13256893833525
-4.09911655692772
-4.12993032336633
-4.38521410024798
-4.30403258662503
-4.34270255708584
-4.35259973418009
-4.26027486762425
-2.98286284474947
-3.78295857003130
-4.33998750117703
-3.85727927952443
-4.15916247060926
-4.27864945967932
-4.08542648788392
-4.03769485812463
-3.96544788207644
-3.82687718123408
-2.67989213876558
-4.37789073103739
-3.90996954605261
-4.36449488727646
-4.31700459582017
-4.31127701735186
-4.37904654070165
-3.25678340224135
-4.40212005344793
-3.46285944783097
-3.98673543408844
-3.75061979517482
-4.26027486762425
-2.62657270110932
-3.61319521005667
-4.37789073103739
-4.35259973418009
-3.84521527403659
1.16273242214849
-3.84521527403659
-4.40972671776261
-3.01156215718079
-2.88510040369839
0.536223508064738
-0.651758486733252
-3.54714187522217
-1.39072474844750
-3.70398983677945
-3.79566813437451
-3.53964122608227
-0.957028374249617
-2.60501898044744
-3.35821758366034
-2.46177269672522
-3.71747407174912
-2.46177269672522
-1.39072474844750
-0.414333111119145
-3.87513320318541
-4.10808187990974
-3.94364388298013
-3.53964122608227
-2.46177269672522
-2.23074207757730
-1.43249662770022
-2.13471470032801
-3.50165381124123
-0.927082388467820
-2.39381918457713
-3.26541377937816
-3.15971890951367
2.46432433287340
-1.03132847470565
-4.14265205412706
-1.19194823674527
-2.46177269672522
-3.61319521005667
-0.333577422109331
-4.24737958073216
0.167902631903215
-3.50165381124123
1.64720572411978
-2.13471470032801
-1.39072474844750
-3.68352139975419
-2.93438509850854
-3.48623289970543
-0.729286381466176
-4.31700459582017
-2.76352478599161
-2.17096705136726
-0.333577422109331
-1.55606925654889
-3.71747407174912
-1.92379746083489
-2.51751298008914
-1.52883461795968
-3.81449039631856
-4.32680120020645
-2.49531370057188
-3.74405520637522
-2.73240462785262
-3.34163466618486
0.881731823796388
-3.98673543408844
-1.98680028132182
0.518361639296024
-1.17750782991006
-0.651758486733252
-3.21314734741576
-2.40522546479207
-0.252014784530295
-3.93254821577537
-2.38238062641943
-4.30403258662503
-2.42794119139364
6.59306727227817
-1.92379746083489
-2.23074207757730
-0.651758486733252
-2.79435444264569
-3.25678340224135
-1.52883461795968
-4.15097181825370
-3.81449039631856
-4.06196414728888
-2.11038507658800
-0.729286381466176
-0.333577422109331
-2.11038507658800
-2.62657270110932
-1.24938708465843
-3.53964122608227
-4.08542648788392
-4.26341799449035
-3.46285944783097
-1.94909542285797
3.33308765005724
-2.51751298008914
0.429536464593988
-3.03053364242117
1.64720572411978
-4.12993032336633
-0.957028374249617
-0.651758486733252
-3.38284987530279
-1.17750782991006
-2.28971015521811
-0.494281851559736
-3.29111124313198
-2.17096705136726
-3.03053364242117
-2.93438509850854
-1.03132847470565
-2.43925063778026
0.518361639296024
-1.10482162659247
-4.39264300220324
-0.957028374249617
-2.46177269672522
-1.32045939083757
-1.03132847470565
-2.66929280711987
-3.29961250849772
-2.88510040369839
-3.68352139975419
-3.12345439205691
-3.34163466618486
-3.90424418376500
-2.17096705136726
-0.651758486733252
-2.73240462785262
-1.39072474844750
-1.54246807622567
-2.83500876031902
-4.06196414728888
-1.10482162659247
-2.23074207757730
-3.78295857003130
-1.00170526835155
-2.46177269672522
1.25801318540431
-3.36646062548393
-3.96004529921652
-3.38284987530279
-4.30403258662503
-2.57244631488384
-1.85998769177875
-3.69719930238047
-3.64876177919004
-3.53964122608227
-3.50165381124123
-3.21314734741576
-1.32045939083757
-0.957028374249617
-0.252014784530295
-3.71747407174912
-3.57682169235408
-4.03769485812463
-4.17120636457184
-2.85514225149908
-4.15097181825370
-1.72994730795879
-3.13256893833525
-3.32492263693831
-2.01177546391721
-2.78411016837043
-3.90424418376500
-1.61015119841408
-3.61319521005667
5.85930719699297
-3.75061979517482
-4.37632922336697
-3.69719930238047
-1.03132847470565
-1.46018315748820
2.89225040291154
-4.03769485812463
-3.84521527403659
-3.40719166546032
-3.50165381124123
0.254306960897584
-3.96004529921652
-1.32045939083757
-2.73240462785262
-2.80456643897818
-1.74309659708324
-3.87513320318541
-3.66971438535684
-4.36082314690854
-1.37673623281105
-3.29961250849772
-4.12562519056055
-2.28971015521811
-1.98680028132182
-3.87513320318541
-3.94364388298013
-1.23507578959429
-1.85998769177875
-4.15097181825370
-2.11038507658800
-2.73240462785262
0.429536464593988
-3.93254821577537
-3.82069992774770
-4.34052776850280
-3.47847402702338
-0.333577422109331
-1.17750782991006
-1.92379746083489
-3.68352139975419
-4.01261862039114
-4.36082314690854
-2.71149646604611
-1.43249662770022
-4.39173052088935
-4.06672117129343
-3.34163466618486
-3.16870434402094
-3.21314734741576
-0.573423643431105
-3.12345439205691
-2.28971015521811
-2.51751298008914
1.06825860746190
2.04930943994281
-3.79566813437451
-1.17750782991006
-3.15971890951367
-2.28971015521811
-3.25678340224135
-2.64799731000013
-0.957028374249617
3.11105512934594
1.06825860746190
-0.806007327629879
-3.03053364242117
-4.01261862039114
-4.19442264804225
-0.667328621565373
-4.27864945967932
-2.64799731000013
-3.59146793326343
-2.45052780622413
-2.40522546479207
-2.74281029184172
0.789678854817464
-3.84521527403659
-2.88510040369839
2.04930943994281
-1.79537097415338
-4.25065181936933
-1.92379746083489
-0.0864686636645579
-4.24073826962950
-0.252014784530295
-3.03053364242117
-0.169645198382038
-2.51751298008914
-2.49531370057188
-2.34787128428970
2.67667347075402
-2.78411016837043
2.04930943994281
2.57009542752910
-1.66371669319497
-1.94909542285797
-3.78295857003130
-2.67989213876558
0.881731823796388
-3.94364388298013
-2.01177546391721
-1.62359098902346
-3.42325813585149
-3.21314734741576
-3.25678340224135
-3.29961250849772
-1.03132847470565
-2.93438509850854
-2.85514225149908
-0.252014784530295
-3.52454309397416
-3.59146793326343
-1.24938708465843
-3.44711575686749
-3.01156215718079
-3.16870434402094
0.167902631903215
2.42224184061050
-1.85998769177875
-4.36082314690854
-4.34052776850280
-1.92379746083489
-4.41015254237576
0.271684660524765
-1.76929834150385
-2.97323185138682
-3.57682169235408
-3.13256893833525
-4.24407506415221
-2.78411016837043
-3.12345439205691
-0.541863760510864
-3.53964122608227
-2.90491111545076
-1.59667912986194
-1.24938708465843
-3.64876177919004
-2.17096705136726
-2.03662153474152
-3.15971890951367
-0.333577422109331
-1.32045939083757
-1.98680028132182
-2.97323185138682
-4.30403258662503
-3.25678340224135
-3.21314734741576
-2.93438509850854
-0.414333111119145
-1.20635636563771
-1.52883461795968
-0.806007327629879
-3.46285944783097
-1.03132847470565
-2.93438509850854
-2.95387303083322
-1.43249662770022
-3.16870434402094
-0.169645198382038
-4.16722401119375
-1.98680028132182
-4.41381956392205
-2.28971015521811
0.607993762567282
-2.28971015521811
-2.98286284474947
-4.20925461150047
-3.80824858694664
-2.83500876031902
-4.41406562104668
-4.40698558018646
-3.82687718123408
-4.41220839555787
-0.382127669343527
2.15185274032163
-2.78411016837043
-2.46177269672522
-3.56204633967366
-2.08592634107692
-0.957028374249617
-4.22706831211095
-3.68352139975419
-3.25678340224135
-3.66971438535684
0.789678854817464
-3.87513320318541
-4.37789073103739
-3.88687442924555
-3.78295857003130
-3.33329479053297
-4.34695530042360
-4.17120636457184
-4.29238275192638
-1.52883461795968
-4.08542648788392
-3.15070119706364
-3.46285944783097
-3.26541377937816
0.0823052514780683
-4.37789073103739
-4.10808187990974
-1.98680028132182
-1.32045939083757
-3.87513320318541
-4.29025362886065
-4.12562519056055
-3.71747407174912
-4.04261327184302
-4.38624824573705
-4.13740294603669
-2.63730114452611
-3.29961250849772
-3.87513320318541
-3.34163466618486
-3.80824858694664
-4.21647692557297
-2.69045919246853
-3.45500374132062
-4.40301166942794
-4.29025362886065
-1.03132847470565
-4.19817905582096
-4.31700459582017
-3.87513320318541
-3.90996954605261
-4.38521410024798
-3.08667342751584
-4.32916965644610
-4.34052776850280
-4.41427940022855
-4.35507345178589
-4.41166538437611
-4.37103788709702
-4.10808187990974
-2.52856420293362
-4.37103788709702
-1.46018315748820
-3.61319521005667
-3.27401187857220
-1.59667912986194
-4.36082314690854
-1.59667912986194
-4.20559503755007
-4.28451610015553
-3.53964122608227
-3.53964122608227
-4.41251255599583
-4.03769485812463
-3.53964122608227
-4.22357012787440
-3.78295857003130
-3.90424418376500
-4.35893885981043
-4.37789073103739
-4.39173052088935
-3.05874878571096
-4.25065181936933
-3.35821758366034
-4.03769485812463
-4.12993032336633
-2.61581197974977
-3.16870434402094
-4.06196414728888
-3.50165381124123
-2.72196668592075
-4.17907423749972
-2.34787128428970
-4.38521410024798
-3.93811218834914
-4.29025362886065
-4.09002212217462
-2.90491111545076
-4.31700459582017
-4.30403258662503
-3.89269662536147
-3.56204633967366
-4.12993032336633
-1.92379746083489
-1.32045939083757
-4.04261327184302
-4.30403258662503
-3.87513320318541
-3.53964122608227
-4.03274416646347
-4.37789073103739
3.00124929184413
-3.23069860317430
-3.81449039631856
-4.30403258662503
-4.39743999296150
-3.61319521005667
-4.36976041325758
-2.42794119139364
-4.41331006692180
-4.23396784675576
2.57009542752910
-3.34163466618486
-4.35507345178589
-3.10512846567191
-4.02274594931284
-1.10482162659247
-2.81474615736789
-2.02421463830075
-0.333577422109331
-3.71747407174912
-3.21314734741576
-3.37467138936474
0.429536464593988
-3.81449039631856
-4.41406562104668
-4.39497495919033
-3.90424418376500
-4.41331006692180
-4.15097181825370
-4.00750653901614
-3.84521527403659
-4.37750936586626
-4.41475090544072
0.0482922449073926
-4.04749940761864
-4.40234251646443
-3.71747407174912
-4.17907423749972
-4.37103788709702
-4.29861783734758
-4.21288190750811
3.22166791541698
-2.17096705136726
-3.96004529921652
-4.32916965644610
-3.86326286535419
-4.36628234054627
-3.76365213894572
-4.31700459582017
-3.41524103962729
-3.62751867153833
-3.22193911426641
-3.03053364242117
-3.52454309397416
-2.83500876031902
-3.47847402702338
-3.75061979517482
-2.65866119753139
2.97938495817207
-1.79537097415338
0.0823052514780683
-3.21314734741576
-2.93438509850854
-2.04899615323952
-3.60598506240169
-1.79537097415338
-2.85514225149908
-3.90424418376500
-3.03053364242117
-3.80824858694664
-3.37467138936474
-3.25678340224135
-3.96004529921652
-3.96004529921652
-4.12993032336633
-3.29111124313198
-2.51751298008914
-2.62657270110932
-3.66276246124401
-3.03053364242117
-2.46177269672522
-1.85998769177875
-2.03662153474152
-4.10808187990974
0.0313341585362064
-2.35940667627571
-3.68352139975419
1.64720572411978
-3.38284987530279
-2.40522546479207
-4.01769842382338
-3.46285944783097
-3.36646062548393
-3.29961250849772
-4.29025362886065
-3.07739749152365
-3.50165381124123
-2.32470366648937
-3.03053364242117
-0.573423643431105
-4.37632922336697
-2.34787128428970
-1.32045939083757
-3.42325813585149
-2.88510040369839
-1.85998769177875
-4.19063396232077
-3.96004529921652
-1.65037373641390
-3.24812074716177
0.518361639296024
-2.09817184780384
-3.75061979517482
-0.729286381466176
-2.11038507658800
-2.28971015521811
0.150718599932647
-2.51751298008914
-3.76365213894572
-2.34787128428970
-3.47847402702338
-4.22003966569507
-3.93254821577537
-1.79537097415338
-2.73240462785262
0.0652826092213452
-2.93438509850854
-0.957028374249617
-1.87281420147551
-2.17096705136726
-4.39173052088935
-3.29961250849772
-3.12345439205691
-4.37473543775377
-3.57682169235408
-0.866803081591000
-2.26621975799009
-4.24656917974350
-3.34163466618486
-1.66371669319497
-2.65866119753139
3.22166791541698
-4.27566772252706
-4.03769485812463
-3.53964122608227
-3.29961250849772
-3.61319521005667
-3.84521527403659
-2.62657270110932
-2.39381918457713
-3.71747407174912
1.74652123022171
0.789678854817464
-3.60598506240169
-4.15097181825370
-4.20925461150047
-2.78411016837043
-2.73240462785262
-3.21314734741576
-2.62657270110932
-2.04899615323952
-0.667328621565373
-3.21314734741576
-4.15097181825370
-2.28971015521811
-2.78411016837043
-4.35107893199028
-2.51751298008914
-3.26541377937816
-3.61319521005667
-3.76365213894572
-2.24260024899100
-2.51751298008914
-3.61319521005667
-4.22706831211095
-3.50165381124123
-1.33457701824509
-3.39911001335058
-1.14853018241133
-3.27401187857220
-3.53964122608227
-2.73240462785262
-0.414333111119145
-3.50165381124123
7.60149302651320
-3.46285944783097
-3.15971890951367
-3.90996954605261
-2.17096705136726
-2.40522546479207
-2.40522546479207
-3.84521527403659
-4.31700459582017
-2.28971015521811
0.518361639296024
1.62743945672770
-3.34163466618486
-3.78295857003130
-4.07144591735521
-1.44635603156560
-0.760071593759963
-0.698372057401313
-2.78411016837043
-2.70099396822870
-0.881921325224358
-3.01156215718079
-1.30630948548728
-2.83500876031902
-2.88510040369839
-3.29961250849772
-4.08542648788392
-4.41288772489154
-3.21314734741576
-1.98680028132182
-3.90424418376500
-4.18295975704951
-1.72994730795879
-3.93254821577537
-3.62037307976888
-3.42325813585149
-4.40234251646443
-0.836469760495977
-2.86516058017495
-0.414333111119145
-2.73240462785262
-4.19442264804225
1.08708881451368
-4.41475090544072
-3.21314734741576
-3.57682169235408
-3.42325813585149
-3.81449039631856
4.73306645413965
-2.90491111545076
-3.56204633967366
-0.430387415092800
0.236961539213171
-4.30403258662503
-3.48623289970543
-4.03769485812463
-2.73240462785262
-2.73240462785262
-3.64876177919004
-4.01261862039114
-2.34787128428970
-2.88510040369839
5.73094154239904
-2.73240462785262
-2.87514663090806
-2.61581197974977
2.67667347075402
-4.39173052088935
-1.17750782991006
-1.32045939083757
-3.42325813585149
-2.83500876031902
-3.25678340224135
-3.93254821577537
-3.25678340224135
-3.53964122608227
-2.51751298008914
-2.67989213876558
-1.97426427310997
-3.90424418376500
-4.19817905582096
-3.78295857003130
-2.17096705136726
-2.86516058017495
0.254306960897584
-3.81449039631856
-0.573423643431105
-3.61319521005667
-1.59667912986194
2.35936018678692
-4.04749940761864
-2.83500876031902
-3.27401187857220
-1.79537097415338
-3.46285944783097
-4.33777248954349
-2.91476805441279
-2.93438509850854
-0.651758486733252
-0.620521383240700
-4.09458547852255
-4.08542648788392
-4.39173052088935
-4.41331006692180
-4.35107893199028
-4.27566772252706
-4.41461012476397
-4.16722401119375
-3.09591708556526
-4.39743999296150
-4.02274594931284
-4.34695530042360
-4.36976041325758
-4.20925461150047
-2.87514663090806
-4.20925461150047
-4.03769485812463
-4.34270255708584
-2.01177546391721
-2.46177269672522
-4.01261862039114
-3.92132343679953
-4.39743999296150
-4.40407758026622
-4.28159891888881
-3.42325813585149
-3.38284987530279
-3.07739749152365
-4.41406562104668
-3.90424418376500
-4.39173052088935
-3.03053364242117
-4.27566772252706
-4.26027486762425
-4.36082314690854
-4.27566772252706
-4.24737958073216
-4.40322618733671
-4.36082314690854
-4.19349307043761
-3.98673543408844
-4.01261862039114
-4.41388312478391
-2.98286284474947
-4.24073826962950
-4.37904654070165
-4.31700459582017
-3.96004529921652
-4.39264300220324
-4.40643809139813
-4.41461012476397
-2.60501898044744
-3.87513320318541
-4.25709946281538
-2.27798109557548
-3.37467138936474
-4.34052776850280
-4.35107893199028
-4.24656917974350
-4.24407506415221
-2.57244631488384
-3.16870434402094
-3.09591708556526
-4.10808187990974
-3.59874263680394
-4.22968409187742
-4.31700459582017
-3.25678340224135
1.74652123022171
-4.16722401119375
-4.29025362886065
-4.22706831211095
-4.41323061584448
-3.75061979517482
-3.03053364242117
-4.41482762774378
-4.32916965644610
-4.41081622270902
-4.06555324045683
-4.41482762774378
-3.96004529921652
-3.57682169235408
-3.49395949444472
-3.25678340224135
-2.93438509850854
-4.03769485812463
-4.20559503755007
-4.30669154434959
-2.34787128428970
-3.87513320318541
-3.64876177919004
-4.22357012787440
-4.22706831211095
-3.91566263039745
-4.27566772252706
-4.20925461150047
-3.75061979517482
-2.04899615323952
-3.46285944783097
-4.39743999296150
-2.51751298008914
-3.84521527403659
-4.20925461150047
-2.51751298008914
-3.16870434402094
2.57009542752910
-2.04899615323952
-3.78295857003130
-4.20925461150047
-4.08079857565045
-4.12993032336633
-4.12993032336633
-4.37789073103739
-3.03053364242117
-4.19725742332405
-3.53964122608227
-3.87513320318541
-3.90424418376500
-4.40301166942794
-4.22706831211095
-3.85126341575189
-4.34052776850280
-4.28087591408520
-4.27566772252706
-4.03769485812463
-3.78295857003130
-4.37310937419781
-4.41388312478391
-3.50165381124123
-1.72994730795879
-4.06196414728888
1.64720572411978
-3.78295857003130
-3.01156215718079
-3.38284987530279
-3.78295857003130
-4.40698558018646
-4.37789073103739
-4.24407506415221
-3.96004529921652
-3.96004529921652
-4.34484506772610
-3.90424418376500
-4.39743999296150
-4.22706831211095
-4.27566772252706
-4.32916965644610
-4.41166538437611
-4.41481173752831
-3.33329479053297
-4.41015254237576
-4.36628234054627
-4.41406562104668
-3.41524103962729
-4.41406562104668
-3.98673543408844
-4.26027486762425
-4.40469806755966
-4.39743999296150
-4.35893885981043
-4.17120636457184
-4.05717484534157
-3.69037649003871
-4.29586204579471
-3.25678340224135
-3.39911001335058
-4.37789073103739
-3.53964122608227
-3.81449039631856
-4.23736919716402
-3.35821758366034
-4.34052776850280
-4.36976041325758
-4.38521410024798
-4.41388312478391
-4.31700459582017
-4.33093378698627
-4.41475090544072
-4.37789073103739
-4.34052776850280
-4.22706831211095
-4.34695530042360
-4.19063396232077
-4.06196414728888
-4.40643809139813
-4.33093378698627
-4.41251255599583
-4.34052776850280
-3.38284987530279
-4.39173052088935
-3.75061979517482
-4.09002212217462
-4.29025362886065
-3.80824858694664
-3.71747407174912
-4.36082314690854
-4.08542648788392
-1.85998769177875
-4.28159891888881
-3.87513320318541
-4.26652884341368
-4.17120636457184
-4.12993032336633
-4.06196414728888
-4.39743999296150
-4.40407758026622
-4.41481173752831
-4.34052776850280
-4.24407506415221
-4.01261862039114
-4.26264731904035
-4.30403258662503
-4.36976041325758
-4.38624824573705
-4.41220839555787
-3.85126341575189
-3.90424418376500
-4.15097181825370
-4.27566772252706
-4.36082314690854
-4.07613838547421
-4.37103788709702
-4.36082314690854
-3.96004529921652
-4.34052776850280
-4.27566772252706
-4.37789073103739
-4.01261862039114
-4.17120636457184
-4.10808187990974
-4.29861783734758
-4.31447474986668
-2.46177269672522
-3.96004529921652
-4.02274594931284
-3.87513320318541
-3.26541377937816
-2.88510040369839
-4.22706831211095
-4.18295975704951
-4.29025362886065
-4.41481173752831
-4.26027486762425
-3.07739749152365
-3.97615621396798
-4.36976041325758
-3.75715210603165
-0.957028374249617
-4.36082314690854
-0.775415782992704
-3.49395949444472
-3.08667342751584
-3.94914329966837
-3.54714187522217
-3.98673543408844
-4.17120636457184
-2.17096705136726
-4.36976041325758
-4.21199205544213
1.64720572411978
-4.40898259132835
-4.37789073103739
-4.41475090544072
-4.35847009845424
-3.61319521005667
-4.09002212217462
-4.02776119685954
-3.46285944783097
-3.98673543408844
-4.41361273482424
-3.53210829899960
-1.98680028132182
-4.33380973509709
-3.90996954605261
-3.34163466618486
-3.12345439205691
-4.40898259132835
-4.36222228492316
-4.32916965644610
-4.34484506772610
-2.62657270110932
-4.40698558018646
-4.41381956392205
-4.12993032336633
-4.26027486762425
-3.93254821577537
-4.40643809139813
-1.99930401159090
-3.94364388298013
-4.13420317822934
-2.88510040369839
-3.93254821577537
-3.74405520637522
-4.29025362886065
-3.76365213894572
-4.25631289714991
-4.36082314690854
-2.51751298008914
-2.11038507658800
-3.41524103962729
-4.31191262597042
-3.57682169235408
-4.27566772252706
-4.28451610015553
-3.61319521005667
-3.37467138936474
-4.07144591735521
-2.69045919246853
-4.30403258662503
-3.50931585009498
-3.94914329966837
-4.39743999296150
-4.06196414728888
-3.57682169235408
-3.06808927758869
-3.84521527403659
-4.36082314690854
-3.97615621396798
-4.06196414728888
-4.20925461150047
-4.08542648788392
-2.82489359781484
-4.05717484534157
-4.29025362886065
-3.81449039631856
-4.31447474986668
-4.19063396232077
-4.17120636457184
-4.06196414728888
-3.63463198536500
-4.37270417370348
-4.19063396232077
-3.68352139975419
-2.25442614246193
-3.72416777231979
-3.78295857003130
-2.48416564389909
-1.16303514513208
-1.91110006290920
-2.53958314783533
-3.84521527403659
-3.81449039631856
-4.39743999296150
-4.41388312478391
-3.85727927952443
-1.10482162659247
-4.13420317822934
-3.52454309397416
-4.17120636457184
-2.83500876031902
-3.57682169235408
-4.17120636457184
-4.37789073103739
-4.15097181825370
-4.17907423749972
-3.68352139975419
-3.93254821577537
-3.86921417324118
-4.01261862039114
-4.36082314690854
-2.28971015521811
-3.75061979517482
-2.25442614246193
-3.78295857003130
-3.38284987530279
-4.41388312478391
-2.81474615736789
-3.93254821577537
-2.95387303083322
-3.75061979517482
-3.33329479053297
-4.03769485812463
-3.64876177919004
-4.31889039053553
-0.620521383240700
-4.31700459582017
-4.34052776850280
-2.46177269672522
-4.32680120020645
-2.79435444264569
-4.32916965644610
-2.26621975799009
-4.32916965644610
-4.35107893199028
-4.41446090146764
-4.01261862039114
-4.41475090544072
-3.52454309397416
-3.07739749152365
-4.20925461150047
-4.36082314690854
-0.957028374249617
-3.89848654353462
-3.38284987530279
-3.38284987530279
-3.90424418376500
-4.34052776850280
-4.37904654070165
-4.15097181825370
-3.44711575686749
-3.92695196525883
-4.33324563244811
-3.64876177919004
-3.07739749152365
-4.35107893199028
-4.38922078646111
-4.29025362886065
-2.99246156016934
-4.38091691254994
-4.12993032336633
-3.38284987530279
-3.84521527403659
-4.39173052088935
-3.98673543408844
-4.34052776850280
-4.36082314690854
-3.93254821577537
-3.66971438535684
-4.40234251646443
-4.17515644000717
-4.35107893199028
-4.34052776850280
-4.40234251646443
-4.35507345178589
-3.25678340224135
-3.34163466618486
-4.00750653901614
-4.41251255599583
-4.22706831211095
-4.14682807516176
-4.17120636457184
-4.33380973509709
-4.40972671776261
-4.40698558018646
0.536223508064738
-3.36646062548393
-4.40234251646443
-4.40698558018646
-3.98673543408844
-4.30403258662503
-4.35309233085947
-4.36082314690854
-4.40643809139813
-4.35107893199028
-4.31700459582017
-2.06133849379475
-4.19063396232077
-4.40301166942794
-3.93254821577537
-3.25678340224135
-3.96004529921652
-4.01261862039114
-4.29025362886065
-4.40234251646443
-1.04609166096855
-4.30403258662503
-4.19063396232077
-3.46285944783097
-3.84521527403659
-4.33608135750843
-4.14682807516176
-3.96004529921652
-4.26027486762425
-3.21314734741576
-3.75061979517482
-3.90424418376500
-4.39293697118932
-4.41220839555787
-3.81449039631856
-4.35107893199028
-3.77011989391701
-3.98146196299960
-4.29238275192638
-4.39823081010020
-4.12993032336633
-4.06196414728888
-4.14265205412706
-4.17120636457184
-2.57244631488384
-4.19063396232077
-4.15097181825370
-4.31700459582017
-4.41015254237576
-3.07739749152365
-3.42325813585149
-3.25678340224135
-2.46177269672522
-3.07739749152365
-1.46018315748820
-3.97615621396798
-3.89269662536147
-3.81449039631856
-2.59419370320234
-3.19546697988614
-4.40643809139813
-4.41288772489154
-4.35107893199028
-3.64876177919004
-2.78411016837043
-4.25949624706652
-3.46285944783097
3.67218854539334
-2.67989213876558
-4.35893885981043
-3.01156215718079
-2.78411016837043
-3.89269662536147
0.974591741344534
-4.34052776850280
-4.28159891888881
-4.07613838547421
-3.12345439205691
-4.08079857565045
-1.59667912986194
-2.28971015521811
-3.03997096812720
0.937350940496969
-3.64876177919004
-4.12562519056055
-3.98673543408844
-4.36082314690854
-4.41475090544072
-4.40972671776261
-4.39173052088935
-4.41015254237576
-4.40972671776261
-4.22706831211095
-4.41406562104668
-4.40301166942794
-4.39743999296150
-4.36082314690854
-4.22706831211095
-2.04899615323952
-4.08542648788392
-4.39173052088935
-4.20925461150047
-3.80824858694664
-3.85727927952443
-2.18298661249480
-4.01769842382338
-3.93254821577537
0.185118941816552
0.0652826092213452
-4.35507345178589
-4.34270255708584
-3.42325813585149
-3.87513320318541
-4.36082314690854
-2.11038507658800
-4.41475090544072
-4.40549284971136
-3.29961250849772
-2.20692890092159
-4.40785037577223
-4.29025362886065
-3.29961250849772
-4.30403258662503
-2.97323185138682
-4.35893885981043
-4.37270417370348
-3.84521527403659
-4.01769842382338
-4.20925461150047
-3.69719930238047
-3.93254821577537
-4.40234251646443
-4.08542648788392
-2.06133849379475
-3.02106403877237
-3.34163466618486
-4.39173052088935
-4.38624824573705
-4.18200634412167
-2.94414520364226
-4.30403258662503
-3.57682169235408
-4.39173052088935
-4.36628234054627
-4.19063396232077
-4.12993032336633
-2.57244631488384
-3.03053364242117
-3.87513320318541
-4.01261862039114
-4.20190318565690
-3.71747407174912
-3.93254821577537
-3.93254821577537
-4.40913354837525
-4.27791850976798
-3.50165381124123
-4.37904654070165
-2.73240462785262
0.341518238461175
-1.92379746083489
-3.72416777231979
1.84664368489285
-3.61319521005667
-1.79537097415338
-4.10808187990974
-2.46177269672522
-0.284736673390216
-2.91476805441279
-2.34787128428970
-2.78411016837043
-2.42794119139364
-0.729286381466176
-2.25442614246193
-3.78295857003130
-2.84509164488044
-2.73240462785262
-1.92379746083489
-2.60501898044744
-2.88510040369839
-4.25065181936933
-1.39072474844750
-1.47397800546803
-0.604854414580270
-3.16870434402094
0.554117654776220
-2.98286284474947
-1.85998769177875
-1.03132847470565
-1.94909542285797
-1.52883461795968
-2.83500876031902
-4.36082314690854
-1.47397800546803
-2.20692890092159
-3.98146196299960
-3.03053364242117
-3.64876177919004
1.84664368489285
-1.59667912986194
-1.46018315748820
-4.17120636457184
0.167902631903215
-1.99930401159090
-2.88510040369839
-1.59667912986194
-2.33630361436092
-1.56963815892934
-2.75318367788805
-4.34695530042360
-3.73745833963284
-2.04899615323952
-2.34787128428970
-1.92379746083489
-3.61319521005667
-1.39072474844750
-3.78295857003130
-4.08542648788392
-1.85998769177875
-2.28971015521811
-2.17096705136726
-2.04899615323952
-3.23942581413942
-3.71747407174912
-2.34787128428970
-0.836469760495977
-0.881921325224358
-2.57244631488384
-4.31700459582017
-4.17120636457184
-2.34787128428970
-0.494281851559736
-1.17750782991006
-1.96169598695536
-1.70355189588157
-1.34866236770985
-2.88510040369839
-3.53964122608227
-3.25678340224135
-2.40522546479207
0.771365094849985
-1.99930401159090
-3.16870434402094
-3.71747407174912
-0.00248518037785573
-3.78295857003130
-3.21314734741576
-0.0697365228927544
-1.10482162659247
-1.92379746083489
-3.72416777231979
-2.28971015521811
-4.41481173752831
-3.42325813585149
-3.07739749152365
-1.03132847470565
-2.51751298008914
-3.24812074716177
-3.57682169235408
-3.12345439205691
-2.50642947930189
-4.36976041325758
-3.64171302124891
-2.78411016837043
-3.38284987530279
0.0823052514780683
-2.34787128428970
-3.42325813585149
-3.42325813585149
-2.23074207757730
-3.58416095178014
-0.446409441123687
-1.66371669319497
-3.75061979517482
-4.03769485812463
-6.83447484851785
-6.80122483470406
-6.86253068149282
-6.82026190692975
-7.51184342471412
-6.79327300675054
-7.03890597291369
-6.79057468022685
-9.44423650782884
-7.08413619867255
-7.42610068490892
-6.82951379346412
-7.31379168008123
-9.12348402892697
-6.94285498167471
-7.28004253129710
-8.53193469055622
-6.81192731126637
-6.85066605006318
-7.60834085132042
-6.88190924467607
-7.01781653126211
-6.81192731126637
-9.49827080381260
-6.82477507653787
-6.84505319434275
-6.99769526652958
-6.96870005331866
-9.14541857153334
-6.81777278564261
-6.96870005331866
-6.86253068149282
-6.88878843020655
-9.49827080381260
-7.07243436358546
-6.79674145541300
-6.86253068149282
-8.69131504453712
-7.99328238956265
-9.92538846363748
-6.96023870852701
-7.29670654092743
-6.79040274797580
-7.00150548193744
-6.83447484851785
-8.27722428498497
-6.86878006154420
-7.31379168008123
-8.27722428498497
-6.89587739181703
-6.87523973221370
-7.06099903276382
-7.35513349301898
-7.44663699138149
-7.00150548193744
-6.78861251441962
-6.88190924467607
-8.88315684522141
-6.86735217941608
-6.96870005331866
-6.82026190692975
-7.38667264904197
-8.69131504453712
-6.96023870852701
-6.96870005331866
-6.99769526652958
-7.24792007949459
-6.83965544931966
-7.13373273338235
-6.92634221696727
-7.24792007949459
-7.00150548193744
-7.60834085132042
-6.97851143365350
-7.55861073844485
-6.85649233087722
-7.09611045872757
-6.78457949284989
-8.78239928791748
-6.78495817724147
-6.83965544931966
-7.87948224357381
-6.81777278564261
-6.96870005331866
-8.27722428498497
-6.88190924467607
-6.86253068149282
-7.38667264904197
-6.78408311243943
-6.87523973221370
-6.85066605006318
-6.80122483470406
-6.86253068149282
-7.03890597291369
-6.78495817724147
-6.96870005331866
-8.53193469055622
-7.03890597291369
-6.83447484851785
-6.79535779660413
-6.80122483470406
-6.82951379346412
-6.96870005331866
-7.71809388838837
-6.91850238733253
-8.17227941165580
-6.94147264296065
-6.78861251441962
-6.88190924467607
-7.48948022578290
-6.86253068149282
-6.83965544931966
-6.83965544931966
-6.83447484851785
-7.77899430036958
-7.42610068490892
-7.99328238956265
-7.38445916965013
-7.61279369869100
-8.39582533323326
-8.27722428498497
-7.08413619867255
-7.12090182948421
-6.82026190692975
-7.42610068490892
-7.28004253129710
-6.78495817724147
-6.95143694182201
-11.2951376301749
-7.06099903276382
-7.01781653126211
-6.86253068149282
-6.78695089311315
-6.94147264296065
-7.77899430036958
-6.80454523988611
-6.79815994721955
-7.58308581325959
-6.79815994721955
-8.67342332291070
-8.88315684522141
-6.79327300675054
-6.86253068149282
-9.12348402892697
-7.29670654092743
-7.33131359435519
-7.34928897424169
-6.79674145541300
-7.38667264904197
-8.27722428498497
-6.86878006154420
-6.78695089311315
-7.18813942050943
-6.84505319434275
-9.14541857153334
-9.49827080381260
-6.78357570781427
-7.99328238956265
-6.96870005331866
-8.39582533323326
-6.81192731126637
-6.80454523988611
-8.69131504453712
-9.12348402892697
-6.79815994721955
-7.55861073844485
-7.68924154745196
-7.38667264904197
-7.84465199059379
-7.46775447661195
-6.82026190692975
-10.9036411996833
-6.87523973221370
-6.91793735885081
-7.91578304780375
-9.49827080381260
-10.0414389282035
-7.03890597291369
-6.82026190692975
-7.51184342471412
-7.84465199059379
-6.81597794010885
-6.82951379346412
-7.55861073844485
-6.82951379346412
-7.34928897424169
-7.44663699138149
-7.66136901559036
-7.63441941952388
-6.81763545784261
-6.79815994721955
-7.74798852272109
-7.99328238956265
-6.91068637361568
-8.67342332291070
-8.53193469055622
-6.96023870852701
-8.53193469055622
-8.17227941165580
-8.17227941165580
-8.28108186241784
-6.94285498167471
-7.66136901559036
-6.81777278564261
-6.85066605006318
-10.4848195938143
-6.88190924467607
-6.78357570781427
-6.79282640477893
-6.88190924467607
-9.12348402892697
-9.12348402892697
-6.78495817724147
-7.64937363456815
-6.91850238733253
-8.17227941165580
-6.80811467328574
-6.78628222498351
-9.92538846363748
-8.88315684522141
-8.17227941165580
-7.91578304780375
-7.48948022578290
-7.31379168008123
-7.31379168008123
-7.63441941952388
-7.13373273338235
-10.0414389282035
-7.66136901559036
-9.44423650782884
-9.12348402892697
-8.67342332291070
-7.27115093619755
-7.77899430036958
-7.18813942050943
-7.81118732304207
-7.14686369237150
-7.84465199059379
-7.09611045872757
-9.92538846363748
-7.47698072870873
-7.03890597291369
-8.69131504453712
-8.07828835443244
-8.78239928791748
-6.82951379346412
-8.60824808056024
-7.10836343923942
-6.79535779660413
-8.07828835443244
-12.7114690685255
-7.01781653126211
-6.87523973221370
-7.18813942050943
-7.09611045872757
-8.69131504453712
-6.82951379346412
-7.38667264904197
-6.78363021673951
-7.09611045872757
-6.88190924467607
-7.17405828177603
-6.78357570781427
-6.79282640477893
-7.42610068490892
-8.10006368897713
-6.85066605006318
-7.01781653126211
-6.18943365881089
-6.82951379346412
-8.88315684522141
-7.08413619867255
-8.27722428498497
-7.77899430036958
-7.99328238956265
-6.85066605006318
-7.08413619867255
-9.14541857153334
-8.69131504453712
-6.88190924467607
-6.82951379346412
-6.85066605006318
-6.90317649730481
-7.03890597291369
-7.44663699138149
-7.26378497202466
-10.0414389282035
-6.82026190692975
-8.17227941165580
-7.00344015635880
-6.80454523988611
-6.82477507653787
-6.85066605006318
-8.27722428498497
-6.43086440955341
-8.88315684522141
-6.80454523988611
-7.38667264904197
-7.33131359435519
-6.82026190692975
-8.15711594353453
-6.91068637361568
-6.94147264296065
-10.0414389282035
-7.57733361379033
-8.99581737617161
-6.91840790243921
-7.60834085132042
-6.34804014997334
-7.40612038213760
-8.99581737617161
-7.03890597291369
-7.71809388838837
-6.80086007179923
-6.86253068149282
-6.85649233087722
-11.2951376301749
-7.31379168008123
-8.03476403972253
-7.06099903276382
-7.50948994963694
-6.65127685505469
-7.51184342471412
-6.82951379346412
-6.82951379346412
-7.42610068490892
-7.04194343597333
-9.14541857153334
-6.48056643099113
-8.53193469055622
-9.12348402892697
-7.16730156924444
-6.98798791723969
-6.91793735885081
-7.24792007949459
-8.60824808056024
-9.12348402892697
-7.29670654092743
-7.28004253129710
-7.16730156924444
-9.92538846363748
-10.4848195938143
-7.31379168008123
-8.67342332291070
-7.29670654092743
-6.18943365881089
-6.44739993336310
-7.00344015635880
-7.44663699138149
-6.79282640477893
-7.91578304780375
-7.42610068490892
-6.85649233087722
-7.33131359435519
-6.81777278564261
-7.71809388838837
-6.90317649730481
-6.84505319434275
-6.85066605006318
-6.79833262863202
-6.88190924467607
-7.55861073844485
-9.14541857153334
-8.60824808056024
-6.98798791723969
-8.46138861096819
-6.85066605006318
-11.2951376301749
-7.48948022578290
-6.94285498167471
-7.16030271047587
-7.09346768497995
-8.39582533323326
-7.77899430036958
-7.36773564214208
-8.17227941165580
-6.44739993336310
-7.42610068490892
-7.71809388838837
-7.74798852272109
-7.17405828177603
-8.28108186241784
-8.39582533323326
-7.07243436358546
-6.85066605006318
-7.84465199059379
-6.22707706560853
-7.23243490150536
-6.83717609839862
-9.30677817478809
-9.12348402892697
-6.80454523988611
-7.77899430036958
-7.16030271047587
-6.22707706560853
-7.71809388838837
-8.88292862236880
-6.78861251441962
-7.33131359435519
-6.53074134782612
-6.82951379346412
-7.58308581325959
-6.84346288007946
-7.99416906624282
-6.83447484851785
-6.89889026675569
-7.44533858401408
-6.78408311243943
-6.84505319434275
-7.03890597291369
-8.88315684522141
-8.12405145341584
-8.17227941165580
-6.88878843020655
-7.01781653126211
-6.79282640477893
-9.44423650782884
-6.85649233087722
-6.86878006154420
-7.01781653126211
-8.88292862236880
-7.06099903276382
-6.88190924467607
-6.88878843020655
-6.89733416141135
-6.39781659303324
-6.85066605006318
-7.17405828177603
-8.15711594353453
-6.94285498167471
-7.21731725914818
-10.2982709695354
-6.87523973221370
-6.82026190692975
-6.85649233087722
-6.92634221696727
-9.92538846363748
-10.2982709695354
-7.84465199059379
-6.82026190692975
-6.78495817724147
-6.99769526652958
-7.26378497202466
-6.65127685505469
-9.12348402892697
-7.13373273338235
-7.09458516298142
-7.38667264904197
-6.98798791723969
-6.87523973221370
-6.82951379346412
-7.36773564214208
-6.88199704135510
-7.24792007949459
-7.16030271047587
-6.79327300675054
-8.69131504453712
-6.79327300675054
-6.92634221696727
-6.85066605006318
-6.86253068149282
-7.09611045872757
-6.93449069976008
-7.28004253129710
-9.44423650782884
-6.83447484851785
-7.34928897424169
-8.69131504453712
-6.86253068149282
-7.38667264904197
-7.00150548193744
-6.82477507653787
-6.79327300675054
-6.96023870852701
-6.91793735885081
-8.28108186241784
-7.80863226874088
-8.21732591377876
-6.39781659303324
-7.06099903276382
-8.88315684522141
-7.38667264904197
-8.67342332291070
-7.50948994963694
-6.99769526652958
-6.44739993336310
-9.12348402892697
-7.32649725441034
-7.26378497202466
-6.88878843020655
-6.79282640477893
-6.74174846722210
-7.47698072870873
-9.92538846363748
-6.82026190692975
-6.87701413184980
-8.15711594353453
-6.88878843020655
-6.78389842594683
-6.65127685505469
-7.51184342471412
-6.84346288007946
-7.06099903276382
-6.83447484851785
-6.78389842594683
-8.33461058704966
-6.80454523988611
-6.84505319434275
-6.81192731126637
-9.49827080381260
-7.18813942050943
-8.21732591377876
-6.91840790243921
-7.13373273338235
-8.53193469055622
-6.91068637361568
-6.85066605006318
-6.79674145541300
-6.87523973221370
-6.86253068149282
-7.38667264904197
-8.77294685247641
-7.51184342471412
-6.88199704135510
-6.82477507653787
-6.85696528617728
-6.77925721090753
-10.0414389282035
-7.31379168008123
-9.92538846363748
-6.78457949284989
-6.89587739181703
-7.55861073844485
-7.16030271047587
-10.4848195938143
-6.92634221696727
-8.42118675270463
-6.82026190692975
-10.2982709695354
-7.66136901559036
-6.78808559430264
-7.42610068490892
-6.87523973221370
-8.03476403972253
-8.69131504453712
-6.89889026675569
-8.42118675270463
-6.82026190692975
-8.78239928791748
-6.86878006154420
-7.34928897424169
-6.66903103774085
-7.53487557510568
-6.82951379346412
-7.13373273338235
-7.29670654092743
-6.78628222498351
-7.60834085132042
-7.55861073844485
-6.83372432543257
-6.79535779660413
-7.23243490150536
-8.49878625275614
-7.03890597291369
-7.34928897424169
-8.78239928791748
-6.79815994721955
-7.55861073844485
-6.85649233087722
-6.86735217941608
-8.27722428498497
-6.84346288007946
-7.42610068490892
-6.79057468022685
-6.88190924467607
-6.87523973221370
-7.81118732304207
-10.9036411996833
-7.03890597291369
-6.07633065059287
-6.96023870852701
-8.39582533323326
-7.29670654092743
-7.38667264904197
-10.0414389282035
-8.15711594353453
-6.82951379346412
-9.73405582555954
-8.07828835443244
-7.84465199059379
-6.88878843020655
-7.31379168008123
-9.14541857153334
-7.60834085132042
-8.88292862236880
-6.90317649730481
-9.14541857153334
-7.46775447661195
-6.88190924467607
-6.79327300675054
-6.53074134782612
-8.27722428498497
-7.48948022578290
-6.86735217941608
-7.09611045872757
-7.58308581325959
-6.78389842594683
-6.78389842594683
-9.12348402892697
-6.89587739181703
-6.82026190692975
-6.91068637361568
-7.36773564214208
-6.85066605006318
-6.94147264296065
-6.82026190692975
-7.99328238956265
-8.22323467401478
-6.91068637361568
-6.81192731126637
-6.94147264296065
-6.70503134978050
-6.86878006154420
-8.46138861096819
-6.79282640477893
-7.34928897424169
-7.89754730479572
-6.89587739181703
-7.33131359435519
-6.80122483470406
-7.99328238956265
-7.34928897424169
-7.71809388838837
-7.23243490150536
-7.00150548193744
-7.01781653126211
-7.00150548193744
-8.15711594353453
-6.80454523988611
-7.36773564214208
-7.48948022578290
-9.49827080381260
-6.82951379346412
-6.80122483470406
-6.85649233087722
-7.20255569406237
-7.21731725914818
-7.51184342471412
-7.60834085132042
-6.82951379346412
-6.82951379346412
-8.46138861096819
-7.51184342471412
-6.78363021673951
-6.80568914775621
-6.88878843020655
-7.63441941952388
-6.78357570781427
-7.17405828177603
-7.21731725914818
-7.31379168008123
-6.85066605006318
-6.85066605006318
-6.80811467328574
-6.86253068149282
-7.99328238956265
-6.85459946488542
-7.34928897424169
-6.96023870852701
-6.87523973221370
-6.96870005331866
-6.79815994721955
-8.53193469055622
-6.84346288007946
-6.86878006154420
-6.78560202525350
-7.71809388838837
-6.83447484851785
-7.66136901559036
-6.12669034755851
-6.84346288007946
-6.86878006154420
-8.39582533323326
-7.04194343597333
-8.34884818751767
-7.09611045872757
-8.69131504453712
-8.39582533323326
-6.81192731126637
-6.81192731126637
-6.84346288007946
-8.04584122575548
-6.96870005331866
-7.99328238956265
-7.66136901559036
-7.42610068490892
-6.88190924467607
-6.78861251441962
-6.79815994721955
-8.69131504453712
-6.99769526652958
-6.78861251441962
-7.04982464300557
-6.79815994721955
-6.79282640477893
-6.82026190692975
-6.82951379346412
-7.04194343597333
-6.95143694182201
-6.79282640477893
-7.20255569406237
-10.0414389282035
-7.04194343597333
-6.89587739181703
-6.84505319434275
-6.94285498167471
-6.83965544931966
-6.89889026675569
-6.80454523988611
-6.82951379346412
-6.89889026675569
-6.79040274797580
-7.13373273338235
-6.87523973221370
-6.80454523988611
-6.82951379346412
-7.31379168008123
-6.82026190692975
-7.38667264904197
-6.96870005331866
-8.34884818751767
-6.81129909731341
-7.53487557510568
-7.13373273338235
-6.78457949284989
-8.39582533323326
-7.72622200395054
-6.79327300675054
-7.24792007949459
-7.17405828177603
-6.91840790243921
-6.80086007179923
-7.03890597291369
-6.91068637361568
-6.94147264296065
-8.88315684522141
-7.00150548193744
-8.27722428498497
-7.60834085132042
-6.63367461274307
-7.60834085132042
-6.78389842594683
-7.09346768497995
-6.86253068149282
-7.91578304780375
-7.21731725914818
-7.60834085132042
-7.08413619867255
-6.96023870852701
-7.16030271047587
-6.99769526652958
-6.86253068149282
-7.77899430036958
-8.27722428498497
-6.96870005331866
-6.90317649730481
-7.24792007949459
-6.78495817724147
-6.80454523988611
-6.82520856937718
-6.79815994721955
-6.82026190692975
-6.91850238733253
-6.78363021673951
-7.18813942050943
-6.78861251441962
-7.84465199059379
-6.81192731126637
-7.51184342471412
-6.84505319434275
-7.21731725914818
-6.88199704135510
-6.81597794010885
-7.23243490150536
-7.64937363456815
-6.82951379346412
-6.89587739181703
-7.24437609967946
-6.79327300675054
-7.28004253129710
-7.84465199059379
-9.92538846363748
-6.81129909731341
-7.01781653126211
-6.96870005331866
-6.94147264296065
-7.08413619867255
-6.78408311243943
-7.42610068490892
-8.69131504453712
-7.53487557510568
-7.18813942050943
-7.16257685749800
-7.84465199059379
-6.44739993336310
-6.81192731126637
-8.39582533323326
-7.58308581325959
-6.96023870852701
-7.13373273338235
-9.73405582555954
-6.84346288007946
-6.86253068149282
-7.09346768497995
-9.92538846363748
-7.51184342471412
-6.88878843020655
-6.78861251441962
-6.78861251441962
-6.79815994721955
-6.78357570781427
-6.91850238733253
-6.85066605006318
-6.86735217941608
-6.85649233087722
-6.84505319434275
-7.46775447661195
-6.80454523988611
-6.82951379346412
-6.86253068149282
-6.87701413184980
-6.80454523988611
-6.79833262863202
-6.79282640477893
-7.14260876152746
-6.80454523988611
-8.03476403972253
-6.78628222498351
-8.46138861096819
-8.46138861096819
-7.18813942050943
-7.51184342471412
-7.34928897424169
-6.78560202525350
-6.91850238733253
-7.04982464300557
-7.04194343597333
-6.78861251441962
-7.91578304780375
-7.34928897424169
-7.03890597291369
-6.89889026675569
-8.07828835443244
-8.78239928791748
-6.85649233087722
-7.58308581325959
-6.98798791723969
-6.83965544931966
-8.17227941165580
-6.96870005331866
-6.86253068149282
-6.78695089311315
-7.31379168008123
-9.92538846363748
-6.89889026675569
-6.88878843020655
-6.82951379346412
-7.46775447661195
-8.07828835443244
-6.81777278564261
-6.79815994721955
-6.79282640477893
-8.07828835443244
-6.78363021673951
-6.92634221696727
-10.9036411996833
-7.57733361379033
-6.82951379346412
-6.79057468022685
-6.85459946488542
-7.34928897424169
-6.81129909731341
-7.60834085132042
-5.95056328578595
-6.81192731126637
-8.42118675270463
-6.82026190692975
-7.34928897424169
-6.88199704135510
-8.78239928791748
-8.99581737617161
-8.22323467401478
-7.31379168008123
-7.16030271047587
-7.24792007949459
-6.80086007179923
-6.96870005331866
-6.78389842594683
-7.29670654092743
-6.86253068149282
-6.97851143365350
-6.79282640477893
-7.01781653126211
-9.27065912151224
-7.24437609967946
-6.78861251441962
-7.58308581325959
-6.86253068149282
-6.44739993336310
-6.84346288007946
-6.91840790243921
-6.89587739181703
-9.00589573622590
-7.60834085132042
-6.79327300675054
-6.89587739181703
-8.53193469055622
-7.26392075994399
-6.82951379346412
-6.92634221696727
-6.82951379346412
-7.55861073844485
-6.78808559430264
-6.89889026675569
-6.87523973221370
-7.99328238956265
-6.87523973221370
-7.08413619867255
-7.04194343597333
-7.13373273338235
-6.94147264296065
-7.55861073844485
-6.96870005331866
-6.82477507653787
-8.07828835443244
-9.49827080381260
-6.16958693633490
-6.88878843020655
-7.77899430036958
-6.83372432543257
-7.84465199059379
-6.89587739181703
-6.16958693633490
-6.83372432543257
-7.13373273338235
-6.79327300675054
-6.82026190692975
-6.79282640477893
-9.44423650782884
-6.78560202525350
-6.78808559430264
-6.89587739181703
-6.88190924467607
-7.24792007949459
-6.92634221696727
-6.83447484851785
-6.85066605006318
-7.11837693996170
-6.96870005331866
-6.81192731126637
-10.9036411996833
-8.12405145341584
-8.58250354525453
-6.78861251441962
-7.44663699138149
-6.74174846722210
-6.78808559430264
-6.85066605006318
-7.51184342471412
-6.78495817724147
-7.10836343923942
-6.82951379346412
-6.79282640477893
-7.51184342471412
-7.29670654092743
-7.55861073844485
-6.81192731126637
-6.85066605006318
-7.16030271047587
-6.88190924467607
-6.80568914775621
-6.80122483470406
-8.27722428498497
-8.17227941165580
-6.31446082812017
-8.39582533323326
-6.88878843020655
-7.08413619867255
-7.06099903276382
-7.31379168008123
-6.83965544931966
-8.39582533323326
-7.51184342471412
-7.68715347256692
-8.99581737617161
-7.91578304780375
-8.17227941165580
-6.85066605006318
-8.69131504453712
-6.78861251441962
-6.79040274797580
-9.49827080381260
-7.16030271047587
-7.00763690484012
-7.18813942050943
-7.28004253129710
-6.78808559430264
-6.86253068149282
-7.04194343597333
-6.78389842594683
-6.82951379346412
-6.78861251441962
-6.78560202525350
-9.30677817478809
-6.79674145541300
-6.85066605006318
-8.22323467401478
-7.51184342471412
-7.95367217983848
-7.71809388838837
-6.78363021673951
-8.99581737617161
-8.69131504453712
-6.24515354161902
-6.87523973221370
-6.86253068149282
-6.86878006154420
-7.77899430036958
-6.86735217941608
-8.34884818751767
-7.03890597291369
-7.13373273338235
-6.38127119272304
-6.24515354161902
-7.71809388838837
-6.84505319434275
-7.04824395887338
-6.79815994721955
-7.81118732304207
-7.84465199059379
-6.78560202525350
-6.87523973221370
-7.09458516298142
-6.89587739181703
-7.17405828177603
-9.12348402892697
-9.14541857153334
-6.97851143365350
-8.69131504453712
-7.18813942050943
-7.13373273338235
-6.79282640477893
-7.33131359435519
-6.82951379346412
-8.33461058704966
-6.84346288007946
-6.83965544931966
-7.06099903276382
-8.03476403972253
-6.78861251441962
-7.04982464300557
-6.54762446849368
-6.79535779660413
-7.21731725914818
-7.77899430036958
-6.86878006154420
-6.61621529341013
-6.79815994721955
-6.82026190692975
-8.17227941165580
-6.85649233087722
-7.99416906624282
-6.88190924467607
-7.84465199059379
-6.86253068149282
-6.83965544931966
-6.94285498167471
-6.88190924467607
-7.01781653126211
-6.53074134782612
-8.67342332291070
-7.51184342471412
-6.78363021673951
-8.77294685247641
-7.63441941952388
-9.44423650782884
-7.81118732304207
-8.17227941165580
-6.89889026675569
-7.16030271047587
-6.38127119272304
-6.85649233087722
-6.99769526652958
-10.0414389282035
-8.03476403972253
-6.78357570781427
-6.99769526652958
-7.28004253129710
-6.81192731126637
-6.79282640477893
-6.95143694182201
-6.78389842594683
-7.55861073844485
-6.81777278564261
-6.78357570781427
-8.07828835443244
-7.68715347256692
-6.80454523988611
-7.13373273338235
-9.12348402892697
-6.83447484851785
-7.21731725914818
-6.79833262863202
-6.91840790243921
-7.80863226874088
-7.66136901559036
-7.14686369237150
-6.68694618125661
-6.85066605006318
-6.78363021673951
-6.91840790243921
-6.79815994721955
-7.46775447661195
-6.79815994721955
-7.04824395887338
-6.87523973221370
-7.24792007949459
-6.79833262863202
-7.24437609967946
-7.58308581325959
-6.12669034755851
-7.06099903276382
-7.19247763736764
-7.16730156924444
-6.85066605006318
-6.28028276404572
-7.01781653126211
-8.22323467401478
-9.14541857153334
-6.80454523988611
-7.12090182948421
-7.99328238956265
-7.85220865602406
-11.2951376301749
-6.91068637361568
-8.22323467401478
-7.04194343597333
-6.81777278564261
-7.71809388838837
-11.2951376301749
-6.59888983931655
-6.96870005331866
-7.53487557510568
-8.53193469055622
-8.12405145341584
-8.69131504453712
-6.81192731126637
-9.49827080381260
-8.03476403972253
-7.81118732304207
-7.24792007949459
-6.79815994721955
-11.2951376301749
-6.79815994721955
-6.78560202525350
-7.04824395887338
-6.92634221696727
-7.87948224357381
-6.66903103774085
-7.74798852272109
-7.07121370631717
-7.21731725914818
-6.93883621136701
-7.74798852272109
-7.51184342471412
-7.10836343923942
-6.79535779660413
-7.02565832848658
-7.00344015635880
-6.00741363511268
-8.67342332291070
-7.24792007949459
-6.86878006154420
-7.04194343597333
-8.27722428498497
-6.91793735885081
-9.44423650782884
-8.53193469055622
-7.38667264904197
-7.02565832848658
-9.27065912151224
-7.35513349301898
-7.24792007949459
-9.44423650782884
-7.91578304780375
-7.81118732304207
-7.42610068490892
-6.81192731126637
-8.22323467401478
-6.79815994721955
-9.44423650782884
-6.79282640477893
-6.66903103774085
-7.03890597291369
-7.81118732304207
-9.44423650782884
-6.76039910343378
-6.88190924467607
-6.41434187560313
-9.49827080381260
-7.42610068490892
-7.87948224357381
-9.14541857153334
-7.19247763736764
-6.90317649730481
-7.24437609967946
-7.24437609967946
-6.85066605006318
-7.50948994963694
-6.94147264296065
-9.92538846363748
-7.55861073844485
-6.70503134978050
-6.89889026675569
-7.60834085132042
-8.53193469055622
-7.46775447661195
-5.70182326511782
-8.67342332291070
-6.66903103774085
-7.84465199059379
-7.60834085132042
-7.23243490150536
-6.70503134978050
-7.00344015635880
-6.81192731126637
-6.78363021673951
-7.53487557510568
-6.94147264296065
-7.12090182948421
-6.79815994721955
-6.99769526652958
-7.28004253129710
-7.91578304780375
-7.21816070111328
-6.44739993336310
-7.16730156924444
-6.85066605006318
-9.12348402892697
-6.89587739181703
-8.49878625275614
-7.46775447661195
-8.60824808056024
-10.2982709695354
-6.59888983931655
-8.12405145341584
-8.88292862236880
-10.2982709695354
-7.87948224357381
-9.73405582555954
-6.99769526652958
-6.48056643099113
-7.57733361379033
-6.89889026675569
-8.33461058704966
-6.94285498167471
-9.27065912151224
-6.89889026675569
-6.28028276404572
-6.85649233087722
-7.71809388838837
-6.53074134782612
-8.53193469055622
-10.4848195938143
-8.88292862236880
-7.21731725914818
-6.87523973221370
-7.01781653126211
-7.77899430036958
-6.86878006154420
-7.04194343597333
-6.95143694182201
-6.94147264296065
-8.53193469055622
-6.78363021673951
-8.58250354525453
-6.98798791723969
-8.99581737617161
-7.14260876152746
-8.53193469055622
-7.31379168008123
-8.42118675270463
-8.60824808056024
-6.82951379346412
-8.49878625275614
-7.53487557510568
-6.79815994721955
-7.87948224357381
-9.00589573622590
-7.02823812868140
-9.12348402892697
-7.91578304780375
-7.14686369237150
-7.38445916965013
-6.83965544931966
-7.55861073844485
-6.86253068149282
-7.38445916965013
-7.00150548193744
-9.27065912151224
-7.20255569406237
-7.51184342471412
-7.16730156924444
-8.12405145341584
-7.94480705454417
-8.69131504453712
-7.68924154745196
-7.08413619867255
-8.21732591377876
-6.36468631418899
-6.88190924467607
-6.82951379346412
-9.65556739672937
-6.94147264296065
-7.99328238956265
-6.78560202525350
-7.21816070111328
-6.92634221696727
-6.54762446849368
-7.02565832848658
-6.83447484851785
-6.56460380823032
-7.35513349301898
-7.55861073844485
-6.43086440955341
-8.27722428498497
-7.50948994963694
-6.22707706560853
-7.99416906624282
-6.79674145541300
-6.72329568980395
-6.04568163123927
-6.43086440955341
-7.44663699138149
-8.15711594353453
-6.79815994721955
-7.99328238956265
-7.77899430036958
-6.77925721090753
-6.91850238733253
-5.70182326511782
-7.17405828177603
-7.48948022578290
-6.44739993336310
-6.79833262863202
-6.66903103774085
-7.58308581325959
-7.91578304780375
-6.85066605006318
-7.09346768497995
-11.2951376301749
-6.82477507653787
-6.94285498167471
-8.27722428498497
-7.09611045872757
-7.16030271047587
-7.99416906624282
-7.02823812868140
-6.89587739181703
-6.98798791723969
-7.84465199059379
-6.82026190692975
-8.58250354525453
-8.67342332291070
-8.53193469055622
-8.88292862236880
-7.24792007949459
-7.48948022578290
-8.04584122575548
-9.14541857153334
-6.82026190692975
-6.48056643099113
-7.04194343597333
-6.78408311243943
-6.83447484851785
-6.96870005331866
-6.84505319434275
-6.79327300675054
-7.29851425717103
-7.71809388838837
-7.06099903276382
-7.02565832848658
-6.81192731126637
-9.12348402892697
-7.84465199059379
-6.80086007179923
-6.91850238733253
-7.71809388838837
-8.07828835443244
-6.97851143365350
-7.21816070111328
-8.17227941165580
-6.82951379346412
-8.77294685247641
-6.10281736177740
-6.86878006154420
-8.27722428498497
-6.94285498167471
-6.94147264296065
-7.06099903276382
-7.42610068490892
-7.10836343923942
-7.81118732304207
-6.85066605006318
-7.66136901559036
-7.95367217983848
-7.80863226874088
-7.46775447661195
-6.97851143365350
-9.12348402892697
-6.68694618125661
-5.70182326511782
-6.63367461274307
-6.86878006154420
-6.82026190692975
-8.15711594353453
-8.88315684522141
-6.84346288007946
-7.60834085132042
-6.81192731126637
-6.41434187560313
-10.0414389282035
-6.86735217941608
-7.01781653126211
-6.84505319434275
-7.42610068490892
-8.33461058704966
-8.27722428498497
-7.55861073844485
-7.46775447661195
-6.82951379346412
-8.53193469055622
-9.92538846363748
-6.82951379346412
-6.96870005331866
-7.19247763736764
-7.77899430036958
-6.91840790243921
-7.74798852272109
-6.98798791723969
-7.87948224357381
-7.16730156924444
-9.49827080381260
-8.34884818751767
-6.68694618125661
-7.19247763736764
-6.86253068149282
-6.14878052047590
-9.14541857153334
-6.81192731126637
-6.88878843020655
-7.77899430036958
-6.24515354161902
-6.79833262863202
-7.53487557510568
-6.78560202525350
-7.41451340606435
-8.88315684522141
-6.87701413184980
-6.26286472607223
-10.4848195938143
-7.77899430036958
-8.69131504453712
-6.89889026675569
-7.16030271047587
-6.88878843020655
-7.00344015635880
-6.79040274797580
-6.74174846722210
-7.21731725914818
-6.81192731126637
-6.65127685505469
-7.41451340606435
-7.71809388838837
-7.13373273338235
-6.82951379346412
-7.01781653126211
-6.86253068149282
-6.87523973221370
-6.86253068149282
-6.82951379346412
-7.04194343597333
-7.68715347256692
-6.89587739181703
-6.86878006154420
-6.92634221696727
-6.79815994721955
-9.92538846363748
-7.77899430036958
-7.33131359435519
-6.96870005331866
-8.69131504453712
-8.69131504453712
-7.42610068490892
-7.84465199059379
-7.55861073844485
-6.86253068149282
-8.27722428498497
-7.42610068490892
-8.04584122575548
-7.10836343923942
-8.27722428498497
-7.60834085132042
-10.0414389282035
-9.30677817478809
-6.78560202525350
-6.78389842594683
-7.28004253129710
-6.70503134978050
-6.85459946488542
-6.91068637361568
-6.79327300675054
-7.72622200395054
-6.88878843020655
-6.56460380823032
-8.07828835443244
-7.31379168008123
-12.7114690685255
-8.39582533323326
-8.21732591377876
-7.47698072870873
-7.06099903276382
-6.79815994721955
-6.79282640477893
-8.39582533323326
-7.55861073844485
-9.49827080381260
-9.92538846363748
-8.53193469055622
-9.12348402892697
-8.04584122575548
-9.44423650782884
-7.84465199059379
-6.85066605006318
-8.69131504453712
-7.55861073844485
-7.28004253129710
-6.81763545784261
-7.00344015635880
-6.78389842594683
-7.80863226874088
-8.67342332291070
-6.81192731126637
-7.60834085132042
-8.46302597237837
-9.14541857153334
-6.80454523988611
-6.28028276404572
-8.21732591377876
-8.15711594353453
-8.10006368897713
-6.54762446849368
-7.80863226874088
-6.28028276404572
-7.02823812868140
-6.07633065059287
-7.24792007949459
-7.99328238956265
-7.04194343597333
-8.60824808056024
-6.80454523988611
-7.91578304780375
-7.66136901559036
-7.28004253129710
-7.38667264904197
-10.4848195938143
-6.72329568980395
-8.67342332291070
-6.20854359769756
-8.99581737617161
-7.03890597291369
-6.56460380823032
-7.24792007949459
-6.88878843020655
-7.33131359435519
-6.54762446849368
-7.31379168008123
-6.77925721090753
-6.74174846722210
-7.48948022578290
-6.56460380823032
-7.11837693996170
-7.42610068490892
-7.68924154745196
-7.42610068490892
-6.86878006154420
-6.81597794010885
-7.51184342471412
-7.44663699138149
-6.54762446849368
-7.14260876152746
-6.83447484851785
-6.89587739181703
-7.72622200395054
-7.31379168008123
-7.24437609967946
-6.93449069976008
-7.91578304780375
-7.21731725914818
-6.66903103774085
-6.98798791723969
-7.08413619867255
-7.66136901559036
-8.04584122575548
-9.14541857153334
-7.77899430036958
-8.33461058704966
-12.7114690685255
-6.91068637361568
-8.39582533323326
-6.36468631418899
-6.88199704135510
-7.53487557510568
-7.38667264904197
-8.58250354525453
-7.35513349301898
-7.38667264904197
-7.00344015635880
-8.77294685247641
-7.28004253129710
-7.16030271047587
-7.24437609967946
-8.15711594353453
-8.46138861096819
-7.60834085132042
-8.33461058704966
-7.16257685749800
-7.28004253129710
-6.79327300675054
-9.92538846363748
-7.16257685749800
-7.94480705454417
-6.80122483470406
-7.12090182948421
-8.39582533323326
-7.84465199059379
-9.92538846363748
-8.58250354525453
-9.30677817478809
-6.92634221696727
-6.78389842594683
-8.88315684522141
-7.71809388838837
-6.78861251441962
-7.55861073844485
-7.28004253129710
-7.46775447661195
-6.96870005331866
-8.88315684522141
-6.82026190692975
-6.91068637361568
-6.80454523988611
-6.87701413184980
-6.59888983931655
-6.80122483470406
-7.29851425717103
-8.17227941165580
-6.84505319434275
-8.10006368897713
-7.77899430036958
-9.49827080381260
-6.79674145541300
-9.73405582555954
-7.24792007949459
-8.12405145341584
-8.27722428498497
-6.92634221696727
-7.18813942050943
-6.83447484851785
-7.60834085132042
-7.16030271047587
-8.07828835443244
-6.79815994721955
-7.14686369237150
-7.31379168008123
-9.92538846363748
-7.31379168008123
-6.79282640477893
-6.78495817724147
-6.98798791723969
-6.80122483470406
-7.38667264904197
-8.07828835443244
-6.80086007179923
-6.78560202525350
-6.79327300675054
-8.21732591377876
-7.17405828177603
-7.29851425717103
-6.98798791723969
-6.89587739181703
-6.83717609839862
-7.66136901559036
-6.78861251441962
-7.72622200395054
-7.94480705454417
-7.13373273338235
-7.04194343597333
-7.02823812868140
-7.71809388838837
-7.99416906624282
-6.91850238733253
-8.88315684522141
-6.87523973221370
-6.96023870852701
-7.46775447661195
-9.92538846363748
-7.71809388838837
-6.31446082812017
-6.95143694182201
-7.80863226874088
-9.30677817478809
-6.82951379346412
-8.67342332291070
-7.28004253129710
-7.13373273338235
-7.53487557510568
-7.17405828177603
-6.80811467328574
-7.42610068490892
-9.27065912151224
-6.91068637361568
-6.63367461274307
-7.48948022578290
-7.48948022578290
-7.03890597291369
-7.03890597291369
-6.85649233087722
-6.87523973221370
-7.68924154745196
-6.85066605006318
-6.79282640477893
-7.03890597291369
-6.79282640477893
-8.07828835443244
-9.49827080381260
-7.38445916965013
-6.53074134782612
-7.66136901559036
-7.55861073844485
-7.24437609967946
-6.85066605006318
-6.85066605006318
-7.00763690484012
-7.68715347256692
-7.03890597291369
-6.97851143365350
-12.7114690685255
-9.30677817478809
-7.09611045872757
-6.48056643099113
-6.94285498167471
-6.14878052047590
-8.53193469055622
-8.17227941165580
-6.80122483470406
-6.14878052047590
-9.27065912151224
-9.12348402892697
-7.66136901559036
-6.89733416141135
-8.07828835443244
-8.21732591377876
-7.38445916965013
-6.70503134978050
-7.14260876152746
-6.97851143365350
-6.93883621136701
-10.0414389282035
-8.28108186241784
-7.51184342471412
-6.87523973221370
-6.81192731126637
-6.51394437617926
-7.26378497202466
-7.60834085132042
-7.14260876152746
-6.85066605006318
-7.42610068490892
-7.11837693996170
-6.78808559430264
-8.49878625275614
-7.28004253129710
-9.73405582555954
-7.03890597291369
-6.26286472607223
-7.02565832848658
-8.39582533323326
-7.87948224357381
-6.61621529341013
-7.24792007949459
-6.54762446849368
-9.00589573622590
-6.83965544931966
-9.14541857153334
-7.68715347256692
-7.34928897424169
-6.85066605006318
-6.81763545784261
-7.09611045872757
-7.66136901559036
-6.99769526652958
-7.32649725441034
-7.02823812868140
-6.88190924467607
-6.80568914775621
-6.89889026675569
-7.94480705454417
-7.31379168008123
-7.91578304780375
-7.77899430036958
-7.44533858401408
-7.19247763736764
-7.17405828177603
-7.00344015635880
-6.33130786263789
-7.51184342471412
-6.61621529341013
-6.81763545784261
-7.02565832848658
-6.89733416141135
-6.97851143365350
-8.46138861096819
-7.51184342471412
-6.79815994721955
-11.2951376301749
-7.34928897424169
-7.24792007949459
-10.9036411996833
-7.28004253129710
-8.27722428498497
-6.83372432543257
-6.88199704135510
-6.98798791723969
-8.28108186241784
-6.92634221696727
-8.17227941165580
-9.73405582555954
-7.38445916965013
-7.11837693996170
-8.88292862236880
-6.61621529341013
-6.85066605006318
-7.24437609967946
-6.44739993336310
-7.16030271047587
-6.61621529341013
-6.78408311243943
-8.21732591377876
-7.60834085132042
-8.03476403972253
-8.42118675270463
-7.13373273338235
-7.23243490150536
-6.85459946488542
-6.94147264296065
-6.96023870852701
-8.15711594353453
-7.55861073844485
-10.2982709695354
-6.79833262863202
-6.38127119272304
-9.44423650782884
-6.96004375756659
-6.82477507653787
-7.27115093619755
-6.93449069976008
-7.06099903276382
-7.02565832848658
-6.79282640477893
-6.86253068149282
-8.53193469055622
-8.34884818751767
-6.99769526652958
-7.68924154745196
-9.27065912151224
-6.80086007179923
-6.82520856937718
-8.10006368897713
-6.66903103774085
-6.46396284394846
-6.44739993336310
-7.14260876152746
-6.82951379346412
-9.92538846363748
-9.49827080381260
-7.01781653126211
-6.58168910546186
-8.67342332291070
-6.82951379346412
-6.80454523988611
-7.00344015635880
-6.99769526652958
-7.66136901559036
-7.77899430036958
-6.18943365881089
-6.98798791723969
-8.22323467401478
-7.16257685749800
-6.96870005331866
-7.77899430036958
-7.16030271047587
-7.99328238956265
-8.88315684522141
-7.85220865602406
-6.79833262863202
-10.2982709695354
-6.86878006154420
-7.72622200395054
-7.47698072870873
-6.36468631418899
-7.09611045872757
-6.18943365881089
-7.57733361379033
-8.69131504453712
-7.66136901559036
-7.28004253129710
-6.18943365881089
-6.93883621136701
-8.99581737617161
-8.07828835443244
-7.16030271047587
-8.39582533323326
-6.18943365881089
-7.04982464300557
-6.94285498167471
-7.84465199059379
-6.84505319434275
-7.10836343923942
-6.79535779660413
-6.80454523988611
-7.66136901559036
-8.88292862236880
-6.78457949284989
-6.78560202525350
-7.51184342471412
-7.34928897424169
-8.07828835443244
-7.18813942050943
-8.07828835443244
-6.80454523988611
-11.2951376301749
-6.78808559430264
-6.92634221696727
-7.24792007949459
-6.82026190692975
-7.24437609967946
-6.82951379346412
-6.14878052047590
-7.01781653126211
-6.99769526652958
-7.03890597291369
-7.66136901559036
-6.88878843020655
-8.33461058704966
-6.81192731126637
-8.07828835443244
-7.60834085132042
-6.89733416141135
-7.99328238956265
-6.79815994721955
-6.78495817724147
-6.82026190692975
-6.89587739181703
-8.69131504453712
-6.68694618125661
-7.16257685749800
-6.82951379346412
-7.66136901559036
-7.42610068490892
-6.88878843020655
-7.74798852272109
-9.12348402892697
-6.81597794010885
-7.23243490150536
-6.96870005331866
-8.04584122575548
-7.03890597291369
-6.82951379346412
-7.10836343923942
-6.83372432543257
-6.78808559430264
-9.73405582555954
-7.16030271047587
-6.98798791723969
-9.44423650782884
-7.21731725914818
-6.79282640477893
-6.84505319434275
-7.38667264904197
-6.81192731126637
-8.69131504453712
-7.91578304780375
-6.83447484851785
-6.94285498167471
-11.2951376301749
-6.83447484851785
-7.91578304780375
-6.85066605006318
-6.78861251441962
-7.18813942050943
-7.38667264904197
-6.82520856937718
-9.12348402892697
-6.99769526652958
-7.13373273338235
-8.07828835443244
-6.80454523988611
-6.91068637361568
-6.54762446849368
-7.42610068490892
-6.84346288007946
-6.07633065059287
-7.21731725914818
-7.44663699138149
-7.36773564214208
-7.38445916965013
-6.92634221696727
-6.88190924467607
-6.89889026675569
-6.85066605006318
-7.24437609967946
-6.87523973221370
-6.88878843020655
-6.88190924467607
-6.85066605006318
-7.17405828177603
-9.12348402892697
-6.82026190692975
-7.10836343923942
-6.94147264296065
-6.81192731126637
-6.96023870852701
-7.46775447661195
-8.42118675270463
-7.68715347256692
-9.92538846363748
-6.33130786263789
-6.88878843020655
-7.51184342471412
-10.0414389282035
-7.10836343923942
-7.44663699138149
-7.19247763736764
-7.28004253129710
-7.42610068490892
-7.16030271047587
-7.10836343923942
-7.28004253129710
-6.44739993336310
-8.88315684522141
-9.92538846363748
-7.34928897424169
-7.00763690484012
-6.91068637361568
-8.49878625275614
-6.79282640477893
-6.82026190692975
-8.07828835443244
-6.83965544931966
-7.55861073844485
-9.92538846363748
-8.46138861096819
-9.49827080381260
-6.79282640477893
-6.88190924467607
-10.0414389282035
-6.79535779660413
-8.34884818751767
-7.06099903276382
-9.14541857153334
-6.82520856937718
-6.89587739181703
-7.87948224357381
-8.39582533323326
-9.44423650782884
-6.77925721090753
-8.88315684522141
-8.27722428498497
-7.91578304780375
-7.34928897424169
-7.81118732304207
-6.46396284394846
-7.48948022578290
-7.48948022578290
-7.34928897424169
-6.91068637361568
-8.53193469055622
-7.13373273338235
-7.54292094942417
-7.36773564214208
-7.46775447661195
-7.24792007949459
-7.24437609967946
-7.38445916965013
-6.91068637361568
-6.88190924467607
-7.48948022578290
-6.78363021673951
-7.06099903276382
-6.81777278564261
-10.2982709695354
-6.99769526652958
-6.88878843020655
-7.95367217983848
-6.00741363511268
-7.51184342471412
-6.84505319434275
-6.88190924467607
-8.88292862236880
-6.80122483470406
-7.44663699138149
-7.07243436358546
-9.12348402892697
-8.46302597237837
-6.88190924467607
-7.16257685749800
-8.53193469055622
-8.53193469055622
-9.73405582555954
-8.42118675270463
-7.12090182948421
-7.09458516298142
-7.06099903276382
-7.99328238956265
-7.00763690484012
-6.94285498167471
-6.94147264296065
-7.11837693996170
-8.15711594353453
-9.44423650782884
-7.18813942050943
-8.34884818751767
-6.41434187560313
-6.78389842594683
-6.56460380823032
-8.39582533323326
-7.00344015635880
-8.58250354525453
-6.85066605006318
-6.86253068149282
-7.03890597291369
-7.00344015635880
-6.78628222498351
-7.06099903276382
-6.81777278564261
-6.96023870852701
-9.12348402892697
-7.29851425717103
-7.23243490150536
-7.80863226874088
-6.94147264296065
-7.09611045872757
-6.81192731126637
-6.79535779660413
-6.98798791723969
-6.82951379346412
-6.91840790243921
-7.58308581325959
-7.44447685084895
-6.86878006154420
-7.16030271047587
-6.85066605006318
-9.12348402892697
-7.24792007949459
-7.04982464300557
-7.26378497202466
-7.60834085132042
-7.28004253129710
-6.74174846722210
-7.38667264904197
-6.89587739181703
-6.94285498167471
-7.60834085132042
-7.89754730479572
-6.82951379346412
-6.92634221696727
-7.68715347256692
-7.04982464300557
-6.81192731126637
-6.95143694182201
-6.79815994721955
-6.78389842594683
-7.09458516298142
-7.17405828177603
-7.51184342471412
-7.42610068490892
-7.36773564214208
-6.82026190692975
-6.87701413184980
-6.79057468022685
-6.78695089311315
-7.31379168008123
-8.42118675270463
-7.01781653126211
-6.86878006154420
-6.91850238733253
-7.08413619867255
-7.18813942050943
-6.80454523988611
-6.88190924467607
-6.96023870852701
-7.80863226874088
-6.88190924467607
-7.72622200395054
-7.11837693996170
-6.85066605006318
-6.91850238733253
-6.81129909731341
-7.54292094942417
-6.83372432543257
-7.60834085132042
-6.83447484851785
-7.01781653126211
-6.79057468022685
-11.2951376301749
-8.17227941165580
-6.93449069976008
-7.58308581325959
-6.88878843020655
-7.68924154745196
-6.85649233087722
-7.44663699138149
-6.82026190692975
-7.32649725441034
-7.29851425717103
-7.42610068490892
-7.84465199059379
-6.95143694182201
-7.42610068490892
-7.28004253129710
-7.72622200395054
-6.89733416141135
-6.82026190692975
-6.80568914775621
-6.90317649730481
-6.44739993336310
-6.86253068149282
-6.26286472607223
-6.79674145541300
-6.80454523988611
-7.77899430036958
-6.82026190692975
-6.78861251441962
-6.78560202525350
-6.97851143365350
-6.78861251441962
-6.93449069976008
-7.36773564214208
-6.79040274797580
-6.78560202525350
-7.84465199059379
-6.82477507653787
-7.03890597291369
-6.84346288007946
-7.02823812868140
-7.76667809226334
-6.81192731126637
-6.78695089311315
-7.55861073844485
-7.09611045872757
-7.40612038213760
-6.96023870852701
-7.09611045872757
-7.38667264904197
-6.91068637361568
-6.79282640477893
-7.77899430036958
-7.02565832848658
-7.99328238956265
-7.28004253129710
-6.87523973221370
-6.87523973221370
-8.27722428498497
-8.27722428498497
-6.92634221696727
-8.04584122575548
-6.78560202525350
-6.83965544931966
-6.85066605006318
-7.38445916965013
-6.88190924467607
-6.78861251441962
-6.83717609839862
-6.86735217941608
-6.86735217941608
-11.2951376301749
-6.96023870852701
-9.14541857153334
-7.00150548193744
-7.46775447661195
-8.49878625275614
-7.28004253129710
-8.58250354525453
-6.79057468022685
-7.33131359435519
-6.78495817724147
-7.18813942050943
-7.06099903276382
-6.81129909731341
-6.92634221696727
-6.81597794010885
-6.87523973221370
-6.81192731126637
-6.92634221696727
-7.03890597291369
-9.65556739672937
-6.94285498167471
-6.88878843020655
-7.91578304780375
-6.80122483470406
-6.82026190692975
-9.12348402892697
-8.53193469055622
-6.44739993336310
-8.88315684522141
-6.84346288007946
-6.90317649730481
-7.21731725914818
-6.39781659303324
-10.9036411996833
-6.91068637361568
-7.33131359435519
-6.59888983931655
-8.21732591377876
-6.78357570781427
-7.60834085132042
-8.07828835443244
-7.99328238956265
-7.87948224357381
-6.88190924467607
-8.28108186241784
-7.71809388838837
-7.68924154745196
-7.00150548193744
-10.0414389282035
-7.99328238956265
-9.44423650782884
-6.87523973221370
-6.78457949284989
-8.27722428498497
-6.79327300675054
-9.14541857153334
-6.82026190692975
-7.21731725914818
-7.04194343597333
-6.83965544931966
-7.24792007949459
-6.85459946488542
-7.08413619867255
-6.84346288007946
-6.90317649730481
-6.78389842594683
-7.24792007949459
-6.83372432543257
-6.83965544931966
-8.69131504453712
-7.21731725914818
-9.44423650782884
-6.79815994721955
-6.97851143365350
-6.79815994721955
-7.36773564214208
-6.28028276404572
-7.74798852272109
-7.99328238956265
-7.10836343923942
-6.88190924467607
-6.90317649730481
-9.12348402892697
-6.82951379346412
-6.92634221696727
-6.59888983931655
-7.99328238956265
-6.79282640477893
-7.71809388838837
-7.10836343923942
-7.91578304780375
-6.79815994721955
-7.02823812868140
-7.71809388838837
-6.89889026675569
-7.81118732304207
-6.79327300675054
-6.86253068149282
-7.95367217983848
-6.94285498167471
-7.51184342471412
-6.96870005331866
-7.58308581325959
-6.33130786263789
-6.95143694182201
-6.54762446849368
-6.79815994721955
-7.81118732304207
-6.86253068149282
-6.94147264296065
-6.78495817724147
-7.55861073844485
-6.89889026675569
-8.88315684522141
-8.67342332291070
-6.86253068149282
-6.59888983931655
-7.38667264904197
-7.31379168008123
-10.9036411996833
-6.90317649730481
-8.77294685247641
-7.21816070111328
-10.4848195938143
-9.44423650782884
-8.46138861096819
-6.92634221696727
-8.58250354525453
-8.28108186241784
-11.2951376301749
-9.00589573622590
-7.63441941952388
-6.43086440955341
-11.2951376301749
-6.88878843020655
-7.51184342471412
-8.67342332291070
-7.24792007949459
-9.73405582555954
-8.27722428498497
-6.89733416141135
-7.58308581325959
-7.28004253129710
-7.04982464300557
-6.87523973221370
-7.84465199059379
-8.07828835443244
-6.81192731126637
-6.86878006154420
-7.03890597291369
-6.97851143365350
-8.34884818751767
-7.11837693996170
-6.63367461274307
-7.84465199059379
-7.42610068490892
-6.86253068149282
-7.77899430036958
-6.81192731126637
-6.83965544931966
-6.94285498167471
-7.94480705454417
-8.17227941165580
-7.84465199059379
-8.07828835443244
-7.00763690484012
-6.83965544931966
-7.42610068490892
-6.14878052047590
-6.78861251441962
-7.46775447661195
-7.14260876152746
-9.27065912151224
-7.87948224357381
-7.72622200395054
-7.46775447661195
-6.04568163123927
-8.42118675270463
-8.22323467401478
-7.66136901559036
-7.47698072870873
-8.69131504453712
-7.09346768497995
-8.58250354525453
-7.24792007949459
-7.55861073844485
-7.34928897424169
-9.12348402892697
-7.10836343923942
-8.39582533323326
-7.60834085132042
-8.21732591377876
-6.36468631418899
-6.89587739181703
-7.24792007949459
-8.33461058704966
-6.78861251441962
-7.34928897424169
-7.55861073844485
-7.28004253129710
-9.30677817478809
-6.78628222498351
-7.84465199059379
-6.79057468022685
-7.04194343597333
-6.79815994721955
-6.84505319434275
-7.14260876152746
-8.39582533323326
-6.59888983931655
-8.99581737617161
-8.39582533323326
-6.36468631418899
-7.10836343923942
-7.80863226874088
-8.42118675270463
-7.77899430036958
-6.76039910343378
-6.33130786263789
-6.44739993336310
-7.80863226874088
-7.47698072870873
-7.14260876152746
-8.22323467401478
-8.04584122575548
-6.53074134782612
-7.36773564214208
-9.27065912151224
-8.53193469055622
-11.2951376301749
-7.66136901559036
-7.41451340606435
-7.14686369237150
-9.12348402892697
-7.48948022578290
-7.71809388838837
-8.39582533323326
-6.85066605006318
-7.99328238956265
-6.82951379346412
-7.94480705454417
-7.13373273338235
-7.06099903276382
-7.84465199059379
-6.78695089311315
-7.60834085132042
-9.44423650782884
-6.86878006154420
-6.85066605006318
-7.31379168008123
-7.42610068490892
-6.82026190692975
-8.69131504453712
-7.08413619867255
-7.04194343597333
-6.78357570781427
-8.60824808056024
-7.34928897424169
-8.07828835443244
-7.58308581325959
-8.03476403972253
-6.18943365881089
-6.56460380823032
-8.69131504453712
-7.72622200395054
-8.28108186241784
-6.95143694182201
-7.10836343923942
-8.49878625275614
-8.22323467401478
-6.98798791723969
-6.28028276404572
-10.9036411996833
-9.12348402892697
-8.88292862236880
-8.12405145341584
-7.77899430036958
-8.17227941165580
-7.46775447661195
-6.29746563838966
-7.60834085132042
-6.78389842594683
-7.06099903276382
-7.24437609967946
-6.79815994721955
-8.15711594353453
-7.76667809226334
-7.84465199059379
-9.49827080381260
-7.08413619867255
-7.84465199059379
-7.58308581325959
-7.44663699138149
-7.51184342471412
-8.69131504453712
-7.16030271047587
-6.82477507653787
-8.17227941165580
-8.07828835443244
-7.36773564214208
-7.24437609967946
-7.44663699138149
-8.39582533323326
-6.18943365881089
-6.99769526652958
-8.07828835443244
-7.34928897424169
-6.24515354161902
-8.46138861096819
-6.88190924467607
-7.99328238956265
-8.42118675270463
-6.28028276404572
-6.85696528617728
-7.17405828177603
-7.55861073844485
-7.99328238956265
-8.58250354525453
-8.88315684522141
-8.53193469055622
-6.28028276404572
-6.59888983931655
-7.91578304780375
-8.33461058704966
-6.83447484851785
-7.34928897424169
-6.91068637361568
-6.82026190692975
-7.29851425717103
-6.78861251441962
-7.71809388838837
-8.78239928791748
-7.31379168008123
-7.27115093619755
-7.80863226874088
-7.34928897424169
-7.06099903276382
-6.83447484851785
-7.32649725441034
-6.79282640477893
-6.84346288007946
-7.99328238956265
-6.86878006154420
-8.88315684522141
-7.51184342471412
-8.21732591377876
-7.53487557510568
-9.73405582555954
-7.44533858401408
-8.53193469055622
-9.30677817478809
-7.54292094942417
-7.55861073844485
-9.30677817478809
-10.0414389282035
-7.48948022578290
-6.78560202525350
-10.2982709695354
-7.13373273338235
-9.44423650782884
-7.46775447661195
-6.79833262863202
-6.97851143365350
-7.02565832848658
-7.42610068490892
-9.49827080381260
-7.77899430036958
-6.94285498167471
-11.2951376301749
-6.88878843020655
-7.16030271047587
-7.33131359435519
-9.00589573622590
-6.91850238733253
-6.88190924467607
-8.67342332291070
-6.95143694182201
-8.07828835443244
-6.98157363911521
-8.60824808056024
-7.16030271047587
-8.07828835443244
-7.16030271047587
-7.91578304780375
-7.55861073844485
-7.71809388838837
-8.88315684522141
-7.10836343923942
-6.78861251441962
-7.38667264904197
-6.61621529341013
-8.42118675270463
-7.72622200395054
-10.4848195938143
-8.53193469055622
-9.27065912151224
-10.0414389282035
-7.54292094942417
-7.42610068490892
-7.60834085132042
-7.48948022578290
-7.13373273338235
-9.44423650782884
-7.46775447661195
-9.30677817478809
-8.34884818751767
-10.4848195938143
-7.16030271047587
-8.99581737617161
-6.97851143365350
-8.77294685247641
-6.86878006154420
-6.33130786263789
-6.94285498167471
-6.89733416141135
-6.78861251441962
-7.42610068490892
-7.06099903276382
-6.97851143365350
-7.99328238956265
-7.91578304780375
-8.07828835443244
-7.77899430036958
-6.97851143365350
-9.92538846363748
-7.28004253129710
-6.59888983931655
-6.82477507653787
-7.99328238956265
-7.10836343923942
-6.96870005331866
-6.80811467328574
-6.56460380823032
-7.16030271047587
-6.91793735885081
-6.82026190692975
-10.4848195938143
-7.24792007949459
-6.92634221696727
-7.76667809226334
-7.00344015635880
-6.79815994721955
-7.47698072870873
-7.54292094942417
-6.80811467328574
-10.4848195938143
-7.28004253129710
-6.70503134978050
-7.84465199059379
-8.69131504453712
-7.18813942050943
-5.70182326511782
-6.88190924467607
-7.31379168008123
-6.88190924467607
-7.71809388838837
-7.41451340606435
-6.81763545784261
-8.15711594353453
-6.78861251441962
-6.95143694182201
-7.28004253129710
-8.03476403972253
-7.77899430036958
-7.08413619867255
-7.16030271047587
-6.92634221696727
-8.10006368897713
-6.76039910343378
-7.38667264904197
-7.24437609967946
-7.21731725914818
-7.71809388838837
-6.86878006154420
-6.86253068149282
-7.04194343597333
-7.13373273338235
-7.95367217983848
-8.03476403972253
-8.04584122575548
-7.53487557510568
-8.78239928791748
-7.38445916965013
-7.34928897424169
-6.94147264296065
-6.88190924467607
-7.51184342471412
-6.86253068149282
-6.79833262863202
-7.07121370631717
-7.87948224357381
-6.88190924467607
-6.79815994721955
-8.69131504453712
-6.99769526652958
-8.07828835443244
-8.21732591377876
-7.46775447661195
-8.17227941165580
-7.60834085132042
-9.30677817478809
-6.78363021673951
-8.99581737617161
-7.66136901559036
-7.06099903276382
-6.94285498167471
-6.78363021673951
-6.66903103774085
-6.94147264296065
-7.91578304780375
-8.58250354525453
-10.2982709695354
-6.96870005331866
-6.85066605006318
-8.33461058704966
-7.51184342471412
-7.01781653126211
-11.2951376301749
-8.21732591377876
-7.66136901559036
-7.99416906624282
-6.82477507653787
-6.97851143365350
-7.04194343597333
-6.79282640477893
-6.78457949284989
-6.86253068149282
-6.78560202525350
-6.92634221696727
-7.38667264904197
-9.12348402892697
-7.01781653126211
-10.0414389282035
-7.47698072870873
-6.82951379346412
-6.81777278564261
-7.68715347256692
-6.80811467328574
-7.84465199059379
-9.12348402892697
-9.12348402892697
-6.78861251441962
-7.02823812868140
-7.23243490150536
-7.03890597291369
-6.80568914775621
-8.34884818751767
-6.89587739181703
-6.83965544931966
-6.79327300675054
-6.88199704135510
-6.80086007179923
-7.55861073844485
-8.77294685247641
-6.89889026675569
-8.53193469055622
-7.18813942050943
-9.14541857153334
-6.78560202525350
-9.44423650782884
-6.98798791723969
-8.34884818751767
-8.17227941165580
-7.08413619867255
-6.88199704135510
-6.78389842594683
-6.91793735885081
-7.31379168008123
-6.79815994721955
-6.82026190692975
-6.79815994721955
-6.80811467328574
-6.84505319434275
-7.60834085132042
-7.02565832848658
-6.96870005331866
-6.78357570781427
-6.94147264296065
-6.79815994721955
-6.94285498167471
-6.88878843020655
-6.87523973221370
-7.01781653126211
-7.53487557510568
-7.19247763736764
-7.29670654092743
-6.91068637361568
-6.87523973221370
-7.03890597291369
-7.55861073844485
-9.12348402892697
-6.82951379346412
-7.14686369237150
-7.17405828177603
-6.78695089311315
-6.85459946488542
-7.17405828177603
-9.14541857153334
-6.79282640477893
-7.80863226874088
-6.78861251441962
-6.78408311243943
-8.21732591377876
-7.09346768497995
-6.85649233087722
-8.69131504453712
-6.96870005331866
-7.84465199059379
-7.38667264904197
-6.85649233087722
-7.28004253129710
-7.66136901559036
-7.32649725441034
-10.0414389282035
-7.71809388838837
-7.91578304780375
-6.79327300675054
-6.97851143365350
-10.2982709695354
-8.34884818751767
-6.97851143365350
-6.79815994721955
-7.38667264904197
-7.66136901559036
-7.63441941952388
-8.99581737617161
-6.89587739181703
-6.79327300675054
-6.81597794010885
-6.98798791723969
-6.82951379346412
-7.51184342471412
-6.94285498167471
-8.39582533323326
-7.77899430036958
-8.10006368897713
-7.84465199059379
-6.16958693633490
-7.91578304780375
-6.89733416141135
-9.44423650782884
-9.27065912151224
-9.12348402892697
-9.92538846363748
-7.27115093619755
-7.34928897424169
-6.83447484851785
-7.61279369869100
-7.34928897424169
-6.98798791723969
-7.01781653126211
-7.91578304780375
-6.80086007179923
-7.55861073844485
-6.81129909731341
-9.73405582555954
-7.48948022578290
-7.54292094942417
-7.71809388838837
-7.63441941952388
-8.03476403972253
-6.43086440955341
-10.0414389282035
-7.71809388838837
-6.79057468022685
-7.00763690484012
-6.44739993336310
-8.46138861096819
-7.07243436358546
-6.81777278564261
-7.34928897424169
-10.0414389282035
-8.46138861096819
-6.89889026675569
-6.84505319434275
-6.78457949284989
-6.86253068149282
-6.92634221696727
-6.81597794010885
-7.21731725914818
-7.21731725914818
-7.33131359435519
-6.24515354161902
-8.88315684522141
-8.07828835443244
-6.84505319434275
-11.2951376301749
-9.14541857153334
-7.81118732304207
-8.17227941165580
-9.12348402892697
-6.79815994721955
-7.03890597291369
-7.89754730479572
-6.78808559430264
-6.79282640477893
-7.95367217983848
-9.12348402892697
-6.83965544931966
-7.87948224357381
-6.79040274797580
-7.16030271047587
-6.85459946488542
-7.55861073844485
-9.14541857153334
-7.85220865602406
-7.51184342471412
-9.73405582555954
-7.77899430036958
-8.58250354525453
-7.91578304780375
-9.65556739672937
-7.77899430036958
-9.65556739672937
-6.78389842594683
-6.97851143365350
-8.10006368897713
-7.46775447661195
-7.51184342471412
-6.82026190692975
-7.99328238956265
-7.48948022578290
-6.92634221696727
-7.16030271047587
-9.92538846363748
-6.82951379346412
-7.01781653126211
-6.81777278564261
-6.82026190692975
-6.86253068149282
-8.88315684522141
-7.54292094942417
-6.92634221696727
-6.86253068149282
-9.27065912151224
-6.82520856937718
-6.86253068149282
-8.69131504453712
-6.79815994721955
-7.53487557510568
-8.34884818751767
-6.86253068149282
-7.34928897424169
-6.44739993336310
-6.85066605006318
-6.78695089311315
-6.84505319434275
-6.83965544931966
-6.86253068149282
-7.54292094942417
-6.78861251441962
-8.53193469055622
-6.78495817724147
-7.80863226874088
-7.23243490150536
-7.16257685749800
-12.7114690685255
-7.13373273338235
-9.14541857153334
-7.42610068490892
-7.18813942050943
-6.66903103774085
-6.39781659303324
-10.2982709695354
-6.82026190692975
-7.84465199059379
-9.49827080381260
-8.07828835443244
-7.42610068490892
-6.82026190692975
-8.27722428498497
-7.66136901559036
-7.63441941952388
-6.84505319434275
-7.03890597291369
-6.83447484851785
-7.42610068490892
-8.17227941165580
-7.55861073844485
-6.93449069976008
-10.0414389282035
-8.69131504453712
-8.27722428498497
-10.9036411996833
-6.79674145541300
-7.14686369237150
-6.79674145541300
-9.12348402892697
-6.97851143365350
-7.51184342471412
-7.85220865602406
-7.95367217983848
-7.58308581325959
-6.78628222498351
-9.65556739672937
-8.28108186241784
-7.91578304780375
-6.90317649730481
-7.46775447661195
-6.82026190692975
-7.26392075994399
-7.55861073844485
-7.28004253129710
-6.85066605006318
-7.18813942050943
-8.17227941165580
-6.81192731126637
-6.88190924467607
-9.92538846363748
-10.2982709695354
-6.04568163123927
-10.9036411996833
-6.78357570781427
-7.53487557510568
-7.14686369237150
-7.16730156924444
-6.85066605006318
-8.53193469055622
-6.96023870852701
-10.0414389282035
-6.78389842594683
-7.04194343597333
-6.79833262863202
-6.83372432543257
-7.08413619867255
-7.91578304780375
-6.86253068149282
-6.92634221696727
-6.78363021673951
-7.44663699138149
-6.85066605006318
-7.44533858401408
-8.88315684522141
-6.81777278564261
-8.12405145341584
-6.96926266127748
-6.78457949284989
-9.44423650782884
-7.16030271047587
-7.10836343923942
-7.95367217983848
-7.48948022578290
-6.77925721090753
-6.89587739181703
-6.82477507653787
-7.58308581325959
-6.94147264296065
-8.39582533323326
-8.17227941165580
-6.88878843020655
-6.78861251441962
-6.83965544931966
-7.77899430036958
-6.80454523988611
-6.86253068149282
-6.81192731126637
-6.89587739181703
-6.86253068149282
-6.83965544931966
-7.31379168008123
-6.89733416141135
-8.42118675270463
-6.86253068149282
-6.79057468022685
-8.49878625275614
-7.77899430036958
-8.53193469055622
-6.79040274797580
-6.95143694182201
-6.88190924467607
-6.81763545784261
-7.34928897424169
-7.21731725914818
-6.80454523988611
-6.82026190692975
-6.94147264296065
-6.89587739181703
-6.85066605006318
-7.71809388838837
-6.84505319434275
-6.92634221696727
-7.60834085132042
-6.89587739181703
-6.84505319434275
-8.34884818751767
-6.86253068149282
-6.91840790243921
-10.2982709695354
-6.96023870852701
-7.10836343923942
-6.88190924467607
-6.88878843020655
-8.77294685247641
-6.82026190692975
-6.79282640477893
-6.89587739181703
-6.78389842594683
-6.39781659303324
-6.78495817724147
-6.96023870852701
-6.88199704135510
-7.77899430036958
-7.34928897424169
-7.04194343597333
-7.33131359435519
-6.88878843020655
-8.27722428498497
-7.91578304780375
-6.65127685505469
-8.07828835443244
-9.12348402892697
-7.10836343923942
-6.99769526652958
-7.46775447661195
-8.21732591377876
-7.71809388838837
-8.07828835443244
-7.38667264904197
-6.82026190692975
-6.81597794010885
-7.60834085132042
-6.78389842594683
-7.99328238956265
-7.14686369237150
-7.28004253129710
-6.87701413184980
-8.39582533323326
-7.12090182948421
-7.26392075994399
-7.58308581325959
-6.82520856937718
-7.24792007949459
-10.0414389282035
-8.69131504453712
-6.44739993336310
-6.94285498167471
-7.95367217983848
-7.38667264904197
-7.21816070111328
-7.71809388838837
-7.01781653126211
-9.73405582555954
-6.79040274797580
-7.23243490150536
-7.02823812868140
-6.96926266127748
-8.69131504453712
-7.13373273338235
-7.18813942050943
-6.28028276404572
-6.78408311243943
-6.29746563838966
-6.97851143365350
-6.80568914775621
-6.77925721090753
-6.61621529341013
-8.53193469055622
-7.46775447661195
-7.12090182948421
-7.08413619867255
-6.96926266127748
-6.79815994721955
-6.51394437617926
-6.76039910343378
-6.78408311243943
-6.99769526652958
-6.18943365881089
-6.85649233087722
-9.12348402892697
-7.11837693996170
-9.27065912151224
-6.78808559430264
-7.60834085132042
-6.78457949284989
-9.73405582555954
-6.87701413184980
-8.69131504453712
-7.63441941952388
-6.89889026675569
-7.72622200395054
-7.00150548193744
-6.81192731126637
-7.94480705454417
-7.42610068490892
-6.20854359769756
-6.98798791723969
-7.10836343923942
-7.42610068490892
-7.38667264904197
-9.14541857153334
-7.91578304780375
-7.54292094942417
-7.38667264904197
-6.91793735885081
-6.84346288007946
-6.98798791723969
-6.88190924467607
-7.10836343923942
-7.44663699138149
-7.08413619867255
-7.18813942050943
-7.34928897424169
-6.83447484851785
-7.87948224357381
-6.96023870852701
-6.80568914775621
-6.89733416141135
-7.84465199059379
-9.00589573622590
-7.68715347256692
-6.78408311243943
-7.46775447661195
-6.79815994721955
-7.57733361379033
-7.11837693996170
-6.78363021673951
-6.78695089311315
-6.18943365881089
-6.91068637361568
-6.96023870852701
-8.88315684522141
-6.82026190692975
-7.38667264904197
-8.15711594353453
-7.42610068490892
-7.57733361379033
-6.81597794010885
-7.06099903276382
-7.17405828177603
-7.09346768497995
-7.08413619867255
-7.16030271047587
-6.53074134782612
-7.04982464300557
-7.03890597291369
-6.95143694182201
-6.84505319434275
-6.81777278564261
-8.67342332291070
-6.97851143365350
-6.22707706560853
-7.42610068490892
-6.79327300675054
-6.81192731126637
-6.81597794010885
-7.47698072870873
-6.80122483470406
-7.16030271047587
-8.99581737617161
-7.29851425717103
-6.81192731126637
-7.18813942050943
-6.81129909731341
-6.83447484851785
-8.04584122575548
-6.78408311243943
-7.42610068490892
-7.48948022578290
-6.81597794010885
-6.78808559430264
-6.78560202525350
-6.84346288007946
-7.55861073844485
-7.01781653126211
-7.21731725914818
-6.80086007179923
-6.95143694182201
-6.84346288007946
-6.85066605006318
-6.89587739181703
-6.79282640477893
-6.80454523988611
-7.03890597291369
-7.55861073844485
-10.0414389282035
-9.00589573622590
-7.09458516298142
-6.78560202525350
-9.44423650782884
-7.66136901559036
-6.85459946488542
-7.18813942050943
-7.38445916965013
-6.78861251441962
-6.94285498167471
-7.07121370631717
-6.86253068149282
-6.07633065059287
-6.95143694182201
-6.93883621136701
-6.88878843020655
-6.79040274797580
-6.85649233087722
-8.34884818751767
-6.78861251441962
-7.94480705454417
-7.23243490150536
-6.82951379346412
-7.21731725914818
-7.57733361379033
-9.49827080381260
-6.78861251441962
-6.28028276404572
-7.10836343923942
-6.77925721090753
-7.48948022578290
-7.99416906624282
-7.06099903276382
-6.87523973221370
-7.34928897424169
-7.03890597291369
-7.68715347256692
-6.81129909731341
-7.06099903276382
-6.80568914775621
-6.96926266127748
-7.46775447661195
-6.93449069976008
-8.07828835443244
-9.44423650782884
-7.46775447661195
-7.29851425717103
-8.03476403972253
-7.94480705454417
-6.78628222498351
-8.99581737617161
-9.49827080381260
-6.78408311243943
-8.12405145341584
-7.38445916965013
-6.83965544931966
-7.66136901559036
-7.99328238956265
-8.04584122575548
-7.02565832848658
-6.86878006154420
-7.02565832848658
-7.03890597291369
-6.98798791723969
-6.86735217941608
-7.55861073844485
-7.81118732304207
-6.28028276404572
-7.77899430036958
-7.08413619867255
-7.81118732304207
-7.29851425717103
-6.78363021673951
-8.88315684522141
-7.14686369237150
-7.87948224357381
-9.44423650782884
-7.84465199059379
-10.4848195938143
-7.12090182948421
-6.39781659303324
-6.78363021673951
-6.96926266127748
-6.84505319434275
-8.15711594353453
-6.79833262863202
-8.28108186241784
-6.12669034755851
-6.28028276404572
-8.17227941165580
-7.77899430036958
-6.78357570781427
-6.84346288007946
-7.03890597291369
-6.80454523988611
-6.81192731126637
-6.78560202525350
-6.78861251441962
-6.82477507653787
-6.83965544931966
-6.78389842594683
-7.06099903276382
-6.99769526652958
-7.42610068490892
-6.94285498167471
-6.83447484851785
-7.38445916965013
-7.13373273338235
-7.55861073844485
-7.10836343923942
-6.78861251441962
-8.12405145341584
-7.21731725914818
-7.71809388838837
-6.91068637361568
-6.83965544931966
-6.82026190692975
-7.01781653126211
-7.38667264904197
-7.01781653126211
-7.28004253129710
-8.07828835443244
-6.78628222498351
-7.63441941952388
-6.48056643099113
-6.79282640477893
-6.85649233087722
-6.99769526652958
-6.98798791723969
-6.94285498167471
-6.87523973221370
-7.58308581325959
-6.86253068149282
-6.82026190692975
-6.86878006154420
-6.78363021673951
-6.97851143365350
-6.98798791723969
-7.02565832848658
-7.34928897424169
-7.04982464300557
-7.04824395887338
-6.83965544931966
-6.83965544931966
-6.80811467328574
-6.78495817724147
-7.46775447661195
-7.13373273338235
-6.80454523988611
-6.79815994721955
-6.80122483470406
-6.84505319434275
-6.82026190692975
-8.88315684522141
-7.42610068490892
-7.13373273338235
-6.61621529341013
-7.44663699138149
-6.96023870852701
-6.81192731126637
-7.13373273338235
-6.84505319434275
-6.88878843020655
-6.83372432543257
-7.18813942050943
-6.80122483470406
-7.07121370631717
-6.87523973221370
-6.78363021673951
-7.21731725914818
-6.83965544931966
-6.78495817724147
-8.53193469055622
-6.83447484851785
-7.12090182948421
-7.91578304780375
-6.94285498167471
-6.58168910546186
-6.79833262863202
-6.78808559430264
-7.34928897424169
-6.82026190692975
-7.44663699138149
-9.44423650782884
-6.85649233087722
-7.68924154745196
-7.10836343923942
-6.79282640477893
-7.09458516298142
-6.80086007179923
-6.79815994721955
-6.92634221696727
-6.79535779660413
-6.85649233087722
-6.84346288007946
-7.36773564214208
-7.87948224357381
-6.96870005331866
-6.87523973221370
-6.88199704135510
-6.81129909731341
-6.78861251441962
-6.78389842594683
-7.71809388838837
-6.86253068149282
-7.51184342471412
-6.87523973221370
-7.16030271047587
-6.79674145541300
-7.40612038213760
-10.0414389282035
-7.38667264904197
-6.94285498167471
-7.38667264904197
-6.99769526652958
-6.79674145541300
-7.87948224357381
-6.99769526652958
-6.78363021673951
-7.19247763736764
-7.21731725914818
-6.81129909731341
-7.34928897424169
-6.83965544931966
-6.99769526652958
-6.82951379346412
-7.00150548193744
-6.79040274797580
-7.21731725914818
-7.31379168008123
-7.13373273338235
-6.80122483470406
-6.79815994721955
-7.74798852272109
-6.96023870852701
-6.85649233087722
-7.03890597291369
-6.81597794010885
-6.79282640477893
-6.83447484851785
-6.80086007179923
-6.80086007179923
-8.88292862236880
-6.81192731126637
-6.85649233087722
-7.08413619867255
-6.78495817724147
-6.79815994721955
-6.79674145541300
-8.99581737617161
-6.94147264296065
-6.83447484851785
-6.89889026675569
-6.82520856937718
-7.00763690484012
-6.78408311243943
-6.91068637361568
-6.78861251441962
-6.78363021673951
-6.91068637361568
-7.34928897424169
-8.27722428498497
-6.90317649730481
-7.50948994963694
-6.80454523988611
-6.83447484851785
-7.60834085132042
-7.46775447661195
-6.82026190692975
-6.79833262863202
-7.18813942050943
-7.28004253129710
-6.78861251441962
-6.99769526652958
-7.74798852272109
-6.81129909731341
-6.82026190692975
-6.81192731126637
-6.79282640477893
-7.09611045872757
-6.80454523988611
-6.81777278564261
-7.04982464300557
-7.28004253129710
-7.34928897424169
-6.79282640477893
-6.78363021673951
-7.66136901559036
-6.96023870852701
-8.21732591377876
-8.12405145341584
-7.68924154745196
-6.92634221696727
-6.96870005331866
-6.82520856937718
-6.86878006154420
-9.14541857153334
-6.84505319434275
-6.94285498167471
-7.16030271047587
-6.82026190692975
-9.44423650782884
-6.80086007179923
-6.80122483470406
-6.87523973221370
-6.89889026675569
-6.83965544931966
-7.04194343597333
-6.78695089311315
-6.80568914775621
-6.78808559430264
-6.79057468022685
-7.60834085132042
-7.01781653126211
-6.78363021673951
-7.18813942050943
-8.46138861096819
-6.81192731126637
-6.81192731126637
-6.86878006154420
-6.80811467328574
-8.88315684522141
-6.86878006154420
-7.33131359435519
-6.78861251441962
-6.78560202525350
-6.78363021673951
-6.07633065059287
-6.86878006154420
-6.85066605006318
-7.66136901559036
-6.79815994721955
-6.91850238733253
-6.90317649730481
-6.78861251441962
-6.78560202525350
-6.82026190692975
-6.94147264296065
-7.04982464300557
-8.42118675270463
-6.86735217941608
-9.12348402892697
-7.38667264904197
-7.60834085132042
-6.91840790243921
-7.20255569406237
-9.92538846363748
-6.96870005331866
-7.16257685749800
-6.65127685505469
-7.09611045872757
-6.83372432543257
-6.80811467328574
-6.86735217941608
-6.79327300675054
-6.78560202525350
-8.88315684522141
-9.73405582555954
-6.99769526652958
-7.55861073844485
-7.81118732304207
-6.82477507653787
-6.88190924467607
-6.93449069976008
-7.14260876152746
-6.93449069976008
-7.74798852272109
-6.82026190692975
-8.99581737617161
-8.53193469055622
-7.08413619867255
-10.9036411996833
-6.95143694182201
-8.53193469055622
-6.28028276404572
-6.79327300675054
-7.71809388838837
-6.92634221696727
-6.81192731126637
-6.78560202525350
-7.46775447661195
-7.77899430036958
-7.00150548193744
-7.74798852272109
-7.46775447661195
-6.84505319434275
-6.36468631418899
-7.99328238956265
-5.95056328578595
-7.24437609967946
-7.53487557510568
-7.06099903276382
-6.96870005331866
-6.94285498167471
-6.93449069976008
-7.35513349301898
-6.82951379346412
-6.81777278564261
-6.79674145541300
-7.26378497202466
-6.07633065059287
-6.78457949284989
-8.39582533323326
-9.00589573622590
-6.82026190692975
-6.80454523988611
-6.89889026675569
-7.71809388838837
-6.79815994721955
-7.42610068490892
-6.78457949284989
-8.39582533323326
-6.79040274797580
-7.46775447661195
-7.24792007949459
-6.78861251441962
-6.41434187560313
-8.17227941165580
-6.59888983931655
-6.79282640477893
-7.66136901559036
-6.83447484851785
-7.38667264904197
-6.78695089311315
-9.49827080381260
-6.79282640477893
-6.96870005331866
-7.23243490150536
-6.85649233087722
-6.84505319434275
-6.82951379346412
-8.58250354525453
-6.85696528617728
-9.92538846363748
-6.78363021673951
-6.96870005331866
-6.81597794010885
-8.53193469055622
-6.96023870852701
-6.36468631418899
-6.80568914775621
-7.10836343923942
-6.83965544931966
-7.04824395887338
-6.53074134782612
-6.82477507653787
-6.87523973221370
-7.81118732304207
-7.77899430036958
-6.93449069976008
-8.12405145341584
-6.78808559430264
-8.88292862236880
-6.79815994721955
-9.27065912151224
-7.01781653126211
-9.12348402892697
-7.60834085132042
-6.99769526652958
-6.77925721090753
-7.08413619867255
-6.82477507653787
-6.95143694182201
-7.31379168008123
-7.66136901559036
-7.00344015635880
-6.83372432543257
-6.38127119272304
-6.92634221696727
-6.18943365881089
-7.38667264904197
-6.96926266127748
-7.11837693996170
-7.91578304780375
-6.94147264296065
-6.28028276404572
-7.99328238956265
-7.13373273338235
-7.81118732304207
-12.7114690685255
-7.66136901559036
-7.91578304780375
-6.91850238733253
-6.91840790243921
-6.91840790243921
-6.65127685505469
-6.78389842594683
-6.41434187560313
-6.84346288007946
-11.2951376301749
-7.99328238956265
-8.22323467401478
-8.39582533323326
-6.81777278564261
-6.85066605006318
-6.83965544931966
-7.06099903276382
-8.78239928791748
-6.96926266127748
-6.95143694182201
-7.42610068490892
-7.34928897424169
-6.89587739181703
-6.97851143365350
-6.96023870852701
-9.14541857153334
-6.87523973221370
-7.34928897424169
-7.46775447661195
-6.28028276404572
-7.00763690484012
-8.88292862236880
-7.09611045872757
-7.72622200395054
-7.08413619867255
-8.27722428498497
-6.78357570781427
-7.64937363456815
-6.88878843020655
-7.66136901559036
-7.99328238956265
-11.2951376301749
-6.91850238733253
-7.91578304780375
-7.03890597291369
-7.57733361379033
-7.55861073844485
-8.88315684522141
-7.91578304780375
-6.85649233087722
-6.78357570781427
-7.38667264904197
-8.88292862236880
-9.12348402892697
-9.00589573622590
-7.03890597291369
-6.78560202525350
-6.79327300675054
-7.34928897424169
-6.86878006154420
-7.99328238956265
-7.27115093619755
-7.42610068490892
-7.12090182948421
-6.59888983931655
-10.4848195938143
-8.15711594353453
-7.34928897424169
-6.96870005331866
-7.63441941952388
-7.85220865602406
-7.89754730479572
-6.83447484851785
-6.66903103774085
-7.02565832848658
-9.12348402892697
-9.49827080381260
-7.09458516298142
-6.46396284394846
-6.61621529341013
-6.96004375756659
-7.94480705454417
-6.78560202525350
-7.81118732304207
-9.49827080381260
-7.08413619867255
-7.42610068490892
-6.79282640477893
-6.82951379346412
-9.65556739672937
-7.10836343923942
-6.77925721090753
-8.21732591377876
-7.44663699138149
-7.42610068490892
-7.21731725914818
-10.0414389282035
-6.96023870852701
-7.81118732304207
-7.06099903276382
-6.86735217941608
-8.53193469055622
-7.51184342471412
-8.10006368897713
-8.39582533323326
-6.89733416141135
-6.39781659303324
-7.42610068490892
-6.70503134978050
-7.16730156924444
-6.56460380823032
-7.74798852272109
-7.38445916965013
-9.00589573622590
-7.84465199059379
-7.10836343923942
-6.61621529341013
-7.19247763736764
-7.87948224357381
-7.11837693996170
-9.49827080381260
-7.29851425717103
-6.81192731126637
-6.82026190692975
-8.27722428498497
-6.49722306896722
-7.38667264904197
-7.01781653126211
-7.13373273338235
-8.27722428498497
-7.10836343923942
-8.27722428498497
-7.38445916965013
-7.10836343923942
-6.96870005331866
-6.79282640477893
-6.24515354161902
-7.01781653126211
-7.38445916965013
-8.27722428498497
-10.2982709695354
-8.77294685247641
-7.38445916965013
-12.7114690685255
-7.61279369869100
-6.83965544931966
-6.78861251441962
-7.38667264904197
-6.70503134978050
-8.99581737617161
-9.14541857153334
-7.07121370631717
-9.00589573622590
-8.88315684522141
-6.78861251441962
-6.82951379346412
-9.27065912151224
-7.17405828177603
-7.13373273338235
-7.08413619867255
-7.50948994963694
-7.51184342471412
-6.88190924467607
-6.85696528617728
-6.78808559430264
-6.96870005331866
-6.83965544931966
-9.44423650782884
-7.84465199059379
-6.18943365881089
-6.85696528617728
-6.44739993336310
-7.09458516298142
-7.14260876152746
-6.31446082812017
-7.68715347256692
-6.38127119272304
-8.67342332291070
-9.49827080381260
-6.92634221696727
-6.88878843020655
-7.38667264904197
-10.0414389282035
-8.17227941165580
-9.44423650782884
-9.00589573622590
-6.91068637361568
-6.80568914775621
-6.87523973221370
-7.94480705454417
-7.94480705454417
-6.94285498167471
-8.49878625275614
-7.17405828177603
-11.2951376301749
-8.27722428498497
-7.68924154745196
-6.78457949284989
-6.94147264296065
-7.17405828177603
-7.74798852272109
-7.44663699138149
-8.15711594353453
-7.77899430036958
-12.7114690685255
-5.95056328578595
-6.28028276404572
-10.2982709695354
-6.85066605006318
-7.14686369237150
-7.74798852272109
-7.42610068490892
-6.88190924467607
-6.79833262863202
-6.82026190692975
-6.82026190692975
-6.79833262863202
-6.88878843020655
-8.10006368897713
-8.67342332291070
-6.82026190692975
-7.80863226874088
-9.00589573622590
-8.77294685247641
-6.78408311243943
-6.96870005331866
-7.85220865602406
-7.42610068490892
-6.14878052047590
-9.14541857153334
-7.72622200395054
-8.88315684522141
-8.88292862236880
-8.21732591377876
-6.72329568980395
-7.42610068490892
-6.86878006154420
-7.31379168008123
-6.79833262863202
-8.15711594353453
-6.86253068149282
-7.35513349301898
-6.89587739181703
-7.13373273338235
-6.79833262863202
-7.14686369237150
-8.22323467401478
-6.74174846722210
-8.49878625275614
-6.43086440955341
-6.39781659303324
-9.49827080381260
-8.99581737617161
-6.92634221696727
-6.96870005331866
-12.7114690685255
-7.71809388838837
-7.21816070111328
-7.11837693996170
-10.2982709695354
-6.18943365881089
-10.9036411996833
-7.74798852272109
-8.53193469055622
-6.94285498167471
-7.14686369237150
-6.89733416141135
-6.82951379346412
-8.28108186241784
-6.88190924467607
-6.97851143365350
-9.27065912151224
-6.44739993336310
-7.18813942050943
-7.04824395887338
-7.68715347256692
-7.38445916965013
-10.9036411996833
-7.87948224357381
-6.86878006154420
-6.87701413184980
-6.88199704135510
-7.04194343597333
-6.82477507653787
-6.66903103774085
-7.01781653126211
-6.31446082812017
-6.87701413184980
-6.07633065059287
-8.58250354525453
-6.22707706560853
-6.93449069976008
-6.87523973221370
-6.87523973221370
-7.57733361379033
-8.21732591377876
-8.03476403972253
-8.15711594353453
-7.81118732304207
-6.87523973221370
-6.31446082812017
-6.86253068149282
-6.88190924467607
-7.44663699138149
-7.29851425717103
-7.04982464300557
-8.39582533323326
-8.69131504453712
-8.17227941165580
-6.99769526652958
-6.78389842594683
-7.09346768497995
-6.74174846722210
-6.86878006154420
-6.10281736177740
-6.85649233087722
-7.57733361379033
-6.83717609839862
-10.0414389282035
-8.17227941165580
-6.46396284394846
-8.49878625275614
-8.69131504453712
-6.88190924467607
-6.10281736177740
-6.85066605006318
-8.42118675270463
-7.44533858401408
-8.12405145341584
-7.54292094942417
-7.53487557510568
-10.0414389282035
-6.82026190692975
-7.60834085132042
-8.58250354525453
-6.53074134782612
-8.22323467401478
-8.60824808056024
-8.39582533323326
-7.00344015635880
-6.91068637361568
-10.2982709695354
-6.94285498167471
-8.27722428498497
-7.74798852272109
-6.07633065059287
-6.81597794010885
-6.81597794010885
-6.79815994721955
-8.39582533323326
-6.93883621136701
-7.34928897424169
-6.36468631418899
-6.97851143365350
-10.4848195938143
-8.33461058704966
-6.28028276404572
-6.20854359769756
-6.96023870852701
-7.07121370631717
-8.49878625275614
-7.31379168008123
-6.18943365881089
-9.44423650782884
-7.21816070111328
-6.85066605006318
-9.44423650782884
-6.53074134782612
-7.00344015635880
-8.04584122575548
-7.60834085132042
-6.85066605006318
-7.99328238956265
-8.15711594353453
-6.81192731126637
-8.21732591377876
-6.85066605006318
-6.82026190692975
-7.29851425717103
-8.22323467401478
-7.10836343923942
-6.18943365881089
-8.78239928791748
-7.94480705454417
-9.12348402892697
-7.07243436358546
-7.04824395887338
-6.82951379346412
-6.88190924467607
-7.51184342471412
-6.46396284394846
-8.39582533323326
-6.96023870852701
-7.99328238956265
-9.30677817478809
-9.00589573622590
-6.83717609839862
-6.54762446849368
-10.0414389282035
-6.00741363511268
-7.60834085132042
-8.77294685247641
-8.21732591377876
-7.38445916965013
-7.54292094942417
-8.42118675270463
-7.21731725914818
-6.63367461274307
-6.10281736177740
-7.11837693996170
-7.34928897424169
-7.21731725914818
-7.01781653126211
-10.2982709695354
-6.90317649730481
-6.95143694182201
-7.08413619867255
-7.18813942050943
-8.34884818751767
-6.88190924467607
-6.18943365881089
-9.65556739672937
-7.51184342471412
-8.46138861096819
-7.08413619867255
-6.83447484851785
-7.01781653126211
-6.93883621136701
-8.39582533323326
-6.95143694182201
-7.28004253129710
-6.65127685505469
-7.99416906624282
-6.59888983931655
-7.04824395887338
-6.89733416141135
-6.53074134782612
-6.43086440955341
-7.60834085132042
-6.85696528617728
-7.10836343923942
-7.44533858401408
-7.11837693996170
-7.13373273338235
-7.06099903276382
-6.68694618125661
-7.81118732304207
-7.34928897424169
-6.94285498167471
-7.16030271047587
-9.12348402892697
-6.85649233087722
-8.17227941165580
-7.27115093619755
-7.18813942050943
-6.39781659303324
-6.89587739181703
-6.78861251441962
-7.27115093619755
-7.13373273338235
-6.98798791723969
-7.51184342471412
-9.12348402892697
-6.81192731126637
-6.79815994721955
-6.78628222498351
-7.99328238956265
-6.85649233087722
-7.99328238956265
-6.88199704135510
-6.83965544931966
-8.60824808056024
-7.91578304780375
-7.48948022578290
-7.18813942050943
-6.98798791723969
-7.07121370631717
-8.12405145341584
-6.92634221696727
-6.92634221696727
-8.69131504453712
-7.13373273338235
-6.97851143365350
-9.44423650782884
-6.92634221696727
-8.39582533323326
-7.94480705454417
-6.89733416141135
-6.83965544931966
-7.12090182948421
-8.22323467401478
-6.85649233087722
-7.03890597291369
-6.82026190692975
-8.67342332291070
-6.82026190692975
-6.88190924467607
-7.81118732304207
-6.86878006154420
-7.38667264904197
-6.96926266127748
-6.92634221696727
-7.74798852272109
-6.83447484851785
-6.91840790243921
-7.51184342471412
-7.66136901559036
-8.60824808056024
-7.04194343597333
-6.80811467328574
-6.94285498167471
-6.82951379346412
-6.82026190692975
-7.00150548193744
-6.92634221696727
-10.4848195938143
-6.78808559430264
-6.92634221696727
-7.31379168008123
-7.08413619867255
-7.24792007949459
-7.02823812868140
-7.10836343923942
-6.89889026675569
-6.85066605006318
-9.92538846363748
-6.84505319434275
-6.65127685505469
-7.91578304780375
-6.85649233087722
-6.66903103774085
-7.04194343597333
-7.10836343923942
-6.80122483470406
-10.9036411996833
-6.95143694182201
-6.78408311243943
-6.86253068149282
-8.46302597237837
-6.86253068149282
-6.53074134782612
-6.83965544931966
-7.00763690484012
-6.78861251441962
-6.81192731126637
-6.85066605006318
-7.84465199059379
-6.85649233087722
-6.86253068149282
-7.41451340606435
-7.18813942050943
-7.42610068490892
-7.09346768497995
-6.78560202525350
-7.71809388838837
-6.78808559430264
-6.88190924467607
-6.78389842594683
-6.78363021673951
-6.78560202525350
-7.00763690484012
-6.96870005331866
-7.13373273338235
-6.95143694182201
-6.82951379346412
-6.99769526652958
-7.09346768497995
-6.79535779660413
-7.35513349301898
-6.81129909731341
-7.00150548193744
-7.24792007949459
-7.16030271047587
-7.13373273338235
-6.88190924467607
-7.16030271047587
-6.86735217941608
-6.78457949284989
-8.39582533323326
-6.81192731126637
-6.79833262863202
-8.27722428498497
-6.78861251441962
-6.63367461274307
-6.79282640477893
-6.97851143365350
-6.79674145541300
-7.14686369237150
-6.85649233087722
-7.13373273338235
-6.78861251441962
-7.16257685749800
-6.82477507653787
-7.60834085132042
-6.83965544931966
-6.95143694182201
-6.79815994721955
-8.77294685247641
-6.89587739181703
-6.82951379346412
-7.55861073844485
-8.22323467401478
-8.53193469055622
-6.86253068149282
-6.96926266127748
-6.79282640477893
-7.16030271047587
-6.79327300675054
-7.53487557510568
-6.78808559430264
-6.96023870852701
-6.78560202525350
-6.91850238733253
-6.78408311243943
-8.12405145341584
-7.04194343597333
-6.91068637361568
-7.33131359435519
-6.82951379346412
-6.85649233087722
-6.78363021673951
-6.97851143365350
-6.78628222498351
-6.88199704135510
-7.21731725914818
-7.10836343923942
-7.51184342471412
-7.58308581325959
-6.89587739181703
-6.78861251441962
-6.80454523988611
-9.12348402892697
-6.84505319434275
-6.48056643099113
-7.99328238956265
-6.95143694182201
-7.03890597291369
-8.39582533323326
-6.85066605006318
-6.78457949284989
-7.06099903276382
-6.85459946488542
-7.60834085132042
-7.04194343597333
-7.44663699138149
-8.53193469055622
-6.83965544931966
-8.34884818751767
-6.78861251441962
-6.85649233087722
-6.86253068149282
-7.00344015635880
-6.70503134978050
-7.04982464300557
-6.83965544931966
-9.14541857153334
-7.46775447661195
-9.27065912151224
-6.78560202525350
-6.78808559430264
-6.83965544931966
-6.78560202525350
-6.81192731126637
-7.08413619867255
-7.61279369869100
-7.00150548193744
-7.10836343923942
-6.91068637361568
-6.82951379346412
-6.92634221696727
-6.96870005331866
-7.03890597291369
-7.06099903276382
-6.80086007179923
-6.81597794010885
-6.81192731126637
-6.88190924467607
-6.92634221696727
-6.82477507653787
-7.10836343923942
-6.78389842594683
-6.85066605006318
-9.44423650782884
-6.84505319434275
-8.69131504453712
-7.72622200395054
-6.79282640477893
-8.88292862236880
-7.58308581325959
-6.86878006154420
-6.84346288007946
-7.72622200395054
-6.83965544931966
-6.78808559430264
-6.78695089311315
-9.12348402892697
-7.34928897424169
-7.71809388838837
-6.83965544931966
-7.32649725441034
-6.78560202525350
-9.12348402892697
-7.09611045872757
-6.82026190692975
-7.60834085132042
-7.99328238956265
-6.83965544931966
-7.50948994963694
-7.46775447661195
-8.07828835443244
-6.86253068149282
-6.78861251441962
-6.86253068149282
-6.78408311243943
-6.80811467328574
-6.81597794010885
-6.91850238733253
-7.66136901559036
-6.82026190692975
-6.79282640477893
-6.82026190692975
-6.81129909731341
-6.79674145541300
-6.96023870852701
-6.91850238733253
-6.86253068149282
-6.94285498167471
-7.44663699138149
-6.78861251441962
-6.78457949284989
-6.99769526652958
-6.82520856937718
-7.23243490150536
-6.83447484851785
-7.06099903276382
-7.55861073844485
-6.85066605006318
-6.83372432543257
-7.91578304780375
-7.48948022578290
-6.79282640477893
-7.04194343597333
-7.14686369237150
-6.81597794010885
-6.78628222498351
-6.81192731126637
-8.27722428498497
-6.81192731126637
-7.18813942050943
-6.81129909731341
-7.84465199059379
-6.81777278564261
-7.34928897424169
-6.96023870852701
-6.80454523988611
-8.53193469055622
-7.33131359435519
-7.55861073844485
-7.01781653126211
-7.99416906624282
-7.08413619867255
-7.84465199059379
-7.01781653126211
-6.81777278564261
-6.83965544931966
-6.89587739181703
-6.82951379346412
-6.82951379346412
-6.91068637361568
-8.53193469055622
-6.82951379346412
-7.00150548193744
-6.92634221696727
-6.83965544931966
-7.57733361379033
-6.96870005331866
-6.79282640477893
-6.84505319434275
-6.80122483470406
-7.16030271047587
-6.78389842594683
-7.21731725914818
-6.78457949284989
-6.83447484851785
-6.79815994721955
-6.88199704135510
-7.87948224357381
-6.96870005331866
-6.94147264296065
-7.23243490150536
-6.78363021673951
-6.83965544931966
-6.81777278564261
-6.78808559430264
-7.77899430036958
-7.28004253129710
-6.84505319434275
-6.88199704135510
-7.47698072870873
-6.78560202525350
-6.86878006154420
-6.79327300675054
-6.80454523988611
-7.71809388838837
-12.7114690685255
-9.14541857153334
-7.21731725914818
-6.86878006154420
-6.78389842594683
-7.03890597291369
-6.78389842594683
-8.88315684522141
-6.81777278564261
-6.79674145541300
-6.82951379346412
-6.79815994721955
-6.87523973221370
-6.28028276404572
-7.03890597291369
-7.66136901559036
-6.89889026675569
-6.84505319434275
-8.22323467401478
-6.79535779660413
-6.78495817724147
-8.88292862236880
-6.91068637361568
-6.90317649730481
-6.89587739181703
-7.60834085132042
-7.95367217983848
-6.78695089311315
-8.39582533323326
-6.78408311243943
-7.20255569406237
-6.82477507653787
-7.08413619867255
-6.80568914775621
-7.68924154745196
-6.85649233087722
-6.91850238733253
-7.99328238956265
-7.91578304780375
-6.88190924467607
-6.78389842594683
-8.39582533323326
-6.78560202525350
-6.89587739181703
-6.78560202525350
-6.84346288007946
-6.89587739181703
-7.21731725914818
-6.78495817724147
-7.16030271047587
-7.61279369869100
-7.60834085132042
-6.85649233087722
-7.71809388838837
-7.28004253129710
-9.12348402892697
-7.18813942050943
-6.28028276404572
-6.89587739181703
-6.83372432543257
-6.81129909731341
-7.71809388838837
-6.87523973221370
-6.79815994721955
-7.09346768497995
-6.99769526652958
-10.9036411996833
-6.28028276404572
-6.80086007179923
-7.38667264904197
-7.38667264904197
-6.96870005331866
-6.85066605006318
-7.07243436358546
-7.31379168008123
-7.91578304780375
-10.4848195938143
-7.02823812868140
-6.79674145541300
-9.92538846363748
-8.78239928791748
-6.88199704135510
-9.65556739672937
-6.79815994721955
-6.92634221696727
-9.92538846363748
-6.97851143365350
-6.80454523988611
-6.65127685505469
-6.39781659303324
-6.88199704135510
-6.88190924467607
-6.88190924467607
-6.81129909731341
-8.03476403972253
-6.88878843020655
-6.94147264296065
-6.78808559430264
-8.22323467401478
-6.81777278564261
-8.07828835443244
-7.71809388838837
-6.86878006154420
-7.84465199059379
-7.94480705454417
-8.33461058704966
-6.89733416141135
-7.99328238956265
-7.77899430036958
-6.78560202525350
-7.26378497202466
-6.81129909731341
-6.79282640477893
-7.09346768497995
-8.27722428498497
-7.95367217983848
-8.21732591377876
-6.79327300675054
-8.88315684522141
-6.82951379346412
-6.91850238733253
-6.79674145541300
-7.77899430036958
-8.07828835443244
-7.28004253129710
-6.87523973221370
-8.39582533323326
-6.99769526652958
-6.78560202525350
-6.84346288007946
-8.34884818751767
-7.09346768497995
-7.42610068490892
-6.78861251441962
-6.83447484851785
-6.94285498167471
-7.28004253129710
-6.78495817724147
-9.44423650782884
-8.17227941165580
-7.04194343597333
-6.92634221696727
-6.82477507653787
-6.78363021673951
-6.79535779660413
-6.91068637361568
-6.78363021673951
-6.91840790243921
-6.96870005331866
-7.68924154745196
-7.77899430036958
-6.36468631418899
-7.01781653126211
-7.91578304780375
-7.00344015635880
-6.95143694182201
-6.81192731126637
-6.96023870852701
-8.39582533323326
-6.81192731126637
-6.85459946488542
-8.10006368897713
-6.78389842594683
-6.81777278564261
-6.82026190692975
-7.16030271047587
-7.20255569406237
-10.0414389282035
-6.83717609839862
-6.81777278564261
-6.80568914775621
-6.34804014997334
-6.82951379346412
-7.99328238956265
-6.82026190692975
-9.92538846363748
-6.99769526652958
-6.78560202525350
-8.88292862236880
-7.04194343597333
-7.03890597291369
-8.07828835443244
-7.55861073844485
-8.22323467401478
-7.55861073844485
-9.00589573622590
-8.21732591377876
-6.81192731126637
-7.47698072870873
-9.73405582555954
-7.81118732304207
-7.38667264904197
-9.44423650782884
-8.77294685247641
-7.17405828177603
-6.18943365881089
-6.83447484851785
-8.07828835443244
-8.07828835443244
-7.18813942050943
-9.65556739672937
-7.28004253129710
-9.12348402892697
-6.63367461274307
-7.03890597291369
-6.80454523988611
-6.44739993336310
-6.82026190692975
-6.36468631418899
-7.09611045872757
-6.83372432543257
-7.99328238956265
-7.13373273338235
-9.49827080381260
-7.71809388838837
-6.81597794010885
-8.27722428498497
-8.39582533323326
-6.79040274797580
-10.9036411996833
-6.85459946488542
-7.20255569406237
-6.78363021673951
-7.08413619867255
-6.78560202525350
-9.92538846363748
-6.86253068149282
-6.96926266127748
-7.07121370631717
-6.81597794010885
-6.86253068149282
-7.02823812868140
-7.55861073844485
-7.26378497202466
-6.87523973221370
-7.06099903276382
-8.04584122575548
-6.82951379346412
-9.12348402892697
-8.88315684522141
-8.39582533323326
-6.92634221696727
-6.85066605006318
-7.54292094942417
-7.71809388838837
-6.59888983931655
-6.86253068149282
-7.02823812868140
-6.04568163123927
-6.86878006154420
-6.81597794010885
-6.82477507653787
-8.67342332291070
-8.88315684522141
-6.87523973221370
-6.81192731126637
-6.07633065059287
-8.17227941165580
-6.95143694182201
-7.81118732304207
-6.80568914775621
-6.99769526652958
-7.06099903276382
-8.88292862236880
-6.82477507653787
-8.88315684522141
-7.03890597291369
-7.71809388838837
-6.78861251441962
-6.88199704135510
-11.2951376301749
-6.79815994721955
-7.04194343597333
-6.78560202525350
-6.79282640477893
-6.91068637361568
-6.79535779660413
-6.81192731126637
-6.81192731126637
-6.96023870852701
-7.66136901559036
-7.99328238956265
-7.84465199059379
-6.99769526652958
-9.12348402892697
-6.78357570781427
-6.91840790243921
-6.82951379346412
-6.87523973221370
-7.60834085132042
-6.07633065059287
-7.99416906624282
-6.87523973221370
-8.12405145341584
-6.81777278564261
-6.82951379346412
-7.07243436358546
-9.49827080381260
-9.49827080381260
-7.24792007949459
-8.10006368897713
-6.85066605006318
-7.31379168008123
-6.85649233087722
-7.51184342471412
-6.89889026675569
-11.2951376301749
-6.88878843020655
-7.29851425717103
-8.07828835443244
-6.80568914775621
-8.53193469055622
-6.81192731126637
-6.92634221696727
-7.61279369869100
-9.44423650782884
-7.99416906624282
-6.85066605006318
-7.77899430036958
-6.80568914775621
-6.79674145541300
-7.03890597291369
-6.96870005331866
-6.82477507653787
-6.82026190692975
-8.39582533323326
-6.88190924467607
-6.79815994721955
-6.78495817724147
-7.00150548193744
-7.84465199059379
-8.46138861096819
-7.10836343923942
-8.88315684522141
-6.91068637361568
-7.80863226874088
-6.98798791723969
-6.80086007179923
-8.88315684522141
-8.17227941165580
-6.85459946488542
-6.88190924467607
-7.01781653126211
-7.02565832848658
-6.98157363911521
-7.24792007949459
-6.94147264296065
-6.80122483470406
-6.97851143365350
-8.49878625275614
-6.78560202525350
-6.81192731126637
-6.83447484851785
-11.2951376301749
-6.78389842594683
-6.80568914775621
-6.79674145541300
-7.29670654092743
-6.79674145541300
-6.85066605006318
-9.92538846363748
-8.53193469055622
-6.83965544931966
-6.96870005331866
-8.39582533323326
-6.79282640477893
-6.87523973221370
-7.09458516298142
-6.83447484851785
-7.66136901559036
-6.79327300675054
-7.06099903276382
-6.91850238733253
-6.90317649730481
-6.83965544931966
-6.82477507653787
-6.82477507653787
-12.7114690685255
-8.88315684522141
-6.85649233087722
-6.82026190692975
-6.80811467328574
-7.13373273338235
-6.92634221696727
-8.88315684522141
-6.83965544931966
-6.91840790243921
-7.10836343923942
-6.82951379346412
-6.78628222498351
-6.83965544931966
-6.79815994721955
-6.87523973221370
-6.85066605006318
-8.34884818751767
-8.04584122575548
-7.12090182948421
-7.95367217983848
-7.13373273338235
-7.87948224357381
-8.69131504453712
-6.78808559430264
-7.91578304780375
-7.58308581325959
-7.51184342471412
-7.24792007949459
-6.83965544931966
-7.58308581325959
-6.79815994721955
-10.9036411996833
-10.9036411996833
-6.83965544931966
-6.84505319434275
-6.83372432543257
-6.81192731126637
-6.96023870852701
-6.78389842594683
-6.79815994721955
-7.46775447661195
-7.08413619867255
-6.85066605006318
-6.84346288007946
-6.94147264296065
-6.82951379346412
-6.96870005331866
-6.82477507653787
-6.78808559430264
-9.12348402892697
-8.17227941165580
-6.81597794010885
-6.79327300675054
-7.16257685749800
-6.81192731126637
-6.80454523988611
-6.89587739181703
-8.53193469055622
-6.80454523988611
-7.91578304780375
-7.01781653126211
-6.78357570781427
-8.39582533323326
-6.78861251441962
-7.00150548193744
-6.89587739181703
-6.91840790243921
-9.14541857153334
-7.26378497202466
-8.03476403972253
-6.83447484851785
-6.81129909731341
-7.32649725441034
-6.24515354161902
-6.78861251441962
-6.78560202525350
-6.94285498167471
-6.82951379346412
-8.99581737617161
-6.78808559430264
-6.80568914775621
-6.88190924467607
-7.06099903276382
-6.79282640477893
-6.86253068149282
-8.34884818751767
-6.82951379346412
-6.86878006154420
-10.9036411996833
-6.82026190692975
-6.78389842594683
-7.77899430036958
-6.79282640477893
-7.77899430036958
-6.94147264296065
-8.53193469055622
-7.71809388838837
-9.49827080381260
-6.79057468022685
-7.00150548193744
-6.79815994721955
-7.09346768497995
-6.83965544931966
-7.16257685749800
-6.78457949284989
-6.97851143365350
-10.9036411996833
-7.03890597291369
-8.67342332291070
-9.92538846363748
-6.34804014997334
-6.82951379346412
-6.78389842594683
-11.2951376301749
-8.10006368897713
-6.89733416141135
-7.00150548193744
-7.24792007949459
-6.81777278564261
-6.78495817724147
-7.94480705454417
-6.93449069976008
-6.83447484851785
-6.96870005331866
-6.79815994721955
-7.84465199059379
-6.94147264296065
-6.85649233087722
-6.85459946488542
-8.67342332291070
-8.17227941165580
-6.80454523988611
-7.85220865602406
-7.10836343923942
-7.42610068490892
-6.78560202525350
-6.97851143365350
-6.39781659303324
-7.06099903276382
-6.59888983931655
-9.14541857153334
-9.14541857153334
-7.04194343597333
-6.91850238733253
-6.78495817724147
-6.82026190692975
-6.78495817724147
-6.86253068149282
-8.07828835443244
-7.77899430036958
-6.84505319434275
-7.46775447661195
-7.09611045872757
-6.82951379346412
-6.94147264296065
-7.08413619867255
-8.58250354525453
-6.82951379346412
-6.78808559430264
-7.51184342471412
-6.80454523988611
-7.02565832848658
-11.2951376301749
-9.49827080381260
-7.18813942050943
-7.19247763736764
-6.86253068149282
-6.89889026675569
-7.00150548193744
-6.81192731126637
-7.99416906624282
-7.34928897424169
-7.81118732304207
-6.79815994721955
-6.92634221696727
-6.91840790243921
-7.66136901559036
-7.38445916965013
-9.12348402892697
-6.78357570781427
-6.18943365881089
-6.88878843020655
-8.77294685247641
-6.89889026675569
-6.99769526652958
-6.86253068149282
-7.60834085132042
-6.79327300675054
-7.09346768497995
-6.82026190692975
-9.92538846363748
-8.99581737617161
-6.91840790243921
-6.79815994721955
-6.81597794010885
-7.00763690484012
-7.66136901559036
-6.88199704135510
-8.88315684522141
-7.74798852272109
-9.30677817478809
-6.86878006154420
-6.87523973221370
-7.04982464300557
-6.85649233087722
-9.27065912151224
-8.88292862236880
-9.27065912151224
-6.31446082812017
-6.76039910343378
-6.86253068149282
-7.16257685749800
-6.89889026675569
-9.92538846363748
-6.78808559430264
-7.04194343597333
-6.83965544931966
-7.81118732304207
-6.98798791723969
-8.46138861096819
-6.89587739181703
-7.74798852272109
-8.17227941165580
-6.96926266127748
-6.79674145541300
-7.76667809226334
-7.84465199059379
-7.09346768497995
-8.88315684522141
-6.78560202525350
-6.88190924467607
-6.96870005331866
-7.13373273338235
-6.86253068149282
-7.63441941952388
-6.85066605006318
-6.79327300675054
-6.83965544931966
-6.96926266127748
-7.53487557510568
-11.2951376301749
-7.09611045872757
-7.18813942050943
-6.83965544931966
-6.83965544931966
-6.81129909731341
-7.06099903276382
-6.94147264296065
-8.53193469055622
-7.04982464300557
-10.2982709695354
-7.00344015635880
-7.08413619867255
-6.83965544931966
-6.84505319434275
-6.83447484851785
-6.87523973221370
-6.83447484851785
-9.49827080381260
-7.91578304780375
-6.85066605006318
-6.78363021673951
-8.46138861096819
-6.79282640477893
-6.91850238733253
-9.12348402892697
-7.77899430036958
-8.46138861096819
-7.00150548193744
-7.33131359435519
-8.07828835443244
-6.79282640477893
-7.36773564214208
-6.82026190692975
-7.44663699138149
-6.78363021673951
-7.63441941952388
-8.99581737617161
-8.21732591377876
-6.91840790243921
-6.83965544931966
-6.78861251441962
-8.27722428498497
-6.82951379346412
-7.71809388838837
-7.21816070111328
-8.88292862236880
-6.86253068149282
-7.06099903276382
-7.64937363456815
-7.16730156924444
-8.17227941165580
-7.91578304780375
-6.79833262863202
-6.07633065059287
-7.03890597291369
-7.87948224357381
-9.12348402892697
-7.21816070111328
-7.07121370631717
-6.83965544931966
-8.42118675270463
-7.31379168008123
-7.08413619867255
-7.00763690484012
-7.58308581325959
-7.16030271047587
-7.84465199059379
-7.51184342471412
-7.51184342471412
-7.84465199059379
-8.22323467401478
-7.57733361379033
-6.92634221696727
-6.80086007179923
-7.66136901559036
-6.78808559430264
-8.17227941165580
-8.88315684522141
-8.21732591377876
-7.06099903276382
-7.66136901559036
-8.33461058704966
-9.49827080381260
-7.84465199059379
-7.11837693996170
-7.46775447661195
-6.70503134978050
-9.12348402892697
-7.19247763736764
-10.9036411996833
-7.21731725914818
-6.98157363911521
-10.4848195938143
-7.71809388838837
-6.61621529341013
-7.66136901559036
-12.7114690685255
-6.76039910343378
-6.83965544931966
-9.44423650782884
-7.17405828177603
-6.88878843020655
-7.46775447661195
-11.2951376301749
-7.41451340606435
-7.02565832848658
-7.63441941952388
-7.54292094942417
-7.04982464300557
-6.83717609839862
-7.84465199059379
-8.34884818751767
-7.01781653126211
-7.91578304780375
-6.81192731126637
-6.88199704135510
-8.88292862236880
-8.27722428498497
-8.39582533323326
-7.38667264904197
-5.95056328578595
-6.07633065059287
-6.80454523988611
-7.71809388838837
-7.19247763736764
-7.66136901559036
-8.99581737617161
-10.0414389282035
-7.16730156924444
-9.30677817478809
-6.38127119272304
-8.17227941165580
-8.12405145341584
-6.82951379346412
-6.63367461274307
-8.88315684522141
-7.31379168008123
-7.07121370631717
-6.85066605006318
-7.24792007949459
-7.10836343923942
-6.86253068149282
-10.9036411996833
-7.18813942050943
-10.2982709695354
-7.84465199059379
-6.49722306896722
-8.78239928791748
-6.94285498167471
-7.38445916965013
-7.99416906624282
-6.80086007179923
-7.04194343597333
-7.29670654092743
-6.80122483470406
-7.42610068490892
-8.17227941165580
-6.36468631418899
-8.49878625275614
-7.27115093619755
-5.70182326511782
-7.61279369869100
-7.76667809226334
-6.10281736177740
-6.80454523988611
-6.86253068149282
-8.49878625275614
-7.02565832848658
-6.79815994721955
-6.36468631418899
-8.99581737617161
-8.88315684522141
-7.03890597291369
-10.9036411996833
-9.30677817478809
-8.21732591377876
-6.96023870852701
-7.34928897424169
-8.04584122575548
-6.81777278564261
-6.94147264296065
-8.60824808056024
-6.98798791723969
-8.49878625275614
-7.46775447661195
-8.17227941165580
-7.06099903276382
-6.87523973221370
-7.38667264904197
-7.95367217983848
-9.14541857153334
-7.77899430036958
-6.82477507653787
-7.68924154745196
-7.42610068490892
-6.79815994721955
-8.78239928791748
-6.91068637361568
-6.36468631418899
-6.97851143365350
-6.51394437617926
-7.21731725914818
-8.04584122575548
-7.47698072870873
-7.71809388838837
-6.44739993336310
-6.80086007179923
-6.78363021673951
-7.24437609967946
-7.24792007949459
-8.67342332291070
-8.39582533323326
-7.85220865602406
-7.28004253129710
-7.26378497202466
-6.61621529341013
-6.65127685505469
-7.74798852272109
-8.33461058704966
-6.14878052047590
-7.99416906624282
-6.72329568980395
-6.66903103774085
-7.64937363456815
-9.49827080381260
-7.85220865602406
-6.94285498167471
-7.07121370631717
-7.31379168008123
-7.35513349301898
-6.78628222498351
-7.07121370631717
-6.80454523988611
-6.88190924467607
-7.42610068490892
-8.53193469055622
-6.99769526652958
-9.30677817478809
-7.66136901559036
-6.78457949284989
-8.78239928791748
-6.84346288007946
-10.2982709695354
-6.78695089311315
-7.60834085132042
-6.85066605006318
-6.83965544931966
-7.68924154745196
-8.53193469055622
-6.58168910546186
-6.96870005331866
-9.73405582555954
-6.81192731126637
-6.96870005331866
-7.10836343923942
-6.88190924467607
-6.82026190692975
-6.83372432543257
-6.80454523988611
-6.53074134782612
-6.70503134978050
-6.79040274797580
-8.22323467401478
-7.21731725914818
-7.34928897424169
-6.78357570781427
-6.78495817724147
-6.99769526652958
-9.27065912151224
-6.89889026675569
-9.44423650782884
-7.13373273338235
-6.78861251441962
-8.88315684522141
-6.53074134782612
-6.81192731126637
-6.97851143365350
-6.96870005331866
-7.58308581325959
-8.27722428498497
-6.82026190692975
-6.94147264296065
-6.92634221696727
-6.78389842594683
-8.22323467401478
-6.88878843020655
-6.78861251441962
-6.83965544931966
-7.95367217983848
-6.79327300675054
-7.91578304780375
-6.96870005331866
-6.80454523988611
-6.82520856937718
-7.02823812868140
-6.81597794010885
-9.73405582555954
-6.96870005331866
-7.99328238956265
-7.24792007949459
-7.28004253129710
-7.04194343597333
-6.79815994721955
-7.46775447661195
-6.78363021673951
-6.78363021673951
-6.78560202525350
-6.82026190692975
-6.78389842594683
-6.79040274797580
-7.71809388838837
-8.53193469055622
-8.49878625275614
-6.86878006154420
-7.16257685749800
-6.85459946488542
-6.78363021673951
-7.36773564214208
-6.80454523988611
-6.39781659303324
-7.99328238956265
-6.78357570781427
-6.78861251441962
-7.42610068490892
-6.79815994721955
-7.53487557510568
-8.33461058704966
-6.91850238733253
-6.78861251441962
-6.79040274797580
-6.90317649730481
-6.81777278564261
-6.79327300675054
-6.78808559430264
-7.04194343597333
-7.60834085132042
-6.82026190692975
-6.78808559430264
-6.79815994721955
-7.21731725914818
-6.79040274797580
-7.81118732304207
-6.79674145541300
-6.79674145541300
-6.82520856937718
-6.78861251441962
-6.83965544931966
-6.78389842594683
-6.87523973221370
-9.27065912151224
-6.85066605006318
-6.89889026675569
-6.85066605006318
-6.78861251441962
-7.07243436358546
-6.94147264296065
-6.81192731126637
-6.86735217941608
-6.93883621136701
-11.2951376301749
-6.86253068149282
-6.81597794010885
-6.89889026675569
-6.82951379346412
-6.81777278564261
-6.96870005331866
-8.49878625275614
-6.78560202525350
-8.17227941165580
-6.78861251441962
-6.79282640477893
-7.11837693996170
-6.88199704135510
-6.82951379346412
-6.86253068149282
-7.68924154745196
-7.09346768497995
-6.78861251441962
-6.82026190692975
-7.18813942050943
-6.89889026675569
-6.83965544931966
-6.78808559430264
-7.71809388838837
-6.80086007179923
-6.81777278564261
-6.88878843020655
-6.82026190692975
-7.55861073844485
-6.80568914775621
-6.81192731126637
-6.94147264296065
-6.81192731126637
-6.78363021673951
-6.79282640477893
-6.80086007179923
-8.22323467401478
-6.80454523988611
-6.83372432543257
-6.85066605006318
-6.86878006154420
-7.01781653126211
-6.94147264296065
-6.86253068149282
-6.81129909731341
-7.00344015635880
-6.88199704135510
-6.80454523988611
-7.21731725914818
-7.09346768497995
-6.82520856937718
-10.0414389282035
-6.88878843020655
-7.31379168008123
-6.82951379346412
-6.80454523988611
-7.04824395887338
-7.00150548193744
-6.86878006154420
-6.86253068149282
-6.78861251441962
-6.82026190692975
-7.24792007949459
-6.83965544931966
-6.94147264296065
-6.78560202525350
-6.85649233087722
-6.81777278564261
-7.23243490150536
-6.80086007179923
-6.97851143365350
-6.85649233087722
-6.81597794010885
-6.82026190692975
-7.68924154745196
-7.00150548193744
-7.66136901559036
-7.55861073844485
-7.66136901559036
-7.55861073844485
-7.26378497202466
-6.80454523988611
-7.91578304780375
-7.03890597291369
-7.13373273338235
-8.53193469055622
-8.07828835443244
-7.12090182948421
-6.82520856937718
-7.91578304780375
-6.80454523988611
-6.28028276404572
-6.85066605006318
-7.91578304780375
-6.85066605006318
-7.66136901559036
-6.78408311243943
-7.08413619867255
-6.78495817724147
-6.78808559430264
-6.61621529341013
-7.24792007949459
-5.95056328578595
-7.40612038213760
-6.92634221696727
-10.9036411996833
-6.91850238733253
-7.58308581325959
-6.79815994721955
-7.63441941952388
-7.04194343597333
-7.28004253129710
-7.10836343923942
-6.79815994721955
-7.54292094942417
-7.71809388838837
-6.87523973221370
-7.01781653126211
-6.88199704135510
-6.88190924467607
-6.80454523988611
-8.39582533323326
-7.31379168008123
-6.88190924467607
-6.85649233087722
-6.78357570781427
-6.81192731126637
-6.70503134978050
-7.46775447661195
-7.77899430036958
-8.22323467401478
-6.78363021673951
-6.79535779660413
-6.82520856937718
-6.96023870852701
-8.53193469055622
-6.88190924467607
-6.80086007179923
-6.79535779660413
-7.38445916965013
-7.34928897424169
-6.85459946488542
-7.80863226874088
-7.34928897424169
-6.82951379346412
-6.80454523988611
-6.78408311243943
-6.83372432543257
-7.10836343923942
-6.78357570781427
-7.21731725914818
-6.96023870852701
-10.2982709695354
-7.55861073844485
-6.85066605006318
-7.51184342471412
-6.78408311243943
-9.27065912151224
-7.18813942050943
-6.78560202525350
-6.93449069976008
-7.77899430036958
-6.82026190692975
-9.27065912151224
-6.96023870852701
-6.83447484851785
-7.07243436358546
-8.12405145341584
-6.84505319434275
-6.70503134978050
-7.46775447661195
-7.23243490150536
-6.85649233087722
-7.16257685749800
-7.21731725914818
-7.87948224357381
-6.44739993336310
-7.10836343923942
-8.10006368897713
-6.87523973221370
-7.77899430036958
-6.78560202525350
-6.44739993336310
-6.36468631418899
-7.77899430036958
-6.81129909731341
-6.79040274797580
-9.65556739672937
-6.86735217941608
-6.28028276404572
-7.34928897424169
-7.34928897424169
-6.78861251441962
-6.78408311243943
-6.81192731126637
-7.26378497202466
-6.88878843020655
-9.44423650782884
-7.74798852272109
-6.82951379346412
-7.55861073844485
-6.94147264296065
-7.42610068490892
-7.03890597291369
-6.82026190692975
-6.96023870852701
-6.36468631418899
-7.77899430036958
-7.14260876152746
-6.82026190692975
-8.53193469055622
-6.86878006154420
-7.87948224357381
-6.78457949284989
-8.28108186241784
-6.80568914775621
-7.14686369237150
-6.78357570781427
-6.82026190692975
-6.85066605006318
-7.00150548193744
-6.87523973221370
-9.00589573622590
-7.99328238956265
-6.79282640477893
-6.88878843020655
-7.60834085132042
-6.79674145541300
-6.97851143365350
-7.24792007949459
-7.28004253129710
-6.79674145541300
-6.79674145541300
-6.53074134782612
-7.89754730479572
-7.04194343597333
-6.76039910343378
-8.39582533323326
-7.34928897424169
-6.78495817724147
-6.78495817724147
-7.10836343923942
-7.17405828177603
-6.86735217941608
-7.46775447661195
-6.78861251441962
-7.04824395887338
-7.21731725914818
-7.38667264904197
-9.14541857153334
-6.94147264296065
-8.17227941165580
-6.82026190692975
-6.96023870852701
-12.7114690685255
-6.78389842594683
-6.49722306896722
-8.33461058704966
-6.81597794010885
-6.88878843020655
-6.81192731126637
-6.89889026675569
-7.47698072870873
-6.79040274797580
-6.88190924467607
-7.58308581325959
-7.08413619867255
-6.88199704135510
-6.94147264296065
-7.64937363456815
-6.96870005331866
-7.84465199059379
-7.18813942050943
-6.36468631418899
-9.12348402892697
-7.51184342471412
-6.78861251441962
-6.78363021673951
-6.82026190692975
-7.13373273338235
-7.77899430036958
-7.42610068490892
-6.80811467328574
-6.81129909731341
-6.78495817724147
-6.80454523988611
-8.17227941165580
-7.00150548193744
-8.15711594353453
-6.80122483470406
-7.94480705454417
-6.78408311243943
-6.78363021673951
-6.78408311243943
-6.85459946488542
-9.92538846363748
-6.80086007179923
-7.02823812868140
-6.78861251441962
-6.86878006154420
-6.44739993336310
-6.79282640477893
-7.42610068490892
-6.79815994721955
-7.24437609967946
-12.7114690685255
-7.04194343597333
-6.80086007179923
-6.38127119272304
-6.79815994721955
-7.40612038213760
-9.12348402892697
-6.83447484851785
-6.88878843020655
-6.94285498167471
-6.82026190692975
-7.24792007949459
-6.87701413184980
-7.07121370631717
-6.81192731126637
-6.82951379346412
-6.96870005331866
-6.79057468022685
-6.28028276404572
-8.53193469055622
-6.96870005331866
-6.87701413184980
-7.21816070111328
-7.71809388838837
-8.88292862236880
-7.08413619867255
-6.28028276404572
-8.88292862236880
-6.78628222498351
-6.83372432543257
-6.92634221696727
-7.36773564214208
-6.88190924467607
-6.91850238733253
-6.80568914775621
-6.79674145541300
-8.10006368897713
-6.79833262863202
-7.13373273338235
-8.78239928791748
-7.08413619867255
-6.81192731126637
-6.88190924467607
-8.10006368897713
-8.27722428498497
-6.78695089311315
-7.04982464300557
-6.83447484851785
-7.10836343923942
-6.79815994721955
-6.88878843020655
-6.82026190692975
-6.78695089311315
-7.20255569406237
-6.79282640477893
-6.85066605006318
-6.96870005331866
-9.73405582555954
-6.78560202525350
-7.18813942050943
-6.94147264296065
-6.87701413184980
-7.57733361379033
-6.97851143365350
-7.55861073844485
-6.85066605006318
-7.58308581325959
-6.88878843020655
-7.84465199059379
-7.09346768497995
-6.84346288007946
-6.85066605006318
-7.03890597291369
-7.18813942050943
-7.04194343597333
-6.81129909731341
-6.78495817724147
-7.68924154745196
-7.76667809226334
-6.86878006154420
-7.24792007949459
-6.04568163123927
-7.13373273338235
-6.88190924467607
-6.81597794010885
-6.99769526652958
-9.44423650782884
-6.91850238733253
-6.92634221696727
-6.88199704135510
-6.83965544931966
-6.85066605006318
-7.44663699138149
-6.88878843020655
-7.10836343923942
-6.94147264296065
-6.07633065059287
-7.54292094942417
-6.83965544931966
-6.85066605006318
-6.96870005331866
-7.24437609967946
-6.88190924467607
-7.07121370631717
-6.18943365881089
-8.49878625275614
-6.81192731126637
-6.74174846722210
-7.16730156924444
-8.07828835443244
-8.99581737617161
-6.88190924467607
-8.60824808056024
-6.99769526652958
-6.79040274797580
-6.85066605006318
-7.21731725914818
-7.20255569406237
-7.21731725914818
-6.96870005331866
-7.08413619867255
-6.80454523988611
-7.85220865602406
-6.93449069976008
-10.4848195938143
-7.13373273338235
-6.78560202525350
-6.88190924467607
-8.10006368897713
-9.44423650782884
-6.78495817724147
-7.08413619867255
-6.86878006154420
-7.34928897424169
-6.85066605006318
-7.24792007949459
-6.83965544931966
-7.51184342471412
-11.2951376301749
-6.83717609839862
-11.2951376301749
-6.82026190692975
-6.96870005331866
-10.9036411996833
-8.60824808056024
-7.24792007949459
-6.53074134782612
-7.09611045872757
-7.84465199059379
-9.92538846363748
-7.13373273338235
-6.79282640477893
-8.21732591377876
-6.18943365881089
-6.82026190692975
-7.24437609967946
-11.2951376301749
-7.01781653126211
-7.89754730479572
-7.21816070111328
-8.22323467401478
-7.03890597291369
-6.96023870852701
-6.96023870852701
-7.54292094942417
-6.70503134978050
-6.86878006154420
-7.08413619867255
-7.89754730479572
-6.91840790243921
-6.85649233087722
-6.82520856937718
-7.01781653126211
-6.81597794010885
-9.92538846363748
-6.98798791723969
-8.78239928791748
-7.99328238956265
-8.07828835443244
-7.21731725914818
-7.00344015635880
-6.92634221696727
-9.92538846363748
-6.96023870852701
-6.80454523988611
-7.04194343597333
-7.74798852272109
-8.03476403972253
-7.38445916965013
-7.09611045872757
-8.28108186241784
-7.38667264904197
-8.17227941165580
-7.08413619867255
-7.03890597291369
-8.27722428498497
-7.77899430036958
-6.18943365881089
-6.79815994721955
-7.21731725914818
-6.70503134978050
-6.78861251441962
-8.78239928791748
-7.02565832848658
-7.46775447661195
-8.53193469055622
-8.67342332291070
-7.10836343923942
-8.10006368897713
-7.16030271047587
-7.00150548193744
-6.61621529341013
-6.80811467328574
-7.61279369869100
-6.79282640477893
-9.00589573622590
-6.79327300675054
-6.87523973221370
-9.92538846363748
-7.03890597291369
-8.42118675270463
-6.91068637361568
-10.2982709695354
-8.78239928791748
-7.51184342471412
-7.53487557510568
-6.56460380823032
-7.55861073844485
-6.81597794010885
-7.04194343597333
-6.91793735885081
-7.91578304780375
-6.96023870852701
-7.28004253129710
-10.4848195938143
-11.2951376301749
-6.93883621136701
-8.42118675270463
-8.46138861096819
-8.88315684522141
-8.53193469055622
-7.24437609967946
-6.61621529341013
-6.83447484851785
-7.23243490150536
-7.12090182948421
-8.53193469055622
-7.34928897424169
-8.17227941165580
-7.89754730479572
-12.7114690685255
-7.31379168008123
-7.01781653126211
-7.01781653126211
-6.88878843020655
-6.89733416141135
-6.66903103774085
-6.87523973221370
-6.68694618125661
-6.91068637361568
-7.14686369237150
-6.93449069976008
-7.81118732304207
-6.79327300675054
-8.99581737617161
-6.85649233087722
-9.92538846363748
-6.83965544931966
-7.10836343923942
-8.39582533323326
-6.91840790243921
-6.89587739181703
-11.2951376301749
-7.51184342471412
-7.68924154745196
-7.61279369869100
-6.83965544931966
-7.34928897424169
-7.16257685749800
-10.2982709695354
-6.94285498167471
-7.71809388838837
-7.58308581325959
-6.48056643099113
-7.03890597291369
-6.18943365881089
-6.79282640477893
-6.96004375756659
-7.01781653126211
-7.21731725914818
-6.51394437617926
-7.41451340606435
-6.96870005331866
-7.58308581325959
-6.44739993336310
-6.83965544931966
-7.24792007949459
-12.7114690685255
-8.03476403972253
-6.92634221696727
-6.91068637361568
-6.96926266127748
-6.86878006154420
-6.07633065059287
-8.60824808056024
-6.96023870852701
-6.80568914775621
-6.59888983931655
-8.12405145341584
-7.50948994963694
-6.86878006154420
-6.78389842594683
-8.10006368897713
-6.96870005331866
-7.42610068490892
-6.38127119272304
-6.78363021673951
-9.92538846363748
-7.53487557510568
-7.77899430036958
-7.55861073844485
-6.92634221696727
-6.89587739181703
-7.38667264904197
-7.18813942050943
-6.80811467328574
-6.80454523988611
-6.96870005331866
-6.89889026675569
-7.51184342471412
-6.84346288007946
-6.92634221696727
-6.85066605006318
-6.87523973221370
-7.71809388838837
-6.94285498167471
-7.47698072870873
-6.82026190692975
-7.03890597291369
-7.68715347256692
-6.85649233087722
-6.48056643099113
-7.34928897424169
-6.84505319434275
-6.94285498167471
-6.86878006154420
-7.21731725914818
-8.07828835443244
-7.17405828177603
-7.07243436358546
-6.83965544931966
-6.78389842594683
-7.91578304780375
-8.03476403972253
-8.17227941165580
-7.81118732304207
-9.73405582555954
-6.92634221696727
-6.80086007179923
-7.10836343923942
-7.18813942050943
-6.83372432543257
-7.28004253129710
-7.60834085132042
-6.86878006154420
-6.78808559430264
-7.10836343923942
-6.99769526652958
-7.95367217983848
-6.81192731126637
-7.77899430036958
-7.08413619867255
-6.18943365881089
-6.97851143365350
-6.81192731126637
-7.87948224357381
-6.85649233087722
-6.85066605006318
-6.94147264296065
-7.06099903276382
-6.82951379346412
-6.93449069976008
-7.24437609967946
-6.91068637361568
-7.68715347256692
-7.71809388838837
-8.34884818751767
-7.42610068490892
-7.71809388838837
-6.44739993336310
-7.19247763736764
-7.04982464300557
-7.24437609967946
-9.30677817478809
-9.73405582555954
-6.80811467328574
-7.84465199059379
-8.04584122575548
-9.73405582555954
-6.81192731126637
-6.96870005331866
-8.21732591377876
-6.44739993336310
-6.29746563838966
-7.68924154745196
-6.36468631418899
-7.02565832848658
-9.49827080381260
-6.81192731126637
-7.10836343923942
-6.87523973221370
-6.79282640477893
-6.63367461274307
-6.89587739181703
-6.78861251441962
-8.28108186241784
-7.81118732304207
-6.80454523988611
-8.12405145341584
-6.99769526652958
-6.44739993336310
-7.08413619867255
-6.80122483470406
-6.80122483470406
-6.89587739181703
-8.39582533323326
-7.04194343597333
-7.13373273338235
-6.79282640477893
-7.07243436358546
-7.20255569406237
-7.12090182948421
-7.99328238956265
-6.54762446849368
-7.29851425717103
-7.95367217983848
-6.86253068149282
-6.53074134782612
-7.94480705454417
-7.55861073844485
-6.36468631418899
-8.04584122575548
-6.44739993336310
-9.12348402892697
-6.78560202525350
-10.0414389282035
-7.29851425717103
-8.67342332291070
-6.85649233087722
-6.79282640477893
-6.91793735885081
-7.99328238956265
-7.11837693996170
-9.00589573622590
-7.46775447661195
-8.60824808056024
-9.92538846363748
-7.91578304780375
-6.88190924467607
-6.79282640477893
-6.88878843020655
-7.17405828177603
-6.91793735885081
-7.24792007949459
-6.78861251441962
-9.65556739672937
-7.53487557510568
-7.71809388838837
-6.87523973221370
-6.88190924467607
-6.79833262863202
-7.68924154745196
-6.79815994721955
-6.80122483470406
-6.81192731126637
-7.16030271047587
-6.96870005331866
-8.60824808056024
-8.88315684522141
-11.2951376301749
-7.55861073844485
-6.86253068149282
-7.48948022578290
-7.18813942050943
-7.42610068490892
-8.22323467401478
-7.61279369869100
-7.03890597291369
-7.66136901559036
-7.87948224357381
-7.95367217983848
-7.10836343923942
-8.88315684522141
-9.65556739672937
-7.94480705454417
-6.76039910343378
-6.79815994721955
-6.91068637361568
-7.77899430036958
-7.17405828177603
-6.89587739181703
-10.9036411996833
-7.34928897424169
-6.83717609839862
-7.04982464300557
-7.54292094942417
-7.55861073844485
-12.7114690685255
-9.14541857153334
-7.34928897424169
-6.79535779660413
-6.88190924467607
-6.81777278564261
-6.91068637361568
-7.44663699138149
-6.97851143365350
-7.77899430036958
-6.86878006154420
-8.99581737617161
-6.79815994721955
-7.91578304780375
-6.79815994721955
-7.53487557510568
-7.74798852272109
-6.79535779660413
-7.06099903276382
-7.74798852272109
-7.60834085132042
-6.96870005331866
-7.99328238956265
-9.44423650782884
-8.03476403972253
-7.00344015635880
-8.07828835443244
-8.60824808056024
-6.53074134782612
-7.04824395887338
-8.60824808056024
-7.42610068490892
-7.35513349301898
-7.48948022578290
-7.01781653126211
-11.2951376301749
-8.78239928791748
-6.85649233087722
-7.10836343923942
-7.27115093619755
-7.35513349301898
-8.67342332291070
-6.07633065059287
-7.26378497202466
-6.79815994721955
-7.51184342471412
-7.01781653126211
-6.88190924467607
-6.53074134782612
-9.14541857153334
-7.46775447661195
-8.78239928791748
-6.83965544931966
-7.71809388838837
-7.21731725914818
-6.97851143365350
-9.30677817478809
-7.09458516298142
-6.78808559430264
-6.88190924467607
-7.26378497202466
-7.46775447661195
-6.96870005331866
-8.60824808056024
-7.38667264904197
-6.70503134978050
-7.06099903276382
-7.07243436358546
-7.31379168008123
-7.55861073844485
-7.66136901559036
-10.9036411996833
-7.10836343923942
-7.66136901559036
-8.12405145341584
-8.58250354525453
-7.38667264904197
-6.91793735885081
-6.53074134782612
-7.51184342471412
-7.29670654092743
-6.98157363911521
-6.96023870852701
-6.84346288007946
-7.23243490150536
-8.78239928791748
-7.18813942050943
-9.14541857153334
-7.07243436358546
-6.83717609839862
-6.89733416141135
-6.78861251441962
-7.51184342471412
-6.86253068149282
-6.80454523988611
-7.76667809226334
-8.60824808056024
-7.91578304780375
-7.17405828177603
-10.4848195938143
-6.68694618125661
-7.03890597291369
-6.78363021673951
-6.85066605006318
-7.04982464300557
-9.44423650782884
-7.06099903276382
-6.82026190692975
-6.85066605006318
-7.00150548193744
-7.60834085132042
-8.78239928791748
-6.85066605006318
-6.91793735885081
-6.91068637361568
-8.78239928791748
-8.07828835443244
-8.46138861096819
-7.55861073844485
-12.7114690685255
-6.83447484851785
-7.47698072870873
-7.31379168008123
-7.00344015635880
-6.99769526652958
-7.46775447661195
-7.31379168008123
-6.94285498167471
-7.42610068490892
-7.16030271047587
-7.20255569406237
-7.84465199059379
-7.31379168008123
-6.85066605006318
-6.78389842594683
-6.87523973221370
-8.03476403972253
-7.16030271047587
-9.12348402892697
-6.94285498167471
-7.04982464300557
-7.91578304780375
-6.81192731126637
-6.79815994721955
-6.92634221696727
-6.82026190692975
-7.31379168008123
-7.18813942050943
-6.91068637361568
-6.82951379346412
-8.07828835443244
-8.67342332291070
-7.40612038213760
-6.93883621136701
-7.34928897424169
-6.85066605006318
-8.53193469055622
-6.78560202525350
-6.83965544931966
-6.78628222498351
-6.84505319434275
-6.83447484851785
-6.79327300675054
-7.02823812868140
-8.39582533323326
-7.55861073844485
-7.44533858401408
-6.91840790243921
-6.96023870852701
-7.13373273338235
-6.78628222498351
-7.63441941952388
-7.76667809226334
-7.55861073844485
-8.07828835443244
-6.24515354161902
-6.80811467328574
-9.44423650782884
-7.28004253129710
-6.79327300675054
-7.04982464300557
-7.02823812868140
-6.66903103774085
-7.04982464300557
-8.27722428498497
-7.55861073844485
-6.79815994721955
-8.07828835443244
-6.88190924467607
-7.08413619867255
-7.24792007949459
-6.91068637361568
-9.44423650782884
-6.81192731126637
-6.94147264296065
-7.71809388838837
-7.03890597291369
-7.10836343923942
-6.82951379346412
-7.77899430036958
-8.33461058704966
-6.82026190692975
-8.60824808056024
-7.01781653126211
-8.39582533323326
-9.12348402892697
-6.78695089311315
-7.06099903276382
-6.78495817724147
-6.87523973221370
-6.78695089311315
-6.96870005331866
-7.63441941952388
-7.28004253129710
-9.12348402892697
-9.92538846363748
-6.85066605006318
-7.46775447661195
-6.58168910546186
-6.79282640477893
-9.44423650782884
-8.07828835443244
-8.49878625275614
-6.81192731126637
-8.69131504453712
-7.00763690484012
-8.28108186241784
-6.79815994721955
-7.38667264904197
-6.95143694182201
-6.79282640477893
-12.7114690685255
-9.92538846363748
-7.21731725914818
-7.38445916965013
-7.10836343923942
-7.42610068490892
-6.85649233087722
-9.30677817478809
-6.56460380823032
-8.21732591377876
-6.81192731126637
-7.16030271047587
-11.2951376301749
-7.46775447661195
-6.96870005331866
-6.86878006154420
-6.82951379346412
-6.79282640477893
-8.17227941165580
-6.68694618125661
-6.86253068149282
-6.84505319434275
-6.80811467328574
-8.88315684522141
-11.2951376301749
-6.97851143365350
-9.44423650782884
-8.60824808056024
-6.80454523988611
-7.09346768497995
-6.86735217941608
-6.78560202525350
-7.04982464300557
-6.80454523988611
-7.63441941952388
-8.69131504453712
-7.04982464300557
-7.33131359435519
-8.33461058704966
-8.42118675270463
-7.01781653126211
-7.68715347256692
-8.27722428498497
-9.49827080381260
-6.87523973221370
-6.18943365881089
-6.82520856937718
-6.78808559430264
-12.7114690685255
-7.60834085132042
-6.94285498167471
-7.10836343923942
-7.85220865602406
-9.44423650782884
-7.60834085132042
-6.36468631418899
-6.36468631418899
-6.85066605006318
-7.06099903276382
-6.82951379346412
-6.96023870852701
-7.40612038213760
-7.34928897424169
-6.78560202525350
-7.34928897424169
-8.67342332291070
-7.08413619867255
-6.96870005331866
-7.40612038213760
-6.91840790243921
-6.78408311243943
-8.33461058704966
-7.09458516298142
-7.07121370631717
-7.42610068490892
-7.24437609967946
-7.28004253129710
-6.85649233087722
-6.36468631418899
-7.50948994963694
-9.92538846363748
-6.86253068149282
-6.79040274797580
-7.35513349301898
-6.96870005331866
-7.46775447661195
-6.85066605006318
-6.85649233087722
-6.85066605006318
-9.00589573622590
-6.86253068149282
-7.19247763736764
-7.35513349301898
-7.34928897424169
-12.7114690685255
-7.42610068490892
-6.83965544931966
-7.99416906624282
-6.92634221696727
-7.03890597291369
-8.53193469055622
-9.92538846363748
-7.66136901559036
-6.83965544931966
-8.07828835443244
-6.82026190692975
-7.60834085132042
-7.84465199059379
-7.16030271047587
-8.07828835443244
-8.21732591377876
-10.4848195938143
-7.02823812868140
-6.79815994721955
-6.83965544931966
-7.33131359435519
-7.38667264904197
-6.78389842594683
-6.78363021673951
-8.03476403972253
-8.15711594353453
-6.77925721090753
-6.94285498167471
-8.88315684522141
-6.78495817724147
-6.87523973221370
-7.46775447661195
-6.88199704135510
-6.90317649730481
-6.84346288007946
-7.09346768497995
-6.79282640477893
-7.04194343597333
-6.82026190692975
-6.94147264296065
-7.51184342471412
-8.07828835443244
-8.27722428498497
-6.78363021673951
-6.87523973221370
-6.80454523988611
-7.06099903276382
-6.78389842594683
-6.82026190692975
-6.94147264296065
-6.81192731126637
-6.82026190692975
-6.80811467328574
-6.89889026675569
-7.84465199059379
-6.82026190692975
-9.12348402892697
-6.83965544931966
-7.01781653126211
-6.80454523988611
-7.38445916965013
-7.51184342471412
-6.96023870852701
-6.96870005331866
-6.85066605006318
-6.81192731126637
-7.66136901559036
-7.18813942050943
-6.81192731126637
-7.04194343597333
-6.84505319434275
-7.00763690484012
-7.01781653126211
-7.85220865602406
-6.92634221696727
-7.54292094942417
-7.21731725914818
-6.96870005331866
-7.46775447661195
-6.84505319434275
-10.0414389282035
-6.96023870852701
-6.79282640477893
-7.54292094942417
-6.78389842594683
-7.38667264904197
-6.99769526652958
-6.78389842594683
-6.80454523988611
-6.79815994721955
-6.78808559430264
-6.91850238733253
-6.79815994721955
-6.80454523988611
-6.89889026675569
-7.04194343597333
-7.60834085132042
-7.60834085132042
-6.87523973221370
-7.38667264904197
-6.80086007179923
-6.80454523988611
-7.13373273338235
-6.80811467328574
-6.91068637361568
-6.85066605006318
-6.99769526652958
-9.92538846363748
-6.79815994721955
-6.80454523988611
-7.91578304780375
-8.17227941165580
-6.78560202525350
-6.79815994721955
-7.13373273338235
-6.78389842594683
-6.79815994721955
-6.83447484851785
-6.78560202525350
-6.82951379346412
-6.81192731126637
-6.89889026675569
-7.16030271047587
-6.86253068149282
-6.79815994721955
-6.79057468022685
-6.78357570781427
-6.86253068149282
-7.99328238956265
-7.16030271047587
-6.88190924467607
-8.03476403972253
-6.78389842594683
-6.96870005331866
-7.24792007949459
-6.78628222498351
-6.86253068149282
-6.83447484851785
-6.79815994721955
-6.91840790243921
-6.82520856937718
-7.24792007949459
-6.78389842594683
-6.80811467328574
-6.79815994721955
-6.81597794010885
-6.79327300675054
-6.82026190692975
-7.28004253129710
-6.83965544931966
-6.96870005331866
-7.91578304780375
-7.84465199059379
-6.87523973221370
-7.60834085132042
-6.78628222498351
-7.71809388838837
-8.28108186241784
-6.79815994721955
-7.02823812868140
-7.13373273338235
-8.78239928791748
-8.17227941165580
-6.79282640477893
-6.90317649730481
-9.44423650782884
-7.21816070111328
-6.78628222498351
-6.85066605006318
-7.99328238956265
-6.79815994721955
-6.81192731126637
-7.44663699138149
-7.66136901559036
-6.86878006154420
-7.21731725914818
-6.91850238733253
-6.92634221696727
-6.78695089311315
-6.81777278564261
-6.78357570781427
-7.60834085132042
-8.39582533323326
-6.82026190692975
-6.98798791723969
-6.82951379346412
-7.29670654092743
-7.31379168008123
-6.78363021673951
-6.78861251441962
-6.82026190692975
-7.06099903276382
-7.20255569406237
-7.42610068490892
-6.85066605006318
-7.16030271047587
-7.51184342471412
-7.17405828177603
-6.78861251441962
-6.79815994721955
-6.82026190692975
-6.78628222498351
-6.89587739181703
-7.04194343597333
-7.00344015635880
-7.77899430036958
-6.89587739181703
-7.55861073844485
-7.06099903276382
-7.03890597291369
-8.10006368897713
-6.85066605006318
-7.21731725914818
-6.91068637361568
-9.12348402892697
-6.94285498167471
-8.42118675270463
-8.53193469055622
-7.51184342471412
-6.96023870852701
-6.83965544931966
-7.53487557510568
-7.06099903276382
-6.82951379346412
-6.96926266127748
-8.39582533323326
-6.81192731126637
-6.93883621136701
-6.78560202525350
-6.99769526652958
-6.78560202525350
-6.78389842594683
-10.4848195938143
-7.77899430036958
-9.49827080381260
-7.55861073844485
-8.99581737617161
-8.88315684522141
-6.79040274797580
-7.24792007949459
-7.21731725914818
-7.12090182948421
-6.83447484851785
-7.84465199059379
-6.96023870852701
-7.33131359435519
-6.79815994721955
-6.44739993336310
-6.78357570781427
-8.07828835443244
-6.82026190692975
-8.99581737617161
-7.09346768497995
-6.80454523988611
-6.82026190692975
-7.13373273338235
-10.9036411996833
-6.82951379346412
-10.0414389282035
-6.82477507653787
-6.87523973221370
-6.96926266127748
-8.33461058704966
-6.82520856937718
-6.89587739181703
-6.78560202525350
-7.46775447661195
-6.95143694182201
-6.54762446849368
-9.65556739672937
-7.77899430036958
-6.86878006154420
-6.85066605006318
-6.80122483470406
-8.07828835443244
-6.78861251441962
-7.33131359435519
-6.79282640477893
-8.27722428498497
-6.84505319434275
-6.94147264296065
-6.83965544931966
-6.86253068149282
-7.91578304780375
-7.47698072870873
-8.03476403972253
-7.41451340606435
-6.79282640477893
-7.31379168008123
-6.78389842594683
-7.91578304780375
-6.79815994721955
-6.82951379346412
-6.86253068149282
-7.34928897424169
-6.91850238733253
-7.44663699138149
-6.78628222498351
-8.69131504453712
-7.28004253129710
-6.87523973221370
-7.71809388838837
-6.78363021673951
-6.79674145541300
-7.95367217983848
-7.06099903276382
-6.88190924467607
-6.91068637361568
-6.83965544931966
-6.78495817724147
-6.94147264296065
-6.96023870852701
-6.82026190692975
-8.77294685247641
-6.94285498167471
-6.85066605006318
-6.82026190692975
-7.44663699138149
-6.79282640477893
-7.34928897424169
-6.81597794010885
-9.14541857153334
-9.44423650782884
-6.78363021673951
-6.82026190692975
-6.79282640477893
-7.03890597291369
-7.27115093619755
-6.78389842594683
-10.4848195938143
-6.97851143365350
-8.15711594353453
-6.79327300675054
-7.12090182948421
-7.38667264904197
-6.79040274797580
-9.12348402892697
-7.18813942050943
-6.87523973221370
-7.38667264904197
-7.94480705454417
-8.42118675270463
-6.80122483470406
-6.82026190692975
-7.10836343923942
-6.83965544931966
-6.79535779660413
-10.9036411996833
-6.36468631418899
-6.92634221696727
-7.01781653126211
-9.12348402892697
-6.85066605006318
-8.15711594353453
-6.88878843020655
-6.41434187560313
-6.44739993336310
-7.38445916965013
-7.34928897424169
-7.46775447661195
-6.38127119272304
-8.17227941165580
-7.54292094942417
-9.49827080381260
-7.24792007949459
-6.83372432543257
-9.12348402892697
-6.07633065059287
-7.76667809226334
-8.53193469055622
-6.84505319434275
-7.00763690484012
-8.03476403972253
-8.88292862236880
-7.66136901559036
-9.92538846363748
-7.31379168008123
-6.95143694182201
-8.99581737617161
-8.53193469055622
-6.88878843020655
-9.14541857153334
-7.21816070111328
-7.60834085132042
-6.78695089311315
-6.83965544931966
-7.02823812868140
-6.90317649730481
-8.53193469055622
-8.99581737617161
-6.83965544931966
-8.22323467401478
-7.68715347256692
-7.18813942050943
-6.31446082812017
-6.79833262863202
-7.07121370631717
-10.0414389282035
-7.04982464300557
-9.92538846363748
-7.31379168008123
-8.07828835443244
-7.14686369237150
-7.13373273338235
-6.79815994721955
-8.21732591377876
-7.76667809226334
-7.81118732304207
-9.27065912151224
-7.09458516298142
-7.84465199059379
-7.01781653126211
-8.67342332291070
-7.54292094942417
-9.44423650782884
-6.96926266127748
-7.21731725914818
-8.58250354525453
-7.02823812868140
-7.29851425717103
-8.07828835443244
-7.66136901559036
-7.00150548193744
-8.69131504453712
-6.18943365881089
-8.17227941165580
-7.10836343923942
-6.56460380823032
-6.31446082812017
-6.96023870852701
-9.12348402892697
-7.68715347256692
-8.04584122575548
-7.41451340606435
-7.91578304780375
-8.28108186241784
-7.48948022578290
-6.81129909731341
-8.69131504453712
-11.2951376301749
-6.18943365881089
-8.88292862236880
-7.32649725441034
-7.57733361379033
-7.16030271047587
-7.72622200395054
-8.78239928791748
-7.10836343923942
-7.64937363456815
-6.76039910343378
-7.40612038213760
-7.99328238956265
-6.61621529341013
-8.07828835443244
-6.89733416141135
-10.9036411996833
-7.99416906624282
-7.48948022578290
-6.94285498167471
-8.03476403972253
-7.51184342471412
-8.21732591377876
-7.08413619867255
-7.72622200395054
-7.18813942050943
-6.10281736177740
-8.58250354525453
-6.04568163123927
-8.39582533323326
-7.24792007949459
-6.86878006154420
-9.14541857153334
-6.22707706560853
-6.80454523988611
-7.07121370631717
-7.06099903276382
-6.81597794010885
-8.78239928791748
-7.99416906624282
-7.91578304780375
-7.51184342471412
-9.73405582555954
-6.82951379346412
-8.03476403972253
-6.66903103774085
-6.98798791723969
-7.07243436358546
-6.96926266127748
-6.80811467328574
-6.78389842594683
-7.03890597291369
-6.77925721090753
-6.28028276404572
-8.88292862236880
-6.82951379346412
-9.27065912151224
-7.77899430036958
-6.07633065059287
-8.99581737617161
-6.58168910546186
-8.28108186241784
-8.04584122575548
-7.48948022578290
-7.13373273338235
-8.88315684522141
-8.69131504453712
-8.07828835443244
-6.86878006154420
-9.44423650782884
-9.14541857153334
-7.24437609967946
-6.81192731126637
-7.04982464300557
-6.82026190692975
-8.99581737617161
-6.85649233087722
-7.84465199059379
-6.99769526652958
-8.88315684522141
-7.00344015635880
-7.84465199059379
-7.31379168008123
-8.78239928791748
-6.86253068149282
-8.53193469055622
-7.87948224357381
-6.88199704135510
-7.71809388838837
-6.78560202525350
-6.85649233087722
-7.60834085132042
-8.27722428498497
-7.42610068490892
-6.82026190692975
-7.99328238956265
-7.54292094942417
-7.21731725914818
-6.82026190692975
-7.28004253129710
-8.07828835443244
-6.58168910546186
-7.04982464300557
-7.99328238956265
-7.91578304780375
-7.21731725914818
-6.80454523988611
-9.30677817478809
-7.06099903276382
-6.82951379346412
-6.96023870852701
-7.00344015635880
-8.88315684522141
-8.07828835443244
-8.49878625275614
-8.58250354525453
-7.00763690484012
-7.13373273338235
-7.26378497202466
-7.53487557510568
-7.21731725914818
-9.44423650782884
-8.04584122575548
-6.83965544931966
-8.04584122575548
-7.00763690484012
-7.84465199059379
-8.60824808056024
-7.44533858401408
-8.17227941165580
-7.18813942050943
-8.27722428498497
-6.81192731126637
-12.7114690685255
-9.49827080381260
-7.42610068490892
-6.85649233087722
-6.78560202525350
-7.50948994963694
-6.80454523988611
-6.83717609839862
-7.66136901559036
-8.21732591377876
-6.70503134978050
-7.71809388838837
-8.33461058704966
-8.07828835443244
-7.24792007949459
-7.99328238956265
-7.91578304780375
-7.14686369237150
-6.76039910343378
-6.74174846722210
-8.69131504453712
-7.10836343923942
-7.02823812868140
-10.9036411996833
-8.27722428498497
-7.21731725914818
-7.89754730479572
-8.67342332291070
-7.91578304780375
-6.87523973221370
-7.55861073844485
-8.12405145341584
-8.33461058704966
-6.96870005331866
-7.71809388838837
-7.28004253129710
-6.18943365881089
-6.29746563838966
-10.0414389282035
-8.27722428498497
-7.99328238956265
-6.41434187560313
-9.14541857153334
-7.94480705454417
-6.82026190692975
-7.00150548193744
-9.14541857153334
-6.81597794010885
-6.86253068149282
-6.89733416141135
-7.42610068490892
-8.27722428498497
-7.91578304780375
-8.99581737617161
-9.12348402892697
-7.57733361379033
-7.23243490150536
-7.27115093619755
-8.49878625275614
-8.07828835443244
-7.55861073844485
-7.28004253129710
-6.74174846722210
-7.04982464300557
-6.44739993336310
-7.89754730479572
-6.41434187560313
-6.28028276404572
-7.04982464300557
-6.88878843020655
-7.27115093619755
-8.42118675270463
-9.30677817478809
-6.81777278564261
-8.17227941165580
-6.07633065059287
-9.92538846363748
-6.04568163123927
-7.77899430036958
-10.0414389282035
-8.78239928791748
-6.78861251441962
-7.33131359435519
-6.82951379346412
-7.77899430036958
-6.78495817724147
-6.78363021673951
-6.87523973221370
-7.60834085132042
-7.01781653126211
-7.21731725914818
-6.36468631418899
-8.77294685247641
-7.13373273338235
-7.91578304780375
-7.66136901559036
-8.15711594353453
-7.44533858401408
-7.29851425717103
-7.68924154745196
-6.28028276404572
-6.83965544931966
-10.9036411996833
-7.24792007949459
-6.77925721090753
-8.27722428498497
-6.87701413184980
-7.85220865602406
-8.03476403972253
-7.13373273338235
-7.68715347256692
-6.80454523988611
-9.92538846363748
-10.4848195938143
-6.78861251441962
-9.73405582555954
-8.53193469055622
-7.84465199059379
-9.92538846363748
-6.86253068149282
-7.77899430036958
-8.42118675270463
-7.18813942050943
-7.94480705454417
-8.69131504453712
-6.89889026675569
-8.69131504453712
-6.88190924467607
-6.79282640477893
-6.78808559430264
-8.07828835443244
-6.78457949284989
-8.17227941165580
-8.33461058704966
-6.86878006154420
-7.51184342471412
-8.27722428498497
-7.42610068490892
-7.66136901559036
-7.35513349301898
-6.81192731126637
-6.79535779660413
-8.53193469055622
-9.73405582555954
-7.24792007949459
-8.53193469055622
-7.68924154745196
-7.28004253129710
-6.83965544931966
-8.28108186241784
-7.24792007949459
-6.84505319434275
-7.66136901559036
-8.39582533323326
-7.71809388838837
-6.83965544931966
-8.27722428498497
-6.91793735885081
-6.68694618125661
-6.83447484851785
-10.0414389282035
-7.11837693996170
-7.60834085132042
-6.78560202525350
-7.57733361379033
-7.77899430036958
-6.86253068149282
-7.03890597291369
-7.84465199059379
-7.81118732304207
-7.66136901559036
-7.63441941952388
-12.7114690685255
-7.03890597291369
-8.53193469055622
-6.84505319434275
-9.30677817478809
-6.93449069976008
-6.81192731126637
-6.82477507653787
-7.60834085132042
-6.79815994721955
-8.15711594353453
-8.88315684522141
-6.78363021673951
-10.4848195938143
-9.00589573622590
-7.12090182948421
-6.99769526652958
-7.94480705454417
-6.91840790243921
-8.53193469055622
-10.0414389282035
-6.93883621136701
-8.99581737617161
-6.83717609839862
-6.74174846722210
-8.53193469055622
-8.33461058704966
-9.44423650782884
-7.21731725914818
-8.67342332291070
-8.78239928791748
-9.65556739672937
-6.83447484851785
-7.40612038213760
-6.72329568980395
-7.18813942050943
-6.86878006154420
-7.38667264904197
-7.14686369237150
-10.9036411996833
-7.42610068490892
-7.84465199059379
-6.78389842594683
-10.4848195938143
-8.53193469055622
-10.0414389282035
-7.21731725914818
-6.65127685505469
-8.67342332291070
-7.44663699138149
-7.72622200395054
-7.00344015635880
-6.58168910546186
-10.2982709695354
-8.77294685247641
-6.87523973221370
-6.82951379346412
-8.69131504453712
-8.17227941165580
-7.55861073844485
-6.87523973221370
-6.63367461274307
-7.20255569406237
-7.01781653126211
-9.92538846363748
-6.79815994721955
-7.60834085132042
-10.9036411996833
-9.65556739672937
-7.07243436358546
-7.68924154745196
-7.16030271047587
-6.53074134782612
-7.60834085132042
-8.10006368897713
-7.26378497202466
-10.9036411996833
-7.16030271047587
-8.53193469055622
-10.0414389282035
-6.53074134782612
-6.22707706560853
-9.92538846363748
-6.90317649730481
-6.91840790243921
-6.96023870852701
-9.92538846363748
-7.99416906624282
-7.09346768497995
-6.78389842594683
-11.2951376301749
-8.53193469055622
-7.72622200395054
-7.76667809226334
-6.96023870852701
-7.04982464300557
-7.34928897424169
-7.71809388838837
-9.44423650782884
-6.82951379346412
-7.84465199059379
-6.91068637361568
-6.78408311243943
-8.07828835443244
-7.46775447661195
-6.91068637361568
-7.71809388838837
-10.4848195938143
-6.88878843020655
-7.71809388838837
-6.07633065059287
-6.80454523988611
-7.31379168008123
-7.46775447661195
-6.82951379346412
-6.79815994721955
-7.68924154745196
-7.51184342471412
-7.16030271047587
-6.80454523988611
-6.96023870852701
-6.89587739181703
-7.04824395887338
-7.46775447661195
-6.80454523988611
-7.55861073844485
-8.17227941165580
-7.38667264904197
-7.46775447661195
-6.41434187560313
-7.63441941952388
-6.79282640477893
-6.86253068149282
-8.27722428498497
-8.42118675270463
-8.49878625275614
-6.87701413184980
-7.44447685084895
-7.20255569406237
-8.39582533323326
-7.10836343923942
-7.66136901559036
-8.78239928791748
-7.51184342471412
-7.81118732304207
-12.7114690685255
-8.17227941165580
-6.83447484851785
-7.23243490150536
-8.07828835443244
-7.03890597291369
-6.82026190692975
-6.81597794010885
-6.89889026675569
-7.17405828177603
-6.78363021673951
-9.73405582555954
-6.97851143365350
-6.82477507653787
-6.86878006154420
-7.84465199059379
-8.12405145341584
-9.44423650782884
-6.83717609839862
-6.28028276404572
-7.44533858401408
-8.49878625275614
-8.34884818751767
-8.78239928791748
-7.66136901559036
-7.47698072870873
-7.21731725914818
-7.24792007949459
-6.82477507653787
-6.96023870852701
-8.07828835443244
-7.58308581325959
-6.87523973221370
-8.33461058704966
-8.34884818751767
-6.81777278564261
-7.31379168008123
-8.77294685247641
-7.19247763736764
-6.88190924467607
-8.42118675270463
-7.60834085132042
-6.81192731126637
-7.99328238956265
-8.07828835443244
-7.84465199059379
-6.88878843020655
-7.00763690484012
-6.91068637361568
-8.17227941165580
-7.46775447661195
-7.26378497202466
-6.81192731126637
-6.93449069976008
-6.86253068149282
-9.27065912151224
-6.79057468022685
-6.81192731126637
-6.92634221696727
-6.97851143365350
-6.80454523988611
-6.97851143365350
-8.88315684522141
-6.78560202525350
-6.89587739181703
-6.84505319434275
-6.83447484851785
-7.99328238956265
-7.02565832848658
-6.98798791723969
-8.88292862236880
-8.49878625275614
-7.81118732304207
-6.91840790243921
-7.99328238956265
-6.46396284394846
-7.14686369237150
-7.16030271047587
-6.36468631418899
-7.06099903276382
-6.92634221696727
-7.42610068490892
-8.99581737617161
-6.85696528617728
-7.08413619867255
-6.91068637361568
-6.87523973221370
-6.81777278564261
-10.0414389282035
-7.77899430036958
-5.95056328578595
-7.14686369237150
-7.26378497202466
-6.88878843020655
-7.18813942050943
-6.91850238733253
-7.77899430036958
-8.07828835443244
-7.99328238956265
-6.78389842594683
-9.92538846363748
-6.87523973221370
-7.58308581325959
-8.33461058704966
-10.4848195938143
-7.44663699138149
-8.69131504453712
-6.79535779660413
-9.00589573622590
-6.86253068149282
-7.16030271047587
-6.79535779660413
-7.16257685749800
-7.74798852272109
-6.79282640477893
-9.12348402892697
-6.96023870852701
-6.96023870852701
-7.54292094942417
-6.39781659303324
-7.55861073844485
-6.99769526652958
-6.85066605006318
-8.67342332291070
-7.38667264904197
-9.49827080381260
-7.91578304780375
-6.34804014997334
-8.88315684522141
-10.9036411996833
-7.13373273338235
-10.4848195938143
-7.13373273338235
-8.67342332291070
-7.95367217983848
-9.49827080381260
-8.39582533323326
-7.66136901559036
-6.79282640477893
-7.41451340606435
-7.94480705454417
-9.49827080381260
-6.88190924467607
-7.08413619867255
-8.28108186241784
-7.77899430036958
-6.78808559430264
-8.58250354525453
-7.02823812868140
-7.08413619867255
-7.21731725914818
-7.84465199059379
-8.49878625275614
-7.74798852272109
-7.46775447661195
-6.87523973221370
-6.86253068149282
-6.81192731126637
-6.81129909731341
-8.88315684522141
-6.89889026675569
-6.51394437617926
-6.61621529341013
-7.68715347256692
-8.22323467401478
-6.80086007179923
-9.65556739672937
-7.09458516298142
-8.39582533323326
-6.66903103774085
-6.79833262863202
-7.04194343597333
-7.41451340606435
-6.66903103774085
-12.7114690685255
-7.12090182948421
-8.17227941165580
-6.78363021673951
-6.96870005331866
-8.27722428498497
-7.28004253129710
-6.78357570781427
-6.94285498167471
-6.94147264296065
-7.77899430036958
-9.92538846363748
-6.93449069976008
-6.63367461274307
-6.53074134782612
-8.67342332291070
-8.17227941165580
-6.46396284394846
-8.88315684522141
-6.86878006154420
-6.81192731126637
-6.98798791723969
-6.39781659303324
-7.81118732304207
-6.79040274797580
-6.85066605006318
-6.83965544931966
-6.96023870852701
-9.44423650782884
-8.69131504453712
-6.90317649730481
-6.90317649730481
-6.92634221696727
-6.88878843020655
-6.74174846722210
-6.78861251441962
-6.81192731126637
-6.83965544931966
-7.89754730479572
-10.4848195938143
-7.99328238956265
-7.00344015635880
-6.78808559430264
-7.38445916965013
-6.87701413184980
-8.33461058704966
-8.69131504453712
-7.16257685749800
-8.88292862236880
-7.84465199059379
-7.21816070111328
-6.85649233087722
-6.48056643099113
-6.78363021673951
-6.36468631418899
-8.88315684522141
-6.91068637361568
-6.88878843020655
-6.96870005331866
-9.92538846363748
-6.86878006154420
-6.96023870852701
-6.85066605006318
-8.17227941165580
-10.9036411996833
-7.95367217983848
-7.26378497202466
-7.03890597291369
-10.4848195938143
-8.12405145341584
-7.18813942050943
-7.13373273338235
-7.21731725914818
-7.10836343923942
-7.17405828177603
-8.88315684522141
-6.56460380823032
-9.12348402892697
-6.95143694182201
-6.78861251441962
-6.94285498167471
-6.79282640477893
-6.91840790243921
-6.88878843020655
-6.94147264296065
-6.91850238733253
-6.28028276404572
-6.88199704135510
-7.51184342471412
-6.79815994721955
-7.06099903276382
-6.80811467328574
-6.91068637361568
-7.81118732304207
-6.99769526652958
-7.16030271047587
-6.84346288007946
-6.81777278564261
-8.28108186241784
-6.78357570781427
-6.79282640477893
-8.69131504453712
-6.82951379346412
-7.02823812868140
-7.42610068490892
-6.94285498167471
-6.07633065059287
-6.82026190692975
-6.94285498167471
-6.89889026675569
-8.69131504453712
-7.24792007949459
-7.07243436358546
-7.68715347256692
-6.88199704135510
-7.03890597291369
-7.21731725914818
-8.58250354525453
-7.44533858401408
-6.78363021673951
-6.82951379346412
-6.70503134978050
-6.12669034755851
-8.12405145341584
-6.82026190692975
-6.88190924467607
-7.99416906624282
-7.08413619867255
-7.51184342471412
-6.82026190692975
-6.99769526652958
-6.86878006154420
-7.55861073844485
-7.18813942050943
-6.96023870852701
-6.82477507653787
-6.85459946488542
-6.82951379346412
-6.91850238733253
-9.12348402892697
-7.00150548193744
-7.18813942050943
-6.82951379346412
-7.77899430036958
-6.79282640477893
-7.46775447661195
-7.03890597291369
-7.38667264904197
-8.27722428498497
-7.21731725914818
-6.81192731126637
-6.78408311243943
-6.78560202525350
-6.83965544931966
-6.36468631418899
-7.09611045872757
-8.39582533323326
-7.24792007949459
-7.54292094942417
-6.81192731126637
-9.92538846363748
-6.78695089311315
-8.60824808056024
-8.27722428498497
-7.31379168008123
-6.78861251441962
-6.86253068149282
-6.28028276404572
-9.44423650782884
-6.87701413184980
-6.78808559430264
-11.2951376301749
-7.66136901559036
-6.83717609839862
-6.96870005331866
-9.44423650782884
-7.08413619867255
-7.18813942050943
-7.36773564214208
-7.60834085132042
-7.02823812868140
-6.89889026675569
-7.06099903276382
-6.80454523988611
-8.88315684522141
-7.95367217983848
-7.42610068490892
-6.90317649730481
-6.82951379346412
-6.82951379346412
-6.94147264296065
-8.07828835443244
-6.96870005331866
-7.10836343923942
-6.83965544931966
-7.68924154745196
-6.78363021673951
-7.03890597291369
-8.27722428498497
-7.16030271047587
-7.44663699138149
-6.85066605006318
-6.86253068149282
-6.22707706560853
-6.80811467328574
-6.81597794010885
-7.58308581325959
-7.09611045872757
-7.10836343923942
-10.9036411996833
-6.07633065059287
-6.80454523988611
-9.14541857153334
-6.79057468022685
-6.65127685505469
-8.69131504453712
-7.36773564214208
-5.95056328578595
-6.79282640477893
-6.85066605006318
-6.18943365881089
-8.17227941165580
-7.35513349301898
-6.78357570781427
-9.92538846363748
-6.93449069976008
-9.00589573622590
-6.79327300675054
-7.99328238956265
-7.34928897424169
-8.78239928791748
-7.64937363456815
-8.12405145341584
-6.80568914775621
-7.87948224357381
-6.83965544931966
-7.85220865602406
-6.78363021673951
-7.53487557510568
-7.06099903276382
-6.79674145541300
-6.78808559430264
-6.82026190692975
-6.96870005331866
-7.14686369237150
-6.88199704135510
-6.78861251441962
-6.80454523988611
-6.94285498167471
-6.91850238733253
-6.97851143365350
-7.19247763736764
-7.21731725914818
-6.86878006154420
-8.67342332291070
-6.91840790243921
-6.81192731126637
-6.92634221696727
-6.82951379346412
-7.28004253129710
-6.79282640477893
-6.79815994721955
-7.91578304780375
-7.89754730479572
-7.09611045872757
-6.79040274797580
-7.81118732304207
-6.82520856937718
-7.35513349301898
-7.61279369869100
-6.82026190692975
-7.84465199059379
-6.78861251441962
-6.91068637361568
-8.03476403972253
-8.27722428498497
-6.97851143365350
-6.78389842594683
-8.88315684522141
-7.21731725914818
-6.79040274797580
-7.16030271047587
-7.38667264904197
-7.28004253129710
-7.68715347256692
-7.91578304780375
-6.88190924467607
-6.78363021673951
-6.98798791723969
-6.96870005331866
-6.07633065059287
-6.85066605006318
-6.99769526652958
-7.17405828177603
-6.79674145541300
-7.04194343597333
-6.80454523988611
-6.96870005331866
-8.21732591377876
-6.89587739181703
-6.78861251441962
-6.83965544931966
-7.68924154745196
-6.91850238733253
-7.21731725914818
-7.11837693996170
-6.83965544931966
-6.96926266127748
-8.17227941165580
-6.87523973221370
-6.79815994721955
-7.91578304780375
-6.84346288007946
-6.89587739181703
-7.24792007949459
-6.80568914775621
-6.82520856937718
-7.42610068490892
-8.27722428498497
-7.13373273338235
-6.79674145541300
-7.99328238956265
-6.94147264296065
-11.2951376301749
-6.20854359769756
-6.83965544931966
-7.91578304780375
-6.82026190692975
-6.83965544931966
-8.88315684522141
-7.16030271047587
-6.91850238733253
-6.78628222498351
-8.53193469055622
-7.77899430036958
-6.83717609839862
-6.78457949284989
-6.96023870852701
-6.88878843020655
-6.79815994721955
-9.30677817478809
-7.51184342471412
-6.83965544931966
-6.79815994721955
-6.89587739181703
-7.72622200395054
-7.08413619867255
-8.27722428498497
-6.04568163123927
-6.78861251441962
-7.28004253129710
-6.82951379346412
-7.60834085132042
-7.89754730479572
-6.28028276404572
-7.61279369869100
-9.00589573622590
-8.46138861096819
-8.69131504453712
-7.21816070111328
-6.78495817724147
-7.21816070111328
-8.46138861096819
-5.70182326511782
-7.74798852272109
-6.59888983931655
-7.14686369237150
-8.67342332291070
-7.33131359435519
-7.21731725914818
-6.70503134978050
-7.17405828177603
-6.24515354161902
-6.31446082812017
-7.84465199059379
-8.67342332291070
-6.80811467328574
-9.92538846363748
-6.96926266127748
-7.09458516298142
-6.99769526652958
-5.70182326511782
-6.04568163123927
-5.95056328578595
-8.49878625275614
-8.77294685247641
-7.13373273338235
-6.80454523988611
-11.2951376301749
-6.36468631418899
-9.14541857153334
-7.04824395887338
-6.91840790243921
-6.81192731126637
-6.88190924467607
-7.38445916965013
-7.34928897424169
-5.70182326511782
-8.42118675270463
-7.00344015635880
-8.39582533323326
-6.61621529341013
-6.70503134978050
-7.53487557510568
-6.90317649730481
-6.48056643099113
-6.07633065059287
-7.57733361379033
-6.87701413184980
-7.03890597291369
-7.44533858401408
-8.78239928791748
-7.03890597291369
-9.12348402892697
-6.88878843020655
-7.38445916965013
-6.46396284394846
-8.34884818751767
-8.42118675270463
-6.80122483470406
-6.86253068149282
-6.99769526652958
-6.51394437617926
-8.39582533323326
-7.46775447661195
-9.44423650782884
-7.85220865602406
-7.74798852272109
-7.00344015635880
-7.02565832848658
-8.12405145341584
-7.64937363456815
-7.11837693996170
-10.0414389282035
-6.89733416141135
-6.16958693633490
-7.29670654092743
-7.99328238956265
-9.49827080381260
-7.91578304780375
-6.93449069976008
-7.80863226874088
-7.38445916965013
-6.85066605006318
-8.17227941165580
-6.78357570781427
-6.28028276404572
-8.99581737617161
-6.82026190692975
-7.29851425717103
-6.70503134978050
-9.12348402892697
-7.20255569406237
-9.30677817478809
-12.7114690685255
-6.53074134782612
-6.83965544931966
-8.69131504453712
-8.53193469055622
-6.44739993336310
-6.82951379346412
-7.07243436358546
-7.63441941952388
-9.30677817478809
-6.53074134782612
-6.04568163123927
-6.36468631418899
-9.65556739672937
-6.94285498167471
-6.34804014997334
-6.48056643099113
-7.44663699138149
-7.31379168008123
-6.79282640477893
-7.16030271047587
-8.34884818751767
-7.51184342471412
-6.95143694182201
-7.51184342471412
-6.88190924467607
-8.15711594353453
-6.81192731126637
-6.96004375756659
-7.63441941952388
-6.83965544931966
-8.15711594353453
-6.96004375756659
-7.27115093619755
-7.91578304780375
-7.29851425717103
-7.21816070111328
-7.02565832848658
-7.84465199059379
-7.38667264904197
-7.66136901559036
-7.38667264904197
-7.10836343923942
-6.36468631418899
-6.70503134978050
-6.07633065059287
-6.04568163123927
-9.44423650782884
-6.28028276404572
-7.72622200395054
-6.79057468022685
-9.00589573622590
-6.07633065059287
-6.10281736177740
-7.95367217983848
-8.60824808056024
-8.07828835443244
-6.44739993336310
-8.78239928791748
-7.63441941952388
-9.49827080381260
-7.94480705454417
-7.34928897424169
-8.07828835443244
-9.92538846363748
-6.46396284394846
-8.07828835443244
-6.78861251441962
-7.99416906624282
-6.34804014997334
-7.06099903276382
-6.79833262863202
-6.14878052047590
-6.79833262863202
-6.63367461274307
-7.53487557510568
-6.85696528617728
-7.16730156924444
-7.44663699138149
-6.74174846722210
-7.06099903276382
-6.94285498167471
-6.33130786263789
-7.68715347256692
-8.33461058704966
-7.02565832848658
-7.38445916965013
-10.9036411996833
-6.91068637361568
-6.79535779660413
-6.85066605006318
-6.96023870852701
-6.79815994721955
-6.80811467328574
-8.69131504453712
-6.78495817724147
-6.88190924467607
-7.08413619867255
-6.84505319434275
-7.26378497202466
-6.81192731126637
-6.79327300675054
-8.53193469055622
-6.78628222498351
-8.07828835443244
-6.79327300675054
-8.46138861096819
-9.49827080381260
-6.78457949284989
-7.09346768497995
-7.00150548193744
-8.07828835443244
-7.40612038213760
-7.41451340606435
-6.84505319434275
-6.84505319434275
-6.85459946488542
-7.03890597291369
-6.83447484851785
-6.80122483470406
-6.82026190692975
-7.28004253129710
-6.96926266127748
-6.99769526652958
-9.65556739672937
-7.42610068490892
-9.30677817478809
-6.81129909731341
-6.96023870852701
-7.18813942050943
-7.16030271047587
-7.08413619867255
-7.26392075994399
-7.87948224357381
-6.84346288007946
-7.66136901559036
-7.26378497202466
-7.77899430036958
-6.85066605006318
-6.96023870852701
-6.78389842594683
-6.85066605006318
-9.44423650782884
-6.78389842594683
-6.88878843020655
-7.03890597291369
-6.78495817724147
-6.14878052047590
-6.79815994721955
-7.04194343597333
-7.63441941952388
-6.79282640477893
-7.77899430036958
-6.82477507653787
-7.91578304780375
-6.82026190692975
-8.78239928791748
-6.85649233087722
-6.86253068149282
-6.89587739181703
-6.80454523988611
-6.86878006154420
-7.28004253129710
-6.90317649730481
-8.27722428498497
-6.98798791723969
-6.99769526652958
-7.71809388838837
-8.58250354525453
-8.77294685247641
-6.78495817724147
-7.33131359435519
-6.78389842594683
-6.79282640477893
-6.96926266127748
-6.78560202525350
-10.2982709695354
-6.86878006154420
-7.66136901559036
-6.74174846722210
-6.20854359769756
-6.85649233087722
-6.91850238733253
-6.88190924467607
-6.78861251441962
-6.78389842594683
-6.96023870852701
-6.83965544931966
-6.78389842594683
-6.78357570781427
-6.97851143365350
-6.96870005331866
-6.14878052047590
-6.81777278564261
-6.86735217941608
-6.85066605006318
-7.84465199059379
-6.99769526652958
-6.87523973221370
-6.91793735885081
-6.82026190692975
-6.78560202525350
-6.86878006154420
-6.93449069976008
-7.20255569406237
-6.86253068149282
-6.89587739181703
-7.04194343597333
-6.85066605006318
-6.80568914775621
-7.28004253129710
-6.89587739181703
-7.55861073844485
-6.82951379346412
-9.00589573622590
-8.69131504453712
-7.51184342471412
-8.77294685247641
-6.80454523988611
-7.31379168008123
-6.78389842594683
-7.07121370631717
-6.82477507653787
-6.78560202525350
-10.2982709695354
-6.86878006154420
-7.66136901559036
-6.74174846722210
-7.01781653126211
-6.80454523988611
-7.40612038213760
-6.86735217941608
-6.85066605006318
-7.13373273338235
-6.83447484851785
-8.88292862236880
-6.83965544931966
-6.81192731126637
-8.53193469055622
-6.85066605006318
-6.79815994721955
-6.82951379346412
-7.08413619867255
-6.79815994721955
-6.79282640477893
-8.07828835443244
-7.84465199059379
-7.16030271047587
-7.64937363456815
-7.33131359435519
-7.28004253129710
-7.13373273338235
-8.27722428498497
-9.92538846363748
-6.80122483470406
-7.18813942050943
-7.71809388838837
-6.95143694182201
-6.83965544931966
-6.81192731126637
-6.78457949284989
-8.15711594353453
-6.91068637361568
-7.26378497202466
-7.91578304780375
-7.46775447661195
-7.68715347256692
-6.98798791723969
-6.89587739181703
-7.51184342471412
-8.39582533323326
-6.82026190692975
-6.85066605006318
-6.78495817724147
-7.46775447661195
-6.83372432543257
-7.08413619867255
-6.85459946488542
-7.21731725914818
-6.85649233087722
-7.63441941952388
-6.78808559430264
-6.91068637361568
-6.80568914775621
-6.92634221696727
-6.80122483470406
-6.96870005331866
-6.78389842594683
-6.87523973221370
-6.85066605006318
-6.86253068149282
-9.14541857153334
-9.92538846363748
-6.85649233087722
-6.79815994721955
-7.04194343597333
-8.12405145341584
-10.4848195938143
-6.80811467328574
-6.89587739181703
-9.49827080381260
-7.84465199059379
-7.21731725914818
-6.78363021673951
-8.69131504453712
-8.17227941165580
-8.27722428498497
-7.91578304780375
-6.78408311243943
-6.99769526652958
-6.97851143365350
-6.94285498167471
-6.87523973221370
-6.85649233087722
-7.00150548193744
-7.66136901559036
-7.77899430036958
-7.60834085132042
-7.84465199059379
-6.92634221696727
-7.21731725914818
-7.44663699138149
-6.78363021673951
-8.07828835443244
-6.83965544931966
-7.51184342471412
-6.85066605006318
-7.42610068490892
-6.78363021673951
-6.87523973221370
-6.83965544931966
-6.82026190692975
-6.56460380823032
-6.92634221696727
-6.86878006154420
-7.74798852272109
-6.78495817724147
-8.46138861096819
-6.89889026675569
-7.04194343597333
-9.92538846363748
-6.83965544931966
-6.85066605006318
-8.69131504453712
-8.58250354525453
-6.78389842594683
-6.78389842594683
-8.28108186241784
-6.93449069976008
-8.21732591377876
-7.44533858401408
-6.85649233087722
-9.49827080381260
-11.2951376301749
-7.00763690484012
-6.94285498167471
-7.06099903276382
-8.27722428498497
-7.24792007949459
-7.07243436358546
-6.85066605006318
-7.66136901559036
-6.83965544931966
-6.80122483470406
-6.99769526652958
-6.99769526652958
-8.07828835443244
-9.12348402892697
-7.66136901559036
-8.77294685247641
-9.44423650782884
-7.99328238956265
-7.60834085132042
-7.38445916965013
-6.86253068149282
-7.17405828177603
-7.27115093619755
-6.95143694182201
-6.78357570781427
-8.12405145341584
-6.83447484851785
-7.58308581325959
-7.99328238956265
-6.99769526652958
-6.85066605006318
-6.87523973221370
-6.88878843020655
-7.16257685749800
-7.84465199059379
-7.64937363456815
-6.78363021673951
-7.34928897424169
-7.01781653126211
-6.53074134782612
-7.16030271047587
-10.0414389282035
-6.96023870852701
-7.84465199059379
-8.12405145341584
-7.91578304780375
-7.21731725914818
-6.85649233087722
-8.60824808056024
-7.91578304780375
-8.39582533323326
-6.92634221696727
-6.78861251441962
-7.21731725914818
-6.48056643099113
-6.79674145541300
-6.90317649730481
-6.94147264296065
-7.00150548193744
-8.33461058704966
-7.66136901559036
-8.17227941165580
-6.88878843020655
-6.51394437617926
-7.91578304780375
-7.09458516298142
-6.94285498167471
-6.89733416141135
-8.07828835443244
-8.12405145341584
-6.79282640477893
-6.87523973221370
-7.95367217983848
-6.80454523988611
-6.79815994721955
-7.55861073844485
-6.78363021673951
-10.2982709695354
-8.10006368897713
-6.88190924467607
-6.82026190692975
-7.66136901559036
-6.79327300675054
-6.85066605006318
-6.78389842594683
-6.82026190692975
-7.35513349301898
-6.79815994721955
-8.88315684522141
-7.16030271047587
-6.53074134782612
-8.03476403972253
-6.86735217941608
-10.0414389282035
-7.18813942050943
-6.78389842594683
-6.83965544931966
-7.18813942050943
-7.21731725914818
-7.28004253129710
-6.79535779660413
-6.78695089311315
-6.87523973221370
-6.91068637361568
-6.80086007179923
-8.39582533323326
-7.02823812868140
-7.21731725914818
-7.00763690484012
-6.89889026675569
-6.96870005331866
-8.88315684522141
-7.21731725914818
-8.88315684522141
-6.91840790243921
-7.77899430036958
-7.13373273338235
-7.76667809226334
-7.71809388838837
-10.2982709695354
-6.79815994721955
-7.87948224357381
-9.92538846363748
-9.92538846363748
-6.79535779660413
-7.24437609967946
-7.06099903276382
-10.4848195938143
-6.79535779660413
-6.94147264296065
-6.82951379346412
-6.82026190692975
-6.79282640477893
-7.60834085132042
-6.86253068149282
-6.94147264296065
-7.31379168008123
-7.55861073844485
-6.98798791723969
-6.81192731126637
-6.82951379346412
-7.04194343597333
-7.18813942050943
-7.09611045872757
-6.99769526652958
-6.83965544931966
-7.91578304780375
-6.81192731126637
-7.04194343597333
-6.88199704135510
-6.83447484851785
-7.23243490150536
-6.81192731126637
-7.99328238956265
-8.17227941165580
-6.82951379346412
-6.99769526652958
-6.79674145541300
-6.78363021673951
-7.34928897424169
-8.46138861096819
-6.96926266127748
-7.66136901559036
-7.51184342471412
-8.07828835443244
-7.50948994963694
-8.27722428498497
-6.96870005331866
-6.78808559430264
-7.71809388838837
-8.27722428498497
-6.18943365881089
-6.79535779660413
-7.71809388838837
-6.78861251441962
-6.99769526652958
-6.91068637361568
-8.53193469055622
-7.04982464300557
-6.94285498167471
-6.41434187560313
-7.24792007949459
-7.99328238956265
-6.96870005331866
-7.80863226874088
-6.79282640477893
-8.58250354525453
-6.82026190692975
-7.85220865602406
-9.92538846363748
-8.88292862236880
-8.03476403972253
-7.19247763736764
-6.94285498167471
-8.21732591377876
-7.77899430036958
-7.10836343923942
-6.79282640477893
-6.94285498167471
-7.76667809226334
-8.03476403972253
-6.70503134978050
-7.33131359435519
-6.26286472607223
-7.68924154745196
-6.93449069976008
-7.00150548193744
-7.06099903276382
-8.17227941165580
-6.24515354161902
-8.88315684522141
-7.28004253129710
-6.85066605006318
-6.79815994721955
-6.99769526652958
-7.54292094942417
-8.42118675270463
-9.30677817478809
-6.88190924467607
-6.89889026675569
-8.22323467401478
-6.80454523988611
-6.91840790243921
-6.86253068149282
-7.58308581325959
-7.72622200395054
-7.81118732304207
-7.02565832848658
-7.09611045872757
-6.36468631418899
-7.14686369237150
-6.82026190692975
-10.9036411996833
-8.88292862236880
-6.94147264296065
-6.96023870852701
-8.28108186241784
-6.61621529341013
-6.78695089311315
-6.83372432543257
-6.18943365881089
-6.86253068149282
-6.92634221696727
-6.89587739181703
-6.86735217941608
-6.79815994721955
-7.60834085132042
-6.94285498167471
-7.28004253129710
-10.4848195938143
-6.10281736177740
-8.27722428498497
-7.60834085132042
-8.78239928791748
-9.27065912151224
-9.73405582555954
-12.7114690685255
-7.19247763736764
-7.10836343923942
-6.96870005331866
-7.34928897424169
-6.80454523988611
-7.46775447661195
-6.85649233087722
-7.71809388838837
-8.22323467401478
-7.66136901559036
-6.61621529341013
-7.31379168008123
-7.85220865602406
-7.84465199059379
-9.92538846363748
-7.23243490150536
-7.18813942050943
-6.78495817724147
-6.89587739181703
-8.21732591377876
-6.82477507653787
-6.85066605006318
-6.61621529341013
-7.66136901559036
-6.89587739181703
-7.55861073844485
-6.79674145541300
-6.82951379346412
-7.31379168008123
-6.80454523988611
-7.26378497202466
-7.38667264904197
-7.13373273338235
-8.78239928791748
-8.42118675270463
-10.9036411996833
-7.71809388838837
-8.21732591377876
-8.67342332291070
-7.17405828177603
-6.91850238733253
-7.38667264904197
-6.78495817724147
-7.66136901559036
-7.16030271047587
-9.12348402892697
-6.81192731126637
-9.65556739672937
-10.4848195938143
-6.87701413184980
-6.61621529341013
-7.85220865602406
-6.91840790243921
-7.53487557510568
-7.89754730479572
-7.17405828177603
-6.79815994721955
-6.92634221696727
-9.44423650782884
-6.94285498167471
-6.83965544931966
-8.49878625275614
-8.27722428498497
-6.96926266127748
-12.7114690685255
-6.81777278564261
-6.82951379346412
-8.39582533323326
-6.95143694182201
-6.93449069976008
-7.24792007949459
-6.87523973221370
-7.00150548193744
-8.07828835443244
-6.92634221696727
-10.9036411996833
-6.82951379346412
-6.91068637361568
-6.91068637361568
-6.86253068149282
-6.86253068149282
-6.88199704135510
-6.90317649730481
-6.96023870852701
-7.00763690484012
-7.68924154745196
-8.78239928791748
-6.78457949284989
-7.50948994963694
-6.91840790243921
-7.60834085132042
-7.17405828177603
-6.88190924467607
-7.18813942050943
-8.39582533323326
-6.78560202525350
-6.91068637361568
-6.92634221696727
-6.39781659303324
-7.61279369869100
-7.60834085132042
-8.99581737617161
-9.73405582555954
-6.82026190692975
-7.24792007949459
-8.27722428498497
-11.2951376301749
-8.39582533323326
-6.82026190692975
-7.01781653126211
-7.18813942050943
-6.82026190692975
-6.80454523988611
-6.79815994721955
-9.14541857153334
-6.92634221696727
-6.92634221696727
-10.2982709695354
-6.86253068149282
-8.03476403972253
-6.82026190692975
-7.40612038213760
-6.78808559430264
-7.21731725914818
-7.21731725914818
-6.82026190692975
-7.11837693996170
-6.78389842594683
-7.53487557510568
-6.94147264296065
-6.81597794010885
-6.86735217941608
-7.66136901559036
-6.79057468022685
-7.01781653126211
-6.85066605006318
-6.81597794010885
-6.28028276404572
-7.42610068490892
-7.46775447661195
-7.85220865602406
-7.06099903276382
-6.92634221696727
-6.84505319434275
-7.04824395887338
-6.89889026675569
-6.86878006154420
-6.78861251441962
-8.60824808056024
-6.94285498167471
-8.77294685247641
-6.96926266127748
-6.82477507653787
-7.14686369237150
-6.18943365881089
-9.49827080381260
-8.04584122575548
-6.80454523988611
-6.87523973221370
-7.42610068490892
-7.00150548193744
-8.39582533323326
-7.24792007949459
-6.07633065059287
-9.49827080381260
-6.81129909731341
-6.33130786263789
-8.58250354525453
-6.95143694182201
-8.21732591377876
-6.85459946488542
-7.33131359435519
-6.78808559430264
-7.16030271047587
-7.34928897424169
-7.99416906624282
-10.2982709695354
-7.95367217983848
-6.78457949284989
-6.86878006154420
-6.91068637361568
-6.56460380823032
-6.78389842594683
-6.88878843020655
-8.17227941165580
-6.86253068149282
-8.39582533323326
-6.86253068149282
-6.91850238733253
-8.78239928791748
-6.91068637361568
-7.42610068490892
-7.77899430036958
-6.94285498167471
-6.80454523988611
-7.55861073844485
-7.71809388838837
-7.46775447661195
-6.79535779660413
-6.85649233087722
-7.51184342471412
-8.17227941165580
-9.92538846363748
-11.2951376301749
-8.22323467401478
-7.91578304780375
-7.04194343597333
-8.27722428498497
-7.01781653126211
-6.88190924467607
-7.04982464300557
-7.58308581325959
-7.21731725914818
-6.83372432543257
-6.82520856937718
-7.66136901559036
-6.85066605006318
-7.74798852272109
-9.92538846363748
-7.87948224357381
-8.07828835443244
-6.83965544931966
-7.77899430036958
-7.87948224357381
-6.78628222498351
-6.96023870852701
-6.79282640477893
-7.36773564214208
-7.99328238956265
-8.07828835443244
-7.38667264904197
-6.78560202525350
-6.79282640477893
-6.78560202525350
-6.86735217941608
-6.53074134782612
-6.80122483470406
-8.53193469055622
-6.88190924467607
-6.86878006154420
-6.83965544931966
-6.86253068149282
-9.44423650782884
-6.78408311243943
-7.42610068490892
-7.03890597291369
-7.80863226874088
-6.93449069976008
-6.89733416141135
-6.78861251441962
-6.82026190692975
-6.82477507653787
-8.22323467401478
-8.53193469055622
-7.01781653126211
-10.9036411996833
-7.72622200395054
-8.46138861096819
-6.96870005331866
-6.80454523988611
-6.82951379346412
-6.78695089311315
-6.85649233087722
-7.01781653126211
-6.83965544931966
-6.82951379346412
-6.83372432543257
-6.82951379346412
-8.03476403972253
-9.12348402892697
-7.09458516298142
-6.82951379346412
-9.14541857153334
-10.0414389282035
-7.28004253129710
-6.78495817724147
-7.60834085132042
-6.81129909731341
-7.38667264904197
-6.96870005331866
-8.88315684522141
-7.13373273338235
-6.85066605006318
-8.28108186241784
-7.16730156924444
-6.94285498167471
-6.82951379346412
-6.81129909731341
-7.24792007949459
-6.78363021673951
-6.87523973221370
-10.0414389282035
-6.95143694182201
-6.89587739181703
-6.91850238733253
-6.91068637361568
-8.22323467401478
-10.9036411996833
-8.46138861096819
-7.51184342471412
-7.09458516298142
-7.74798852272109
-6.79057468022685
-6.82026190692975
-6.88878843020655
-8.27722428498497
-7.34928897424169
-6.98157363911521
-9.14541857153334
-7.34928897424169
-8.07828835443244
-6.83372432543257
-6.79815994721955
-9.65556739672937
-9.14541857153334
-8.07828835443244
-6.85066605006318
-6.91068637361568
-6.78357570781427
-6.78495817724147
-6.78363021673951
-7.60834085132042
-7.60834085132042
-6.84505319434275
-6.98798791723969
-10.4848195938143
-8.33461058704966
-6.78560202525350
-7.28004253129710
-6.85459946488542
-6.96023870852701
-6.82520856937718
-7.68715347256692
-7.71809388838837
-8.21732591377876
-7.84465199059379
-6.78861251441962
-6.79327300675054
-6.78457949284989
-6.83372432543257
-7.99328238956265
-7.76667809226334
-7.08413619867255
-6.86253068149282
-6.86253068149282
-6.85459946488542
-6.80811467328574
-6.82951379346412
-8.78239928791748
-7.38445916965013
-7.03890597291369
-7.46775447661195
-6.82951379346412
-6.83965544931966
-6.80454523988611
-8.27722428498497
-6.81192731126637
-11.2951376301749
-7.28004253129710
-6.81192731126637
-8.39582533323326
-7.17405828177603
-6.78357570781427
-7.20255569406237
-6.78808559430264
-6.83447484851785
-6.80454523988611
-6.78808559430264
-6.86253068149282
-7.08413619867255
-10.9036411996833
-7.16030271047587
-6.88878843020655
-6.86253068149282
-6.87523973221370
-7.08413619867255
-6.79282640477893
-6.20854359769756
-6.85066605006318
-6.80454523988611
-6.78560202525350
-7.91578304780375
-6.80454523988611
-7.08413619867255
-7.01781653126211
-10.9036411996833
-6.78389842594683
-6.78861251441962
-7.08413619867255
-6.97851143365350
-8.69131504453712
-7.09346768497995
-6.85066605006318
-6.82026190692975
-6.86253068149282
-7.11837693996170
-6.80811467328574
-8.03476403972253
-6.99769526652958
-6.84505319434275
-7.16030271047587
-6.78861251441962
-6.81192731126637
-6.82026190692975
-7.17405828177603
-6.79535779660413
-7.42610068490892
-7.12090182948421
-6.86253068149282
-8.03476403972253
-6.94147264296065
-7.48948022578290
-6.88199704135510
-6.85649233087722
-6.79282640477893
-6.82026190692975
-6.96870005331866
-6.78357570781427
-8.78239928791748
-9.44423650782884
-6.83372432543257
-6.96004375756659
-8.07828835443244
-6.07633065059287
-6.94147264296065
-6.80811467328574
-7.04982464300557
-6.82026190692975
-7.66136901559036
-7.55861073844485
-6.92634221696727
-6.79327300675054
-7.09346768497995
-9.92538846363748
-6.79040274797580
-8.17227941165580
-10.0414389282035
-6.80122483470406
-7.36773564214208
-6.89889026675569
-6.83965544931966
-6.92634221696727
-6.78560202525350
-8.78239928791748
-6.83447484851785
-6.83447484851785
-6.82477507653787
-9.12348402892697
-8.21732591377876
-7.38667264904197
-8.27722428498497
-6.85066605006318
-6.91850238733253
-7.01781653126211
-10.0414389282035
-9.12348402892697
-7.60834085132042
-6.86878006154420
-6.90317649730481
-6.94147264296065
-6.81129909731341
-6.65127685505469
-6.82520856937718
-7.36773564214208
-6.82477507653787
-6.80811467328574
-6.81192731126637
-6.97851143365350
-7.04194343597333
-6.78861251441962
-7.13373273338235
-6.96870005331866
-6.83447484851785
-6.59888983931655
-6.70503134978050
-5.95056328578595
-6.99769526652958
-6.81597794010885
-6.48056643099113
-7.24792007949459
-6.84505319434275
-7.60834085132042
-6.98798791723969
-6.87523973221370
-6.88878843020655
-6.78495817724147
-6.82951379346412
-6.82951379346412
-6.96023870852701
-6.97851143365350
-6.99769526652958
-7.31379168008123
-7.16030271047587
-7.91578304780375
-6.96926266127748
-6.83447484851785
-6.83447484851785
-8.60824808056024
-7.28004253129710
-7.16730156924444
-7.14686369237150
-6.78389842594683
-7.16030271047587
-6.85649233087722
-7.76667809226334
-7.81118732304207
-8.17227941165580
-7.21731725914818
-8.69131504453712
-6.78560202525350
-6.83965544931966
-7.03890597291369
-7.77899430036958
-8.39582533323326
-7.42610068490892
-8.12405145341584
-7.58308581325959
-7.46775447661195
-6.82951379346412
-7.02823812868140
-7.72622200395054
-6.87523973221370
-6.81192731126637
-8.46138861096819
-6.28028276404572
-6.80454523988611
-7.46775447661195
-6.81192731126637
-8.46138861096819
-6.83447484851785
-8.53193469055622
-6.82951379346412
-9.49827080381260
-7.01781653126211
-9.44423650782884
-7.41451340606435
-6.36468631418899
-6.12669034755851
-7.01781653126211
-7.91578304780375
-6.83965544931966
-7.58308581325959
-7.42610068490892
-7.12090182948421
-7.01781653126211
-7.33131359435519
-7.80863226874088
-8.69131504453712
-7.72622200395054
-7.02823812868140
-10.2982709695354
-7.01781653126211
-6.78457949284989
-7.58308581325959
-6.79327300675054
-6.78457949284989
-7.06099903276382
-7.24792007949459
-6.91850238733253
-6.68694618125661
-7.50948994963694
-7.50948994963694
-6.82026190692975
-6.84505319434275
-6.82477507653787
-6.89587739181703
-8.04584122575548
-7.00150548193744
-6.96023870852701
-6.87523973221370
-6.88878843020655
-7.20255569406237
-7.85220865602406
-8.33461058704966
-6.94285498167471
-7.66136901559036
-6.92634221696727
-6.94147264296065
-8.27722428498497
-6.80454523988611
-7.23243490150536
-6.79535779660413
-8.17227941165580
-7.20255569406237
-6.61621529341013
-6.43086440955341
-7.06099903276382
-7.71809388838837
-6.63367461274307
-6.86253068149282
-8.60824808056024
-9.73405582555954
-6.81192731126637
-7.48948022578290
-6.78861251441962
-6.84505319434275
-8.03476403972253
-6.78628222498351
-9.00589573622590
-7.95367217983848
-6.86253068149282
-6.79815994721955
-8.39582533323326
-6.82477507653787
-7.24792007949459
-8.22323467401478
-6.88878843020655
-8.22323467401478
-9.27065912151224
-7.17405828177603
-8.27722428498497
-7.32649725441034
-9.30677817478809
-6.81192731126637
-6.96023870852701
-6.82951379346412
-8.07828835443244
-7.77899430036958
-8.67342332291070
-7.81118732304207
-6.85696528617728
-9.12348402892697
-8.15711594353453
-6.85649233087722
-6.41434187560313
-12.7114690685255
-7.51184342471412
-9.27065912151224
-9.30677817478809
-7.84465199059379
-6.85649233087722
-8.10006368897713
-6.92634221696727
-6.78363021673951
-6.81192731126637
-6.18943365881089
-8.67342332291070
-8.49878625275614
-7.80863226874088
-9.92538846363748
-6.86253068149282
-7.85220865602406
-9.30677817478809
-7.42610068490892
-7.18813942050943
-7.01781653126211
-8.60824808056024
-6.95143694182201
-6.81597794010885
-6.88878843020655
-6.87701413184980
-8.77294685247641
-8.60824808056024
-6.91840790243921
-7.68924154745196
-6.54762446849368
-7.51184342471412
-7.46775447661195
-6.89889026675569
-7.29670654092743
-6.80454523988611
-7.21731725914818
-8.77294685247641
-8.60824808056024
-6.04568163123927
-7.04982464300557
-6.88878843020655
-8.88315684522141
-6.82951379346412
-6.81192731126637
-7.84465199059379
-7.29851425717103
-9.49827080381260
-6.86878006154420
-6.33130786263789
-7.27115093619755
-8.99581737617161
-7.46775447661195
-6.84505319434275
-8.15711594353453
-6.81597794010885
-7.04194343597333
-8.69131504453712
-10.2982709695354
-6.85649233087722
-6.44739993336310
-8.69131504453712
-8.22323467401478
-11.2951376301749
-7.27115093619755
-7.31379168008123
-9.44423650782884
-6.66903103774085
-6.59888983931655
-7.23243490150536
-6.78560202525350
-7.61279369869100
-7.38667264904197
-6.48056643099113
-7.31379168008123
-6.96023870852701
-9.27065912151224
-8.58250354525453
-7.42610068490892
-7.42610068490892
-6.88190924467607
-8.69131504453712
-7.63441941952388
-6.82477507653787
-7.21816070111328
-6.81192731126637
-8.27722428498497
-7.29851425717103
-6.14878052047590
-6.49722306896722
-6.99769526652958
-6.87523973221370
-7.80863226874088
-8.88292862236880
-9.00589573622590
-10.4848195938143
-7.31379168008123
-6.97851143365350
-7.74798852272109
-7.99328238956265
-6.20854359769756
-7.04194343597333
-6.18943365881089
-6.91840790243921
-6.99769526652958
-7.48948022578290
-6.34804014997334
-7.31379168008123
-6.96926266127748
-6.82477507653787
-7.17405828177603
-8.53193469055622
-7.41451340606435
-6.41434187560313
-7.99328238956265
-6.78495817724147
-7.34928897424169
-6.78861251441962
-7.28004253129710
-6.88190924467607
-8.49878625275614
-7.17405828177603
-6.85696528617728
-9.49827080381260
-6.80454523988611
-7.32649725441034
-7.00344015635880
-7.38445916965013
-6.85649233087722
-7.50948994963694
-7.91578304780375
-7.68924154745196
-8.88315684522141
-9.92538846363748
-7.99328238956265
-8.49878625275614
-7.84465199059379
-7.47698072870873
-7.29851425717103
-7.72622200395054
-8.46138861096819
-9.49827080381260
-6.78560202525350
-7.99416906624282
-6.97851143365350
-7.04194343597333
-6.79327300675054
-8.17227941165580
-6.39781659303324
-8.53193469055622
-6.85066605006318
-7.42610068490892
-6.66903103774085
-6.89733416141135
-7.24437609967946
-7.99328238956265
-6.78495817724147
-7.00344015635880
-7.10836343923942
-6.74174846722210
-7.01781653126211
-8.99581737617161
-8.58250354525453
-10.9036411996833
-7.28004253129710
-7.32649725441034
-7.76667809226334
-7.21731725914818
-7.47698072870873
-8.53193469055622
-7.48948022578290
-6.83447484851785
-6.91068637361568
-8.46138861096819
-12.7114690685255
-7.77899430036958
-8.77294685247641
-6.16958693633490
-7.17405828177603
-7.47698072870873
-6.51394437617926
-12.7114690685255
-8.27722428498497
-6.61621529341013
-6.79282640477893
-7.16030271047587
-8.46138861096819
-7.16257685749800
-7.03890597291369
-7.66136901559036
-6.61621529341013
-8.07828835443244
-7.44663699138149
-8.53193469055622
-6.88199704135510
-6.44739993336310
-8.88315684522141
-6.36468631418899
-8.78239928791748
-6.86878006154420
-6.89889026675569
-7.24792007949459
-6.83965544931966
-8.39582533323326
-7.58308581325959
-7.01781653126211
-6.79040274797580
-9.12348402892697
-10.2982709695354
-12.7114690685255
-6.85066605006318
-6.53074134782612
-7.14686369237150
-7.68715347256692
-6.94285498167471
-8.69131504453712
-6.86878006154420
-9.14541857153334
-6.80811467328574
-6.88199704135510
-6.94285498167471
-7.94480705454417
-9.00589573622590
-8.07828835443244
-7.21816070111328
-6.59888983931655
-12.7114690685255
-7.48948022578290
-6.78389842594683
-8.17227941165580
-7.42610068490892
-11.2951376301749
-7.34928897424169
-7.24792007949459
-6.54762446849368
-6.79833262863202
-6.79327300675054
-7.42610068490892
-7.13373273338235
-6.93449069976008
-7.47698072870873
-8.17227941165580
-7.72622200395054
-8.07828835443244
-9.73405582555954
-6.94285498167471
-7.21731725914818
-6.78861251441962
-8.07828835443244
-6.78389842594683
-9.44423650782884
-6.79282640477893
-6.88878843020655
-6.76039910343378
-6.83965544931966
-7.10836343923942
-8.42118675270463
-6.79282640477893
-7.01781653126211
-11.2951376301749
-8.04584122575548
-9.27065912151224
-12.7114690685255
-10.9036411996833
-7.89754730479572
-6.98157363911521
-7.21731725914818
-7.95367217983848
-8.07828835443244
-6.07633065059287
-7.04194343597333
-7.10836343923942
-6.83965544931966
-7.16257685749800
-7.99328238956265
-8.03476403972253
-7.48948022578290
-7.84465199059379
-6.86878006154420
-9.92538846363748
-6.85649233087722
-6.07633065059287
-6.39781659303324
-8.27722428498497
-6.83965544931966
-6.78363021673951
-6.80454523988611
-8.53193469055622
-7.03890597291369
-7.51184342471412
-6.28028276404572
-6.86878006154420
-8.17227941165580
-6.98798791723969
-8.46138861096819
-6.85459946488542
-6.53074134782612
-7.03890597291369
-7.26378497202466
-6.78560202525350
-8.78239928791748
-8.77294685247641
-6.44739993336310
-6.95143694182201
-6.88878843020655
-7.07243436358546
-6.85696528617728
-7.24437609967946
-9.44423650782884
-7.00763690484012
-6.78495817724147
-7.38667264904197
-6.82951379346412
-6.96870005331866
-7.87948224357381
-7.40612038213760
-6.07633065059287
-7.14260876152746
-6.83965544931966
-6.82026190692975
-9.14541857153334
-6.28028276404572
-6.63367461274307
-8.07828835443244
-6.79327300675054
-7.07243436358546
-7.16257685749800
-6.85066605006318
-7.55861073844485
-6.81192731126637
-6.87523973221370
-6.14878052047590
-6.66903103774085
-9.27065912151224
-12.7114690685255
-8.10006368897713
-6.94147264296065
-9.14541857153334
-8.88292862236880
-6.82026190692975
-6.91068637361568
-8.58250354525453
-8.78239928791748
-6.07633065059287
-6.88190924467607
-9.00589573622590
-11.2951376301749
-9.12348402892697
-6.89587739181703
-6.81192731126637
-9.49827080381260
-7.09346768497995
-7.24792007949459
-6.85066605006318
-6.76039910343378
-6.96870005331866
-6.83717609839862
-7.48948022578290
-9.65556739672937
-7.61279369869100
-6.94147264296065
-6.88190924467607
-7.50948994963694
-6.61621529341013
-7.95367217983848
-6.79815994721955
-7.02823812868140
-6.82026190692975
-6.84346288007946
-6.93883621136701
-6.85649233087722
-7.13373273338235
-6.89587739181703
-9.14541857153334
-9.14541857153334
-6.70503134978050
-6.82026190692975
-10.9036411996833
-9.12348402892697
-7.03890597291369
-7.10836343923942
-7.27115093619755
-9.12348402892697
-8.27722428498497
-6.79833262863202
-6.36468631418899
-10.2982709695354
-10.9036411996833
-9.27065912151224
-7.09346768497995
-6.96870005331866
-8.15711594353453
-7.02565832848658
-6.79057468022685
-6.83965544931966
-8.34884818751767
-6.79282640477893
-7.42610068490892
-6.78560202525350
-6.54762446849368
-12.7114690685255
-7.55861073844485
-7.18813942050943
-6.78560202525350
-7.77899430036958
-6.87523973221370
-7.28004253129710
-6.78363021673951
-7.80863226874088
-7.66136901559036
-8.17227941165580
-6.91850238733253
-8.12405145341584
-6.96023870852701
-6.87523973221370
-12.7114690685255
-6.31446082812017
-7.80863226874088
-6.79282640477893
-7.38445916965013
-6.36468631418899
-6.92634221696727
-6.80454523988611
-8.27722428498497
-6.14878052047590
-6.78389842594683
-8.39582533323326
-6.91850238733253
-7.64937363456815
-6.96870005331866
-7.18813942050943
-7.71809388838837
-8.67342332291070
-6.80568914775621
-6.94285498167471
-6.85649233087722
-7.72622200395054
-6.65127685505469
-6.80086007179923
-6.78695089311315
-6.85649233087722
-6.91850238733253
-8.34884818751767
-7.06099903276382
-8.39582533323326
-6.80122483470406
-7.51184342471412
-6.49722306896722
-7.13373273338235
-6.53074134782612
-6.89733416141135
-7.46775447661195
-6.81192731126637
-7.46775447661195
-8.42118675270463
-6.85649233087722
-6.66903103774085
-7.55861073844485
-6.44739993336310
-8.07828835443244
-6.96023870852701
-8.99581737617161
-9.44423650782884
-6.61621529341013
-6.91793735885081
-10.9036411996833
-11.2951376301749
-6.97851143365350
-6.79674145541300
-7.87948224357381
-8.88315684522141
-7.04194343597333
-7.61279369869100
-7.13373273338235
-6.93449069976008
-7.94480705454417
-6.87701413184980
-7.38667264904197
-8.27722428498497
-8.99581737617161
-10.0414389282035
-6.95143694182201
-6.82477507653787
-6.94285498167471
-8.21732591377876
-6.78408311243943
-7.91578304780375
-7.09611045872757
-7.19247763736764
-6.44739993336310
-7.42610068490892
-7.57733361379033
-7.99416906624282
-6.80454523988611
-7.55861073844485
-7.53487557510568
-7.21731725914818
-5.95056328578595
-6.29746563838966
-8.39582533323326
-6.78628222498351
-6.31446082812017
-6.51394437617926
-7.91578304780375
-6.61621529341013
-7.46775447661195
-6.83965544931966
-6.88190924467607
-7.00344015635880
-7.26392075994399
-6.78628222498351
-8.49878625275614
-6.97851143365350
-8.27722428498497
-6.78363021673951
-6.61621529341013
-8.04584122575548
-6.78495817724147
-6.88190924467607
-7.16030271047587
-6.80086007179923
-7.06099903276382
-6.98798791723969
-6.92634221696727
-6.39781659303324
-6.22707706560853
-7.66136901559036
-6.07633065059287
-8.88315684522141
-6.79282640477893
-7.16030271047587
-7.02823812868140
-6.82520856937718
-6.63367461274307
-6.04568163123927
-6.79282640477893
-8.67342332291070
-8.88292862236880
-9.27065912151224
-8.53193469055622
-7.13373273338235
-7.28004253129710
-6.82026190692975
-6.89889026675569
-8.22323467401478
-8.27722428498497
-6.83965544931966
-6.79535779660413
-10.0414389282035
-8.53193469055622
-7.46775447661195
-6.91068637361568
-6.94285498167471
-7.53487557510568
-8.88315684522141
-6.85066605006318
-6.94147264296065
-7.71809388838837
-6.85066605006318
-6.96870005331866
-8.27722428498497
-6.79282640477893
-6.82026190692975
-6.31446082812017
-7.17405828177603
-6.81597794010885
-7.72622200395054
-6.82026190692975
-6.79833262863202
-6.78457949284989
-6.53074134782612
-7.71809388838837
-7.61279369869100
-6.82026190692975
-10.0414389282035
-7.76667809226334
-8.17227941165580
-7.72622200395054
-6.48056643099113
-7.87948224357381
-8.07828835443244
-6.92634221696727
-6.80454523988611
-8.15711594353453
-6.94147264296065
-6.89587739181703
-6.83965544931966
-6.96870005331866
-7.03890597291369
-8.17227941165580
-7.01781653126211
-5.70182326511782
-6.89733416141135
-7.66136901559036
-7.24792007949459
-7.01781653126211
-6.86878006154420
-8.12405145341584
-7.64937363456815
-9.49827080381260
-7.00150548193744
-9.14541857153334
-6.82026190692975
-6.33130786263789
-7.09458516298142
-6.79282640477893
-7.07121370631717
-8.39582533323326
-7.99416906624282
-7.94480705454417
-6.81192731126637
-8.22323467401478
-6.84505319434275
-7.51184342471412
-6.77925721090753
-7.33131359435519
-7.84465199059379
-8.12405145341584
-6.94285498167471
-7.89754730479572
-6.70503134978050
-6.85066605006318
-8.88315684522141
-7.34928897424169
-6.80122483470406
-7.71809388838837
-7.21731725914818
-8.60824808056024
-6.96023870852701
-6.07633065059287
-8.69131504453712
-6.59888983931655
-6.96870005331866
-7.60834085132042
-6.89733416141135
-6.87523973221370
-6.86878006154420
-6.91850238733253
-9.12348402892697
-6.78861251441962
-6.79815994721955
-6.44739993336310
-7.61279369869100
-7.99328238956265
-7.31379168008123
-6.83965544931966
-7.06099903276382
-7.66136901559036
-7.66136901559036
-7.81118732304207
-7.61279369869100
-6.78808559430264
-6.46396284394846
-7.01781653126211
-7.44533858401408
-6.88190924467607
-7.47698072870873
-8.49878625275614
-7.06099903276382
-6.89587739181703
-12.7114690685255
-6.85649233087722
-7.01781653126211
-6.82026190692975
-7.35513349301898
-6.82026190692975
-8.67342332291070
-6.78363021673951
-6.84505319434275
-6.82477507653787
-7.29851425717103
-6.91850238733253
-7.41451340606435
-7.77899430036958
-7.63441941952388
-6.78560202525350
-6.89889026675569
-8.49878625275614
-6.94147264296065
-6.85066605006318
-6.79327300675054
-6.34804014997334
-7.34928897424169
-7.00344015635880
-7.61279369869100
-7.10836343923942
-7.13373273338235
-7.21731725914818
-6.96926266127748
-7.71809388838837
-7.55861073844485
-7.31379168008123
-7.38667264904197
-7.10836343923942
-7.40612038213760
-6.84505319434275
-6.83965544931966
-10.0414389282035
-6.26286472607223
-8.77294685247641
-7.06099903276382
-7.14686369237150
-8.49878625275614
-6.04568163123927
-6.66903103774085
-10.4848195938143
-8.77294685247641
-6.83372432543257
-7.60834085132042
-7.38667264904197
-8.12405145341584
-7.16257685749800
-6.82951379346412
-7.42610068490892
-7.51184342471412
-7.06099903276382
-10.4848195938143
-6.80454523988611
-6.89733416141135
-7.99416906624282
-6.79815994721955
-7.00150548193744
-6.86253068149282
-6.83965544931966
-6.82026190692975
-6.86253068149282
-6.04568163123927
-6.78363021673951
-7.02565832848658
-6.96023870852701
-7.31379168008123
-6.78861251441962
-7.99328238956265
-11.2951376301749
-7.31379168008123
-8.49878625275614
-6.70503134978050
-7.80863226874088
-10.2982709695354
-6.78389842594683
-6.53074134782612
-9.00589573622590
-6.79057468022685
-8.12405145341584
-8.07828835443244
-6.83965544931966
-7.68715347256692
-6.81192731126637
-6.86253068149282
-6.81192731126637
-7.44533858401408
-6.96870005331866
-7.18813942050943
-6.81777278564261
-6.31446082812017
-10.4848195938143
-6.78389842594683
-7.38667264904197
-8.88315684522141
-7.24792007949459
-6.91068637361568
-6.91850238733253
-7.00150548193744
-10.9036411996833
-6.78861251441962
-5.95056328578595
-7.76667809226334
-8.60824808056024
-7.99328238956265
-7.13373273338235
-7.71809388838837
-7.71809388838837
-8.17227941165580
-7.13373273338235
-9.92538846363748
-6.79815994721955
-5.70182326511782
-7.29851425717103
-7.02823812868140
-9.12348402892697
-9.65556739672937
-6.79535779660413
-6.78808559430264
-7.21816070111328
-8.07828835443244
-10.0414389282035
-6.96870005331866
-6.79815994721955
-6.78495817724147
-7.51184342471412
-7.21731725914818
-6.86735217941608
-7.68715347256692
-7.03890597291369
-7.38667264904197
-9.12348402892697
-6.99769526652958
-6.79057468022685
-7.16257685749800
-6.82477507653787
-7.66136901559036
-6.86253068149282
-6.39781659303324
-6.80122483470406
-7.89754730479572
-7.16730156924444
-6.51394437617926
-6.91840790243921
-7.16030271047587
-6.61621529341013
-7.71809388838837
-8.03476403972253
-7.46775447661195
-7.07121370631717
-6.07633065059287
-6.96023870852701
-7.72622200395054
-7.38445916965013
-7.60834085132042
-6.89733416141135
-7.08413619867255
-6.91840790243921
-6.85696528617728
-11.2951376301749
-6.80454523988611
-6.90317649730481
-6.84346288007946
-7.34928897424169
-9.73405582555954
-6.79327300675054
-7.11837693996170
-7.03890597291369
-8.07828835443244
-7.80863226874088
-7.91578304780375
-6.91068637361568
-6.82520856937718
-6.80811467328574
-9.14541857153334
-6.86253068149282
-8.39582533323326
-7.99328238956265
-7.29670654092743
-12.7114690685255
-6.59888983931655
-7.77899430036958
-6.83447484851785
-8.39582533323326
-9.92538846363748
-6.18943365881089
-7.38667264904197
-7.57733361379033
-6.94285498167471
-7.68715347256692
-7.21731725914818
-6.83447484851785
-6.96926266127748
-11.2951376301749
-6.94147264296065
-6.91068637361568
-6.89587739181703
-7.60834085132042
-8.49878625275614
-6.82520856937718
-6.82026190692975
-6.78363021673951
-6.79674145541300
-7.06099903276382
-7.91578304780375
-6.96023870852701
-6.79282640477893
-6.87523973221370
-6.85066605006318
-6.80568914775621
-6.79327300675054
-6.86253068149282
-8.27722428498497
-6.80568914775621
-6.81777278564261
-6.79815994721955
-6.79057468022685
-7.24792007949459
-6.78560202525350
-6.96870005331866
-6.82951379346412
-6.99769526652958
-6.81192731126637
-6.98798791723969
-8.27722428498497
-6.83372432543257
-6.94147264296065
-6.78808559430264
-7.09346768497995
-6.88199704135510
-6.78457949284989
-6.78808559430264
-6.96870005331866
-6.88190924467607
-6.85649233087722
-6.86253068149282
-6.99769526652958
-6.81597794010885
-6.84346288007946
-7.03890597291369
-6.96023870852701
-7.41451340606435
-9.73405582555954
-6.84505319434275
-6.81192731126637
-6.82477507653787
-6.82520856937718
-7.77899430036958
-7.09346768497995
-6.78861251441962
-6.87523973221370
-6.96023870852701
-9.92538846363748
-9.44423650782884
-6.85459946488542
-6.80568914775621
-8.07828835443244
-6.84505319434275
-8.46138861096819
-6.96023870852701
-7.01781653126211
-7.91578304780375
-6.88190924467607
-6.78861251441962
-8.12405145341584
-7.99328238956265
-6.96870005331866
-6.91850238733253
-6.78457949284989
-7.21731725914818
-6.89587739181703
-6.78861251441962
-6.82951379346412
-7.42610068490892
-6.79057468022685
-8.99581737617161
-6.78628222498351
-6.96870005331866
-6.80454523988611
-6.81192731126637
-6.85649233087722
-6.86253068149282
-6.79282640477893
-6.86735217941608
-6.80454523988611
-7.24792007949459
-6.81777278564261
-7.42610068490892
-7.38445916965013
-6.79535779660413
-7.99328238956265
-7.34928897424169
-7.46775447661195
-9.92538846363748
-7.68924154745196
-6.99769526652958
-6.80454523988611
-7.03890597291369
-6.78695089311315
-7.71809388838837
-6.80122483470406
-7.03890597291369
-8.03476403972253
-7.00150548193744
-7.21731725914818
-8.07828835443244
-6.96023870852701
-8.12405145341584
-6.87523973221370
-7.16257685749800
-7.01781653126211
-7.55861073844485
-6.85066605006318
-6.78495817724147
-8.10006368897713
-7.99328238956265
-6.41434187560313
-6.81192731126637
-7.18813942050943
-6.68694618125661
-6.82951379346412
-6.82026190692975
-6.85649233087722
-6.82520856937718
-8.22323467401478
-7.46775447661195
-7.01781653126211
-6.89587739181703
-7.95367217983848
-6.81777278564261
-6.78695089311315
-6.78861251441962
-7.16257685749800
-6.78560202525350
-6.79815994721955
-6.97851143365350
-6.85649233087722
-6.86735217941608
-7.12090182948421
-6.79040274797580
-7.42610068490892
-7.95367217983848
-6.79057468022685
-6.43086440955341
-7.34928897424169
-7.18813942050943
-7.77899430036958
-8.39582533323326
-6.80454523988611
-6.07633065059287
-6.83447484851785
-6.90317649730481
-6.80454523988611
-6.81192731126637
-6.96870005331866
-8.07828835443244
-7.38445916965013
-9.44423650782884
-6.81129909731341
-7.66136901559036
-7.51184342471412
-6.91068637361568
-7.60834085132042
-6.78363021673951
-7.99328238956265
-8.10006368897713
-6.83965544931966
-6.82026190692975
-7.38667264904197
-7.71809388838837
-6.85066605006318
-7.51184342471412
-7.51184342471412
-8.07828835443244
-6.85066605006318
-6.82951379346412
-7.60834085132042
-8.88292862236880
-9.92538846363748
-6.82951379346412
-6.79282640477893
-7.91578304780375
-7.02823812868140
-6.85066605006318
-6.79674145541300
-9.92538846363748
-6.88190924467607
-7.16030271047587
-6.78861251441962
-6.94147264296065
-6.81192731126637
-6.83447484851785
-7.03890597291369
-8.17227941165580
-7.51184342471412
-7.72622200395054
-7.21731725914818
-6.92634221696727
-6.89587739181703
-6.87523973221370
-8.77294685247641
-7.26378497202466
-6.91840790243921
-8.69131504453712
-7.18813942050943
-6.94147264296065
-6.80086007179923
-6.85649233087722
-6.83965544931966
-6.79282640477893
-6.79040274797580
-6.83965544931966
-6.86253068149282
-6.79674145541300
-6.96870005331866
-7.17405828177603
-6.86878006154420
-6.92634221696727
-6.82951379346412
-7.16257685749800
-6.88878843020655
-6.79815994721955
-6.82951379346412
-6.80454523988611
-6.88190924467607
-6.88878843020655
-7.24437609967946
-7.04194343597333
-6.78408311243943
-8.53193469055622
-6.85066605006318
-6.83372432543257
-6.82477507653787
-7.28004253129710
-7.48948022578290
-7.24792007949459
-6.79040274797580
-7.29670654092743
-6.95143694182201
-6.78357570781427
-6.78457949284989
-6.79815994721955
-7.16257685749800
-6.78495817724147
-6.81777278564261
-6.80568914775621
-6.94147264296065
-6.86735217941608
-8.07828835443244
-7.51184342471412
-6.83447484851785
-8.39582533323326
-6.94147264296065
-7.71809388838837
-8.33461058704966
-7.99416906624282
-7.35513349301898
-7.12090182948421
-6.83965544931966
-6.99769526652958
-6.78389842594683
-6.78389842594683
-7.99328238956265
-6.82520856937718
-6.82026190692975
-6.88878843020655
-7.55861073844485
-6.82026190692975
-7.66136901559036
-6.79282640477893
-6.99769526652958
-6.84505319434275
-8.53193469055622
-6.82477507653787
-6.94285498167471
-10.0414389282035
-6.82026190692975
-7.09346768497995
-7.14686369237150
-6.85649233087722
-7.24792007949459
-7.31379168008123
-6.79040274797580
-6.82026190692975
-6.79040274797580
-6.83372432543257
-6.86878006154420
-7.11837693996170
-7.31379168008123
-6.85649233087722
-7.21816070111328
-6.84505319434275
-6.85649233087722
-6.78408311243943
-7.42610068490892
-6.88190924467607
-6.83447484851785
-7.03890597291369
-6.79057468022685
-6.86878006154420
-6.87523973221370
-7.01781653126211
-7.95367217983848
-6.91840790243921
-7.32649725441034
-8.58250354525453
-6.78861251441962
-7.08413619867255
-6.83447484851785
-6.97851143365350
-6.97851143365350
-8.39582533323326
-7.91578304780375
-7.23243490150536
-6.78628222498351
-6.85066605006318
-6.91068637361568
-6.91850238733253
-6.91068637361568
-6.80454523988611
-7.28004253129710
-6.79815994721955
-7.60834085132042
-6.82477507653787
-6.99769526652958
-7.00344015635880
-6.80454523988611
-6.85066605006318
-6.85066605006318
-9.44423650782884
-6.83965544931966
-6.94147264296065
-6.85649233087722
-7.03890597291369
-7.28004253129710
-6.99769526652958
-7.46775447661195
-6.88190924467607
-7.08413619867255
-6.78560202525350
-7.99328238956265
-9.65556739672937
-7.61279369869100
-6.88878843020655
-8.60824808056024
-6.97851143365350
-6.83447484851785
-6.78560202525350
-6.91840790243921
-7.16030271047587
-6.80568914775621
-7.13373273338235
-6.82026190692975
-6.84505319434275
-6.87523973221370
-7.40612038213760
-8.12405145341584
-6.82477507653787
-6.89733416141135
-6.78861251441962
-6.88190924467607
-7.10836343923942
-6.79815994721955
-7.34928897424169
-7.26378497202466
-7.91578304780375
-7.16030271047587
-6.89889026675569
-6.85066605006318
-6.86878006154420
-6.91850238733253
-6.97851143365350
-7.60834085132042
-6.87523973221370
-6.79815994721955
-7.14686369237150
-6.78363021673951
-6.79674145541300
-10.9036411996833
-6.78408311243943
-6.81192731126637
-6.94147264296065
-7.42610068490892
-7.51184342471412
-6.78363021673951
-6.83447484851785
-6.88190924467607
-6.87523973221370
-7.09611045872757
-7.24792007949459
-6.80811467328574
-7.28004253129710
-6.82951379346412
-6.99769526652958
-10.2982709695354
-7.84465199059379
-9.14541857153334
-7.38667264904197
-6.84505319434275
-7.91578304780375
-7.89754730479572
-6.81192731126637
-6.78560202525350
-8.78239928791748
-6.92634221696727
-6.83965544931966
-7.08413619867255
-6.87523973221370
-6.82951379346412
-6.83372432543257
-7.21731725914818
-7.01781653126211
-6.85649233087722
-7.44663699138149
-7.66136901559036
-6.79815994721955
-6.92634221696727
-7.63441941952388
-7.85220865602406
-7.13373273338235
-7.26378497202466
-7.46775447661195
-7.24437609967946
-7.04194343597333
-6.79057468022685
-6.86878006154420
-6.86735217941608
-6.85066605006318
-6.81597794010885
-7.60834085132042
-6.82026190692975
-8.67342332291070
-8.77294685247641
-8.28108186241784
-6.70503134978050
-7.04982464300557
-6.79327300675054
-6.82951379346412
-8.58250354525453
-6.44739993336310
-8.53193469055622
-7.53487557510568
-7.91578304780375
-7.84465199059379
-7.99328238956265
-9.14541857153334
-9.14541857153334
-7.94480705454417
-7.01781653126211
-6.44739993336310
-7.26378497202466
-6.84505319434275
-7.38667264904197
-6.80454523988611
-7.12090182948421
-9.12348402892697
-7.09458516298142
-8.27722428498497
-6.89889026675569
-7.00150548193744
-7.04824395887338
-8.69131504453712
-7.85220865602406
-7.44663699138149
-7.14260876152746
-6.82477507653787
-7.38667264904197
-6.96870005331866
-8.78239928791748
-6.80568914775621
-11.2951376301749
-8.69131504453712
-10.2982709695354
-8.88292862236880
-7.53487557510568
-9.65556739672937
-7.28004253129710
-6.87523973221370
-8.88292862236880
-7.03890597291369
-6.83447484851785
-7.26378497202466
-8.12405145341584
-12.7114690685255
-7.48948022578290
-6.78495817724147
-8.27722428498497
-6.96870005331866
-6.78560202525350
-9.00589573622590
-9.73405582555954
-7.77899430036958
-7.87948224357381
-9.49827080381260
-10.4848195938143
-7.91578304780375
-6.78363021673951
-7.46775447661195
-6.96870005331866
-8.69131504453712
-8.69131504453712
-6.65127685505469
-8.22323467401478
-6.83965544931966
-6.61621529341013
-6.78861251441962
-7.38445916965013
-6.85696528617728
-8.39582533323326
-6.22707706560853
-7.02565832848658
-8.77294685247641
-6.83965544931966
-6.85649233087722
-6.51394437617926
-7.77899430036958
-8.78239928791748
-7.12090182948421
-6.85066605006318
-6.89889026675569
-6.79327300675054
-7.64937363456815
-8.17227941165580
-7.77899430036958
-10.2982709695354
-6.89733416141135
-8.27722428498497
-7.84465199059379
-6.87701413184980
-6.07633065059287
-7.42610068490892
-6.85649233087722
-12.7114690685255
-7.85220865602406
-9.00589573622590
-6.14878052047590
-7.63441941952388
-6.66903103774085
-7.42610068490892
-8.53193469055622
-9.30677817478809
-6.39781659303324
-6.91850238733253
-7.99328238956265
-6.44739993336310
-6.89587739181703
-7.02565832848658
-6.07633065059287
-7.48948022578290
-9.44423650782884
-8.78239928791748
-6.85459946488542
-7.42610068490892
-6.81192731126637
-6.78408311243943
-6.38127119272304
-7.18813942050943
-8.28108186241784
-7.48948022578290
-6.16958693633490
-8.69131504453712
-7.24437609967946
-6.51394437617926
-8.78239928791748
-6.81129909731341
-7.02823812868140
-7.33131359435519
-7.28004253129710
-6.88190924467607
-8.04584122575548
-6.07633065059287
-6.78695089311315
-8.53193469055622
-6.89587739181703
-6.91840790243921
-6.61621529341013
-7.68715347256692
-7.01781653126211
-9.12348402892697
-8.10006368897713
-7.72622200395054
-7.38667264904197
-7.64937363456815
-6.96870005331866
-6.86878006154420
-6.86735217941608
-7.09346768497995
-8.28108186241784
-6.63367461274307
-7.01781653126211
-7.27115093619755
-7.33131359435519
-6.83965544931966
-7.55861073844485
-8.27722428498497
-6.88199704135510
-7.18813942050943
-6.46396284394846
-9.92538846363748
-7.72622200395054
-9.27065912151224
-7.91578304780375
-6.83965544931966
-7.40612038213760
-10.2982709695354
-7.18813942050943
-7.94480705454417
-8.39582533323326
-8.46138861096819
-6.80568914775621
-6.86253068149282
-6.87523973221370
-6.07633065059287
-6.79815994721955
-6.94285498167471
-7.87948224357381
-7.08413619867255
-7.94480705454417
-6.89587739181703
-7.64937363456815
-7.38667264904197
-6.46396284394846
-7.09346768497995
-7.76667809226334
-7.99328238956265
-7.29851425717103
-6.63367461274307
-7.17405828177603
-7.53487557510568
-7.71809388838837
-7.03890597291369
-9.44423650782884
-8.53193469055622
-6.88878843020655
-6.18943365881089
-9.44423650782884
-6.46396284394846
-6.82026190692975
-7.38445916965013
-8.12405145341584
-6.59888983931655
-7.55861073844485
-7.44663699138149
-6.80454523988611
-6.92634221696727
-6.89587739181703
-6.78408311243943
-7.44533858401408
-7.00763690484012
-6.85649233087722
-8.12405145341584
-8.78239928791748
-6.79057468022685
-6.79040274797580
-7.42610068490892
-7.72622200395054
-7.74798852272109
-7.84465199059379
-8.33461058704966
-7.99328238956265
-7.66136901559036
-8.46138861096819
-7.41451340606435
-8.58250354525453
-9.44423650782884
-7.81118732304207
-6.20854359769756
-6.79833262863202
-6.87523973221370
-6.88190924467607
-8.99581737617161
-8.67342332291070
-7.60834085132042
-8.53193469055622
-6.78808559430264
-6.89889026675569
-7.60834085132042
-8.17227941165580
-6.81597794010885
-8.27722428498497
-7.18813942050943
-6.88190924467607
-6.83965544931966
-7.50948994963694
-8.28108186241784
-7.99328238956265
-6.81777278564261
-6.80454523988611
-8.04584122575548
-7.35513349301898
-8.99581737617161
-6.94285498167471
-6.93449069976008
-8.99581737617161
-6.78363021673951
-7.71809388838837
-7.66136901559036
-6.82951379346412
-7.66136901559036
-7.60834085132042
-6.85459946488542
-6.78861251441962
-8.77294685247641
-7.33131359435519
-6.91850238733253
-7.09611045872757
-6.79674145541300
-7.11837693996170
-10.9036411996833
-6.83965544931966
-6.88878843020655
-7.77899430036958
-8.17227941165580
-7.31379168008123
-6.79282640477893
-6.97851143365350
-7.28004253129710
-7.06099903276382
-9.30677817478809
-6.84505319434275
-6.82026190692975
-6.61621529341013
-7.20255569406237
-7.00763690484012
-7.35513349301898
-6.79327300675054
-6.91850238733253
-6.85066605006318
-7.29851425717103
-6.83372432543257
-6.49722306896722
-7.54292094942417
-6.83965544931966
-6.83965544931966
-6.82951379346412
-7.77899430036958
-7.47698072870873
-8.12405145341584
-6.04568163123927
-6.81192731126637
-11.2951376301749
-8.53193469055622
-7.68715347256692
-6.81192731126637
-6.97851143365350
-6.78408311243943
-6.96926266127748
-6.80811467328574
-7.34928897424169
-7.60834085132042
-7.11837693996170
-6.61621529341013
-8.39582533323326
-6.79674145541300
-6.38127119272304
-6.87523973221370
-7.04194343597333
-8.49878625275614
-6.12669034755851
-7.13373273338235
-6.82951379346412
-6.88878843020655
-6.81597794010885
-6.84346288007946
-9.00589573622590
-10.2982709695354
-7.77899430036958
-6.79815994721955
-7.00150548193744
-7.87948224357381
-6.82951379346412
-6.88878843020655
-8.27722428498497
-9.12348402892697
-9.73405582555954
-6.61621529341013
-6.83965544931966
-7.33131359435519
-6.78457949284989
-7.51184342471412
-8.12405145341584
-7.44533858401408
-11.2951376301749
-6.83965544931966
-6.92634221696727
-7.71809388838837
-6.79057468022685
-6.16958693633490
-8.07828835443244
-6.81597794010885
-8.69131504453712
-6.85649233087722
-6.99769526652958
-9.44423650782884
-7.34928897424169
-6.83965544931966
-6.48056643099113
-12.7114690685255
-8.07828835443244
-6.78363021673951
-7.08413619867255
-6.97851143365350
-6.78408311243943
-9.00589573622590
-6.85066605006318
-6.96023870852701
-6.81192731126637
-6.88190924467607
-7.13373273338235
-6.80811467328574
-8.39582533323326
-7.00344015635880
-7.08413619867255
-6.96023870852701
-6.96870005331866
-7.68715347256692
-8.69131504453712
-8.39582533323326
-6.89587739181703
-9.00589573622590
-6.94285498167471
-6.91840790243921
-7.38667264904197
-7.36773564214208
-6.56460380823032
-9.27065912151224
-6.81597794010885
-7.00763690484012
-7.34928897424169
-8.17227941165580
-6.79674145541300
-7.08413619867255
-7.24437609967946
-6.94285498167471
-9.92538846363748
-8.39582533323326
-8.69131504453712
-6.89587739181703
-8.69131504453712
-9.65556739672937
-7.00344015635880
-8.07828835443244
-6.78357570781427
-8.39582533323326
-6.96023870852701
-6.93449069976008
-7.63441941952388
-8.39582533323326
-6.81192731126637
-7.51184342471412
-7.21731725914818
-6.88878843020655
-6.78363021673951
-10.9036411996833
-8.39582533323326
-10.2982709695354
-6.86253068149282
-6.94147264296065
-7.19247763736764
-6.78861251441962
-6.79282640477893
-8.21732591377876
-6.86878006154420
-9.27065912151224
-7.66136901559036
-8.69131504453712
-8.46138861096819
-6.97851143365350
-10.0414389282035
-7.81118732304207
-7.32649725441034
-6.92634221696727
-7.24792007949459
-6.54762446849368
-6.70503134978050
-6.85066605006318
-7.84465199059379
-7.18813942050943
-7.55861073844485
-7.68924154745196
-7.99328238956265
-8.07828835443244
-7.99328238956265
-6.82951379346412
-9.65556739672937
-9.44423650782884
-10.0414389282035
-6.36468631418899
-7.42610068490892
-7.94480705454417
-7.16030271047587
-8.07828835443244
-7.46775447661195
-6.88199704135510
-6.97851143365350
-8.22323467401478
-7.84465199059379
-6.99769526652958
-6.80454523988611
-7.38667264904197
-6.81597794010885
-6.78389842594683
-6.83717609839862
-8.17227941165580
-7.24792007949459
-10.9036411996833
-6.82951379346412
-6.96870005331866
-6.83965544931966
-7.95367217983848
-7.66136901559036
-8.17227941165580
-8.07828835443244
-6.96023870852701
-7.33131359435519
-8.22323467401478
-7.28004253129710
-6.82951379346412
-7.31379168008123
-6.18943365881089
-6.78457949284989
-10.9036411996833
-6.92634221696727
-7.99416906624282
-6.85066605006318
-7.71809388838837
-9.92538846363748
-6.84505319434275
-7.77899430036958
-7.16030271047587
-6.53074134782612
-10.0414389282035
-7.81118732304207
-8.22323467401478
-6.78808559430264
-7.42610068490892
-6.86253068149282
-6.82026190692975
-7.36773564214208
-7.55861073844485
-6.89587739181703
-6.78861251441962
-6.99769526652958
-6.91840790243921
-6.83965544931966
-6.83965544931966
-6.16958693633490
-6.83447484851785
-6.83965544931966
-6.79674145541300
-9.00589573622590
-8.15711594353453
-9.65556739672937
-6.79040274797580
-7.34928897424169
-6.12669034755851
-7.74798852272109
-6.86253068149282
-6.39781659303324
-9.00589573622590
-6.94285498167471
-7.87948224357381
-6.87523973221370
-6.82951379346412
-6.82026190692975
-7.99416906624282
-7.10836343923942
-6.82026190692975
-6.51394437617926
-6.81192731126637
-9.44423650782884
-7.32649725441034
-7.84465199059379
-7.66136901559036
-6.91068637361568
-8.53193469055622
-6.91068637361568
-7.42610068490892
-7.81118732304207
-6.82951379346412
-7.09611045872757
-8.77294685247641
-6.86253068149282
-6.81597794010885
-8.39582533323326
-8.27722428498497
-12.7114690685255
-6.83965544931966
-7.04194343597333
-6.82951379346412
-6.78560202525350
-7.00763690484012
-8.99581737617161
-6.61621529341013
-8.27722428498497
-8.67342332291070
-6.91840790243921
-10.0414389282035
-6.81763545784261
-8.33461058704966
-7.32649725441034
-6.85066605006318
-7.53487557510568
-6.36468631418899
-8.07828835443244
-6.87523973221370
-9.44423650782884
-7.07121370631717
-7.91578304780375
-7.13373273338235
-7.84465199059379
-7.31379168008123
-9.30677817478809
-6.85649233087722
-10.9036411996833
-8.28108186241784
-7.29851425717103
-6.98798791723969
-7.26378497202466
-8.49878625275614
-6.99769526652958
-7.46775447661195
-7.77899430036958
-6.83965544931966
-7.10836343923942
-7.31379168008123
-8.07828835443244
-7.46775447661195
-6.89587739181703
-6.78861251441962
-7.71809388838837
-11.2951376301749
-8.46138861096819
-7.31379168008123
-7.99328238956265
-6.78560202525350
-6.39781659303324
-7.74798852272109
-7.77899430036958
-7.47698072870873
-8.21732591377876
-6.91793735885081
-7.11837693996170
-6.85649233087722
-7.94480705454417
-7.04194343597333
-6.14878052047590
-7.10836343923942
-10.2982709695354
-7.91578304780375
-6.44739993336310
-7.34928897424169
-8.34884818751767
-7.24792007949459
-6.93449069976008
-6.98798791723969
-6.96870005331866
-6.79815994721955
-7.13373273338235
-6.66903103774085
-6.79282640477893
-8.42118675270463
-7.34928897424169
-6.90317649730481
-7.50948994963694
-8.77294685247641
-7.60834085132042
-7.44663699138149
-6.79833262863202
-7.63441941952388
-7.26392075994399
-8.88315684522141
-6.81192731126637
-8.46138861096819
-6.80811467328574
-6.96023870852701
-7.48948022578290
-6.93883621136701
-8.69131504453712
-10.4848195938143
-7.38667264904197
-9.49827080381260
-8.33461058704966
-6.83965544931966
-7.16257685749800
-6.91793735885081
-6.96004375756659
-6.54762446849368
-7.60834085132042
-8.22323467401478
-7.09458516298142
-8.88292862236880
-7.38667264904197
-7.51184342471412
-6.96870005331866
-6.85066605006318
-6.79535779660413
-7.77899430036958
-6.79282640477893
-6.44739993336310
-7.95367217983848
-6.68694618125661
-7.66136901559036
-7.01781653126211
-8.46138861096819
-7.21731725914818
-6.91850238733253
-6.97851143365350
-7.00150548193744
-6.89733416141135
-6.78363021673951
-7.34928897424169
-8.60824808056024
-7.00344015635880
-10.0414389282035
-6.00741363511268
-6.97851143365350
-6.78560202525350
-5.95056328578595
-6.78560202525350
-6.79833262863202
-6.28028276404572
-6.87523973221370
-7.72622200395054
-5.70182326511782
-8.39582533323326
-6.80122483470406
-10.9036411996833
-7.26392075994399
-6.89587739181703
-6.82951379346412
-7.16257685749800
-6.83965544931966
-6.79282640477893
-10.2982709695354
-7.53487557510568
-6.86878006154420
-7.01781653126211
-7.77899430036958
-6.79815994721955
-6.97851143365350
-8.69131504453712
-7.74798852272109
-6.80454523988611
-7.57733361379033
-6.53074134782612
-8.53193469055622
-6.34804014997334
-7.19247763736764
-6.14878052047590
-6.85066605006318
-7.36773564214208
-8.46138861096819
-7.00150548193744
-7.09611045872757
-6.29746563838966
-7.18813942050943
-6.80454523988611
-8.77294685247641
-6.81597794010885
-6.79040274797580
-6.66903103774085
-7.31379168008123
-7.76667809226334
-7.24792007949459
-6.89587739181703
-8.34884818751767
-7.13373273338235
-7.08413619867255
-7.46775447661195
-8.58250354525453
-7.74798852272109
-7.66136901559036
-8.04584122575548
-6.91793735885081
-7.24792007949459
-6.66903103774085
-7.17405828177603
-7.61279369869100
-6.85066605006318
-8.49878625275614
-8.60824808056024
-6.86735217941608
-7.09458516298142
-7.54292094942417
-7.48948022578290
-8.49878625275614
-7.20255569406237
-7.66136901559036
-6.96023870852701
-7.04194343597333
-6.86878006154420
-6.96926266127748
-6.49722306896722
-7.32649725441034
-7.66136901559036
-12.7114690685255
-7.68715347256692
-9.49827080381260
-6.83965544931966
-7.06099903276382
-6.79815994721955
-7.07121370631717
-6.79833262863202
-6.83965544931966
-6.89889026675569
-7.31379168008123
-6.96870005331866
-7.12090182948421
-6.86253068149282
-8.04584122575548
-6.96023870852701
-6.88190924467607
-9.27065912151224
-9.00589573622590
-6.07633065059287
-8.78239928791748
-8.49878625275614
-7.18813942050943
-6.90317649730481
-7.38667264904197
-8.77294685247641
-7.34928897424169
-7.44533858401408
-7.38445916965013
-6.89587739181703
-6.66903103774085
-6.88190924467607
-8.10006368897713
-8.88315684522141
-7.99328238956265
-6.85066605006318
-7.31379168008123
-7.04194343597333
-6.78457949284989
-6.86253068149282
-7.00150548193744
-7.84465199059379
-6.85066605006318
-7.99328238956265
-8.21732591377876
-9.73405582555954
-6.90317649730481
-7.28004253129710
-7.66136901559036
-6.33130786263789
-7.77899430036958
-7.46775447661195
-7.04194343597333
-6.36468631418899
-6.85066605006318
-7.24437609967946
-8.88315684522141
-7.76667809226334
-8.28108186241784
-6.53074134782612
-7.10836343923942
-6.53074134782612
-7.60834085132042
-6.72329568980395
-7.74798852272109
-7.89754730479572
-8.58250354525453
-7.06099903276382
-6.79282640477893
-7.00344015635880
-7.02565832848658
-7.81118732304207
-6.88878843020655
-8.99581737617161
-7.44447685084895
-9.12348402892697
-6.82951379346412
-7.04194343597333
-9.12348402892697
-6.87523973221370
-6.91068637361568
-8.58250354525453
-7.08413619867255
-6.33130786263789
-6.96023870852701
-6.88190924467607
-7.24437609967946
-6.80454523988611
-7.87948224357381
-7.44533858401408
-7.74798852272109
-6.89733416141135
-6.80122483470406
-7.60834085132042
-8.17227941165580
-9.30677817478809
-6.96023870852701
-6.36468631418899
-6.79833262863202
-6.79815994721955
-7.81118732304207
-7.23243490150536
-7.58308581325959
-6.89587739181703
-8.88292862236880
-8.53193469055622
-6.89733416141135
-8.46138861096819
-7.51184342471412
-7.55861073844485
-7.24437609967946
-6.79815994721955
-6.79833262863202
-7.31379168008123
-7.24792007949459
-8.46138861096819
-6.82477507653787
-7.02823812868140
-6.94285498167471
-7.21731725914818
-8.21732591377876
-6.78363021673951
-7.44533858401408
-8.99581737617161
-7.91578304780375
-9.27065912151224
-6.81597794010885
-8.77294685247641
-7.46775447661195
-6.77925721090753
-7.01781653126211
-6.36468631418899
-6.81192731126637
-6.28028276404572
-8.07828835443244
-7.81118732304207
-7.08413619867255
-6.18943365881089
-12.7114690685255
-6.86878006154420
-7.55861073844485
-7.24437609967946
-6.80454523988611
-7.99416906624282
-6.83372432543257
-7.08413619867255
-9.49827080381260
-7.81118732304207
-7.61279369869100
-6.49722306896722
-6.96023870852701
-6.84346288007946
-8.17227941165580
-8.69131504453712
-6.82026190692975
-7.18813942050943
-8.27722428498497
-6.91068637361568
-6.28028276404572
-6.96023870852701
-10.9036411996833
-8.07828835443244
-9.92538846363748
-8.88315684522141
-6.78495817724147
-8.33461058704966
-9.44423650782884
-7.13373273338235
-6.22707706560853
-6.83447484851785
-6.85696528617728
-7.91578304780375
-7.34928897424169
-8.99581737617161
-7.04194343597333
-8.88292862236880
-6.93449069976008
-8.07828835443244
-7.26392075994399
-6.85696528617728
-6.79815994721955
-7.68924154745196
-7.77899430036958
-10.9036411996833
-7.53487557510568
-7.18813942050943
-8.34884818751767
-6.85066605006318
-8.27722428498497
-7.84465199059379
-6.79282640477893
-9.00589573622590
-7.74798852272109
-7.81118732304207
-6.89587739181703
-7.47698072870873
-6.79040274797580
-7.72622200395054
-6.86878006154420
-7.84465199059379
-6.82951379346412
-7.10836343923942
-7.54292094942417
-7.63441941952388
-7.99328238956265
-7.41451340606435
-9.14541857153334
-7.55861073844485
-7.81118732304207
-7.08413619867255
-8.88292862236880
-6.44739993336310
-7.34928897424169
-7.24437609967946
-6.94147264296065
-8.67342332291070
-10.4848195938143
-8.34884818751767
-12.7114690685255
-6.78457949284989
-10.0414389282035
-8.17227941165580
-7.94480705454417
-5.70182326511782
-7.08413619867255
-7.71809388838837
-6.85066605006318
-10.4848195938143
-7.55861073844485
-7.00150548193744
-6.86253068149282
-8.78239928791748
-8.17227941165580
-7.01781653126211
-8.88315684522141
-7.03890597291369
-6.83717609839862
-7.91578304780375
-7.40612038213760
-10.9036411996833
-6.77925721090753
-8.58250354525453
-6.80568914775621
-6.07633065059287
-7.91578304780375
-7.24792007949459
-8.88292862236880
-7.17405828177603
-6.41434187560313
-7.01781653126211
-7.18813942050943
-6.78457949284989
-6.83965544931966
-7.87948224357381
-7.41451340606435
-8.27722428498497
-7.32649725441034
-6.76039910343378
-6.83965544931966
-7.03890597291369
-6.96023870852701
-8.67342332291070
-9.12348402892697
-7.34928897424169
-7.27115093619755
-7.04194343597333
-7.17405828177603
-6.80568914775621
-6.96023870852701
-7.28004253129710
-8.17227941165580
-6.81192731126637
-7.66136901559036
-7.60834085132042
-6.91068637361568
-7.95367217983848
-7.46775447661195
-6.86878006154420
-7.77899430036958
-6.78861251441962
-6.85066605006318
-7.09611045872757
-6.78560202525350
-7.91578304780375
-7.99328238956265
-7.02823812868140
-8.88315684522141
-8.17227941165580
-7.34928897424169
-7.01781653126211
-7.17405828177603
-7.17405828177603
-7.19247763736764
-6.78560202525350
-8.34884818751767
-7.21731725914818
-6.79815994721955
-6.89733416141135
-6.86878006154420
-6.83965544931966
-8.78239928791748
-7.72622200395054
-6.80454523988611
-8.22323467401478
-7.29670654092743
-8.17227941165580
-6.24515354161902
-6.96023870852701
-6.98798791723969
-9.12348402892697
-7.80863226874088
-6.82477507653787
-6.81129909731341
-7.60834085132042
-6.92634221696727
-7.60834085132042
-8.39582533323326
-7.01781653126211
-6.83447484851785
-6.80811467328574
-7.77899430036958
-6.86253068149282
-6.78495817724147
-6.83965544931966
-6.98798791723969
-6.82026190692975
-7.01781653126211
-7.47698072870873
-6.79282640477893
-10.4848195938143
-7.04982464300557
-7.04194343597333
-6.86878006154420
-6.81192731126637
-6.96023870852701
-8.67342332291070
-6.81777278564261
-7.23243490150536
-7.21731725914818
-6.91068637361568
-7.40612038213760
-7.23243490150536
-7.94480705454417
-7.08413619867255
-6.78560202525350
-7.95367217983848
-6.94285498167471
-6.84346288007946
-6.84346288007946
-6.92634221696727
-7.04194343597333
-7.54292094942417
-7.99416906624282
-6.78495817724147
-6.79535779660413
-6.89587739181703
-7.38667264904197
-7.24792007949459
-6.92634221696727
-6.91068637361568
-6.78495817724147
-6.83372432543257
-7.71809388838837
-6.80122483470406
-7.13373273338235
-6.88190924467607
-9.92538846363748
-6.78363021673951
-7.50948994963694
-7.71809388838837
-8.39582533323326
-6.80568914775621
-6.85066605006318
-7.87948224357381
-6.78389842594683
-7.87948224357381
-6.07633065059287
-6.78560202525350
-7.44663699138149
-9.44423650782884
-6.83965544931966
-9.44423650782884
-6.84505319434275
-6.86878006154420
-8.58250354525453
-6.79674145541300
-10.4848195938143
-7.08413619867255
-7.46775447661195
-7.17405828177603
-7.53487557510568
-7.08413619867255
-6.78808559430264
-7.60834085132042
-6.78560202525350
-7.95367217983848
-6.91840790243921
-6.82520856937718
-6.78408311243943
-8.42118675270463
-6.82951379346412
-7.89754730479572
-8.69131504453712
-6.78560202525350
-6.83965544931966
-6.79535779660413
-7.06099903276382
-8.27722428498497
-7.21731725914818
-8.21732591377876
-6.94285498167471
-6.82026190692975
-6.89889026675569
-6.86878006154420
-6.81777278564261
-7.60834085132042
-6.89587739181703
-7.55861073844485
-6.81192731126637
-6.72329568980395
-7.16030271047587
-6.84505319434275
-8.49878625275614
-7.10836343923942
-6.96870005331866
-6.86878006154420
-6.96870005331866
-6.91840790243921
-6.84346288007946
-7.58308581325959
-6.94285498167471
-6.83965544931966
-6.82026190692975
-8.53193469055622
-7.71809388838837
-7.16030271047587
-7.14260876152746
-7.44663699138149
-6.82026190692975
-9.00589573622590
-7.84465199059379
-6.79282640477893
-6.31446082812017
-6.78408311243943
-6.16958693633490
-6.88199704135510
-8.46138861096819
-7.51184342471412
-7.60834085132042
-7.46775447661195
-7.09458516298142
-7.24792007949459
-6.07633065059287
-8.78239928791748
-6.48056643099113
-6.92634221696727
-7.53487557510568
-6.86878006154420
-6.18943365881089
-6.78861251441962
-6.88190924467607
-7.71809388838837
-6.78457949284989
-7.21731725914818
-8.49878625275614
-6.79040274797580
-7.77899430036958
-6.97851143365350
-7.85220865602406
-6.87523973221370
-6.80454523988611
-8.46138861096819
-10.0414389282035
-6.88878843020655
-8.49878625275614
-6.82026190692975
-7.00150548193744
-6.85066605006318
-6.91840790243921
-6.86735217941608
-7.01781653126211
-6.94285498167471
-8.39582533323326
-6.88878843020655
-8.88292862236880
-7.71809388838837
-6.82026190692975
-6.24515354161902
-7.38667264904197
-6.91068637361568
-7.94480705454417
-7.84465199059379
-6.82951379346412
-6.87701413184980
-6.78408311243943
-7.14260876152746
-6.86735217941608
-8.69131504453712
-7.28004253129710
-6.99769526652958
-7.34928897424169
-6.44739993336310
-6.99769526652958
-6.44739993336310
-8.78239928791748
-6.88878843020655
-7.09611045872757
-6.79815994721955
-6.79282640477893
-6.87523973221370
-7.44663699138149
-6.82026190692975
-7.13373273338235
-9.92538846363748
-6.79674145541300
-7.99328238956265
-7.28004253129710
-9.73405582555954
-6.96023870852701
-6.85066605006318
-8.46138861096819
-9.49827080381260
-6.82951379346412
-8.27722428498497
-6.82026190692975
-6.96870005331866
-7.04982464300557
-6.96870005331866
-7.03890597291369
-6.83965544931966
-7.48948022578290
-8.88315684522141
-8.33461058704966
-7.54292094942417
-8.69131504453712
-6.83965544931966
-6.53074134782612
-8.69131504453712
-9.12348402892697
-7.68715347256692
-6.82951379346412
-6.94285498167471
-6.82951379346412
-6.94147264296065
-8.78239928791748
-6.44739993336310
-8.04584122575548
-6.68694618125661
-7.34928897424169
-8.39582533323326
-7.01781653126211
-7.66136901559036
-6.83965544931966
-6.83447484851785
-7.71809388838837
-7.11837693996170
-6.81192731126637
-7.13373273338235
-6.78560202525350
-7.42610068490892
-6.89587739181703
-6.89733416141135
-9.12348402892697
-6.78861251441962
-8.53193469055622
-7.84465199059379
-6.98798791723969
-6.78457949284989
-6.79535779660413
-6.78495817724147
-6.07633065059287
-6.89587739181703
-6.89587739181703
-7.13373273338235
-7.00763690484012
-6.82026190692975
-8.67342332291070
-6.83372432543257
-6.86878006154420
-6.80086007179923
-7.72622200395054
-9.00589573622590
-7.42610068490892
-7.31379168008123
-6.79040274797580
-6.83965544931966
-8.07828835443244
-7.04194343597333
-6.82026190692975
-6.92634221696727
-6.96023870852701
-6.85459946488542
-6.82951379346412
-6.79815994721955
-8.17227941165580
-6.96023870852701
-6.78808559430264
-6.85066605006318
-6.91840790243921
-7.84465199059379
-6.84505319434275
-6.82951379346412
-6.61621529341013
-6.18943365881089
-6.79282640477893
-6.79674145541300
-7.66136901559036
-6.79535779660413
-6.83965544931966
-7.18813942050943
-6.81597794010885
-8.07828835443244
-9.92538846363748
-6.79815994721955
-6.96926266127748
-10.2982709695354
-8.12405145341584
-6.85066605006318
-6.96023870852701
-6.82951379346412
-7.16030271047587
-6.86878006154420
-6.86878006154420
-7.21731725914818
-6.83372432543257
-6.89587739181703
-6.99769526652958
-6.82520856937718
-8.88292862236880
-6.81192731126637
-8.15711594353453
-6.97851143365350
-8.04584122575548
-6.80454523988611
-6.84505319434275
-6.78408311243943
-8.53193469055622
-7.04194343597333
-6.82026190692975
-6.82477507653787
-7.50948994963694
-6.91068637361568
-9.44423650782884
-6.96870005331866
-7.46775447661195
-6.79674145541300
-8.34884818751767
-6.92634221696727
-6.96926266127748
-6.86878006154420
-6.99769526652958
-6.78363021673951
-7.36773564214208
-6.80454523988611
-7.51184342471412
-6.96870005331866
-6.89889026675569
-6.83965544931966
-6.78560202525350
-6.88190924467607
-8.69131504453712
-7.60834085132042
-6.81192731126637
-7.07243436358546
-6.86735217941608
-6.80454523988611
-6.95143694182201
-6.85066605006318
-6.78357570781427
-6.90317649730481
-6.78695089311315
-6.91850238733253
-6.78389842594683
-7.42610068490892
-7.51184342471412
-8.03476403972253
-6.80811467328574
-8.99581737617161
-7.66136901559036
-6.83372432543257
-7.12090182948421
-7.51184342471412
-6.84346288007946
-12.7114690685255
-7.02823812868140
-8.34884818751767
-7.07243436358546
-6.91850238733253
-7.34928897424169
-6.85459946488542
-7.66136901559036
-6.78389842594683
-6.86253068149282
-8.12405145341584
-6.89889026675569
-7.29670654092743
-6.80454523988611
-8.77294685247641
-7.26378497202466
-7.21731725914818
-6.79282640477893
-6.78363021673951
-6.79282640477893
-6.88878843020655
-6.78408311243943
-6.85066605006318
-6.96870005331866
-6.89889026675569
-6.79282640477893
-6.94147264296065
-6.82026190692975
-6.88878843020655
-6.83965544931966
-9.92538846363748
-7.24437609967946
-7.84465199059379
-7.14686369237150
-8.39582533323326
-6.18943365881089
-7.13373273338235
-6.96870005331866
-7.09611045872757
-6.79282640477893
-6.78808559430264
-6.96004375756659
-6.82477507653787
-8.88315684522141
-8.58250354525453
-6.86253068149282
-7.31379168008123
-7.50948994963694
-6.28028276404572
-6.96023870852701
-12.7114690685255
-8.78239928791748
-6.85649233087722
-6.91068637361568
-6.31446082812017
-6.82951379346412
-7.23243490150536
-8.99581737617161
-7.95367217983848
-6.82477507653787
-12.7114690685255
-6.78695089311315
-7.60834085132042
-9.30677817478809
-7.71809388838837
-8.17227941165580
-6.94285498167471
-9.30677817478809
-8.67342332291070
-6.78808559430264
-6.81597794010885
-8.34884818751767
-6.78560202525350
-7.07243436358546
-6.91068637361568
-7.66136901559036
-8.67342332291070
-7.01781653126211
-7.18813942050943
-7.84465199059379
-6.98157363911521
-6.61621529341013
-7.14686369237150
-7.55861073844485
-6.79282640477893
-6.85066605006318
-6.82477507653787
-7.08413619867255
-7.46775447661195
-6.29746563838966
-7.63441941952388
-6.79282640477893
-6.78861251441962
-7.34928897424169
-6.78560202525350
-6.80811467328574
-7.18813942050943
-8.07828835443244
-6.96023870852701
-6.85696528617728
-6.84505319434275
-9.14541857153334
-7.46775447661195
-6.44739993336310
-8.28108186241784
-6.81192731126637
-8.03476403972253
-8.17227941165580
-6.82477507653787
-6.88190924467607
-6.86735217941608
-10.9036411996833
-6.91068637361568
-6.39781659303324
-6.89733416141135
-6.89587739181703
-9.92538846363748
-8.07828835443244
-8.39582533323326
-11.2951376301749
-6.44739993336310
-10.0414389282035
-6.79040274797580
-6.87523973221370
-9.14541857153334
-7.58308581325959
-10.0414389282035
-7.51184342471412
-9.30677817478809
-7.09611045872757
-6.31446082812017
-7.36773564214208
-6.44739993336310
-6.96023870852701
-7.76667809226334
-6.44739993336310
-6.88199704135510
-7.38667264904197
-7.55861073844485
-8.17227941165580
-6.78808559430264
-8.28108186241784
-8.88292862236880
-7.09458516298142
-8.10006368897713
-6.82477507653787
-7.35513349301898
-9.12348402892697
-7.00763690484012
-6.58168910546186
-6.81777278564261
-7.77899430036958
-7.68924154745196
-6.78389842594683
-8.42118675270463
-7.14260876152746
-8.17227941165580
-10.0414389282035
-7.17405828177603
-7.18813942050943
-6.82026190692975
-6.00741363511268
-7.10836343923942
-6.78861251441962
-6.79674145541300
-8.69131504453712
-7.66136901559036
-9.92538846363748
-7.16030271047587
-6.94285498167471
-7.77899430036958
-7.66136901559036
-7.13373273338235
-8.67342332291070
-7.31379168008123
-7.66136901559036
-7.51184342471412
-6.87523973221370
-7.38667264904197
-7.16030271047587
-6.65127685505469
-7.32649725441034
-6.81597794010885
-8.12405145341584
-8.46138861096819
-6.41434187560313
-7.01781653126211
-6.79815994721955
-10.0414389282035
-6.80811467328574
-7.02565832848658
-8.07828835443244
-7.11837693996170
-6.82951379346412
-7.21731725914818
-7.11837693996170
-8.99581737617161
-6.85696528617728
-7.74798852272109
-8.88315684522141
-9.73405582555954
-7.29670654092743
-7.74798852272109
-6.78861251441962
-6.90317649730481
-8.60824808056024
-6.78861251441962
-7.64937363456815
-7.14686369237150
-8.88292862236880
-6.18943365881089
-6.92634221696727
-7.34928897424169
-7.29851425717103
-7.51184342471412
-10.9036411996833
-7.38667264904197
-7.44663699138149
-8.69131504453712
-7.76667809226334
-7.28004253129710
-8.21732591377876
-6.63367461274307
-8.78239928791748
-7.46775447661195
-6.61621529341013
-7.50948994963694
-6.79815994721955
-9.27065912151224
-7.74798852272109
-7.38667264904197
-7.03890597291369
-7.24437609967946
-6.91793735885081
-7.99416906624282
-8.69131504453712
-8.88315684522141
-7.60834085132042
-8.88292862236880
-6.07633065059287
-8.39582533323326
-6.78495817724147
-7.58308581325959
-6.88190924467607
-6.44739993336310
-7.09611045872757
-6.68694618125661
-8.58250354525453
-5.95056328578595
-6.88190924467607
-6.44739993336310
-9.44423650782884
-6.24515354161902
-6.49722306896722
-7.38667264904197
-8.28108186241784
-7.60834085132042
-6.79535779660413
-7.34928897424169
-8.15711594353453
-6.91068637361568
-7.16730156924444
-8.10006368897713
-7.42610068490892
-6.49722306896722
-6.91840790243921
-6.78363021673951
-7.55861073844485
-6.85459946488542
-7.87948224357381
-6.89587739181703
-6.79815994721955
-7.24437609967946
-6.44739993336310
-8.42118675270463
-8.99581737617161
-6.94285498167471
-6.96870005331866
-7.71809388838837
-7.04194343597333
-8.39582533323326
-8.17227941165580
-8.03476403972253
-6.97851143365350
-8.07828835443244
-7.95367217983848
-7.99328238956265
-9.49827080381260
-7.46775447661195
-6.80454523988611
-7.68715347256692
-8.28108186241784
-6.74174846722210
-7.94480705454417
-7.10836343923942
-7.00344015635880
-6.51394437617926
-7.35513349301898
-9.30677817478809
-6.91840790243921
-8.53193469055622
-6.96870005331866
-6.86878006154420
-6.81192731126637
-8.10006368897713
-7.74798852272109
-6.81763545784261
-7.31379168008123
-7.57733361379033
-8.33461058704966
-6.96023870852701
-6.88190924467607
-6.88190924467607
-6.79815994721955
-7.68715347256692
-8.53193469055622
-7.31379168008123
-9.00589573622590
-7.08413619867255
-7.24792007949459
-9.14541857153334
-6.79282640477893
-7.61279369869100
-6.07633065059287
-7.77899430036958
-6.78560202525350
-8.04584122575548
-7.16030271047587
-8.17227941165580
-7.21731725914818
-7.44533858401408
-6.65127685505469
-6.84505319434275
-8.78239928791748
-6.91850238733253
-8.17227941165580
-6.78560202525350
-6.81129909731341
-6.79815994721955
-6.74174846722210
-7.07243436358546
-7.06099903276382
-7.28004253129710
-9.92538846363748
-7.74798852272109
-7.54292094942417
-9.92538846363748
-6.96870005331866
-6.79057468022685
-6.83447484851785
-6.81777278564261
-7.71809388838837
-6.81777278564261
-7.68924154745196
-9.92538846363748
-6.24515354161902
-6.82951379346412
-6.28028276404572
-6.82951379346412
-7.09458516298142
-7.07121370631717
-6.88190924467607
-6.98157363911521
-7.08413619867255
-7.51184342471412
-8.07828835443244
-7.08413619867255
-6.80086007179923
-7.60834085132042
-7.99328238956265
-7.91578304780375
-6.78808559430264
-7.51184342471412
-6.82026190692975
-8.58250354525453
-7.91578304780375
-7.53487557510568
-6.91840790243921
-6.82951379346412
-7.28004253129710
-6.36468631418899
-6.81192731126637
-7.34928897424169
-5.95056328578595
-6.66903103774085
-7.35513349301898
-6.78357570781427
-8.60824808056024
-7.54292094942417
-7.87948224357381
-7.16030271047587
-6.94285498167471
-7.34928897424169
-9.92538846363748
-8.27722428498497
-7.68715347256692
-9.92538846363748
-6.83372432543257
-7.60834085132042
-6.79327300675054
-7.91578304780375
-6.96870005331866
-7.50948994963694
-9.73405582555954
-7.77899430036958
-7.29670654092743
-6.87701413184980
-6.84505319434275
-6.90317649730481
-7.07121370631717
-8.46138861096819
-6.98157363911521
-11.2951376301749
-6.89587739181703
-9.92538846363748
-8.17227941165580
-8.67342332291070
-6.84505319434275
-9.14541857153334
-8.78239928791748
-7.53487557510568
-6.78408311243943
-8.77294685247641
-6.89587739181703
-7.68715347256692
-7.91578304780375
-7.21816070111328
-6.83447484851785
-6.89889026675569
-7.33131359435519
-6.74174846722210
-6.82026190692975
-9.92538846363748
-6.78495817724147
-7.20255569406237
-7.60834085132042
-7.46775447661195
-8.53193469055622
-7.51184342471412
-10.9036411996833
-7.11837693996170
-8.49878625275614
-9.92538846363748
-7.31379168008123
-6.78363021673951
-7.91578304780375
-6.81777278564261
-7.10836343923942
-6.78628222498351
-7.29851425717103
-8.17227941165580
-7.06099903276382
-6.93449069976008
-12.7114690685255
-7.76667809226334
-6.79815994721955
-8.39582533323326
-6.82951379346412
-7.84465199059379
-6.46396284394846
-7.60834085132042
-7.40612038213760
-7.48948022578290
-6.80454523988611
-8.22323467401478
-6.88878843020655
-6.79833262863202
-8.21732591377876
-6.94285498167471
-6.78389842594683
-7.47698072870873
-7.16730156924444
-7.71809388838837
-8.33461058704966
-7.42610068490892
-6.78357570781427
-7.31379168008123
-6.92634221696727
-7.44663699138149
-7.04824395887338
-7.38667264904197
-6.92634221696727
-7.66136901559036
-8.88315684522141
-7.38667264904197
-7.72622200395054
-7.16730156924444
-6.82026190692975
-6.91850238733253
-7.46775447661195
-6.79040274797580
-7.03890597291369
-6.96870005331866
-7.60834085132042
-6.85066605006318
-7.55861073844485
-7.29851425717103
-7.13373273338235
-6.79815994721955
-7.35513349301898
-6.86878006154420
-12.7114690685255
-7.24437609967946
-9.44423650782884
-7.44663699138149
-6.91068637361568
-6.80811467328574
-6.80454523988611
-7.09458516298142
-7.14260876152746
-6.18943365881089
-7.04982464300557
-7.50948994963694
-7.14686369237150
-6.65127685505469
-6.83447484851785
-6.95143694182201
-6.78457949284989
-7.51184342471412
-10.0414389282035
-6.83965544931966
-6.84346288007946
-7.20255569406237
-7.44663699138149
-7.71809388838837
-6.36468631418899
-8.17227941165580
-6.72329568980395
-6.78357570781427
-6.18943365881089
-6.78495817724147
-6.92634221696727
-7.24437609967946
-6.81192731126637
-8.46138861096819
-10.4848195938143
-8.69131504453712
-7.60834085132042
-8.33461058704966
-6.96004375756659
-7.10836343923942
-6.87523973221370
-6.78861251441962
-7.02823812868140
-6.86735217941608
-7.08413619867255
-6.79040274797580
-10.0414389282035
-7.04824395887338
-7.51184342471412
-7.21731725914818
-6.84505319434275
-10.9036411996833
-6.79815994721955
-6.86253068149282
-6.81192731126637
-6.80454523988611
-7.44533858401408
-7.21731725914818
-6.94285498167471
-6.36468631418899
-7.12090182948421
-8.53193469055622
-6.78363021673951
-6.36468631418899
-6.82951379346412
-6.79327300675054
-6.91068637361568
-7.63441941952388
-7.66136901559036
-8.27722428498497
-6.78560202525350
-7.02565832848658
-6.96004375756659
-6.78808559430264
-6.07633065059287
-7.95367217983848
-6.97851143365350
-6.96023870852701
-7.24437609967946
-6.81192731126637
-6.80811467328574
-6.82951379346412
-8.27722428498497
-6.81129909731341
-8.39582533323326
-6.94285498167471
-8.17227941165580
-6.82951379346412
-7.77899430036958
-8.53193469055622
-6.86253068149282
-6.94147264296065
-7.55861073844485
-8.27722428498497
-7.14686369237150
-9.00589573622590
-7.71809388838837
-7.21731725914818
-6.88878843020655
-6.78560202525350
-7.32649725441034
-6.96023870852701
-6.80811467328574
-8.58250354525453
-7.60834085132042
-8.78239928791748
-7.46775447661195
-9.92538846363748
-6.78628222498351
-6.86253068149282
-7.38667264904197
-7.60834085132042
-7.28004253129710
-6.78861251441962
-6.78363021673951
-8.60824808056024
-6.78389842594683
-6.86735217941608
-7.18813942050943
-6.85066605006318
-8.27722428498497
-7.58308581325959
-6.78408311243943
-7.71809388838837
-6.79282640477893
-6.88199704135510
-6.80454523988611
-6.88878843020655
-6.80454523988611
-6.82026190692975
-7.31379168008123
-6.79815994721955
-6.79815994721955
-6.82026190692975
-7.81118732304207
-8.07828835443244
-6.82951379346412
-6.88199704135510
-6.85649233087722
-6.79327300675054
-7.27115093619755
-6.81777278564261
-7.71809388838837
-6.78808559430264
-8.78239928791748
-6.86735217941608
-6.89587739181703
-6.83717609839862
-6.80086007179923
-7.51184342471412
-9.12348402892697
-7.84465199059379
-7.18813942050943
-6.79674145541300
-6.78861251441962
-6.94147264296065
-7.74798852272109
-7.06099903276382
-7.81118732304207
-7.31379168008123
-6.84505319434275
-7.38667264904197
-6.85066605006318
-7.06099903276382
-6.79282640477893
-7.91578304780375
-10.9036411996833
-6.80122483470406
-6.81129909731341
-7.23243490150536
-7.31379168008123
-6.79057468022685
-7.95367217983848
-6.78457949284989
-6.97851143365350
-6.79040274797580
-6.95143694182201
-6.82477507653787
-7.74798852272109
-7.58308581325959
-7.28004253129710
-6.78495817724147
-6.87523973221370
-7.87948224357381
-6.82951379346412
-7.18813942050943
-7.28004253129710
-8.39582533323326
-6.78408311243943
-7.71809388838837
-6.96023870852701
-8.07828835443244
-6.94147264296065
-8.53193469055622
-7.77899430036958
-8.22323467401478
-7.51184342471412
-8.39582533323326
-7.34928897424169
-7.84465199059379
-6.89587739181703
-9.44423650782884
-9.65556739672937
-6.85066605006318
-8.07828835443244
-6.93449069976008
-6.79815994721955
-6.78861251441962
-7.34928897424169
-9.12348402892697
-7.42610068490892
-9.12348402892697
-6.82951379346412
-6.85649233087722
-6.79535779660413
-8.88292862236880
-7.28004253129710
-7.84465199059379
-6.83965544931966
-8.22323467401478
-7.91578304780375
-6.91068637361568
-7.31379168008123
-9.12348402892697
-10.9036411996833
-7.66136901559036
-6.94285498167471
-6.78408311243943
-9.73405582555954
-7.04982464300557
-7.17405828177603
-7.71809388838837
-6.85066605006318
-8.39582533323326
-6.83447484851785
-6.79815994721955
-7.21731725914818
-6.82951379346412
-9.27065912151224
-6.78628222498351
-9.12348402892697
-6.81192731126637
-7.71809388838837
-7.71809388838837
-7.71809388838837
-6.96870005331866
-8.53193469055622
-7.63441941952388
-6.86878006154420
-7.84465199059379
-9.27065912151224
-6.81597794010885
-7.99328238956265
-7.34928897424169
-9.65556739672937
-6.83447484851785
-8.99581737617161
-6.87523973221370
-6.78495817724147
-6.85649233087722
-8.69131504453712
-7.84465199059379
-7.26378497202466
-9.12348402892697
-6.80454523988611
-6.82026190692975
-6.82477507653787
-8.39582533323326
-7.28004253129710
-6.79535779660413
-6.85066605006318
-11.2951376301749
-7.08413619867255
-7.42610068490892
-7.24792007949459
-7.24792007949459
-8.53193469055622
-7.09458516298142
-7.87948224357381
-6.86253068149282
-6.79535779660413
-8.39582533323326
-6.93449069976008
-6.88878843020655
-6.86878006154420
-6.79815994721955
-8.07828835443244
-6.94285498167471
-6.96926266127748
-6.79815994721955
-6.79282640477893
-6.91068637361568
-6.88190924467607
-6.89587739181703
-6.78628222498351
-7.24792007949459
-6.78560202525350
-7.40612038213760
-6.86878006154420
-7.42610068490892
-7.34928897424169
-6.10281736177740
-6.83965544931966
-7.84465199059379
-7.32649725441034
-6.87523973221370
-8.69131504453712
-10.0414389282035
-7.07243436358546
-8.69131504453712
-6.85066605006318
-6.81192731126637
-7.84465199059379
-7.51184342471412
-7.13373273338235
-6.94147264296065
-7.53487557510568
-7.34928897424169
-10.9036411996833
-7.71809388838837
-7.10836343923942
-7.20255569406237
-7.46775447661195
-8.17227941165580
-8.03476403972253
-10.2982709695354
-7.42610068490892
-6.54762446849368
-6.44739993336310
-9.44423650782884
-6.83372432543257
-8.42118675270463
-7.31379168008123
-6.81597794010885
-8.46138861096819
-6.88878843020655
-7.44663699138149
-7.36773564214208
-8.42118675270463
-7.18813942050943
-7.00150548193744
-7.46775447661195
-8.53193469055622
-6.63367461274307
-8.04584122575548
-8.03476403972253
-7.33131359435519
-7.46775447661195
-6.56460380823032
-8.88315684522141
-6.48056643099113
-6.85649233087722
-6.93449069976008
-8.77294685247641
-10.4848195938143
-7.72622200395054
-7.68924154745196
-6.94285498167471
-7.01781653126211
-6.07633065059287
-6.22707706560853
-7.47698072870873
-8.77294685247641
-8.88292862236880
-7.61279369869100
-7.99328238956265
-7.36773564214208
-8.78239928791748
-7.02823812868140
-9.49827080381260
-6.85649233087722
-7.84465199059379
-9.27065912151224
-7.68715347256692
-10.2982709695354
-7.09611045872757
-7.81118732304207
-6.70503134978050
-7.29670654092743
-7.00344015635880
-7.07243436358546
-6.34804014997334
-7.03890597291369
-10.0414389282035
-9.00589573622590
-6.22707706560853
-8.12405145341584
-7.09458516298142
-7.99416906624282
-7.24792007949459
-7.89754730479572
-6.96023870852701
-8.27722428498497
-6.91068637361568
-8.03476403972253
-9.30677817478809
-8.88292862236880
-6.41434187560313
-7.91578304780375
-6.16958693633490
-7.41451340606435
-8.17227941165580
-7.94480705454417
-7.38667264904197
-5.95056328578595
-6.89733416141135
-6.28028276404572
-6.93883621136701
-6.36468631418899
-7.63441941952388
-8.77294685247641
-6.96004375756659
-7.74798852272109
-7.76667809226334
-6.94285498167471
-6.10281736177740
-7.84465199059379
-7.14686369237150
-8.17227941165580
-7.38445916965013
-7.40612038213760
-6.61621529341013
-8.17227941165580
-7.89754730479572
-6.82951379346412
-9.92538846363748
-6.84505319434275
-6.70503134978050
-6.82477507653787
-7.76667809226334
-6.58168910546186
-6.96004375756659
-8.22323467401478
-7.21731725914818
-6.79040274797580
-9.44423650782884
-7.14260876152746
-7.85220865602406
-6.81192731126637
-6.53074134782612
-6.83965544931966
-6.88878843020655
-7.00344015635880
-6.97851143365350
-6.58168910546186
-6.86878006154420
-7.10836343923942
-7.44533858401408
-7.08413619867255
-7.61279369869100
-9.73405582555954
-6.65127685505469
-6.12669034755851
-6.10281736177740
-6.49722306896722
-6.89733416141135
-7.20255569406237
-7.07121370631717
-6.18943365881089
-7.68715347256692
-6.89733416141135
-7.34928897424169
-6.96023870852701
-6.78495817724147
-6.00741363511268
-8.78239928791748
-7.47698072870873
-9.92538846363748
-6.96004375756659
-7.53487557510568
-6.99769526652958
-8.21732591377876
-6.78363021673951
-6.93883621136701
-6.85696528617728
-8.69131504453712
-7.07243436358546
-7.28004253129710
-7.71809388838837
-7.44533858401408
-7.44447685084895
-6.85649233087722
-8.77294685247641
-7.68924154745196
-7.35513349301898
-7.68715347256692
-6.36468631418899
-6.44739993336310
-7.51184342471412
-6.48056643099113
-9.65556739672937
-7.40612038213760
-7.72622200395054
-8.88292862236880
-7.99328238956265
-6.83965544931966
-7.54292094942417
-7.21731725914818
-10.9036411996833
-7.54292094942417
-8.22323467401478
-9.30677817478809
-6.84505319434275
-6.22707706560853
-7.51184342471412
-6.80454523988611
-7.42610068490892
-8.03476403972253
-6.68694618125661
-7.63441941952388
-7.66136901559036
-6.44739993336310
-6.87523973221370
-6.68694618125661
-6.85066605006318
-7.76667809226334
-9.92538846363748
-6.18943365881089
-7.00344015635880
-8.10006368897713
-7.29851425717103
-10.2982709695354
-8.03476403972253
-8.07828835443244
-6.80811467328574
-7.01781653126211
-6.12669034755851
-8.07828835443244
-10.9036411996833
-6.84505319434275
-6.82026190692975
-6.88878843020655
-7.84465199059379
-8.99581737617161
-7.57733361379033
-6.87701413184980
-6.36468631418899
-5.95056328578595
-9.65556739672937
-6.14878052047590
-6.83965544931966
-6.94285498167471
-10.0414389282035
-7.50948994963694
-6.44739993336310
-10.2982709695354
-6.61621529341013
-11.2951376301749
-8.78239928791748
-8.69131504453712
-6.86878006154420
-6.92634221696727
-7.99328238956265
-7.40612038213760
-6.79535779660413
-6.81192731126637
-7.09611045872757
-8.39582533323326
-6.18943365881089
-7.95367217983848
-7.24792007949459
-6.78495817724147
-7.28004253129710
-7.35513349301898
-6.78389842594683
-6.83447484851785
-7.04194343597333
-6.78560202525350
-6.83447484851785
-9.44423650782884
-8.58250354525453
-6.79282640477893
-8.17227941165580
-7.58308581325959
-7.71809388838837
-8.88292862236880
-6.94147264296065
-9.92538846363748
-9.92538846363748
-7.18813942050943
-7.84465199059379
-6.96870005331866
-6.18943365881089
-6.81777278564261
-7.51184342471412
-9.14541857153334
-6.79833262863202
-6.78695089311315
-6.86253068149282
-7.33131359435519
-6.80122483470406
-7.24437609967946
-7.02565832848658
-7.51184342471412
-7.55861073844485
-6.96926266127748
-7.95367217983848
-6.36468631418899
-7.04982464300557
-6.82026190692975
-7.77899430036958
-7.00763690484012
-8.53193469055622
-6.81763545784261
-8.53193469055622
-6.98798791723969
-8.27722428498497
-7.29670654092743
-6.84505319434275
-8.67342332291070
-7.04194343597333
-6.80454523988611
-8.07828835443244
-7.71809388838837
-6.53074134782612
-6.78363021673951
-7.71809388838837
-6.80454523988611
-6.79815994721955
-7.99328238956265
-6.18943365881089
-6.36468631418899
-8.42118675270463
-6.91850238733253
-6.81777278564261
-7.46775447661195
-9.27065912151224
-7.50948994963694
-6.79815994721955
-8.22323467401478
-6.86253068149282
-7.23243490150536
-6.94285498167471
-9.49827080381260
-9.49827080381260
-8.88315684522141
-8.88315684522141
-6.81192731126637
-7.55861073844485
-6.87523973221370
-8.58250354525453
-8.67342332291070
-7.09611045872757
-12.7114690685255
-8.46138861096819
-6.98798791723969
-7.51184342471412
-7.42610068490892
-6.94147264296065
-6.89587739181703
-6.91793735885081
-6.99769526652958
-6.78363021673951
-7.71809388838837
-7.66136901559036
-6.86878006154420
-9.12348402892697
-8.34884818751767
-9.12348402892697
-7.35513349301898
-8.07828835443244
-6.83965544931966
-7.00150548193744
-8.39582533323326
-6.81597794010885
-6.61621529341013
-6.82951379346412
-7.26378497202466
-6.38127119272304
-6.95143694182201
-7.11837693996170
-8.04584122575548
-6.59888983931655
-8.88315684522141
-6.81129909731341
-7.44663699138149
-6.86253068149282
-6.18943365881089
-7.08413619867255
-7.08413619867255
-7.08413619867255
-6.86878006154420
-7.10836343923942
-6.94147264296065
-7.01781653126211
-6.97851143365350
-6.83965544931966
-7.66136901559036
-7.13373273338235
-6.78560202525350
-6.48056643099113
-7.29670654092743
-6.85649233087722
-6.78408311243943
-8.60824808056024
-6.36468631418899
-8.53193469055622
-7.77899430036958
-6.07633065059287
-8.03476403972253
-7.03890597291369
-7.01781653126211
-7.23243490150536
-8.33461058704966
-8.77294685247641
-6.68694618125661
-8.88315684522141
-7.42610068490892
-6.88190924467607
-7.11837693996170
-6.28028276404572
-7.11837693996170
-8.78239928791748
-7.10836343923942
-9.27065912151224
-7.08413619867255
-7.04194343597333
-6.82026190692975
-6.24515354161902
-10.2982709695354
-8.39582533323326
-7.35513349301898
-6.79040274797580
-7.02565832848658
-7.66136901559036
-6.91068637361568
-8.17227941165580
-9.65556739672937
-6.91793735885081
-8.78239928791748
-7.91578304780375
-7.01781653126211
-7.24792007949459
-7.24437609967946
-8.58250354525453
-6.83965544931966
-6.83447484851785
-10.4848195938143
-7.77899430036958
-7.38445916965013
-6.33130786263789
-8.49878625275614
-7.71809388838837
-6.78357570781427
-7.51184342471412
-6.79040274797580
-6.83447484851785
-6.83965544931966
-6.00741363511268
-6.81192731126637
-7.01781653126211
-8.58250354525453
-9.14541857153334
-7.29851425717103
-6.88199704135510
-7.38667264904197
-6.87523973221370
-7.24437609967946
-6.91850238733253
-7.89754730479572
-6.82026190692975
-6.00741363511268
-7.27115093619755
-7.23243490150536
-6.89889026675569
-7.04194343597333
-6.86735217941608
-6.83965544931966
-7.31379168008123
-6.78560202525350
-8.77294685247641
-8.33461058704966
-6.78363021673951
-7.38445916965013
-8.27722428498497
-7.42610068490892
-9.14541857153334
-7.50948994963694
-7.07243436358546
-7.57733361379033
-7.66136901559036
-6.82951379346412
-7.71809388838837
-6.96870005331866
-7.01781653126211
-6.88199704135510
-6.82951379346412
-7.77899430036958
-9.14541857153334
-8.88315684522141
-6.97851143365350
-6.78628222498351
-7.10836343923942
-7.38667264904197
-7.84465199059379
-6.86253068149282
-6.91850238733253
-7.71809388838837
-6.94285498167471
-7.38445916965013
-9.27065912151224
-7.57733361379033
-6.94285498167471
-7.16030271047587
-7.19247763736764
-7.77899430036958
-7.16257685749800
-7.99328238956265
-6.70503134978050
-7.18813942050943
-9.14541857153334
-6.78560202525350
-6.58168910546186
-7.00150548193744
-7.77899430036958
-6.92634221696727
-6.91840790243921
-6.78457949284989
-6.85066605006318
-8.53193469055622
-7.55861073844485
-6.26286472607223
-6.91068637361568
-7.17405828177603
-7.84465199059379
-6.89587739181703
-6.79815994721955
-6.82026190692975
-7.13373273338235
-7.77899430036958
-6.92634221696727
-7.06099903276382
-6.00741363511268
-6.96004375756659
-7.74798852272109
-7.51184342471412
-6.82951379346412
-6.28028276404572
-7.06099903276382
-6.81597794010885
-6.96023870852701
-6.81192731126637
-8.69131504453712
-8.60824808056024
-6.99769526652958
-6.68694618125661
-8.34884818751767
-6.78861251441962
-6.44739993336310
-9.73405582555954
-6.85649233087722
-7.99328238956265
-7.55861073844485
-7.76667809226334
-7.77899430036958
-6.85459946488542
-6.86878006154420
-6.78861251441962
-7.10836343923942
-7.44533858401408
-8.15711594353453
-6.89733416141135
-6.94285498167471
-6.83447484851785
-7.72622200395054
-7.51184342471412
-8.28108186241784
-5.95056328578595
-8.99581737617161
-6.81192731126637
-6.94285498167471
-6.79815994721955
-8.88292862236880
-6.81192731126637
-6.79040274797580
-6.82026190692975
-7.04194343597333
-7.81118732304207
-7.60834085132042
-6.82477507653787
-7.06099903276382
-6.80454523988611
-8.17227941165580
-6.79535779660413
-6.94147264296065
-7.66136901559036
-6.79327300675054
-6.88199704135510
-6.83965544931966
-6.78861251441962
-7.01781653126211
-7.10836343923942
-6.86735217941608
-6.80811467328574
-6.88878843020655
-6.83965544931966
-6.82477507653787
-6.96870005331866
-8.17227941165580
-6.78357570781427
-6.79040274797580
-6.82520856937718
-6.96870005331866
-6.95143694182201
-7.00763690484012
-6.86735217941608
-9.73405582555954
-8.27722428498497
-6.80568914775621
-7.10836343923942
-6.78363021673951
-6.84346288007946
-6.96870005331866
-6.79282640477893
-6.82951379346412
-6.81192731126637
-6.89889026675569
-6.89889026675569
-6.80454523988611
-6.82520856937718
-6.92634221696727
-6.80454523988611
-8.03476403972253
-7.03890597291369
-6.78560202525350
-6.78457949284989
-6.82951379346412
-10.2982709695354
-7.00150548193744
-6.78495817724147
-7.60834085132042
-6.79282640477893
-11.2951376301749
-7.46775447661195
-7.20255569406237
-8.22323467401478
-6.78808559430264
-6.79327300675054
-6.96870005331866
-7.46775447661195
-6.95143694182201
-7.71809388838837
-7.40612038213760
-6.78560202525350
-6.78861251441962
-6.91850238733253
-6.80454523988611
-6.96870005331866
-6.36468631418899
-6.88190924467607
-7.38667264904197
-6.91850238733253
-7.07243436358546
-6.80811467328574
-6.96870005331866
-7.27115093619755
-6.24515354161902
-8.07828835443244
-7.35513349301898
-7.46775447661195
-6.97851143365350
-6.83447484851785
-6.81192731126637
-6.85066605006318
-8.49878625275614
-7.16257685749800
-5.95056328578595
-8.17227941165580
-7.31379168008123
-6.87523973221370
-6.94147264296065
-9.49827080381260
-8.07828835443244
-7.46775447661195
-6.92634221696727
-6.53074134782612
-6.94147264296065
-6.92634221696727
-7.28004253129710
-11.2951376301749
-9.14541857153334
-6.86253068149282
-8.42118675270463
-6.81192731126637
-8.49878625275614
-6.48056643099113
-6.78495817724147
-7.21731725914818
-8.21732591377876
-7.99328238956265
-7.09611045872757
-8.77294685247641
-7.71809388838837
-7.99328238956265
-6.78363021673951
-6.79674145541300
-6.79535779660413
-8.07828835443244
-6.78389842594683
-9.44423650782884
-7.46775447661195
-6.85066605006318
-8.15711594353453
-7.02565832848658
-12.7114690685255
-6.79833262863202
-8.17227941165580
-7.36773564214208
-7.04982464300557
-7.84465199059379
-6.78861251441962
-6.80454523988611
-7.11837693996170
-6.93449069976008
-6.79815994721955
-6.96926266127748
-7.58308581325959
-7.10836343923942
-6.81597794010885
-6.78861251441962
-8.27722428498497
-8.27722428498497
-7.18813942050943
-6.79815994721955
-7.18813942050943
-6.78695089311315
-7.34928897424169
-7.28004253129710
-6.82026190692975
-7.46775447661195
-6.68694618125661
-7.99328238956265
-7.28004253129710
-8.27722428498497
-9.27065912151224
-6.81763545784261
-7.33131359435519
-9.92538846363748
-7.10836343923942
-7.74798852272109
-7.60834085132042
-6.79040274797580
-7.80863226874088
-6.85649233087722
-7.28004253129710
-7.06099903276382
-7.71809388838837
-6.79282640477893
-6.44739993336310
-6.89733416141135
-8.28108186241784
-7.99328238956265
-9.65556739672937
-6.83717609839862
-6.88190924467607
-8.28108186241784
-6.78861251441962
-7.71809388838837
-7.10836343923942
-7.81118732304207
-7.13373273338235
-9.65556739672937
-6.88190924467607
-7.13373273338235
-6.85649233087722
-7.35513349301898
-8.12405145341584
-7.38667264904197
-7.21731725914818
-7.07121370631717
-6.79040274797580
-7.18813942050943
-9.92538846363748
-7.32649725441034
-6.88190924467607
-6.29746563838966
-9.49827080381260
-7.16730156924444
-6.89733416141135
-6.80454523988611
-9.27065912151224
-8.21732591377876
-7.77899430036958
-12.7114690685255
-7.99328238956265
-7.55861073844485
-7.60834085132042
-6.78457949284989
-7.01781653126211
-8.78239928791748
-6.97851143365350
-8.69131504453712
-6.83965544931966
-6.97851143365350
-6.10281736177740
-6.14878052047590
-6.79833262863202
-11.2951376301749
-7.77899430036958
-6.76039910343378
-7.07243436358546
-8.28108186241784
-6.96023870852701
-6.91068637361568
-8.58250354525453
-7.17405828177603
-6.82477507653787
-10.0414389282035
-8.15711594353453
-6.61621529341013
-6.86878006154420
-6.81777278564261
-6.81192731126637
-9.65556739672937
-6.96023870852701
-7.10836343923942
-6.82951379346412
-7.00150548193744
-7.34928897424169
-7.16030271047587
-7.10836343923942
-6.78408311243943
-7.38667264904197
-6.78363021673951
-7.38667264904197
-9.27065912151224
-7.02823812868140
-6.79815994721955
-8.78239928791748
-11.2951376301749
-7.33131359435519
-7.38445916965013
-7.04982464300557
-7.04194343597333
-8.69131504453712
-7.16030271047587
-7.54292094942417
-6.85066605006318
-8.22323467401478
-7.38667264904197
-7.42610068490892
-6.83965544931966
-6.81192731126637
-6.92634221696727
-6.88190924467607
-7.33131359435519
-8.69131504453712
-6.93449069976008
-6.85066605006318
-7.33131359435519
-6.83965544931966
-9.73405582555954
-6.84505319434275
-9.14541857153334
-6.78389842594683
-6.46396284394846
-6.81192731126637
-6.89889026675569
-6.79040274797580
-7.31379168008123
-6.84505319434275
-8.88292862236880
-6.80122483470406
-6.80454523988611
-6.93449069976008
-7.16030271047587
-8.78239928791748
-6.92634221696727
-6.96870005331866
-7.42610068490892
-6.81192731126637
-8.17227941165580
-6.83372432543257
-6.84505319434275
-11.2951376301749
-7.31379168008123
-7.60834085132042
-7.13373273338235
-7.81118732304207
-6.99769526652958
-6.89733416141135
-8.88292862236880
-6.86735217941608
-9.73405582555954
-7.71809388838837
-6.36468631418899
-6.78861251441962
-7.24792007949459
-8.60824808056024
-6.83447484851785
-7.66136901559036
-6.93449069976008
-8.53193469055622
-7.76667809226334
-7.29851425717103
-6.79815994721955
-8.12405145341584
-7.53487557510568
-7.18813942050943
-6.07633065059287
-6.96023870852701
-6.78495817724147
-7.51184342471412
-6.86253068149282
-6.95143694182201
-7.47698072870873
-6.84505319434275
-6.94285498167471
-6.78861251441962
-6.94285498167471
-6.94285498167471
-7.31379168008123
-8.34884818751767
-7.01781653126211
-6.88199704135510
-6.92634221696727
-6.81192731126637
-6.92634221696727
-6.91850238733253
-7.02565832848658
-6.78808559430264
-7.58308581325959
-7.99328238956265
-7.46775447661195
-6.81597794010885
-7.77899430036958
-6.86878006154420
-7.07121370631717
-7.24437609967946
-7.12090182948421
-7.00150548193744
-9.92538846363748
-8.17227941165580
-6.89733416141135
-6.85066605006318
-9.65556739672937
-7.34928897424169
-8.27722428498497
-6.91068637361568
-6.88190924467607
-7.84465199059379
-6.53074134782612
-7.47698072870873
-6.18943365881089
-8.69131504453712
-6.85066605006318
-7.94480705454417
-7.28004253129710
-6.83965544931966
-6.00741363511268
-6.82026190692975
-7.42610068490892
-6.89889026675569
-7.66136901559036
-7.44663699138149
-6.79535779660413
-6.99769526652958
-6.79057468022685
-6.99769526652958
-7.63441941952388
-7.44663699138149
-7.74798852272109
-6.89587739181703
-6.96870005331866
-6.83965544931966
-6.83447484851785
-6.86878006154420
-6.88199704135510
-11.2951376301749
-6.79815994721955
-7.68924154745196
-8.78239928791748
-7.24792007949459
-6.85649233087722
-6.79833262863202
-7.60834085132042
-7.10836343923942
-7.81118732304207
-7.16030271047587
-7.63441941952388
-7.00150548193744
-10.0414389282035
-7.28004253129710
-7.11837693996170
-6.78363021673951
-8.99581737617161
-6.89587739181703
-7.77899430036958
-6.96023870852701
-7.12090182948421
-7.48948022578290
-8.03476403972253
-7.11837693996170
-6.18943365881089
-8.69131504453712
-6.85066605006318
-9.49827080381260
-6.87523973221370
-7.48948022578290
-6.82026190692975
-6.54762446849368
-6.78357570781427
-6.49722306896722
-7.13373273338235
-6.89889026675569
-7.99328238956265
-7.44663699138149
-6.87523973221370
-6.91068637361568
-6.96870005331866
-6.79815994721955
-7.28004253129710
-6.85066605006318
-6.85066605006318
-6.86735217941608
-6.83372432543257
-6.85066605006318
-6.80454523988611
-6.81129909731341
-6.80454523988611
-7.66136901559036
-6.79282640477893
-6.79815994721955
-7.46775447661195
-7.21731725914818
-6.78357570781427
-6.88878843020655
-7.04982464300557
-6.80454523988611
-9.92538846363748
-7.28004253129710
-6.96870005331866
-6.82026190692975
-6.82477507653787
-6.89587739181703
-7.84465199059379
-6.94285498167471
-6.83372432543257
-6.79282640477893
-7.21731725914818
-6.85649233087722
-9.27065912151224
-7.38667264904197
-6.83965544931966
-6.86253068149282
-7.40612038213760
-7.99328238956265
-6.98798791723969
-6.91840790243921
-7.80863226874088
-6.96870005331866
-7.71809388838837
-7.55861073844485
-6.91850238733253
-6.91850238733253
-6.83965544931966
-6.82026190692975
-6.78363021673951
-6.78808559430264
-6.94147264296065
-6.78363021673951
-7.23243490150536
-6.80086007179923
-6.78808559430264
-6.96870005331866
-6.81597794010885
-6.78861251441962
-7.06099903276382
-8.69131504453712
-6.83372432543257
-10.0414389282035
-7.02823812868140
-6.78628222498351
-7.91578304780375
-7.16030271047587
-6.78861251441962
-6.78363021673951
-6.91068637361568
-6.94285498167471
-6.82951379346412
-6.87523973221370
-6.80454523988611
-6.79815994721955
-8.46138861096819
-6.85066605006318
-6.81192731126637
-6.83965544931966
-6.83447484851785
-6.80811467328574
-6.81129909731341
-6.96023870852701
-6.94285498167471
-8.39582533323326
-8.69131504453712
-6.79815994721955
-6.96870005331866
-6.85649233087722
-6.39781659303324
-6.92634221696727
-6.80568914775621
-7.34928897424169
-8.69131504453712
-7.00150548193744
-7.10836343923942
-7.17405828177603
-6.78495817724147
-6.54762446849368
-6.82520856937718
-6.85066605006318
-6.78495817724147
-6.82026190692975
-6.83965544931966
-6.96870005331866
-6.83372432543257
-7.72622200395054
-6.96870005331866
-6.81777278564261
-6.87523973221370
-6.78363021673951
-6.89587739181703
-6.96870005331866
-8.88315684522141
-6.78363021673951
-7.46775447661195
-6.88190924467607
-6.78808559430264
-8.88315684522141
-8.03476403972253
-6.80454523988611
-6.78861251441962
-6.97851143365350
-7.29670654092743
-6.89587739181703
-6.84346288007946
-7.89754730479572
-7.99328238956265
-6.78861251441962
-7.84465199059379
-8.46138861096819
-7.77899430036958
-6.81597794010885
-6.98798791723969
-6.80811467328574
-6.83372432543257
-6.79815994721955
-6.78457949284989
-6.84505319434275
-8.15711594353453
-6.28028276404572
-6.83965544931966
-6.96870005331866
-6.86253068149282
-8.99581737617161
-6.83965544931966
-6.95143694182201
-6.86878006154420
-7.00150548193744
-7.12090182948421
-6.78560202525350
-7.04982464300557
-7.18813942050943
-6.85066605006318
-6.84505319434275
-6.85066605006318
-6.83965544931966
-7.12090182948421
-7.04194343597333
-7.16730156924444
-6.78560202525350
-6.89733416141135
-6.82026190692975
-6.89889026675569
-6.99769526652958
-7.09346768497995
-6.78495817724147
-6.89889026675569
-10.4848195938143
-6.78808559430264
-8.17227941165580
-8.27722428498497
-6.83965544931966
-7.16030271047587
-8.27722428498497
-8.99581737617161
-8.39582533323326
-7.12090182948421
-6.96926266127748
-6.99769526652958
-6.78861251441962
-9.27065912151224
-7.91578304780375
-6.97851143365350
-8.67342332291070
-6.82477507653787
-7.06099903276382
-6.83965544931966
-7.03890597291369
-6.86878006154420
-7.13373273338235
-6.78457949284989
-7.53487557510568
-7.66136901559036
-6.79833262863202
-7.77899430036958
-6.83447484851785
-7.14686369237150
-8.34884818751767
-12.7114690685255
-6.82951379346412
-7.87948224357381
-7.42610068490892
-7.44447685084895
-9.92538846363748
-6.87523973221370
-7.10836343923942
-6.36468631418899
-8.88315684522141
-6.83965544931966
-7.42610068490892
-7.02823812868140
-6.78408311243943
-7.14686369237150
-6.89587739181703
-7.06099903276382
-7.10836343923942
-6.79815994721955
-6.96870005331866
-7.31379168008123
-6.81192731126637
-8.39582533323326
-6.85459946488542
-6.79327300675054
-7.34928897424169
-7.17405828177603
-6.76039910343378
-9.92538846363748
-7.13373273338235
-8.69131504453712
-6.95143694182201
-8.58250354525453
-8.28108186241784
-7.55861073844485
-6.81777278564261
-9.92538846363748
-8.39582533323326
-9.12348402892697
-6.96870005331866
-8.77294685247641
-7.28004253129710
-6.53074134782612
-6.80454523988611
-7.71809388838837
-7.10836343923942
-7.99328238956265
-7.68924154745196
-7.38445916965013
-6.88878843020655
-7.99328238956265
-6.85066605006318
-7.00763690484012
-6.00741363511268
-6.82026190692975
-6.86253068149282
-6.80811467328574
-8.10006368897713
-6.80568914775621
-7.66136901559036
-7.12090182948421
-6.29746563838966
-6.44739993336310
-6.89587739181703
-6.78560202525350
-8.07828835443244
-6.79282640477893
-6.99769526652958
-7.50948994963694
-7.84465199059379
-7.95367217983848
-6.44739993336310
-7.95367217983848
-5.70182326511782
-6.78389842594683
-7.77899430036958
-6.82951379346412
-6.61621529341013
-7.57733361379033
-8.49878625275614
-6.54762446849368
-6.97851143365350
-8.99581737617161
-7.71809388838837
-7.21816070111328
-7.00150548193744
-6.99769526652958
-6.82951379346412
-7.16257685749800
-7.26378497202466
-7.00344015635880
-8.58250354525453
-6.83965544931966
-6.88190924467607
-6.70503134978050
-8.27722428498497
-7.04194343597333
-7.33131359435519
-6.86253068149282
-6.07633065059287
-9.49827080381260
-7.00763690484012
-7.66136901559036
-7.14686369237150
-8.17227941165580
-7.40612038213760
-6.61621529341013
-6.86735217941608
-8.69131504453712
-6.63367461274307
-7.94480705454417
-7.00344015635880
-7.34928897424169
-6.91850238733253
-7.84465199059379
-7.29670654092743
-7.04194343597333
-9.44423650782884
-7.31379168008123
-7.55861073844485
-7.71809388838837
-7.18813942050943
-6.89587739181703
-8.17227941165580
-7.00150548193744
-7.24792007949459
-6.86253068149282
-8.67342332291070
-6.28028276404572
-7.08413619867255
-9.00589573622590
-6.31446082812017
-9.12348402892697
-6.87523973221370
-9.12348402892697
-8.42118675270463
-6.18943365881089
-7.01781653126211
-9.92538846363748
-7.46775447661195
-6.72329568980395
-6.95143694182201
-7.46775447661195
-8.39582533323326
-6.78808559430264
-7.53487557510568
-8.88315684522141
-6.96870005331866
-7.57733361379033
-7.66136901559036
-7.99416906624282
-7.51184342471412
-7.03890597291369
-6.61621529341013
-7.16030271047587
-8.04584122575548
-6.96870005331866
-7.36773564214208
-8.53193469055622
-6.07633065059287
-8.67342332291070
-6.76039910343378
-8.99581737617161
-7.35513349301898
-6.66903103774085
-7.18813942050943
-7.08413619867255
-7.72622200395054
-7.08413619867255
-6.53074134782612
-7.46775447661195
-7.04824395887338
-7.66136901559036
-7.51184342471412
-9.27065912151224
-6.68694618125661
-9.65556739672937
-6.96870005331866
-8.27722428498497
-8.17227941165580
-6.82026190692975
-7.04982464300557
-7.08413619867255
-7.47698072870873
-8.39582533323326
-6.91793735885081
-8.77294685247641
-7.55861073844485
-7.23243490150536
-6.83447484851785
-6.70503134978050
-8.39582533323326
-6.79815994721955
-7.08413619867255
-7.51184342471412
-7.58308581325959
-7.16730156924444
-6.07633065059287
-8.10006368897713
-6.24515354161902
-6.85649233087722
-6.48056643099113
-6.78628222498351
-8.12405145341584
-7.72622200395054
-7.99328238956265
-6.91068637361568
-7.51184342471412
-7.24437609967946
-8.04584122575548
-6.14878052047590
-7.35513349301898
-6.07633065059287
-7.57733361379033
-6.78861251441962
-10.9036411996833
-6.78560202525350
-6.87701413184980
-6.78695089311315
-7.04824395887338
-7.87948224357381
-6.10281736177740
-8.34884818751767
-7.91578304780375
-7.20255569406237
-9.44423650782884
-7.20255569406237
-9.30677817478809
-7.51184342471412
-7.33131359435519
-6.82951379346412
-7.51184342471412
-10.9036411996833
-9.49827080381260
-7.85220865602406
-7.06099903276382
-6.81597794010885
-6.68694618125661
-6.87523973221370
-7.68715347256692
-7.81118732304207
-11.2951376301749
-6.87701413184980
-8.33461058704966
-8.67342332291070
-6.89733416141135
-8.53193469055622
-6.70503134978050
-6.96870005331866
-7.38667264904197
-8.17227941165580
-7.01781653126211
-8.49878625275614
-8.04584122575548
-7.51184342471412
-10.4848195938143
-8.53193469055622
-6.89733416141135
-6.85066605006318
-7.12090182948421
-7.94480705454417
-6.82026190692975
-7.77899430036958
-7.91578304780375
-10.2982709695354
-7.64937363456815
-9.30677817478809
-7.00344015635880
-6.91840790243921
-6.81597794010885
-7.46775447661195
-6.92634221696727
-10.9036411996833
-8.42118675270463
-12.7114690685255
-7.00344015635880
-7.21816070111328
-7.80863226874088
-7.72622200395054
-6.72329568980395
-8.69131504453712
-6.78861251441962
-6.80454523988611
-6.79815994721955
-6.80811467328574
-7.95367217983848
-10.0414389282035
-6.96004375756659
-6.28028276404572
-8.33461058704966
-8.39582533323326
-6.07633065059287
-8.99581737617161
-8.21732591377876
-7.58308581325959
-6.96870005331866
-10.4848195938143
-9.92538846363748
-7.40612038213760
-6.88199704135510
-6.78628222498351
-8.58250354525453
-7.36773564214208
-6.04568163123927
-9.44423650782884
-7.08413619867255
-9.49827080381260
-7.13373273338235
-6.79282640477893
-6.41434187560313
-6.94285498167471
-6.28028276404572
-9.49827080381260
-8.33461058704966
-6.88878843020655
-6.89733416141135
-7.46775447661195
-8.04584122575548
-6.96870005331866
-6.98798791723969
-6.80454523988611
-7.09346768497995
-6.76039910343378
-7.24792007949459
-6.36468631418899
-7.48948022578290
-6.85696528617728
-6.96023870852701
-8.88292862236880
-7.13373273338235
-8.39582533323326
-9.92538846363748
-6.91850238733253
-7.13373273338235
-6.83965544931966
-7.02565832848658
-6.79057468022685
-7.99328238956265
-7.38667264904197
-8.15711594353453
-7.24792007949459
-7.51184342471412
-6.85066605006318
-6.76039910343378
-7.08413619867255
-9.73405582555954
-7.36773564214208
-6.95143694182201
-6.34804014997334
-8.88315684522141
-7.76667809226334
-7.18813942050943
-7.09346768497995
-7.32649725441034
-6.82951379346412
-6.94147264296065
-7.09611045872757
-7.21816070111328
-6.93883621136701
-6.92634221696727
-6.81192731126637
-7.11837693996170
-7.91578304780375
-6.83965544931966
-6.85649233087722
-6.82951379346412
-7.16030271047587
-8.07828835443244
-6.88190924467607
-7.85220865602406
-10.0414389282035
-8.39582533323326
-6.78808559430264
-8.04584122575548
-7.21731725914818
-6.92634221696727
-6.22707706560853
-7.99416906624282
-6.24515354161902
-6.29746563838966
-7.07243436358546
-8.88315684522141
-7.94480705454417
-6.31446082812017
-6.88190924467607
-6.90317649730481
-6.96870005331866
-6.81192731126637
-8.42118675270463
-7.21731725914818
-7.24437609967946
-9.44423650782884
-7.18813942050943
-7.01781653126211
-7.99328238956265
-9.65556739672937
-6.98157363911521
-7.09458516298142
-10.2982709695354
-7.28004253129710
-7.16257685749800
-7.66136901559036
-6.82026190692975
-7.13373273338235
-6.91068637361568
-6.72329568980395
-7.48948022578290
-6.79282640477893
-7.61279369869100
-7.60834085132042
-6.81192731126637
-6.87523973221370
-6.28028276404572
-8.17227941165580
-6.79282640477893
-6.28028276404572
-9.49827080381260
-8.53193469055622
-6.91068637361568
-9.73405582555954
-8.69131504453712
-6.77925721090753
-6.56460380823032
-6.91850238733253
-6.44739993336310
-7.40612038213760
-7.48948022578290
-7.72622200395054
-7.68715347256692
-6.53074134782612
-7.34928897424169
-6.92634221696727
-7.99328238956265
-7.10836343923942
-7.06099903276382
-8.67342332291070
-6.85459946488542
-7.66136901559036
-7.51184342471412
-6.78389842594683
-6.98798791723969
-6.88190924467607
-6.79327300675054
-6.88190924467607
-8.33461058704966
-7.99328238956265
-7.02823812868140
-7.28004253129710
-6.83372432543257
-6.82477507653787
-7.02565832848658
-6.81192731126637
-7.18813942050943
-9.12348402892697
-6.96023870852701
-7.44533858401408
-6.85066605006318
-8.39582533323326
-7.38667264904197
-6.79057468022685
-7.47698072870873
-6.81597794010885
-9.14541857153334
-7.99328238956265
-7.64937363456815
-9.92538846363748
-9.12348402892697
-7.50948994963694
-6.84505319434275
-11.2951376301749
-8.22323467401478
-9.44423650782884
-9.00589573622590
-7.13373273338235
-7.04194343597333
-8.03476403972253
-6.70503134978050
-6.78808559430264
-7.68715347256692
-6.85649233087722
-7.71809388838837
-8.27722428498497
-6.88190924467607
-6.83965544931966
-7.11837693996170
-6.94147264296065
-6.82026190692975
-7.21731725914818
-9.44423650782884
-6.89587739181703
-8.58250354525453
-10.0414389282035
-7.00150548193744
-6.82951379346412
-6.88199704135510
-9.92538846363748
-6.78560202525350
-6.87523973221370
-9.92538846363748
-7.28004253129710
-7.31379168008123
-7.04194343597333
-8.39582533323326
-8.49878625275614
-9.12348402892697
-6.95143694182201
-8.22323467401478
-7.19247763736764
-6.85649233087722
-7.11837693996170
-7.21731725914818
-7.42610068490892
-6.82951379346412
-8.27722428498497
-7.66136901559036
-6.84505319434275
-9.44423650782884
-6.82951379346412
-9.14541857153334
-8.88315684522141
-6.94285498167471
-6.83965544931966
-8.53193469055622
-7.00150548193744
-6.89587739181703
-7.99328238956265
-6.91068637361568
-8.27722428498497
-7.16030271047587
-6.82951379346412
-7.42610068490892
-7.00344015635880
-6.81192731126637
-6.94147264296065
-8.12405145341584
-6.78695089311315
-6.83965544931966
-6.78628222498351
-6.79282640477893
-8.60824808056024
-6.97851143365350
-7.24792007949459
-8.27722428498497
-6.89889026675569
-6.82477507653787
-6.85649233087722
-6.86253068149282
-6.78389842594683
-7.66136901559036
-9.12348402892697
-6.88190924467607
-7.48948022578290
-6.83447484851785
-7.24437609967946
-6.83965544931966
-6.22707706560853
-7.53487557510568
-7.06099903276382
-6.99769526652958
-7.06099903276382
-8.39582533323326
-6.82951379346412
-6.65127685505469
-7.66136901559036
-6.80568914775621
-7.02823812868140
-7.08413619867255
-7.91578304780375
-6.89587739181703
-11.2951376301749
-7.84465199059379
-8.39582533323326
-8.42118675270463
-7.34928897424169
-6.82951379346412
-8.88315684522141
-6.96023870852701
-6.88878843020655
-10.0414389282035
-6.79057468022685
-6.97851143365350
-10.9036411996833
-6.85066605006318
-6.83447484851785
-7.51184342471412
-6.82026190692975
-6.82477507653787
-6.84346288007946
-7.60834085132042
-6.88878843020655
-6.87523973221370
-6.79815994721955
-6.79815994721955
-7.00763690484012
-7.33131359435519
-6.86253068149282
-6.96870005331866
-6.83447484851785
-6.89889026675569
-9.27065912151224
-6.78808559430264
-7.38667264904197
-6.80122483470406
-6.78363021673951
-6.95143694182201
-6.91068637361568
-6.99769526652958
-6.79282640477893
-6.79282640477893
-9.27065912151224
-7.46775447661195
-7.06099903276382
-6.81192731126637
-6.80811467328574
-7.18813942050943
-6.29746563838966
-6.83965544931966
-6.74174846722210
-6.78560202525350
-6.80122483470406
-6.31446082812017
-7.04982464300557
-6.96023870852701
-7.06099903276382
-10.9036411996833
-6.84346288007946
-7.31379168008123
-6.97851143365350
-6.92634221696727
-6.82951379346412
-7.18813942050943
-7.10836343923942
-10.9036411996833
-6.78389842594683
-6.99769526652958
-6.85649233087722
-8.53193469055622
-6.82026190692975
-7.13373273338235
-7.23243490150536
-6.96870005331866
-7.03890597291369
-6.81192731126637
-6.91068637361568
-7.01781653126211
-6.89889026675569
-6.82951379346412
-7.00763690484012
-6.83965544931966
-6.98798791723969
-6.83372432543257
-7.42610068490892
-7.00150548193744
-7.38667264904197
-6.80122483470406
-6.83965544931966
-6.80454523988611
-6.88190924467607
-8.07828835443244
-6.78560202525350
-6.81597794010885
-6.18943365881089
-6.78861251441962
-7.23243490150536
-6.61621529341013
-8.39582533323326
-10.9036411996833
-6.87523973221370
-6.85649233087722
-6.79282640477893
-8.04584122575548
-6.93449069976008
-6.82520856937718
-6.97851143365350
-7.64937363456815
-6.83965544931966
-6.82520856937718
-6.85066605006318
-6.85066605006318
-6.81777278564261
-6.78560202525350
-7.16030271047587
-7.00344015635880
-6.81777278564261
-6.82477507653787
-6.81192731126637
-6.83965544931966
-6.82951379346412
-6.86253068149282
-7.24437609967946
-6.96870005331866
-7.60834085132042
-6.81597794010885
-6.91068637361568
-6.85649233087722
-7.09346768497995
-6.91850238733253
-9.49827080381260
-7.66136901559036
-7.55861073844485
-6.82026190692975
-9.44423650782884
-6.89889026675569
-6.79057468022685
-7.42610068490892
-6.81192731126637
-7.77899430036958
-6.83965544931966
-7.21731725914818
-7.28004253129710
-8.88315684522141
-6.92634221696727
-8.46138861096819
-8.60824808056024
-8.39582533323326
-7.91578304780375
-6.66903103774085
-7.34928897424169
-6.53074134782612
-7.17405828177603
-6.44739993336310
-6.97851143365350
-9.30677817478809
-6.84505319434275
-6.86878006154420
-7.54292094942417
-7.07243436358546
-8.22323467401478
-7.84465199059379
-6.79057468022685
-7.28004253129710
-7.02823812868140
-8.46138861096819
-6.36468631418899
-10.4848195938143
-6.99769526652958
-7.21731725914818
-6.96023870852701
-7.09458516298142
-6.80122483470406
-7.03890597291369
-7.51184342471412
-6.82520856937718
-6.78495817724147
-7.11837693996170
-9.12348402892697
-6.80454523988611
-8.27722428498497
-6.87523973221370
-6.85649233087722
-6.28028276404572
-7.91578304780375
-6.81192731126637
-7.31379168008123
-6.86878006154420
-6.82951379346412
-6.82951379346412
-6.86878006154420
-6.85649233087722
-7.80863226874088
-6.86253068149282
-7.94480705454417
-8.67342332291070
-6.85066605006318
-7.46775447661195
-9.44423650782884
-7.55861073844485
-6.36468631418899
-7.77899430036958
-8.67342332291070
-7.44663699138149
-7.77899430036958
-8.77294685247641
-6.84505319434275
-6.99769526652958
-7.84465199059379
-7.07243436358546
-6.96004375756659
-6.83447484851785
-7.38667264904197
-7.03890597291369
-9.49827080381260
-8.88292862236880
-6.96004375756659
-7.60834085132042
-7.33131359435519
-7.34928897424169
-6.38127119272304
-6.85649233087722
-7.53487557510568
-7.84465199059379
-7.00150548193744
-6.79327300675054
-9.44423650782884
-6.88190924467607
-8.27722428498497
-6.87523973221370
-6.85649233087722
-7.66136901559036
-7.91578304780375
-6.82026190692975
-9.44423650782884
-6.83965544931966
-6.79057468022685
-7.38667264904197
-6.81192731126637
-8.60824808056024
-6.83965544931966
-7.21731725914818
-7.28004253129710
-8.88315684522141
-6.26286472607223
-6.93449069976008
-7.06099903276382
-9.00589573622590
-8.39582533323326
-6.87523973221370
-6.59888983931655
-6.96926266127748
-6.92634221696727
-7.08413619867255
-6.97851143365350
-9.12348402892697
-6.84505319434275
-6.86878006154420
-7.80863226874088
-7.07243436358546
-12.7114690685255
-7.47698072870873
-6.86878006154420
-7.11837693996170
-7.36773564214208
-7.84465199059379
-10.0414389282035
-8.39582533323326
-7.18813942050943
-7.21731725914818
-6.99769526652958
-9.14541857153334
-6.78560202525350
-7.16030271047587
-11.2951376301749
-6.88199704135510
-6.78495817724147
-7.21816070111328
-7.31379168008123
-6.86878006154420
-8.27722428498497
-6.87523973221370
-6.91068637361568
-8.69131504453712
-6.96023870852701
-6.81777278564261
-8.69131504453712
-10.4848195938143
-6.39781659303324
-6.80568914775621
-7.04194343597333
-6.80811467328574
-6.82951379346412
-6.85649233087722
-7.10836343923942
-7.66136901559036
-8.42118675270463
-7.29851425717103
-7.64937363456815
-6.97851143365350
-6.28028276404572
-8.21732591377876
-7.13373273338235
-6.59888983931655
-6.99769526652958
-7.68715347256692
-7.38445916965013
-6.87523973221370
-7.01781653126211
-6.78695089311315
-6.79815994721955
-6.79815994721955
-6.94285498167471
-7.84465199059379
-6.99769526652958
-6.78560202525350
-6.48056643099113
-6.82951379346412
-7.34928897424169
-7.68924154745196
-7.46775447661195
-7.99328238956265
-7.91578304780375
-7.28004253129710
-6.80086007179923
-7.84465199059379
-7.58308581325959
-6.84505319434275
-6.91068637361568
-10.4848195938143
-7.34928897424169
-8.69131504453712
-6.90317649730481
-6.78861251441962
-6.81763545784261
-8.69131504453712
-10.9036411996833
-6.86878006154420
-8.17227941165580
-6.81192731126637
-6.90317649730481
-7.03890597291369
-7.74798852272109
-7.68924154745196
-6.38127119272304
-6.89587739181703
-7.61279369869100
-6.88190924467607
-7.85220865602406
-7.02823812868140
-6.80811467328574
-6.24515354161902
-7.18813942050943
-10.9036411996833
-6.86735217941608
-6.96023870852701
-6.83965544931966
-6.81777278564261
-6.80811467328574
-7.28004253129710
-9.92538846363748
-6.87523973221370
-7.00763690484012
-8.27722428498497
-9.14541857153334
-7.94480705454417
-6.88878843020655
-9.00589573622590
-7.31379168008123
-5.70182326511782
-7.84465199059379
-8.27722428498497
-7.55861073844485
-7.04194343597333
-7.34928897424169
-7.55861073844485
-8.22323467401478
-6.96023870852701
-6.86253068149282
-9.65556739672937
-8.88315684522141
-6.90317649730481
-6.78861251441962
-7.38667264904197
-6.96023870852701
-7.00150548193744
-6.63367461274307
-6.89587739181703
-7.10836343923942
-6.89889026675569
-7.99328238956265
-7.13373273338235
-7.51184342471412
-7.77899430036958
-8.42118675270463
-7.28004253129710
-7.00344015635880
-7.24792007949459
-8.03476403972253
-6.99769526652958
-7.91578304780375
-7.38667264904197
-7.77899430036958
-10.2982709695354
-6.88190924467607
-6.79815994721955
-7.50948994963694
-6.83447484851785
-7.48948022578290
-8.53193469055622
-7.00763690484012
-8.12405145341584
-9.14541857153334
-9.27065912151224
-7.99416906624282
-7.71809388838837
-8.28108186241784
-7.26378497202466
-8.10006368897713
-7.84465199059379
-8.60824808056024
-6.78861251441962
-6.81192731126637
-7.38667264904197
-9.12348402892697
-6.80454523988611
-7.16030271047587
-6.91068637361568
-8.07828835443244
-7.18813942050943
-7.77899430036958
-8.21732591377876
-6.96023870852701
-6.88878843020655
-7.46775447661195
-8.17227941165580
-7.91578304780375
-8.69131504453712
-7.29670654092743
-7.85220865602406
-7.01781653126211
-6.16958693633490
-8.88315684522141
-6.46396284394846
-7.84465199059379
-9.27065912151224
-7.42610068490892
-7.46775447661195
-7.16730156924444
-6.85066605006318
-6.99769526652958
-9.92538846363748
-8.17227941165580
-8.69131504453712
-6.80122483470406
-7.08413619867255
-7.63441941952388
-8.27722428498497
-6.04568163123927
-7.55861073844485
-8.27722428498497
-7.04982464300557
-8.60824808056024
-7.72622200395054
-7.31379168008123
-9.73405582555954
-6.81129909731341
-6.82026190692975
-8.49878625275614
-7.10836343923942
-7.84465199059379
-8.22323467401478
-8.17227941165580
-6.77925721090753
-8.88315684522141
-6.88190924467607
-7.09611045872757
-7.18813942050943
-7.04194343597333
-7.23243490150536
-7.51184342471412
-6.80454523988611
-6.79815994721955
-6.91068637361568
-6.91068637361568
-6.16958693633490
-7.44663699138149
-6.88190924467607
-7.40612038213760
-6.07633065059287
-6.97851143365350
-7.91578304780375
-7.84465199059379
-7.84465199059379
-6.88878843020655
-8.69131504453712
-8.15711594353453
-6.82026190692975
-6.79815994721955
-6.93449069976008
-7.91578304780375
-6.79535779660413
-7.44533858401408
-6.78457949284989
-8.27722428498497
-7.76667809226334
-8.39582533323326
-6.36468631418899
-8.77294685247641
-7.95367217983848
-7.99328238956265
-7.16730156924444
-6.91068637361568
-8.27722428498497
-7.20255569406237
-6.96870005331866
-6.82951379346412
-6.94285498167471
-6.83965544931966
-6.80454523988611
-7.84465199059379
-7.08413619867255
-7.76667809226334
-7.21816070111328
-9.49827080381260
-10.9036411996833
-7.77899430036958
-6.96023870852701
-8.69131504453712
-7.16257685749800
-6.78457949284989
-6.81192731126637
-6.86253068149282
-6.89587739181703
-9.92538846363748
-6.33130786263789
-6.78861251441962
-7.55861073844485
-6.36468631418899
-8.27722428498497
-7.68924154745196
-10.9036411996833
-6.28028276404572
-7.18813942050943
-8.49878625275614
-8.07828835443244
-7.31379168008123
-6.89733416141135
-6.22707706560853
-7.99416906624282
-7.87948224357381
-7.85220865602406
-7.51184342471412
-7.24792007949459
-8.17227941165580
-9.49827080381260
-7.00344015635880
-6.80086007179923
-8.53193469055622
-8.27722428498497
-7.66136901559036
-7.38445916965013
-7.26378497202466
-7.74798852272109
-7.34928897424169
-7.24437609967946
-7.71809388838837
-7.38667264904197
-7.16030271047587
-7.51184342471412
-8.07828835443244
-6.86253068149282
-7.91578304780375
-10.2982709695354
-10.9036411996833
-6.85649233087722
-7.63441941952388
-7.09346768497995
-8.69131504453712
-6.79282640477893
-6.82026190692975
-6.78560202525350
-9.12348402892697
-6.79815994721955
-9.73405582555954
-7.44533858401408
-6.79057468022685
-7.06099903276382
-7.23243490150536
-8.33461058704966
-6.49722306896722
-7.07243436358546
-7.06099903276382
-8.39582533323326
-8.15711594353453
-8.88315684522141
-7.18813942050943
-6.12669034755851
-7.21731725914818
-8.46138861096819
-6.94285498167471
-7.80863226874088
-6.87523973221370
-8.88292862236880
-7.68715347256692
-7.18813942050943
-9.12348402892697
-7.14686369237150
-9.92538846363748
-9.30677817478809
-6.96926266127748
-7.20255569406237
-7.11837693996170
-7.51184342471412
-8.58250354525453
-7.66136901559036
-7.29670654092743
-7.66136901559036
-7.09611045872757
-9.12348402892697
-6.85066605006318
-9.14541857153334
-7.08413619867255
-9.14541857153334
-6.78560202525350
-8.28108186241784
-6.83372432543257
-7.34928897424169
-6.78628222498351
-6.81192731126637
-7.58308581325959
-6.86878006154420
-6.86253068149282
-10.9036411996833
-9.92538846363748
-6.85066605006318
-6.53074134782612
-9.12348402892697
-7.24792007949459
-7.94480705454417
-6.83447484851785
-10.9036411996833
-9.00589573622590
-9.12348402892697
-6.16958693633490
-7.95367217983848
-7.60834085132042
-9.12348402892697
-6.48056643099113
-7.85220865602406
-6.96023870852701
-7.91578304780375
-9.49827080381260
-7.51184342471412
-8.39582533323326
-7.66136901559036
-8.78239928791748
-7.99328238956265
-7.63441941952388
-7.38445916965013
-7.28004253129710
-7.72622200395054
-7.60834085132042
-7.91578304780375
-7.28004253129710
-6.90317649730481
-9.12348402892697
-6.91068637361568
-7.77899430036958
-9.14541857153334
-7.66136901559036
-6.82026190692975
-6.84505319434275
-8.10006368897713
-6.78408311243943
-6.79815994721955
-6.82477507653787
-8.53193469055622
-6.78560202525350
-6.87523973221370
-7.71809388838837
-6.81597794010885
-6.85649233087722
-8.53193469055622
-6.78495817724147
-7.33131359435519
-9.14541857153334
-8.60824808056024
-7.34928897424169
-7.99328238956265
-6.53074134782612
-7.13373273338235
-6.44739993336310
-7.84465199059379
-9.92538846363748
-9.12348402892697
-7.36773564214208
-6.82951379346412
-6.91793735885081
-6.91068637361568
-9.14541857153334
-9.30677817478809
-7.03890597291369
-8.17227941165580
-6.83965544931966
-7.04982464300557
-7.10836343923942
-7.10836343923942
-8.34884818751767
-7.99328238956265
-6.85066605006318
-6.80568914775621
-6.96926266127748
-7.08413619867255
-7.10836343923942
-6.79815994721955
-6.78363021673951
-7.84465199059379
-6.12669034755851
-7.47698072870873
-8.12405145341584
-6.91850238733253
-6.83965544931966
-7.04194343597333
-6.88199704135510
-7.00150548193744
-6.85066605006318
-7.21731725914818
-6.84346288007946
-6.79057468022685
-7.29670654092743
-6.85459946488542
-7.85220865602406
-7.23243490150536
-6.94147264296065
-6.82477507653787
-8.67342332291070
-7.77899430036958
-6.86253068149282
-6.89587739181703
-7.29851425717103
-6.83965544931966
-7.10836343923942
-8.03476403972253
-6.86253068149282
-6.92634221696727
-7.34928897424169
-8.39582533323326
-9.65556739672937
-7.95367217983848
-9.92538846363748
-6.94285498167471
-8.34884818751767
-6.85066605006318
-6.82951379346412
-6.92634221696727
-6.78363021673951
-7.42610068490892
-8.39582533323326
-9.44423650782884
-8.39582533323326
-6.82951379346412
-7.55861073844485
-7.00150548193744
-6.18943365881089
-9.92538846363748
-6.83717609839862
-6.94147264296065
-6.86253068149282
-8.07828835443244
-7.18813942050943
-8.22323467401478
-6.85066605006318
-7.00150548193744
-6.82026190692975
-6.79040274797580
-6.81192731126637
-6.91840790243921
-8.17227941165580
-7.09346768497995
-6.80086007179923
-6.78628222498351
-6.79535779660413
-9.44423650782884
-8.22323467401478
-7.17405828177603
-6.87523973221370
-6.91068637361568
-7.71809388838837
-6.96023870852701
-6.78495817724147
-8.46138861096819
-6.85649233087722
-6.78389842594683
-6.85066605006318
-7.23243490150536
-7.00150548193744
-6.81129909731341
-8.07828835443244
-6.94147264296065
-7.01781653126211
-7.06099903276382
-6.93449069976008
-6.93449069976008
-6.82520856937718
-6.96926266127748
-6.79815994721955
-7.09346768497995
-6.89587739181703
-7.18813942050943
-6.83965544931966
-6.83965544931966
-7.08413619867255
-6.82026190692975
-9.92538846363748
-6.80568914775621
-6.96023870852701
-7.06099903276382
-7.71809388838837
-8.58250354525453
-6.86735217941608
-7.03890597291369
-6.87523973221370
-7.71809388838837
-7.91578304780375
-7.71809388838837
-6.91840790243921
-7.00150548193744
-6.83447484851785
-6.78389842594683
-6.92634221696727
-7.99328238956265
-6.81777278564261
-6.81129909731341
-6.91068637361568
-10.0414389282035
-6.94285498167471
-7.17405828177603
-6.59888983931655
-6.96023870852701
-6.81192731126637
-8.12405145341584
-7.08413619867255
-8.17227941165580
-8.46138861096819
-6.83447484851785
-7.17405828177603
-6.88190924467607
-7.42610068490892
-12.7114690685255
-6.88878843020655
-6.82026190692975
-6.88190924467607
-8.39582533323326
-7.13373273338235
-7.99328238956265
-6.80454523988611
-6.79815994721955
-7.16257685749800
-8.34884818751767
-6.79282640477893
-6.81192731126637
-6.76039910343378
-6.78560202525350
-6.85066605006318
-8.17227941165580
-8.69131504453712
-8.39582533323326
-10.9036411996833
-7.34928897424169
-6.80122483470406
-8.42118675270463
-7.02565832848658
-6.86735217941608
-7.10836343923942
-7.53487557510568
-7.84465199059379
-9.30677817478809
-6.81597794010885
-7.10836343923942
-8.27722428498497
-7.04194343597333
-6.83965544931966
-6.84346288007946
-6.84346288007946
-7.34928897424169
-6.83965544931966
-7.08413619867255
-7.38667264904197
-8.88292862236880
-6.88190924467607
-6.86878006154420
-11.2951376301749
-7.34928897424169
-6.88878843020655
-7.81118732304207
-6.96023870852701
-11.2951376301749
-7.00344015635880
-8.88292862236880
-6.82026190692975
-7.44663699138149
-7.60834085132042
-10.9036411996833
-11.2951376301749
-7.71809388838837
-7.06099903276382
-6.79815994721955
-6.87523973221370
-7.71809388838837
-6.89889026675569
-8.12405145341584
-6.92634221696727
-7.21731725914818
-7.89754730479572
-6.89587739181703
-7.28004253129710
-7.28004253129710
-6.83447484851785
-6.91068637361568
-8.39582533323326
-9.44423650782884
-6.78363021673951
-9.44423650782884
-7.99328238956265
-6.82026190692975
-6.85459946488542
-7.36773564214208
-9.49827080381260
-7.31379168008123
-6.85066605006318
-6.86878006154420
-6.97851143365350
-6.86878006154420
-8.46138861096819
-6.79282640477893
-6.61621529341013
-7.60834085132042
-8.27722428498497
-6.88190924467607
-6.79282640477893
-7.38667264904197
-7.21731725914818
-6.81192731126637
-6.86253068149282
-7.99328238956265
-7.34928897424169
-6.78861251441962
-6.84505319434275
-7.01781653126211
-6.63367461274307
-6.91068637361568
-6.82477507653787
-6.80086007179923
-6.86878006154420
-6.79674145541300
-6.91068637361568
-6.85696528617728
-7.10836343923942
-6.81597794010885
-6.79282640477893
-6.70503134978050
-8.99581737617161
-6.78408311243943
-6.88199704135510
-7.24792007949459
-7.00150548193744
-7.26378497202466
-8.17227941165580
-6.79327300675054
-7.46775447661195
-8.12405145341584
-6.87523973221370
-6.85066605006318
-6.78363021673951
-6.96870005331866
-7.08413619867255
-6.85066605006318
-7.28004253129710
-6.86253068149282
-6.87523973221370
-7.04194343597333
-6.79057468022685
-6.82026190692975
-8.60824808056024
-6.86253068149282
-7.38445916965013
-6.79282640477893
-6.81192731126637
-6.88190924467607
-6.86253068149282
-9.14541857153334
-7.24792007949459
-10.2982709695354
-6.82951379346412
-7.16030271047587
-6.86253068149282
-7.38667264904197
-7.18813942050943
-7.18813942050943
-6.81192731126637
-6.81777278564261
-8.46138861096819
-7.28004253129710
-6.78808559430264
-8.39582533323326
-6.78861251441962
-6.85649233087722
-6.54762446849368
-6.94285498167471
-6.82951379346412
-6.80454523988611
-9.49827080381260
-7.27115093619755
-7.03890597291369
-6.81129909731341
-6.82951379346412
-7.32649725441034
-7.00150548193744
-6.79815994721955
-8.03476403972253
-6.82026190692975
-7.21731725914818
-7.51184342471412
-6.83965544931966
-6.79815994721955
-6.82477507653787
-6.82951379346412
-9.14541857153334
-6.86878006154420
-6.80454523988611
-6.97851143365350
-6.79057468022685
-6.96870005331866
-6.88878843020655
-6.94147264296065
-6.28028276404572
-6.91850238733253
-7.48948022578290
-6.89889026675569
-6.58168910546186
-6.79815994721955
-10.4848195938143
-6.82951379346412
-6.92634221696727
-7.11837693996170
-6.82951379346412
-6.78861251441962
-6.87701413184980
-7.77899430036958
-6.87523973221370
-6.94147264296065
-8.78239928791748
-6.81192731126637
-6.94147264296065
-10.0414389282035
-6.96023870852701
-7.24437609967946
-7.55861073844485
-7.31379168008123
-6.78628222498351
-6.85066605006318
-8.77294685247641
-9.44423650782884
-8.07828835443244
-6.79282640477893
-6.83965544931966
-7.77899430036958
-6.79282640477893
-6.78560202525350
-6.83447484851785
-7.00150548193744
-6.84505319434275
-6.82477507653787
-6.78495817724147
-7.38667264904197
-7.77899430036958
-6.79815994721955
-6.91850238733253
-10.4848195938143
-6.78408311243943
-6.84505319434275
-6.88190924467607
-7.51184342471412
-7.89754730479572
-6.85649233087722
-7.04194343597333
-7.29670654092743
-6.96870005331866
-7.21731725914818
-7.00150548193744
-7.34928897424169
-6.82026190692975
-6.91068637361568
-7.24437609967946
-7.71809388838837
-6.85649233087722
-8.15711594353453
-6.93449069976008
-6.89889026675569
-8.46138861096819
-8.22323467401478
-6.91068637361568
-6.78408311243943
-8.88315684522141
-6.81192731126637
-6.78628222498351
-7.34928897424169
-7.95367217983848
-7.33131359435519
-7.18813942050943
-7.60834085132042
-6.85066605006318
-7.66136901559036
-7.40612038213760
-7.85220865602406
-6.86878006154420
-6.86253068149282
-11.2951376301749
-6.82026190692975
-6.94285498167471
-6.92634221696727
-6.96004375756659
-7.04982464300557
-6.84346288007946
-6.82026190692975
-7.29851425717103
-11.2951376301749
-6.80811467328574
-6.97851143365350
-7.14260876152746
-6.82951379346412
-6.92634221696727
-7.04982464300557
-6.90317649730481
-6.82026190692975
-6.79327300675054
-7.72622200395054
-6.81777278564261
-7.08413619867255
-6.78628222498351
-7.71809388838837
-6.85066605006318
-8.07828835443244
-9.92538846363748
-11.2951376301749
-7.01781653126211
-6.78560202525350
-8.39582533323326
-9.30677817478809
-8.42118675270463
-6.91068637361568
-7.24792007949459
-6.83965544931966
-6.88878843020655
-7.04824395887338
-9.73405582555954
-8.33461058704966
-5.95056328578595
-7.68924154745196
-7.91578304780375
-6.76039910343378
-6.91840790243921
-6.85649233087722
-9.73405582555954
-7.03890597291369
-7.21731725914818
-7.31379168008123
-6.79535779660413
-8.78239928791748
-6.78363021673951
-6.78861251441962
-9.27065912151224
-6.94285498167471
-6.85459946488542
-6.91068637361568
-6.79040274797580
-6.78363021673951
-6.82951379346412
-6.85066605006318
-6.83965544931966
-6.79282640477893
-7.16257685749800
-6.78861251441962
-6.78628222498351
-7.03890597291369
-6.96926266127748
-7.02823812868140
-6.94285498167471
-7.61279369869100
-6.79282640477893
-7.66136901559036
-7.42610068490892
-6.78495817724147
-7.24792007949459
-6.85066605006318
-7.12090182948421
-6.79057468022685
-7.01781653126211
-7.44447685084895
-6.96023870852701
-7.16030271047587
-7.04194343597333
-7.16030271047587
-7.00344015635880
-6.78560202525350
-6.87523973221370
-6.99769526652958
-7.42610068490892
-6.88199704135510
-9.27065912151224
-6.90317649730481
-6.78495817724147
-7.12090182948421
-7.10836343923942
-6.89889026675569
-7.87948224357381
-7.63441941952388
-6.79815994721955
-7.24792007949459
-7.21731725914818
-7.31379168008123
-7.13373273338235
-6.78495817724147
-8.39582533323326
-6.80454523988611
-7.84465199059379
-6.83965544931966
-6.95143694182201
-7.31379168008123
-6.89587739181703
-6.78363021673951
-6.80122483470406
-7.00150548193744
-6.85649233087722
-7.28004253129710
-7.46775447661195
-7.51184342471412
-7.46775447661195
-6.28028276404572
-6.86878006154420
-7.51184342471412
-7.18813942050943
-6.91068637361568
-7.46775447661195
-6.91068637361568
-7.71809388838837
-7.28004253129710
-6.82520856937718
-6.78357570781427
-6.81192731126637
-8.28108186241784
-6.82951379346412
-6.79815994721955
-6.80086007179923
-6.82026190692975
-6.78560202525350
-6.91068637361568
-7.21731725914818
-6.78560202525350
-8.39582533323326
-7.23243490150536
-6.81597794010885
-6.97851143365350
-8.17227941165580
-6.96870005331866
-6.97851143365350
-8.03476403972253
-7.04194343597333
-6.80454523988611
-7.28004253129710
-7.04194343597333
-7.71809388838837
-8.78239928791748
-6.79282640477893
-7.66136901559036
-8.53193469055622
-6.78495817724147
-9.27065912151224
-6.82477507653787
-6.82951379346412
-7.21731725914818
-6.83965544931966
-6.83372432543257
-6.91850238733253
-6.88878843020655
-7.00150548193744
-8.03476403972253
-6.78628222498351
-6.99769526652958
-6.80454523988611
-6.91068637361568
-6.07633065059287
-6.83965544931966
-7.99328238956265
-7.84465199059379
-6.81777278564261
-6.82026190692975
-7.77899430036958
-6.88878843020655
-6.85459946488542
-6.83372432543257
-6.80086007179923
-6.79815994721955
-6.87701413184980
-7.10836343923942
-6.66903103774085
-6.78560202525350
-7.09346768497995
-6.78495817724147
-7.28004253129710
-6.28028276404572
-6.83965544931966
-6.86878006154420
-6.83447484851785
-6.78560202525350
-6.86878006154420
-7.04194343597333
-7.84465199059379
-6.91850238733253
-6.88878843020655
-7.28004253129710
-7.09346768497995
-7.26378497202466
-6.58168910546186
-6.78861251441962
-6.78408311243943
-8.39582533323326
-6.79327300675054
-7.60834085132042
-6.82477507653787
-6.79535779660413
-6.78560202525350
-6.89889026675569
-6.87523973221370
-7.00763690484012
-6.96870005331866
-7.55861073844485
-6.78861251441962
-7.91578304780375
-6.81192731126637
-6.78628222498351
-6.81192731126637
-7.61279369869100
-7.74798852272109
-6.85459946488542
-6.82026190692975
-7.89754730479572
-6.98157363911521
-6.78363021673951
-6.80086007179923
-6.82951379346412
-6.81777278564261
-7.94480705454417
-7.00150548193744
-7.87948224357381
-6.68694618125661
-6.79535779660413
-6.82026190692975
-6.91068637361568
-6.85066605006318
-6.79815994721955
-6.82026190692975
-6.81192731126637
-6.78861251441962
-6.96023870852701
-6.79282640477893
-6.79674145541300
-6.78389842594683
-6.96870005331866
-6.86253068149282
-7.42610068490892
-8.69131504453712
-6.78628222498351
-6.96870005331866
-8.21732591377876
-6.85066605006318
-6.79815994721955
-6.96023870852701
-6.88878843020655
-7.08413619867255
-6.82026190692975
-7.26392075994399
-7.99328238956265
-6.96870005331866
-6.85066605006318
-6.89889026675569
-7.03890597291369
-6.78457949284989
-6.89733416141135
-6.82477507653787
-6.85066605006318
-6.91068637361568
-6.81597794010885
-7.66136901559036
-6.85066605006318
-6.82026190692975
-7.66136901559036
-10.2982709695354
-7.77899430036958
-6.82520856937718
-9.49827080381260
-6.79815994721955
-11.2951376301749
-6.88878843020655
-6.28028276404572
-7.81118732304207
-7.63441941952388
-6.95143694182201
-7.46775447661195
-6.81129909731341
-10.9036411996833
-7.51184342471412
-9.44423650782884
-6.85066605006318
-7.01781653126211
-8.67342332291070
-6.88190924467607
-6.79327300675054
-6.80454523988611
-9.12348402892697
-6.18943365881089
-6.78861251441962
-7.48948022578290
-7.08413619867255
-6.80454523988611
-6.83965544931966
-6.94285498167471
-6.78389842594683
-7.61279369869100
-9.12348402892697
-6.85066605006318
-8.04584122575548
-7.81118732304207
-6.91068637361568
-6.97851143365350
-7.09346768497995
-7.38667264904197
-6.91850238733253
-7.53487557510568
-7.04194343597333
-7.99328238956265
-6.91068637361568
-6.88190924467607
-6.85066605006318
-7.27115093619755
-7.31379168008123
-8.53193469055622
-9.44423650782884
-6.78363021673951
-6.88190924467607
-12.7114690685255
-6.79282640477893
-7.04194343597333
-7.13373273338235
-7.77899430036958
-8.15711594353453
-8.03476403972253
-7.23243490150536
-6.89733416141135
-6.79815994721955
-7.80863226874088
-6.82951379346412
-6.96023870852701
-8.88292862236880
-6.85696528617728
-6.96870005331866
-6.84505319434275
-6.88878843020655
-8.53193469055622
-6.78808559430264
-6.87701413184980
-6.07633065059287
-6.81192731126637
-6.39781659303324
-7.26378497202466
-6.93449069976008
-6.78628222498351
-8.42118675270463
-6.66903103774085
-6.78560202525350
-7.38667264904197
-7.21731725914818
-6.79815994721955
-7.16257685749800
-6.07633065059287
-6.88199704135510
-7.55861073844485
-6.96870005331866
-7.99328238956265
-6.80568914775621
-8.27722428498497
-6.79833262863202
-6.83965544931966
-8.27722428498497
-6.85066605006318
-6.87523973221370
-6.82026190692975
-8.53193469055622
-6.74174846722210
-7.16030271047587
-6.78389842594683
-7.74798852272109
-6.10281736177740
-8.27722428498497
-6.78363021673951
-7.42610068490892
-6.94285498167471
-6.79815994721955
-7.54292094942417
-8.78239928791748
-7.42610068490892
-6.97851143365350
-8.67342332291070
-7.00150548193744
-6.92634221696727
-9.92538846363748
-7.04194343597333
-9.65556739672937
-7.36773564214208
-6.95143694182201
-7.84465199059379
-7.80863226874088
-7.29851425717103
-6.78861251441962
-8.27722428498497
-6.78408311243943
-6.80454523988611
-7.06099903276382
-6.96870005331866
-6.86253068149282
-6.96926266127748
-6.88199704135510
-6.82026190692975
-6.80086007179923
-6.87523973221370
-6.96023870852701
-6.78495817724147
-7.28004253129710
-9.12348402892697
-6.91068637361568
-6.53074134782612
-6.79535779660413
-6.79040274797580
-6.78357570781427
-6.78861251441962
-8.88315684522141
-6.83965544931966
-8.22323467401478
-7.38667264904197
-6.78861251441962
-8.58250354525453
-6.85459946488542
-6.81763545784261
-6.81597794010885
-6.85066605006318
-6.78389842594683
-9.30677817478809
-8.33461058704966
-7.31379168008123
-6.87701413184980
-6.81777278564261
-6.86253068149282
-7.12090182948421
-7.04194343597333
-7.01781653126211
-6.79535779660413
-7.24792007949459
-7.21731725914818
-8.27722428498497
-7.06099903276382
-6.99769526652958
-7.00150548193744
-11.2951376301749
-6.96023870852701
-7.09458516298142
-6.79040274797580
-6.82026190692975
-7.01781653126211
-7.77899430036958
-6.88878843020655
-6.94147264296065
-7.20255569406237
-6.78389842594683
-8.27722428498497
-7.68924154745196
-6.79674145541300
-6.83447484851785
-8.53193469055622
-8.39582533323326
-6.79815994721955
-6.79040274797580
-7.38667264904197
-6.80811467328574
-6.82951379346412
-6.79815994721955
-6.39781659303324
-7.58308581325959
-7.95367217983848
-7.55861073844485
-6.78628222498351
-6.91840790243921
-6.87523973221370
-7.68924154745196
-6.91850238733253
-6.96926266127748
-7.23243490150536
-7.14260876152746
-7.11837693996170
-7.06099903276382
-6.81129909731341
-7.77899430036958
-6.85066605006318
-6.79327300675054
-6.85649233087722
-6.79057468022685
-7.95367217983848
-7.02565832848658
-6.81597794010885
-7.85220865602406
-9.00589573622590
-7.81118732304207
-6.94147264296065
-6.78363021673951
-7.91578304780375
-10.9036411996833
-7.91578304780375
-6.86253068149282
-8.34884818751767
-6.91068637361568
-6.89587739181703
-6.79674145541300
-6.85066605006318
-6.86253068149282
-6.81192731126637
-7.84465199059379
-10.0414389282035
-7.66136901559036
-6.80811467328574
-8.07828835443244
-7.66136901559036
-8.04584122575548
-6.78861251441962
-8.49878625275614
-7.68924154745196
-6.97851143365350
-9.44423650782884
-7.68924154745196
-7.10836343923942
-7.38667264904197
-6.90317649730481
-7.81118732304207
-6.92634221696727
-6.78861251441962
-7.55861073844485
-6.81192731126637
-7.31379168008123
-6.82026190692975
-6.78560202525350
-7.77899430036958
-7.17405828177603
-6.82477507653787
-6.82951379346412
-7.55861073844485
-7.08413619867255
-7.34928897424169
-6.79327300675054
-7.08413619867255
-6.79282640477893
-9.65556739672937
-7.31379168008123
-6.89889026675569
-6.82026190692975
-6.89733416141135
-6.70503134978050
-9.14541857153334
-7.32649725441034
-7.01781653126211
-6.81192731126637
-7.63441941952388
-7.01781653126211
-7.21816070111328
-7.01781653126211
-9.65556739672937
-6.80454523988611
-8.03476403972253
-7.55861073844485
-7.99328238956265
-6.29746563838966
-6.22707706560853
-6.34804014997334
-7.34928897424169
-7.60834085132042
-6.31446082812017
-7.17405828177603
-6.94147264296065
-8.49878625275614
-7.07243436358546
-6.91068637361568
-7.80863226874088
-8.58250354525453
-6.26286472607223
-6.97851143365350
-6.89733416141135
-6.78808559430264
-6.31446082812017
-7.18813942050943
-7.24792007949459
-9.44423650782884
-6.28028276404572
-7.34928897424169
-6.78560202525350
-9.14541857153334
-7.63441941952388
-6.28028276404572
-6.79815994721955
-6.96870005331866
-7.10836343923942
-7.01781653126211
-7.61279369869100
-7.42610068490892
-7.16030271047587
-7.60834085132042
-7.31379168008123
-8.99581737617161
-6.51394437617926
-6.83717609839862
-6.61621529341013
-7.46775447661195
-8.17227941165580
-7.33131359435519
-8.21732591377876
-6.79815994721955
-6.14878052047590
-6.83447484851785
-7.08413619867255
-6.77925721090753
-8.39582533323326
-7.08413619867255
-7.60834085132042
-7.16030271047587
-6.31446082812017
-7.14686369237150
-7.74798852272109
-10.4848195938143
-6.07633065059287
-8.33461058704966
-6.85649233087722
-7.61279369869100
-7.95367217983848
-8.99581737617161
-8.99581737617161
-6.79815994721955
-6.79815994721955
-7.01781653126211
-6.79057468022685
-7.28004253129710
-6.96023870852701
-7.16030271047587
-8.10006368897713
-7.31379168008123
-8.04584122575548
-7.66136901559036
-9.27065912151224
-7.09458516298142
-6.96870005331866
-6.74174846722210
-6.83717609839862
-6.81192731126637
-8.39582533323326
-7.02823812868140
-8.39582533323326
-6.81763545784261
-6.91850238733253
-6.89889026675569
-7.47698072870873
-6.83447484851785
-8.28108186241784
-6.78363021673951
-8.27722428498497
-8.60824808056024
-7.95367217983848
-6.18943365881089
-8.46138861096819
-6.88199704135510
-6.82520856937718
-6.83965544931966
-10.0414389282035
-7.31379168008123
-6.82026190692975
-7.61279369869100
-6.98157363911521
-6.79815994721955
-7.55861073844485
-6.91068637361568
-8.60824808056024
-6.78560202525350
-6.49722306896722
-7.08413619867255
-7.46775447661195
-7.50948994963694
-8.10006368897713
-6.39781659303324
-6.90317649730481
-7.11837693996170
-7.42610068490892
-7.34928897424169
-7.51184342471412
-8.27722428498497
-7.07243436358546
-8.34884818751767
-6.81192731126637
-7.81118732304207
-8.69131504453712
-6.78389842594683
-7.66136901559036
-12.7114690685255
-7.12090182948421
-6.78861251441962
-6.92634221696727
-6.96926266127748
-7.14686369237150
-6.79674145541300
-10.0414389282035
-7.16030271047587
-7.87948224357381
-7.46775447661195
-6.89889026675569
-6.78495817724147
-6.79815994721955
-9.44423650782884
-6.80454523988611
-6.85649233087722
-7.36773564214208
-6.85066605006318
-6.78628222498351
-6.28028276404572
-6.96870005331866
-8.17227941165580
-6.78560202525350
-7.53487557510568
-6.79815994721955
-8.39582533323326
-11.2951376301749
-7.12090182948421
-7.42610068490892
-6.83447484851785
-9.73405582555954
-6.93449069976008
-7.58308581325959
-6.96870005331866
-6.82951379346412
-7.18813942050943
-6.79833262863202
-7.46775447661195
-7.46775447661195
-7.53487557510568
-6.85649233087722
-6.78808559430264
-6.81192731126637
-6.81777278564261
-6.82026190692975
-7.71809388838837
-7.13373273338235
-6.85066605006318
-6.87523973221370
-8.22323467401478
-7.21731725914818
-7.21731725914818
-6.81597794010885
-7.84465199059379
-7.04194343597333
-6.80454523988611
-6.04568163123927
-7.33131359435519
-7.13373273338235
-6.82951379346412
-7.46775447661195
-6.82026190692975
-8.53193469055622
-6.83447484851785
-7.32649725441034
-7.91578304780375
-6.80086007179923
-7.48948022578290
-6.80086007179923
-6.44739993336310
-6.78389842594683
-7.42610068490892
-6.79815994721955
-7.94480705454417
-7.01781653126211
-6.94285498167471
-10.0414389282035
-6.97851143365350
-6.18943365881089
-7.16030271047587
-6.78363021673951
-5.95056328578595
-6.81192731126637
-8.88292862236880
-6.81777278564261
-6.86253068149282
-8.33461058704966
-8.22323467401478
-7.00763690484012
-10.4848195938143
-7.40612038213760
-7.61279369869100
-6.79815994721955
-6.80811467328574
-6.80086007179923
-7.91578304780375
-6.82026190692975
-6.86878006154420
-6.87523973221370
-7.21731725914818
-7.40612038213760
-7.10836343923942
-6.83447484851785
-6.96023870852701
-7.24437609967946
-7.99328238956265
-7.55861073844485
-8.17227941165580
-8.88292862236880
-6.78560202525350
-7.55861073844485
-6.84505319434275
-7.06099903276382
-7.81118732304207
-8.17227941165580
-6.83447484851785
-6.83965544931966
-6.81597794010885
-6.78808559430264
-6.70503134978050
-6.96023870852701
-10.2982709695354
-6.78861251441962
-6.95143694182201
-8.10006368897713
-8.03476403972253
-7.38667264904197
-7.38445916965013
-7.16030271047587
-6.29746563838966
-7.68924154745196
-8.07828835443244
-7.40612038213760
-7.57733361379033
-6.89587739181703
-8.53193469055622
-7.42610068490892
-7.44533858401408
-6.79833262863202
-10.2982709695354
-6.79833262863202
-6.80454523988611
-6.86253068149282
-6.91068637361568
-7.99328238956265
-6.91068637361568
-7.84465199059379
-7.99328238956265
-6.80454523988611
-6.66903103774085
-9.14541857153334
-6.78808559430264
-7.81118732304207
-7.66136901559036
-8.78239928791748
-6.80811467328574
-7.24792007949459
-8.39582533323326
-9.12348402892697
-9.12348402892697
-6.88190924467607
-7.81118732304207
-7.06099903276382
-7.26378497202466
-7.09346768497995
-7.72622200395054
-6.80454523988611
-6.83965544931966
-11.2951376301749
-7.77899430036958
-7.85220865602406
-6.78695089311315
-6.89587739181703
-7.13373273338235
-6.83447484851785
-6.56460380823032
-6.76039910343378
-7.99328238956265
-6.88199704135510
-7.55861073844485
-7.80863226874088
-7.18813942050943
-7.51184342471412
-7.24437609967946
-6.85649233087722
-7.20255569406237
-6.89587739181703
-7.26378497202466
-7.55861073844485
-7.10836343923942
-7.35513349301898
-6.97851143365350
-8.22323467401478
-8.42118675270463
-7.42610068490892
-6.84505319434275
-7.94480705454417
-7.71809388838837
-7.84465199059379
-6.18943365881089
-7.00150548193744
-6.90317649730481
-6.80086007179923
-7.61279369869100
-6.88878843020655
-9.27065912151224
-7.60834085132042
-7.38667264904197
-6.85696528617728
-6.36468631418899
-7.18813942050943
-6.87701413184980
-6.78495817724147
-7.16030271047587
-7.46775447661195
-7.24792007949459
-8.27722428498497
-10.4848195938143
-9.65556739672937
-9.65556739672937
-8.03476403972253
-7.68924154745196
-7.55861073844485
-10.0414389282035
-6.80454523988611
-7.68924154745196
-9.65556739672937
-6.86735217941608
-6.46396284394846
-7.28004253129710
-7.55861073844485
-7.95367217983848
-8.88292862236880
-7.84465199059379
-6.72329568980395
-6.91793735885081
-7.03890597291369
-6.38127119272304
-6.88878843020655
-8.88292862236880
-7.04194343597333
-7.24792007949459
-6.78560202525350
-7.04194343597333
-7.42610068490892
-6.79815994721955
-7.61279369869100
-8.17227941165580
-6.86878006154420
-7.31379168008123
-8.39582533323326
-7.99328238956265
-6.97851143365350
-8.15711594353453
-7.00763690484012
-8.03476403972253
-6.97851143365350
-6.78808559430264
-7.46775447661195
-6.80454523988611
-7.99328238956265
-8.28108186241784
-9.14541857153334
-7.63441941952388
-7.03890597291369
-6.94285498167471
-6.85066605006318
-7.08413619867255
-6.81192731126637
-8.12405145341584
-7.51184342471412
-8.07828835443244
-6.78861251441962
-6.81192731126637
-7.58308581325959
-6.79833262863202
-8.21732591377876
-6.80811467328574
-6.53074134782612
-6.79327300675054
-7.31379168008123
-6.86878006154420
-7.13373273338235
-7.91578304780375
-7.72622200395054
-7.38667264904197
-8.77294685247641
-7.28004253129710
-7.06099903276382
-7.81118732304207
-6.78389842594683
-9.14541857153334
-7.09458516298142
-7.42610068490892
-7.46775447661195
-6.88878843020655
-7.66136901559036
-6.80811467328574
-7.34928897424169
-7.77899430036958
-8.53193469055622
-6.82026190692975
-7.06099903276382
-6.92634221696727
-7.20255569406237
-7.58308581325959
-6.79327300675054
-7.08413619867255
-6.78457949284989
-6.18943365881089
-8.07828835443244
-9.12348402892697
-7.95367217983848
-7.10836343923942
-6.81192731126637
-7.14686369237150
-6.96023870852701
-6.78457949284989
-6.44739993336310
-7.46775447661195
-8.53193469055622
-6.96870005331866
-6.79040274797580
-7.81118732304207
-7.24437609967946
-6.94285498167471
-7.03890597291369
-6.81763545784261
-6.86878006154420
-6.86878006154420
-6.83372432543257
-6.79282640477893
-6.82951379346412
-7.80863226874088
-6.83717609839862
-10.4848195938143
-6.07633065059287
-5.95056328578595
-7.13373273338235
-6.97851143365350
-8.22323467401478
-7.03890597291369
-6.95143694182201
-8.10006368897713
-6.82026190692975
-7.68715347256692
-6.78560202525350
-7.06099903276382
-6.86253068149282
-8.33461058704966
-7.24437609967946
-6.81192731126637
-6.79815994721955
-7.04194343597333
-8.49878625275614
-6.82477507653787
-7.08413619867255
-6.88878843020655
-6.66903103774085
-7.51184342471412
-7.34928897424169
-10.2982709695354
-6.84505319434275
-6.83717609839862
-7.89754730479572
-8.46138861096819
-6.84505319434275
-6.41434187560313
-7.74798852272109
-7.66136901559036
-10.9036411996833
-8.69131504453712
-8.88315684522141
-8.34884818751767
-6.63367461274307
-7.03890597291369
-7.77899430036958
-6.96004375756659
-8.04584122575548
-6.81129909731341
-7.95367217983848
-7.60834085132042
-7.04194343597333
-7.42610068490892
-6.83447484851785
-6.98157363911521
-8.07828835443244
-6.91068637361568
-6.79815994721955
-6.83965544931966
-8.22323467401478
-6.89587739181703
-7.71809388838837
-7.21731725914818
-7.08413619867255
-8.78239928791748
-6.92634221696727
-6.90317649730481
-7.84465199059379
-6.82951379346412
-6.78408311243943
-6.78495817724147
-7.08413619867255
-8.88315684522141
-6.82477507653787
-6.78695089311315
-8.27722428498497
-6.80122483470406
-6.36468631418899
-7.31379168008123
-7.71809388838837
-6.86735217941608
-6.83965544931966
-6.94147264296065
-7.91578304780375
-6.91850238733253
-8.27722428498497
-6.89587739181703
-8.53193469055622
-7.21731725914818
-6.78560202525350
-6.79282640477893
-6.90317649730481
-6.96023870852701
-7.31379168008123
-7.46775447661195
-7.28004253129710
-6.78560202525350
-7.42610068490892
-7.87948224357381
-7.28004253129710
-7.61279369869100
-6.79057468022685
-7.03890597291369
-7.99328238956265
-6.96870005331866
-6.78560202525350
-6.83965544931966
-7.07243436358546
-6.97851143365350
-6.78357570781427
-6.90317649730481
-6.89889026675569
-6.80086007179923
-8.03476403972253
-6.78560202525350
-6.97851143365350
-9.14541857153334
-6.82951379346412
-6.91850238733253
-6.85649233087722
-6.78363021673951
-6.94285498167471
-6.82026190692975
-6.80454523988611
-6.78495817724147
-7.08413619867255
-6.85649233087722
-6.82477507653787
-6.78628222498351
-8.88292862236880
-6.91068637361568
-7.32649725441034
-7.31379168008123
-7.89754730479572
-8.69131504453712
-6.78363021673951
-6.84505319434275
-6.91850238733253
-7.63441941952388
-7.00150548193744
-7.91578304780375
-6.79282640477893
-7.26378497202466
-7.31379168008123
-6.79057468022685
-6.80454523988611
-6.89889026675569
-7.13373273338235
-6.79040274797580
-7.10836343923942
-7.28004253129710
-6.78495817724147
-7.02823812868140
-6.91068637361568
-8.34884818751767
-7.42610068490892
-7.34928897424169
-6.81597794010885
-6.79535779660413
-6.96870005331866
-6.80568914775621
-6.81129909731341
-6.86253068149282
-6.85066605006318
-6.79327300675054
-6.79040274797580
-6.80811467328574
-6.78560202525350
-7.06099903276382
-6.78861251441962
-7.13373273338235
-8.77294685247641
-6.91850238733253
-6.88199704135510
-6.85459946488542
-6.79282640477893
-7.10836343923942
-6.85649233087722
-6.86878006154420
-7.66136901559036
-6.81777278564261
-7.91578304780375
-6.78808559430264
-6.78389842594683
-6.79282640477893
-8.33461058704966
-7.08413619867255
-7.03890597291369
-7.48948022578290
-7.38667264904197
-8.69131504453712
-6.78861251441962
-6.81597794010885
-6.84346288007946
-7.16030271047587
-6.96870005331866
-7.77899430036958
-7.71809388838837
-6.85066605006318
-7.01781653126211
-6.80454523988611
-6.80454523988611
-6.78389842594683
-7.57733361379033
-6.79674145541300
-9.49827080381260
-7.28004253129710
-6.83965544931966
-7.81118732304207
-7.74798852272109
-6.94285498167471
-7.02823812868140
-8.17227941165580
-6.92634221696727
-6.88199704135510
-6.78808559430264
-6.84346288007946
-7.42610068490892
-6.82026190692975
-6.80454523988611
-6.78389842594683
-6.83447484851785
-6.79327300675054
-6.78560202525350
-7.08413619867255
-7.12090182948421
-6.82026190692975
-6.88199704135510
-6.91850238733253
-6.82477507653787
-6.79282640477893
-6.97851143365350
-6.82026190692975
-6.78357570781427
-6.78808559430264
-10.9036411996833
-7.17405828177603
-6.82477507653787
-6.80568914775621
-8.21732591377876
-9.44423650782884
-7.34928897424169
-7.48948022578290
-7.41451340606435
-6.85066605006318
-6.80568914775621
-6.85649233087722
-6.96870005331866
-9.30677817478809
-6.96870005331866
-7.84465199059379
-6.80086007179923
-7.08413619867255
-6.80454523988611
-6.80454523988611
-6.78628222498351
-8.39582533323326
-6.78408311243943
-8.88292862236880
-7.28004253129710
-6.78628222498351
-7.42610068490892
-7.06099903276382
-6.89587739181703
-7.31379168008123
-8.07828835443244
-7.71809388838837
-6.78861251441962
-6.88199704135510
-6.78808559430264
-6.81129909731341
-7.33131359435519
-6.94285498167471
-6.80454523988611
-6.78808559430264
-6.91068637361568
-7.01781653126211
-6.79815994721955
-12.7114690685255
-7.16030271047587
-7.91578304780375
-6.80454523988611
-7.00150548193744
-7.08413619867255
-7.12090182948421
-6.79815994721955
-6.79282640477893
-6.84505319434275
-7.13373273338235
-7.81118732304207
-6.96023870852701
-7.16030271047587
-8.07828835443244
-6.86253068149282
-6.85459946488542
-7.06099903276382
-6.80568914775621
-7.58308581325959
-11.2951376301749
-6.96870005331866
-7.91578304780375
-6.90317649730481
-6.78560202525350
-6.78861251441962
-6.85066605006318
-6.83965544931966
-6.92634221696727
-6.78861251441962
-6.89587739181703
-7.13373273338235
-6.79815994721955
-6.89587739181703
-8.88315684522141
-6.96870005331866
-9.00589573622590
-6.79815994721955
-6.89587739181703
-7.61279369869100
-7.20255569406237
-7.80863226874088
-7.81118732304207
-8.77294685247641
-6.90317649730481
-8.60824808056024
-6.85459946488542
-6.85459946488542
-6.82520856937718
-6.79815994721955
-6.78628222498351
-7.21731725914818
-6.86878006154420
-7.12090182948421
-6.80454523988611
-6.79674145541300
-7.42610068490892
-6.83965544931966
-6.85649233087722
-7.44663699138149
-6.85649233087722
-6.85649233087722
-6.91850238733253
-9.14541857153334
-6.84505319434275
-6.91840790243921
-7.10836343923942
-6.96870005331866
-7.08413619867255
-7.11837693996170
-6.79674145541300
-6.79815994721955
-6.87523973221370
-6.80454523988611
-6.97851143365350
-8.88315684522141
-7.99328238956265
-9.12348402892697
-6.82951379346412
-7.10836343923942
-6.96870005331866
-6.82951379346412
-6.78861251441962
-6.91068637361568
-6.86878006154420
-6.78861251441962
-6.91850238733253
-7.12090182948421
-6.80454523988611
-6.88190924467607
-6.96023870852701
-7.66136901559036
-6.80086007179923
-7.16030271047587
-6.86253068149282
-6.39781659303324
-7.51184342471412
-6.79535779660413
-6.80811467328574
-6.79327300675054
-6.86878006154420
-6.78560202525350
-6.86253068149282
-7.16030271047587
-6.88190924467607
-6.82026190692975
-8.07828835443244
-7.94480705454417
-7.14260876152746
-6.89733416141135
-10.2982709695354
-6.86878006154420
-6.96870005331866
-6.91850238733253
-7.66136901559036
-7.74798852272109
[truncated: 36,972 more chars]
