# Supplementary material for: Likelihood ratio data to report the validation of a forensic fingerprint evaluation method
Source: Data Brief. 2016 Nov 18;10:75–92. doi: 10.1016/j.dib.2016.11.008 (PMC5144651; doi:10.1016/j.dib.2016.11.008)
Supplement: Supplementary file 2 — Supplementary material [file mmc1.zip › Data DIB-D-16-00247R3/7min_MM_SS.txt]

3.67218854539334
0.167902631903215
8.16498645618067
6.51323969850092
4.01855197785244
-1.52883461795968
9.63020643019490
10.7038738518736
10.7038738518736
2.78405846254817
8.74139106295569
8.02290267590997
11.6556312075121
8.45157486242974
10.0855079194990
7.05091077395328
10.8604827063903
5.35068627003261
8.45157486242974
8.02290267590997
8.30787718502059
10.5480719459261
14.3356737707313
14.6852041653797
18.3580367970927
17.2222951676714
13.6462963642652
14.6852041653797
11.6556312075121
10.0855079194990
12.9698301349066
9.33070684683828
0.974591741344534
6.91528258223636
-2.02421463830075
6.38083930106089
8.74139106295569
8.30787718502059
9.03443505775855
6.51323969850092
5.22554840971557
4.13562035247726
19.5228285750059
16.6653181586454
19.1313368547579
22.1462022421167
26.6720403435851
18.3580367970927
4.49166716776703
5.10121749796776
-2.46177269672522
-1.37673623281105
-1.48774057550510
0.254306960897584
1.74652123022171
10.3930769885479
10.3930769885479
13.3064493524475
10.5480719459261
6.91528258223636
1.74652123022171
11.8170817534442
10.5480719459261
13.4759693840717
11.4949876101493
14.6852041653797
4.49166716776703
15.3939483375072
19.1313368547579
5.35068627003261
9.03443505775855
0.0823052514780683
3.55834796504541
7.18734591423943
8.45157486242974
2.46432433287340
4.97769353478917
5.85930719699297
9.18216747801380
6.11845935188849
0.607993762567282
5.85930719699297
4.61196333666873
1.64720572411978
1.64720572411978
1.54869716658708
0.881731823796388
-1.52883461795968
1.64720572411978
-1.46018315748820
1.94757308813322
1.84664368489285
7.60149302651320
15.2155518716215
8.59607948840810
1.94757308813322
14.6852041653797
10.2388889797388
13.8174302930279
12.1424036910159
10.5480719459261
9.18216747801380
7.60149302651320
10.8604827063903
18.5501513886551
7.88162584420849
10.2388889797388
3.22166791541698
5.35068627003261
3.90229055179685
1.16273242214849
9.93293380782842
7.60149302651320
5.98847980015611
1.04946067835289
6.24924585219007
7.46263704051939
3.44531433326672
2.46432433287340
-0.169645198382038
2.35936018678692
-1.79537097415338
-2.18298661249480
4.01855197785244
0.341518238461175
-0.430387415092800
0.167902631903215
1.35410089722934
-2.62657270110932
-0.986845248260337
18.1667291540994
13.9893711703598
21.5287040903990
6.91528258223636
11.8170817534442
7.46263704051939
4.13562035247726
5.60338283637434
6.38083930106089
2.78405846254817
0.881731823796388
2.25520298926966
-0.881921325224358
8.74139106295569
3.90229055179685
1.06825860746190
-0.821254683034311
-2.93438509850854
4.97769353478917
6.11845935188849
8.02290267590997
8.88750958607251
13.4759693840717
9.33070684683828
15.9339794265797
12.8027309489900
24.4724971715787
18.5501513886551
4.97769353478917
4.73306645413965
7.18734591423943
10.0855079194990
10.3930769885479
8.59607948840810
9.48005316423198
9.03443505775855
13.9893711703598
14.6852041653797
16.1156036867422
12.6364387116427
8.59607948840810
11.6556312075121
12.8027309489900
5.73094154239904
6.11845935188849
11.3351509613557
10.7038738518736
11.8170817534442
14.6852041653797
10.7038738518736
4.61196333666873
-0.494281851559736
-3.15971890951367
4.37217794743455
11.9793392479454
4.63611940427738
6.40725482466335
5.35068627003261
-0.136471418323353
0.341518238461175
8.88750958607251
10.2388889797388
10.0855079194990
-0.333577422109331
14.3356737707313
8.02290267590997
3.78683607431048
3.67218854539334
2.74100763200220
-0.301049200906024
3.44531433326672
6.24924585219007
6.78046133908866
14.8611797855578
5.55258529956384
4.37217794743455
1.80649786919609
-0.494281851559736
4.01855197785244
-1.24938708465843
7.05091077395328
9.48005316423198
4.01855197785244
5.22554840971557
-0.0864686636645579
22.1462022421167
17.5976479165350
19.3266792405973
29.4180093611302
21.3244852702982
25.1238871632038
17.9762284596754
16.1156036867422
9.78116664472705
6.24924585219007
11.8170817534442
10.7038738518736
7.46263704051939
13.1377362693924
9.78116664472705
12.3062750826556
6.78046133908866
10.0855079194990
12.9698301349066
9.00498540753580
8.91683012452418
16.4812730527751
16.8501702130848
5.35068627003261
7.18734591423943
12.8027309489900
7.05091077395328
13.3064493524475
11.0178985094762
4.08869616879902
3.31073914724365
8.74139106295569
2.46432433287340
2.57009542752910
3.11105512934594
13.3064493524475
3.67218854539334
3.00124929184413
5.73094154239904
10.3930769885479
7.88162584420849
6.91528258223636
13.9893711703598
4.25349567567129
6.11845935188849
17.9762284596754
20.7166705014111
3.00124929184413
2.78405846254817
3.44531433326672
0.341518238461175
-3.83913485437852
11.4949876101493
12.3062750826556
12.9698301349066
14.3356737707313
14.5100354937709
12.3062750826556
6.78046133908866
5.60338283637434
-1.52883461795968
-1.03132847470565
0.698432834407761
2.04930943994281
4.13562035247726
1.84664368489285
6.38083930106089
10.5480719459261
2.25520298926966
8.88750958607251
9.48005316423198
8.59607948840810
2.15185274032163
2.25520298926966
1.16273242214849
5.10121749796776
2.04930943994281
4.73306645413965
19.1313368547579
23.1915047996975
19.1313368547579
20.7166705014111
17.5976479165350
11.0178985094762
9.18216747801380
13.6462963642652
14.3356737707313
0.607993762567282
3.11105512934594
6.38083930106089
8.45157486242974
7.05091077395328
-0.957028374249617
-2.40522546479207
3.11105512934594
3.33308765005724
6.78046133908866
14.1621189962610
17.2222951676714
21.5287040903990
11.3351509613557
5.47663107891886
9.93293380782842
5.22554840971557
3.78683607431048
4.85497652017980
1.74652123022171
3.55834796504541
7.74115596107624
11.1761212611314
6.11845935188849
5.47663107891886
7.46263704051939
4.01855197785244
8.59607948840810
6.78046133908866
8.30787718502059
6.78046133908866
0.254306960897584
-0.169645198382038
-2.23074207757730
0.185118941816552
4.61196333666873
13.1377362693924
27.5744521723259
9.63020643019490
6.64644704451018
5.73094154239904
3.78683607431048
5.85930719699297
9.18216747801380
6.38083930106089
5.47663107891886
5.10121749796776
4.97769353478917
3.11105512934594
6.11845935188849
7.88162584420849
10.5480719459261
11.6556312075121
4.25349567567129
-2.62657270110932
-3.73082919494770
-4.40489669525296
-3.71747407174912
-2.98286284474947
0.826403208580727
4.97769353478917
3.44531433326672
6.11845935188849
3.11105512934594
3.44531433326672
2.78405846254817
0.554117654776220
2.04930943994281
10.2388889797388
11.9793392479454
11.4949876101493
13.4759693840717
7.46263704051939
-0.169645198382038
-2.40522546479207
-3.61319521005667
1.84664368489285
-0.912060978662768
-1.39072474844750
-0.957028374249617
-0.912060978662768
6.78046133908866
7.74115596107624
8.88750958607251
5.85930719699297
2.15185274032163
2.35936018678692
14.8611797855578
9.18216747801380
13.1377362693924
6.64644704451018
8.30787718502059
3.44531433326672
-3.53964122608227
-2.73240462785262
7.74115596107624
-0.0361754075208429
6.91528258223636
14.3356737707313
4.13562035247726
1.45099555762360
3.55834796504541
2.67667347075402
1.64720572411978
3.55834796504541
13.6462963642652
12.4709534228645
18.3580367970927
9.63020643019490
7.05091077395328
5.85930719699297
0.254306960897584
10.7038738518736
9.03443505775855
12.6364387116427
13.8174302930279
4.37217794743455
9.48005316423198
8.16498645618067
12.3062750826556
-2.11038507658800
-8.46302597237837
-9.94138066604319
-5.70182326511782
