# Supplementary material for: Likelihood ratio data to report the validation of a forensic fingerprint evaluation method
Source: Data Brief. 2016 Nov 18;10:75–92. doi: 10.1016/j.dib.2016.11.008 (PMC5144651; doi:10.1016/j.dib.2016.11.008)
Supplement: Supplementary file 2 — Supplementary material [file mmc1.zip › Data DIB-D-16-00247R3/8min_MM_DS.txt]

-5.33614834669891
-5.39061896952731
-0.354480750826683
-5.27259114955776
-3.96130765810707
-2.55558409338276
-4.91621873500190
-4.79448958241333
-4.45438005947830
-4.74890970037283
-5.15902375057258
-5.11441559689636
-4.43325153140194
-5.27259114955776
-5.25220722570987
-3.78309427737165
-4.91121352104940
-5.12199654438104
-3.69948914641865
-5.30083536051523
-5.37136389025822
-4.83839756394953
-5.20166694990823
-5.38983011784136
-5.15902375057258
-2.29412577978252
-5.33614834669891
-5.01083709052215
-3.82862725175724
-4.78325135257548
-5.07494345275016
-4.08811028924645
-5.33120586091725
-5.26751805282953
-4.00422828795469
-5.24618072810143
-2.37000371013897
-5.33614834669891
-4.20903514517539
-5.20166694990823
-5.39321510544643
-3.87350714000834
-4.50276563773485
-5.33085062652268
-4.73725349540891
-4.24028908249867
-4.50276563773485
-5.27259114955776
-5.23199588817152
-5.27006766291634
-3.92650093221213
-5.39310527242906
-4.13718556464328
-1.88710801034896
-5.20481739923877
-4.91621873500190
-4.66512189621347
-5.32718819584496
-5.30730863573356
-4.32408222589389
-4.54987116716778
-5.39272943845592
-5.39069104607113
-3.96994403096735
-5.39069104607113
-5.38983011784136
-5.27755975250447
-4.20903514517539
-5.36172777531636
-1.45498560990546
-4.77759305248849
-4.83839756394953
-5.39272943845592
-5.24618072810143
-5.38983011784136
-5.37619444299830
-5.16872566710696
-5.28481673108419
-5.17552291123025
-5.38562977328236
-5.21715796210712
-5.13684495800585
-5.38362360722397
-5.38431845268882
-4.60213865122550
-5.38740082833233
-5.09104579175319
-4.83839756394953
-5.20166694990823
-5.28952409957710
-5.35803006373156
-5.18552285157484
-5.31190025295904
-4.98354876857202
-5.37344861756404
-5.39160632121589
-5.23199588817152
-3.69006907019698
-5.21715796210712
-5.31190025295904
-5.34789912433749
-5.11516725228197
-5.16182392920215
-4.71362760413650
-5.38624624841107
-5.39316800688024
-5.39160632121589
-5.37344861756404
-4.46833512763564
-5.38498717470828
-5.33648813611981
-5.37344861756404
-4.83300049831634
-5.35092429567698
-5.18552285157484
-4.66512189621347
-5.18552285157484
-5.07900822266898
-4.30154303176702
-5.37344861756404
-4.51635497765687
-5.05422775147531
-5.31757495885650
-4.60213865122550
-5.11441559689636
-4.33897773808490
-5.32718819584496
-5.31149353531887
-3.73690821685156
-5.32755372688864
-3.73690821685156
-5.38058299091081
-5.13020406017158
-2.90911153423903
-5.37344861756404
-5.34445541141838
-5.38694986323469
-5.29183859865549
-5.34789912433749
-5.05422775147531
-5.06341098592627
-5.37344861756404
-5.30126781977819
-5.05422775147531
-4.69563388950571
-5.36804087345915
-4.46833512763564
-5.38431845268882
-4.97424367369228
-5.28998230046285
-5.39319946956147
-5.03285896406598
-4.70165791782802
-5.32903247290651
-5.35666115701140
-5.27006766291634
-5.03285896406598
-5.39301641453252
-5.05084026946276
-5.39301641453252
-5.30730863573356
-3.14259163783757
-5.36545808876981
-5.39272943845592
-5.29229165121668
-3.89127623119113
-5.33120586091725
-5.07166084634171
-5.38575333307178
-4.20903514517539
-5.39069104607113
-5.33954954292284
-5.38740082833233
-4.24803725821605
-5.38431845268882
-5.35911028245383
-5.32755372688864
-5.11441559689636
-5.34789912433749
-5.32149862398802
-4.83300049831634
-5.33614834669891
-2.67603891820616
-5.30730863573356
-3.18575786625402
-4.16937994600023
-4.93597835635810
-4.83300049831634
-5.34912616890550
-5.31757495885650
-5.08304686914243
-4.76046141155524
-5.11441559689636
-5.38740082833233
-1.81910887293679
-5.34759537318851
-3.97855428038225
-4.93107763618712
-3.49618162223372
-4.50276563773485
-5.18552285157484
-4.10457320816024
-3.67115054741749
-3.52593088728539
-3.39531938144512
-5.24618072810143
-4.96483408503101
-3.73690821685156
-5.13317203976772
-3.69006907019698
-5.39136510732645
-5.19205886124433
-4.77759305248849
-5.27804369501302
-4.40471443239815
-5.25220722570987
-5.29638922647612
-4.91621873500190
-1.39739923963940
-3.76469822349975
-1.52638079521700
-4.54987116716778
-5.09500606789050
-4.18532039600643
-4.28638628512221
-4.89093143078560
-5.32718819584496
-4.63395681678673
-4.89093143078560
-5.28481673108419
-3.73690821685156
-4.20903514517539
-4.54322017615636
-4.60213865122550
-5.39213393844804
-4.66512189621347
-3.78309427737165
-4.08811028924645
-5.38939650683031
-4.32408222589389
-5.27259114955776
-4.80562331846966
-1.77799590914493
-4.02121367577608
-4.08811028924645
-5.28000486880975
-3.91773394212495
-5.15127539650459
-4.37575935826828
-4.50276563773485
-4.25575931048804
-4.69563388950571
-5.11441559689636
-4.50276563773485
-4.50276563773485
-5.33614834669891
-4.78325135257548
-5.31557394112267
-4.46833512763564
-5.11058593798595
-4.88063364498143
-4.98816213084383
-4.60213865122550
-4.53654306169956
-3.41570081716588
-3.67115054741749
-5.23199588817152
-4.96483408503101
-1.84638689823779
-2.85182300943255
-4.48218570201146
-4.28638628512221
-4.96483408503101
-3.59443151848433
-4.32408222589389
-4.12907166069059
-2.94317116777836
-4.26345523931465
-5.11441559689636
-3.91773394212495
-5.38138233015717
-3.29184479611856
-3.39531938144512
-4.85443202017684
-5.09104579175319
-3.75546101139573
-4.60213865122550
-4.20903514517539
-4.86499104043481
-5.00184547698696
-4.63395681678673
-5.39193467480024
-4.32408222589389
-4.38303731196882
-4.70765582270495
-4.60213865122550
-3.73690821685156
-5.25705837802852
-1.35393516576336
-4.81115100132975
-3.69006907019698
-4.85443202017684
-3.78309427737165
-4.53654306169956
-5.35239769617865
-4.00422828795469
-4.12907166069059
-4.42615644181906
-5.01083709052215
-0.0247513868887723
-5.03285896406598
-4.84376850613735
-3.18575786625402
-5.31354679994347
-4.46833512763564
-3.16422699893655
-4.67740506386651
-4.24803725821605
-3.29184479611856
-4.33154304371208
-4.95532000258823
-4.41188789231717
-4.36845528112236
-3.91773394212495
-4.50276563773485
-5.16182392920215
-2.49437705176932
-3.69006907019698
-4.32408222589389
-4.20903514517539
-4.91621873500190
-4.39028914222397
-5.15127539650459
-3.45615020726284
-4.98354876857202
-4.46833512763564
-4.75469861768672
-0.515426915988676
-4.39751484903375
-1.98120961802005
-5.27755975250447
-0.579073925582843
-5.31190025295904
-3.54563311342627
-5.26494231929735
-4.66512189621347
-4.87544556691127
-4.46833512763564
-4.08811028924645
-5.16872566710696
-4.27876872663174
-2.67603891820616
-4.56966739952978
-5.15833387508167
-3.96130765810707
-4.83839756394953
-5.28481673108419
-5.30941414724891
-3.93524179885394
-4.56966739952978
-4.98816213084383
-4.28638628512221
-4.78325135257548
-5.11441559689636
-4.08811028924645
-5.20166694990823
-5.39299582123428
-5.25971248189684
-4.66512189621347
-5.39319946956147
-1.54058146194317
-4.36112508053106
-3.91773394212495
-4.83839756394953
-5.08705939217050
-5.29638922647612
-1.56890442505936
-4.27112504469589
5.68864441419106
-4.65273423477891
-3.21785824138987
-5.38431845268882
-4.00422828795469
-5.03285896406598
-4.23251478333592
-1.05816628081911
-3.22850611954439
-4.96483408503101
-5.09500606789050
-4.66512189621347
-4.12907166069059
-5.35911028245383
-5.00635434547724
-5.18552285157484
-5.18552285157484
-5.31757495885650
-5.38983011784136
-5.39218027336907
-5.24339600700621
-4.93107763618712
-3.54563311342627
-5.37619444299830
-5.25971248189684
2.37319307116011
-3.05500525562645
-4.32408222589389
-5.38058299091081
-2.71166595846827
-1.49790109142852
-5.11441559689636
-4.95052377619877
-3.43597775910512
-4.68958373773802
-3.88240474732242
-2.17854555168473
-2.24301802397063
-4.32408222589389
-5.13317203976772
-0.515426915988676
-4.89093143078560
-2.93184408004397
-3.73690821685156
-4.91621873500190
-3.70888309919495
-4.12907166069059
-2.11341999326433
-5.12947299808421
-5.39315771023112
-4.63395681678673
-5.37619444299830
-5.07494345275016
0.315427355201033
-2.97699569030927
-4.56966739952978
-5.28242386166966
-4.00422828795469
-5.33085062652268
-4.94570142636392
-2.24301802397063
-4.00422828795469
-5.05422775147531
-5.30730863573356
-5.03285896406598
-3.32316146789302
-1.98120961802005
-5.03718496843860
-3.91773394212495
-4.92119782550902
-3.53579506207852
-4.81115100132975
-5.36804087345915
1.68416241220314
-4.66512189621347
-3.59443151848433
-4.87544556691127
-5.06673554257636
-2.17854555168473
-0.736362808391673
-5.16872566710696
-5.38575333307178
-5.28481673108419
-5.10673015563016
-5.00635434547724
-5.33614834669891
-4.00422828795469
-5.05422775147531
-4.24803725821605
-2.61613804886171
-4.82212799671381
-5.30730863573356
-5.00635434547724
-5.21715796210712
-5.31757495885650
-5.33475350116433
-5.31757495885650
-2.46971137100629
-3.62339708017461
-0.579073925582843
-4.89093143078560
-1.77799590914493
-2.90911153423903
-4.86499104043481
-4.16937994600023
-5.33614834669891
-4.51635497765687
-4.76046141155524
-4.39751484903375
-4.78325135257548
-4.94570142636392
-5.00635434547724
-5.05422775147531
-5.37802823249944
-4.58273427054420
-4.28638628512221
-1.70895183391757
-5.38290263831375
-5.23488510304826
-5.12574783295531
-5.24618072810143
-5.39235856189605
-4.97890928285484
-4.48218570201146
-5.39239974849252
-5.32531779533802
-5.23774819447962
-5.39160632121589
-5.23199588817152
-4.82757730923776
-1.35393516576336
-5.39308982745539
-5.39301641453252
-5.39272943845592
-4.86499104043481
-5.04575860684772
-4.84911332487978
-5.24618072810143
-5.37344861756404
-5.28481673108419
-4.69563388950571
-5.38740082833233
-5.27259114955776
-3.64257683740790
-5.32568847470627
-4.92615079257076
-5.39301641453252
-5.37890594208194
-4.20903514517539
-2.33218230046495
-4.12093163329252
-5.39160632121589
-3.54563311342627
-5.02412858498459
0.666055475442738
-4.56966739952978
-5.33987903569462
-3.72759263441140
-5.39301641453252
-5.37006611180577
-5.15127539650459
-4.53654306169956
-5.32342127138571
-4.78325135257548
-5.24339600700621
-4.08811028924645
-3.78309427737165
-5.23199588817152
-5.38074258897213
-4.39751484903375
-4.95532000258823
-5.39255706189868
-4.69563388950571
-5.33954954292284
-3.95264516180140
-4.63395681678673
-4.96483408503101
-4.28638628512221
-5.35911028245383
-3.82862725175724
-1.91412480119617
-5.38983011784136
-3.96130765810707
-2.12649735183917
-5.33440856341888
-4.87023136539573
-5.39218027336907
-5.00184547698696
-5.18552285157484
-5.36804087345915
-4.24803725821605
-3.64257683740790
-5.39104113842148
-5.09500606789050
-5.38575333307178
-4.46833512763564
-5.13317203976772
-5.22908054984940
-4.50276563773485
-5.38058299091081
-5.11441559689636
-5.38431845268882
-4.94085295308370
-4.91621873500190
-5.30083536051523
-4.89093143078560
-2.81713641320411
-4.06321998503541
-4.07154287655113
-4.43325153140194
-5.23199588817152
4.17978281434945
-5.23199588817152
-3.91773394212495
-5.38854873263870
-3.54563311342627
-5.39069104607113
-5.38431845268882
-5.25167179995573
-3.44607704490667
-5.09500606789050
-4.60213865122550
-5.16528785987725
-4.45438005947830
-4.93597835635810
-5.24618072810143
-4.83839756394953
-3.44607704490667
-3.91773394212495
-4.83839756394953
-5.39301641453252
-4.24803725821605
-4.82212799671381
-5.05000624088421
-5.05422775147531
-4.00422828795469
-5.31190025295904
-3.69006907019698
-2.50667070698277
-5.39160632121589
-2.40759000880456
-4.64650121889357
-5.36664927969687
-4.43325153140194
-3.91773394212495
-4.34638630901233
2.88495041159276
-5.16872566710696
-4.72549279666347
-5.39160632121589
-4.42615644181906
-5.31149353531887
-4.71362760413650
-5.29638922647612
-4.24803725821605
-3.29184479611856
-3.82862725175724
-4.86499104043481
-4.78325135257548
-5.30730863573356
-4.33154304371208
-5.36545808876981
-5.06259240232139
-5.05422775147531
-4.08811028924645
-2.21730740539241
-4.97424367369228
-4.83839756394953
-4.75469861768672
-4.44032049753944
-5.39301641453252
-3.02172932544851
-4.60213865122550
-3.49618162223372
-5.20166694990823
-4.50276563773485
-5.39160632121589
-1.42624467166319
-0.386878971422119
0.630522441401733
-3.96130765810707
-4.78325135257548
-4.50276563773485
-5.24618072810143
-3.88240474732242
1.30479850204372
-4.96483408503101
-4.24803725821605
-5.33987903569462
-3.13173477212001
-5.31557394112267
-3.96130765810707
-4.96483408503101
-3.44607704490667
-2.85182300943255
-4.46833512763564
-4.69563388950571
-4.94570142636392
-5.13317203976772
-5.14770697204797
-5.35498811731968
-4.46833512763564
-4.58922852088335
-4.08811028924645
-3.69006907019698
-4.42615644181906
-2.67603891820616
-4.08811028924645
-5.37115280895130
-2.96574697291102
-2.96574697291102
-4.96483408503101
-4.16937994600023
-4.00422828795469
-2.61613804886171
-5.11441559689636
-4.28638628512221
-4.63395681678673
-4.12093163329252
-5.35911028245383
-3.44607704490667
-0.673760736612696
-2.55558409338276
-5.11441559689636
-4.46833512763564
-4.24803725821605
-4.89093143078560
-5.38153677989394
-3.49618162223372
-1.35393516576336
-4.20903514517539
-5.38431845268882
-5.03285896406598
-3.13173477212001
-3.69006907019698
-3.39531938144512
-4.53654306169956
-4.16937994600023
-5.15127539650459
-1.49790109142852
-3.44607704490667
-4.75469861768672
-3.54563311342627
-2.43251692402139
-5.22613908808190
-4.80562331846966
-4.91621873500190
-4.75469861768672
-4.66512189621347
-1.77799590914493
-0.515426915988676
-3.82862725175724
-5.34912616890550
-4.71957326212267
-3.23912787425354
-5.13317203976772
-5.38854873263870
-1.36844931383409
-4.26345523931465
-4.32408222589389
-4.69563388950571
0.246555656530922
-4.00422828795469
-4.91621873500190
-0.594920369367933
-4.36845528112236
-4.39751484903375
-4.81665256074447
-3.73690821685156
-3.91773394212495
-5.36043209060779
-5.38498717470828
-2.96574697291102
-3.88240474732242
-3.17500549431798
-5.36664927969687
-5.37445179604888
-5.38740082833233
-4.56966739952978
-4.53654306169956
-5.09500606789050
-5.09500606789050
-5.39069104607113
-2.96574697291102
-2.96574697291102
-2.50667070698277
-3.18575786625402
-5.39301641453252
-2.54339493195084
-5.29183859865549
-5.32903247290651
-3.96130765810707
-2.17854555168473
-5.22375841186875
-5.28998230046285
-5.35911028245383
-5.29638922647612
-5.36545808876981
-4.81115100132975
-5.14049175279860
-5.39255706189868
-5.37344861756404
-5.31557394112267
-5.39160632121589
-5.39160632121589
-4.36845528112236
-5.34445541141838
-5.38893677237389
-4.16937994600023
-5.16872566710696
-5.09500606789050
-2.04764134870944
-4.46137065527966
-5.36804087345915
-5.31757495885650
-4.62130792089838
-5.21715796210712
-4.43325153140194
-5.20794172512392
-5.03285896406598
-3.66165210085967
-4.91121352104940
-4.43325153140194
-4.75469861768672
-3.87350714000834
-5.11441559689636
-4.43325153140194
-5.32718819584496
-5.28998230046285
-3.54563311342627
-5.28000486880975
-5.30730863573356
-5.39276032840328
-5.33264265669347
-5.24618072810143
-2.28138802599762
-5.38750894314807
-4.50276563773485
-4.20903514517539
-5.38740082833233
-5.01972421027582
-5.29906296280588
-4.97424367369228
-5.31757495885650
-3.96994403096735
-5.24618072810143
-4.97424367369228
-4.78325135257548
-5.38575333307178
-5.39319946956147
-5.38893677237389
-5.34445541141838
-4.99731048505130
-5.20166694990823
-5.01083709052215
-5.38230484737036
-5.39299582123428
-4.60213865122550
-4.53654306169956
-5.28718347705333
-4.91621873500190
-4.93107763618712
-5.34445541141838
-4.97424367369228
-4.45438005947830
-5.28242386166966
-5.10284824982898
-4.97424367369228
-5.24893932575127
-5.16528785987725
-4.61494428778613
-2.68794072173891
-5.01083709052215
-4.63395681678673
-4.28638628512221
-5.39319946956147
-5.35776235085449
-5.29638922647612
-4.90112472280826
-5.15127539650459
-4.51635497765687
-4.62764543056525
-3.36455130202364
-5.32718819584496
-4.00422828795469
-5.39272943845592
-4.00422828795469
-4.24803725821605
-4.87023136539573
-4.73138620775888
-5.17552291123025
-5.09500606789050
-5.38058299091081
-2.28138802599762
-5.31149353531887
-4.83839756394953
-5.38854873263870
-5.38854873263870
-4.23251478333592
-4.16937994600023
-5.24339600700621
-5.11441559689636
-2.55558409338276
-5.39160632121589
-5.18552285157484
-5.03285896406598
-3.81049243233914
-5.09500606789050
-3.70888309919495
-5.39069104607113
-5.11441559689636
-4.60213865122550
-5.05422775147531
-5.36545808876981
-5.29412697428849
-5.29638922647612
-4.46137065527966
-4.66512189621347
-4.87544556691127
-3.14259163783757
-5.37802823249944
-4.39751484903375
-3.75546101139573
-4.36112508053106
-3.71825092852587
-5.13317203976772
-3.69006907019698
-3.53579506207852
-5.07494345275016
-5.32939285562564
-3.74619767584634
-4.52983982379738
-4.51635497765687
-5.30730863573356
-5.16872566710696
-5.07494345275016
-4.66512189621347
-3.65212753085648
-5.29638922647612
-4.08811028924645
-2.78221470596725
-3.87350714000834
-5.26545200342869
-4.88063364498143
-4.24803725821605
-5.16872566710696
-3.69006907019698
-4.64650121889357
-4.83839756394953
-5.25971248189684
-5.08304686914243
-2.24301802397063
-4.86499104043481
-5.27259114955776
-4.95052377619877
-4.63395681678673
-5.37136389025822
-4.28638628512221
-5.37637978268243
-5.19528768091101
-4.43325153140194
-4.86499104043481
-3.43597775910512
-4.16937994600023
-5.05842313862104
-3.69948914641865
-5.38854873263870
-5.28481673108419
-5.19205886124433
-1.28097257372904
-5.28998230046285
-5.38431845268882
-5.37820327553445
-4.91621873500190
-4.86499104043481
-4.08811028924645
-5.13317203976772
-5.30083536051523
-3.23912787425354
-5.27259114955776
-4.83839756394953
-1.41183501737398
-5.39272943845592
-4.36112508053106
-4.66512189621347
-4.20903514517539
-2.49437705176932
-3.72759263441140
-4.72549279666347
-3.96130765810707
-5.36895329121485
-5.30730863573356
-5.01083709052215
-4.81115100132975
-5.34445541141838
-5.18221566157202
-4.94085295308370
-5.23830936185656
-3.45615020726284
-5.39218027336907
-3.29184479611856
-3.77390931215839
-5.36424077439738
-2.85182300943255
-4.58922852088335
-5.18552285157484
-4.98816213084383
-5.09500606789050
-5.36895329121485
-4.16937994600023
-5.32531779533802
-4.70765582270495
-4.98816213084383
-4.71362760413650
-5.10673015563016
-4.58922852088335
-5.33987903569462
-4.56966739952978
-4.00422828795469
-3.06604498546166
-4.22471436072779
-4.78325135257548
-4.45438005947830
-4.24028908249867
-0.982591344246816
-5.23199588817152
-3.62339708017461
-5.30517700077283
-4.12907166069059
-5.09500606789050
-5.32187960000539
-5.10284824982898
-4.11276548244907
-5.33614834669891
-4.32408222589389
-5.16872566710696
-0.906363321540027
-4.98816213084383
-5.06259240232139
-5.24618072810143
-4.90112472280826
-5.21411200655810
-4.81115100132975
-4.28638628512221
-5.38058299091081
-5.20794172512392
-3.58472408436348
-5.19528768091101
-5.39310527242906
-4.00422828795469
-5.21715796210712
-5.18552285157484
-4.17736323272602
-2.57988404591048
-4.83839756394953
-5.05924687055048
-3.64257683740790
-3.49618162223372
-3.39531938144512
-5.24058516246560
-5.30730863573356
-4.36112508053106
-5.28481673108419
-4.04649583166781
-3.61376801638990
-4.00422828795469
-5.05422775147531
-2.89770607616850
-3.82862725175724
-5.11441559689636
-5.33440856341888
-5.38431845268882
-4.10457320816024
-5.26234046231979
-5.23199588817152
-3.44607704490667
-4.39751484903375
-4.27112504469589
-4.66512189621347
-1.28097257372904
-4.95532000258823
-5.31757495885650
-5.05842313862104
-5.34603845402613
-4.78325135257548
-3.39531938144512
-4.60213865122550
-5.01083709052215
-2.85182300943255
-3.18575786625402
-5.17888234812383
-5.39315771023112
-4.75469861768672
-4.89093143078560
-4.78325135257548
-5.36198004321975
-3.91773394212495
-4.34638630901233
-2.59199483700627
-4.56966739952978
-5.37344861756404
-5.23199588817152
-5.25971248189684
-5.30730863573356
-4.24803725821605
-5.38845091447208
-5.24618072810143
-4.87544556691127
-4.27876872663174
-4.24803725821605
-5.32718819584496
-5.32568847470627
-4.63395681678673
-4.04649583166781
-5.05422775147531
-2.61613804886171
-3.73690821685156
-5.36895329121485
-5.25971248189684
-5.15127539650459
-4.88063364498143
-4.62764543056525
-5.09500606789050
-5.38793893312490
-5.39218027336907
-3.38508947841668
-5.23830936185656
-5.25971248189684
-4.78325135257548
-4.72549279666347
-5.33614834669891
-5.34153530031395
-5.00184547698696
-4.70165791782802
-5.27259114955776
-4.72549279666347
-5.38983011784136
-5.37619444299830
-3.34390863184909
-5.18221566157202
-4.22471436072779
-5.27006766291634
-4.58273427054420
-5.18552285157484
-5.11441559689636
-5.35526612684587
-5.25167179995573
-5.33614834669891
-4.32408222589389
-1.98120961802005
-4.81665256074447
-5.37619444299830
-5.28481673108419
-4.32408222589389
-5.37820327553445
-4.41903522879080
-4.78325135257548
-4.16937994600023
-5.01083709052215
-4.56966739952978
-4.89093143078560
-3.87350714000834
-3.54563311342627
-4.57621389675968
0.0762050510322212
-5.15127539650459
-4.02121367577608
-4.97424367369228
-3.67115054741749
-4.65894112721888
-3.78309427737165
-5.37619444299830
-5.38498717470828
-5.13317203976772
-5.34445541141838
-5.36545808876981
-3.55544504132864
-5.32342127138571
-4.77190862895612
-5.21715796210712
-3.49618162223372
-4.75469861768672
-4.54987116716778
-5.39316800688024
-5.30730863573356
-3.73690821685156
-5.14411242414598
-4.24803725821605
-5.06259240232139
-5.11058593798595
-4.86499104043481
-4.98816213084383
-5.02412858498459
-5.13317203976772
-3.05500525562645
-4.53654306169956
-5.20166694990823
-4.96483408503101
-2.90911153423903
-4.60213865122550
-3.78309427737165
-5.11441559689636
-5.18552285157484
-5.30344655330512
-3.68062287052992
-5.39160632121589
-5.35911028245383
-2.85182300943255
-4.89093143078560
-5.09500606789050
-5.21715796210712
-3.28135365863631
-5.31757495885650
-3.91773394212495
-4.96483408503101
-5.38511588282225
-3.85563355504404
-5.39310527242906
-4.28638628512221
-4.89093143078560
-5.39218027336907
-5.31757495885650
0.845288052370549
-5.31354679994347
-5.30730863573356
-5.31757495885650
-5.28998230046285
-3.39531938144512
-3.64257683740790
-3.96130765810707
-4.89093143078560
-5.24339600700621
-0.515426915988676
-4.72549279666347
-5.14049175279860
-5.06259240232139
-4.56966739952978
-3.23912787425354
-4.39751484903375
-5.01083709052215
-4.53654306169956
-5.09104579175319
-5.18221566157202
-5.38058299091081
-3.78309427737165
-5.28952409957710
-3.56523084578564
-3.23912787425354
-0.673760736612696
-4.04649583166781
-3.89127623119113
-4.53654306169956
-4.86499104043481
-5.07494345275016
-3.78309427737165
-2.40759000880456
-4.78325135257548
-5.33614834669891
-5.11441559689636
-4.32408222589389
-4.08811028924645
-4.33897773808490
-5.35911028245383
-3.49618162223372
-5.21715796210712
-3.69006907019698
-0.673760736612696
-2.11341999326433
-3.82862725175724
-4.50276563773485
-5.32718819584496
-5.29638922647612
1.49317428485444
-1.56890442505936
-4.04649583166781
-4.68350746252495
-4.00422828795469
-5.20166694990823
-5.28481673108419
-4.50276563773485
-4.63395681678673
-4.86499104043481
-2.85182300943255
-1.20735689556022
-0.673760736612696
-4.68958373773802
-4.56966739952978
-4.69563388950571
-1.84638689823779
-3.16422699893655
-3.44607704490667
-5.11441559689636
-5.36545808876981
-4.69563388950571
-4.53654306169956
-4.80562331846966
-5.31190025295904
-4.56966739952978
-4.75469861768672
-3.82862725175724
-4.63395681678673
-1.84638689823779
0.144031811887144
-3.73690821685156
-4.85443202017684
-4.84911332487978
-3.34390863184909
-0.751948017722966
-4.32408222589389
-4.94085295308370
-5.08304686914243
-2.55558409338276
-4.75469861768672
-4.02121367577608
-4.75469861768672
-4.08811028924645
-3.73690821685156
-2.43251692402139
-3.73690821685156
-1.35393516576336
-4.50276563773485
-5.38740082833233
-4.93107763618712
-2.45733934545670
0.935883970036196
-4.77759305248849
-3.91773394212495
-5.39160632121589
-5.32718819584496
-3.82862725175724
-4.77190862895612
-5.39218027336907
-4.75469861768672
-4.28638628512221
-4.71957326212267
-4.99274936967025
-3.44607704490667
-4.76046141155524
-2.97699569030927
-4.75469861768672
-5.05422775147531
-5.35210939000335
-1.91412480119617
-0.273028039043945
-4.78325135257548
-3.26029301333568
-5.03285896406598
-3.85563355504404
-4.50276563773485
-3.07705859185150
-5.37802823249944
-3.45615020726284
-3.23912787425354
-1.31023598087891
0.229403040476841
-4.20903514517539
-4.53654306169956
-5.13317203976772
-3.39531938144512
-2.17854555168473
-3.13173477212001
-1.70895183391757
-3.02172932544851
-5.13317203976772
-4.91621873500190
-2.50667070698277
-3.87350714000834
-4.90618218365152
-4.81665256074447
-3.82862725175724
-3.91773394212495
-3.33354811159374
-5.25437815071481
-1.05816628081911
-3.20718423978996
-4.64024207956284
-3.87350714000834
-2.92049086886419
-3.39531938144512
-3.59443151848433
-5.12199654438104
-4.96483408503101
-2.66411099122803
-5.34121095586673
-3.02172932544851
-1.05816628081911
-2.55558409338276
-4.03809456981595
-3.69006907019698
-4.66512189621347
-2.73528670141612
-2.55558409338276
-3.16422699893655
-3.34390863184909
-4.66512189621347
-5.13684495800585
-5.07900822266898
-4.91621873500190
-4.01273404358807
-5.24618072810143
-4.63395681678673
-5.01972421027582
-3.39531938144512
-2.67603891820616
-2.73528670141612
-5.31557394112267
1.97554274923488
-3.07705859185150
-4.46833512763564
-4.84376850613735
-5.27259114955776
-4.65894112721888
-1.05816628081911
-2.37000371013897
0.419518606567596
-4.12907166069059
-3.82862725175724
-2.96574697291102
-3.43597775910512
-3.38508947841668
-3.02172932544851
-4.88063364498143
-3.91773394212495
-3.13173477212001
-1.70895183391757
0.0593136694319386
-3.54563311342627
-3.34390863184909
-5.13317203976772
-2.96574697291102
-0.0247513868887723
-1.91412480119617
0.144031811887144
-4.83300049831634
-3.75546101139573
-4.76046141155524
-3.23912787425354
-3.16422699893655
-4.83839756394953
-4.87023136539573
-2.37000371013897
-4.68350746252495
-3.77390931215839
-1.42624467166319
-5.21715796210712
-4.83839756394953
3.95744655254507
-3.29184479611856
-4.80562331846966
-5.38939650683031
-3.39531938144512
-4.32408222589389
-2.74705788772197
-5.01083709052215
-4.36112508053106
-4.63395681678673
-4.91621873500190
-3.49618162223372
-4.32408222589389
-0.108163357074990
-4.39751484903375
-3.44607704490667
-0.906363321540027
-3.69006907019698
-2.43251692402139
-1.49790109142852
-5.39069104607113
-2.85182300943255
1.87776288408980
-3.90894082859239
-4.56966739952978
-3.81957290377088
-4.94085295308370
-3.87350714000834
-5.03285896406598
-5.28000486880975
-5.38983011784136
-4.60213865122550
-3.78309427737165
-5.37820327553445
-1.70895183391757
-4.19325143584147
-5.39319946956147
-4.04649583166781
-4.97890928285484
-4.85972459202852
-1.63925467255571
-3.39531938144512
-4.01273404358807
-4.75469861768672
-4.89093143078560
-4.89093143078560
-4.80562331846966
-4.44032049753944
-4.32408222589389
-0.0414860278167738
-4.28638628512221
-2.67603891820616
-3.69006907019698
-4.24803725821605
-2.67603891820616
-4.93597835635810
-5.25220722570987
-5.37425615971564
-3.87350714000834
0.935883970036196
-4.81115100132975
-3.81049243233914
-3.05500525562645
-5.35356181538421
-5.02850683624797
-4.96483408503101
-4.73725349540891
-4.94085295308370
-5.33614834669891
-4.46833512763564
-4.66512189621347
-5.37619444299830
1.68416241220314
-4.04649583166781
-3.91773394212495
-3.32316146789302
-2.07403117686753
-4.46833512763564
-2.40759000880456
-5.22908054984940
-3.23912787425354
-5.07085255938595
-4.98354876857202
-5.13317203976772
-5.05000624088421
-3.69948914641865
-5.06259240232139
-4.60213865122550
-1.77799590914493
-3.64257683740790
-1.70895183391757
-2.24301802397063
-5.33614834669891
-5.07494345275016
-4.74309465961356
-0.906363321540027
-4.92615079257076
-3.07705859185150
-4.85443202017684
-3.68062287052992
-5.29183859865549
-3.55544504132864
-4.39751484903375
-4.96483408503101
-5.39160632121589
-1.98120961802005
-3.90894082859239
-4.66512189621347
-4.73725349540891
-5.39069104607113
-5.11441559689636
-4.39751484903375
-3.23912787425354
-2.90911153423903
-4.78325135257548
-5.36545808876981
-5.38740082833233
-3.07705859185150
-4.83839756394953
-5.13317203976772
-5.04575860684772
-4.78325135257548
-3.23912787425354
-5.38804189961608
-3.18575786625402
-4.40471443239815
-5.05422775147531
-3.77390931215839
-4.89093143078560
-4.72549279666347
-5.09500606789050
-5.13317203976772
-4.81115100132975
-5.29183859865549
-5.38983011784136
-5.35210939000335
-5.13317203976772
-1.56890442505936
-4.69563388950571
-5.11441559689636
-5.21103992756370
-4.48907180403130
-5.34759537318851
-2.49437705176932
-5.37619444299830
-5.39160632121589
-5.32718819584496
-5.23199588817152
-5.39319946956147
1.30479850204372
-4.95052377619877
-4.94085295308370
-5.18552285157484
-5.39188319155465
-4.18532039600643
-5.23199588817152
-5.39160632121589
-5.37542885108834
-3.64257683740790
-5.35092429567698
-1.95445406162663
-4.66512189621347
-5.38575333307178
-5.36804087345915
-4.02966718451870
-4.12093163329252
-5.38575333307178
-5.08304686914243
-4.91621873500190
-5.37820327553445
-5.38431845268882
-4.31659528463031
-5.27755975250447
-4.39751484903375
-4.86499104043481
-5.34445541141838
-5.38983011784136
-5.39301641453252
-5.34789912433749
-4.32408222589389
-4.62764543056525
-4.96483408503101
-3.56523084578564
-3.91773394212495
-5.30730863573356
-5.39287569156779
-5.38058299091081
-5.18552285157484
-5.37619444299830
-5.22017779421076
-5.38740082833233
-5.37619444299830
-5.36545808876981
-5.35776235085449
-5.23199588817152
-5.30730863573356
-5.39160632121589
-4.24803725821605
-4.00422828795469
-2.49437705176932
-5.37619444299830
-5.24672645050468
-5.29638922647612
-5.37637978268243
-4.36845528112236
-5.12273790311754
-4.91621873500190
-5.01083709052215
-4.62130792089838
-4.54322017615636
-3.38508947841668
-5.38431845268882
-5.38740082833233
-5.38983011784136
-4.45438005947830
-5.30126781977819
-5.28952409957710
-4.12907166069059
-4.62764543056525
-4.02966718451870
-5.33648813611981
-5.07494345275016
-5.29183859865549
-4.31659528463031
-4.89093143078560
-2.53117964707353
-4.94085295308370
-2.17854555168473
-4.30154303176702
-5.24058516246560
-4.98354876857202
-5.35638829580978
-5.39235856189605
-5.31757495885650
-5.35911028245383
-4.57621389675968
-4.52311046244981
-5.23199588817152
-4.72549279666347
-5.15481769751582
-5.38431845268882
-5.38153677989394
-4.65273423477891
-5.23199588817152
-4.76046141155524
-4.66512189621347
-4.27112504469589
-5.17552291123025
-1.80543067511821
-3.28135365863631
-0.386878971422119
-4.96483408503101
-5.22317150286902
-4.83839756394953
-4.72549279666347
-4.22471436072779
-5.05422775147531
-5.35911028245383
-5.16872566710696
-4.74309465961356
-3.32316146789302
-5.32718819584496
-5.28481673108419
-4.54322017615636
-5.30730863573356
-4.39751484903375
-2.17854555168473
-1.08821339133037
-4.90618218365152
-4.91621873500190
-4.86499104043481
-4.48218570201146
-5.32755372688864
-5.01529371212167
-5.34284624536524
-5.26234046231979
-5.17618704509836
-4.54987116716778
-4.89604113851962
-4.43325153140194
-4.11276548244907
-2.98821828426215
-5.35911028245383
-3.23912787425354
-5.28998230046285
-2.73528670141612
-2.46971137100629
-5.37115280895130
-3.54563311342627
-4.89093143078560
-5.37619444299830
-4.12907166069059
-5.11441559689636
-5.38683660009439
-5.39239974849252
-1.77799590914493
-1.56890442505936
-5.39272943845592
-5.18552285157484
-3.39531938144512
-5.36545808876981
-4.78325135257548
-5.39235856189605
-2.73528670141612
-5.29183859865549
-4.60213865122550
-5.20166694990823
-1.13308813125691
-4.46833512763564
-5.28481673108419
-4.83300049831634
-4.89093143078560
-4.74890970037283
-3.96130765810707
-3.91773394212495
-4.60213865122550
-4.82757730923776
-4.98354876857202
-2.30683741012205
-5.39319946956147
-5.03285896406598
-4.12093163329252
-3.64257683740790
-4.12907166069059
-4.30154303176702
-4.86499104043481
-4.90618218365152
-2.11341999326433
-0.594920369367933
-5.15127539650459
-5.27259114955776
-5.25971248189684
-5.15127539650459
-4.86499104043481
-5.32187960000539
-1.70895183391757
-5.03285896406598
-2.24301802397063
-1.49790109142852
-3.91773394212495
-3.65212753085648
-4.96955194108433
-4.36112508053106
-5.38230484737036
-5.39301641453252
-3.69006907019698
-4.34638630901233
-5.20166694990823
-4.81115100132975
-4.44032049753944
-5.34445541141838
-4.08811028924645
-5.15127539650459
-5.25971248189684
-5.09500606789050
-4.34638630901233
-5.37523836307966
-4.72549279666347
0.701693003265262
-3.54563311342627
-5.39069104607113
-5.25971248189684
-4.66512189621347
-4.83839756394953
-4.08811028924645
-5.39160632121589
0.229403040476841
-5.38902944221595
-4.01273404358807
-4.53654306169956
-4.32408222589389
-5.02850683624797
-5.28000486880975
-4.39751484903375
-4.89093143078560
-5.38854873263870
-5.16872566710696
-5.03285896406598
-4.24803725821605
-4.24803725821605
-5.29638922647612
-4.41903522879080
-4.98816213084383
-5.34759537318851
-4.49593178260577
-4.70765582270495
-4.54987116716778
-5.31597036211372
-5.29638922647612
-4.94570142636392
-4.20903514517539
-5.36804087345915
-5.24618072810143
-5.18552285157484
-5.15127539650459
-4.81665256074447
-5.36804087345915
-5.26545200342869
-4.72549279666347
-4.32408222589389
-5.32718819584496
-3.96994403096735
-5.30730863573356
-5.39290143319059
-5.31757495885650
-5.31757495885650
-5.07085255938595
-4.08811028924645
-1.13308813125691
-5.35911028245383
-3.59443151848433
-4.73725349540891
-4.16937994600023
-3.34390863184909
-1.56890442505936
-4.60213865122550
-4.66512189621347
-5.38290263831375
-0.435280376474926
-4.32408222589389
-4.46833512763564
-0.906363321540027
-2.79388139849158
-4.66512189621347
-2.30683741012205
-5.09500606789050
-1.13308813125691
-5.33614834669891
-5.13317203976772
-4.14527334515059
-1.28097257372904
-4.36112508053106
-3.34390863184909
-1.84638689823779
-1.14799413100833
-3.82862725175724
-5.39218027336907
-4.81115100132975
-5.12947299808421
-5.00635434547724
-4.00422828795469
-4.43325153140194
-4.94085295308370
-5.39218027336907
-5.29638922647612
-5.37975752821907
-3.82862725175724
-4.04649583166781
-4.08811028924645
-5.38575333307178
-4.72549279666347
-2.85182300943255
-4.50276563773485
-5.37523836307966
-2.49437705176932
-4.24803725821605
-4.83839756394953
-5.03285896406598
-5.11441559689636
0.229403040476841
-5.31757495885650
-4.60855453122851
-2.85182300943255
3.30611183435976
-4.90112472280826
-1.79172635385426
-3.29184479611856
-4.83839756394953
-5.13317203976772
-5.37006611180577
-5.32187960000539
-4.58273427054420
-4.83839756394953
-4.74309465961356
-1.91412480119617
-5.35911028245383
-5.24058516246560
-4.89093143078560
-4.43325153140194
-4.04649583166781
-4.08811028924645
-5.37907583679239
-5.34445541141838
-5.27259114955776
-0.906363321540027
-5.11441559689636
-5.38740082833233
-0.906363321540027
-2.61613804886171
-4.32408222589389
-3.59443151848433
-4.16937994600023
-4.12907166069059
-5.35210939000335
-5.37619444299830
-4.81665256074447
-1.28097257372904
-5.34912616890550
-4.11276548244907
-1.84638689823779
-3.96994403096735
-5.31954985314495
-5.37820327553445
-5.22908054984940
-5.30730863573356
-5.05000624088421
-5.12947299808421
-5.07494345275016
-2.24301802397063
-3.85563355504404
-5.34445541141838
-4.07154287655113
-5.39239974849252
-4.91621873500190
-3.91773394212495
-3.66165210085967
-5.37619444299830
-5.07900822266898
-1.70895183391757
-4.71957326212267
-5.37619444299830
-5.34445541141838
-4.91621873500190
-4.24803725821605
-5.09500606789050
-2.49437705176932
-5.37425615971564
-3.49618162223372
-5.07494345275016
-4.56966739952978
-5.36172777531636
-4.41903522879080
-5.37006611180577
-5.08304686914243
-5.31757495885650
-5.11058593798595
-5.05842313862104
-4.91121352104940
-5.26751805282953
-4.20903514517539
-2.38255859980621
-5.23199588817152
-5.11441559689636
-4.81115100132975
-5.17888234812383
-5.37115280895130
-5.30730863573356
-5.09500606789050
-3.44607704490667
-5.39321510544643
-5.21103992756370
-5.38793893312490
-4.46833512763564
-4.86499104043481
-5.36545808876981
-5.30126781977819
-5.35498811731968
-5.31757495885650
-5.39160632121589
-5.33987903569462
-5.37136389025822
-5.35911028245383
-1.77799590914493
-5.38854873263870
-5.13317203976772
-4.12907166069059
-4.91621873500190
-5.36198004321975
-5.01529371212167
-5.17552291123025
-4.24803725821605
-4.78325135257548
-4.56966739952978
-4.89604113851962
-5.36545808876981
-5.07494345275016
-4.56966739952978
-5.13317203976772
-5.38074258897213
-3.42585234985819
-5.35911028245383
-5.13317203976772
-5.18552285157484
-3.54563311342627
-3.13173477212001
-5.13317203976772
-4.91621873500190
-4.20903514517539
-4.24803725821605
-5.21715796210712
-5.37820327553445
-5.38939650683031
-2.85182300943255
-5.38804189961608
-5.27804369501302
-5.37820327553445
-5.37344861756404
-5.38230484737036
-3.54563311342627
-4.90112472280826
-5.11441559689636
-3.23912787425354
-3.59443151848433
-4.04649583166781
-4.20903514517539
-5.38983011784136
-5.35526612684587
-5.21715796210712
-5.34445541141838
-2.55558409338276
-4.36112508053106
-5.38215554595815
-3.29184479611856
-4.50276563773485
-3.47621816163904
-5.28000486880975
-2.96574697291102
-4.83839756394953
-4.12907166069059
-5.37115280895130
-5.27804369501302
-5.24058516246560
-5.21715796210712
-5.35911028245383
-5.38740082833233
-3.13173477212001
-5.38683660009439
-1.98120961802005
-5.28242386166966
-5.26234046231979
-3.49618162223372
-1.52638079521700
-5.31354679994347
-1.77799590914493
-2.73528670141612
-3.97855428038225
-3.81049243233914
-4.89604113851962
-5.03285896406598
-5.38431845268882
-5.39301641453252
-3.27083639770869
-5.37344861756404
-5.11821913236139
-4.28638628512221
-4.78325135257548
-5.15127539650459
-4.87023136539573
-3.73690821685156
-4.22471436072779
-1.33939489424725
-4.93597835635810
-5.24618072810143
-1.85998672572023
-4.73725349540891
-5.39061896952731
-5.33120586091725
-5.11441559689636
-5.31190025295904
-5.34789912433749
-5.02850683624797
-3.54563311342627
-5.20166694990823
-5.32755372688864
-4.86499104043481
-4.94085295308370
-5.39069104607113
-2.96574697291102
-4.76619808197837
-4.20903514517539
-5.15833387508167
-5.13317203976772
-5.15127539650459
-5.33264265669347
-5.34789912433749
-5.23774819447962
-5.38230484737036
-3.91773394212495
-5.34476945921648
-5.08383971112452
-4.78888352921710
-2.48205727311050
-5.04575860684772
-4.68350746252495
-4.98816213084383
-5.21715796210712
-5.30083536051523
-5.39069104607113
-5.07900822266898
-5.35210939000335
-5.00273613713567
-4.27876872663174
-3.84665757739382
-3.44607704490667
-5.11058593798595
-5.05422775147531
-5.39130332743174
-5.28718347705333
-5.03285896406598
-5.21715796210712
-5.38750894314807
-4.75469861768672
-4.91621873500190
-5.14049175279860
-5.32718819584496
-4.81115100132975
-4.87023136539573
-5.31757495885650
-5.36545808876981
-5.35210939000335
-5.39255706189868
-5.34445541141838
-4.63395681678673
-5.26545200342869
-5.39218027336907
-5.29638922647612
-5.35498811731968
-5.05422775147531
-5.38230484737036
-5.32187960000539
-4.75469861768672
-4.83839756394953
-4.08811028924645
-5.37619444299830
-3.76469822349975
-4.58922852088335
-5.14120736991231
-4.97890928285484
-5.36545808876981
-4.87544556691127
-4.80006951216419
-5.39069104607113
-5.21715796210712
-5.38624624841107
-4.88579559960621
-5.11441559689636
-1.49790109142852
-5.31757495885650
-5.05422775147531
-4.16937994600023
-5.37802823249944
-5.31149353531887
-4.93597835635810
-4.94085295308370
-5.32187960000539
-5.28481673108419
-5.38575333307178
-5.23199588817152
-5.28718347705333
-3.59443151848433
-5.36804087345915
-5.05422775147531
-2.49437705176932
-5.13317203976772
-4.41903522879080
-3.44607704490667
-5.27259114955776
-5.29412697428849
-4.32408222589389
-4.56309477885449
-4.96483408503101
-5.38058299091081
-5.36324445615839
-5.24339600700621
-4.81115100132975
-4.16937994600023
-4.53654306169956
-5.11441559689636
-3.13173477212001
-5.16528785987725
-4.75469861768672
-4.39751484903375
-3.02172932544851
-2.21730740539241
-5.21715796210712
-3.96130765810707
-5.24339600700621
-5.23199588817152
-4.26345523931465
-5.28481673108419
-4.24803725821605
-5.30730863573356
-4.87023136539573
-4.81115100132975
-4.60213865122550
-4.60213865122550
-5.03718496843860
-4.72549279666347
-5.39315771023112
-5.18221566157202
-5.37344861756404
-3.81957290377088
-5.39301641453252
-4.24803725821605
-3.97855428038225
-3.82862725175724
-4.60213865122550
-5.01083709052215
-5.07494345275016
-5.37975752821907
-4.50276563773485
-5.28000486880975
-5.09894022058243
-4.69563388950571
-5.05422775147531
-4.69563388950571
-4.97424367369228
-4.69563388950571
-5.37523836307966
-5.32187960000539
-5.35356181538421
-5.17552291123025
-5.39069104607113
-4.67127654176268
-4.91621873500190
-3.91773394212495
-5.39069104607113
-4.87023136539573
-5.39290143319059
-5.16872566710696
-5.38230484737036
-4.85972459202852
-5.11441559689636
-5.11441559689636
-5.05422775147531
-5.01083709052215
-5.17618704509836
-5.37637978268243
-5.38854873263870
-5.35911028245383
-5.37619444299830
-5.24618072810143
-5.19269725348965
-5.07494345275016
-4.89604113851962
-5.28952409957710
-4.91621873500190
-5.32718819584496
-5.03285896406598
-4.04649583166781
-5.39218027336907
-5.26494231929735
-3.87350714000834
-4.43325153140194
-3.96130765810707
-5.21715796210712
-4.75469861768672
-5.21715796210712
-5.22317150286902
-5.34445541141838
-4.32408222589389
-4.81115100132975
-5.16528785987725
-5.05422775147531
-4.89093143078560
-5.22017779421076
-5.39272943845592
-4.60855453122851
-4.08811028924645
-4.54987116716778
-5.36804087345915
-3.02172932544851
-4.06321998503541
-4.53654306169956
-5.27804369501302
-3.77390931215839
-5.39321510544643
-4.15333500221252
-5.34445541141838
-5.01083709052215
-4.39028914222397
-1.42624467166319
-4.96483408503101
-5.24618072810143
-5.05000624088421
-4.33154304371208
-5.25971248189684
-3.29184479611856
-3.23912787425354
-4.33154304371208
-4.98816213084383
-5.39319946956147
-5.04575860684772
-5.36664927969687
-3.97855428038225
-0.982591344246816
-3.95264516180140
-4.39751484903375
-4.62130792089838
-5.25971248189684
-5.22317150286902
-5.01083709052215
-5.32187960000539
-3.61376801638990
-4.54987116716778
-3.97855428038225
-4.04649583166781
-4.24803725821605
-4.95052377619877
-5.33264265669347
-5.39272943845592
-5.29638922647612
-5.09500606789050
-4.63395681678673
-4.91621873500190
-3.49618162223372
-3.63300002051395
-4.72549279666347
-5.21715796210712
-4.12093163329252
-4.37575935826828
-5.11441559689636
-2.79388139849158
-5.20166694990823
-1.96784490154603
-4.76619808197837
-2.11341999326433
-4.44736334023156
-4.96955194108433
-4.53654306169956
-5.29638922647612
-5.35526612684587
-4.98816213084383
-3.51604058904688
-3.78309427737165
-5.24618072810143
-4.91621873500190
-1.80543067511821
-4.32408222589389
-0.0748769393366426
-5.15127539650459
-5.29412697428849
-3.41570081716588
-4.81115100132975
-3.61376801638990
-5.28998230046285
-4.02121367577608
-4.69563388950571
-2.30683741012205
-5.38058299091081
-3.29184479611856
-3.33354811159374
-2.43251692402139
-3.18575786625402
-4.20903514517539
-2.90911153423903
-3.96130765810707
-4.89093143078560
-3.06604498546166
-5.09500606789050
-3.76469822349975
-4.24803725821605
-4.56966739952978
-3.89127623119113
-1.32482849928577
-4.53654306169956
-4.54987116716778
-2.79388139849158
-1.70895183391757
-2.61613804886171
-3.39531938144512
-3.38508947841668
-4.69563388950571
-4.20115635223112
-5.03285896406598
-2.24301802397063
-4.72549279666347
-3.54563311342627
-4.81115100132975
-4.75469861768672
-4.63395681678673
-3.81049243233914
-5.03285896406598
-3.39531938144512
-4.20903514517539
-5.15127539650459
-3.73690821685156
-0.906363321540027
-4.81115100132975
-4.39028914222397
-5.25220722570987
-4.74309465961356
-5.09500606789050
0.178101932986886
-5.13317203976772
-4.95052377619877
4.29193057445338
-2.11341999326433
-5.11821913236139
-3.91773394212495
-4.84911332487978
-4.84911332487978
-5.30730863573356
-1.75045664939012
-4.96009010553231
-3.27083639770869
-1.49790109142852
-5.12947299808421
-3.61376801638990
-4.60855453122851
-2.61613804886171
-4.89093143078560
-3.54563311342627
-2.30683741012205
-3.17500549431798
-2.61613804886171
-0.751948017722966
-4.70165791782802
-3.31274870074691
-4.98816213084383
-4.94085295308370
-4.84376850613735
-4.46833512763564
-1.25160467279765
-3.87350714000834
-5.28481673108419
-3.38508947841668
-5.25971248189684
-0.0581945452993977
-4.00422828795469
-1.23688153716389
-4.27112504469589
-2.87481678969129
-4.60213865122550
-2.59199483700627
-4.75469861768672
-5.07494345275016
-4.39751484903375
-0.906363321540027
-5.37820327553445
-4.55649603473383
-1.90062946749525
-1.63925467255571
-3.39531938144512
-3.54563311342627
-2.11341999326433
-4.10457320816024
-4.94085295308370
-4.92615079257076
-3.49618162223372
-1.05816628081911
-2.73528670141612
-4.20903514517539
-3.54563311342627
-4.08811028924645
-2.17854555168473
-1.51215400504545
-4.24803725821605
-2.96574697291102
-4.02966718451870
-4.12907166069059
-4.91621873500190
-4.89093143078560
-4.91621873500190
-3.19648411474468
-4.66512189621347
-3.34390863184909
-4.43325153140194
-5.21715796210712
-4.36112508053106
-4.17736323272602
-4.36112508053106
-3.27083639770869
-4.20903514517539
-3.49618162223372
-1.63925467255571
-3.86458340924888
-4.89093143078560
-3.13173477212001
-5.39218027336907
-2.55558409338276
-3.97855428038225
-0.354480750826683
-5.13317203976772
-4.16937994600023
-1.98120961802005
-0.673760736612696
-4.35376875649439
-3.34390863184909
-3.91773394212495
-4.94570142636392
-1.84638689823779
-4.89604113851962
-3.02172932544851
-1.99454821104868
-2.00786068063194
-4.94085295308370
-3.10994267034875
-4.28638628512221
-3.59443151848433
2.67828821701622
-0.982591344246816
-2.17854555168473
-4.12093163329252
-3.96130765810707
-5.20166694990823
-5.16872566710696
-4.66512189621347
-5.13317203976772
-4.04649583166781
-4.66512189621347
-5.23830936185656
-3.75546101139573
-3.82862725175724
-4.20115635223112
-4.34638630901233
-3.13173477212001
-4.60213865122550
-3.96130765810707
-5.15127539650459
-5.23199588817152
-5.27804369501302
-4.21688781467428
-4.43325153140194
-4.20903514517539
-4.32408222589389
-1.13308813125691
-5.01083709052215
-4.89093143078560
-4.56309477885449
-4.20903514517539
-4.78325135257548
-5.28481673108419
-4.53654306169956
-4.58922852088335
-4.08811028924645
-4.36112508053106
-5.35210939000335
-4.62764543056525
-2.17854555168473
-4.24803725821605
1.21159023984010
-3.82862725175724
-4.91621873500190
-5.22908054984940
-4.83839756394953
-5.35911028245383
-4.50276563773485
-3.96130765810707
-1.49790109142852
-5.18552285157484
-4.96955194108433
-5.39218027336907
-5.38740082833233
-5.15127539650459
-4.98816213084383
-4.43325153140194
-5.09500606789050
-5.31954985314495
-5.11441559689636
-5.38624624841107
-3.78309427737165
-3.82862725175724
-3.72759263441140
-5.39308982745539
-4.43325153140194
-5.38939650683031
-5.25971248189684
-4.91621873500190
-3.59443151848433
-5.39069104607113
-4.69563388950571
-4.14527334515059
-4.63395681678673
-5.23488510304826
-5.39160632121589
-5.22613908808190
-5.30126781977819
-5.38948402834781
-2.96574697291102
-5.33085062652268
-4.24803725821605
-2.37000371013897
-5.39069104607113
-5.21715796210712
-4.46833512763564
-5.15833387508167
-4.89093143078560
-5.00635434547724
-1.56890442505936
-5.38948402834781
-5.16872566710696
-5.37802823249944
-1.79172635385426
-2.45733934545670
-4.63395681678673
-2.75880295058244
-5.13317203976772
-5.28481673108419
-4.15333500221252
-5.38431845268882
-3.07705859185150
-5.30730863573356
-3.08804607479596
-5.20481739923877
-4.90618218365152
-5.39136510732645
-5.03285896406598
-5.24618072810143
-5.38431845268882
-1.42624467166319
-5.01083709052215
-4.66512189621347
-5.39276032840328
-3.23912787425354
-5.36172777531636
-5.24618072810143
-4.28638628512221
-5.35210939000335
-4.89093143078560
-4.91621873500190
-4.69563388950571
-4.49593178260577
-4.07983964462148
-5.22908054984940
-4.50276563773485
-5.17618704509836
-3.44607704490667
-3.30230981015542
-5.35911028245383
-2.73528670141612
-4.28638628512221
-3.07705859185150
-2.90911153423903
-4.85443202017684
-3.59443151848433
-2.49437705176932
-5.31757495885650
-4.20115635223112
-5.27259114955776
-0.594920369367933
-3.85563355504404
-4.96009010553231
-5.11441559689636
-4.86499104043481
-4.43325153140194
-5.16872566710696
-3.44607704490667
-5.39321510544643
-1.70895183391757
-4.60213865122550
-5.15481769751582
-5.39316800688024
-4.50276563773485
-5.24339600700621
-5.35911028245383
-4.24803725821605
-4.86499104043481
-5.22613908808190
-5.30126781977819
-3.82862725175724
-4.91121352104940
-4.79448958241333
-5.39316800688024
-4.39028914222397
-4.12093163329252
-3.86458340924888
-0.736362808391673
-4.72549279666347
-0.108163357074990
-5.25971248189684
-5.27259114955776
-5.21715796210712
-4.39751484903375
-0.673760736612696
-2.75880295058244
-3.84665757739382
-4.66512189621347
-5.39272943845592
-5.32718819584496
-3.73690821685156
-5.24618072810143
-5.35776235085449
-2.85182300943255
-5.38431845268882
-4.66512189621347
-5.09894022058243
-4.21688781467428
-5.11441559689636
-5.38740082833233
-4.81115100132975
-4.90618218365152
-5.36545808876981
-5.37820327553445
-2.73528670141612
-4.36112508053106
-5.18880391813228
-5.39239974849252
-4.36112508053106
-5.33614834669891
-5.38511588282225
-4.84376850613735
-4.50276563773485
-5.20166694990823
-5.35911028245383
-4.55649603473383
-4.69563388950571
-5.34153530031395
-5.16872566710696
-3.73690821685156
-5.24618072810143
-5.29638922647612
-5.33954954292284
-5.16872566710696
-4.50276563773485
-4.60213865122550
-4.81115100132975
-5.15127539650459
-4.69563388950571
-5.28242386166966
-5.29638922647612
-4.96483408503101
-4.24803725821605
-4.83839756394953
-5.35210939000335
-5.39160632121589
-5.21715796210712
-5.09104579175319
-5.25971248189684
-5.36664927969687
-5.27259114955776
-5.39218027336907
-5.27804369501302
-5.38058299091081
-5.36545808876981
-5.24339600700621
-5.25971248189684
-4.12907166069059
-5.27259114955776
-5.39218027336907
-5.27804369501302
-5.25758350713354
-5.18880391813228
-4.92119782550902
-4.96483408503101
0.315427355201033
-4.98816213084383
-0.515426915988676
-4.83839756394953
-0.906363321540027
-5.07494345275016
-3.82862725175724
-0.982591344246816
-2.92049086886419
-3.35424302865905
-5.11441559689636
-3.59443151848433
-4.76046141155524
-4.12907166069059
-3.81049243233914
-4.69563388950571
-1.63925467255571
-4.63395681678673
-3.19648411474468
-0.751948017722966
-2.17854555168473
-4.08811028924645
-3.74619767584634
-3.39531938144512
-2.79388139849158
-1.56890442505936
0.630522441401733
-5.16528785987725
2.98926113808277
-3.29184479611856
-4.17736323272602
-4.20903514517539
-2.60407950465668
-4.35376875649439
-3.59443151848433
-5.18552285157484
-3.03284742561987
0.315427355201033
-5.38431845268882
3.54220466431886
-0.515426915988676
-4.77190862895612
-4.06321998503541
-2.04764134870944
-1.52638079521700
-4.89093143078560
-1.91412480119617
-3.78309427737165
-2.49437705176932
-5.17552291123025
-4.91621873500190
-3.44607704490667
-4.75469861768672
-3.96130765810707
-4.16937994600023
-1.77799590914493
-4.08811028924645
-3.54563311342627
-2.79388139849158
-2.17854555168473
-1.98120961802005
-4.00422828795469
-4.04649583166781
-2.81713641320411
-4.97424367369228
-4.77759305248849
-4.22471436072779
1.41751049038559
-4.78325135257548
0.489435243052900
-0.594920369367933
-4.00422828795469
-3.18575786625402
-3.59443151848433
-5.30517700077283
-2.24301802397063
-4.08811028924645
-5.28481673108419
-3.88240474732242
-4.73138620775888
-1.20735689556022
2.98926113808277
-3.26029301333568
-3.16422699893655
-3.89127623119113
-5.11441559689636
-2.67603891820616
-2.43251692402139
-4.50276563773485
-4.12907166069059
-3.27083639770869
-4.93107763618712
-1.68115133970896
-5.19528768091101
-2.04764134870944
-4.24803725821605
-2.79388139849158
-2.73528670141612
-4.00422828795469
-4.48218570201146
-2.30683741012205
-1.61119294389331
-3.65212753085648
-4.93597835635810
-4.63395681678673
-4.61494428778613
-3.48621295365907
-0.157897057842165
-3.61376801638990
-2.73528670141612
-2.59199483700627
-5.18552285157484
-4.81115100132975
-4.32408222589389
-3.34390863184909
-3.82862725175724
-5.38694986323469
4.17978281434945
-4.30154303176702
-5.19205886124433
-4.54322017615636
-5.39319946956147
4.40473142069181
-4.87544556691127
-2.73528670141612
-3.78309427737165
-3.64257683740790
-3.10994267034875
-5.32342127138571
-5.24618072810143
-2.37000371013897
-2.49437705176932
-1.56890442505936
-3.34390863184909
-4.43325153140194
-4.60213865122550
-5.16872566710696
-2.96574697291102
-4.12907166069059
-3.24972350551730
-5.31190025295904
-3.87350714000834
-5.38575333307178
-3.02172932544851
-3.34390863184909
-2.90911153423903
-4.61494428778613
-5.25971248189684
-4.63395681678673
-4.66512189621347
-5.38740082833233
-2.30683741012205
-5.21715796210712
-3.86458340924888
-3.06604498546166
-4.58273427054420
-5.29638922647612
-2.79388139849158
-5.33954954292284
-0.829482212698744
-3.95264516180140
-4.51635497765687
-2.90911153423903
-4.20903514517539
-4.32408222589389
-3.13173477212001
-4.43325153140194
-5.27006766291634
-4.56966739952978
-0.751948017722966
-3.54563311342627
-4.54322017615636
-4.89093143078560
-4.66512189621347
-3.49618162223372
-5.32718819584496
9.87298729217496
-3.10994267034875
-4.75469861768672
-2.49437705176932
-5.34759537318851
-5.24618072810143
-5.12574783295531
-3.91773394212495
-0.108163357074990
-5.27006766291634
-4.00422828795469
-2.55558409338276
-4.04649583166781
-5.31190025295904
-5.15481769751582
-5.27259114955776
-4.56966739952978
-5.32718819584496
-4.36112508053106
-3.73690821685156
-4.28638628512221
-3.23912787425354
-3.13173477212001
-4.14527334515059
-5.37425615971564
-2.97699569030927
-4.41903522879080
-2.61613804886171
-3.49618162223372
-4.08811028924645
-4.72549279666347
-4.76046141155524
-3.44607704490667
-4.28638628512221
-3.96130765810707
-1.77799590914493
-2.75880295058244
-2.24301802397063
-4.63395681678673
-1.84638689823779
-1.35393516576336
-4.36112508053106
-4.63395681678673
-4.03809456981595
-5.20166694990823
-4.89093143078560
-5.15833387508167
2.86416663663090
-4.32408222589389
-2.85182300943255
-2.73528670141612
-5.30730863573356
-5.19205886124433
-3.18575786625402
-5.38636465987592
-4.16937994600023
-4.04649583166781
-1.81910887293679
-4.80562331846966
-5.03285896406598
-2.43251692402139
-0.594920369367933
-4.96009010553231
-4.42615644181906
-2.11341999326433
-2.79388139849158
-5.04148484936585
-1.05816628081911
-0.594920369367933
-1.98120961802005
-2.55558409338276
-5.11441559689636
-2.13954858696863
-5.35911028245383
-4.59569664777712
-4.04649583166781
-3.07705859185150
-2.61613804886171
-4.56966739952978
-3.36455130202364
-2.61613804886171
-3.02172932544851
-4.91621873500190
-3.51604058904688
-3.07705859185150
-4.60213865122550
-3.96130765810707
-1.42624467166319
-3.69948914641865
-0.829482212698744
-3.37483345194285
-4.90112472280826
-3.62339708017461
-2.89770607616850
-4.56966739952978
-4.04649583166781
-4.83839756394953
-1.59712289439404
-4.50276563773485
-4.78888352921710
-0.906363321540027
-3.18575786625402
-5.15127539650459
-1.63925467255571
-5.18221566157202
-5.03285896406598
-5.15127539650459
-2.30683741012205
-5.24618072810143
-5.38431845268882
-2.79388139849158
-5.27259114955776
-5.25220722570987
-5.38575333307178
-4.66512189621347
-3.64257683740790
-5.29638922647612
-3.47621816163904
-5.11441559689636
-5.23199588817152
-5.21715796210712
-3.46619724617363
-5.12947299808421
-3.34390863184909
-4.16937994600023
-5.12273790311754
-4.00422828795469
-5.33614834669891
-4.50276563773485
-5.07085255938595
-5.11441559689636
-5.03285896406598
-5.39290143319059
-5.31757495885650
-5.39321510544643
-5.32718819584496
-3.26029301333568
-5.27259114955776
-4.69563388950571
-5.39235856189605
-5.36424077439738
-5.27308538871543
-4.91621873500190
-4.87023136539573
-5.33987903569462
-5.27259114955776
-4.76619808197837
-4.36112508053106
-3.63300002051395
-4.30908221992136
-5.05422775147531
-5.38575333307178
0.577418816180571
-3.29184479611856
-2.49437705176932
-4.08811028924645
-4.66512189621347
-5.39301641453252
-2.85182300943255
-4.86499104043481
-5.37820327553445
-3.61376801638990
-2.49437705176932
-4.32408222589389
2.07397570051445
-2.30683741012205
-4.39751484903375
-5.39272943845592
-5.16182392920215
-4.28638628512221
-4.46833512763564
-2.49437705176932
-5.34789912433749
-5.38575333307178
-2.17854555168473
-2.67603891820616
-4.96955194108433
-4.23251478333592
-3.23912787425354
-5.28952409957710
-4.53654306169956
-3.91773394212495
-4.96483408503101
-4.00422828795469
-5.24339600700621
-5.34603845402613
-2.69981640182628
-4.67127654176268
-5.32718819584496
-4.29397772016731
-5.02412858498459
-5.31757495885650
-4.27876872663174
-4.25575931048804
-5.20166694990823
-2.49437705176932
-3.78309427737165
-4.83839756394953
-4.78325135257548
-2.73528670141612
-4.04649583166781
-5.11441559689636
-3.69006907019698
-4.77759305248849
-5.09500606789050
-4.98816213084383
-5.07494345275016
-2.90911153423903
-5.24058516246560
-4.07983964462148
-3.66165210085967
-4.75469861768672
-4.81115100132975
-4.24803725821605
-5.39301641453252
-4.78325135257548
-4.12907166069059
-5.20166694990823
-4.69563388950571
-4.00422828795469
-3.34390863184909
-4.00422828795469
-4.75469861768672
-3.73690821685156
-5.37344861756404
-4.36112508053106
-5.22375841186875
-5.34445541141838
-5.39069104607113
-5.38431845268882
-1.62523686994720
-3.29184479611856
-0.906363321540027
-4.39751484903375
-4.20115635223112
-3.02172932544851
-5.33614834669891
-3.91773394212495
-5.35911028245383
-4.75469861768672
-3.54563311342627
-1.28097257372904
-5.01972421027582
-4.91621873500190
-4.75469861768672
-5.34789912433749
-1.84638689823779
-4.72549279666347
-3.34390863184909
-5.38983011784136
-5.28481673108419
-4.69563388950571
-5.25971248189684
-5.35638829580978
-5.37006611180577
-4.80006951216419
-5.37324783290624
-1.73664783434465
-5.36804087345915
-4.81115100132975
-5.13684495800585
-5.35638829580978
-5.36664927969687
-4.90618218365152
-5.28481673108419
-4.89093143078560
-4.85443202017684
-5.36804087345915
-5.23199588817152
-5.38740082833233
-5.32531779533802
-5.15127539650459
-5.39097421020221
-5.36172777531636
-5.25437815071481
-4.96009010553231
-4.39751484903375
-5.09500606789050
-5.33085062652268
-5.31993597748688
-4.81115100132975
-5.30730863573356
-4.89604113851962
-4.56966739952978
-5.35911028245383
-4.89093143078560
-5.35776235085449
-5.22375841186875
-5.39160632121589
-4.39751484903375
-5.20794172512392
-5.37115280895130
-5.39301641453252
-5.15127539650459
-5.05422775147531
-5.07494345275016
-5.30730863573356
-4.89093143078560
-5.38983011784136
-4.50276563773485
-1.91412480119617
-4.40471443239815
-4.36112508053106
-5.34445541141838
-4.39028914222397
-4.24803725821605
-5.38058299091081
-5.24672645050468
-5.39130332743174
-4.00422828795469
-5.32718819584496
-1.45498560990546
-5.05422775147531
-5.34912616890550
-4.86499104043481
-5.24058516246560
-4.89093143078560
-5.25971248189684
-4.36112508053106
-4.48907180403130
-3.64257683740790
-4.10457320816024
-4.70165791782802
1.30479850204372
-4.32408222589389
-4.24803725821605
-1.49790109142852
-5.37523836307966
-3.49618162223372
-4.83839756394953
-5.39193467480024
-1.20735689556022
-4.98816213084383
-3.15342238010975
-5.02850683624797
-5.31149353531887
-5.37820327553445
-5.25971248189684
-5.18880391813228
-5.28998230046285
-4.60213865122550
-4.86499104043481
-5.27259114955776
-5.28481673108419
-4.32408222589389
-2.15257369865271
-2.38255859980621
-4.48218570201146
-1.42624467166319
-4.43325153140194
-5.12574783295531
-2.55558409338276
-5.13684495800585
-5.00635434547724
-5.12574783295531
-2.43251692402139
-4.81115100132975
-4.25575931048804
-4.25575931048804
-4.77190862895612
-5.33987903569462
-5.38948402834781
-5.39061896952731
-5.34759537318851
-5.36545808876981
-4.52983982379738
-5.32718819584496
-4.94085295308370
-4.08811028924645
-0.240264090213193
-4.96483408503101
-3.15342238010975
-5.35911028245383
-5.38845091447208
-4.11276548244907
-4.28638628512221
-4.28638628512221
-3.78309427737165
-5.25971248189684
-4.81115100132975
-5.37324783290624
-5.27259114955776
-5.38575333307178
-4.72549279666347
-4.36112508053106
-5.33440856341888
-4.88579559960621
-5.39276032840328
-5.30730863573356
-5.13317203976772
-5.05842313862104
-0.386878971422119
-5.08304686914243
-5.23199588817152
-3.35424302865905
-4.75469861768672
-4.70765582270495
-4.80562331846966
-4.91621873500190
-2.73528670141612
-4.53654306169956
-4.67127654176268
-4.97890928285484
-4.24803725821605
-2.96574697291102
-4.72549279666347
-4.50276563773485
-4.24803725821605
-4.52311046244981
-4.63395681678673
-2.08718690577851
-5.35911028245383
-4.55649603473383
-3.35424302865905
-4.62764543056525
-5.15833387508167
-5.15127539650459
-5.36424077439738
-4.56966739952978
-4.96483408503101
-5.24618072810143
-5.19528768091101
-5.30083536051523
-5.32531779533802
-5.15127539650459
-4.36112508053106
-5.39272943845592
-4.75469861768672
-4.91621873500190
-4.16937994600023
-5.01972421027582
-4.86499104043481
-4.63395681678673
-4.66512189621347
-2.07403117686753
-3.18575786625402
-4.46833512763564
-4.16937994600023
-4.89093143078560
-4.58922852088335
-5.05422775147531
-5.37820327553445
-3.69006907019698
-3.91773394212495
-4.28638628512221
-4.84376850613735
-3.44607704490667
-5.09894022058243
-5.17618704509836
-4.94085295308370
-4.10457320816024
-4.13718556464328
-5.16872566710696
-3.17500549431798
-4.28638628512221
-2.80552196757054
-4.70165791782802
-5.39301641453252
-4.39028914222397
-5.18552285157484
-5.28481673108419
-3.66165210085967
-3.66165210085967
-4.69563388950571
-4.50276563773485
-5.21715796210712
-4.65273423477891
-5.37115280895130
-2.17854555168473
-5.21103992756370
-3.49618162223372
-5.21715796210712
-4.91121352104940
-2.17854555168473
-3.23912787425354
-4.93107763618712
-4.55649603473383
-5.37619444299830
-4.28638628512221
-5.27259114955776
-4.24028908249867
-3.21785824138987
-4.24803725821605
-5.25971248189684
-5.30730863573356
-3.59443151848433
-3.53579506207852
-4.78325135257548
-5.31149353531887
-3.17500549431798
-3.13173477212001
-2.43251692402139
-0.190922241126715
-3.13173477212001
-4.85972459202852
-4.10457320816024
-4.72549279666347
-3.49618162223372
-4.20903514517539
1.02713297383634
-4.71362760413650
-4.72549279666347
-3.48621295365907
-3.64257683740790
-3.46619724617363
-5.24618072810143
-5.23199588817152
-3.56523084578564
-3.96130765810707
-3.81957290377088
-3.34390863184909
-4.32408222589389
-3.96130765810707
-2.85182300943255
-5.12574783295531
-4.81665256074447
-3.42585234985819
-2.93184408004397
-3.29184479611856
-2.67603891820616
-2.61613804886171
-4.39751484903375
-3.47621816163904
-5.39069104607113
-5.25971248189684
-5.05422775147531
-4.18532039600643
-4.46833512763564
-4.78325135257548
-4.94085295308370
-4.40471443239815
-4.50276563773485
-3.54563311342627
-4.94085295308370
-1.13308813125691
-5.18552285157484
-4.72549279666347
-5.23199588817152
-4.56966739952978
-4.28638628512221
-5.38983011784136
-3.85563355504404
-5.38854873263870
-3.71825092852587
-4.90618218365152
-5.36198004321975
-3.88240474732242
-0.720751475614997
-1.58302672144939
-3.72759263441140
-4.59569664777712
-4.08811028924645
-4.83839756394953
-5.24618072810143
-4.89093143078560
-5.38575333307178
-4.91621873500190
-4.44032049753944
-4.72549279666347
-2.85182300943255
-3.47621816163904
-4.98816213084383
-2.30683741012205
-4.94085295308370
-5.17888234812383
-5.27259114955776
-3.02172932544851
-4.69563388950571
-4.75469861768672
-4.70765582270495
-5.36545808876981
-5.27755975250447
-4.94085295308370
-5.37730459083113
-5.23199588817152
-5.39130332743174
-5.20166694990823
-5.38854873263870
-5.35911028245383
-5.38058299091081
-4.66512189621347
-4.91621873500190
-4.81115100132975
-5.25220722570987
-5.09500606789050
-4.36112508053106
-5.38058299091081
-5.36804087345915
-5.35911028245383
-3.81957290377088
-4.60213865122550
-4.32408222589389
-5.16872566710696
-5.11441559689636
-5.27755975250447
-5.17618704509836
-5.38983011784136
-5.18552285157484
-5.38562977328236
-3.81049243233914
-5.37820327553445
-3.87350714000834
-5.25971248189684
-5.38740082833233
-5.38854873263870
-4.56966739952978
-5.39272943845592
-4.08811028924645
-5.09500606789050
-5.10284824982898
-5.18552285157484
-5.35210939000335
-4.82212799671381
-3.72759263441140
-4.56966739952978
-5.29638922647612
-4.91621873500190
-5.02850683624797
-4.00422828795469
-5.29638922647612
-4.06321998503541
-4.61494428778613
-4.24803725821605
-4.85972459202852
-4.63395681678673
-5.07494345275016
-2.11341999326433
-5.38991249103430
-5.31757495885650
-3.70888309919495
-5.23199588817152
-5.09500606789050
-5.07494345275016
-5.39319946956147
-3.44607704490667
-5.03285896406598
-5.38983011784136
-5.36172777531636
-3.54563311342627
-5.37619444299830
-5.35911028245383
-5.05422775147531
-5.07900822266898
-5.30730863573356
-5.05422775147531
-5.31757495885650
-5.28998230046285
-0.594920369367933
-5.38983011784136
-5.29638922647612
-5.34445541141838
-5.36545808876981
-5.33475350116433
-5.34912616890550
-4.91621873500190
-4.75469861768672
-4.90618218365152
-5.30730863573356
-4.72549279666347
-4.92615079257076
-4.91621873500190
-4.60213865122550
-3.34390863184909
-3.02172932544851
-5.21411200655810
-5.01083709052215
-0.515426915988676
-4.91621873500190
-5.26545200342869
-3.39531938144512
-3.34390863184909
-2.84028693413512
-4.77759305248849
-3.82862725175724
-3.39531938144512
-3.96994403096735
-4.46833512763564
-3.18575786625402
-3.87350714000834
-4.74309465961356
-4.16937994600023
-4.60213865122550
-4.60213865122550
-3.36455130202364
-2.33218230046495
-5.30730863573356
-3.49618162223372
-3.59443151848433
-5.38498717470828
-4.89093143078560
-5.09500606789050
-4.39751484903375
-4.56966739952978
-3.88240474732242
-2.85182300943255
-4.12093163329252
-5.18552285157484
-4.66512189621347
-3.98713840635178
-5.38575333307178
-4.58273427054420
-5.07494345275016
-4.76619808197837
0.666055475442738
-5.09500606789050
-5.31757495885650
-3.78309427737165
-1.98120961802005
-4.50276563773485
-3.96130765810707
-4.21688781467428
-4.54987116716778
-4.46833512763564
-2.79388139849158
-4.50276563773485
-5.24893932575127
-5.34759537318851
-4.75469861768672
-2.03440724946232
-5.39301641453252
-5.15127539650459
-2.90911153423903
-4.63395681678673
-3.29184479611856
-5.29638922647612
-3.03284742561987
-5.25167179995573
-4.97890928285484
-2.85182300943255
0.0931225560778806
-5.22375841186875
-4.56966739952978
-2.73528670141612
-2.73528670141612
-4.23251478333592
-5.35356181538421
-4.20903514517539
-2.90911153423903
-2.17854555168473
-5.10673015563016
-5.39272943845592
-5.15127539650459
-1.56890442505936
-5.28481673108419
-5.36804087345915
-5.01083709052215
-5.39310527242906
-5.29638922647612
-4.70165791782802
-5.16872566710696
-4.24803725821605
-0.386878971422119
-5.38575333307178
-5.28242386166966
-5.38845091447208
-5.32379709907852
-5.22317150286902
-5.13317203976772
-4.87023136539573
-2.11341999326433
-5.32342127138571
-4.39751484903375
-4.32408222589389
-3.64257683740790
-5.16872566710696
-5.13317203976772
-3.49618162223372
-4.83839756394953
-4.78325135257548
-5.31757495885650
-5.11441559689636
-5.38058299091081
-5.04148484936585
-5.21411200655810
-4.23251478333592
-5.36804087345915
-4.96483408503101
-3.69006907019698
-4.86499104043481
-5.30083536051523
-2.85182300943255
-4.60213865122550
-5.22908054984940
-4.89093143078560
-3.02172932544851
-5.07494345275016
-2.61613804886171
-4.50276563773485
-5.16872566710696
-5.22317150286902
-4.42615644181906
-4.00422828795469
-5.30730863573356
-5.29638922647612
-4.00422828795469
-2.43251692402139
-1.28097257372904
-4.41903522879080
-2.73528670141612
-4.63395681678673
-4.50276563773485
-3.44607704490667
-4.99274936967025
-5.32903247290651
-5.33614834669891
-3.96130765810707
-5.36804087345915
-2.79388139849158
-5.18552285157484
-2.85182300943255
-5.38983011784136
-3.49618162223372
-3.96130765810707
-2.43251692402139
-3.47621816163904
-4.73138620775888
-4.96955194108433
-3.73690821685156
-5.31757495885650
-4.46833512763564
-3.75546101139573
0.755345220839397
-5.22672084875707
1.87776288408980
-4.36112508053106
-5.07494345275016
-4.46833512763564
-3.69006907019698
-5.38431845268882
-3.07705859185150
-3.96130765810707
-1.77799590914493
-2.11341999326433
-3.87350714000834
-3.78309427737165
-4.07154287655113
-0.906363321540027
-4.86499104043481
-5.00184547698696
-4.89093143078560
-3.90012159161445
-5.39218027336907
-3.91773394212495
-4.78325135257548
-5.37115280895130
-4.14527334515059
-5.30730863573356
-4.04649583166781
-5.11441559689636
-3.64257683740790
-1.77799590914493
-4.91621873500190
-5.13684495800585
-5.18880391813228
-3.18575786625402
-5.38304679140140
-0.783040066049417
-4.36112508053106
-4.43325153140194
-5.33648813611981
-2.73528670141612
-0.435280376474926
-4.59569664777712
-4.53654306169956
-4.64650121889357
-4.53654306169956
-4.97890928285484
-4.28638628512221
-4.12907166069059
-4.24803725821605
-4.99731048505130
-5.11441559689636
-4.43325153140194
-5.04232917459353
-3.56523084578564
-5.21715796210712
-4.81115100132975
-5.23199588817152
1.78063610507922
2.27280086147706
-2.31952291701619
-3.51604058904688
-5.39276032840328
-5.38740082833233
-2.30683741012205
-5.03285896406598
-2.85182300943255
-0.751948017722966
-5.38431845268882
-4.74309465961356
-5.23199588817152
-4.96483408503101
-0.0247513868887723
-2.31952291701619
-4.86499104043481
-4.94085295308370
2.47423836697765
-2.84028693413512
-4.46833512763564
-3.91773394212495
-4.83839756394953
-4.43325153140194
-2.46971137100629
-3.87350714000834
-2.96574697291102
-4.20903514517539
-4.23251478333592
-5.24618072810143
-3.82862725175724
-5.30126781977819
-4.46833512763564
-4.39751484903375
-2.96574697291102
-4.51635497765687
-3.82862725175724
-2.30683741012205
-0.435280376474926
-2.17854555168473
-3.87350714000834
-3.49618162223372
-4.96483408503101
-4.63395681678673
-3.34390863184909
1.39865985038183
-4.12907166069059
-5.18221566157202
-4.14527334515059
-4.81115100132975
-3.44607704490667
-3.07705859185150
-4.99274936967025
-5.30730863573356
-3.62339708017461
-3.37483345194285
-3.29184479611856
-4.39751484903375
-4.50957336941855
-4.87544556691127
-4.06321998503541
-3.41570081716588
-4.24028908249867
-4.39751484903375
-4.65273423477891
0.845288052370549
-4.54987116716778
-4.39751484903375
-4.78888352921710
-4.04649583166781
-4.75469861768672
-1.81910887293679
-4.08811028924645
-4.39751484903375
-3.69006907019698
-5.15127539650459
-4.53654306169956
-4.12093163329252
-4.62130792089838
-4.04649583166781
-3.02172932544851
-5.17552291123025
-5.31757495885650
-3.23912787425354
-4.94085295308370
-2.43251692402139
-4.75469861768672
0.144031811887144
-4.24803725821605
-5.34445541141838
-2.04764134870944
-4.53654306169956
-4.28638628512221
-3.54563311342627
-5.05422775147531
-5.03285896406598
-5.29638922647612
-4.60213865122550
-4.62130792089838
-5.18552285157484
-3.69006907019698
-4.69563388950571
-3.59443151848433
-2.85182300943255
-3.69006907019698
-5.13317203976772
-5.33614834669891
-2.97699569030927
-5.14770697204797
-5.11441559689636
-4.46137065527966
-2.67603891820616
-5.16182392920215
-2.98821828426215
-4.05487097007430
-5.04575860684772
-5.25971248189684
-2.55558409338276
1.49317428485444
-5.24618072810143
-3.99569640887592
-2.17854555168473
-3.44607704490667
-4.73725349540891
-4.08811028924645
-5.35911028245383
-3.44607704490667
-5.36545808876981
-4.46833512763564
-3.87350714000834
-4.50276563773485
-2.67603891820616
-5.36299733657956
-4.00422828795469
0.755345220839397
-4.70765582270495
-4.39751484903375
-4.75469861768672
-2.93184408004397
-5.07494345275016
1.11903506377097
-5.29638922647612
0.666055475442738
-4.66512189621347
-5.38058299091081
-5.30730863573356
-5.20166694990823
-5.36545808876981
-2.80552196757054
-3.07705859185150
-3.69006907019698
-3.87350714000834
-3.64257683740790
-4.53654306169956
-5.38431845268882
-5.37136389025822
-0.594920369367933
-4.22471436072779
-5.07494345275016
-4.71957326212267
-5.23830936185656
-3.49618162223372
-3.69006907019698
-3.15342238010975
-2.17854555168473
-5.11058593798595
-2.04764134870944
-3.54563311342627
-5.38304679140140
-2.88627449465258
-2.73528670141612
-5.38983011784136
-4.36112508053106
-4.36112508053106
-3.78309427737165
-5.32718819584496
-4.56966739952978
-4.87544556691127
-5.06259240232139
-4.83300049831634
-2.67603891820616
-5.39239974849252
-4.91621873500190
-4.87544556691127
-2.85182300943255
-5.00184547698696
0.666055475442738
-3.23912787425354
-4.40471443239815
-2.37000371013897
-4.96955194108433
-5.30126781977819
-4.24803725821605
-4.94085295308370
-4.60213865122550
-4.53654306169956
-4.16937994600023
-4.04649583166781
-2.30683741012205
-5.33085062652268
-4.39751484903375
-5.39069104607113
-5.35638829580978
-4.12093163329252
-4.75469861768672
-3.18575786625402
-3.02172932544851
-3.70888309919495
-5.12947299808421
-3.96130765810707
-4.33897773808490
-5.15127539650459
-4.89093143078560
-5.31190025295904
-5.38431845268882
-5.01083709052215
-3.74619767584634
-0.108163357074990
-5.38138233015717
-5.38740082833233
-4.98816213084383
-1.98120961802005
-4.91621873500190
-5.28000486880975
-2.79388139849158
-3.73690821685156
-4.32408222589389
-3.69006907019698
-5.15481769751582
-5.34445541141838
-5.18552285157484
-3.95264516180140
-5.35911028245383
-4.17736323272602
-0.798546905044571
-4.08811028924645
-4.82757730923776
-4.36112508053106
-2.90911153423903
-4.20903514517539
-5.39272943845592
-4.11276548244907
-4.96483408503101
-3.46619724617363
-3.69948914641865
-2.61613804886171
-3.49618162223372
-5.23199588817152
-5.19528768091101
-4.56966739952978
-2.85182300943255
-5.39213393844804
-1.77799590914493
-4.24803725821605
-0.829482212698744
-5.08304686914243
-1.35393516576336
-1.77799590914493
-5.32718819584496
-3.96130765810707
-4.54322017615636
-4.50276563773485
-5.23199588817152
-5.37324783290624
-3.96130765810707
-4.69563388950571
-4.78325135257548
-5.18552285157484
-2.79388139849158
-5.39301641453252
-5.15127539650459
-2.67603891820616
-4.61494428778613
-3.34390863184909
-5.13317203976772
-5.08304686914243
-1.80543067511821
-3.66165210085967
-0.594920369367933
-3.39531938144512
-4.04649583166781
-2.55558409338276
-5.39218027336907
-1.91412480119617
-4.12907166069059
-3.69006907019698
-4.53654306169956
-5.25167179995573
-5.08304686914243
-5.01083709052215
-4.08811028924645
-3.96130765810707
-4.00422828795469
-3.18575786625402
-4.43325153140194
-5.13317203976772
-2.55558409338276
0.773281540254866
-3.87350714000834
-4.64024207956284
-5.34284624536524
-5.38058299091081
-4.69563388950571
-4.98816213084383
-5.34912616890550
-5.31757495885650
-4.60213865122550
-2.73528670141612
-1.85998672572023
-3.73690821685156
-5.39193467480024
-3.35424302865905
-1.13308813125691
-4.69563388950571
-4.72549279666347
-4.95052377619877
0.229403040476841
-4.53654306169956
-5.15833387508167
-5.01083709052215
-2.10031651124411
-4.27876872663174
-3.39531938144512
-3.23912787425354
-4.33154304371208
-4.88579559960621
-5.31557394112267
-5.36299733657956
-4.50276563773485
-4.50276563773485
-2.85182300943255
-5.03718496843860
-0.829482212698744
-4.53654306169956
-4.39751484903375
-3.82862725175724
-4.08811028924645
-3.54563311342627
-4.54322017615636
-3.54563311342627
-3.89127623119113
-5.37712439947156
-0.594920369367933
-4.94085295308370
-5.01083709052215
-4.59569664777712
-4.46833512763564
-1.98120961802005
-2.95447213206738
-2.26862414876734
-3.27083639770869
-5.11441559689636
-3.52593088728539
-4.98816213084383
-5.34284624536524
-3.40552316102819
-2.55558409338276
-5.32718819584496
-2.61613804886171
-5.39069104607113
-4.80562331846966
-4.60213865122550
1.21159023984010
-5.18552285157484
-5.37619444299830
-4.86499104043481
-2.35742269702634
-5.02412858498459
-3.29184479611856
-5.31757495885650
-4.46833512763564
0.229403040476841
-4.38303731196882
-3.38508947841668
-5.07494345275016
-5.27259114955776
-3.64257683740790
-2.30683741012205
-1.91412480119617
1.97554274923488
-3.23912787425354
-3.78309427737165
-5.19849037713231
-2.37000371013897
-5.35526612684587
-4.58922852088335
-4.60213865122550
-5.31149353531887
-3.59443151848433
1.58834180546154
-5.07494345275016
4.63229237157214
-3.87350714000834
-4.24028908249867
-1.59712289439404
-3.78309427737165
-2.85182300943255
-3.32316146789302
-4.65894112721888
-4.12907166069059
-5.05422775147531
-1.77799590914493
-4.68350746252495
0.0593136694319386
-4.97890928285484
-5.13317203976772
-4.71957326212267
-1.49790109142852
-4.78325135257548
-3.49618162223372
4.51818535306473
-4.94570142636392
-5.23774819447962
-4.82757730923776
-4.73725349540891
-3.78309427737165
-5.39321510544643
-4.91121352104940
-3.13173477212001
-4.89093143078560
-2.55558409338276
-2.97699569030927
-4.98816213084383
-4.77759305248849
-2.04764134870944
-5.38290263831375
-5.36804087345915
-5.08304686914243
-4.32408222589389
-4.68350746252495
-3.02172932544851
3.19984184946627
-5.04148484936585
-3.38508947841668
-4.35376875649439
-4.86499104043481
-5.01083709052215
-4.72549279666347
-5.28481673108419
-5.14770697204797
-5.08304686914243
-5.38740082833233
-5.36424077439738
-5.09500606789050
-3.13173477212001
-4.81115100132975
-5.05422775147531
-3.82862725175724
-5.21715796210712
-3.96994403096735
-4.89093143078560
-5.35638829580978
-5.21715796210712
-4.89093143078560
-1.63925467255571
-3.99569640887592
4.06828814038002
-4.56966739952978
-4.96483408503101
-4.63395681678673
-4.63395681678673
-4.61494428778613
-5.35063084117712
-4.81665256074447
-3.78309427737165
-4.78325135257548
-2.93184408004397
-5.25971248189684
-5.19849037713231
-3.96994403096735
-1.42624467166319
-4.67740506386651
-4.28638628512221
-1.49790109142852
-5.29183859865549
-5.37542885108834
-3.76469822349975
-5.22908054984940
-5.38431845268882
-2.49437705176932
-4.32408222589389
-4.59569664777712
-5.38445230912735
-4.97424367369228
-5.11441559689636
-4.21688781467428
-5.35356181538421
-1.91412480119617
-4.46833512763564
-4.46137065527966
-3.99569640887592
-5.39301641453252
-2.90911153423903
-0.982591344246816
-4.67740506386651
-5.30517700077283
-3.23912787425354
-5.11441559689636
-5.39218027336907
-4.58273427054420
-5.28481673108419
-3.07705859185150
-3.39531938144512
-1.90062946749525
-4.49593178260577
-5.01083709052215
-4.04649583166781
-0.0247513868887723
-5.16872566710696
-5.33264265669347
-2.55558409338276
-3.13173477212001
-5.32531779533802
-1.05816628081911
-3.18575786625402
-3.82862725175724
-4.66512189621347
-5.15127539650459
-5.01083709052215
-5.04148484936585
-4.14527334515059
-0.0247513868887723
-5.13684495800585
-4.81665256074447
-4.69563388950571
-5.25705837802852
-4.32408222589389
-3.73690821685156
-5.39301641453252
-4.86499104043481
-5.21715796210712
-0.435280376474926
-5.31757495885650
-3.97855428038225
-3.78309427737165
-5.29638922647612
-5.07085255938595
-4.81115100132975
-4.76046141155524
-4.60213865122550
-1.08821339133037
-5.39272943845592
-5.18552285157484
-0.354480750826683
-5.38230484737036
-5.13317203976772
-4.98816213084383
-2.42006652813567
-5.39160632121589
-3.28135365863631
-4.95052377619877
-5.37324783290624
-3.54563311342627
-5.13317203976772
-5.37324783290624
-4.24803725821605
-5.39069104607113
-4.91621873500190
-5.07085255938595
-2.67603891820616
-5.38304679140140
-5.39097421020221
-4.56966739952978
-4.91621873500190
-4.89093143078560
-5.10284824982898
-5.34445541141838
-4.72549279666347
-4.91621873500190
-5.29638922647612
-4.15333500221252
-4.91621873500190
-5.34789912433749
-3.23912787425354
-4.89604113851962
-5.11058593798595
-4.81115100132975
-4.46833512763564
-3.02172932544851
-5.29638922647612
-1.42624467166319
-5.15481769751582
-5.03718496843860
-5.16872566710696
-4.39751484903375
-5.39272943845592
-5.39320461788603
-5.30730863573356
-5.01529371212167
-5.38575333307178
-5.38854873263870
-5.28000486880975
-3.78309427737165
-5.37241931563382
-4.24803725821605
-5.21715796210712
-5.26494231929735
-5.35210939000335
-4.86499104043481
-5.38230484737036
-5.16872566710696
-5.19205886124433
-5.02850683624797
-5.03285896406598
-5.28481673108419
-5.30730863573356
-5.19528768091101
-2.53117964707353
-5.39218027336907
-5.38845091447208
-5.20794172512392
-5.03285896406598
-5.38230484737036
-5.38694986323469
-3.36455130202364
-5.38991249103430
-2.16557268689141
-5.35210939000335
-4.53654306169956
-5.21715796210712
-5.09500606789050
-4.72549279666347
-4.69563388950571
-5.29638922647612
-5.17552291123025
-4.04649583166781
-5.33614834669891
-5.06259240232139
-4.32408222589389
-5.39069104607113
-4.99274936967025
-5.27259114955776
-5.03285896406598
-5.38431845268882
-4.60213865122550
-4.58922852088335
-5.36545808876981
-4.63395681678673
-3.90012159161445
-5.14770697204797
-4.89093143078560
-4.98816213084383
-4.95147106791762
-4.89093143078560
-4.81115100132975
-4.12907166069059
-5.38074258897213
-5.05422775147531
-5.39319946956147
-3.34390863184909
-3.91773394212495
-5.32718819584496
-3.82862725175724
-4.75469861768672
-5.19528768091101
-5.25971248189684
-5.33786200653357
-5.19849037713231
-5.34789912433749
-3.91773394212495
-5.30730863573356
-4.46833512763564
-5.28718347705333
-4.33897773808490
-4.16937994600023
-5.39069104607113
-5.38575333307178
-5.35911028245383
-4.85443202017684
-5.38845091447208
-5.37619444299830
-4.87023136539573
-4.14527334515059
-5.25220722570987
-5.13317203976772
-5.38740082833233
-3.90894082859239
-5.29638922647612
-5.23199588817152
-5.38854873263870
-4.75469861768672
-4.98816213084383
-5.39130332743174
-5.30730863573356
-4.46833512763564
-5.34121095586673
-5.22613908808190
-5.37523836307966
-4.20903514517539
-3.54563311342627
-5.36068950683574
-5.35092429567698
-5.37324783290624
-5.38230484737036
-5.21715796210712
-4.96483408503101
-4.81115100132975
-4.72549279666347
-4.98816213084383
-2.90911153423903
-4.68350746252495
-2.85182300943255
-4.89093143078560
-5.31757495885650
-3.49618162223372
-5.15127539650459
-5.39069104607113
-4.28638628512221
-5.38740082833233
-5.10673015563016
-5.36545808876981
-3.68062287052992
-4.00422828795469
-5.25971248189684
-4.57621389675968
-5.39218027336907
-5.32187960000539
-5.36172777531636
-5.39301641453252
-4.62764543056525
-5.24339600700621
-2.61613804886171
-3.99569640887592
-4.82757730923776
-4.20903514517539
-4.63395681678673
-5.01972421027582
-2.16557268689141
-5.20166694990823
-5.03285896406598
-3.78309427737165
-5.39160632121589
-4.08811028924645
-4.60213865122550
-3.72759263441140
-4.96483408503101
-4.83839756394953
-4.39751484903375
-5.33614834669891
-5.07494345275016
-4.66512189621347
-5.37344861756404
-4.20903514517539
-4.69563388950571
-5.22017779421076
-5.18552285157484
-1.35393516576336
-4.79448958241333
-3.49618162223372
-5.21715796210712
-4.89604113851962
-4.16937994600023
-5.32718819584496
-3.13173477212001
-5.39255706189868
-5.03285896406598
-4.69563388950571
-4.60213865122550
-5.15127539650459
-4.43325153140194
-4.66512189621347
-5.38058299091081
-5.33614834669891
-4.70765582270495
-5.24618072810143
-2.65215694080452
-2.98821828426215
-4.41188789231717
-5.28952409957710
-4.78325135257548
-5.01083709052215
-5.36917466917088
-3.82862725175724
-5.29412697428849
-3.64257683740790
-4.90112472280826
-4.94085295308370
-4.04649583166781
-4.46833512763564
-5.29412697428849
-5.10673015563016
-5.18552285157484
-2.85182300943255
-3.87350714000834
-4.96483408503101
-3.29184479611856
-4.17736323272602
-4.91621873500190
-4.62764543056525
-2.90911153423903
-5.33614834669891
-5.38138233015717
-5.13317203976772
-3.18575786625402
-3.49618162223372
-5.20794172512392
-3.58472408436348
-5.16872566710696
-0.906363321540027
-0.860313026571397
-1.77799590914493
-4.57621389675968
-4.43325153140194
-3.69006907019698
-4.86499104043481
-3.44607704490667
-5.35638829580978
-5.22613908808190
-5.33614834669891
-3.92650093221213
-3.29184479611856
-3.48621295365907
-0.594920369367933
-0.354480750826683
-4.10457320816024
-4.95052377619877
-2.61613804886171
-4.53654306169956
-2.55558409338276
-4.56309477885449
-1.20735689556022
-4.89093143078560
-3.10994267034875
-3.44607704490667
-4.78325135257548
-4.41188789231717
-5.11441559689636
-4.45438005947830
-4.54322017615636
-5.04575860684772
-5.09894022058243
-4.56966739952978
-4.83839756394953
-4.96483408503101
-4.12907166069059
-5.01083709052215
-3.37483345194285
-3.69006907019698
-3.07705859185150
-5.05422775147531
-5.38854873263870
-5.38431845268882
-4.36112508053106
-5.31354679994347
-5.21715796210712
-3.46619724617363
-1.35393516576336
-4.87544556691127
-5.35498811731968
-4.98816213084383
-4.77759305248849
-4.45438005947830
-5.14049175279860
-4.43325153140194
-5.30301924236672
-5.25971248189684
-4.45438005947830
-5.23830936185656
-5.28000486880975
-5.18221566157202
-4.87023136539573
-5.36198004321975
-5.38058299091081
-5.20166694990823
-4.64024207956284
-2.96574697291102
-4.62130792089838
-5.37006611180577
-4.72549279666347
-5.30301924236672
-4.78325135257548
-5.39319946956147
-5.09500606789050
-4.75469861768672
-4.36845528112236
-5.20166694990823
-4.98816213084383
-5.23774819447962
-4.97890928285484
-5.35911028245383
-5.39319946956147
-5.16528785987725
-5.36664927969687
-5.36172777531636
-4.60213865122550
-5.38624624841107
-5.30517700077283
-5.35911028245383
-4.07154287655113
-4.88063364498143
-4.53654306169956
-4.76619808197837
-5.03718496843860
-5.37344861756404
-5.25971248189684
-4.90618218365152
-4.37575935826828
-5.13317203976772
-3.88240474732242
-5.13317203976772
-5.15127539650459
-5.39319946956147
-4.83300049831634
-5.03285896406598
-4.43325153140194
-4.16937994600023
-5.30730863573356
-3.49618162223372
-5.38854873263870
-5.33614834669891
-4.66512189621347
-4.43325153140194
-5.30982601321363
-5.29638922647612
-5.30126781977819
-4.78325135257548
-5.39160632121589
-5.38636465987592
-5.30982601321363
-5.37523836307966
-5.09500606789050
-4.08811028924645
-5.07494345275016
-4.76046141155524
-5.32718819584496
-4.86499104043481
-4.95052377619877
-4.89093143078560
-5.38230484737036
-5.28481673108419
-5.35911028245383
0.791243983115718
-3.78309427737165
-5.39218027336907
-3.68062287052992
-4.87544556691127
-4.32408222589389
-2.72348939166489
-0.751948017722966
-4.80562331846966
-4.67127654176268
-2.37000371013897
-4.24803725821605
-2.17854555168473
-1.35393516576336
-5.36895329121485
-1.77799590914493
-3.09900743429504
-2.02114702676982
-2.55558409338276
-3.43597775910512
-4.00422828795469
-0.906363321540027
-3.31274870074691
-3.82862725175724
-5.17552291123025
-4.81115100132975
-4.00422828795469
-4.50276563773485
-1.56890442505936
-1.63925467255571
-2.84028693413512
-5.22908054984940
-4.12907166069059
-1.20735689556022
-4.28638628512221
-4.60213865122550
-4.31659528463031
-3.39531938144512
1.68416241220314
-2.20441291093523
-3.64257683740790
-3.13173477212001
-0.190922241126715
-4.43325153140194
-4.36112508053106
0.315427355201033
-4.86499104043481
-5.36688095430203
-3.82862725175724
-4.83839756394953
0.229403040476841
2.17306173792851
-1.42624467166319
-4.04649583166781
-4.83839756394953
-2.92049086886419
2.98926113808277
-3.23912787425354
0.144031811887144
-5.37890594208194
-3.34390863184909
-5.16872566710696
-2.30683741012205
2.78129277123724
1.49317428485444
-3.34390863184909
-0.751948017722966
-1.49790109142852
-2.67603891820616
-3.23912787425354
-3.83765547629822
-5.24618072810143
-4.36112508053106
-3.02172932544851
-0.515426915988676
-2.90911153423903
-3.51604058904688
0.755345220839397
-3.33354811159374
3.19984184946627
-4.27112504469589
-2.61613804886171
-5.06259240232139
-3.96130765810707
0.577418816180571
-3.64257683740790
-2.90911153423903
-3.88240474732242
-2.60407950465668
-3.28135365863631
-4.63395681678673
1.02713297383634
-4.39751484903375
-1.14799413100833
-1.63925467255571
-1.91412480119617
1.11903506377097
-2.07403117686753
-4.12907166069059
-2.89770607616850
-3.82862725175724
-1.91412480119617
-2.73528670141612
-4.63395681678673
-0.273028039043945
-5.09894022058243
-2.29412577978252
-0.673760736612696
-2.65215694080452
-1.77799590914493
-2.11341999326433
-2.07403117686753
-3.44607704490667
-5.18880391813228
-4.53654306169956
-4.12907166069059
-2.67603891820616
-4.46833512763564
3.84725805084462
-3.54563311342627
0.489435243052900
-2.17854555168473
-1.04310354039541
-5.09500606789050
-4.68958373773802
-0.829482212698744
-1.83276094730998
-4.97424367369228
1.58834180546154
-4.43325153140194
-5.21715796210712
-4.20903514517539
-1.07320289779743
-1.91412480119617
3.52061106255023
-4.32408222589389
-5.15127539650459
-3.49618162223372
-4.74309465961356
-4.24803725821605
-0.354480750826683
-5.27804369501302
-2.90911153423903
-5.18552285157484
-4.20903514517539
-3.90894082859239
-2.04764134870944
-3.34390863184909
-4.63395681678673
-1.42624467166319
-1.28097257372904
-0.435280376474926
-2.96574697291102
-3.66165210085967
-5.23199588817152
-2.49437705176932
-3.78309427737165
-3.39531938144512
-1.20735689556022
-4.24028908249867
-3.49618162223372
-4.62764543056525
-4.16937994600023
-4.63395681678673
-0.906363321540027
-4.50276563773485
-3.09900743429504
-5.20481739923877
3.30611183435976
-4.20903514517539
-4.95532000258823
-0.751948017722966
-1.49790109142852
-3.07705859185150
-4.94570142636392
-5.38431845268882
-4.46833512763564
6.44712701776365
-4.63395681678673
-5.35911028245383
-2.85182300943255
-3.43597775910512
-4.70765582270495
-5.17618704509836
-2.67603891820616
-3.76469822349975
-1.28097257372904
-2.67603891820616
0.315427355201033
-4.81665256074447
-5.01083709052215
-0.594920369367933
-2.43251692402139
-4.90112472280826
-5.01083709052215
-4.83300049831634
-2.04764134870944
-4.40471443239815
-4.93597835635810
-0.875689248339651
-4.04649583166781
-4.42615644181906
-4.96483408503101
-4.39751484903375
-1.28097257372904
-5.04575860684772
-5.17552291123025
-4.28638628512221
-4.32408222589389
-2.04764134870944
-5.20166694990823
-2.40759000880456
-2.75880295058244
-3.20718423978996
-2.37000371013897
-5.34121095586673
0.367355425380105
-3.78309427737165
-5.20166694990823
-2.24301802397063
-4.20115635223112
-3.99569640887592
-1.70895183391757
-4.70765582270495
-4.99274936967025
-2.69981640182628
-3.18575786625402
-2.90911153423903
-0.673760736612696
-1.91412480119617
-2.90911153423903
-2.49437705176932
-4.50276563773485
-4.81115100132975
-5.38362360722397
-4.96483408503101
-4.48218570201146
-3.78309427737165
-3.18575786625402
-3.78309427737165
-4.96483408503101
-3.59443151848433
-2.55558409338276
-4.81665256074447
-3.41570081716588
-4.75469861768672
-3.27083639770869
-3.97855428038225
-1.01289968921187
-4.48218570201146
-3.23912787425354
-1.63925467255571
-4.00422828795469
-3.49618162223372
-5.09500606789050
0.755345220839397
-2.17854555168473
0.0593136694319386
-5.38431845268882
-2.96574697291102
-2.79388139849158
-3.78309427737165
-4.28638628512221
-2.85182300943255
-1.65324635171884
0.144031811887144
-2.37000371013897
-2.73528670141612
-2.73528670141612
-2.73528670141612
-5.31757495885650
-1.70895183391757
-5.15127539650459
-4.00422828795469
-5.23488510304826
-3.90012159161445
-4.07983964462148
-4.24803725821605
-5.38793893312490
-0.0247513868887723
-5.24618072810143
-1.91412480119617
-0.906363321540027
-4.94085295308370
2.35306238233274
-3.39531938144512
-4.72549279666347
-3.02172932544851
-4.91621873500190
-3.54563311342627
2.07397570051445
-4.77190862895612
-4.24803725821605
-3.07705859185150
-4.11276548244907
-2.08718690577851
-3.39531938144512
-4.56966739952978
-3.44607704490667
-3.78309427737165
-4.30154303176702
0.144031811887144
-0.190922241126715
-3.81049243233914
-3.59443151848433
-0.354480750826683
1.97554274923488
-1.42624467166319
-2.43251692402139
-4.90112472280826
-4.89093143078560
-3.96130765810707
-1.35393516576336
-4.86499104043481
-3.49618162223372
-4.66512189621347
-4.56966739952978
-3.29184479611856
-3.04393940234584
-2.85182300943255
-1.91412480119617
-4.32408222589389
-4.12907166069059
1.02713297383634
-1.63925467255571
-3.29184479611856
-4.91621873500190
-3.54563311342627
-4.39028914222397
0.0593136694319386
-4.96483408503101
3.52061106255023
-4.94085295308370
-0.515426915988676
-4.48907180403130
-0.982591344246816
-3.15342238010975
-4.81115100132975
-3.34390863184909
1.39865985038183
-3.94395654205036
0.755345220839397
0.489435243052900
-0.190922241126715
-2.61613804886171
-3.49618162223372
-2.43251692402139
-1.28097257372904
-4.98816213084383
-3.87350714000834
-3.19648411474468
-4.34638630901233
-4.37575935826828
-4.00422828795469
-3.18575786625402
-0.435280376474926
-5.26494231929735
-4.89604113851962
3.09422495070728
-5.25167179995573
-3.60411282915981
-3.23912787425354
-0.190922241126715
-4.28638628512221
-2.04764134870944
-4.78325135257548
-2.30683741012205
4.51818535306473
-1.35393516576336
-5.31757495885650
-5.25705837802852
-3.31274870074691
-1.70895183391757
-2.85182300943255
-4.94085295308370
-4.94085295308370
-3.72759263441140
-3.42585234985819
-5.37802823249944
-3.43597775910512
-5.39218027336907
-3.58472408436348
-5.39319946956147
0.755345220839397
-5.10673015563016
-2.30683741012205
-4.04649583166781
-5.09500606789050
-5.11441559689636
-3.87350714000834
-5.27259114955776
-4.94085295308370
-1.20735689556022
-1.14799413100833
-4.08811028924645
-3.17500549431798
-4.94085295308370
-4.39751484903375
-3.07705859185150
-4.18532039600643
-3.43597775910512
-1.61119294389331
-3.44607704490667
-2.79388139849158
-4.13718556464328
-3.87350714000834
-3.34390863184909
-4.94085295308370
-1.32482849928577
-5.08383971112452
-4.44736334023156
-2.38255859980621
-4.36112508053106
-2.66411099122803
-2.68794072173891
-3.88240474732242
-3.84665757739382
-4.10457320816024
0.229403040476841
-4.44032049753944
-5.39301641453252
-4.50276563773485
-5.03285896406598
-4.84911332487978
-5.34445541141838
-5.37619444299830
-5.31557394112267
-3.69006907019698
-3.82862725175724
-5.31757495885650
-2.45733934545670
-5.17552291123025
-4.91621873500190
-4.94570142636392
2.88495041159276
-5.38431845268882
-5.39319946956147
-5.01972421027582
-5.29638922647612
-2.79388139849158
-0.982591344246816
-5.25971248189684
-4.17736323272602
-3.23912787425354
-4.77190862895612
-4.30154303176702
-4.36845528112236
-5.30730863573356
-5.39301641453252
-5.38290263831375
-5.33987903569462
-4.75469861768672
-5.37820327553445
-5.28048366299374
-4.64650121889357
-4.85972459202852
-5.35210939000335
-5.15127539650459
-5.30083536051523
-3.91773394212495
-5.38983011784136
-5.38991249103430
-5.28481673108419
-5.25220722570987
-5.35526612684587
-5.37637978268243
-4.77759305248849
-5.32718819584496
-5.23830936185656
-5.13317203976772
-5.16872566710696
-2.55558409338276
-5.11441559689636
-4.99731048505130
-4.52983982379738
-5.16872566710696
-5.34445541141838
-5.38740082833233
-3.13173477212001
-4.33154304371208
-5.24058516246560
-4.93107763618712
-5.39160632121589
-4.73138620775888
-5.05422775147531
-5.35911028245383
-2.96574697291102
-4.79448958241333
-4.96483408503101
-4.78325135257548
-5.39272943845592
-4.04649583166781
-3.40552316102819
-4.98816213084383
-5.23774819447962
-2.00786068063194
-5.37619444299830
-4.39751484903375
-4.12907166069059
-4.07983964462148
-5.35911028245383
-5.36545808876981
-4.91621873500190
-5.39272943845592
-5.04575860684772
-3.24972350551730
-5.25705837802852
-5.05422775147531
-4.20903514517539
-5.36068950683574
-5.31354679994347
-4.28638628512221
-5.04575860684772
-5.16872566710696
-5.29638922647612
-3.82862725175724
-0.435280376474926
-3.94395654205036
-4.90618218365152
-4.71362760413650
-5.35526612684587
-5.18552285157484
-3.02172932544851
-3.64257683740790
-5.32718819584496
-5.24618072810143
-5.35937284700634
-5.38804189961608
-5.35803006373156
-5.21103992756370
-5.34603845402613
-5.09500606789050
-3.33354811159374
-1.35393516576336
-5.11441559689636
-5.33085062652268
-5.39218027336907
-5.17213735089130
-5.26751805282953
-5.38215554595815
-4.45438005947830
-4.95052377619877
-3.29184479611856
-3.69006907019698
3.95744655254507
-4.83839756394953
-4.75469861768672
-5.39218027336907
-5.38562977328236
-4.83300049831634
-5.08705939217050
-5.09894022058243
-2.96574697291102
-4.41903522879080
-4.20903514517539
-5.27804369501302
-5.13317203976772
-5.38230484737036
-5.25971248189684
-4.12907166069059
-5.36688095430203
-3.69006907019698
-4.62764543056525
-4.60213865122550
-5.35526612684587
-5.29183859865549
-0.875689248339651
-5.09500606789050
-4.67740506386651
-5.23830936185656
-5.38058299091081
-5.14411242414598
-3.14259163783757
-0.273028039043945
-4.69563388950571
-3.48621295365907
-3.53579506207852
-4.53654306169956
-3.90894082859239
-4.89093143078560
-4.78325135257548
-4.56966739952978
-2.17854555168473
-4.12907166069059
0.755345220839397
-3.40552316102819
-3.07705859185150
-1.77799590914493
-2.24301802397063
-4.50276563773485
-1.49790109142852
-2.31952291701619
-4.69563388950571
-1.13308813125691
-4.20115635223112
-1.94103709826186
-4.76046141155524
-3.78309427737165
-5.05422775147531
-4.63395681678673
-1.98120961802005
-1.35393516576336
-5.03285896406598
-4.24803725821605
-5.30730863573356
-4.69563388950571
-4.86499104043481
-5.03285896406598
-4.27876872663174
-3.65212753085648
-5.09500606789050
-4.60213865122550
-4.50276563773485
-2.90911153423903
0.666055475442738
-4.20903514517539
-4.07983964462148
-2.57988404591048
-2.37000371013897
-4.08811028924645
-0.906363321540027
-2.67603891820616
-4.94085295308370
-4.04649583166781
-3.91773394212495
0.229403040476841
-4.90618218365152
-4.11276548244907
-4.20903514517539
-3.23912787425354
-0.673760736612696
-1.77799590914493
-2.67603891820616
-5.31757495885650
-4.96483408503101
-4.27876872663174
-4.39751484903375
-4.80562331846966
-5.24339600700621
-4.39751484903375
2.07397570051445
-4.11276548244907
-5.27755975250447
-3.54563311342627
-3.23912787425354
-1.70895183391757
1.30479850204372
-5.25971248189684
-1.63925467255571
-1.51215400504545
0.144031811887144
-3.44607704490667
-4.08811028924645
-3.39531938144512
-4.69563388950571
-5.06673554257636
-3.63300002051395
-4.00422828795469
-0.751948017722966
-5.39272943845592
-4.69563388950571
-4.53654306169956
0.144031811887144
-0.515426915988676
-4.63395681678673
-3.64257683740790
-4.99731048505130
-4.46833512763564
-2.96574697291102
-3.21785824138987
-5.03285896406598
-4.75469861768672
-1.42624467166319
-4.00422828795469
-4.50276563773485
-4.52311046244981
-2.49437705176932
-1.56890442505936
-3.73690821685156
-3.69006907019698
-3.65212753085648
2.57593674892969
-3.78309427737165
-4.25575931048804
-4.08811028924645
-4.16937994600023
-5.39160632121589
-4.66512189621347
-3.78309427737165
-0.0247513868887723
-1.63925467255571
-4.36112508053106
-4.78325135257548
-0.673760736612696
2.51483934942233
-4.36112508053106
-5.09104579175319
-5.25705837802852
-2.95447213206738
-4.41188789231717
-5.05842313862104
-4.24028908249867
-3.49618162223372
-2.44494119646174
-3.23912787425354
-1.65324635171884
-3.67115054741749
-4.63395681678673
-1.98120961802005
-4.89093143078560
-1.05816628081911
-4.16137053582906
-4.24803725821605
-0.515426915988676
-4.73725349540891
-2.79388139849158
-3.93524179885394
-3.78309427737165
-5.17213735089130
-5.20228989717987
-3.54563311342627
0.229403040476841
-2.11341999326433
-3.73690821685156
-3.47621816163904
-3.07705859185150
0.0593136694319386
-4.16137053582906
-4.16137053582906
-5.23199588817152
-4.53654306169956
-5.18552285157484
-5.03285896406598
-4.50276563773485
1.97554274923488
-4.38303731196882
-4.06321998503541
-2.71166595846827
-0.673760736612696
-2.26862414876734
3.30611183435976
-3.88240474732242
-4.43325153140194
-4.56966739952978
-5.01083709052215
-4.53654306169956
-3.13173477212001
-4.71362760413650
-2.73528670141612
-3.73690821685156
-1.98120961802005
-4.39751484903375
-3.82862725175724
-3.29184479611856
0.229403040476841
-1.79172635385426
-0.515426915988676
-5.30517700077283
-4.90618218365152
-3.23912787425354
2.51483934942233
-2.17854555168473
-4.20903514517539
-5.00635434547724
-4.00422828795469
2.57593674892969
-4.28638628512221
-4.62130792089838
-1.77799590914493
-4.78325135257548
-2.17854555168473
-3.91773394212495
-5.32342127138571
-4.96483408503101
-3.64257683740790
-3.96130765810707
-4.12907166069059
-4.81115100132975
-4.65894112721888
-2.57988404591048
0.0593136694319386
1.11903506377097
-3.19648411474468
-4.08811028924645
-5.39104113842148
-3.78309427737165
-4.07983964462148
-5.21715796210712
-3.33354811159374
-4.46833512763564
-4.74309465961356
-4.16937994600023
-4.10457320816024
-2.73528670141612
-3.75546101139573
-3.34390863184909
-4.60855453122851
-4.28638628512221
-0.751948017722966
-3.23912787425354
-1.20735689556022
-4.30154303176702
-4.43325153140194
-4.24803725821605
-5.39319946956147
-4.25575931048804
-3.23912787425354
-3.82862725175724
-4.53654306169956
-4.64650121889357
-3.82862725175724
-3.02172932544851
2.96834674589401
-3.61376801638990
-4.43325153140194
-5.25971248189684
-4.46833512763564
-3.28135365863631
-4.78325135257548
-3.23912787425354
-4.60213865122550
-2.31952291701619
1.21159023984010
-3.88240474732242
-2.24301802397063
-2.17854555168473
-5.06673554257636
-2.35742269702634
-4.00422828795469
-3.96130765810707
-4.93597835635810
-5.36804087345915
1.97554274923488
-3.02172932544851
-4.43325153140194
-3.73690821685156
-2.82872473539230
-3.77390931215839
0.666055475442738
-4.53654306169956
-5.07900822266898
-3.78309427737165
-5.01083709052215
-5.21715796210712
-3.73690821685156
-3.81957290377088
-5.05422775147531
-3.13173477212001
-4.16937994600023
-0.829482212698744
0.845288052370549
-5.37907583679239
-5.05422775147531
-0.705114019392945
-4.93597835635810
-1.96784490154603
1.58834180546154
-4.24028908249867
-5.37115280895130
-3.81049243233914
-2.17854555168473
-4.32408222589389
-4.55649603473383
1.21159023984010
-1.70895183391757
-5.30730863573356
-4.29397772016731
-2.65215694080452
-4.36112508053106
-2.85182300943255
-3.06604498546166
-3.80138583746202
-4.12907166069059
-4.40471443239815
-3.38508947841668
-3.49618162223372
-4.48907180403130
-2.04764134870944
-4.36112508053106
-5.28481673108419
-3.54563311342627
-1.42624467166319
-2.73528670141612
-2.24301802397063
-5.38991249103430
-4.71362760413650
-2.30683741012205
-4.12907166069059
-4.75469861768672
-4.34638630901233
-1.35393516576336
-5.26751805282953
-4.77190862895612
-4.53654306169956
-3.54563311342627
-4.57621389675968
0.402104756059721
-3.42585234985819
-4.29397772016731
-3.58472408436348
-5.21715796210712
-5.38983011784136
-5.24618072810143
-4.79448958241333
-5.34445541141838
-5.35526612684587
-5.34445541141838
-5.30517700077283
-4.35376875649439
-5.39218027336907
-5.34284624536524
-4.53654306169956
-4.63395681678673
-5.18552285157484
-5.01083709052215
-5.29638922647612
-5.39166295278603
-5.24618072810143
-5.39272943845592
-5.39301641453252
-5.39272943845592
-5.38983011784136
-5.35911028245383
-5.24618072810143
-5.38983011784136
-5.38230484737036
-5.31597036211372
-5.36424077439738
-5.39319946956147
-3.90894082859239
-5.24058516246560
-5.33614834669891
-4.69563388950571
-5.32718819584496
-4.96483408503101
-5.37136389025822
-3.96130765810707
-5.39188319155465
-5.26494231929735
-5.38983011784136
-5.37820327553445
-5.15127539650459
-5.11821913236139
-5.38445230912735
-5.09500606789050
-5.25971248189684
-5.15127539650459
-5.01083709052215
-5.15127539650459
-5.39218027336907
-5.24618072810143
-5.15127539650459
-5.31796623152299
-4.39751484903375
-5.38793893312490
-5.33299274276348
-5.27508851275380
-5.33440856341888
-4.39751484903375
-5.16182392920215
-4.81115100132975
-5.39104113842148
-5.38058299091081
-5.32531779533802
-5.37730459083113
-4.75469861768672
-5.34912616890550
-5.16182392920215
-5.39272943845592
-5.39136510732645
-5.34603845402613
-4.98816213084383
-5.38575333307178
-5.05422775147531
-5.35526612684587
-5.02059427712629
-5.38854873263870
-5.36917466917088
-3.30230981015542
-5.25971248189684
-5.24618072810143
-5.13317203976772
-5.31354679994347
-5.33264265669347
-4.08811028924645
-5.37619444299830
-5.29638922647612
-5.20166694990823
-5.25971248189684
-5.21775516775597
-5.32718819584496
-5.33614834669891
-3.73690821685156
-4.46833512763564
-5.23199588817152
-2.90911153423903
-4.96483408503101
-5.21103992756370
-4.82212799671381
-5.22375841186875
-5.38983011784136
-5.36804087345915
-5.01083709052215
1.49317428485444
-4.12907166069059
-4.60855453122851
-4.86499104043481
-4.04649583166781
-5.36545808876981
-5.39160632121589
-3.14259163783757
-5.39061896952731
-5.38740082833233
-5.37115280895130
2.78129277123724
-5.29638922647612
-4.64650121889357
-3.73690821685156
-3.41570081716588
-3.47621816163904
-5.29183859865549
-5.29412697428849
-5.39136510732645
-5.28481673108419
-4.79448958241333
-5.30730863573356
-5.27259114955776
-5.32187960000539
-4.62764543056525
-4.43325153140194
-5.25220722570987
-5.38058299091081
-5.38854873263870
-5.34789912433749
-2.49437705176932
-4.53654306169956
-5.27804369501302
-5.15127539650459
-4.58922852088335
-3.02172932544851
-4.97890928285484
-3.69006907019698
-4.82212799671381
-4.63395681678673
-5.39218027336907
-5.36804087345915
-4.76619808197837
-5.38983011784136
-5.38694986323469
-5.26751805282953
-4.03809456981595
-1.20735689556022
-4.98816213084383
-4.83839756394953
-3.78309427737165
-4.91621873500190
-4.86499104043481
-1.84638689823779
-5.09104579175319
-4.69563388950571
-4.80562331846966
-5.38431845268882
-5.39235856189605
-5.28242386166966
-4.96955194108433
-5.28242386166966
0.845288052370549
-4.10457320816024
-4.29397772016731
-4.60855453122851
-4.46833512763564
-2.67603891820616
-5.38854873263870
-5.23199588817152
-5.27259114955776
-5.21715796210712
-5.32718819584496
-4.53654306169956
-4.62130792089838
-3.65212753085648
-5.33987903569462
-4.72549279666347
-4.60213865122550
-0.829482212698744
-4.24803725821605
-5.03285896406598
-4.52311046244981
-5.27259114955776
-5.20166694990823
-5.18552285157484
-5.33264265669347
-4.89093143078560
-4.32408222589389
-4.91621873500190
-4.46833512763564
-4.66512189621347
-4.78888352921710
-4.46833512763564
-4.78325135257548
-5.15481769751582
-5.33264265669347
-4.78325135257548
-4.12907166069059
-5.39130332743174
-4.83839756394953
-5.11441559689636
-5.21411200655810
-5.31757495885650
-4.86499104043481
-3.73690821685156
-2.93184408004397
-4.93107763618712
-5.25971248189684
-5.37221338265146
-4.93597835635810
-2.24301802397063
-5.32903247290651
-5.08705939217050
-5.27804369501302
-4.92615079257076
-5.27804369501302
-4.59569664777712
-4.08811028924645
-4.94085295308370
-3.64257683740790
-5.33987903569462
-5.13317203976772
-5.13317203976772
-1.28097257372904
-5.38058299091081
-3.82862725175724
-5.16872566710696
-5.24618072810143
-5.36299733657956
-5.36299733657956
-5.33786200653357
-5.16872566710696
-5.29638922647612
-5.38740082833233
-5.38991249103430
-4.46833512763564
-5.20166694990823
-4.75469861768672
-4.98816213084383
-5.38431845268882
-5.27259114955776
-5.01083709052215
-5.28481673108419
-5.18552285157484
-5.25971248189684
-5.27259114955776
-5.35210939000335
-5.30730863573356
-5.38624624841107
-5.15127539650459
-5.29638922647612
-5.25705837802852
-5.38431845268882
-5.38854873263870
-3.29184479611856
-5.27259114955776
-5.35911028245383
-4.78325135257548
-5.39321510544643
-5.37619444299830
-5.30083536051523
-4.81115100132975
-5.31757495885650
-5.13317203976772
-4.98816213084383
-4.78325135257548
-5.35210939000335
-5.35911028245383
-4.28638628512221
-4.98354876857202
-4.87023136539573
-5.38058299091081
-5.38445230912735
-4.88063364498143
-5.33120586091725
-5.26545200342869
-5.31757495885650
-5.17552291123025
-5.15127539650459
-5.34284624536524
-5.25971248189684
-5.30730863573356
-5.26023246267730
-3.87350714000834
-5.29638922647612
-5.31757495885650
-4.75469861768672
-5.37992227460495
-5.36804087345915
-5.39301641453252
-5.38983011784136
-5.37619444299830
-4.66512189621347
-5.30301924236672
-4.83839756394953
-5.15127539650459
-4.71362760413650
-5.39272943845592
-5.28481673108419
-4.96483408503101
-5.26545200342869
-4.83839756394953
-5.36545808876981
-4.66512189621347
-5.28481673108419
-3.87350714000834
-5.27259114955776
-5.39301641453252
-5.14049175279860
-5.17213735089130
-5.03718496843860
-5.30941414724891
-5.38740082833233
-5.38983011784136
-4.70765582270495
-5.28481673108419
-5.35911028245383
-5.39218027336907
-4.98816213084383
-5.39061896952731
-4.00422828795469
-4.76619808197837
-5.37619444299830
-5.31190025295904
-5.20166694990823
-5.37523836307966
-5.34445541141838
-5.24618072810143
-5.11058593798595
-5.33120586091725
-4.46833512763564
-4.56966739952978
-5.16872566710696
-5.37115280895130
-5.35092429567698
-5.01972421027582
-4.56966739952978
-5.30730863573356
-5.36198004321975
-4.60213865122550
-5.36804087345915
-5.34789912433749
-4.98816213084383
-5.38575333307178
-5.39272943845592
-5.26234046231979
-5.24618072810143
-5.30730863573356
-4.96009010553231
-5.33440856341888
-5.32187960000539
-5.21715796210712
-5.29412697428849
-5.34912616890550
-5.15127539650459
-5.32718819584496
-5.38854873263870
-5.05422775147531
-3.12085178295707
-5.07494345275016
-4.63395681678673
-4.16937994600023
-4.97424367369228
-4.78888352921710
-3.91773394212495
-5.38431845268882
-5.38983011784136
-5.37221338265146
-5.30301924236672
-5.27804369501302
-5.27508851275380
-4.04649583166781
-5.05422775147531
-5.30730863573356
-5.23774819447962
-4.78325135257548
-2.90911153423903
-5.35498811731968
-5.09104579175319
-3.52593088728539
-3.42585234985819
-5.30517700077283
-5.17213735089130
-4.60213865122550
-4.86499104043481
-5.29638922647612
-4.92119782550902
-4.04649583166781
-4.99820629352456
-0.982591344246816
-5.14049175279860
-5.30126781977819
-5.39069104607113
-4.89093143078560
-5.20166694990823
-5.31757495885650
-5.24618072810143
-5.23199588817152
-5.36804087345915
-3.85563355504404
-3.07705859185150
-5.11441559689636
-3.87350714000834
-3.73690821685156
-4.46833512763564
-4.24803725821605
-4.16137053582906
-5.36804087345915
-4.23251478333592
-5.34445541141838
-5.37802823249944
-4.63395681678673
-5.13317203976772
-4.46833512763564
-4.32408222589389
-3.23912787425354
-5.37730459083113
-5.21715796210712
-5.39301641453252
-5.27006766291634
-4.91621873500190
-4.78325135257548
-5.25437815071481
-3.73690821685156
-5.28481673108419
-5.38575333307178
-5.21715796210712
-3.96130765810707
-4.93597835635810
-5.28998230046285
-4.75469861768672
-4.83839756394953
-4.94085295308370
-3.64257683740790
-5.30730863573356
-5.33987903569462
-5.38983011784136
-5.24893932575127
-3.99569640887592
-4.46137065527966
-2.62817046962136
-4.32408222589389
-4.04649583166781
-5.31557394112267
-4.78325135257548
-5.07085255938595
-4.50276563773485
-4.96483408503101
-4.89093143078560
-4.66512189621347
-3.02172932544851
-3.91773394212495
-4.12907166069059
-3.88240474732242
-4.85972459202852
-5.39218027336907
-4.57621389675968
-4.62130792089838
-5.38793893312490
-4.97890928285484
-4.32408222589389
-5.37523836307966
-4.08811028924645
-5.35210939000335
-4.36112508053106
-3.21785824138987
-5.13317203976772
-3.96130765810707
-5.39160632121589
-2.68794072173891
-5.35911028245383
-5.38624624841107
-5.30730863573356
-4.04649583166781
-5.36324445615839
-4.71957326212267
-5.07085255938595
-4.45438005947830
-4.66512189621347
-5.29638922647612
-5.39290143319059
-4.27112504469589
-4.39751484903375
-4.85972459202852
-5.19205886124433
-5.13317203976772
-2.49437705176932
-4.27876872663174
-5.39301641453252
-4.60213865122550
-3.81049243233914
-4.99274936967025
-4.75469861768672
-4.16937994600023
-4.28638628512221
-5.38058299091081
-3.20718423978996
-5.21103992756370
-5.30126781977819
-4.56966739952978
-3.58472408436348
-5.07494345275016
-5.27259114955776
-4.16937994600023
-5.38740082833233
-4.28638628512221
-0.829482212698744
-4.91621873500190
-4.66512189621347
-5.05422775147531
-5.21103992756370
-5.07494345275016
-4.93597835635810
-4.43325153140194
-3.49618162223372
-4.33897773808490
-4.60213865122550
-5.39213393844804
-2.90911153423903
-4.96483408503101
-5.39319946956147
-5.32718819584496
-4.94085295308370
-5.39023760540702
-5.24618072810143
-5.25971248189684
-4.36112508053106
-4.08811028924645
-5.35210939000335
-2.94317116777836
-5.35911028245383
-4.12907166069059
-4.96483408503101
-5.09104579175319
-4.08811028924645
-4.73138620775888
-4.93597835635810
-5.38058299091081
-5.30730863573356
-5.27259114955776
-5.03718496843860
-4.04649583166781
-5.02412858498459
-5.38058299091081
-3.69006907019698
-5.09104579175319
-5.21715796210712
-3.07705859185150
-5.29412697428849
-5.27755975250447
-5.21715796210712
-5.39097421020221
-4.46833512763564
-4.31659528463031
-5.28481673108419
-4.10457320816024
-5.08705939217050
-5.38854873263870
-5.09500606789050
-4.63395681678673
-3.02172932544851
-3.69006907019698
-4.89604113851962
-3.39531938144512
-5.09500606789050
-5.39319946956147
-4.46833512763564
-3.87350714000834
-4.66512189621347
-5.35498811731968
-3.95264516180140
-4.91621873500190
-4.58922852088335
-4.60213865122550
-5.04148484936585
-3.23912787425354
-5.10673015563016
-4.43325153140194
-5.17954133366738
-2.61613804886171
-5.37619444299830
-5.21103992756370
-5.03285896406598
-5.27006766291634
-3.69006907019698
-5.38793893312490
-5.39061896952731
-4.60213865122550
-2.24301802397063
-5.34445541141838
-3.65212753085648
-5.39301641453252
-5.38431845268882
-5.09500606789050
-5.35498811731968
-5.32342127138571
-5.30730863573356
-5.38290263831375
-5.25971248189684
-3.53579506207852
-2.49437705176932
-3.59443151848433
-3.69006907019698
-5.37619444299830
-5.38983011784136
-1.28097257372904
-5.37425615971564
-4.72549279666347
-5.35063084117712
-3.88240474732242
-5.32718819584496
-4.86499104043481
-5.09500606789050
-5.38845091447208
-4.98816213084383
-5.21164742986167
-5.33120586091725
-4.96955194108433
-4.56966739952978
-3.76469822349975
-5.32149862398802
-5.17213735089130
-5.24339600700621
-3.87350714000834
-5.33120586091725
-1.13308813125691
-5.11441559689636
-5.02850683624797
-3.58472408436348
-5.20481739923877
-5.00635434547724
-5.16182392920215
-4.58922852088335
-4.53654306169956
-4.56966739952978
-4.96483408503101
-4.27876872663174
-5.33614834669891
-5.30730863573356
-5.21715796210712
-4.72549279666347
-4.60855453122851
-3.60411282915981
-5.38058299091081
-5.32531779533802
-5.30730863573356
-2.30683741012205
-4.49593178260577
-4.67740506386651
-5.33614834669891
-5.01083709052215
-4.96483408503101
-5.13317203976772
-5.17213735089130
-5.38740082833233
-5.21715796210712
-5.36198004321975
-5.36804087345915
-4.89604113851962
-5.30941414724891
-4.81665256074447
-4.19325143584147
-5.38575333307178
-4.90212349777271
-5.38058299091081
-5.39193467480024
-3.59443151848433
-5.35210939000335
-4.84376850613735
-5.15127539650459
-5.36043209060779
-5.36545808876981
-5.13684495800585
-5.20166694990823
-5.37344861756404
-5.39301641453252
-5.36299733657956
-5.05842313862104
-4.97890928285484
-4.94085295308370
-5.29862535521837
-5.38230484737036
-5.29638922647612
-5.35911028245383
-5.39069104607113
-5.35210939000335
-5.36299733657956
-5.28481673108419
-5.39321510544643
-5.37820327553445
-2.26862414876734
-3.69006907019698
-5.39239974849252
-5.35210939000335
-5.19205886124433
-5.39272943845592
-5.07494345275016
-5.05000624088421
-5.36917466917088
-4.28638628512221
-5.35210939000335
-5.15127539650459
-5.21715796210712
-3.54563311342627
-4.60213865122550
-5.37619444299830
-0.207395647600921
-4.41903522879080
-5.36198004321975
-5.07494345275016
-4.63395681678673
-5.28481673108419
-5.07494345275016
-5.07494345275016
-4.96009010553231
-5.20166694990823
-5.35210939000335
-4.53654306169956
-5.09500606789050
-2.55558409338276
-5.25971248189684
-5.36068950683574
-5.38058299091081
-5.07494345275016
-5.30730863573356
-5.39308982745539
-5.37344861756404
-4.55649603473383
-5.30730863573356
-5.26751805282953
-5.29638922647612
-5.27755975250447
-4.24803725821605
-5.33264265669347
-4.70165791782802
-5.38230484737036
-5.35210939000335
-5.35911028245383
-5.28481673108419
-5.33614834669891
-3.81049243233914
-5.39319946956147
-5.23199588817152
-4.46833512763564
-5.12574783295531
-4.74890970037283
-5.16872566710696
-4.89093143078560
-4.58922852088335
-5.31757495885650
-5.17888234812383
-5.05422775147531
-2.85182300943255
-4.99731048505130
-4.91621873500190
-1.84638689823779
-4.85972459202852
-5.36043209060779
-4.98354876857202
-4.33897773808490
-5.39319946956147
-5.36569491169953
-5.21715796210712
-5.39069104607113
-5.22375841186875
-5.13317203976772
-4.89093143078560
-5.21715796210712
-3.18575786625402
-4.04649583166781
-4.07154287655113
-4.68958373773802
-4.94085295308370
-5.30083536051523
-4.10457320816024
-5.29183859865549
-5.18617154046927
-5.35937284700634
-5.29638922647612
-5.16872566710696
-5.23830936185656
-5.15127539650459
-4.69563388950571
-5.21715796210712
0.666055475442738
-3.07705859185150
-5.38362360722397
-4.65273423477891
-2.49437705176932
-4.34638630901233
-2.24301802397063
-3.48621295365907
-4.33897773808490
-5.37619444299830
-4.63395681678673
-5.11516725228197
-4.78325135257548
-4.92119782550902
-4.98816213084383
-2.90911153423903
-5.07494345275016
-4.53654306169956
2.78129277123724
-3.01058510183177
-4.32408222589389
-4.36112508053106
-4.50957336941855
-5.32718819584496
-3.73690821685156
-5.03718496843860
-5.30083536051523
-5.39218027336907
-5.15833387508167
-5.27259114955776
-3.23912787425354
-4.85443202017684
-4.36112508053106
-5.32718819584496
-5.34445541141838
-4.07154287655113
-5.34445541141838
-5.33614834669891
-5.30126781977819
-5.35526612684587
-5.35210939000335
-5.37344861756404
-5.39319946956147
-4.76619808197837
-5.15127539650459
-5.38230484737036
-5.26494231929735
-5.28481673108419
-5.34789912433749
-5.36545808876981
-5.35911028245383
-4.36112508053106
-4.14527334515059
-4.77190862895612
-4.48218570201146
-5.36198004321975
-5.16872566710696
-5.27006766291634
-5.38983011784136
-5.13317203976772
-4.38303731196882
-4.91621873500190
-4.78325135257548
-4.65894112721888
-3.73690821685156
-3.28135365863631
-3.30230981015542
-2.89770607616850
-2.24301802397063
-2.79388139849158
-5.15833387508167
-5.07900822266898
-3.13173477212001
-5.27508851275380
-4.97890928285484
-4.73138620775888
-3.54563311342627
-4.65273423477891
-4.98816213084383
-4.91621873500190
-4.00422828795469
-5.31557394112267
-5.39069104607113
-4.81115100132975
-5.37890594208194
-4.63395681678673
-4.24803725821605
-5.29638922647612
-3.59443151848433
-4.66512189621347
-5.34445541141838
-5.39160632121589
-4.50276563773485
-4.94085295308370
-4.46833512763564
-5.27804369501302
-2.85182300943255
-4.94085295308370
-5.15833387508167
-5.14770697204797
-5.39061896952731
-5.11441559689636
-5.39319946956147
-4.43325153140194
-4.66512189621347
-4.00422828795469
-5.30730863573356
-5.38740082833233
-5.38138233015717
-4.94085295308370
-4.74309465961356
-4.83839756394953
-4.52983982379738
-5.03285896406598
-4.69563388950571
-5.33264265669347
-5.36172777531636
-3.34390863184909
-1.20735689556022
-4.04649583166781
-3.73690821685156
-3.02172932544851
-4.78325135257548
-2.67603891820616
-5.38058299091081
-2.42006652813567
0.845288052370549
-4.18532039600643
-0.157897057842165
-2.87481678969129
-0.141345281031819
-3.07705859185150
-3.68062287052992
-4.61494428778613
-1.05816628081911
-3.23912787425354
-3.34390863184909
-3.07705859185150
-3.23912787425354
-3.86458340924888
-3.29184479611856
-4.56966739952978
-0.982591344246816
-4.50276563773485
-4.24803725821605
-4.53654306169956
-3.44607704490667
-2.79388139849158
-3.49618162223372
-3.49618162223372
0.755345220839397
-2.55558409338276
-3.64257683740790
-2.11341999326433
-3.34390863184909
-1.20735689556022
-1.10319776141793
-5.38562977328236
-2.77052188999754
-2.11341999326433
-0.108163357074990
-0.751948017722966
-1.61119294389331
-4.16937994600023
-0.451361931268436
-4.27112504469589
-2.79388139849158
-4.63395681678673
-4.48218570201146
-2.38255859980621
-2.90911153423903
-0.0414860278167738
-3.78309427737165
-2.30683741012205
0.419518606567596
-4.74309465961356
-4.83300049831634
-4.94085295308370
0.845288052370549
-4.43325153140194
-4.81115100132975
-4.01273404358807
-4.43325153140194
-3.89127623119113
-3.82862725175724
-4.98816213084383
-3.69006907019698
-2.85182300943255
-4.67740506386651
-2.84028693413512
-5.28000486880975
-4.93107763618712
-4.22471436072779
-2.30683741012205
-1.56890442505936
-3.87350714000834
-5.38740082833233
-4.50276563773485
-4.63395681678673
-1.58302672144939
-4.52311046244981
-4.96483408503101
-4.56966739952978
-4.04649583166781
-4.78325135257548
-2.96574697291102
-3.84665757739382
-3.72759263441140
-4.96483408503101
-2.73528670141612
-3.39531938144512
-5.30730863573356
-4.46833512763564
-4.72549279666347
-2.87481678969129
-6.74225542309672
-7.52337292901368
-6.51845950538815
-6.72555905592969
-6.47702359908364
-6.59407780394963
-6.47498998819879
-7.55894313535598
-5.98375909217350
-6.86349432189479
-7.55894313535598
-5.79556286659285
-7.04648155068777
-7.71926301153028
-7.52337292901368
-6.72555905592969
-8.17641447023427
-7.81280204915603
-6.98085385741408
-6.57494932817921
-7.12625258440585
-6.71574922358555
-7.91795477584016
-7.55894313535598
-6.54663544455099
-6.67007361112081
-6.52554044808371
-6.68195759775284
-6.89064230215964
-6.47379624453238
-7.04946294767347
-6.50676127112329
-9.71398134573550
-8.17641447023427
-6.57401964235015
-6.50676127112329
-7.91795477584016
-7.55894313535598
-7.04946294767347
-7.04648155068777
-11.5346992954107
-6.72555905592969
-6.60774314558900
-7.55894313535598
-6.54663544455099
-6.47597397409017
-6.70617046426376
-6.50322292556314
-8.54115211906364
-7.04946294767347
-6.73560507302543
-6.47435100965584
-6.53654113588113
-7.71926301153028
-6.78099069897881
-7.36631188718180
-7.63517901573201
-6.86349432189479
-6.51850191525671
-6.78957858417562
-6.48832827535062
-8.79738548453658
-6.47500449645082
-7.38447622926272
-6.48832827535062
-7.65074576394988
-6.77826398037544
-6.47994679749844
-7.21286562265179
-6.60081804985657
-7.97577816050995
-6.47727360026911
-7.65074576394988
-6.57401964235015
-6.52554044808371
-8.48340455545655
-7.81280204915603
-6.65329848461923
-8.61471988172176
-6.47394533042918
-6.47702359908364
-7.16820842317488
-7.71926301153028
-7.36631188718180
-5.54013833683991
-6.59407780394963
-8.95756063144996
-6.53334419174590
-7.63517901573201
-7.77586995027179
-6.48596998698266
-6.65790646194281
-6.48912146356274
-11.5346992954107
-6.78099069897881
-7.81280204915603
-7.28558324526968
-6.61831738677660
-6.81303642677908
-7.71926301153028
-6.69681795044782
-6.99731269599699
-7.21286562265179
-6.45102031370433
-6.52714821621331
-7.26052238161136
-6.78957858417562
-7.29179086058837
-7.84374931847525
-7.55894313535598
-6.48372778309039
-6.98085385741408
-7.45669336299576
-6.50322292556314
-6.60081804985657
-8.34063849996504
-8.36629120750777
-6.56893254860019
-11.5346992954107
-6.98085385741408
-7.59616418296086
-6.47435100965584
-6.78957858417562
-6.50676127112329
-6.55157688390688
-7.03159803093726
-7.26052238161136
-6.48323232184588
-7.16820842317488
-8.10435499579236
-9.39168361225708
-6.47500449645082
-7.01422123100534
-6.48173263237409
-8.03771633439907
-6.50322292556314
-6.48323232184588
-6.47837528459936
-8.61471988172176
-11.1882641448665
-5.54013833683991
-6.48912146356274
-7.52337292901368
-6.78099069897881
-7.81280204915603
-7.08674366088373
-7.71926301153028
-6.70617046426376
-7.21286562265179
-8.17641447023427
-7.26052238161136
-9.71398134573550
-7.48932712755229
-8.34063849996504
-7.28558324526968
-7.55894313535598
-6.98085385741408
-6.67007361112081
-5.61165235470291
-6.50600659370672
-7.39527113240153
-6.51850191525671
-6.56893254860019
-8.16394499681546
-6.78957858417562
-7.33842057600371
-6.50645924541804
-6.78957858417562
-6.78957858417562
-6.68768712615310
-7.48430709894179
-6.37048658974342
-6.49371684022214
-7.19018184927514
-6.61990210128695
-6.71574922358555
-5.54013833683991
-8.26049997644823
-6.47500449645082
-7.01422123100534
-6.94921680227707
-8.03771633439907
-6.54663544455099
-6.48372778309039
-6.67877369530738
-7.21286562265179
-11.1882641448665
-9.15028210854217
-7.77586995027179
-6.47394533042918
-7.31153105917506
-7.16820842317488
-6.55157688390688
-6.54199206480532
-7.08674366088373
-7.29179086058837
-7.16820842317488
-7.16820842317488
-6.62215590631866
-6.47430742456092
-6.50600659370672
-6.58114494555376
-6.47391340459196
-7.01422123100534
-7.86376354088661
-9.71398134573550
-6.52714821621331
-7.71926301153028
-6.81303642677908
-6.59407780394963
-6.51048115988408
-7.16820842317488
-6.77826398037544
-9.40918939511540
-7.71167435322994
-6.54663544455099
-6.76721591231776
-6.48832827535062
-11.5346992954107
-6.47435100965584
-6.47837528459936
-7.55894313535598
-7.08674366088373
-7.63517901573201
-7.08674366088373
-9.14755937952449
-4.29928459668190
-7.48430709894179
-7.97577816050995
-7.97577816050995
-6.49371684022214
-8.25479437580129
-6.49371684022214
-7.71926301153028
-6.18873461005481
-7.55894313535598
-11.1882641448665
-6.48592770397524
-5.30215390131991
-8.17641447023427
-6.62215590631866
-7.33842057600371
-6.51438101541868
-6.47837528459936
-6.91918350540443
-6.54663544455099
-7.67615007697852
-6.94921680227707
-6.88790974674413
-6.48596998698266
-6.74225542309672
-6.98085385741408
-6.42393773664792
-9.76054729420566
-6.48372778309039
-6.78099069897881
-6.47498998819879
-6.66158306638142
-7.42537133124202
-7.36631188718180
-5.95772497660470
-8.93861700753284
-6.49271374637528
-9.71398134573550
-9.71398134573550
-6.47498998819879
-11.1882641448665
-6.51845950538815
-6.70617046426376
-10.1981153791465
-8.43543196506652
-7.42537133124202
-6.63733401052659
-5.82357239047412
-7.63517901573201
-8.48340455545655
-6.54663544455099
-6.53654113588113
-11.1882641448665
-6.48323232184588
-7.48932712755229
-7.31153105917506
-6.83765175675457
-6.48088437875268
-6.91918350540443
-8.03771633439907
-6.47994679749844
-6.03536789470787
-9.76054729420566
-6.99731269599699
-8.34063849996504
-6.58114494555376
-6.48592770397524
-5.70777824013154
-6.50322292556314
-6.91918350540443
-6.56309355348993
-8.34063849996504
-6.48372778309039
-7.38447622926272
-6.50322292556314
-6.49371684022214
-10.1981153791465
-9.15028210854217
-4.98927226743862
-10.3002952243735
-6.51048115988408
-6.47994679749844
-7.53733899865980
-6.56893254860019
-6.56220876668159
-7.55894313535598
-10.3002952243735
-7.36631188718180
-6.48596998698266
-6.37048658974342
-7.45669336299576
-6.08658389843117
-7.48430709894179
-6.50645924541804
-7.01422123100534
-6.49092577287172
-7.48932712755229
-6.48173263237409
-6.77174744709900
-8.79738548453658
-7.23629844597250
-7.48932712755229
-7.06783723171661
-6.58716933193912
-7.23629844597250
-6.68768712615310
-7.91795477584016
-6.52714821621331
-5.13671905790919
-6.37048658974342
-7.99266890284667
-7.14690965819969
-6.61485504947386
-7.59273336222518
-7.55894313535598
-6.55194560307744
-6.49271374637528
-6.91918350540443
-6.66158306638142
-5.85110397023050
-7.97577816050995
-6.63733401052659
-7.14690965819969
-6.48173263237409
-6.74589268463777
-6.61831738677660
-7.33842057600371
-6.54663544455099
-6.48372778309039
-6.49092577287172
-6.50600659370672
-6.51048115988408
-7.03159803093726
-7.59273336222518
-7.39527113240153
-6.61831738677660
-6.69681795044782
-7.48932712755229
-5.54013833683991
-6.45102031370433
-7.08674366088373
-7.08452679336942
-6.62215590631866
-6.86938291608016
-7.08674366088373
-6.48173263237409
-6.64933624165730
-6.53395477017452
-6.83765175675457
-7.01422123100534
-5.90500430620347
-7.00939141447121
-8.66051328158979
-6.70973808897317
-6.47702359908364
-6.93400698556740
-6.60185390128213
-7.48932712755229
-6.48592770397524
-6.47836929259640
-6.49669846477637
-7.42537133124202
-11.1882641448665
-6.98085385741408
-8.16394499681546
-7.59273336222518
-7.06783723171661
-6.47394533042918
-6.98085385741408
-6.61831738677660
-11.1882641448665
-6.63733401052659
-6.89064230215964
-7.12625258440585
-6.71574922358555
-7.14690965819969
-6.87689988832287
-6.64521651208888
-9.71398134573550
-7.16820842317488
-6.90473284945888
-6.48372778309039
-7.31153105917506
-6.73560507302543
-6.53395477017452
-7.71167435322994
-7.55894313535598
-7.39527113240153
-7.59273336222518
-6.66158306638142
-8.66051328158979
-7.43341687368433
-7.81280204915603
-6.54663544455099
-6.73560507302543
-8.54115211906364
-6.48372778309039
-6.56893254860019
-8.03771633439907
-6.48592770397524
-7.59273336222518
-6.47498998819879
-6.49669846477637
-6.51845950538815
-8.79738548453658
-7.10620668436723
-7.48932712755229
-11.5346992954107
-6.64521651208888
-7.81280204915603
-6.91918350540443
-6.67007361112081
-6.61831738677660
-5.30215390131991
-6.50676127112329
-6.48372778309039
-7.86376354088661
-10.3002952243735
-11.1882641448665
-11.1882641448665
-6.69681795044782
-6.58114494555376
-6.50322292556314
-8.66051328158979
-6.78957858417562
-6.57494932817921
-5.98375909217350
-6.29178379117719
-8.34063849996504
-6.47836929259640
-6.81303642677908
-6.49669846477637
-6.47836929259640
-7.45669336299576
-6.67877369530738
-6.37048658974342
-6.56220876668159
-6.48173263237409
-6.69681795044782
-6.50676127112329
-7.42537133124202
-6.65790646194281
-6.70617046426376
-7.12625258440585
-8.79738548453658
-6.51216096677178
-6.49092577287172
-7.71926301153028
-6.86349432189479
-6.58752063339631
-6.56893254860019
-7.81280204915603
-6.48372778309039
-6.47836929259640
-7.36631188718180
-6.61831738677660
-6.60185390128213
-6.47435100965584
-6.61831738677660
-6.93400698556740
-5.93148757410637
-7.63517901573201
-5.98375909217350
-6.37048658974342
-8.66051328158979
-6.51845950538815
-8.03771633439907
-6.83765175675457
-8.54115211906364
-8.36629120750777
-6.91918350540443
-5.45897092488055
-8.03771633439907
-7.71926301153028
-6.50322292556314
-5.73777043407736
-8.54115211906364
-6.93782669495526
-6.51438101541868
-6.24005870174710
-8.03771633439907
-6.56220876668159
-7.01422123100534
-6.11211797353402
-7.14690965819969
-7.97577816050995
-6.49669846477637
-6.57401964235015
-5.13671905790919
-6.57401964235015
-6.99731269599699
-6.47597397409017
-6.48592770397524
-7.33731695228890
-6.82519523164983
-6.55194560307744
-6.76721591231776
-7.59616418296086
-6.48372778309039
-6.90473284945888
-7.12625258440585
-7.81280204915603
-6.99731269599699
-7.12625258440585
-6.51850191525671
-6.83765175675457
-5.73777043407736
-5.93148757410637
-9.40918939511540
-5.23056042990106
-6.65329848461923
-7.36631188718180
-6.98085385741408
-11.1882641448665
-6.63733401052659
-8.34063849996504
-7.97577816050995
-6.47430742456092
-6.81303642677908
-6.21435714934767
-6.80367773137996
-6.83620968222929
-5.82357239047412
-11.1882641448665
-6.72555905592969
-7.33731695228890
-6.91918350540443
-6.55194560307744
-7.01422123100534
-6.54150066807190
-6.93400698556740
-6.58716933193912
-6.49986795589495
-11.1882641448665
-7.42537133124202
-8.79738548453658
-7.23629844597250
-6.74589268463777
-6.48372778309039
-6.81303642677908
-6.98085385741408
-6.61831738677660
-5.23056042990106
-6.83765175675457
-6.47379624453238
-7.76473129050305
-6.76721591231776
-6.42393773664792
-6.54150066807190
-6.50676127112329
-6.77174744709900
-7.36631188718180
-5.85110397023050
-8.17641447023427
-6.66158306638142
-6.55743146925884
-6.72555905592969
-6.64933624165730
-6.73560507302543
-6.61485504947386
-6.21435714934767
-6.56893254860019
-7.21286562265179
-5.90500430620347
-6.48832827535062
-6.70617046426376
-6.68195759775284
-7.21286562265179
-6.60774314558900
-6.48088437875268
-7.81280204915603
-7.19018184927514
-5.54013833683991
-7.36631188718180
-6.52271553074790
-6.49677719274450
-6.48592770397524
-7.48932712755229
-6.47597397409017
-6.58114494555376
-7.91795477584016
-5.79556286659285
-8.54115211906364
-6.98085385741408
-6.49986795589495
-6.50600659370672
-7.63517901573201
-7.19018184927514
-7.81280204915603
-7.14690965819969
-6.47702359908364
-6.94921680227707
-6.49371684022214
-6.26586061000499
-6.50322292556314
-7.59273336222518
-6.47994679749844
-6.85041495927531
-6.49669846477637
-7.52337292901368
-6.98085385741408
-6.50600659370672
-7.55894313535598
-6.51048115988408
-6.68768712615310
-6.81303642677908
-6.26586061000499
-8.17641447023427
-6.48832827535062
-7.08452679336942
-6.91918350540443
-6.83765175675457
-8.66051328158979
-6.70617046426376
-6.53654113588113
-8.79738548453658
-6.62215590631866
-6.50645924541804
-6.83765175675457
-6.52714821621331
-7.48932712755229
-6.47994679749844
-7.28558324526968
-6.47391340459196
-6.47727360026911
-8.48340455545655
-6.31784887469584
-6.52714821621331
-7.55894313535598
-7.01422123100534
-6.75642761362297
-6.86349432189479
-7.04946294767347
-6.68195759775284
-6.81303642677908
-6.70617046426376
-6.89064230215964
-7.53733899865980
-6.49986795589495
-6.47430742456092
-6.96727740822898
-6.90473284945888
-7.08674366088373
-5.70777824013154
-6.48832827535062
-6.53334419174590
-6.86349432189479
-7.08674366088373
-6.82824926184676
-6.58716933193912
-6.51438101541868
-8.93861700753284
-6.72555905592969
-8.16394499681546
-6.50676127112329
-6.47597397409017
-6.47394533042918
-6.48596998698266
-6.94921680227707
-6.58114494555376
-6.50676127112329
-6.47391340459196
-7.08674366088373
-6.68768712615310
-6.59407780394963
-6.47589778939272
-8.26049997644823
-8.17641447023427
-7.31153105917506
-5.98375909217350
-6.78099069897881
-7.97577816050995
-8.79738548453658
-11.5346992954107
-7.48932712755229
-6.55743146925884
-6.47391340459196
-6.51438101541868
-7.10620668436723
-7.53733899865980
-6.65329848461923
-6.49271374637528
-7.21286562265179
-6.37048658974342
-6.50134607398568
-6.99731269599699
-7.71926301153028
-6.55194560307744
-7.26052238161136
-6.74225542309672
-6.74589268463777
-7.36631188718180
-6.51438101541868
-7.12625258440585
-6.47498998819879
-6.50134607398568
-6.74225542309672
-6.48596998698266
-6.48912146356274
-6.47589778939272
-6.89064230215964
-6.61990210128695
-6.49271374637528
-6.48323232184588
-7.36631188718180
-6.78099069897881
-6.77826398037544
-7.26052238161136
-8.34063849996504
-6.91918350540443
-6.81303642677908
-6.47394533042918
-7.42537133124202
-7.59616418296086
-6.81303642677908
-6.55157688390688
-8.03771633439907
-6.24005870174710
-6.65329848461923
-9.40918939511540
-7.12625258440585
-6.48596998698266
-6.49271374637528
-6.49986795589495
-7.14690965819969
-5.54013833683991
-6.51438101541868
-6.52554044808371
-6.89064230215964
-6.51850191525671
-6.74225542309672
-6.47702359908364
-6.06100980247117
-6.58114494555376
-7.31153105917506
-8.25479437580129
-6.47702359908364
-6.91918350540443
-6.82824926184676
-6.00962838493089
-6.37048658974342
-9.40918939511540
-6.47837528459936
-7.67615007697852
-7.21286562265179
-8.79738548453658
-6.91918350540443
-6.81303642677908
-6.47498998819879
-6.47890459220240
-6.06100980247117
-6.78099069897881
-7.63517901573201
-9.76054729420566
-6.51850191525671
-6.60185390128213
-6.60774314558900
-5.64490825517427
-6.58114494555376
-6.55157688390688
-6.47597397409017
-5.95772497660470
-6.50676127112329
-7.31153105917506
-6.68195759775284
-6.93782669495526
-6.47890459220240
-6.49986795589495
-6.94921680227707
-6.50322292556314
-9.15028210854217
-7.59616418296086
-8.03771633439907
-9.76054729420566
-6.74589268463777
-7.97577816050995
-6.47702359908364
-9.15028210854217
-7.33842057600371
-6.74225542309672
-7.08674366088373
-5.98375909217350
-6.52271553074790
-6.76721591231776
-6.47391340459196
-6.54199206480532
-7.12625258440585
-6.53654113588113
-6.56309355348993
-6.55157688390688
-7.31153105917506
-6.47498998819879
-7.38447622926272
-6.89064230215964
-6.47500449645082
-6.56220876668159
-6.49986795589495
-6.50322292556314
-7.59273336222518
-8.76437367618929
-7.01422123100534
-6.49092577287172
-6.47498998819879
-7.63517901573201
-6.94921680227707
-6.53654113588113
-6.47394533042918
-6.59407780394963
-6.89064230215964
-6.48372778309039
-6.49092577287172
-7.76473129050305
-6.48372778309039
-6.61831738677660
-7.48932712755229
-7.04648155068777
-6.24005870174710
-6.53175690187658
-6.91918350540443
-6.47498998819879
-7.42537133124202
-6.51048115988408
-7.77586995027179
-6.61831738677660
-7.36631188718180
-6.48912146356274
-8.48340455545655
-7.55894313535598
-6.47379624453238
-6.70973808897317
-6.76721591231776
-6.70617046426376
-6.47391340459196
-6.63733401052659
-5.67688025343800
-6.51048115988408
-7.16820842317488
-7.04648155068777
-7.81280204915603
-6.80116687794944
-4.29928459668190
-6.70617046426376
-6.68768712615310
-6.50134607398568
-6.67007361112081
-6.61831738677660
-6.59407780394963
-6.74589268463777
-6.71574922358555
-7.03159803093726
-6.47727360026911
-6.47394533042918
-7.71926301153028
-6.98085385741408
-6.96727740822898
-6.50676127112329
-7.48932712755229
-5.23056042990106
-6.37048658974342
-6.48372778309039
-7.48932712755229
-6.78957858417562
-7.01422123100534
-7.59616418296086
-7.21286562265179
-6.74589268463777
-7.08674366088373
-6.49371684022214
-9.71398134573550
-6.57494932817921
-8.54115211906364
-6.83765175675457
-10.1981153791465
-6.49669846477637
-6.89064230215964
-6.74225542309672
-6.49092577287172
-6.49092577287172
-6.49669846477637
-6.93400698556740
-6.42393773664792
-6.51845950538815
-7.03159803093726
-6.91918350540443
-7.19018184927514
-6.58752063339631
-6.48832827535062
-8.25479437580129
-7.48932712755229
-5.64490825517427
-7.81280204915603
-7.81280204915603
-6.60774314558900
-6.78099069897881
-6.47589778939272
-6.48592770397524
-5.87822762880381
-6.83765175675457
-6.48596998698266
-5.73777043407736
-6.86349432189479
-10.1981153791465
-7.21286562265179
-7.42537133124202
-6.68768712615310
-6.52714821621331
-6.52714821621331
-7.99266890284667
-7.65074576394988
-6.72555905592969
-6.48173263237409
-7.91795477584016
-6.48592770397524
-7.12625258440585
-6.58114494555376
-7.21286562265179
-6.49092577287172
-6.57494932817921
-6.53334419174590
-6.60774314558900
-6.21435714934767
-6.47379624453238
-6.83765175675457
-7.71167435322994
-6.49092577287172
-8.43543196506652
-6.70617046426376
-6.49371684022214
-6.68768712615310
-6.94921680227707
-6.68195759775284
-6.86938291608016
-6.48832827535062
-7.42537133124202
-4.29928459668190
-7.20512759746573
-6.91918350540443
-5.70777824013154
-6.68768712615310
-5.93148757410637
-6.21435714934767
-6.47498998819879
-9.76054729420566
-6.57494932817921
-7.76473129050305
-6.11211797353402
-6.49986795589495
-7.26052238161136
-8.76437367618929
-7.03159803093726
-8.76437367618929
-6.51845950538815
-6.57401964235015
-6.85041495927531
-6.98085385741408
-8.10435499579236
-6.85041495927531
-7.59616418296086
-8.95756063144996
-6.31784887469584
-6.77174744709900
-6.47702359908364
-7.48430709894179
-6.82519523164983
-7.10620668436723
-6.96482732671319
-6.47500449645082
-8.95756063144996
-6.86349432189479
-6.51048115988408
-6.86938291608016
-6.65329848461923
-6.91918350540443
-7.16820842317488
-6.47836929259640
-6.60774314558900
-8.10435499579236
-6.62215590631866
-5.54013833683991
-6.98085385741408
-6.64521651208888
-6.31784887469584
-7.59616418296086
-6.70617046426376
-6.57494932817921
-7.48932712755229
-7.12625258440585
-9.14755937952449
-6.48596998698266
-7.24776669660114
-7.48932712755229
-8.95756063144996
-6.03536789470787
-6.45102031370433
-6.63733401052659
-11.5346992954107
-7.23629844597250
-7.10620668436723
-6.86349432189479
-6.47500449645082
-7.33842057600371
-7.08674366088373
-6.47702359908364
-6.29178379117719
-6.60081804985657
-6.98085385741408
-7.81280204915603
-6.24005870174710
-6.58114494555376
-6.11211797353402
-6.42393773664792
-6.83765175675457
-7.04946294767347
-7.91795477584016
-7.99266890284667
-6.64521651208888
-6.50676127112329
-7.24776669660114
-7.67615007697852
-6.60774314558900
-6.08658389843117
-6.48596998698266
-7.84374931847525
-7.48932712755229
-8.10435499579236
-4.29928459668190
-6.08658389843117
-6.31784887469584
-7.42537133124202
-6.73560507302543
-5.98375909217350
-6.70617046426376
-6.47500449645082
-5.30215390131991
-6.13763815019876
-6.47500449645082
-6.89064230215964
-6.64933624165730
-6.98085385741408
-6.16316916459000
-6.49669846477637
-6.98085385741408
-7.12625258440585
-6.97319260511279
-8.66051328158979
-5.87822762880381
-6.76721591231776
-7.99266890284667
-6.53175690187658
-6.31784887469584
-7.48932712755229
-7.01422123100534
-7.33842057600371
-6.82824926184676
-7.01422123100534
-6.89064230215964
-5.79556286659285
-6.31784887469584
-7.55894313535598
-6.91918350540443
-6.69681795044782
-8.48340455545655
-5.85110397023050
-6.67007361112081
-6.48832827535062
-9.40918939511540
-7.21286562265179
-6.47837528459936
-7.16376901764238
-6.69681795044782
-7.19018184927514
-6.29178379117719
-6.98085385741408
-9.76054729420566
-7.01422123100534
-7.16820842317488
-5.76699406916178
-5.61165235470291
-8.10435499579236
-7.42537133124202
-5.70777824013154
-6.16316916459000
-6.58114494555376
-9.76054729420566
-7.26052238161136
-6.70617046426376
-6.11211797353402
-6.69681795044782
-7.23629844597250
-5.50106366547605
-7.04648155068777
-6.11211797353402
-6.31784887469584
-8.66051328158979
-7.14690965819969
-11.1882641448665
-8.17641447023427
-7.28558324526968
-6.54199206480532
-8.43543196506652
-6.47727360026911
-6.67877369530738
-6.24005870174710
-6.83620968222929
-6.72555905592969
-7.99266890284667
-6.99731269599699
-7.39527113240153
-5.61165235470291
-6.52271553074790
-5.30215390131991
-6.03536789470787
-6.86938291608016
-9.76054729420566
-6.53395477017452
-7.21286562265179
-7.45669336299576
-7.48932712755229
-8.34063849996504
-6.26586061000499
-6.29178379117719
-9.40918939511540
-7.76473129050305
-6.00962838493089
-7.36631188718180
-6.47994679749844
-7.29179086058837
-6.54663544455099
-6.54663544455099
-6.66158306638142
-8.79738548453658
-6.37048658974342
-8.54115211906364
-6.51216096677178
-7.45669336299576
-7.04946294767347
-7.33731695228890
-8.79738548453658
-7.59616418296086
-6.80367773137996
-6.90323997633566
-6.93400698556740
-9.39168361225708
-7.16376901764238
-6.54663544455099
-7.36631188718180
-6.68768712615310
-5.54013833683991
-6.88790974674413
-6.49986795589495
-7.01422123100534
-6.80367773137996
-7.21286562265179
-6.51845950538815
-6.37048658974342
-6.51438101541868
-7.38447622926272
-6.50134607398568
-6.91918350540443
-7.36631188718180
-7.21286562265179
-6.52271553074790
-7.81280204915603
-6.11211797353402
-7.39527113240153
-7.91795477584016
-6.56220876668159
-8.54115211906364
-7.00939141447121
-7.42537133124202
-7.31153105917506
-7.91581289444048
-6.83765175675457
-8.79738548453658
-5.41291581219450
-7.19018184927514
-6.03536789470787
-10.1981153791465
-6.47702359908364
-6.45102031370433
-6.67007361112081
-6.16316916459000
-5.30215390131991
-7.45669336299576
-6.63733401052659
-7.52337292901368
-7.53733899865980
-7.26052238161136
-9.14755937952449
-6.91918350540443
-7.16820842317488
-7.91795477584016
-6.47994679749844
-6.88790974674413
-11.5346992954107
-6.87689988832287
-7.06783723171661
-6.53395477017452
-11.5346992954107
-5.13671905790919
-6.67920789797757
-7.48430709894179
-5.85110397023050
-5.95772497660470
-6.48912146356274
-6.18873461005481
-7.23629844597250
-7.12625258440585
-7.39527113240153
-7.24776669660114
-6.96482732671319
-6.53175690187658
-11.5346992954107
-11.5346992954107
-5.54013833683991
-7.12359701000698
-7.63517901573201
-7.12625258440585
-5.36144688025976
-6.70973808897317
-6.85041495927531
-6.29178379117719
-6.47597397409017
-6.51438101541868
-6.70954617349847
-7.12359701000698
-7.67615007697852
-7.21286562265179
-6.67007361112081
-6.48088437875268
-6.74225542309672
-6.50676127112329
-6.49271374637528
-6.60185390128213
-6.99731269599699
-8.93861700753284
-7.91581289444048
-7.55894313535598
-6.54199206480532
-6.45102031370433
-7.67615007697852
-7.12625258440585
-7.36631188718180
-11.1882641448665
-7.91581289444048
-6.94921680227707
-5.85110397023050
-6.80367773137996
-6.97319260511279
-6.64933624165730
-9.40918939511540
-6.50600659370672
-7.86376354088661
-6.77174744709900
-6.47597397409017
-6.58114494555376
-5.85110397023050
-8.76437367618929
-6.97319260511279
-7.26052238161136
-7.36631188718180
-7.04946294767347
-6.55194560307744
-6.47379624453238
-7.12625258440585
-6.55743146925884
-7.16820842317488
-7.01422123100534
-7.20512759746573
-6.59087784104695
-7.84374931847525
-6.49986795589495
-7.59616418296086
-6.48592770397524
-7.59616418296086
-6.98085385741408
-6.72555905592969
-5.85110397023050
-9.71398134573550
-6.49986795589495
-6.89064230215964
-6.51438101541868
-8.43543196506652
-7.97577816050995
-6.24005870174710
-6.65329848461923
-7.99266890284667
-6.50322292556314
-6.37048658974342
-6.55743146925884
-7.71926301153028
-7.48932712755229
-6.37048658974342
-7.08674366088373
-5.87822762880381
-6.37048658974342
-6.48912146356274
-6.47994679749844
-7.21286562265179
-5.23056042990106
-6.64521651208888
-8.61471988172176
-4.29928459668190
-6.49092577287172
-6.96482732671319
-6.53175690187658
-6.47391340459196
-8.48340455545655
-8.76437367618929
-5.98375909217350
-6.13763815019876
-8.48340455545655
-6.71574922358555
-6.49271374637528
-7.01422123100534
-6.90323997633566
-6.65790646194281
-6.72555905592969
-6.55743146925884
-6.31784887469584
-7.91795477584016
-6.93782669495526
-7.08674366088373
-7.97577816050995
-6.65790646194281
-6.56223712615876
-6.70617046426376
-6.70954617349847
-6.58752063339631
-6.62215590631866
-6.85041495927531
-6.59407780394963
-7.31153105917506
-6.88790974674413
-6.60185390128213
-7.67615007697852
-6.78957858417562
-9.14755937952449
-7.00939141447121
-5.98375909217350
-9.71398134573550
-6.68768712615310
-5.85110397023050
-6.96482732671319
-6.89064230215964
-7.21286562265179
-6.87689988832287
-7.81280204915603
-6.50600659370672
-6.50600659370672
-5.79556286659285
-8.10435499579236
-8.10435499579236
-6.47379624453238
-6.90323997633566
-9.39168361225708
-6.56893254860019
-6.29178379117719
-8.54115211906364
-5.45897092488055
-6.37048658974342
-6.39710015990282
-7.63517901573201
-6.42393773664792
-6.45102031370433
-6.59087784104695
-6.67007361112081
-6.85041495927531
-6.49986795589495
-6.48323232184588
-7.31153105917506
-7.67615007697852
-5.57684526043998
-6.00962838493089
-6.51048115988408
-6.90473284945888
-6.58114494555376
-6.74225542309672
-5.95772497660470
-7.59273336222518
-6.47430742456092
-6.47994679749844
-6.80116687794944
-6.72555905592969
-7.04946294767347
-6.49371684022214
-11.5346992954107
-7.12359701000698
-6.47837528459936
-6.54663544455099
-6.65329848461923
-6.83765175675457
-6.55743146925884
-6.64521651208888
-6.76721591231776
-6.53395477017452
-7.48932712755229
-5.93148757410637
-8.61471988172176
-7.29179086058837
-6.51845950538815
-6.47837528459936
-6.50134607398568
-6.71574922358555
-6.65329848461923
-6.65790646194281
-8.61471988172176
-5.41291581219450
-6.80367773137996
-6.49669846477637
-6.80367773137996
-5.64490825517427
-7.42537133124202
-6.47394533042918
-6.99731269599699
-10.3002952243735
-6.51048115988408
-6.65329848461923
-6.89064230215964
-9.15028210854217
-7.06783723171661
-6.21435714934767
-6.48912146356274
-6.83620968222929
-6.83765175675457
-6.24005870174710
-6.57494932817921
-6.94921680227707
-7.33842057600371
-5.23056042990106
-6.52271553074790
-7.77586995027179
-6.85041495927531
-7.97577816050995
-7.26052238161136
-6.00962838493089
-7.76473129050305
-8.10435499579236
-7.20512759746573
-6.82519523164983
-6.63686866886915
-5.70777824013154
-7.71926301153028
-6.39710015990282
-7.48932712755229
-6.16316916459000
-6.70617046426376
-7.20512759746573
-7.86376354088661
-6.62964805064299
-6.70617046426376
-7.03159803093726
-9.15028210854217
-6.51048115988408
-5.23056042990106
-6.52554044808371
-7.14690965819969
-7.48932712755229
-5.85110397023050
-7.06783723171661
-7.04648155068777
-6.62964805064299
-7.71926301153028
-5.54013833683991
-6.89064230215964
-6.53334419174590
-6.49092577287172
-6.24005870174710
-6.45102031370433
-6.74589268463777
-6.94921680227707
-7.71926301153028
-6.48832827535062
-6.91918350540443
-6.51438101541868
-6.51845950538815
-7.76473129050305
-7.67615007697852
-9.39168361225708
-6.54150066807190
-6.00962838493089
-9.39168361225708
-6.48832827535062
-5.23056042990106
-6.11211797353402
-6.16316916459000
-7.23629844597250
-7.67615007697852
-6.24005870174710
-7.43341687368433
-7.31153105917506
-7.12359701000698
-8.34063849996504
-6.37048658974342
-7.08674366088373
-6.67007361112081
-6.24005870174710
-7.31153105917506
-7.36631188718180
-9.40918939511540
-7.16820842317488
-7.16820842317488
-7.52337292901368
-6.53654113588113
-7.39527113240153
-7.03159803093726
-6.50322292556314
-5.54013833683991
-6.47498998819879
-6.06100980247117
-7.81280204915603
-8.34063849996504
-5.45897092488055
-7.77586995027179
-7.04946294767347
-9.76054729420566
-6.89064230215964
-6.53334419174590
-6.48088437875268
-5.98375909217350
-7.38447622926272
-6.31784887469584
-8.25479437580129
-6.72555905592969
-6.60081804985657
-8.79738548453658
-7.63517901573201
-7.28558324526968
-6.68768712615310
-6.50600659370672
-8.93861700753284
-6.51845950538815
-8.93861700753284
-5.54013833683991
-7.04946294767347
-6.78957858417562
-7.99266890284667
-6.34407633051375
-6.91918350540443
-7.23629844597250
-6.78099069897881
-6.94921680227707
-6.60774314558900
-11.1882641448665
-8.48340455545655
-6.70617046426376
-6.50600659370672
-7.59616418296086
-6.61831738677660
-8.17641447023427
-6.91918350540443
-6.72555905592969
-6.48832827535062
-8.93861700753284
-6.97319260511279
-6.11211797353402
-6.51438101541868
-7.67615007697852
-6.51438101541868
-6.78099069897881
-6.47498998819879
-6.53654113588113
-7.04946294767347
-7.10620668436723
-5.50106366547605
-6.70617046426376
-9.40918939511540
-6.81303642677908
-7.67615007697852
-9.76054729420566
-6.56223712615876
-5.13671905790919
-7.28558324526968
-6.48372778309039
-8.03771633439907
-6.29178379117719
-6.47837528459936
-6.76721591231776
-4.98927226743862
-7.38447622926272
-7.14690965819969
-6.83620968222929
-6.60081804985657
-6.64933624165730
-6.80116687794944
-6.69681795044782
-6.47391340459196
-6.47890459220240
-6.47394533042918
-6.63733401052659
-7.21286562265179
-6.47394533042918
-6.51845950538815
-6.57401964235015
-6.87689988832287
-7.26052238161136
-7.21286562265179
-8.34063849996504
-6.47597397409017
-6.85041495927531
-6.03536789470787
-6.48372778309039
-6.26586061000499
-6.59407780394963
-7.36631188718180
-6.47435100965584
-7.16820842317488
-6.47391340459196
-8.07506683152706
-6.47435100965584
-6.47394533042918
-7.26052238161136
-7.04946294767347
-7.21286562265179
-6.48372778309039
-6.67007361112081
-6.82824926184676
-7.55894313535598
-6.00962838493089
-6.48592770397524
-6.91918350540443
-6.66158306638142
-9.15028210854217
-7.63517901573201
-6.54199206480532
-6.66158306638142
-6.51438101541868
-5.85110397023050
-7.01422123100534
-6.65329848461923
-6.87689988832287
-6.34407633051375
-6.70973808897317
-7.81280204915603
-6.82824926184676
-6.90473284945888
-6.78957858417562
-6.60081804985657
-7.04648155068777
-7.01422123100534
-6.94921680227707
-6.47727360026911
-7.42537133124202
-6.47702359908364
-6.50322292556314
-7.16820842317488
-7.91795477584016
-6.37048658974342
-6.67007361112081
-7.21286562265179
-6.86349432189479
-6.91918350540443
-6.48088437875268
-6.11211797353402
-6.67007361112081
-8.48340455545655
-6.78957858417562
-6.31784887469584
-5.23056042990106
-6.65329848461923
-7.12625258440585
-6.62215590631866
-6.56223712615876
-6.49986795589495
-6.81303642677908
-6.48832827535062
-7.42537133124202
-7.26052238161136
-6.68768712615310
-6.65790646194281
-5.54013833683991
-7.16820842317488
-6.60774314558900
-6.78957858417562
-5.54013833683991
-7.99266890284667
-6.70617046426376
-6.80367773137996
-7.31153105917506
-7.21286562265179
-6.97319260511279
-6.47391340459196
-10.3002952243735
-6.62215590631866
-7.04946294767347
-6.91918350540443
-6.49371684022214
-6.82824926184676
-6.94921680227707
-6.47500449645082
-6.82824926184676
-8.61471988172176
-9.15028210854217
-6.76721591231776
-8.16394499681546
-8.25479437580129
-6.78957858417562
-6.49986795589495
-6.47702359908364
-8.03771633439907
-6.47394533042918
-7.24776669660114
-6.50322292556314
-6.49669846477637
-6.68768712615310
-7.12359701000698
-5.98375909217350
-7.99266890284667
-6.61485504947386
-6.94921680227707
-8.25479437580129
-7.91795477584016
-7.23629844597250
-6.31784887469584
-7.12625258440585
-6.86938291608016
-6.59407780394963
-11.1882641448665
-6.72555905592969
-6.37048658974342
-8.54115211906364
-7.29179086058837
-6.96482732671319
-6.47727360026911
-6.60185390128213
-6.47391340459196
-5.45897092488055
-7.48932712755229
-6.50322292556314
-6.86938291608016
-10.1981153791465
-6.51048115988408
-8.66051328158979
-6.53654113588113
-6.53654113588113
-7.10620668436723
-7.03159803093726
-6.59087784104695
-6.47994679749844
-6.83765175675457
-7.12359701000698
-6.65329848461923
-7.08674366088373
-7.71926301153028
-7.91795477584016
-6.31784887469584
-7.42537133124202
-6.72555905592969
-7.03159803093726
-6.78957858417562
-6.51845950538815
-7.33842057600371
-6.60774314558900
-6.48596998698266
-9.71398134573550
-6.50322292556314
-8.54115211906364
-6.73560507302543
-6.48173263237409
-6.47994679749844
-6.48592770397524
-6.64521651208888
-7.26052238161136
-7.14690965819969
-7.12359701000698
-6.65329848461923
-7.59616418296086
-6.72555905592969
-6.61485504947386
-8.10435499579236
-9.71398134573550
-5.82357239047412
-6.82519523164983
-6.48088437875268
-6.16316916459000
-6.70954617349847
-8.16394499681546
-6.60081804985657
-6.70973808897317
-6.49677719274450
-6.49371684022214
-6.50322292556314
-6.90473284945888
-6.86938291608016
-6.18873461005481
-8.54115211906364
-6.49677719274450
-6.34407633051375
-6.47394533042918
-8.07506683152706
-6.52554044808371
-6.75642761362297
-6.65329848461923
-10.3002952243735
-6.48088437875268
-8.03771633439907
-6.83765175675457
-6.47430742456092
-6.93400698556740
-7.86376354088661
-6.48832827535062
-5.54013833683991
-6.49371684022214
-6.63686866886915
-5.30215390131991
-8.03771633439907
-6.47589778939272
-6.48372778309039
-6.65329848461923
-6.47435100965584
-6.48173263237409
-6.51845950538815
-6.49986795589495
-7.71926301153028
-6.47702359908364
-6.89064230215964
-6.70617046426376
-6.50322292556314
-6.50600659370672
-7.12359701000698
-6.89064230215964
-6.88790974674413
-6.60774314558900
-6.60185390128213
-6.62964805064299
-6.51845950538815
-6.83765175675457
-6.47727360026911
-7.16376901764238
-6.70973808897317
-6.78957858417562
-5.93148757410637
-6.48832827535062
-6.67007361112081
-6.60774314558900
-5.70777824013154
-6.72555905592969
-7.21286562265179
-8.34063849996504
-6.76721591231776
-7.71167435322994
-7.71167435322994
-7.52337292901368
-6.60081804985657
-6.61990210128695
-6.83765175675457
-6.49092577287172
-8.48340455545655
-7.71167435322994
-6.51216096677178
-6.34407633051375
-6.55194560307744
-6.54150066807190
-6.49669846477637
-6.78957858417562
-6.47394533042918
-6.37048658974342
-6.68768712615310
-6.97319260511279
-6.86349432189479
-6.76721591231776
-6.48372778309039
-6.47597397409017
-6.48912146356274
-6.78957858417562
-6.52271553074790
-6.76721591231776
-6.72555905592969
-6.62215590631866
-9.40918939511540
-6.81303642677908
-6.70617046426376
-6.51845950538815
-6.80367773137996
-6.59087784104695
-6.57494932817921
-6.53654113588113
-6.56220876668159
-8.95756063144996
-6.63686866886915
-6.53654113588113
-6.47994679749844
-6.60081804985657
-6.47702359908364
-6.51216096677178
-6.53395477017452
-6.86938291608016
-8.66051328158979
-6.64521651208888
-8.07506683152706
-6.48832827535062
-9.40918939511540
-6.97319260511279
-6.51048115988408
-7.52337292901368
-6.47500449645082
-6.74038182151247
-7.59616418296086
-6.63686866886915
-7.08674366088373
-5.98375909217350
-7.91795477584016
-6.76721591231776
-6.68195759775284
-6.83620968222929
-6.52714821621331
-7.48932712755229
-6.60774314558900
-6.48832827535062
-6.58716933193912
-7.71926301153028
-6.51438101541868
-6.89064230215964
-6.49986795589495
-6.47391340459196
-7.81280204915603
-7.04648155068777
-8.16394499681546
-8.43543196506652
-6.52714821621331
-6.74589268463777
-11.1882641448665
-6.71574922358555
-6.78957858417562
-6.63733401052659
-9.15028210854217
-8.43543196506652
-6.51048115988408
-7.67615007697852
-6.11211797353402
-7.39527113240153
-8.61471988172176
-6.54663544455099
-7.16820842317488
-6.89064230215964
-6.54150066807190
-7.36631188718180
-6.97319260511279
-6.99731269599699
-6.50600659370672
-6.51850191525671
-6.71574922358555
-6.49092577287172
-6.86938291608016
-6.48832827535062
-7.16820842317488
-6.47391340459196
-6.51216096677178
-8.79738548453658
-6.24005870174710
-6.61485504947386
-6.60774314558900
-6.52271553074790
-9.40918939511540
-8.76437367618929
-8.25479437580129
-8.93861700753284
-7.77586995027179
-6.72555905592969
-5.41291581219450
-9.40918939511540
-9.40918939511540
-7.48932712755229
-7.33842057600371
-7.04648155068777
-7.16376901764238
-6.47430742456092
-7.26052238161136
-8.17641447023427
-6.97319260511279
-7.16820842317488
-7.63517901573201
-6.08658389843117
-6.49371684022214
-7.01422123100534
-6.77826398037544
-7.06783723171661
-6.53395477017452
-6.64521651208888
-7.12625258440585
-6.55743146925884
-7.81280204915603
-6.50676127112329
-6.65329848461923
-7.42537133124202
-6.78957858417562
-6.50322292556314
-5.85110397023050
-7.81280204915603
-8.07506683152706
-9.76054729420566
-7.33842057600371
-7.33731695228890
-6.82519523164983
-5.54013833683991
-7.48430709894179
-8.95756063144996
-10.3002952243735
-7.84374931847525
-7.55894313535598
-7.01422123100534
-11.1882641448665
-6.85041495927531
-6.55743146925884
-6.94921680227707
-7.99266890284667
-7.42537133124202
-7.59616418296086
-8.10435499579236
-9.40918939511540
-6.31784887469584
-6.50645924541804
-6.51048115988408
-6.49371684022214
-6.63733401052659
-7.91581289444048
-7.81280204915603
-6.97319260511279
-6.65329848461923
-9.40918939511540
-7.12625258440585
-6.99731269599699
-6.54199206480532
-8.25479437580129
-6.67007361112081
-6.47994679749844
-7.19018184927514
-7.29179086058837
-6.51048115988408
-5.82357239047412
-6.83765175675457
-5.98375909217350
-6.70954617349847
-7.48932712755229
-8.25479437580129
-8.03771633439907
-6.49092577287172
-8.25479437580129
-5.70777824013154
-6.49371684022214
-6.94921680227707
-7.12625258440585
-6.51845950538815
-7.21286562265179
-7.91795477584016
-9.40918939511540
-6.11211797353402
-7.42537133124202
-5.85110397023050
-7.36631188718180
-6.97319260511279
-6.73560507302543
-6.11211797353402
-6.49677719274450
-7.12625258440585
-6.48173263237409
-7.43341687368433
-7.39527113240153
-6.51845950538815
-5.85110397023050
-6.55743146925884
-7.52337292901368
-7.08674366088373
-5.23056042990106
-6.61990210128695
-7.38447622926272
-6.74038182151247
-6.53395477017452
-7.84374931847525
-9.40918939511540
-7.33842057600371
-6.96482732671319
-7.12625258440585
-7.43341687368433
-6.66158306638142
-7.71926301153028
-6.72555905592969
-7.81280204915603
-6.93400698556740
-6.47589778939272
-8.48340455545655
-6.50645924541804
-6.55194560307744
-6.47702359908364
-6.48592770397524
-6.72555905592969
-7.39527113240153
-6.78957858417562
-7.16820842317488
-6.83765175675457
-7.42537133124202
-6.62215590631866
-7.45669336299576
-9.40918939511540
-5.76699406916178
-8.36629120750777
-6.31784887469584
-5.70777824013154
-9.71398134573550
-6.61990210128695
-7.39527113240153
-7.26052238161136
-6.80116687794944
-5.70777824013154
-4.29928459668190
-8.03771633439907
-9.76054729420566
-8.03771633439907
-9.14755937952449
-7.24776669660114
-6.91918350540443
-6.89064230215964
-5.79556286659285
-6.81303642677908
-6.52714821621331
-5.98375909217350
-7.16376901764238
-6.51845950538815
-6.11211797353402
-6.56223712615876
-10.1981153791465
-10.1981153791465
-7.08674366088373
-6.08658389843117
-6.78957858417562
-7.59273336222518
-6.48372778309039
-6.70973808897317
-8.43543196506652
-6.51845950538815
-7.67615007697852
-8.25479437580129
-9.15028210854217
-6.11211797353402
-6.50600659370672
-6.18873461005481
-8.54115211906364
-8.43543196506652
-6.47994679749844
-9.40918939511540
-6.21435714934767
-7.10620668436723
-6.39710015990282
-6.97319260511279
-8.93861700753284
-8.34063849996504
-8.10435499579236
-6.75642761362297
-6.48592770397524
-7.28558324526968
-7.14690965819969
-7.48430709894179
-6.50645924541804
-6.11211797353402
-8.36629120750777
-6.47394533042918
-7.43341687368433
-9.76054729420566
-8.61471988172176
-6.59407780394963
-7.36631188718180
-6.62964805064299
-6.82519523164983
-7.26052238161136
-6.72555905592969
-6.70973808897317
-7.16820842317488
-9.40918939511540
-6.51438101541868
-7.63517901573201
-6.63733401052659
-6.47394533042918
-7.48932712755229
-6.49371684022214
-8.34063849996504
-7.31153105917506
-5.61165235470291
-6.94921680227707
-5.30215390131991
-6.94921680227707
-6.86349432189479
-5.79556286659285
-6.80116687794944
-7.01422123100534
-8.36629120750777
-6.53395477017452
-7.20512759746573
-6.55743146925884
-6.86349432189479
-6.67877369530738
-6.56893254860019
-6.65329848461923
-6.63733401052659
-8.66051328158979
-8.93861700753284
-7.43341687368433
-6.74589268463777
-6.98085385741408
-6.47500449645082
-10.1981153791465
-6.77174744709900
-6.77826398037544
-6.49986795589495
-6.93400698556740
-6.49371684022214
-8.25479437580129
-7.16820842317488
-7.71926301153028
-7.71926301153028
-7.36631188718180
-6.57401964235015
-6.63733401052659
-8.66051328158979
-6.85041495927531
-6.55743146925884
-6.56309355348993
-8.10435499579236
-6.47702359908364
-6.11211797353402
-7.21286562265179
-7.91795477584016
-6.64521651208888
-6.99731269599699
-6.37048658974342
-6.98085385741408
-7.52337292901368
-6.65329848461923
-7.53733899865980
-8.25479437580129
-9.39168361225708
-6.61485504947386
-6.50676127112329
-6.78957858417562
-10.1981153791465
-6.53654113588113
-8.10435499579236
-7.10620668436723
-7.63517901573201
-9.14755937952449
-10.1981153791465
-6.45102031370433
-7.42537133124202
-6.91918350540443
-11.1882641448665
-7.01422123100534
-6.24005870174710
-7.91581289444048
-8.66051328158979
-9.15028210854217
-6.47498998819879
-6.55743146925884
-6.78099069897881
-7.42537133124202
-5.70777824013154
-6.53654113588113
-7.97577816050995
-6.47498998819879
-6.91918350540443
-6.47391340459196
-7.86376354088661
-7.10620668436723
-6.69681795044782
-6.83765175675457
-5.98375909217350
-6.66158306638142
-6.26586061000499
-7.42537133124202
-5.70777824013154
-6.50322292556314
-6.48173263237409
-6.50322292556314
-6.86349432189479
-7.03159803093726
-7.12359701000698
-6.75642761362297
-7.71926301153028
-6.65329848461923
-7.86376354088661
-9.40918939511540
-6.24005870174710
-6.49669846477637
-8.93861700753284
-6.90323997633566
-6.62215590631866
-6.54199206480532
-6.47994679749844
-7.55894313535598
-6.91918350540443
-11.1882641448665
-5.79556286659285
-6.80367773137996
-6.66158306638142
-7.91795477584016
-6.89064230215964
-7.67615007697852
-7.71926301153028
-6.49986795589495
-7.71926301153028
-7.12625258440585
-6.60774314558900
-8.54115211906364
-8.34063849996504
-6.57401964235015
-6.68195759775284
-6.94921680227707
-6.78099069897881
-7.16376901764238
-8.95756063144996
-7.08674366088373
-6.74038182151247
-8.36629120750777
-8.79738548453658
-7.04946294767347
-7.71926301153028
-6.48832827535062
-9.40918939511540
-8.66051328158979
-6.59407780394963
-6.98085385741408
-6.59407780394963
-6.91918350540443
-7.16820842317488
-6.58114494555376
-6.52714821621331
-6.62964805064299
-7.12625258440585
-6.55743146925884
-6.63733401052659
-7.38447622926272
-8.79738548453658
-6.58114494555376
-7.55894313535598
-7.08674366088373
-8.17641447023427
-6.47589778939272
-7.65074576394988
-7.71926301153028
-7.26052238161136
-7.86376354088661
-6.56893254860019
-6.47500449645082
-7.86376354088661
-6.65329848461923
-6.47727360026911
-6.47435100965584
-6.47837528459936
-6.94921680227707
-5.54013833683991
-7.81280204915603
-6.63733401052659
-9.71398134573550
-7.06783723171661
-6.64933624165730
-6.31784887469584
-6.94921680227707
-7.71926301153028
-7.63517901573201
-6.48372778309039
-6.50322292556314
-8.93861700753284
-5.54013833683991
-6.62215590631866
-6.60185390128213
-6.47379624453238
-5.90500430620347
-7.71167435322994
-6.68195759775284
-6.49986795589495
-6.47498998819879
-6.62215590631866
-6.53654113588113
-7.48932712755229
-9.39168361225708
-7.99266890284667
-7.63517901573201
-7.55894313535598
-6.68195759775284
-7.91795477584016
-7.48932712755229
-7.71926301153028
-7.55894313535598
-7.48932712755229
-6.49669846477637
-6.48372778309039
-8.03771633439907
-6.69681795044782
-6.48088437875268
-6.72555905592969
-5.13671905790919
-6.94921680227707
-7.48430709894179
-7.23629844597250
-7.12359701000698
-6.94921680227707
-6.50600659370672
-6.21435714934767
-7.16376901764238
-9.15028210854217
-7.91795477584016
-6.47702359908364
-6.48372778309039
-6.47836929259640
-6.67007361112081
-6.85041495927531
-6.59407780394963
-8.34063849996504
-6.00962838493089
-6.48088437875268
-6.47435100965584
-6.50134607398568
-6.49986795589495
-6.48832827535062
-6.78957858417562
-7.81280204915603
-6.26586061000499
-7.77586995027179
-6.78957858417562
-7.08452679336942
-6.49986795589495
-6.99731269599699
-6.21435714934767
-6.47702359908364
-7.21286562265179
-7.12625258440585
-6.49371684022214
-6.51048115988408
-4.29928459668190
-8.16394499681546
-8.54115211906364
-6.97319260511279
-7.21286562265179
-9.76054729420566
-6.90473284945888
-8.48340455545655
-6.24005870174710
-7.16820842317488
-7.71926301153028
-7.12625258440585
-7.91581289444048
-7.26052238161136
-6.47727360026911
-7.01422123100534
-6.65329848461923
-6.76721591231776
-7.08674366088373
-6.51845950538815
-6.56220876668159
-6.91918350540443
-6.49371684022214
-7.12625258440585
-6.47379624453238
-8.03771633439907
-5.70777824013154
-6.83765175675457
-6.48173263237409
-7.10620668436723
-6.57494932817921
-8.79738548453658
-6.00962838493089
-5.98375909217350
-8.43543196506652
-7.45669336299576
-6.89064230215964
-6.93400698556740
-5.50106366547605
-6.62215590631866
-7.67615007697852
-6.37048658974342
-6.48596998698266
-7.86376354088661
-7.71926301153028
-8.25479437580129
-6.60081804985657
-9.76054729420566
-7.45669336299576
-8.36629120750777
-8.03771633439907
-6.08658389843117
-6.89064230215964
-6.47500449645082
-8.48340455545655
-6.99731269599699
-8.54115211906364
-6.60185390128213
-6.47702359908364
-7.04946294767347
-6.50676127112329
-6.58716933193912
-6.63733401052659
-6.86349432189479
-6.47837528459936
-8.34063849996504
-7.12625258440585
-7.16820842317488
-11.5346992954107
-6.81303642677908
-4.98927226743862
-8.43543196506652
-6.70973808897317
-7.71926301153028
-8.79738548453658
-8.36629120750777
-6.51438101541868
-7.71167435322994
-7.04648155068777
-5.30215390131991
-6.47727360026911
-6.48372778309039
-6.63733401052659
-6.49092577287172
-6.52714821621331
-6.93400698556740
-6.73560507302543
-6.53334419174590
-6.47394533042918
-7.91795477584016
-7.48430709894179
-6.00962838493089
-7.91795477584016
-7.10620668436723
-5.70777824013154
-6.59407780394963
-7.43341687368433
-6.55743146925884
-6.47589778939272
-6.88790974674413
-6.55743146925884
-6.52554044808371
-6.78957858417562
-6.47500449645082
-9.14755937952449
-7.81280204915603
-7.86376354088661
-6.73560507302543
-6.74225542309672
-6.83620968222929
-6.75642761362297
-6.69681795044782
-7.23629844597250
-6.58752063339631
-6.13763815019876
-6.60081804985657
-7.20512759746573
-5.85110397023050
-6.48088437875268
-6.48832827535062
-6.48592770397524
-6.59407780394963
-7.86376354088661
-6.47435100965584
-7.04946294767347
-6.65329848461923
-7.63517901573201
-7.76473129050305
-6.47500449645082
-7.16820842317488
-6.51438101541868
-5.73777043407736
-6.81303642677908
-5.36144688025976
-6.49669846477637
-6.51048115988408
-6.49092577287172
-8.44072697684971
-6.74589268463777
-7.39527113240153
-7.12625258440585
-8.34063849996504
-7.31153105917506
-6.06100980247117
-7.16820842317488
-6.70973808897317
-7.86376354088661
-6.69681795044782
-7.23629844597250
-6.53175690187658
-6.50322292556314
-6.11211797353402
-6.47727360026911
-6.48173263237409
-6.47837528459936
-6.78099069897881
-6.47589778939272
-7.48932712755229
-7.67615007697852
-6.61485504947386
-6.94921680227707
-6.78957858417562
-8.48340455545655
-7.38447622926272
-7.19018184927514
-6.49669846477637
-6.47994679749844
-11.1882641448665
-6.98085385741408
-6.74225542309672
-6.50645924541804
-6.89064230215964
-7.28558324526968
-6.53334419174590
-7.16820842317488
-8.66051328158979
-7.84374931847525
-7.81280204915603
-6.68768712615310
-8.48340455545655
-6.74589268463777
-6.90323997633566
-7.55894313535598
-6.42393773664792
-6.55743146925884
-6.77826398037544
-6.83765175675457
-6.50600659370672
-7.08674366088373
-6.89064230215964
-8.48340455545655
-6.53654113588113
-6.94921680227707
-6.56309355348993
-6.93400698556740
-6.74589268463777
-6.68768712615310
-5.70777824013154
-6.47890459220240
-6.18873461005481
-6.53654113588113
-6.51216096677178
-6.67920789797757
-8.36629120750777
-7.48932712755229
-7.33842057600371
-7.91581289444048
-6.55157688390688
-6.65329848461923
-6.50645924541804
-7.48932712755229
-6.97319260511279
-6.51850191525671
-6.48592770397524
-5.54013833683991
-6.48592770397524
-7.08674366088373
-7.63517901573201
-6.68768712615310
-7.16820842317488
-6.86349432189479
-5.54013833683991
-7.36631188718180
-5.76699406916178
-6.82824926184676
-6.65329848461923
-6.24005870174710
-6.68768712615310
-7.01422123100534
-6.83765175675457
-6.98085385741408
-6.75642761362297
-8.95756063144996
-6.74225542309672
-6.58752063339631
-6.90473284945888
-6.51048115988408
-6.45102031370433
-8.34063849996504
-6.68768712615310
-6.37048658974342
-6.48323232184588
-8.43543196506652
-6.56309355348993
-5.30215390131991
-7.19018184927514
-7.39527113240153
-6.48088437875268
-7.26052238161136
-6.47394533042918
-5.76699406916178
-6.49092577287172
-6.48592770397524
-5.54013833683991
-6.49677719274450
-6.82519523164983
-8.34063849996504
-7.63517901573201
-6.56893254860019
-6.72555905592969
-9.39168361225708
-6.50600659370672
-7.29179086058837
-6.50134607398568
-7.26052238161136
-6.94921680227707
-5.50106366547605
-6.62215590631866
-7.38447622926272
-5.85110397023050
-6.55194560307744
-6.49371684022214
-5.82357239047412
-7.67615007697852
-6.53175690187658
-5.41291581219450
-6.47500449645082
-6.47391340459196
-6.67877369530738
-6.65329848461923
-6.37048658974342
-6.90323997633566
-6.47702359908364
-8.16394499681546
-6.47498998819879
-11.1882641448665
-6.48596998698266
-6.67007361112081
-8.66051328158979
-6.62215590631866
-6.96727740822898
-11.5346992954107
-6.62215590631866
-7.91581289444048
-6.54199206480532
-6.94921680227707
-6.91918350540443
-6.85041495927531
-6.60774314558900
-7.16820842317488
-6.67007361112081
-6.54663544455099
-7.97577816050995
-6.63733401052659
-8.48340455545655
-8.79738548453658
-6.67877369530738
-7.01422123100534
-6.83620968222929
-6.53175690187658
-6.61485504947386
-6.58114494555376
-6.11211797353402
-6.48088437875268
-6.50600659370672
-6.83765175675457
-7.45669336299576
-6.47597397409017
-5.54013833683991
-6.94921680227707
-7.59273336222518
-6.11211797353402
-6.64521651208888
-7.01422123100534
-6.50600659370672
-6.67877369530738
-5.73777043407736
-6.47500449645082
-7.45669336299576
-9.39168361225708
-6.50600659370672
-7.12625258440585
-9.71398134573550
-7.36631188718180
-6.96482732671319
-6.83765175675457
-6.88790974674413
-6.93400698556740
-6.49669846477637
-6.51850191525671
-6.49092577287172
-7.48932712755229
-7.08674366088373
-6.78957858417562
-6.96482732671319
-6.98085385741408
-6.78957858417562
-6.76721591231776
-10.1981153791465
-6.55194560307744
-6.49371684022214
-6.50322292556314
-6.77826398037544
-7.04946294767347
-8.03771633439907
-6.53175690187658
-6.47994679749844
-6.60774314558900
-6.47702359908364
-6.50322292556314
-7.42537133124202
-7.23629844597250
-6.49092577287172
-7.26052238161136
-7.33842057600371
-7.84374931847525
-6.91918350540443
-6.49371684022214
-6.73560507302543
-8.66051328158979
-7.08674366088373
-8.34063849996504
-6.54663544455099
-5.30215390131991
-6.48596998698266
-6.50676127112329
-6.47836929259640
-6.83765175675457
-6.73560507302543
-6.74589268463777
-9.40918939511540
-6.55157688390688
-6.82519523164983
-6.47435100965584
-7.31153105917506
-6.51850191525671
-6.50645924541804
-11.5346992954107
-7.91581289444048
-6.51048115988408
-7.39527113240153
-6.49986795589495
-6.52714821621331
-6.70617046426376
-8.03771633439907
-6.48912146356274
-6.85041495927531
-6.49092577287172
-5.54013833683991
-7.14690965819969
-6.98085385741408
-6.56223712615876
-6.49092577287172
-6.48088437875268
-6.82519523164983
-6.51048115988408
-6.47994679749844
-6.47837528459936
-6.47498998819879
-6.49092577287172
-6.68768712615310
-5.85110397023050
-6.74589268463777
-6.48088437875268
-6.58752063339631
-6.11211797353402
-6.58752063339631
-7.14690965819969
-6.47702359908364
-6.47379624453238
-5.70777824013154
-6.53334419174590
-5.82357239047412
-6.60185390128213
-6.47890459220240
-6.48592770397524
-6.75642761362297
-6.81303642677908
-6.63686866886915
-6.47394533042918
-6.49271374637528
-6.54663544455099
-6.58752063339631
-6.60774314558900
-6.51438101541868
-6.89064230215964
-7.48932712755229
-6.51438101541868
-8.95756063144996
-6.50134607398568
-7.04946294767347
-6.51438101541868
-6.47500449645082
-6.60081804985657
-6.47379624453238
-7.42537133124202
-6.73560507302543
-6.48592770397524
-6.47994679749844
-6.58114494555376
-6.52714821621331
-7.26052238161136
-6.93400698556740
-6.86349432189479
-6.67007361112081
-6.50645924541804
-6.68195759775284
-7.04946294767347
-6.63733401052659
-7.06783723171661
-5.85110397023050
-7.21286562265179
-6.60774314558900
-6.48592770397524
-6.48592770397524
-6.51048115988408
-7.55894313535598
-6.67877369530738
-6.50134607398568
-6.94921680227707
-6.48088437875268
-6.74225542309672
-6.47435100965584
-6.63733401052659
-6.54663544455099
-7.84374931847525
-6.55157688390688
-6.47702359908364
-6.52271553074790
-6.91918350540443
-6.57401964235015
-6.48372778309039
-7.55894313535598
-7.03159803093726
-6.47702359908364
-6.48173263237409
-6.47500449645082
-6.54150066807190
-6.47837528459936
-5.98375909217350
-6.47994679749844
-6.54199206480532
-6.51850191525671
-8.03771633439907
-6.76721591231776
-6.51216096677178
-7.28558324526968
-6.47394533042918
-6.61831738677660
-7.04946294767347
-6.48088437875268
-6.47391340459196
-6.48323232184588
-6.47994679749844
-6.93400698556740
-7.81280204915603
-7.39527113240153
-11.1882641448665
-6.98085385741408
-8.93861700753284
-6.75642761362297
-6.98085385741408
-6.70973808897317
-6.68768712615310
-6.74589268463777
-6.53654113588113
-8.17641447023427
-6.48596998698266
-6.50322292556314
-7.55894313535598
-7.04946294767347
-6.66158306638142
-6.94921680227707
-6.56220876668159
-5.90500430620347
-8.03771633439907
-6.51048115988408
-6.98085385741408
-6.51845950538815
-6.48323232184588
-6.61485504947386
-6.37048658974342
-6.51216096677178
-7.08674366088373
-6.61831738677660
-6.50645924541804
-6.47394533042918
-8.10435499579236
-7.08674366088373
-6.96482732671319
-7.42537133124202
-6.49092577287172
-7.76473129050305
-5.13671905790919
-7.38447622926272
-6.62215590631866
-6.68768712615310
-8.34063849996504
-5.70777824013154
-6.54199206480532
-6.47394533042918
-9.71398134573550
-5.13671905790919
-6.82824926184676
-7.03159803093726
-7.33842057600371
-6.83765175675457
-6.58752063339631
-7.31153105917506
-11.1882641448665
-7.71926301153028
-11.5346992954107
-6.56893254860019
-7.12625258440585
-6.58114494555376
-5.50106366547605
-7.48932712755229
-6.81303642677908
-7.33842057600371
-6.78957858417562
-7.12625258440585
-5.50106366547605
-6.48596998698266
-6.11211797353402
-6.89064230215964
-6.47994679749844
-5.50106366547605
-7.28558324526968
-5.70777824013154
-6.74589268463777
-7.71926301153028
-7.16820842317488
-6.99731269599699
-6.63733401052659
-6.53175690187658
-7.71926301153028
-6.48088437875268
-6.97319260511279
-6.80367773137996
-7.63517901573201
-8.43543196506652
-6.49986795589495
-6.81303642677908
-6.54663544455099
-7.04946294767347
-6.98085385741408
-6.47391340459196
-6.63733401052659
-7.86376354088661
-8.16394499681546
-6.53334419174590
-7.86376354088661
-6.83765175675457
-6.81303642677908
-5.70777824013154
-6.50600659370672
-6.58114494555376
-7.01422123100534
-5.57684526043998
-6.83765175675457
-7.01422123100534
-6.52554044808371
-8.93861700753284
-6.62215590631866
-7.36631188718180
-6.74225542309672
-6.68768712615310
-6.55194560307744
-6.91918350540443
-5.85110397023050
-6.80116687794944
-6.47430742456092
-6.48596998698266
-6.68768712615310
-7.91795477584016
-8.66051328158979
-7.04946294767347
-6.58114494555376
-6.50645924541804
-6.47890459220240
-7.76473129050305
-6.50322292556314
-6.60081804985657
-6.80367773137996
-7.67615007697852
-9.40918939511540
-8.43543196506652
-7.81280204915603
-6.72555905592969
-6.74225542309672
-7.99266890284667
-6.59087784104695
-7.39527113240153
-5.23056042990106
-7.91581289444048
-7.99266890284667
-9.71398134573550
-8.76437367618929
-6.11211797353402
-7.14690965819969
-7.04946294767347
-6.83765175675457
-6.53395477017452
-7.08674366088373
-6.62215590631866
-9.76054729420566
-7.55894313535598
-6.83765175675457
-7.63517901573201
-6.56893254860019
-6.78099069897881
-5.73777043407736
-7.12625258440585
-6.24005870174710
-5.85110397023050
-5.30215390131991
-8.26049997644823
-7.59273336222518
-7.06783723171661
-6.49371684022214
-5.73777043407736
-7.71167435322994
-6.62964805064299
-6.47435100965584
-8.43543196506652
-8.48340455545655
-9.76054729420566
-9.39168361225708
-6.64933624165730
-5.70777824013154
-7.36631188718180
-6.58716933193912
-6.78099069897881
-6.91918350540443
-8.66051328158979
-7.12625258440585
-6.80367773137996
-5.76699406916178
-6.64933624165730
-6.87689988832287
-6.58114494555376
-7.86376354088661
-8.48340455545655
-6.93400698556740
-6.47498998819879
-6.59407780394963
-7.55894313535598
-7.00939141447121
-7.21286562265179
-11.1882641448665
-6.08658389843117
-5.54013833683991
-8.95756063144996
-6.67920789797757
-6.53654113588113
-6.74225542309672
-8.79738548453658
-7.04946294767347
-9.71398134573550
-6.00962838493089
-6.64933624165730
-9.71398134573550
-6.56309355348993
-6.90323997633566
-6.11211797353402
-6.49986795589495
-9.76054729420566
-6.51845950538815
-6.56893254860019
-5.73777043407736
-8.17641447023427
-11.5346992954107
-6.72555905592969
-5.54013833683991
-9.14755937952449
-6.53395477017452
-6.74589268463777
-6.74225542309672
-6.50600659370672
-8.26049997644823
-6.70617046426376
-8.48340455545655
-6.39710015990282
-9.39168361225708
-7.38447622926272
-7.59273336222518
-9.40918939511540
-6.49371684022214
-7.06783723171661
-6.56309355348993
-7.33731695228890
-6.51845950538815
-6.70617046426376
-7.03159803093726
-7.91581289444048
-7.00939141447121
-8.61471988172176
-6.50322292556314
-6.78099069897881
-7.06783723171661
-6.08658389843117
-6.37048658974342
-8.07506683152706
-7.16376901764238
-8.93861700753284
-6.73560507302543
-7.63517901573201
-6.51845950538815
-6.59407780394963
-7.31153105917506
-8.79738548453658
-7.71926301153028
-8.03771633439907
-5.30215390131991
-6.80116687794944
-6.00962838493089
-6.51216096677178
-6.78099069897881
-6.86938291608016
-6.71574922358555
-7.06783723171661
-5.54013833683991
-5.98375909217350
-6.81303642677908
-6.96482732671319
-7.01422123100534
-5.67688025343800
-6.86938291608016
-6.18873461005481
-6.69681795044782
-6.51438101541868
-7.12625258440585
-9.14755937952449
-7.71167435322994
-5.30215390131991
-7.59616418296086
-7.10620668436723
-6.56220876668159
-6.93400698556740
-6.83620968222929
-6.94921680227707
-6.56223712615876
-7.39527113240153
-7.01422123100534
-6.56309355348993
-6.93782669495526
-6.87689988832287
-6.80367773137996
-6.47379624453238
-7.04946294767347
-7.84374931847525
-9.76054729420566
-6.97319260511279
-6.77174744709900
-7.42537133124202
-6.59407780394963
-5.93148757410637
-6.52554044808371
-6.74225542309672
-6.47500449645082
-6.08658389843117
-7.14690965819969
-5.79556286659285
-6.59407780394963
-6.59407780394963
-6.83765175675457
-7.91795477584016
-7.42537133124202
-6.49669846477637
-6.50676127112329
-6.51048115988408
-8.76437367618929
-5.54013833683991
-6.66158306638142
-6.53175690187658
-6.47836929259640
-7.42537133124202
-7.48932712755229
-8.36629120750777
-6.72555905592969
-6.80116687794944
-7.08674366088373
-6.65790646194281
-6.76721591231776
-5.54013833683991
-6.42393773664792
-9.76054729420566
-6.67920789797757
-6.91918350540443
-6.21435714934767
-10.3002952243735
-6.91918350540443
-4.98927226743862
-6.34407633051375
-6.99731269599699
-7.84374931847525
-7.24776669660114
-6.74589268463777
-6.56893254860019
-7.45669336299576
-11.5346992954107
-6.47702359908364
-7.38447622926272
-6.70617046426376
-6.74589268463777
-6.51048115988408
-7.48430709894179
-6.60081804985657
-7.48932712755229
-6.59407780394963
-6.48592770397524
-6.53334419174590
-6.50600659370672
-6.77826398037544
-6.26586061000499
-5.30215390131991
-6.64933624165730
-6.97319260511279
-7.14690965819969
-7.59273336222518
-9.71398134573550
-7.84374931847525
-6.62215590631866
-6.47435100965584
-7.04648155068777
-6.13763815019876
-6.83765175675457
-6.51845950538815
-8.54115211906364
-6.82519523164983
-7.43341687368433
-7.43341687368433
-6.70617046426376
-6.53654113588113
-6.47500449645082
-7.24776669660114
-6.49371684022214
-6.80116687794944
-6.98085385741408
-6.54663544455099
-6.48323232184588
-6.47498998819879
-6.81303642677908
-6.42393773664792
-8.54115211906364
-7.67615007697852
-6.96482732671319
-7.65074576394988
-6.97319260511279
-6.77826398037544
-4.98927226743862
-9.39168361225708
-6.48173263237409
-8.17641447023427
-6.98085385741408
-7.59273336222518
-7.55894313535598
-6.98085385741408
-7.59616418296086
-7.63517901573201
-7.77586995027179
-7.28558324526968
-6.85041495927531
-7.26052238161136
-6.86349432189479
-6.51845950538815
-8.54115211906364
-6.78957858417562
-7.48932712755229
-7.26052238161136
-6.67877369530738
-6.93400698556740
-6.66158306638142
-6.51438101541868
-7.59273336222518
-6.47727360026911
-6.67007361112081
-7.14690965819969
-6.77174744709900
-6.55743146925884
-6.56893254860019
-6.47994679749844
-6.48832827535062
-6.47498998819879
-6.52554044808371
-6.96482732671319
-6.49669846477637
-6.49371684022214
-7.10620668436723
-7.23629844597250
-6.61831738677660
-6.48088437875268
-7.97577816050995
-6.49092577287172
-5.45897092488055
-7.08674366088373
-6.54663544455099
-6.47498998819879
-6.49371684022214
-6.48088437875268
-6.48372778309039
-6.49669846477637
-6.47589778939272
-6.81303642677908
-6.53395477017452
-6.47702359908364
-7.24776669660114
-6.47498998819879
-6.51048115988408
-6.65790646194281
-7.16820842317488
-7.08674366088373
-6.50676127112329
-7.97577816050995
-6.89064230215964
-6.50600659370672
-6.47597397409017
-6.52714821621331
-6.51216096677178
-6.47394533042918
-6.47890459220240
-6.68195759775284
-6.64933624165730
-7.03159803093726
-6.48372778309039
-6.47702359908364
-6.70617046426376
-7.48430709894179
-6.96727740822898
-6.54663544455099
-6.49669846477637
-6.67877369530738
-6.52554044808371
-6.51438101541868
-6.67877369530738
-6.63686866886915
-6.48592770397524
-7.21286562265179
-6.49092577287172
-6.51048115988408
-6.47498998819879
-6.47498998819879
-6.68768712615310
-7.91581289444048
-6.47597397409017
-6.56220876668159
-6.98085385741408
-6.94921680227707
-6.48832827535062
-7.55894313535598
-6.47500449645082
-8.61471988172176
-6.78957858417562
-6.47500449645082
-8.48340455545655
-7.08674366088373
-7.16820842317488
-6.50134607398568
-6.47500449645082
-6.68768712615310
-6.49271374637528
-6.47391340459196
-6.53175690187658
-9.39168361225708
-6.59407780394963
-6.47994679749844
-6.73560507302543
-6.53654113588113
-6.54663544455099
-6.65329848461923
-7.14690965819969
-6.67007361112081
-6.47994679749844
-5.90500430620347
-6.65790646194281
-6.65790646194281
-6.62964805064299
-6.60185390128213
-6.55157688390688
-6.63733401052659
-8.07506683152706
-7.55894313535598
-6.49986795589495
-6.58716933193912
-6.91918350540443
-6.76721591231776
-8.16394499681546
-6.70617046426376
-6.76721591231776
-6.78099069897881
-6.74225542309672
-6.81303642677908
-5.76699406916178
-6.51216096677178
-7.71926301153028
-7.12625258440585
-6.49986795589495
-6.48372778309039
-6.78957858417562
-7.12625258440585
-6.48832827535062
-6.48173263237409
-7.26052238161136
-6.55743146925884
-6.80116687794944
-7.42537133124202
-6.57401964235015
-6.61485504947386
-6.81303642677908
-6.80367773137996
-6.51438101541868
-6.78099069897881
-5.30215390131991
-6.96482732671319
-7.16820842317488
-6.98085385741408
-7.59616418296086
-7.16820842317488
-6.52714821621331
-6.47994679749844
-8.54115211906364
-6.47837528459936
-6.80116687794944
-7.14690965819969
-6.47727360026911
-6.69681795044782
-6.96727740822898
-8.26049997644823
-6.81303642677908
-6.96482732671319
-6.58114494555376
-6.48173263237409
-4.29928459668190
-6.47498998819879
-6.78099069897881
-6.58114494555376
-7.14690965819969
-6.68768712615310
-6.70973808897317
-6.48832827535062
-6.49092577287172
-6.50645924541804
-6.70973808897317
-6.47727360026911
-6.58114494555376
-6.90473284945888
-5.50106366547605
-6.51438101541868
-5.79556286659285
-6.94921680227707
-6.64521651208888
-10.1981153791465
-8.03771633439907
-7.24776669660114
-6.47379624453238
-8.25479437580129
-6.58114494555376
-8.43543196506652
-8.66051328158979
-6.53175690187658
-6.47498998819879
-6.52714821621331
-6.49669846477637
-7.53733899865980
-6.51850191525671
-6.70617046426376
-7.28558324526968
-6.49371684022214
-5.98375909217350
-6.53654113588113
-6.90473284945888
-7.77586995027179
-6.48173263237409
-7.76473129050305
-7.52337292901368
-6.78957858417562
-6.82519523164983
-7.12359701000698
-5.98375909217350
-6.61485504947386
-6.72555905592969
-5.54013833683991
-7.91795477584016
-7.08452679336942
-6.94921680227707
-6.55194560307744
-6.48832827535062
-6.50134607398568
-7.12625258440585
-7.71167435322994
-6.62215590631866
-6.94921680227707
-6.49371684022214
-6.37048658974342
-7.71926301153028
-9.40918939511540
-6.56220876668159
-8.17641447023427
-6.51048115988408
-6.64521651208888
-6.65329848461923
-8.17641447023427
-6.51048115988408
-6.50676127112329
-9.71398134573550
-6.82824926184676
-7.26052238161136
-6.56893254860019
-8.34063849996504
-8.54115211906364
-6.47500449645082
-6.75642761362297
-8.17641447023427
-6.47500449645082
-6.86349432189479
-9.71398134573550
-6.51438101541868
-6.47500449645082
-6.11211797353402
-9.40918939511540
-8.76437367618929
-6.83765175675457
-7.33842057600371
-6.78099069897881
-6.74225542309672
-6.73560507302543
-7.71926301153028
-6.89064230215964
-6.62964805064299
-6.49371684022214
-6.70973808897317
-8.54115211906364
-6.62215590631866
-8.61471988172176
-7.01422123100534
-6.50676127112329
-9.40918939511540
-6.55194560307744
-7.59616418296086
-9.15028210854217
-7.59616418296086
-6.51048115988408
-6.47837528459936
-6.48596998698266
-7.31153105917506
-6.89064230215964
-8.95756063144996
-8.25479437580129
-6.93400698556740
-6.68768712615310
-7.36631188718180
-6.47837528459936
-6.51438101541868
-6.48592770397524
-6.72555905592969
-6.89064230215964
-10.3002952243735
-7.33842057600371
-8.25479437580129
-6.93400698556740
-7.55894313535598
-6.66158306638142
-6.57494932817921
-7.59616418296086
-6.80116687794944
-9.71398134573550
-6.89064230215964
-6.65790646194281
-6.47394533042918
-7.23629844597250
-7.63517901573201
-8.54115211906364
-6.69681795044782
-6.81303642677908
-7.63517901573201
-6.50322292556314
-6.96482732671319
-6.45102031370433
-7.28558324526968
-6.50676127112329
-8.16394499681546
-6.50645924541804
-7.42537133124202
-6.47394533042918
-6.49371684022214
-6.47702359908364
-7.06783723171661
-7.59616418296086
-6.94921680227707
-8.10435499579236
-7.42537133124202
-7.91795477584016
-6.73560507302543
-6.90323997633566
-6.60081804985657
-6.48592770397524
-6.56893254860019
-8.79738548453658
-6.55743146925884
-7.01422123100534
-7.03159803093726
-6.49271374637528
-6.49986795589495
-7.12625258440585
-7.65074576394988
-7.12625258440585
-7.81280204915603
-6.53654113588113
-6.51438101541868
-6.60081804985657
-6.65329848461923
-5.45897092488055
-7.26052238161136
-6.66158306638142
-6.52554044808371
-7.59616418296086
-6.47727360026911
-6.49271374637528
-6.47498998819879
-6.50322292556314
-7.48932712755229
-7.31153105917506
-6.47430742456092
-6.58114494555376
-6.47394533042918
-6.47702359908364
-6.48832827535062
-6.48912146356274
-8.66051328158979
-8.10435499579236
-6.81303642677908
-6.99731269599699
-6.58752063339631
-6.66158306638142
-6.42393773664792
-6.47589778939272
-6.47500449645082
-6.73560507302543
-7.03159803093726
-6.48596998698266
-6.47391340459196
-6.94921680227707
-6.70617046426376
-8.34063849996504
-5.70777824013154
-6.47727360026911
-6.51845950538815
-7.91795477584016
-6.60774314558900
-6.55157688390688
-6.59407780394963
-6.51845950538815
-6.68768712615310
-7.91795477584016
-6.60774314558900
-6.88790974674413
-6.49271374637528
-6.49092577287172
-6.48596998698266
-6.50322292556314
-6.65329848461923
-6.97319260511279
-6.47597397409017
-6.51845950538815
-6.82519523164983
-7.31153105917506
-7.77586995027179
-6.74225542309672
-7.21286562265179
-6.50322292556314
-8.48340455545655
-6.47498998819879
-6.54663544455099
-6.49986795589495
-5.87822762880381
-6.55743146925884
-6.65329848461923
-6.58752063339631
-6.62215590631866
-5.82357239047412
-7.08674366088373
-6.56893254860019
-6.81303642677908
-6.96482732671319
-7.16376901764238
-7.20512759746573
-7.52337292901368
-7.08674366088373
-6.63686866886915
-8.54115211906364
-8.93861700753284
-6.90473284945888
-6.75642761362297
-7.43341687368433
-6.81303642677908
-6.47430742456092
-6.47394533042918
-5.61165235470291
-6.48088437875268
-8.43543196506652
-7.59616418296086
-6.91918350540443
-6.60185390128213
-6.77826398037544
-6.62964805064299
-7.04946294767347
-6.29178379117719
-6.24005870174710
-6.70973808897317
-6.80116687794944
-6.70973808897317
-6.60774314558900
-6.47391340459196
-6.75642761362297
-7.91795477584016
-6.80367773137996
-6.98085385741408
-6.47435100965584
-6.71574922358555
-6.70973808897317
-6.51048115988408
-6.06100980247117
-8.79738548453658
-5.23056042990106
-6.53654113588113
-6.48832827535062
-6.71574922358555
-6.57401964235015
-8.54115211906364
-7.16820842317488
-6.90323997633566
-6.50322292556314
-6.49092577287172
-7.04946294767347
-6.63686866886915
-7.36631188718180
-7.06783723171661
-7.59616418296086
-6.67007361112081
-6.49371684022214
-6.47589778939272
-6.48596998698266
-7.16820842317488
-6.60081804985657
-7.24776669660114
-6.89064230215964
-11.5346992954107
-7.71926301153028
-6.68195759775284
-6.68768712615310
-7.04648155068777
-6.86938291608016
-6.24005870174710
-7.43341687368433
-6.26586061000499
-5.67688025343800
-6.47837528459936
-5.23056042990106
-8.43543196506652
-6.48832827535062
-5.61165235470291
-7.10620668436723
-6.73560507302543
-6.60081804985657
-7.45669336299576
-6.66158306638142
-7.52337292901368
-6.80116687794944
-5.13671905790919
-6.55743146925884
-8.17641447023427
-6.47702359908364
-6.39710015990282
-6.11211797353402
-7.91581289444048
-7.31153105917506
-7.26052238161136
-5.54013833683991
-9.39168361225708
-6.11211797353402
-6.63733401052659
-6.47589778939272
-7.99266890284667
-8.54115211906364
-6.48592770397524
-7.06783723171661
-7.19018184927514
-6.56893254860019
-9.14755937952449
-7.04648155068777
-6.66158306638142
-6.70954617349847
-8.25479437580129
-6.11211797353402
-6.31784887469584
-9.14755937952449
-5.61165235470291
-6.98085385741408
-7.19018184927514
-6.83765175675457
-5.87822762880381
-7.21286562265179
-7.16820842317488
-6.47391340459196
-5.30215390131991
-6.47394533042918
-8.17641447023427
-6.65329848461923
-6.89064230215964
-6.50676127112329
-6.94921680227707
-6.11211797353402
-7.76473129050305
-6.52714821621331
-7.08674366088373
-6.47435100965584
-7.55894313535598
-8.48340455545655
-6.67007361112081
-6.93400698556740
-5.82357239047412
-6.81303642677908
-6.64933624165730
-8.26049997644823
-7.08452679336942
-8.66051328158979
-7.31153105917506
-7.28558324526968
-6.47994679749844
-6.53395477017452
-7.12625258440585
-6.97319260511279
-6.51048115988408
-7.16376901764238
-6.53654113588113
-6.68195759775284
-6.98085385741408
-6.54663544455099
-6.90323997633566
-6.94921680227707
-7.91581289444048
-6.64933624165730
-6.66158306638142
-7.16376901764238
-6.82824926184676
-6.88790974674413
-7.71167435322994
-6.80367773137996
-7.31153105917506
-7.59616418296086
-9.71398134573550
-8.10435499579236
-6.13763815019876
-10.1981153791465
-6.97319260511279
-6.47589778939272
-9.71398134573550
-6.47394533042918
-6.50600659370672
-6.98085385741408
-6.97319260511279
-6.63733401052659
-7.99266890284667
-6.58114494555376
-8.34063849996504
-6.90323997633566
-6.65329848461923
-9.15028210854217
-6.48088437875268
-8.10435499579236
-8.54115211906364
-8.76437367618929
-6.85041495927531
-6.76721591231776
-7.86376354088661
-7.12625258440585
-6.53395477017452
-7.42537133124202
-6.49669846477637
-7.01422123100534
-6.50676127112329
-7.23629844597250
-6.55743146925884
-6.91918350540443
-6.72555905592969
-6.24005870174710
-9.15028210854217
-6.87689988832287
-6.66158306638142
-7.97577816050995
-6.82824926184676
-6.88790974674413
-8.25479437580129
-6.58716933193912
-11.5346992954107
-6.94921680227707
-7.12625258440585
-6.62964805064299
-8.54115211906364
-6.94921680227707
-8.79738548453658
-6.06100980247117
-6.47394533042918
-7.04946294767347
-6.51845950538815
-6.47500449645082
-6.56223712615876
-6.60774314558900
-7.12359701000698
-6.58114494555376
-8.03771633439907
-6.50600659370672
-7.71167435322994
-5.98375909217350
-8.79738548453658
-6.80116687794944
-7.48932712755229
-6.73560507302543
-5.98375909217350
-5.95772497660470
-6.37048658974342
-6.42393773664792
-6.00962838493089
-5.67688025343800
-6.71574922358555
-6.48592770397524
-6.62215590631866
-8.10435499579236
-6.71574922358555
-6.93400698556740
-7.84374931847525
-6.50134607398568
-8.03771633439907
-6.96727740822898
-7.91795477584016
-6.47498998819879
-6.68768712615310
-6.47702359908364
-6.47994679749844
-8.17641447023427
-7.48932712755229
-6.50134607398568
-6.73560507302543
-6.62215590631866
-7.16820842317488
-6.50134607398568
-6.37048658974342
-6.50600659370672
-6.39710015990282
-10.3002952243735
-6.81303642677908
-6.78957858417562
-7.67615007697852
-6.74225542309672
-7.59273336222518
-6.82519523164983
-6.47498998819879
-9.15028210854217
-6.97319260511279
-6.91918350540443
-8.54115211906364
-6.16316916459000
-7.55894313535598
-6.47702359908364
-6.50645924541804
-8.10435499579236
-6.80367773137996
-7.31153105917506
-6.48592770397524
-6.47702359908364
-7.06783723171661
-6.47589778939272
-6.54150066807190
-6.89064230215964
-7.06783723171661
-6.58114494555376
-5.30215390131991
-6.68768712615310
-6.48372778309039
-6.47394533042918
-7.55894313535598
-6.74589268463777
-6.48323232184588
-6.56893254860019
-6.63733401052659
-6.88790974674413
-6.82824926184676
-6.53334419174590
-6.47836929259640
-7.48932712755229
-6.86938291608016
-6.49677719274450
-6.47379624453238
-6.51048115988408
-8.54115211906364
-6.55157688390688
-7.21286562265179
-7.16376901764238
-6.47702359908364
-6.49669846477637
-6.54199206480532
-7.23629844597250
-6.11211797353402
-7.81280204915603
-6.47498998819879
-6.54663544455099
-6.49371684022214
-6.70973808897317
-6.48912146356274
-8.10435499579236
-6.51850191525671
-6.70973808897317
-8.54115211906364
-5.50106366547605
-6.52714821621331
-6.58114494555376
-6.89064230215964
-7.01422123100534
-6.47994679749844
-6.52714821621331
-6.47500449645082
-6.83765175675457
-7.48932712755229
-6.47837528459936
-7.16820842317488
-6.87689988832287
-6.66158306638142
-6.68768712615310
-6.51216096677178
-6.48323232184588
-8.54115211906364
-6.60774314558900
-6.47430742456092
-6.74589268463777
-6.47391340459196
-6.63733401052659
-6.47727360026911
-6.49669846477637
-6.52271553074790
-6.76721591231776
-6.57401964235015
-5.82357239047412
-7.63517901573201
-6.49986795589495
-6.48832827535062
-9.40918939511540
-6.53334419174590
-6.60774314558900
-6.51850191525671
-6.47597397409017
-7.53733899865980
-6.55743146925884
-6.78957858417562
-7.08674366088373
-6.94921680227707
-6.98085385741408
-6.47500449645082
-8.03771633439907
-7.91795477584016
-6.47994679749844
-7.48932712755229
-7.31153105917506
-7.19018184927514
-6.51845950538815
-6.74225542309672
-7.08674366088373
-6.49371684022214
-10.1981153791465
-6.71574922358555
-6.51216096677178
-7.91795477584016
-6.74589268463777
-4.98927226743862
-6.78957858417562
-7.33842057600371
-7.86376354088661
-6.47500449645082
-6.71574922358555
-6.53175690187658
-5.61165235470291
-6.70617046426376
-6.74589268463777
-5.85110397023050
-5.70777824013154
-6.50676127112329
-6.56893254860019
-7.86376354088661
-6.51048115988408
-6.48088437875268
-8.43543196506652
-6.89064230215964
-6.61485504947386
-6.47430742456092
-6.74225542309672
-6.98085385741408
-7.63517901573201
-7.67615007697852
-6.53334419174590
-6.47379624453238
-6.70973808897317
-6.62215590631866
-7.48932712755229
-6.51048115988408
-6.74225542309672
-8.79738548453658
-6.80367773137996
-7.67615007697852
-6.64933624165730
-6.48912146356274
-6.68195759775284
-6.50645924541804
-7.99266890284667
-6.56220876668159
-6.78957858417562
-6.49371684022214
-7.36631188718180
-6.50134607398568
-6.87689988832287
-6.47435100965584
-5.98375909217350
-7.86376354088661
-6.47890459220240
-6.53334419174590
-7.08674366088373
-6.54150066807190
-7.36631188718180
-6.55743146925884
-7.16376901764238
-6.62964805064299
-7.91581289444048
-6.47394533042918
-6.37048658974342
-6.96482732671319
-6.48912146356274
-6.47994679749844
-6.72555905592969
-7.08452679336942
-7.86376354088661
-6.65329848461923
-6.56893254860019
-7.33842057600371
-6.56220876668159
-6.31784887469584
-5.85110397023050
-7.08674366088373
-6.48088437875268
-9.71398134573550
-6.81303642677908
-6.57401964235015
-6.62215590631866
-7.71926301153028
-6.51438101541868
-7.81280204915603
-7.06783723171661
-7.65074576394988
-6.83765175675457
-6.47498998819879
-7.36631188718180
-6.47702359908364
-6.47500449645082
-7.08674366088373
-6.21435714934767
-7.71926301153028
-6.59407780394963
-6.47379624453238
-6.48592770397524
-6.90323997633566
-6.50322292556314
-6.49371684022214
-6.78099069897881
-6.16316916459000
-6.65790646194281
-8.17641447023427
-6.70973808897317
-6.61990210128695
-8.66051328158979
-7.26052238161136
-7.01422123100534
-7.31153105917506
-6.50600659370672
-9.15028210854217
-6.55157688390688
-6.55743146925884
-9.40918939511540
-6.87689988832287
-6.55157688390688
-6.51216096677178
-5.50106366547605
-6.50600659370672
-6.52714821621331
-9.39168361225708
-6.66158306638142
-6.50676127112329
-7.06783723171661
-8.93861700753284
-6.16316916459000
-6.47597397409017
-6.48173263237409
-6.51438101541868
-6.63733401052659
-6.49986795589495
-5.95772497660470
-6.49669846477637
-6.65329848461923
-6.78099069897881
-8.61471988172176
-7.52337292901368
-6.48832827535062
-6.74225542309672
-5.93148757410637
-6.55194560307744
-5.76699406916178
-5.79556286659285
-6.60774314558900
-6.24005870174710
-5.50106366547605
-6.60774314558900
-6.49371684022214
-7.71926301153028
-6.58114494555376
-6.47702359908364
-6.49371684022214
-6.74589268463777
-7.45669336299576
-6.73560507302543
-6.52714821621331
-6.54663544455099
-8.54115211906364
-6.98085385741408
-6.49669846477637
-6.47994679749844
-6.51048115988408
-7.97577816050995
-6.93400698556740
-6.72555905592969
-6.81303642677908
-6.54663544455099
-8.07506683152706
-6.51845950538815
-11.1882641448665
-6.57401964235015
-5.85110397023050
-6.59087784104695
-6.47500449645082
-6.48088437875268
-8.95756063144996
-7.16820842317488
-8.61471988172176
-6.11211797353402
-6.87689988832287
-7.16376901764238
-7.08674366088373
-7.97577816050995
-8.43543196506652
-7.23629844597250
-6.48832827535062
-6.68768712615310
-6.53175690187658
-7.38447622926272
-7.97577816050995
-8.79738548453658
-6.89064230215964
-6.54150066807190
-6.74589268463777
-7.33842057600371
-6.48372778309039
-6.78957858417562
-7.03159803093726
-6.54150066807190
-6.97319260511279
-7.42537133124202
-6.83620968222929
-6.80367773137996
-8.93861700753284
-7.81280204915603
-6.47702359908364
-10.3002952243735
-7.16820842317488
-6.93782669495526
-5.90500430620347
-9.76054729420566
-5.54013833683991
-6.67007361112081
-7.26052238161136
-8.36629120750777
-6.47394533042918
-7.16376901764238
-6.55194560307744
-7.91795477584016
-5.76699406916178
-8.76437367618929
-5.98375909217350
-9.71398134573550
-6.65329848461923
-6.76721591231776
-6.18873461005481
-6.50322292556314
-7.48430709894179
-7.45669336299576
-6.53395477017452
-6.49986795589495
-6.47589778939272
-5.36144688025976
-6.60774314558900
-8.54115211906364
-6.83765175675457
-5.95772497660470
-6.81303642677908
-7.76473129050305
-7.31153105917506
-6.91918350540443
-5.30215390131991
-6.48912146356274
-5.30215390131991
-7.86376354088661
-6.58114494555376
-7.77586995027179
-8.93861700753284
-7.16376901764238
-8.95756063144996
-6.96482732671319
-7.31153105917506
-6.80367773137996
-6.74038182151247
-6.74589268463777
-6.70617046426376
-6.63733401052659
-9.15028210854217
-6.83765175675457
-7.31153105917506
-8.76437367618929
-8.03771633439907
-7.42537133124202
-6.59407780394963
-7.12625258440585
-6.68768712615310
-7.42537133124202
-8.03771633439907
-6.48592770397524
-6.89064230215964
-7.21286562265179
-7.10620668436723
-6.47498998819879
-7.67615007697852
-6.48832827535062
-8.54115211906364
-6.72555905592969
-6.63733401052659
-9.71398134573550
-6.81303642677908
-6.55743146925884
-8.17641447023427
-8.36629120750777
-7.77586995027179
-6.47394533042918
-6.90473284945888
-5.79556286659285
-7.19018184927514
-6.70954617349847
-7.91795477584016
-9.71398134573550
-9.40918939511540
-7.84374931847525
-6.47702359908364
-7.65074576394988
-6.77826398037544
-8.95756063144996
-9.14755937952449
-7.08674366088373
-6.59407780394963
-6.56309355348993
-6.55194560307744
-7.97577816050995
-6.37048658974342
-6.47994679749844
-7.48932712755229
-6.51845950538815
-6.49271374637528
-6.74225542309672
-6.98085385741408
-6.47837528459936
-7.97577816050995
-6.89064230215964
-7.36631188718180
-6.47430742456092
-6.71574922358555
-8.07506683152706
-7.55894313535598
-6.47379624453238
-6.98085385741408
-6.53334419174590
-6.67877369530738
-6.85041495927531
-6.49092577287172
-6.53175690187658
-6.00962838493089
-8.36629120750777
-6.86349432189479
-6.83765175675457
-6.64521651208888
-6.51048115988408
-8.17641447023427
-8.48340455545655
-7.08674366088373
-6.67007361112081
-5.93148757410637
-6.99731269599699
-6.47890459220240
-6.55157688390688
-7.45669336299576
-5.98375909217350
-7.36631188718180
-7.04648155068777
-5.70777824013154
-6.49371684022214
-6.68195759775284
-8.79738548453658
-6.70973808897317
-7.20512759746573
-7.23629844597250
-6.47837528459936
-8.03771633439907
-7.38447622926272
-6.82519523164983
-6.47702359908364
-7.28558324526968
-6.47727360026911
-7.77586995027179
-6.59407780394963
-6.48596998698266
-7.10620668436723
-6.53654113588113
-11.5346992954107
-6.62964805064299
-6.48372778309039
-6.56309355348993
-6.97319260511279
-7.28558324526968
-5.82357239047412
-6.96482732671319
-7.53733899865980
-6.94921680227707
-6.85041495927531
-7.33731695228890
-6.65329848461923
-7.08452679336942
-5.54013833683991
-6.47435100965584
-7.67615007697852
-8.76437367618929
-8.25479437580129
-6.47498998819879
-6.47498998819879
-6.97319260511279
-5.98375909217350
-7.03159803093726
-6.37048658974342
-6.61990210128695
-6.47727360026911
-6.78957858417562
-6.50676127112329
-6.50322292556314
-6.61990210128695
-6.86938291608016
-6.89064230215964
-6.74225542309672
-7.31153105917506
-7.38447622926272
-6.47394533042918
-7.12625258440585
-6.56309355348993
-7.26052238161136
-6.48323232184588
-6.61831738677660
-6.56893254860019
-7.71167435322994
-7.14690965819969
-7.36631188718180
-6.69681795044782
-6.70954617349847
-6.85041495927531
-7.36631188718180
-5.85110397023050
-6.86349432189479
-6.64521651208888
-6.61990210128695
-6.81303642677908
-7.59273336222518
-6.77174744709900
-7.52337292901368
-6.50645924541804
-7.04946294767347
-7.59273336222518
-7.59273336222518
-6.49092577287172
-7.10620668436723
-7.08452679336942
-7.67615007697852
-6.83765175675457
-7.76473129050305
-7.26052238161136
-6.48372778309039
-6.59407780394963
-6.51438101541868
-7.08674366088373
-7.00939141447121
-6.89064230215964
-8.17641447023427
-5.41291581219450
-6.96482732671319
-7.31153105917506
-6.47435100965584
-6.67877369530738
-9.76054729420566
-6.50322292556314
-6.62964805064299
-6.48592770397524
-6.89064230215964
-6.82824926184676
-7.42537133124202
-7.12625258440585
-6.75642761362297
-7.55894313535598
-7.16820842317488
-6.86938291608016
-5.76699406916178
-6.90473284945888
-7.03159803093726
-7.33731695228890
-6.47702359908364
-6.52714821621331
-10.3002952243735
-7.04946294767347
-6.48832827535062
-7.36631188718180
-8.16394499681546
-7.31153105917506
-7.16376901764238
-7.33731695228890
-7.01422123100534
-6.47727360026911
-6.76721591231776
-6.50676127112329
-6.49092577287172
-6.77174744709900
-7.39527113240153
-6.86349432189479
-7.59273336222518
-6.59407780394963
-6.86349432189479
-7.19018184927514
-6.81303642677908
-5.85110397023050
-6.87689988832287
-6.49092577287172
-7.14690965819969
-6.72555905592969
-7.45669336299576
-10.3002952243735
-7.48932712755229
-7.55894313535598
-5.85110397023050
-5.85110397023050
-7.45669336299576
-6.06100980247117
-7.20512759746573
-6.48596998698266
-7.91581289444048
-6.48832827535062
-6.65329848461923
-5.30215390131991
-5.54013833683991
-6.67920789797757
-7.52337292901368
-7.14690965819969
-6.51048115988408
-6.51845950538815
-6.83765175675457
-8.79738548453658
-8.66051328158979
-7.04946294767347
-6.52554044808371
-6.76721591231776
-6.70973808897317
-7.36631188718180
-6.49371684022214
-6.47994679749844
-6.88790974674413
-6.71574922358555
-7.26052238161136
-6.49371684022214
-6.47498998819879
-7.23629844597250
-7.36631188718180
-7.31153105917506
-6.99731269599699
-6.54663544455099
-8.79738548453658
-7.48932712755229
-6.47702359908364
-7.12625258440585
-6.86938291608016
-8.10435499579236
-6.78957858417562
-6.57494932817921
-6.77174744709900
-8.93861700753284
-6.51438101541868
-6.47597397409017
-6.54199206480532
-6.52271553074790
-7.45669336299576
-6.58114494555376
-6.34407633051375
-10.3002952243735
-8.34063849996504
-6.26586061000499
-6.50134607398568
-6.47589778939272
-6.70617046426376
-6.56220876668159
-6.80116687794944
-6.76721591231776
-6.54150066807190
-7.48932712755229
-7.28558324526968
-9.71398134573550
-6.96482732671319
-8.54115211906364
-7.14690965819969
-6.98085385741408
-7.55894313535598
-6.53654113588113
-6.50645924541804
-6.49986795589495
-6.48596998698266
-5.98375909217350
-6.85041495927531
-7.55894313535598
-7.55894313535598
-6.55743146925884
-8.03771633439907
-6.47430742456092
-7.97577816050995
-11.1882641448665
-6.72555905592969
-8.10435499579236
-7.71926301153028
-6.53654113588113
-7.12625258440585
-7.14690965819969
-6.47702359908364
-7.33842057600371
-6.70617046426376
-7.26052238161136
-7.31153105917506
-6.58114494555376
-8.34063849996504
-6.87689988832287
-7.38447622926272
-6.48592770397524
-6.74589268463777
-8.17641447023427
-6.89064230215964
-8.79738548453658
-8.76437367618929
-6.83765175675457
-7.12625258440585
-7.48430709894179
-7.08674366088373
-6.47500449645082
-6.51048115988408
-7.36631188718180
-7.91795477584016
-7.76473129050305
-6.47430742456092
-7.52337292901368
-7.36631188718180
-6.50600659370672
-7.48932712755229
-6.34407633051375
-6.83765175675457
-6.67920789797757
-8.43543196506652
-7.10620668436723
-6.83620968222929
-6.54150066807190
-8.79738548453658
-6.98085385741408
-10.3002952243735
-6.94921680227707
-6.48088437875268
-9.15028210854217
-6.47836929259640
-6.96482732671319
-6.66158306638142
-6.39710015990282
-7.99266890284667
-7.12625258440585
-5.98375909217350
-6.56893254860019
-6.34407633051375
-6.48832827535062
-6.55743146925884
-6.68768712615310
-6.47727360026911
-6.86349432189479
-8.48340455545655
-6.76721591231776
-8.25479437580129
-6.47379624453238
-6.83620968222929
-5.95772497660470
-6.49669846477637
-6.65329848461923
-7.31153105917506
-11.1882641448665
-6.47500449645082
-5.45897092488055
-6.55743146925884
-6.49371684022214
-6.48832827535062
-6.47837528459936
-8.66051328158979
-6.60774314558900
-6.11211797353402
-6.11211797353402
-6.76721591231776
-8.93861700753284
-7.26052238161136
-6.98085385741408
-6.74225542309672
-6.63733401052659
-6.60774314558900
-7.33842057600371
-7.91795477584016
-6.71574922358555
-6.47500449645082
-9.39168361225708
-5.57684526043998
-7.01422123100534
-6.63733401052659
-6.58752063339631
-7.36631188718180
-6.75642761362297
-7.20512759746573
-6.49092577287172
-6.50645924541804
-6.48832827535062
-6.99731269599699
-6.50600659370672
-6.68768712615310
-6.48596998698266
-7.42537133124202
-6.67920789797757
-7.63517901573201
-6.56893254860019
-8.34063849996504
-6.94921680227707
-6.78099069897881
-6.58752063339631
-6.98085385741408
-6.52714821621331
-6.72555905592969
-6.89064230215964
-6.68768712615310
-7.63517901573201
-6.91918350540443
-6.49371684022214
-6.50645924541804
-7.04648155068777
-6.47498998819879
-7.91795477584016
-6.48088437875268
-6.75642761362297
-7.71926301153028
-6.49092577287172
-7.28756094442076
-6.86349432189479
-7.16820842317488
-7.48932712755229
-6.47391340459196
-6.65329848461923
-6.53334419174590
-7.28558324526968
-7.76473129050305
-6.55743146925884
-6.47498998819879
-6.99731269599699
-6.94921680227707
-6.49271374637528
-6.51850191525671
-6.48323232184588
-6.58752063339631
-7.36631188718180
-5.70777824013154
-6.51048115988408
-6.47435100965584
-5.70777824013154
-6.53654113588113
-6.47702359908364
-7.26052238161136
-6.47391340459196
-6.87689988832287
-6.68195759775284
-6.89064230215964
-6.47994679749844
-6.49986795589495
-6.47394533042918
-6.52554044808371
-6.50645924541804
-6.76721591231776
-7.16820842317488
-6.86349432189479
-6.50676127112329
-6.89064230215964
-6.48912146356274
-6.50645924541804
-11.1882641448665
-6.48173263237409
-6.60774314558900
-6.81303642677908
-7.84374931847525
-7.31153105917506
-6.47727360026911
-6.49677719274450
-7.81280204915603
-6.61990210128695
-6.47994679749844
-6.49092577287172
-7.21286562265179
-6.47837528459936
-6.49677719274450
-6.91918350540443
-6.81303642677908
-6.47702359908364
-6.65329848461923
-6.88790974674413
-4.29928459668190
-6.48592770397524
-6.82824926184676
-6.49092577287172
-6.81303642677908
-7.42537133124202
-6.24005870174710
-6.49371684022214
-7.86376354088661
-6.47500449645082
-6.85041495927531
-6.78957858417562
-6.47498998819879
-6.60185390128213
-6.48323232184588
-6.74589268463777
-6.78957858417562
-6.47994679749844
-7.21286562265179
-6.91918350540443
-6.51048115988408
-6.51850191525671
-6.74225542309672
-6.50676127112329
-7.12625258440585
-6.55743146925884
-6.89064230215964
-6.66158306638142
-6.59407780394963
-6.47702359908364
-6.94921680227707
-6.89064230215964
-7.48932712755229
-6.49986795589495
-8.54115211906364
-7.99266890284667
-7.91581289444048
-6.47702359908364
-6.48832827535062
-7.84374931847525
-6.67007361112081
-8.44072697684971
-6.91918350540443
-6.74589268463777
-7.53733899865980
-6.54150066807190
-6.82824926184676
-6.51850191525671
-6.87689988832287
-7.01422123100534
-6.49371684022214
-5.85110397023050
-7.28558324526968
-6.57401964235015
-6.77826398037544
-7.08674366088373
-6.61485504947386
-6.47500449645082
-7.01422123100534
-6.91918350540443
-6.85041495927531
-6.89064230215964
-6.11211797353402
-6.74225542309672
-7.39527113240153
-6.91918350540443
-7.65074576394988
-6.70973808897317
-6.68195759775284
-6.60185390128213
-6.58114494555376
-6.47391340459196
-7.08674366088373
-6.47500449645082
-6.53175690187658
-6.47597397409017
-6.99731269599699
-6.61485504947386
-8.25479437580129
-6.48832827535062
-8.66051328158979
-7.63517901573201
-7.77586995027179
-7.21286562265179
-6.91918350540443
-6.49271374637528
-6.91918350540443
-6.49986795589495
-7.53733899865980
-8.17641447023427
-6.47702359908364
-6.51850191525671
-7.33842057600371
-7.21286562265179
-5.95772497660470
-6.59407780394963
-6.59407780394963
-6.87689988832287
-6.91918350540443
-6.64521651208888
-7.08284060044987
-6.47837528459936
-6.94921680227707
-6.87689988832287
-6.47837528459936
-5.82357239047412
-7.12625258440585
-6.49986795589495
-6.60081804985657
-7.81280204915603
-6.47727360026911
-7.08674366088373
-6.47727360026911
-6.51845950538815
-6.49677719274450
-6.66158306638142
-6.65790646194281
-5.13671905790919
-6.70973808897317
-6.70973808897317
-6.49092577287172
-7.45669336299576
-7.38447622926272
-6.48832827535062
-6.51438101541868
-6.56220876668159
-6.58114494555376
-6.68768712615310
-7.63517901573201
-6.47394533042918
-6.48832827535062
-7.42537133124202
-6.57401964235015
-7.76473129050305
-6.47837528459936
-7.12359701000698
-6.50645924541804
-6.47837528459936
-6.75642761362297
-6.91918350540443
-6.76721591231776
-7.42537133124202
-5.87822762880381
-7.63517901573201
-6.49669846477637
-6.58114494555376
-6.47498998819879
-6.76721591231776
-9.40918939511540
-10.1981153791465
-9.39168361225708
-6.78957858417562
-6.58114494555376
-6.61831738677660
-6.47394533042918
-6.55194560307744
-6.47597397409017
-10.1981153791465
-6.42393773664792
-6.49371684022214
-6.74589268463777
-6.67877369530738
-7.99266890284667
-6.49677719274450
-7.55894313535598
-6.48173263237409
-6.24005870174710
-6.74589268463777
-6.70973808897317
-6.57494932817921
-6.47702359908364
-6.56309355348993
-6.47890459220240
-7.91795477584016
-6.49371684022214
-6.83765175675457
-6.48832827535062
-6.59087784104695
-6.55743146925884
-8.17641447023427
-6.47702359908364
-7.21286562265179
-6.54663544455099
-6.81303642677908
-6.48596998698266
-6.63686866886915
-6.96727740822898
-6.94921680227707
-6.98085385741408
-7.33842057600371
-8.79738548453658
-6.51845950538815
-6.68195759775284
-7.59616418296086
-6.65329848461923
-6.72555905592969
-6.47500449645082
-6.48832827535062
-6.48372778309039
-6.48912146356274
-7.23629844597250
-6.68768712615310
-6.89064230215964
-6.48832827535062
-8.54115211906364
-6.47394533042918
-7.39527113240153
-6.91918350540443
-7.36631188718180
-7.48932712755229
-6.93400698556740
-8.34063849996504
-7.06783723171661
-6.47498998819879
-6.47727360026911
-6.64521651208888
-6.58114494555376
-7.08452679336942
-6.82519523164983
-6.60081804985657
-8.10435499579236
-6.49371684022214
-8.36629120750777
-6.52714821621331
-6.83765175675457
-6.51845950538815
-7.19018184927514
-6.53175690187658
-6.06100980247117
-7.91795477584016
-7.36631188718180
-8.43543196506652
-6.98085385741408
-7.71926301153028
-8.16394499681546
-6.90473284945888
-6.97319260511279
-7.38447622926272
-7.39527113240153
-6.65329848461923
-5.87822762880381
-6.80367773137996
-11.5346992954107
-7.10620668436723
-7.99266890284667
-6.96482732671319
-6.26586061000499
-7.36631188718180
-6.67007361112081
-5.76699406916178
-7.12625258440585
-7.36631188718180
-5.79556286659285
-7.81280204915603
-7.48430709894179
-7.86376354088661
-8.07506683152706
-7.52337292901368
-6.48088437875268
-8.54115211906364
-6.74038182151247
-5.54013833683991
-7.16376901764238
-6.76721591231776
-6.56893254860019
-8.95756063144996
-5.85110397023050
-7.00939141447121
-7.99266890284667
-6.59407780394963
-7.16376901764238
-6.82519523164983
-10.1981153791465
-5.70777824013154
-6.31784887469584
-6.60081804985657
-6.03536789470787
-6.96482732671319
-8.07506683152706
-7.48430709894179
-6.78957858417562
-7.59616418296086
-6.16316916459000
-7.28558324526968
-7.16820842317488
-6.55194560307744
-7.36631188718180
-6.53175690187658
-9.71398134573550
-7.67615007697852
-7.21286562265179
-5.95772497660470
-11.1882641448665
-7.43341687368433
-6.56893254860019
-6.56220876668159
-7.55894313535598
-5.82357239047412
-8.43543196506652
-6.65329848461923
-5.70777824013154
-6.48832827535062
-8.34063849996504
-9.15028210854217
-7.21286562265179
-8.34063849996504
-6.74038182151247
-7.21286562265179
-7.52337292901368
-8.48340455545655
-7.59273336222518
-6.60774314558900
-8.25479437580129
-6.47994679749844
-7.12359701000698
-6.18873461005481
-7.21286562265179
-8.36629120750777
-7.59616418296086
-6.37048658974342
-7.91581289444048
-6.63733401052659
-9.14755937952449
-8.07506683152706
-6.80367773137996
-6.61485504947386
-6.54663544455099
-7.42537133124202
-6.37048658974342
-6.51438101541868
-7.48932712755229
-7.67615007697852
-6.56893254860019
-6.81303642677908
-7.36631188718180
-7.23629844597250
-7.45669336299576
-7.12625258440585
-6.54663544455099
-6.57494932817921
-6.48372778309039
-6.52714821621331
-6.16316916459000
-7.52337292901368
-6.90323997633566
-8.34063849996504
-6.47430742456092
-7.81280204915603
-6.80367773137996
-7.67615007697852
-9.71398134573550
-6.89064230215964
-6.91918350540443
-6.89064230215964
-7.26052238161136
-6.89064230215964
-6.47994679749844
-7.16376901764238
-6.80367773137996
-6.47836929259640
-6.47837528459936
-6.74589268463777
-6.49092577287172
-6.77826398037544
-7.12625258440585
-6.63733401052659
-7.21286562265179
-7.36631188718180
-7.36631188718180
-5.61165235470291
-7.52337292901368
-7.48430709894179
-6.94921680227707
-6.91918350540443
-6.98085385741408
-6.98085385741408
-7.81280204915603
-9.40918939511540
-6.49092577287172
-9.39168361225708
-7.71167435322994
-8.26049997644823
-6.47727360026911
-6.61990210128695
-6.47500449645082
-6.51845950538815
-7.26052238161136
-7.59616418296086
-7.01422123100534
-8.36629120750777
-7.12625258440585
-7.59616418296086
-6.78957858417562
-7.45669336299576
-8.44072697684971
-8.48340455545655
-6.74225542309672
-6.98085385741408
-8.34063849996504
-6.86349432189479
-6.76721591231776
-7.65074576394988
-6.54663544455099
-6.81303642677908
-6.87689988832287
-7.55894313535598
-7.16820842317488
-6.53654113588113
-11.5346992954107
-6.50322292556314
-6.60081804985657
-8.26049997644823
-6.68768712615310
-7.91795477584016
-6.16316916459000
-6.72555905592969
-7.77586995027179
-6.61831738677660
-6.77174744709900
-7.04648155068777
-7.45669336299576
-7.71926301153028
-7.21286562265179
-7.16820842317488
-9.15028210854217
-6.81303642677908
-8.93861700753284
-7.20512759746573
-7.91795477584016
-6.52714821621331
-6.70973808897317
-5.82357239047412
-6.55157688390688
-6.24005870174710
-7.52337292901368
-6.50600659370672
-5.41291581219450
-7.26052238161136
-8.26049997644823
-6.86349432189479
-7.16820842317488
-7.71167435322994
-6.78957858417562
-7.91795477584016
-6.39710015990282
-6.60774314558900
-6.83765175675457
-6.89064230215964
-6.47430742456092
-6.53395477017452
-8.36629120750777
-6.89064230215964
-6.53175690187658
-6.51048115988408
-8.95756063144996
-8.25479437580129
-11.5346992954107
-5.30215390131991
-9.39168361225708
-5.82357239047412
-9.76054729420566
-8.95756063144996
-6.89064230215964
-7.55894313535598
-6.54199206480532
-10.1981153791465
-6.55743146925884
-6.81303642677908
-6.78957858417562
-7.23629844597250
-6.57401964235015
-8.66051328158979
-7.31153105917506
-6.48173263237409
-9.76054729420566
-7.52337292901368
-8.54115211906364
-6.73560507302543
-6.49092577287172
-6.83765175675457
-7.31153105917506
-9.15028210854217
-6.89064230215964
-7.55894313535598
-8.03771633439907
-6.60081804985657
-8.25479437580129
-6.78957858417562
-5.41291581219450
-8.25479437580129
-7.01422123100534
-7.42537133124202
-7.03159803093726
-6.51845950538815
-9.76054729420566
-5.87822762880381
-6.99731269599699
-6.72555905592969
-8.93861700753284
-8.95756063144996
-7.81280204915603
-7.04946294767347
-6.58114494555376
-6.86349432189479
-7.43341687368433
-9.71398134573550
-7.16820842317488
-6.96482732671319
-10.1981153791465
-6.96482732671319
-7.97577816050995
-6.47994679749844
-6.93400698556740
-6.91918350540443
-6.62215590631866
-7.65074576394988
-6.49669846477637
-7.16376901764238
-7.77586995027179
-6.51438101541868
-11.5346992954107
-8.10435499579236
-8.34063849996504
-7.12359701000698
-7.81280204915603
-5.54013833683991
-7.33731695228890
-8.66051328158979
-7.52337292901368
-6.70954617349847
-6.56309355348993
-6.78957858417562
-4.29928459668190
-7.86376354088661
-6.67920789797757
-6.63733401052659
-7.08674366088373
-6.86349432189479
-6.47498998819879
-7.84374931847525
-5.54013833683991
-7.10620668436723
-7.91795477584016
-6.62215590631866
-7.12625258440585
-6.52554044808371
-7.91581289444048
-6.87689988832287
-7.08674366088373
-6.72555905592969
-7.59273336222518
-7.77586995027179
-8.66051328158979
-7.23629844597250
-6.96482732671319
-7.59273336222518
-8.95756063144996
-8.25479437580129
-6.51845950538815
-7.52337292901368
-6.80367773137996
-7.04946294767347
-7.08674366088373
-7.76473129050305
-9.40918939511540
-8.76437367618929
-6.49986795589495
-6.78957858417562
-7.81280204915603
-8.43543196506652
-6.51438101541868
-6.77174744709900
-6.51438101541868
-6.11211797353402
-7.26052238161136
-9.71398134573550
-6.71574922358555
-8.93861700753284
-6.77826398037544
-7.12359701000698
-5.61165235470291
-7.24776669660114
-6.49669846477637
-6.76721591231776
-7.16820842317488
-11.5346992954107
-7.77586995027179
-7.12625258440585
-6.80367773137996
-7.28558324526968
-5.30215390131991
-7.10620668436723
-6.56223712615876
-7.26052238161136
-6.47589778939272
-6.60774314558900
-7.81280204915603
-7.52337292901368
-6.47837528459936
-6.74225542309672
-6.69681795044782
-6.59407780394963
-6.49677719274450
-7.99266890284667
-7.63517901573201
-6.56309355348993
-6.48832827535062
-6.86349432189479
-6.90473284945888
-8.16394499681546
-7.19018184927514
-8.79738548453658
-4.29928459668190
-7.28558324526968
-6.93782669495526
-7.26052238161136
-7.04946294767347
-6.91918350540443
-6.59407780394963
-6.91918350540443
-7.97577816050995
-6.53654113588113
-8.66051328158979
-7.91795477584016
-6.55157688390688
-7.59273336222518
-6.16316916459000
-7.26052238161136
-8.07506683152706
-6.97319260511279
-7.31153105917506
-7.26052238161136
-7.59616418296086
-6.54663544455099
-7.91795477584016
-6.56893254860019
-7.39527113240153
-7.99266890284667
-7.39527113240153
-6.74589268463777
-8.76437367618929
-6.53654113588113
-11.5346992954107
-6.61485504947386
-6.68768712615310
-6.53175690187658
-7.71167435322994
-6.47597397409017
-8.66051328158979
-7.55894313535598
-6.76721591231776
-8.43543196506652
-6.62964805064299
-6.57494932817921
-6.86349432189479
-6.67007361112081
-9.40918939511540
-8.61471988172176
-5.98375909217350
-8.17641447023427
-7.23629844597250
-7.63517901573201
-6.85041495927531
-6.29178379117719
-7.39527113240153
-7.08674366088373
-7.10620668436723
-6.51845950538815
-7.48430709894179
-6.61485504947386
-5.70777824013154
-6.53395477017452
-8.10435499579236
-6.70973808897317
-8.93861700753284
-7.45669336299576
-6.86349432189479
-6.72555905592969
-10.1981153791465
-9.71398134573550
-7.06783723171661
-6.52714821621331
-6.53654113588113
-6.49092577287172
-6.56893254860019
-6.53334419174590
-7.97577816050995
-8.48340455545655
-8.54115211906364
-7.10620668436723
-6.60185390128213
-8.10435499579236
-6.37048658974342
-5.50106366547605
-7.67615007697852
-5.54013833683991
-7.86376354088661
-6.53175690187658
-7.48932712755229
-6.82824926184676
-6.49271374637528
-7.36631188718180
-8.03771633439907
-6.48372778309039
-6.54663544455099
-7.33842057600371
-8.34063849996504
-6.49986795589495
-8.66051328158979
-7.16376901764238
-7.63517901573201
-7.84374931847525
-6.78957858417562
-6.51845950538815
-6.47394533042918
-7.04946294767347
-7.28558324526968
-6.54199206480532
-6.50322292556314
-6.62215590631866
-7.45669336299576
-7.36631188718180
-6.53175690187658
-6.51438101541868
-6.58752063339631
-6.47435100965584
-6.00962838493089
-6.49669846477637
-6.47394533042918
-7.24776669660114
-7.91795477584016
-7.21286562265179
-6.03536789470787
-7.63517901573201
-8.48340455545655
-6.50134607398568
-9.15028210854217
-7.36631188718180
-7.38447622926272
-6.51845950538815
-6.50600659370672
-7.39527113240153
-7.19018184927514
-6.55157688390688
-6.54663544455099
-7.59616418296086
-6.55743146925884
-6.49371684022214
-7.91795477584016
-6.47836929259640
-10.1981153791465
-6.73560507302543
-6.47994679749844
-7.31153105917506
-6.51048115988408
-6.73560507302543
-7.39527113240153
-6.62215590631866
-6.37048658974342
-6.16316916459000
-7.76473129050305
-6.68768712615310
-6.53175690187658
-6.85041495927531
-6.51216096677178
-6.53175690187658
-6.49669846477637
-6.48832827535062
-6.48832827535062
-6.91918350540443
-6.47994679749844
-6.50676127112329
-6.47391340459196
-6.52271553074790
-6.59087784104695
-6.48592770397524
-7.52337292901368
-6.08658389843117
-6.61831738677660
-6.48372778309039
-9.14755937952449
-6.47391340459196
-6.60185390128213
-7.55894313535598
-6.48372778309039
-6.60081804985657
-7.42537133124202
-6.56893254860019
-6.53334419174590
-6.54663544455099
-6.55743146925884
-6.56893254860019
-5.87822762880381
-6.48372778309039
-6.66158306638142
-6.74589268463777
-10.1981153791465
-7.48430709894179
-6.48832827535062
-6.48372778309039
-7.59616418296086
-5.41291581219450
-6.50134607398568
-7.63517901573201
-6.49371684022214
-6.47597397409017
-6.63733401052659
-6.48592770397524
-6.49371684022214
-6.56309355348993
-6.89064230215964
-7.36631188718180
-6.87689988832287
-6.55743146925884
-6.47994679749844
-6.47500449645082
-8.10435499579236
-6.82824926184676
-6.71574922358555
-6.47702359908364
-6.94921680227707
-6.47391340459196
-6.56893254860019
-7.91581289444048
-6.74589268463777
-6.77826398037544
-6.53175690187658
-6.47994679749844
-5.95772497660470
-6.47430742456092
-6.49371684022214
-6.70617046426376
-6.67007361112081
-6.54663544455099
-7.63517901573201
-9.15028210854217
-6.50134607398568
-7.52337292901368
-6.61831738677660
-11.1882641448665
-6.24005870174710
-6.65329848461923
-6.47498998819879
-6.81303642677908
-7.71926301153028
-6.67920789797757
-6.49677719274450
-7.81280204915603
-6.72555905592969
-7.48932712755229
-6.81303642677908
-8.54115211906364
-5.73777043407736
-6.53175690187658
-6.49677719274450
-6.56309355348993
-6.80367773137996
-7.36631188718180
-6.87689988832287
-6.55743146925884
-6.47994679749844
-6.47500449645082
-7.45669336299576
-6.82824926184676
-6.71574922358555
-6.47702359908364
-6.94921680227707
-6.47391340459196
-6.56893254860019
-7.59616418296086
-6.74589268463777
-6.75642761362297
-6.53175690187658
-6.47994679749844
-5.95772497660470
-6.47430742456092
-6.49371684022214
-6.70617046426376
-6.67007361112081
-6.54663544455099
-7.63517901573201
-9.15028210854217
-6.50134607398568
-7.52337292901368
-6.61831738677660
-11.1882641448665
-7.59616418296086
-6.65329848461923
-6.47498998819879
-6.48832827535062
-7.71926301153028
-6.67920789797757
-6.49677719274450
-7.81280204915603
-7.67615007697852
-7.48932712755229
-6.81303642677908
-8.54115211906364
-6.29178379117719
-6.53175690187658
-6.49677719274450
-7.71926301153028
-6.51850191525671
-6.78957858417562
-6.47498998819879
-6.89064230215964
-6.58114494555376
-6.70973808897317
-6.50134607398568
-6.96727740822898
-11.5346992954107
-6.51845950538815
-6.48372778309039
-6.60081804985657
-6.68195759775284
-6.54663544455099
-5.30215390131991
-6.91918350540443
-6.49092577287172
-9.71398134573550
-6.56893254860019
-6.47702359908364
-5.57684526043998
-6.56220876668159
-6.50322292556314
-6.78957858417562
-6.47391340459196
-6.47498998819879
-6.98085385741408
-8.03771633439907
-6.81303642677908
-6.47727360026911
-7.14690965819969
-6.74225542309672
-7.28558324526968
-6.99731269599699
-6.47500449645082
-7.26052238161136
-6.48912146356274
-6.48832827535062
-8.03771633439907
-7.99266890284667
-6.59407780394963
-6.47430742456092
-7.81280204915603
-7.52337292901368
-8.07506683152706
-6.98085385741408
-6.56893254860019
-6.91918350540443
-7.36631188718180
-6.47379624453238
-6.47727360026911
-7.97577816050995
-5.54013833683991
-7.42537133124202
-6.24005870174710
-7.33842057600371
-6.52271553074790
-7.77586995027179
-6.90323997633566
-6.47890459220240
-6.68768712615310
-6.56893254860019
-7.59273336222518
-5.41291581219450
-6.83620968222929
-6.42393773664792
-7.55894313535598
-6.97319260511279
-6.90473284945888
-7.48932712755229
-6.48088437875268
-6.49669846477637
-6.91918350540443
-7.71926301153028
-6.49677719274450
-5.41291581219450
-8.07506683152706
-6.53654113588113
-6.51048115988408
-7.65074576394988
-5.70777824013154
-8.54115211906364
-6.61990210128695
-5.45897092488055
-8.61471988172176
-5.57684526043998
-7.76473129050305
-6.57494932817921
-7.33842057600371
-7.04648155068777
-6.48372778309039
-6.99731269599699
-6.51048115988408
-5.98375909217350
-5.54013833683991
-6.94921680227707
-7.63517901573201
-7.67615007697852
-5.76699406916178
-6.93400698556740
-5.95772497660470
-7.71167435322994
-6.67877369530738
-7.06783723171661
-8.25479437580129
-6.62215590631866
-6.37048658974342
-6.54663544455099
-8.10435499579236
-7.71167435322994
-6.60774314558900
-8.25479437580129
-6.58114494555376
-7.16820842317488
-7.84374931847525
-7.81280204915603
-5.98375909217350
-7.45669336299576
-6.11211797353402
-4.29928459668190
-5.54013833683991
-6.77826398037544
-8.36629120750777
-7.91581289444048
-7.42537133124202
-6.58114494555376
-7.16376901764238
-6.58752063339631
-6.47727360026911
-8.95756063144996
-6.60185390128213
-5.85110397023050
-7.19018184927514
-6.18873461005481
-6.93782669495526
-6.77826398037544
-6.49092577287172
-7.59273336222518
-6.83765175675457
-7.31153105917506
-6.24005870174710
-7.59273336222518
-6.49092577287172
-11.1882641448665
-9.39168361225708
-6.47394533042918
-7.28558324526968
-7.01422123100534
-8.54115211906364
-6.87689988832287
-7.71926301153028
-7.12625258440585
-6.97319260511279
-6.59087784104695
-7.59616418296086
-7.28558324526968
-6.97319260511279
-6.50600659370672
-6.51845950538815
-6.99731269599699
-6.56893254860019
-5.87822762880381
-7.97577816050995
-6.45102031370433
-8.25479437580129
-7.33842057600371
-6.47435100965584
-6.49986795589495
-6.67007361112081
-6.50676127112329
-7.33842057600371
-6.47702359908364
-6.48592770397524
-6.52714821621331
-6.54199206480532
-8.43543196506652
-6.49677719274450
-7.03159803093726
-6.47597397409017
-7.31153105917506
-7.21286562265179
-6.47702359908364
-6.49669846477637
-6.48596998698266
-6.53334419174590
-6.53334419174590
-6.68195759775284
-6.52714821621331
-6.87689988832287
-6.47391340459196
-6.51845950538815
-7.26052238161136
-6.50600659370672
-6.34407633051375
-7.55894313535598
-6.75642761362297
-6.52714821621331
-6.52554044808371
-6.51216096677178
-7.04946294767347
-6.49669846477637
-6.51048115988408
-6.47890459220240
-6.63686866886915
-6.49271374637528
-6.51845950538815
-6.52714821621331
-5.45897092488055
-7.39527113240153
-6.58114494555376
-6.96727740822898
-6.73560507302543
-6.53654113588113
-6.81303642677908
-6.62215590631866
-6.49986795589495
-6.78957858417562
-6.70617046426376
-6.61831738677660
-6.49371684022214
-7.48430709894179
-6.47379624453238
-7.55894313535598
-6.61485504947386
-9.14755937952449
-6.48912146356274
-6.65329848461923
-7.42537133124202
-6.56893254860019
-7.21286562265179
-6.64933624165730
-6.47500449645082
-6.52554044808371
-6.69681795044782
-6.58114494555376
-6.52714821621331
-6.47702359908364
-6.55743146925884
-6.58752063339631
-6.76721591231776
-6.47890459220240
-11.1882641448665
-6.24005870174710
-7.91795477584016
-7.76473129050305
-6.47702359908364
-6.78957858417562
-6.51845950538815
-7.99266890284667
-6.48912146356274
-6.53175690187658
-7.81280204915603
-6.55743146925884
-7.55894313535598
-6.60774314558900
-6.54663544455099
-7.36631188718180
-8.43543196506652
-8.16394499681546
-6.47498998819879
-6.51845950538815
-6.48088437875268
-6.47589778939272
-6.49271374637528
-8.25479437580129
-6.86938291608016
-6.51845950538815
-6.47589778939272
-6.89064230215964
-6.48372778309039
-7.21286562265179
-9.76054729420566
-6.48372778309039
-6.98085385741408
-7.06783723171661
-6.65790646194281
-7.67615007697852
-6.47500449645082
-10.1981153791465
-8.34063849996504
-6.57494932817921
-7.99266890284667
-6.74589268463777
-6.83765175675457
-7.38447622926272
-6.89064230215964
-6.47994679749844
-6.62215590631866
-6.50645924541804
-6.99731269599699
-6.55194560307744
-8.16394499681546
-6.53395477017452
-7.00939141447121
-6.89064230215964
-6.54150066807190
-7.67615007697852
-6.47589778939272
-6.96482732671319
-6.48372778309039
-6.47890459220240
-8.34063849996504
-6.80367773137996
-6.51048115988408
-6.47435100965584
-6.56220876668159
-6.48832827535062
-6.58752063339631
-7.48932712755229
-6.50322292556314
-6.54150066807190
-6.63686866886915
-7.48430709894179
-5.50106366547605
-6.54663544455099
-6.48173263237409
-7.33842057600371
-7.14690965819969
-6.74225542309672
-8.16394499681546
-6.81303642677908
-6.52271553074790
-6.49371684022214
-6.24005870174710
-7.04946294767347
-6.49371684022214
-6.47391340459196
-7.03159803093726
-6.69681795044782
-7.12625258440585
-7.42537133124202
-6.61990210128695
-6.98085385741408
-6.65790646194281
-7.28558324526968
-7.16820842317488
-6.56893254860019
-6.50676127112329
-6.48912146356274
-6.74589268463777
-6.73560507302543
-6.49092577287172
-6.49371684022214
-7.01422123100534
-6.50676127112329
-7.12625258440585
-8.26049997644823
-6.47727360026911
-6.24005870174710
-6.80116687794944
-6.54199206480532
-7.55894313535598
-7.59616418296086
-7.04946294767347
-6.83620968222929
-8.17641447023427
-6.60774314558900
-6.78957858417562
-7.48932712755229
-6.70617046426376
-6.49371684022214
-6.59407780394963
-6.48372778309039
-6.68768712615310
-6.47500449645082
-6.51845950538815
-6.99731269599699
-5.98375909217350
-6.68768712615310
-7.48430709894179
-6.68768712615310
-7.01422123100534
-6.94921680227707
-6.47435100965584
-6.49092577287172
-7.59616418296086
-6.58114494555376
-6.55743146925884
-5.54013833683991
-7.23629844597250
-6.47702359908364
-6.47994679749844
-6.62215590631866
-7.12625258440585
-6.51438101541868
-6.52554044808371
-7.26052238161136
-6.47727360026911
-6.37048658974342
-6.50322292556314
-6.55743146925884
-6.63686866886915
-6.55743146925884
-7.21286562265179
-6.47837528459936
-6.78957858417562
-6.68768712615310
-6.74589268463777
-7.31153105917506
-6.52714821621331
-6.47994679749844
-8.26049997644823
-7.77586995027179
-6.53175690187658
-6.68768712615310
-5.90500430620347
-7.81280204915603
-6.59407780394963
-7.71926301153028
-6.64933624165730
-7.63517901573201
-5.54013833683991
-9.39168361225708
-6.47435100965584
-6.49092577287172
-6.86349432189479
-6.47890459220240
-6.48592770397524
-6.47994679749844
-6.47589778939272
-6.67007361112081
-6.69681795044782
-6.47837528459936
-6.51048115988408
-6.45102031370433
-6.49986795589495
-6.86938291608016
-6.48173263237409
-7.28558324526968
-8.03771633439907
-6.58114494555376
-6.54199206480532
-6.47391340459196
-6.47589778939272
-6.47727360026911
-9.40918939511540
-11.5346992954107
-6.78957858417562
-6.48173263237409
-6.78099069897881
-6.48832827535062
-6.47836929259640
-6.47379624453238
-11.1882641448665
-6.72555905592969
-6.42393773664792
-11.5346992954107
-6.57401964235015
-6.83765175675457
-7.36631188718180
-6.80367773137996
-6.47837528459936
-7.04946294767347
-6.24005870174710
-7.48932712755229
-6.74589268463777
-8.48340455545655
-6.47994679749844
-6.50600659370672
-7.08284060044987
-5.85110397023050
-7.08674366088373
-6.97319260511279
-6.53395477017452
-5.95772497660470
-6.96482732671319
-6.55157688390688
-6.66158306638142
-6.65329848461923
-9.40918939511540
-6.80116687794944
-7.14690965819969
-6.51048115988408
-6.72555905592969
-7.04946294767347
-8.79738548453658
-6.80116687794944
-6.54663544455099
-6.39710015990282
-7.67615007697852
-8.54115211906364
-7.00939141447121
-6.48832827535062
-6.58716933193912
-7.08674366088373
-6.47498998819879
-6.52271553074790
-8.76437367618929
-6.91918350540443
-6.83765175675457
-6.83765175675457
-6.47391340459196
-7.31153105917506
-6.64933624165730
-5.45897092488055
-6.56893254860019
-7.10620668436723
-6.47498998819879
-6.49371684022214
-6.49371684022214
-7.12625258440585
-6.64521651208888
-6.54663544455099
-7.21286562265179
-6.76721591231776
-7.86376354088661
-6.26586061000499
-10.1981153791465
-6.59407780394963
-5.98375909217350
-7.06783723171661
-6.47836929259640
-6.66158306638142
-6.89064230215964
-6.48596998698266
-6.49371684022214
-6.50676127112329
-8.48340455545655
-7.31153105917506
-6.11211797353402
-7.91795477584016
-6.71574922358555
-7.31153105917506
-8.54115211906364
-9.39168361225708
-6.47597397409017
-6.47994679749844
-7.21286562265179
-6.47727360026911
-6.91918350540443
-6.74038182151247
-6.47727360026911
-6.89064230215964
-6.70617046426376
-6.99731269599699
-8.54115211906364
-5.79556286659285
-7.36631188718180
-11.5346992954107
-11.5346992954107
-5.90500430620347
-7.26052238161136
-6.57494932817921
-6.74225542309672
-6.59087784104695
-6.54199206480532
-6.47500449645082
-6.70617046426376
-7.23629844597250
-6.72555905592969
-7.10620668436723
-7.65074576394988
-7.59616418296086
-7.71926301153028
-6.78957858417562
-8.34063849996504
-7.65074576394988
-7.36631188718180
-6.50322292556314
-7.91795477584016
-6.47498998819879
-6.11211797353402
-7.36631188718180
-7.53733899865980
-6.48832827535062
-7.91795477584016
-6.47837528459936
-7.12625258440585
-7.52337292901368
-8.76437367618929
-8.34063849996504
-6.70973808897317
-5.30215390131991
-6.47837528459936
-8.34063849996504
-7.08284060044987
-6.86349432189479
-6.51845950538815
-6.50676127112329
-7.59273336222518
-6.77826398037544
-6.59087784104695
-6.16316916459000
-6.67007361112081
-6.53654113588113
-6.94921680227707
-6.90473284945888
-6.67007361112081
-7.42537133124202
-6.90473284945888
-6.50134607398568
-6.56893254860019
-6.56893254860019
-6.03536789470787
-6.59087784104695
-6.98085385741408
-8.61471988172176
-7.16376901764238
-6.74225542309672
-6.52714821621331
-6.83765175675457
-7.63517901573201
-6.47597397409017
-6.55194560307744
-6.51845950538815
-6.50645924541804
-6.58114494555376
-6.58114494555376
-9.15028210854217
-6.48832827535062
-9.39168361225708
-6.70954617349847
-6.59087784104695
-6.52714821621331
-6.81303642677908
-6.82824926184676
-6.89064230215964
-6.59407780394963
-6.78099069897881
-6.47589778939272
-7.67615007697852
-6.47435100965584
-6.54663544455099
-6.53175690187658
-9.40918939511540
-6.59407780394963
-7.10620668436723
-6.49669846477637
-6.48912146356274
-6.97319260511279
-6.94921680227707
-6.75642761362297
-6.70617046426376
-6.77826398037544
-6.50134607398568
-6.55743146925884
-6.54663544455099
-5.95772497660470
-6.86349432189479
-8.43543196506652
-7.59616418296086
-6.47500449645082
-6.59407780394963
-8.26049997644823
-8.03771633439907
-8.03771633439907
-6.53175690187658
-6.91918350540443
-6.82824926184676
-6.47727360026911
-6.87689988832287
-9.15028210854217
-6.54150066807190
-6.74038182151247
-8.26049997644823
-6.50322292556314
-7.23629844597250
-6.78099069897881
-6.94921680227707
-6.76721591231776
-6.63733401052659
-7.28558324526968
-6.49271374637528
-8.07506683152706
-6.56893254860019
-6.96727740822898
-10.3002952243735
-7.71926301153028
-7.01422123100534
-5.93148757410637
-8.03771633439907
-6.72555905592969
-8.34063849996504
-7.19018184927514
-6.51048115988408
-7.36631188718180
-6.59407780394963
-6.50676127112329
-5.57684526043998
-6.49092577287172
-6.96482732671319
-7.71926301153028
-6.76721591231776
-6.50600659370672
-8.79738548453658
-6.80116687794944
-6.57401964235015
-6.47500449645082
-7.36631188718180
-8.34063849996504
-6.93782669495526
-7.08674366088373
-6.67877369530738
-7.42537133124202
-6.55157688390688
-6.63733401052659
-6.73560507302543
-7.08674366088373
-11.1882641448665
-6.52554044808371
-7.00939141447121
-6.82824926184676
-7.36631188718180
-7.21286562265179
-8.17641447023427
-6.49669846477637
-6.51845950538815
-7.42537133124202
-9.14755937952449
-7.33842057600371
-7.26052238161136
-7.59616418296086
-6.49669846477637
-7.10620668436723
-6.89064230215964
-6.93400698556740
-6.48596998698266
-10.1981153791465
-5.70777824013154
-7.48932712755229
-7.33842057600371
-6.42393773664792
-7.36631188718180
-6.89064230215964
-6.50676127112329
-6.77826398037544
-6.51845950538815
-6.49677719274450
-6.48912146356274
-6.47890459220240
-6.91918350540443
-7.91795477584016
-7.28558324526968
-8.03771633439907
-6.82519523164983
-7.26052238161136
-6.55157688390688
-6.47391340459196
-6.82824926184676
-6.73560507302543
-7.31153105917506
-6.60774314558900
-6.57401964235015
-6.68195759775284
-5.98375909217350
-6.66158306638142
-7.24776669660114
-6.49986795589495
-6.49271374637528
-6.47702359908364
-8.61471988172176
-6.48592770397524
-6.86349432189479
-6.65329848461923
-6.75642761362297
-9.76054729420566
-6.87689988832287
-6.47994679749844
-6.47702359908364
-7.55894313535598
-6.73560507302543
-7.42537133124202
-6.54663544455099
-7.16820842317488
-6.53654113588113
-6.47837528459936
-6.51850191525671
-6.47391340459196
-6.50322292556314
-6.49986795589495
-7.71926301153028
-8.79738548453658
-6.47702359908364
-7.10620668436723
-6.97319260511279
-6.47500449645082
-6.74225542309672
-6.65329848461923
-6.53654113588113
-6.47890459220240
-7.48430709894179
-6.51850191525671
-6.53654113588113
-6.49371684022214
-5.76699406916178
-6.47500449645082
-6.65790646194281
-5.85110397023050
-7.55894313535598
-6.58114494555376
-6.74225542309672
-6.82824926184676
-7.04946294767347
-5.70777824013154
-6.67007361112081
-8.54115211906364
-7.59616418296086
-6.83765175675457
-6.58716933193912
-7.33731695228890
-6.48832827535062
-6.47994679749844
-7.00939141447121
-6.77174744709900
-6.85041495927531
-7.23629844597250
-7.26052238161136
-6.56893254860019
-6.53395477017452
-8.03771633439907
-6.72555905592969
-6.96482732671319
-6.47702359908364
-6.68195759775284
-6.48372778309039
-7.21286562265179
-8.03771633439907
-8.17641447023427
-6.48592770397524
-8.95756063144996
-6.58114494555376
-6.61831738677660
-6.58114494555376
-7.42537133124202
-9.76054729420566
-6.61485504947386
-6.94921680227707
-6.49271374637528
-6.93400698556740
-7.31153105917506
-7.55894313535598
-6.62215590631866
-6.96482732671319
-7.33731695228890
-6.54663544455099
-6.86349432189479
-6.85041495927531
-5.30215390131991
-6.72555905592969
-7.36631188718180
-5.90500430620347
-6.48832827535062
-6.47430742456092
-5.87822762880381
-7.81280204915603
-7.42537133124202
-6.61485504947386
-6.51048115988408
-6.59407780394963
-6.11211797353402
-6.51048115988408
-7.19018184927514
-6.51845950538815
-6.70973808897317
-6.49669846477637
-6.48088437875268
-6.42393773664792
-6.49371684022214
-6.64933624165730
-6.49271374637528
-6.48596998698266
-6.90473284945888
-8.95756063144996
-6.68768712615310
-6.47727360026911
-6.51845950538815
-6.76721591231776
-7.14690965819969
-6.47435100965584
-8.95756063144996
-6.82824926184676
-6.96482732671319
-6.72555905592969
-10.1981153791465
-6.61485504947386
-7.71926301153028
-6.47994679749844
-7.38447622926272
-6.60774314558900
-6.68768712615310
-7.91795477584016
-8.03771633439907
-7.31153105917506
-7.99266890284667
-6.53395477017452
-6.50676127112329
-6.50645924541804
-6.47589778939272
-6.54663544455099
-7.33842057600371
-6.47500449645082
-6.45102031370433
-6.60185390128213
-5.70777824013154
-5.50106366547605
-7.42537133124202
-6.47391340459196
-6.58114494555376
-6.47394533042918
-6.82824926184676
-6.11211797353402
-7.08674366088373
-6.53334419174590
-6.48596998698266
-6.08658389843117
-6.48173263237409
-6.49092577287172
-6.29178379117719
-6.60081804985657
-6.70973808897317
-6.62215590631866
-6.48592770397524
-6.47500449645082
-6.48323232184588
-6.63686866886915
-6.82824926184676
-6.78099069897881
-6.55194560307744
-8.95756063144996
-6.55194560307744
-6.83765175675457
-6.47994679749844
-7.31153105917506
-6.49986795589495
-7.08674366088373
-7.33842057600371
-7.12625258440585
-6.16316916459000
-9.76054729420566
-7.14690965819969
-6.49669846477637
-6.98085385741408
-6.47702359908364
-5.54013833683991
-9.71398134573550
-7.81280204915603
-6.76721591231776
-7.31153105917506
-6.49669846477637
-6.47994679749844
-6.62215590631866
-7.01422123100534
-7.31153105917506
-7.04946294767347
-6.52714821621331
-6.69681795044782
-6.47394533042918
-6.56893254860019
-6.89064230215964
-7.33842057600371
-6.50676127112329
-6.47498998819879
-8.07506683152706
-7.01422123100534
-6.70973808897317
-6.60774314558900
-7.99266890284667
-7.48932712755229
-6.49271374637528
-7.81280204915603
-7.91581289444048
-5.76699406916178
-6.50322292556314
-7.16820842317488
-6.55157688390688
-6.96482732671319
-6.54663544455099
-8.93861700753284
-6.85041495927531
-7.71926301153028
-6.24005870174710
-7.04946294767347
-7.06783723171661
-8.36629120750777
-7.63517901573201
-6.51438101541868
-6.83620968222929
-6.76721591231776
-6.50645924541804
-6.50676127112329
-6.51438101541868
-6.47500449645082
-6.90323997633566
-5.79556286659285
-6.74225542309672
-6.55743146925884
-6.48592770397524
-5.79556286659285
-6.81303642677908
-6.58752063339631
-7.67615007697852
-7.86376354088661
-7.08452679336942
-6.48173263237409
-7.10620668436723
-8.17641447023427
-6.91918350540443
-7.52337292901368
-6.49371684022214
-6.83620968222929
-7.59616418296086
-6.63733401052659
-6.51845950538815
-7.67615007697852
-6.31784887469584
-6.48832827535062
-5.76699406916178
-6.63733401052659
-8.43543196506652
-6.50322292556314
-6.90473284945888
-6.70617046426376
-4.29928459668190
-6.47589778939272
-6.47500449645082
-7.16376901764238
-6.78957858417562
-6.70617046426376
-8.95756063144996
-6.67920789797757
-6.47727360026911
-11.5346992954107
-6.50676127112329
-6.67877369530738
-7.45669336299576
-6.51850191525671
-10.1981153791465
-6.52714821621331
-5.64490825517427
-8.54115211906364
-7.21286562265179
-6.29178379117719
-6.62215590631866
-7.76473129050305
-6.49271374637528
-7.45669336299576
-6.48323232184588
-6.51845950538815
-7.97577816050995
-6.70973808897317
-6.58752063339631
-6.47994679749844
-6.66158306638142
-6.74225542309672
-8.66051328158979
-6.49986795589495
-6.58114494555376
-5.30215390131991
-6.70954617349847
-9.71398134573550
-6.48592770397524
-5.90500430620347
-6.64933624165730
-6.50600659370672
-6.70617046426376
-7.04648155068777
-6.83765175675457
-6.34407633051375
-6.24005870174710
-7.97577816050995
-6.83765175675457
-6.54150066807190
-9.40918939511540
-6.83620968222929
-6.47498998819879
-4.98927226743862
-6.47837528459936
-7.31153105917506
-5.87822762880381
-7.67615007697852
-6.59407780394963
-7.67615007697852
-6.59087784104695
-7.31153105917506
-6.98085385741408
-6.50322292556314
-5.73777043407736
-6.60774314558900
-6.61990210128695
-7.21286562265179
-6.83620968222929
-8.43543196506652
-6.82519523164983
-6.70954617349847
-7.48430709894179
-7.21286562265179
-7.16376901764238
-6.58114494555376
-6.24005870174710
-6.72555905592969
-6.93400698556740
-6.42393773664792
-7.29179086058837
-6.47498998819879
-6.31784887469584
-6.03536789470787
-6.51048115988408
-5.70777824013154
-6.98085385741408
-7.19018184927514
-6.77174744709900
-7.26052238161136
-7.76473129050305
-8.48340455545655
-9.39168361225708
-7.97577816050995
-7.16820842317488
-8.25479437580129
-6.47394533042918
-7.23629844597250
-7.12625258440585
-6.55194560307744
-6.76721591231776
-6.24005870174710
-11.5346992954107
-4.98927226743862
-6.51048115988408
-8.79738548453658
-6.53395477017452
-7.21286562265179
-7.12625258440585
-7.12359701000698
-7.16820842317488
-5.54013833683991
-6.89064230215964
-6.16316916459000
-9.71398134573550
-6.53175690187658
-5.61165235470291
-5.41291581219450
-6.47500449645082
-7.36631188718180
-6.91918350540443
-6.47836929259640
-8.76437367618929
-7.76473129050305
-5.79556286659285
-7.59273336222518
-7.48932712755229
-7.42537133124202
-6.61831738677660
-6.47435100965584
-6.53654113588113
-7.31153105917506
-6.37048658974342
-6.68768712615310
-7.21286562265179
-6.55194560307744
-6.60081804985657
-6.51845950538815
-7.01422123100534
-6.67007361112081
-7.04648155068777
-7.16820842317488
-8.76437367618929
-6.39710015990282
-6.60774314558900
-7.99266890284667
-6.51845950538815
-5.73777043407736
-8.66051328158979
-6.51438101541868
-6.78099069897881
-6.51850191525671
-6.63733401052659
-6.48596998698266
-7.91581289444048
-6.49092577287172
-7.08674366088373
-6.48323232184588
-6.75642761362297
-6.57401964235015
-5.30215390131991
-7.39527113240153
-6.49371684022214
-8.43543196506652
-7.52337292901368
-7.81280204915603
-9.76054729420566
-8.61471988172176
-7.31153105917506
-7.04946294767347
-6.48372778309039
-7.81280204915603
-6.48088437875268
-6.86349432189479
-7.19018184927514
-6.94921680227707
-11.1882641448665
-6.48912146356274
-7.84374931847525
-7.31153105917506
-8.03771633439907
-6.53395477017452
-6.77826398037544
-7.19018184927514
-6.93400698556740
-6.48173263237409
-6.49371684022214
-6.67007361112081
-6.56223712615876
-6.85041495927531
-6.48592770397524
-5.54013833683991
-6.56893254860019
-8.17641447023427
-6.47994679749844
-7.36631188718180
-6.47379624453238
-7.28558324526968
-6.49669846477637
-7.31153105917506
-6.87689988832287
-8.36629120750777
-6.99731269599699
-7.08674366088373
-6.11211797353402
-7.12625258440585
-6.87689988832287
-6.47500449645082
-6.37048658974342
-6.42393773664792
-7.42537133124202
-6.94921680227707
-5.54013833683991
-6.11211797353402
-6.65329848461923
-9.15028210854217
-6.60774314558900
-7.08674366088373
-6.48372778309039
-7.52337292901368
-7.16820842317488
-6.47500449645082
-7.28558324526968
-6.91918350540443
-7.08674366088373
-6.62215590631866
-6.96482732671319
-6.51438101541868
-8.03771633439907
-9.76054729420566
-7.08674366088373
-7.28558324526968
-8.07506683152706
-6.87689988832287
-7.31153105917506
-6.53334419174590
-6.24005870174710
-7.04946294767347
-7.91795477584016
-6.11211797353402
-6.08658389843117
-6.60774314558900
-6.52714821621331
-7.31153105917506
-6.59407780394963
-6.49371684022214
-7.77586995027179
-7.23629844597250
-6.26586061000499
-6.47836929259640
-6.49271374637528
-6.89064230215964
-6.51216096677178
-6.53395477017452
-7.77586995027179
-6.48173263237409
-6.48912146356274
-6.48592770397524
-6.51048115988408
-6.58114494555376
-8.95756063144996
-8.36629120750777
-6.55157688390688
-7.43341687368433
-7.04946294767347
-7.23629844597250
-7.81280204915603
-7.36631188718180
-6.74038182151247
-6.70617046426376
-7.36631188718180
-8.10435499579236
-6.53334419174590
-6.68768712615310
-6.61831738677660
-6.56893254860019
-6.81303642677908
-6.31784887469584
-6.50322292556314
-6.49271374637528
-7.12625258440585
-9.76054729420566
-7.59616418296086
-6.53395477017452
-6.90473284945888
-7.08452679336942
-6.47394533042918
-8.16394499681546
-5.36144688025976
-7.55894313535598
-5.98375909217350
-7.67615007697852
-7.26052238161136
-8.03771633439907
-5.98375909217350
-6.47727360026911
-7.48932712755229
-6.52714821621331
-10.3002952243735
-6.51048115988408
-7.28558324526968
-6.97319260511279
-7.12625258440585
-8.79738548453658
-6.48592770397524
-5.98375909217350
-7.84374931847525
-6.47394533042918
-5.90500430620347
-6.71574922358555
-7.45669336299576
-9.14755937952449
-6.99731269599699
-6.51438101541868
-6.66158306638142
-7.77586995027179
-6.63733401052659
-8.07506683152706
-7.08674366088373
-6.52271553074790
-6.91918350540443
-6.49371684022214
-7.14690965819969
-6.81303642677908
-6.74225542309672
-6.99731269599699
-6.72555905592969
-6.93400698556740
-6.54150066807190
-6.21435714934767
-7.26052238161136
-6.49669846477637
-7.28558324526968
-6.80367773137996
-7.21286562265179
-8.79738548453658
-6.50322292556314
-6.91918350540443
-7.14690965819969
-7.59616418296086
-7.97577816050995
-6.81303642677908
-7.31153105917506
-7.55894313535598
-6.91918350540443
-8.17641447023427
-8.25479437580129
-7.21286562265179
-6.94921680227707
-7.97577816050995
-7.63517901573201
-5.30215390131991
-6.47589778939272
-6.47836929259640
-6.47727360026911
-6.47890459220240
-7.71926301153028
-6.74589268463777
-9.15028210854217
-9.40918939511540
-6.64933624165730
-7.04946294767347
-6.47837528459936
-7.55894313535598
-7.99266890284667
-6.74589268463777
-6.51048115988408
-6.61485504947386
-6.91918350540443
-7.26052238161136
-7.21286562265179
-7.14690965819969
-6.47727360026911
-7.10620668436723
-7.08674366088373
-6.89064230215964
-7.33842057600371
-6.49669846477637
-8.17641447023427
-6.93782669495526
-6.53654113588113
-7.08452679336942
-10.3002952243735
-6.62215590631866
-6.87689988832287
-6.82824926184676
-8.61471988172176
-6.47500449645082
-7.00939141447121
-6.58752063339631
-6.49986795589495
-6.08658389843117
-6.74225542309672
-6.50600659370672
-6.51216096677178
-7.65074576394988
-6.89064230215964
-6.24005870174710
-6.67007361112081
-6.90323997633566
-7.01422123100534
-6.45102031370433
-6.68768712615310
-7.14690965819969
-6.54663544455099
-7.28558324526968
-9.14755937952449
-6.80367773137996
-7.12625258440585
-7.01422123100534
-6.56893254860019
-6.49669846477637
-5.85110397023050
-7.48430709894179
-7.10620668436723
-6.99731269599699
-11.1882641448665
-6.37048658974342
-6.70973808897317
-6.87689988832287
-6.98085385741408
-6.61990210128695
-6.72555905592969
-7.16820842317488
-6.11211797353402
-6.62215590631866
-6.93782669495526
-6.70973808897317
-6.03536789470787
-6.37048658974342
-6.91918350540443
-6.49371684022214
-6.51216096677178
-6.48372778309039
-6.47702359908364
-6.83620968222929
-6.82824926184676
-9.76054729420566
-6.72555905592969
-5.98375909217350
-6.51048115988408
-7.04946294767347
-7.31153105917506
-6.78957858417562
-6.47890459220240
-6.16316916459000
-7.16376901764238
-6.77826398037544
-6.59407780394963
-6.49092577287172
-6.39710015990282
-6.70973808897317
-6.48173263237409
-6.47500449645082
-6.55194560307744
-6.51845950538815
-6.76721591231776
-6.58752063339631
-11.5346992954107
-6.47837528459936
-6.49986795589495
-6.78099069897881
-7.71926301153028
-6.63686866886915
-6.47727360026911
-5.85110397023050
-7.81280204915603
-7.08674366088373
-7.45669336299576
-6.89064230215964
-7.65074576394988
-8.25479437580129
-7.04946294767347
-7.23629844597250
-6.48596998698266
-6.49669846477637
-5.90500430620347
-6.60774314558900
-6.48832827535062
-6.75642761362297
-6.47589778939272
-6.47391340459196
-6.52271553074790
-6.03536789470787
-7.12359701000698
-6.53334419174590
-7.71167435322994
-6.47391340459196
-6.68768712615310
-8.25479437580129
-6.21435714934767
-7.10620668436723
-6.77826398037544
-5.70777824013154
-7.48932712755229
-7.91795477584016
-7.14690965819969
-5.13671905790919
-6.52271553074790
-6.29178379117719
-7.01422123100534
-6.49669846477637
-6.47837528459936
-5.70777824013154
-6.96482732671319
-6.47727360026911
-6.50322292556314
-8.95756063144996
-8.03771633439907
-6.73560507302543
-7.12625258440585
-6.59407780394963
-6.60081804985657
-6.48592770397524
-7.08674366088373
-7.21286562265179
-6.47702359908364
-6.82824926184676
-6.52554044808371
-6.50645924541804
-6.54150066807190
-6.74589268463777
-6.47702359908364
-6.29178379117719
-6.47727360026911
-6.48596998698266
-6.83765175675457
-6.83765175675457
-6.45102031370433
-7.04946294767347
-6.68768712615310
-10.1981153791465
-7.04648155068777
-8.25479437580129
-6.52554044808371
-6.49371684022214
-6.56220876668159
-6.78099069897881
-7.21286562265179
-6.49986795589495
-6.57494932817921
-7.55894313535598
-6.56220876668159
-6.54663544455099
-7.48932712755229
-6.78099069897881
-8.25479437580129
-6.51216096677178
-7.53733899865980
-7.21286562265179
-6.76721591231776
-6.34407633051375
-6.74225542309672
-6.48372778309039
-6.88790974674413
-8.17641447023427
-6.83765175675457
-9.15028210854217
-6.76721591231776
-6.86349432189479
-6.88790974674413
-6.53334419174590
-6.56893254860019
-9.15028210854217
-6.60185390128213
-6.64933624165730
-7.21286562265179
-7.10620668436723
-7.08674366088373
-7.01422123100534
-4.98927226743862
-7.26052238161136
-6.49271374637528
-7.33842057600371
-6.48372778309039
-7.59616418296086
-6.48832827535062
-6.55157688390688
-6.67007361112081
-7.26052238161136
-7.55894313535598
-9.39168361225708
-6.87689988832287
-6.48372778309039
-7.21286562265179
-6.63686866886915
-6.96727740822898
-6.47994679749844
-6.53334419174590
-6.86349432189479
-6.82519523164983
-7.36631188718180
-6.81303642677908
-7.01422123100534
-7.48932712755229
-6.57401964235015
-6.70973808897317
-6.70617046426376
-8.25479437580129
-6.78957858417562
-6.48592770397524
-5.57684526043998
-6.49669846477637
-6.47500449645082
-6.48372778309039
-6.63733401052659
-6.47391340459196
-6.58716933193912
-6.62215590631866
-6.51216096677178
-6.59407780394963
-6.51048115988408
-6.97319260511279
-6.63733401052659
-6.68768712615310
-11.1882641448665
-6.62215590631866
-7.31153105917506
-7.48932712755229
-6.53654113588113
-6.51216096677178
-6.48596998698266
-6.56893254860019
-6.56893254860019
-6.76721591231776
-6.67007361112081
-6.48592770397524
-6.72555905592969
-6.72555905592969
-6.62964805064299
-7.42537133124202
-6.47391340459196
-6.62215590631866
-6.47727360026911
-6.49669846477637
-8.79738548453658
-7.21286562265179
-6.50645924541804
-10.1981153791465
-6.54199206480532
-6.78099069897881
-6.49371684022214
-6.49271374637528
-6.60774314558900
-6.72555905592969
-6.82824926184676
-6.24005870174710
-7.39527113240153
-6.74225542309672
-6.47500449645082
-6.51850191525671
-6.74225542309672
-6.82824926184676
-6.73560507302543
-6.55157688390688
-6.47391340459196
-7.63517901573201
-6.82824926184676
-7.08674366088373
-8.16394499681546
-5.85110397023050
-7.38447622926272
-6.48832827535062
-6.49677719274450
-6.53334419174590
-6.47391340459196
-7.21286562265179
-6.51850191525671
-6.49986795589495
-6.89064230215964
-7.55894313535598
-7.42537133124202
-6.70617046426376
-6.58716933193912
-6.63686866886915
-6.68768712615310
-7.63517901573201
-6.47500449645082
-6.47500449645082
-6.77826398037544
-6.60774314558900
-6.56893254860019
-7.38447622926272
-6.50322292556314
-6.58114494555376
-6.57401964235015
-6.69681795044782
-8.16394499681546
-6.50600659370672
-6.49669846477637
-8.76437367618929
-5.98375909217350
-6.48592770397524
-6.47597397409017
-7.39527113240153
-6.47589778939272
-6.67007361112081
-6.48372778309039
-6.58752063339631
-6.85041495927531
-6.93400698556740
-6.51048115988408
-9.39168361225708
-6.37048658974342
-6.88790974674413
-6.51048115988408
-6.70617046426376
-7.97577816050995
-6.53175690187658
-7.12625258440585
-6.75642761362297
-6.47727360026911
-6.49986795589495
-6.56893254860019
-6.60774314558900
-6.50676127112329
-6.74225542309672
-7.39527113240153
-6.61831738677660
-6.48832827535062
-7.38447622926272
-6.67920789797757
-7.12625258440585
-5.54013833683991
-6.86349432189479
-6.83765175675457
-7.03159803093726
-6.62964805064299
-6.98085385741408
-6.59087784104695
-6.93782669495526
-7.31153105917506
-8.43543196506652
-7.91795477584016
-7.99266890284667
-5.54013833683991
-6.82519523164983
-6.97319260511279
-5.36144688025976
-7.97577816050995
-6.85041495927531
-7.33842057600371
-6.16316916459000
-6.99731269599699
-8.17641447023427
-7.45669336299576
-6.59407780394963
-6.89064230215964
-6.49677719274450
-7.12625258440585
-7.06783723171661
-8.93861700753284
-7.48932712755229
-6.99731269599699
-7.31153105917506
-6.85041495927531
-5.93148757410637
-6.94921680227707
-6.11211797353402
-7.19018184927514
-5.61165235470291
-6.91918350540443
-7.08452679336942
-6.49669846477637
-6.77826398037544
-8.61471988172176
-7.84374931847525
-7.97577816050995
-6.53654113588113
-6.74225542309672
-7.84374931847525
-7.59616418296086
-7.08674366088373
-6.86938291608016
-7.59616418296086
-7.76473129050305
-7.91795477584016
-11.5346992954107
-7.33842057600371
-7.38447622926272
-6.99731269599699
-6.89064230215964
-6.74225542309672
-6.93782669495526
-6.86349432189479
-6.55194560307744
-6.11211797353402
-7.16376901764238
-6.72555905592969
-7.76473129050305
-7.81280204915603
-6.56893254860019
-6.53334419174590
-9.76054729420566
-5.98375909217350
-7.59616418296086
-8.66051328158979
-10.1981153791465
-7.48430709894179
-6.74589268463777
-7.12625258440585
-6.50600659370672
-6.52714821621331
-6.80367773137996
-8.79738548453658
-7.16376901764238
-9.40918939511540
-6.93400698556740
-6.47391340459196
-7.19018184927514
-6.00962838493089
-6.60774314558900
-6.83765175675457
-8.10435499579236
-8.26049997644823
-7.16376901764238
-6.64933624165730
-7.65074576394988
-7.26052238161136
-6.48596998698266
-5.76699406916178
-6.49371684022214
-6.18873461005481
-8.17641447023427
-7.55894313535598
-7.16376901764238
-6.57401964235015
-7.12625258440585
-6.49371684022214
-6.47500449645082
-7.08452679336942
-9.76054729420566
-7.16376901764238
-5.30215390131991
-8.76437367618929
-6.58716933193912
-7.55894313535598
-5.85110397023050
-7.99266890284667
-7.20512759746573
-7.21286562265179
-6.03536789470787
-7.81280204915603
-6.97319260511279
-5.50106366547605
-6.89064230215964
-6.53654113588113
-8.48340455545655
-6.50600659370672
-7.48932712755229
-6.74225542309672
-6.57401964235015
-7.26052238161136
-6.06100980247117
-7.97577816050995
-6.16316916459000
-6.93400698556740
-7.76473129050305
-6.65329848461923
-4.98927226743862
-6.37048658974342
-6.56223712615876
-6.48088437875268
-6.52554044808371
-6.34407633051375
-6.03536789470787
-8.79738548453658
-6.06100980247117
-7.42537133124202
-6.48088437875268
-7.28558324526968
-6.72555905592969
-6.24005870174710
-7.65074576394988
-7.21286562265179
-5.70777824013154
-6.49271374637528
-6.65329848461923
-6.51048115988408
-7.04648155068777
-8.34063849996504
-7.65074576394988
-6.60185390128213
-8.54115211906364
-7.91795477584016
-6.67877369530738
-7.01422123100534
-6.63733401052659
-6.87689988832287
-6.86349432189479
-8.48340455545655
-6.51438101541868
-6.51048115988408
-6.67007361112081
-6.26586061000499
-6.48592770397524
-6.48596998698266
-6.37048658974342
-8.79738548453658
-6.97319260511279
-4.98927226743862
-8.48340455545655
-6.47391340459196
-7.36631188718180
-9.39168361225708
-6.47430742456092
-6.98085385741408
-6.98085385741408
-7.08674366088373
-6.47994679749844
-6.57494932817921
-6.47391340459196
-5.90500430620347
-6.73560507302543
-6.49986795589495
-9.39168361225708
-7.33731695228890
-7.31153105917506
-7.01422123100534
-7.81280204915603
-6.62964805064299
-8.43543196506652
-6.47391340459196
-6.47391340459196
-7.16376901764238
-7.16376901764238
-5.73777043407736
-6.48832827535062
-6.68195759775284
-6.80367773137996
-8.17641447023427
-6.91918350540443
-7.10620668436723
-6.89064230215964
-6.81303642677908
-9.76054729420566
-7.12625258440585
-8.07506683152706
-6.47430742456092
-8.79738548453658
-6.68768712615310
-6.72555905592969
-8.48340455545655
-6.47391340459196
-7.36631188718180
-6.47994679749844
-8.36629120750777
-5.54013833683991
-6.74225542309672
-6.54150066807190
-6.82824926184676
-6.58752063339631
-8.03771633439907
-6.58114494555376
-6.55743146925884
-6.58114494555376
-5.67688025343800
-5.30215390131991
-8.36629120750777
-6.68195759775284
-6.74225542309672
-6.45102031370433
-6.47994679749844
-7.65074576394988
-6.45102031370433
-7.21286562265179
-6.48372778309039
-6.74589268463777
-8.07506683152706
-5.30215390131991
-7.16820842317488
-7.91795477584016
-7.48932712755229
-5.93148757410637
-6.13763815019876
-6.59087784104695
-6.54663544455099
-6.51216096677178
-6.51845950538815
-6.82519523164983
-6.48173263237409
-5.98375909217350
-5.95772497660470
-6.24005870174710
-6.47727360026911
-6.82519523164983
-6.47391340459196
-8.25479437580129
-6.54663544455099
-6.52714821621331
-6.63686866886915
-7.00939141447121
-7.91581289444048
-6.80367773137996
-6.47391340459196
-6.47391340459196
-6.98085385741408
-5.13671905790919
-7.16820842317488
-6.91918350540443
-6.24005870174710
-7.36631188718180
-6.77826398037544
-6.52271553074790
-8.93861700753284
-7.71926301153028
-7.29179086058837
-6.51048115988408
-6.68768712615310
-6.48372778309039
-6.16316916459000
-7.01422123100534
-7.26052238161136
-7.10620668436723
-6.97319260511279
-7.55894313535598
-7.01422123100534
-10.1981153791465
-8.26049997644823
-7.77586995027179
-6.47379624453238
-7.16820842317488
-7.63517901573201
-6.47702359908364
-7.38447622926272
-5.54013833683991
-6.59407780394963
-6.47500449645082
-6.94921680227707
-6.68768712615310
-6.49092577287172
-7.48932712755229
-6.16316916459000
-6.97319260511279
-6.55743146925884
-7.55894313535598
-6.80116687794944
-8.03771633439907
-7.38447622926272
-9.71398134573550
-6.85041495927531
-6.58752063339631
-7.04648155068777
-6.11211797353402
-8.36629120750777
-6.60774314558900
-6.82519523164983
-7.53733899865980
-7.38447622926272
-6.47702359908364
-7.81280204915603
-7.97577816050995
-7.12625258440585
-11.5346992954107
-6.64933624165730
-5.54013833683991
-7.67615007697852
-7.77586995027179
-6.56309355348993
-7.31153105917506
-6.55743146925884
-7.77586995027179
-9.71398134573550
-7.31153105917506
-6.47435100965584
-6.67877369530738
-6.87689988832287
-6.51845950538815
-6.49092577287172
-7.42537133124202
-6.90323997633566
-7.12359701000698
-6.47702359908364
-7.99266890284667
-6.93400698556740
-5.82357239047412
-7.23629844597250
-6.62215590631866
-6.76721591231776
-6.81303642677908
-7.42537133124202
-6.94921680227707
-6.47994679749844
-6.68768712615310
-6.80367773137996
-6.48323232184588
-6.76721591231776
-9.71398134573550
-6.91918350540443
-7.77586995027179
-6.65329848461923
-6.98085385741408
-6.76721591231776
-6.24005870174710
-5.70777824013154
-8.79738548453658
-5.64490825517427
-7.08284060044987
-5.73777043407736
-6.54663544455099
-6.47994679749844
-6.86938291608016
-5.70777824013154
-6.52714821621331
-6.74589268463777
-7.04946294767347
-6.50322292556314
-6.61485504947386
-6.50322292556314
-7.48932712755229
-6.48372778309039
-6.48088437875268
-6.29178379117719
-7.97577816050995
-6.45102031370433
-6.76721591231776
-8.25479437580129
-6.74225542309672
-8.10435499579236
-6.64521651208888
-7.28558324526968
-6.53654113588113
-7.01422123100534
-6.76721591231776
-9.76054729420566
-6.70617046426376
-6.98085385741408
-6.45102031370433
-5.98375909217350
-6.53395477017452
-7.42537133124202
-6.11211797353402
-6.83765175675457
-7.97577816050995
-6.47837528459936
-6.99731269599699
-6.81303642677908
-6.49371684022214
-5.70777824013154
-6.67920789797757
-6.51438101541868
-6.51048115988408
-6.52271553074790
-6.83765175675457
-6.48372778309039
-6.48596998698266
-6.24005870174710
-6.77174744709900
-6.80367773137996
-6.58114494555376
-7.48932712755229
-5.30215390131991
-10.1981153791465
-6.50676127112329
-5.64490825517427
-6.81303642677908
-6.60774314558900
-6.98085385741408
-6.98085385741408
-6.62215590631866
-7.48932712755229
-7.00939141447121
-6.47500449645082
-6.24005870174710
-6.47391340459196
-7.26052238161136
-7.01422123100534
-7.03159803093726
-7.33731695228890
-6.94921680227707
-6.90473284945888
-7.33842057600371
-7.03159803093726
-7.65074576394988
-8.43543196506652
-6.81303642677908
-7.65074576394988
-7.19018184927514
-7.21286562265179
-6.56220876668159
-6.76721591231776
-6.91918350540443
-9.40918939511540
-8.48340455545655
-7.36631188718180
-6.49371684022214
-7.08452679336942
-7.42537133124202
-5.23056042990106
-6.90473284945888
-10.3002952243735
-4.29928459668190
-6.49669846477637
-7.55894313535598
-6.51845950538815
-6.76721591231776
-6.31784887469584
-7.53733899865980
-6.82519523164983
-6.03536789470787
-6.98085385741408
-6.73560507302543
-7.16376901764238
-7.08674366088373
-7.21286562265179
-6.47702359908364
-7.21286562265179
-7.08452679336942
-6.94921680227707
-6.75642761362297
-9.71398134573550
-9.40918939511540
-7.81280204915603
-7.43341687368433
-8.07506683152706
-6.48372778309039
-8.48340455545655
-6.55194560307744
-6.13763815019876
-9.15028210854217
-7.01422123100534
-7.63517901573201
-6.55743146925884
-6.47702359908364
-6.24005870174710
-6.64933624165730
-6.98085385741408
-6.51438101541868
-7.23629844597250
-7.48932712755229
-6.47435100965584
-7.31153105917506
-5.57684526043998
-7.26052238161136
-11.5346992954107
-5.64490825517427
-5.95772497660470
-7.04946294767347
-6.45102031370433
-6.50322292556314
-9.39168361225708
-6.48088437875268
-8.43543196506652
-6.57494932817921
-6.47430742456092
-6.62215590631866
-7.97577816050995
-11.1882641448665
-6.52714821621331
-7.23629844597250
-7.21286562265179
-6.52554044808371
-6.70617046426376
-6.68768712615310
-6.88790974674413
-8.54115211906364
-7.59616418296086
-7.28558324526968
-7.12359701000698
-6.49371684022214
-7.21286562265179
-9.15028210854217
-6.89064230215964
-6.47500449645082
-6.74038182151247
-5.70777824013154
-7.08674366088373
-6.21435714934767
-6.86349432189479
-6.63733401052659
-7.33842057600371
-6.83620968222929
-6.94921680227707
-7.08674366088373
-6.51048115988408
-6.11211797353402
-8.34063849996504
-8.03771633439907
-6.62215590631866
-7.08452679336942
-6.70973808897317
-6.80116687794944
-6.45102031370433
-7.10620668436723
-6.56893254860019
-7.71926301153028
-7.01422123100534
-6.58114494555376
-6.47498998819879
-6.68195759775284
-7.31153105917506
-5.23056042990106
-11.5346992954107
-6.86349432189479
-8.03771633439907
-7.59273336222518
-8.26049997644823
-6.98085385741408
-6.83765175675457
-6.98085385741408
-7.08674366088373
-6.62215590631866
-5.54013833683991
-8.17641447023427
-9.15028210854217
-7.91795477584016
-6.52714821621331
-5.98375909217350
-5.79556286659285
-6.70973808897317
-6.93782669495526
-7.01422123100534
-6.53175690187658
-6.55194560307744
-6.24005870174710
-6.24005870174710
-5.54013833683991
-6.70617046426376
-6.49371684022214
-7.20512759746573
-7.71926301153028
-6.47727360026911
-6.82824926184676
-6.49986795589495
-6.72555905592969
-8.95756063144996
-7.67615007697852
-6.47702359908364
-6.54663544455099
-6.96482732671319
-7.26052238161136
-6.58752063339631
-6.48832827535062
-6.59087784104695
-7.59616418296086
-9.14755937952449
-5.50106366547605
-6.86349432189479
-6.58114494555376
-7.36631188718180
-7.20512759746573
-6.47394533042918
-5.23056042990106
-6.50676127112329
-8.10435499579236
-6.48173263237409
-6.62215590631866
-6.53654113588113
-5.85110397023050
-6.98085385741408
-6.49669846477637
-6.89064230215964
-7.04648155068777
-6.80116687794944
-6.37048658974342
-6.47430742456092
-7.14690965819969
-6.55743146925884
-5.85110397023050
-6.47500449645082
-5.70777824013154
-7.71167435322994
-6.83765175675457
-6.47500449645082
-6.96482732671319
-7.33842057600371
-6.78957858417562
-7.63517901573201
-6.45102031370433
-6.94921680227707
-8.25479437580129
-5.36144688025976
-6.65329848461923
-8.79738548453658
-6.50600659370672
-6.53654113588113
-6.45102031370433
-9.71398134573550
-7.08452679336942
-7.38447622926272
-6.48592770397524
-6.63733401052659
-7.81280204915603
-6.11211797353402
-8.16394499681546
-6.67007361112081
-5.95772497660470
-6.47727360026911
-6.93782669495526
-6.81303642677908
-6.94921680227707
-6.53175690187658
-7.48430709894179
-6.47391340459196
-6.50600659370672
-9.71398134573550
-6.64933624165730
-4.29928459668190
-7.38447622926272
-6.86349432189479
-6.50600659370672
-7.19018184927514
-6.48173263237409
-6.48173263237409
-8.43543196506652
-6.58114494555376
-6.70617046426376
-7.16376901764238
-6.81303642677908
-6.51845950538815
-6.80116687794944
-6.47727360026911
-7.91795477584016
-6.55194560307744
-8.17641447023427
-7.23629844597250
-6.60185390128213
-6.47836929259640
-7.36631188718180
-6.94921680227707
-7.33842057600371
-6.58752063339631
-6.50645924541804
-7.99266890284667
-8.17641447023427
-10.1981153791465
-6.53654113588113
-6.61485504947386
-7.16376901764238
-6.83765175675457
-6.91918350540443
-7.63517901573201
-6.34407633051375
-6.45102031370433
-6.60774314558900
-9.71398134573550
-8.48340455545655
-7.04946294767347
-6.57494932817921
-7.59616418296086
-7.36631188718180
-6.51845950538815
-8.25479437580129
-6.56220876668159
-7.91795477584016
-6.58114494555376
-7.91795477584016
-6.54663544455099
-7.77586995027179
-6.47500449645082
-10.3002952243735
-8.79738548453658
-6.94921680227707
-6.52714821621331
-7.16376901764238
-6.49986795589495
-9.15028210854217
-6.39710015990282
-6.74225542309672
-6.82824926184676
-9.71398134573550
-6.64933624165730
-10.3002952243735
-6.76721591231776
-6.96727740822898
-6.69681795044782
-7.12625258440585
-6.26586061000499
-6.47498998819879
-6.47435100965584
-7.42537133124202
-7.19018184927514
-6.89064230215964
-6.94921680227707
-7.42537133124202
-6.48372778309039
-6.52714821621331
-6.47435100965584
-7.48932712755229
-6.51048115988408
-7.63517901573201
-7.23629844597250
-7.16820842317488
-6.47727360026911
-6.47379624453238
-6.71574922358555
-9.40918939511540
-9.15028210854217
-6.47702359908364
-10.1981153791465
-6.24005870174710
-8.54115211906364
-7.71926301153028
-8.03771633439907
-9.40918939511540
-6.48596998698266
-6.49371684022214
-6.37048658974342
-6.60081804985657
-6.98085385741408
-6.58752063339631
-8.25479437580129
-7.77586995027179
-6.47498998819879
-7.21286562265179
-6.67877369530738
-6.47379624453238
-6.76721591231776
-7.06783723171661
-7.10620668436723
-6.63686866886915
-6.77826398037544
-6.81303642677908
-7.81280204915603
-6.72555905592969
-6.51048115988408
-7.48932712755229
-6.06100980247117
-6.86349432189479
-7.21286562265179
-7.01422123100534
-5.30215390131991
-6.59407780394963
-6.69681795044782
-6.86349432189479
-6.58114494555376
-6.45102031370433
-6.67920789797757
-6.51845950538815
-6.24005870174710
-6.67877369530738
-9.40918939511540
-6.62215590631866
-7.20512759746573
-6.37048658974342
-6.74038182151247
-6.74589268463777
-7.71167435322994
-6.66158306638142
-7.33731695228890
-6.51438101541868
-6.47430742456092
-6.66158306638142
-8.43543196506652
-7.55894313535598
-6.50322292556314
-6.75642761362297
-6.59087784104695
-7.76473129050305
-6.49371684022214
-7.16820842317488
-7.42537133124202
-6.68195759775284
-6.67007361112081
-6.58114494555376
-6.87689988832287
-6.48912146356274
-7.04648155068777
-7.21286562265179
-7.10620668436723
-7.67615007697852
-6.98085385741408
-7.65074576394988
-6.80367773137996
-6.48323232184588
-7.19018184927514
-6.68768712615310
-6.47394533042918
-6.29178379117719
-6.47994679749844
-8.76437367618929
-6.50322292556314
-6.47391340459196
-6.90473284945888
-6.81303642677908
-7.08674366088373
-6.60774314558900
-6.61831738677660
-6.47498998819879
-6.48596998698266
-6.55157688390688
-6.47837528459936
-6.49371684022214
-7.16820842317488
-6.47391340459196
-7.52337292901368
-9.40918939511540
-6.63686866886915
-6.50134607398568
-6.77826398037544
-5.70777824013154
-7.53733899865980
-6.62215590631866
-7.14690965819969
-7.48932712755229
-6.96727740822898
-6.65329848461923
-6.29178379117719
-6.67877369530738
-6.47430742456092
-6.55157688390688
-6.64933624165730
-6.77826398037544
-5.30215390131991
-6.93400698556740
-6.91918350540443
-6.70617046426376
-10.1981153791465
-6.48832827535062
-7.33842057600371
-6.57494932817921
-6.58716933193912
-6.49271374637528
-6.37048658974342
-6.60774314558900
-8.79738548453658
-6.47394533042918
-6.48592770397524
-6.50676127112329
-6.62215590631866
-6.72555905592969
-6.60774314558900
-5.70777824013154
-7.97577816050995
-6.47890459220240
-6.48596998698266
-6.70617046426376
-6.47391340459196
-6.48372778309039
-6.48832827535062
-7.04946294767347
-6.47702359908364
-7.16376901764238
-8.54115211906364
-8.17641447023427
-7.29179086058837
-6.47589778939272
-6.98085385741408
-6.56893254860019
-6.48832827535062
-7.86376354088661
-7.91795477584016
-6.85041495927531
-7.39527113240153
-7.21286562265179
-6.48372778309039
-6.59087784104695
-7.71926301153028
-7.26052238161136
-7.39527113240153
-6.48323232184588
-5.76699406916178
-6.47994679749844
-6.68195759775284
-7.86376354088661
-6.37048658974342
-8.10435499579236
-7.08452679336942
-6.78957858417562
-6.80367773137996
-6.59407780394963
-6.87689988832287
-6.47391340459196
-8.93861700753284
-6.47994679749844
-6.51048115988408
-7.84374931847525
-6.47727360026911
-7.52337292901368
-6.56893254860019
-8.54115211906364
-6.55743146925884
-6.48596998698266
-6.24005870174710
-7.86376354088661
-6.64521651208888
-9.39168361225708
-6.47994679749844
-6.50322292556314
-6.74225542309672
-7.59273336222518
-6.47837528459936
-6.58752063339631
-6.55743146925884
-6.52714821621331
-6.48832827535062
-5.54013833683991
-7.04946294767347
-6.47394533042918
-6.89064230215964
-6.62964805064299
-7.81280204915603
-7.39527113240153
-6.47994679749844
-6.74589268463777
-6.48912146356274
-7.45669336299576
-7.21286562265179
-7.01422123100534
-6.81303642677908
-6.77174744709900
-6.86349432189479
-5.23056042990106
-8.07506683152706
-6.47498998819879
-6.71574922358555
-6.48596998698266
-6.80367773137996
-6.47394533042918
-7.67615007697852
-6.47498998819879
-6.56893254860019
-5.50106366547605
-6.47890459220240
-7.67615007697852
-6.56893254860019
-7.16820842317488
-6.65329848461923
-6.49371684022214
-8.48340455545655
-7.36631188718180
-6.76721591231776
-7.59616418296086
-6.47379624453238
-8.25479437580129
-6.82824926184676
-7.16820842317488
-6.67877369530738
-11.1882641448665
-7.01422123100534
-6.98085385741408
-7.21286562265179
-7.28558324526968
-5.30215390131991
-8.34063849996504
-7.26052238161136
-5.73777043407736
-7.39527113240153
-6.52714821621331
-7.33842057600371
-6.54663544455099
-6.65790646194281
-7.86376354088661
-6.29178379117719
-8.17641447023427
-7.33731695228890
-6.74589268463777
-6.75642761362297
-8.54115211906364
-6.47500449645082
-6.48372778309039
-6.64933624165730
-6.48323232184588
-7.08674366088373
-6.59407780394963
-6.72555905592969
-6.98085385741408
-7.12625258440585
-8.03771633439907
-6.47394533042918
-7.01422123100534
-6.61990210128695
-6.49371684022214
-6.51048115988408
-6.48372778309039
-5.85110397023050
-6.90473284945888
-6.66158306638142
-6.51048115988408
-6.60081804985657
-6.68195759775284
-7.45669336299576
-6.48173263237409
-6.52714821621331
-6.47994679749844
-10.1981153791465
-8.43543196506652
-6.47702359908364
-6.94921680227707
-6.48173263237409
-6.08658389843117
-6.70973808897317
-6.49669846477637
-6.93400698556740
-6.89064230215964
-6.51845950538815
-7.12625258440585
-7.04946294767347
-7.08674366088373
-7.48932712755229
-6.47994679749844
-6.85041495927531
-8.34063849996504
-6.67007361112081
-7.86376354088661
-6.51438101541868
-6.47727360026911
-6.55157688390688
-7.65074576394988
-6.49092577287172
-6.83765175675457
-9.40918939511540
-6.65329848461923
-8.79738548453658
-7.63517901573201
-6.56893254860019
-8.76437367618929
-7.28558324526968
-7.53733899865980
-7.01422123100534
-6.94921680227707
-6.49371684022214
-6.69681795044782
-7.08674366088373
-4.98927226743862
-6.87689988832287
-6.89064230215964
-6.85041495927531
-6.91918350540443
-7.63517901573201
-6.67007361112081
-6.47391340459196
-6.77174744709900
-11.5346992954107
-7.31153105917506
-6.47430742456092
-6.89064230215964
-6.48592770397524
-6.80367773137996
-7.31153105917506
-7.29179086058837
-7.76473129050305
-7.31153105917506
-6.70954617349847
-6.91918350540443
-9.76054729420566
-6.70617046426376
-7.48932712755229
-6.24005870174710
-6.48832827535062
-7.12625258440585
-6.47498998819879
-8.26049997644823
-7.10620668436723
-6.47394533042918
-6.90473284945888
-6.53334419174590
-6.81303642677908
-6.86349432189479
-6.78957858417562
-6.97319260511279
-6.56893254860019
-6.61485504947386
-7.55894313535598
-7.01422123100534
-6.51845950538815
-7.59616418296086
-6.47500449645082
-6.51845950538815
-6.54663544455099
-6.56893254860019
-6.93400698556740
-6.93400698556740
-6.11211797353402
-8.07506683152706
-6.48832827535062
-6.68768712615310
-9.14755937952449
-6.55157688390688
-7.53733899865980
-6.68768712615310
-7.21286562265179
-6.47379624453238
-6.86349432189479
-6.78099069897881
-8.16394499681546
-6.48832827535062
-6.49986795589495
-4.98927226743862
-6.50322292556314
-6.11211797353402
-6.67920789797757
-6.47394533042918
-6.86349432189479
-6.59407780394963
-6.56893254860019
-6.49371684022214
-6.49371684022214
-7.26052238161136
-6.47500449645082
-7.28558324526968
-6.47498998819879
-6.51438101541868
-6.48592770397524
-7.91795477584016
-6.83765175675457
-6.72555905592969
-6.56893254860019
-6.47500449645082
-7.86376354088661
-7.53733899865980
-7.84374931847525
-6.53175690187658
-6.49371684022214
-8.54115211906364
-6.51438101541868
-7.86376354088661
-6.54663544455099
-6.51845950538815
-6.47994679749844
-7.08674366088373
-6.73560507302543
-6.93400698556740
-6.49371684022214
-11.1882641448665
-8.25479437580129
-6.48372778309039
-7.33731695228890
-6.48832827535062
-7.45669336299576
-5.45897092488055
-7.12625258440585
-6.83765175675457
-6.80367773137996
-7.04946294767347
-6.49371684022214
-7.91795477584016
-6.82519523164983
-6.50322292556314
-8.17641447023427
-7.81280204915603
-6.47391340459196
-6.48592770397524
-8.26049997644823
-6.63686866886915
-6.71574922358555
-6.50322292556314
-6.74589268463777
-9.39168361225708
-6.76721591231776
-6.74589268463777
-7.26052238161136
-6.81303642677908
-6.74038182151247
-6.58114494555376
-10.1981153791465
-6.58114494555376
-7.31153105917506
-5.85110397023050
-6.24005870174710
-6.51845950538815
-7.12625258440585
-8.61471988172176
-7.01422123100534
-6.86349432189479
-6.75642761362297
-7.33842057600371
-7.84374931847525
-7.99266890284667
-6.47727360026911
-5.85110397023050
-8.26049997644823
-6.98085385741408
-6.56223712615876
-6.55194560307744
-6.76721591231776
-8.54115211906364
-6.49669846477637
-9.71398134573550
-8.10435499579236
-6.76721591231776
-6.58114494555376
-6.70617046426376
-6.64521651208888
-6.70617046426376
-6.62215590631866
-6.48173263237409
-8.54115211906364
-6.60774314558900
-8.54115211906364
-6.48173263237409
-6.56893254860019
-6.80367773137996
-6.82519523164983
-6.58114494555376
-7.29179086058837
-7.91795477584016
-7.08452679336942
-7.08674366088373
-5.98375909217350
-5.76699406916178
-6.51845950538815
-8.93861700753284
-6.47727360026911
-6.50322292556314
-7.91795477584016
-7.10620668436723
-7.59273336222518
-8.93861700753284
-6.55743146925884
-8.03771633439907
-6.51438101541868
-6.47727360026911
-6.74225542309672
-6.94921680227707
-7.71926301153028
-6.48173263237409
-5.57684526043998
-7.48430709894179
-6.71574922358555
-7.38447622926272
-6.56893254860019
-6.68768712615310
-7.08674366088373
-6.56220876668159
-7.55894313535598
-7.06783723171661
-6.78957858417562
-6.75642761362297
-6.65329848461923
-7.12359701000698
-6.49669846477637
-7.91795477584016
-6.86349432189479
-6.88790974674413
-6.47994679749844
-6.47391340459196
-7.14690965819969
-7.04946294767347
-7.16820842317488
-6.76721591231776
-5.82357239047412
-8.17641447023427
-6.82519523164983
-7.29179086058837
-6.48088437875268
-5.54013833683991
-6.90473284945888
-7.16820842317488
-6.60774314558900
-6.59087784104695
-8.43543196506652
-6.87689988832287
-6.47836929259640
-6.72555905592969
-6.72555905592969
-8.34063849996504
-7.99266890284667
-10.1981153791465
-5.93148757410637
-6.60774314558900
-5.85110397023050
-6.62964805064299
-6.47836929259640
-6.48372778309039
-5.23056042990106
-5.54013833683991
-7.48932712755229
-7.42537133124202
-8.43543196506652
-7.91795477584016
-6.93400698556740
-6.47498998819879
-6.88790974674413
-5.61165235470291
-6.59407780394963
-7.53733899865980
-9.39168361225708
-10.1981153791465
-6.56309355348993
-6.60081804985657
-6.66158306638142
-7.53733899865980
-7.21286562265179
-6.67007361112081
-7.97577816050995
-6.37048658974342
-5.79556286659285
-6.64933624165730
-7.59616418296086
-6.99731269599699
-8.54115211906364
-6.49669846477637
-7.10620668436723
-6.60185390128213
-7.48430709894179
-7.04946294767347
-6.50676127112329
-7.20512759746573
-7.71167435322994
-7.42537133124202
-6.62215590631866
-6.90473284945888
-7.04946294767347
-7.26052238161136
-7.31153105917506
-7.10620668436723
-7.91581289444048
-7.59273336222518
-6.49092577287172
-7.77586995027179
-6.47702359908364
-7.77586995027179
-6.77174744709900
-5.50106366547605
-6.56223712615876
-5.85110397023050
-6.65329848461923
-6.56223712615876
-6.78099069897881
-7.21286562265179
-6.47702359908364
-6.11211797353402
-6.80116687794944
-6.78957858417562
-8.36629120750777
-7.16820842317488
-6.47394533042918
-5.93148757410637
-6.78957858417562
-6.98085385741408
-7.48932712755229
-6.77826398037544
-7.04648155068777
-7.55894313535598
-7.77586995027179
-6.48592770397524
-7.16820842317488
-6.88790974674413
-7.81280204915603
-7.81280204915603
-6.24005870174710
-7.42537133124202
-6.47702359908364
-6.51845950538815
-7.71926301153028
-6.47702359908364
-6.70617046426376
-6.47727360026911
-6.65790646194281
-6.47394533042918
-6.42393773664792
-6.62964805064299
-7.86376354088661
-6.89064230215964
-7.55894313535598
-5.57684526043998
-7.91795477584016
-7.91795477584016
-6.48912146356274
-6.86349432189479
-6.60185390128213
-7.01422123100534
-6.60185390128213
-7.71926301153028
-6.53395477017452
-6.58114494555376
-6.60081804985657
-6.77174744709900
-5.73777043407736
-6.47994679749844
-6.77174744709900
-6.56893254860019
-6.65329848461923
-6.98085385741408
-7.31153105917506
-7.55894313535598
-7.16820842317488
-6.47727360026911
-6.26586061000499
-6.55194560307744
-6.86938291608016
-7.29179086058837
-6.54150066807190
-6.48372778309039
-7.03159803093726
-7.29179086058837
-7.01422123100534
-7.03159803093726
-5.64490825517427
-5.45897092488055
-6.50134607398568
-7.65074576394988
-6.71574922358555
-6.89064230215964
-7.86376354088661
-7.08674366088373
-7.91795477584016
-6.64933624165730
-7.29179086058837
-7.91795477584016
-6.76721591231776
-6.49677719274450
-7.55894313535598
-6.98085385741408
-7.39527113240153
-8.36629120750777
-6.03536789470787
-7.59616418296086
-6.47994679749844
-8.34063849996504
-7.55894313535598
-6.29178379117719
-6.52271553074790
-6.54150066807190
-8.17641447023427
-9.40918939511540
-6.49986795589495
-6.76721591231776
-6.47890459220240
-7.08674366088373
-6.67007361112081
-6.11211797353402
-8.34063849996504
-6.76721591231776
-6.85041495927531
-8.36629120750777
-7.01422123100534
-6.00962838493089
-6.52554044808371
-5.70777824013154
-6.75642761362297
-9.14755937952449
-6.47836929259640
-6.91918350540443
-8.61471988172176
-7.45669336299576
-7.63517901573201
-7.86376354088661
-7.91795477584016
-6.49986795589495
-7.16820842317488
-6.57401964235015
-6.65329848461923
-6.48596998698266
-6.37048658974342
-6.89064230215964
-7.55894313535598
-7.59273336222518
-6.47379624453238
-5.41291581219450
-8.79738548453658
-6.52714821621331
-7.01422123100534
-6.77174744709900
-6.67877369530738
-7.48932712755229
-6.57494932817921
-8.03771633439907
-6.48372778309039
-5.70777824013154
-6.68768712615310
-6.65790646194281
-6.80367773137996
-7.23629844597250
-6.94921680227707
-7.03159803093726
-7.43341687368433
-6.52554044808371
-6.90473284945888
-6.54663544455099
-7.31153105917506
-6.16316916459000
-6.98085385741408
-10.1981153791465
-7.81280204915603
-8.66051328158979
-7.99266890284667
-6.65329848461923
-6.86349432189479
-6.70973808897317
-11.5346992954107
-6.78099069897881
-6.72555905592969
-6.49669846477637
-7.71926301153028
-7.03159803093726
-6.51845950538815
-6.47994679749844
-7.12359701000698
-7.26052238161136
-6.51845950538815
-6.49092577287172
-5.93148757410637
-5.70777824013154
-7.10620668436723
-6.67007361112081
-6.53395477017452
-6.53654113588113
-7.86376354088661
-6.50645924541804
-7.16820842317488
-6.50322292556314
-6.74225542309672
-6.56309355348993
-6.89064230215964
-7.26052238161136
-5.67688025343800
-7.26052238161136
-6.61990210128695
-6.60185390128213
-6.55743146925884
-6.49986795589495
-6.11211797353402
-6.49371684022214
-6.47500449645082
-8.54115211906364
-6.60185390128213
-11.5346992954107
-6.55743146925884
-7.04946294767347
-7.91795477584016
-7.48932712755229
-6.74589268463777
-6.48832827535062
-7.12625258440585
-7.33842057600371
-6.82519523164983
-5.30215390131991
-7.71926301153028
-8.17641447023427
-7.97577816050995
-6.49371684022214
-5.85110397023050
-6.74589268463777
-9.40918939511540
-7.86376354088661
-7.59616418296086
-6.98085385741408
-7.71926301153028
-6.49677719274450
-6.86349432189479
-6.47379624453238
-7.55894313535598
-6.51216096677178
-6.47702359908364
-6.47500449645082
-7.91795477584016
-6.49677719274450
-6.50322292556314
-6.70617046426376
-6.53395477017452
-7.42537133124202
-5.36144688025976
-7.04946294767347
-6.91918350540443
-6.50322292556314
-6.51048115988408
-7.42537133124202
-6.99731269599699
-6.86349432189479
-6.47394533042918
-6.48832827535062
-5.70777824013154
-6.74225542309672
-8.03771633439907
-8.79738548453658
-6.78099069897881
-7.04946294767347
-7.42537133124202
-6.94921680227707
-7.48932712755229
-6.51438101541868
-6.93400698556740
-6.94921680227707
-7.01422123100534
-7.10620668436723
-6.52714821621331
-8.61471988172176
-9.15028210854217
-6.80116687794944
-6.78957858417562
-6.68768712615310
-6.47702359908364
-6.50322292556314
-7.26052238161136
-6.80367773137996
-7.06783723171661
-7.55894313535598
-6.55194560307744
-6.47379624453238
-6.47589778939272
-11.1882641448665
-6.82824926184676
-7.67615007697852
-6.59407780394963
-6.51048115988408
-6.48173263237409
-7.86376354088661
-8.54115211906364
-6.61485504947386
-7.04946294767347
-6.49986795589495
-6.60774314558900
-6.50322292556314
-6.47994679749844
-7.31153105917506
-6.48372778309039
-7.36631188718180
-6.54663544455099
-6.47498998819879
-6.91918350540443
-6.77826398037544
-6.73560507302543
-7.48932712755229
-6.86349432189479
-6.81303642677908
-6.53654113588113
-7.21286562265179
-5.90500430620347
-6.56309355348993
-7.55894313535598
-8.17641447023427
-7.10620668436723
-7.55894313535598
-9.71398134573550
-6.54199206480532
-6.11211797353402
-6.77826398037544
-6.70617046426376
-6.78099069897881
-7.81280204915603
-6.75642761362297
-6.77826398037544
-6.71574922358555
-7.48932712755229
-6.54150066807190
-6.51845950538815
-6.70617046426376
-7.71926301153028
-6.54663544455099
-11.1882641448665
-5.13671905790919
-8.76437367618929
-8.61471988172176
-6.80367773137996
-6.52714821621331
-9.39168361225708
-5.64490825517427
-6.70617046426376
-6.81303642677908
-6.42393773664792
-5.85110397023050
-6.45102031370433
-6.81303642677908
-7.63517901573201
-7.04946294767347
-7.71926301153028
-7.91795477584016
-7.71167435322994
-6.53654113588113
-6.78957858417562
-7.08452679336942
-7.33842057600371
-6.16316916459000
-7.63517901573201
-8.03771633439907
-8.25479437580129
-7.76473129050305
-7.36631188718180
-7.38447622926272
-6.16316916459000
-7.65074576394988
-6.64521651208888
-4.98927226743862
-7.04648155068777
-6.24005870174710
-7.76473129050305
-7.24776669660114
-6.16316916459000
-7.33842057600371
-7.71167435322994
-6.66158306638142
-5.79556286659285
-7.39527113240153
-6.67877369530738
-7.65074576394988
-6.83620968222929
-6.82519523164983
-9.14755937952449
-6.81303642677908
-7.33842057600371
-7.65074576394988
-6.74038182151247
-6.89064230215964
-6.11211797353402
-7.97577816050995
-5.23056042990106
-6.83765175675457
-6.80116687794944
-5.98375909217350
-6.73560507302543
-7.16820842317488
-9.39168361225708
-5.95772497660470
-9.76054729420566
-6.70954617349847
-5.54013833683991
-6.68768712615310
-6.93400698556740
-8.76437367618929
-6.99731269599699
-7.43341687368433
-6.69681795044782
-9.40918939511540
-6.51048115988408
-6.63733401052659
-6.58114494555376
-9.76054729420566
-7.48430709894179
-6.60081804985657
-8.95756063144996
-7.52337292901368
-5.87822762880381
-9.15028210854217
-7.42537133124202
-6.51216096677178
-7.97577816050995
-7.67615007697852
-6.70954617349847
-6.64521651208888
-10.3002952243735
-6.47994679749844
-8.03771633439907
-7.39527113240153
-6.86349432189479
-7.97577816050995
-6.51048115988408
-7.99266890284667
-5.36144688025976
-6.45102031370433
-6.80367773137996
-5.67688025343800
-5.41291581219450
-7.65074576394988
-6.50600659370672
-6.76721591231776
-6.51438101541868
-6.77826398037544
-5.85110397023050
-7.33842057600371
-7.86376354088661
-6.49092577287172
-6.91918350540443
-6.56893254860019
-7.31153105917506
-6.93400698556740
-6.16316916459000
-7.76473129050305
-6.74589268463777
-6.59087784104695
-6.93782669495526
-8.34063849996504
-8.07506683152706
-6.31784887469584
-6.74038182151247
-7.14690965819969
-6.54663544455099
-7.42537133124202
-7.36631188718180
-7.71926301153028
-8.61471988172176
-7.20512759746573
-7.24776669660114
-5.30215390131991
-6.50676127112329
-6.56309355348993
-6.11211797353402
-6.64933624165730
-6.83620968222929
-5.93148757410637
-9.76054729420566
-7.23629844597250
-6.52271553074790
-6.72555905592969
-7.67615007697852
-7.91795477584016
-6.49092577287172
-6.47702359908364
-7.42537133124202
-7.36631188718180
-6.89064230215964
-6.75642761362297
-6.50134607398568
-6.76721591231776
-6.93400698556740
-6.48088437875268
-6.77826398037544
-6.57401964235015
-6.49371684022214
-7.29179086058837
-5.54013833683991
-6.88790974674413
-7.14690965819969
-6.77826398037544
-6.78957858417562
-9.76054729420566
-6.96727740822898
-8.48340455545655
-7.21286562265179
-6.76721591231776
-6.72555905592969
-6.74225542309672
-6.24005870174710
-7.84374931847525
-7.99266890284667
-5.82357239047412
-6.47597397409017
-7.84374931847525
-6.49092577287172
-7.16376901764238
-7.04648155068777
-7.28558324526968
-7.55894313535598
-6.90473284945888
-7.26052238161136
-6.64933624165730
-7.63517901573201
-6.47994679749844
-7.08674366088373
-7.10620668436723
-7.39527113240153
-6.54150066807190
-6.53334419174590
-6.74589268463777
-7.53733899865980
-6.57494932817921
-6.49371684022214
-6.53334419174590
-6.98085385741408
-7.81280204915603
-8.26049997644823
-6.82824926184676
-7.03159803093726
-6.64933624165730
-6.76721591231776
-6.98085385741408
-6.86349432189479
-7.08674366088373
-6.53334419174590
-6.55743146925884
-9.40918939511540
-5.98375909217350
-7.01422123100534
-6.90323997633566
-6.94921680227707
-8.26049997644823
-7.04946294767347
-6.81303642677908
-6.50600659370672
-8.93861700753284
-6.58752063339631
-6.48832827535062
-5.54013833683991
-6.67007361112081
-6.54663544455099
-5.45897092488055
-6.65329848461923
-7.03159803093726
-6.64933624165730
-6.52271553074790
-6.76721591231776
-6.76721591231776
-6.51845950538815
-6.67920789797757
-7.08674366088373
-7.08674366088373
-7.28558324526968
-8.79738548453658
-7.71926301153028
-7.53733899865980
-8.93861700753284
-7.20512759746573
-8.93861700753284
-6.93782669495526
-6.47500449645082
-5.30215390131991
-6.48372778309039
-6.75642761362297
-7.16820842317488
-8.79738548453658
-8.66051328158979
-6.48372778309039
-7.14690965819969
-6.49986795589495
-6.97319260511279
-6.49371684022214
-6.85041495927531
-7.42537133124202
-6.62215590631866
-6.51845950538815
-5.64490825517427
-6.18873461005481
-6.52714821621331
-6.74038182151247
-9.40918939511540
-6.51845950538815
-7.16820842317488
-9.76054729420566
-7.59616418296086
-6.49092577287172
-6.98085385741408
-6.90473284945888
-7.63517901573201
-6.74225542309672
-7.42537133124202
-6.81303642677908
-5.95772497660470
-7.31153105917506
-6.49669846477637
-6.70954617349847
-6.54663544455099
-6.91918350540443
-6.78099069897881
-6.66158306638142
-7.16820842317488
-6.11211797353402
-8.79738548453658
-8.79738548453658
-5.50106366547605
-6.94921680227707
-7.04946294767347
-7.16820842317488
-7.42537133124202
-6.47727360026911
-6.51048115988408
-6.60081804985657
-6.80116687794944
-6.47589778939272
-7.08674366088373
-6.68195759775284
-7.52337292901368
-7.19018184927514
-7.42537133124202
-6.53395477017452
-6.70617046426376
-6.69681795044782
-6.94921680227707
-6.47394533042918
-6.80367773137996
-6.56220876668159
-6.47702359908364
-6.99731269599699
-5.82357239047412
-6.90473284945888
-6.82824926184676
-6.53334419174590
-8.54115211906364
-6.55157688390688
-7.10620668436723
-7.48932712755229
-6.47727360026911
-6.49669846477637
-6.47500449645082
-6.47379624453238
-6.81303642677908
-7.12625258440585
-6.51216096677178
-5.23056042990106
-6.76721591231776
-6.53654113588113
-6.72555905592969
-6.62215590631866
-6.47589778939272
-6.49986795589495
-6.49986795589495
-6.48592770397524
-6.74225542309672
-7.01422123100534
-6.47379624453238
-6.86349432189479
-6.49986795589495
-8.25479437580129
-6.56893254860019
-6.67877369530738
-6.48596998698266
-6.53654113588113
-6.47435100965584
-6.50134607398568
-6.63733401052659
-7.86376354088661
-6.47727360026911
-6.47391340459196
-6.54199206480532
-6.58114494555376
-6.96727740822898
-8.48340455545655
-6.51850191525671
-5.67688025343800
-6.78957858417562
-6.55157688390688
-6.78099069897881
-9.71398134573550
-6.78099069897881
-6.54199206480532
-7.76473129050305
-8.34063849996504
-7.31153105917506
-6.49986795589495
-6.57494932817921
-7.76473129050305
-6.47379624453238
-6.55157688390688
-7.63517901573201
-6.51216096677178
-6.78099069897881
-7.59616418296086
-6.47702359908364
-6.63733401052659
-6.69681795044782
-6.48173263237409
-6.51438101541868
-6.61831738677660
-6.74225542309672
-6.78099069897881
-6.98085385741408
-6.48173263237409
-6.52554044808371
-6.47435100965584
-6.60185390128213
-6.47379624453238
-6.70973808897317
-8.43543196506652
-6.50600659370672
-7.08284060044987
-7.33842057600371
-6.49092577287172
-6.48088437875268
-6.47391340459196
-6.47500449645082
-6.58716933193912
-6.65329848461923
-7.36631188718180
-6.86349432189479
-6.47727360026911
-6.72555905592969
-6.65790646194281
-6.49371684022214
-7.12625258440585
-8.36629120750777
-6.93400698556740
-7.12625258440585
-6.68195759775284
-9.71398134573550
-8.43543196506652
-9.71398134573550
-6.47597397409017
-7.76473129050305
-5.30215390131991
-6.54199206480532
-6.74225542309672
-6.51048115988408
-6.48832827535062
-6.72555905592969
-6.91918350540443
-6.58752063339631
-6.90323997633566
-7.97577816050995
-6.70973808897317
-6.47435100965584
-6.91918350540443
-6.58716933193912
-6.47379624453238
-6.61990210128695
-6.24005870174710
-7.21286562265179
-6.47994679749844
-6.76721591231776
-7.28558324526968
-7.21286562265179
-7.91581289444048
-6.47430742456092
-6.50134607398568
-6.50600659370672
-8.17641447023427
-6.51438101541868
-9.39168361225708
-6.55743146925884
-7.04648155068777
-6.29178379117719
-6.67007361112081
-6.68768712615310
-7.76473129050305
-6.49669846477637
-7.76473129050305
-6.47391340459196
-7.65074576394988
-6.47837528459936
-6.53334419174590
-6.89064230215964
-5.95772497660470
-7.26052238161136
-6.70617046426376
-8.16394499681546
-6.37048658974342
-6.93782669495526
-6.31784887469584
-5.50106366547605
-6.49371684022214
-6.51850191525671
-7.10620668436723
-6.47391340459196
-7.36631188718180
-6.58114494555376
-6.49669846477637
-7.14690965819969
-7.67615007697852
-7.38447622926272
-6.76721591231776
-6.49271374637528
-10.3002952243735
-7.28558324526968
-6.49371684022214
-6.90323997633566
-6.89064230215964
-5.54013833683991
-6.47727360026911
-8.95756063144996
-6.61990210128695
-5.36144688025976
-6.52714821621331
-8.10435499579236
-5.41291581219450
-7.39527113240153
-7.04648155068777
-7.36631188718180
-7.16820842317488
-6.47498998819879
-6.82824926184676
-6.58114494555376
-7.59616418296086
-6.49986795589495
-6.45102031370433
-6.49092577287172
-7.65074576394988
-6.77174744709900
-6.47836929259640
-6.83620968222929
-5.76699406916178
-6.54663544455099
-9.14755937952449
-6.47394533042918
-6.88790974674413
-7.01422123100534
-7.55894313535598
-6.87689988832287
-7.86376354088661
-7.97577816050995
-6.68768712615310
-7.55894313535598
-7.28558324526968
-6.72555905592969
-6.48173263237409
-6.91918350540443
-7.08674366088373
-7.10620668436723
-6.11211797353402
-6.47890459220240
-8.76437367618929
-5.30215390131991
-6.59087784104695
-6.50645924541804
-7.52337292901368
-4.98927226743862
-7.16820842317488
-7.63517901573201
-7.63517901573201
-7.71926301153028
-6.52554044808371
-6.65790646194281
-6.50322292556314
-7.59616418296086
-6.62215590631866
-8.54115211906364
-6.62215590631866
-6.51048115988408
-7.52337292901368
-8.95756063144996
-6.98085385741408
-6.97319260511279
-6.58752063339631
-7.29179086058837
-6.48592770397524
-6.48372778309039
-6.69681795044782
-6.48832827535062
-6.68768712615310
-7.52337292901368
-8.79738548453658
-7.21286562265179
-7.08674366088373
-6.53654113588113
-5.41291581219450
-6.68768712615310
-6.52714821621331
-6.48912146356274
-8.03771633439907
-8.17641447023427
-8.25479437580129
-6.51438101541868
-8.10435499579236
-6.55743146925884
-6.70954617349847
-6.64933624165730
-6.55157688390688
-6.63733401052659
-8.95756063144996
-9.14755937952449
-6.49092577287172
-7.26052238161136
-6.48912146356274
-6.99731269599699
-6.48088437875268
-5.70777824013154
-6.91918350540443
-7.26052238161136
-8.54115211906364
-8.48340455545655
-6.51048115988408
-8.93861700753284
-6.64933624165730
-7.71926301153028
-6.94921680227707
-6.48173263237409
-7.16820842317488
-6.47727360026911
-5.61165235470291
-7.36631188718180
-6.51845950538815
-6.58716933193912
-6.47994679749844
-11.5346992954107
-6.60081804985657
-6.66158306638142
-6.48372778309039
-6.54199206480532
-6.89064230215964
-7.26052238161136
-6.51048115988408
-6.47500449645082
-7.28558324526968
-6.50134607398568
-6.71574922358555
-7.71926301153028
-6.61485504947386
-6.55743146925884
-9.40918939511540
-5.41291581219450
-6.68768712615310
-7.38447622926272
-6.74225542309672
-7.55894313535598
-5.54013833683991
-6.49371684022214
-6.98085385741408
-6.89064230215964
-7.04946294767347
-6.47837528459936
-6.49092577287172
-6.67877369530738
-6.99731269599699
-7.97577816050995
-6.69681795044782
-6.52714821621331
-6.70617046426376
-7.21286562265179
-8.66051328158979
-6.54663544455099
-6.49271374637528
-7.36631188718180
-6.81303642677908
-6.51216096677178
-6.78957858417562
-6.47500449645082
-6.51048115988408
-6.54199206480532
-6.54663544455099
-8.17641447023427
-6.70617046426376
-6.65329848461923
-6.60774314558900
-6.53654113588113
-6.60774314558900
-6.53654113588113
-6.48596998698266
-6.64933624165730
-6.49986795589495
-6.96482732671319
-6.91918350540443
-6.70617046426376
-6.49669846477637
-8.17641447023427
-6.70617046426376
-7.20512759746573
-6.24005870174710
-6.82519523164983
-6.74225542309672
-8.34063849996504
-7.31153105917506
-7.04648155068777
-6.49092577287172
-7.97577816050995
-6.72555905592969
-7.36631188718180
-6.78957858417562
-6.51048115988408
-7.19018184927514
-8.48340455545655
-5.54013833683991
-7.55894313535598
-6.49669846477637
-8.93861700753284
-6.82519523164983
-6.49092577287172
-6.47394533042918
-7.01422123100534
-6.68195759775284
-7.21286562265179
-6.87689988832287
-6.49371684022214
-7.16820842317488
-6.47727360026911
-6.67877369530738
-6.93400698556740
-6.91918350540443
-8.17641447023427
-6.76721591231776
-6.78957858417562
-6.47702359908364
-7.26052238161136
-6.60185390128213
-6.70617046426376
-7.12625258440585
-6.89064230215964
-6.80367773137996
-6.58114494555376
-7.48932712755229
-6.57494932817921
-6.77174744709900
-8.26049997644823
-8.54115211906364
-7.63517901573201
-7.16376901764238
-6.51850191525671
-7.12359701000698
-6.80116687794944
-7.55894313535598
-7.01422123100534
-6.91918350540443
-7.31153105917506
-5.54013833683991
-6.11211797353402
-7.81280204915603
-7.33842057600371
-8.34063849996504
-6.76721591231776
-6.56893254860019
-6.48088437875268
-6.93782669495526
-6.49986795589495
-7.52337292901368
-11.5346992954107
-6.48372778309039
-6.57494932817921
-6.49677719274450
-6.50676127112329
-6.55194560307744
-6.74225542309672
-6.49986795589495
-6.51216096677178
-6.47498998819879
-7.12625258440585
-7.71926301153028
-6.53334419174590
-6.47500449645082
-6.89064230215964
-8.10435499579236
-6.98085385741408
-6.51438101541868
-6.57494932817921
-6.51048115988408
-8.17641447023427
-6.94921680227707
-6.47500449645082
-6.55194560307744
-6.51438101541868
-6.98085385741408
-6.81303642677908
-6.54663544455099
-6.70973808897317
-7.71926301153028
-6.74589268463777
-6.57494932817921
-7.45669336299576
-7.55894313535598
-6.47727360026911
-6.50322292556314
-7.06783723171661
-7.04648155068777
-6.58752063339631
-6.67007361112081
-5.45897092488055
-7.59616418296086
-7.03159803093726
-6.68195759775284
-6.65790646194281
-6.49371684022214
-6.47994679749844
-6.48592770397524
-6.51048115988408
-8.34063849996504
-6.49371684022214
-6.60774314558900
-6.60185390128213
-6.62215590631866
-7.42537133124202
-6.78099069897881
-9.15028210854217
-6.51048115988408
-6.48323232184588
-8.54115211906364
-6.47500449645082
-6.47727360026911
-6.00962838493089
-6.94921680227707
-6.81303642677908
-6.48372778309039
-8.36629120750777
-6.96482732671319
-6.47890459220240
-7.24776669660114
-7.91581289444048
-6.48596998698266
-6.49371684022214
-6.60774314558900
-6.74225542309672
-6.58114494555376
-6.59407780394963
-6.48592770397524
-7.48932712755229
-5.70777824013154
-6.49092577287172
-6.63733401052659
-7.63517901573201
-6.48832827535062
-6.67877369530738
-7.42537133124202
-6.71574922358555
-6.80116687794944
-6.52271553074790
-8.79738548453658
-6.48372778309039
-6.51438101541868
-6.58716933193912
-6.57401964235015
-6.60081804985657
-6.78099069897881
-5.57684526043998
-6.49677719274450
-7.38447622926272
-6.52714821621331
-6.49986795589495
-6.55157688390688
-8.10435499579236
-6.47391340459196
-7.26052238161136
-7.36631188718180
-6.49371684022214
-7.16820842317488
-7.36631188718180
-6.78957858417562
-7.21286562265179
-6.51048115988408
-6.61485504947386
-6.62215590631866
-6.47727360026911
-7.71167435322994
-7.14690965819969
-6.49669846477637
-7.77586995027179
-6.62215590631866
-6.49669846477637
-6.49092577287172
-6.29178379117719
-6.50676127112329
-7.12625258440585
-6.47394533042918
-7.86376354088661
-6.83765175675457
-6.11211797353402
-6.86349432189479
-6.48832827535062
-7.59616418296086
-7.48932712755229
-6.49986795589495
-7.06783723171661
-7.71167435322994
-6.96727740822898
-9.40918939511540
-6.49986795589495
-8.26049997644823
-6.74589268463777
-6.49371684022214
-6.82824926184676
-7.43341687368433
-6.60774314558900
-5.41291581219450
-7.36631188718180
-7.01422123100534
-6.55743146925884
-8.93861700753284
-8.07506683152706
-9.76054729420566
-6.94921680227707
-6.26586061000499
-8.25479437580129
-6.50134607398568
-6.39710015990282
-5.70777824013154
-6.56223712615876
-8.66051328158979
-6.64521651208888
-7.91795477584016
-8.26049997644823
-8.36629120750777
-8.48340455545655
-7.12625258440585
-6.24005870174710
-6.83620968222929
-6.49986795589495
-6.50322292556314
-7.65074576394988
-7.19018184927514
-6.56309355348993
-6.47994679749844
-9.71398134573550
-6.98085385741408
-7.71926301153028
-6.81303642677908
-6.45102031370433
-9.14755937952449
-5.50106366547605
-7.12359701000698
-6.64933624165730
-8.26049997644823
-6.21435714934767
-7.55894313535598
-6.88790974674413
-7.21286562265179
-6.69681795044782
-7.81280204915603
-6.75642761362297
-5.41291581219450
-6.62215590631866
-6.52714821621331
-6.99731269599699
-6.57494932817921
-6.48372778309039
-7.99266890284667
-6.58114494555376
-8.54115211906364
-6.98085385741408
-6.11211797353402
-7.84374931847525
-6.77174744709900
-6.16316916459000
-6.75642761362297
-7.38447622926272
-7.16820842317488
-6.98085385741408
-7.12625258440585
-4.29928459668190
-6.31784887469584
-6.55743146925884
-6.53654113588113
-7.21286562265179
-6.60774314558900
-7.04946294767347
-6.11211797353402
-9.71398134573550
-9.15028210854217
-7.59616418296086
-6.52714821621331
-8.03771633439907
-5.54013833683991
-6.57401964235015
-7.71926301153028
-6.61485504947386
-9.71398134573550
-6.80367773137996
-6.94921680227707
-7.31153105917506
-5.73777043407736
-7.01422123100534
-6.80367773137996
-9.40918939511540
-7.39527113240153
-6.55157688390688
-5.85110397023050
-7.63517901573201
-8.43543196506652
-6.47391340459196
-7.04946294767347
-6.73560507302543
-6.98085385741408
-7.26052238161136
-7.31153105917506
-6.54663544455099
-7.48932712755229
-6.54199206480532
-5.93148757410637
-5.95772497660470
-5.23056042990106
-6.47994679749844
-8.79738548453658
-6.48596998698266
-6.06100980247117
-7.21286562265179
-6.24005870174710
-7.59273336222518
-6.50600659370672
-8.95756063144996
-7.24776669660114
-8.03771633439907
-7.63517901573201
-7.12625258440585
-5.57684526043998
-8.54115211906364
-5.54013833683991
-6.03536789470787
-7.45669336299576
-6.51048115988408
-5.73777043407736
-6.61831738677660
-6.06100980247117
-8.43543196506652
-7.59273336222518
-5.73777043407736
-6.93400698556740
-6.53395477017452
-7.52337292901368
-6.98085385741408
-8.17641447023427
-7.08674366088373
-6.47836929259640
-8.25479437580129
-7.03159803093726
-6.08658389843117
-6.47498998819879
-6.74038182151247
-6.47391340459196
-7.01422123100534
-6.81303642677908
-7.28558324526968
-7.84374931847525
-7.91581289444048
-7.65074576394988
-9.71398134573550
-6.51850191525671
-6.96482732671319
-6.48088437875268
-8.93861700753284
-5.30215390131991
-6.08658389843117
-6.75642761362297
-5.98375909217350
-7.16376901764238
-8.10435499579236
-6.47498998819879
-6.50645924541804
-6.48596998698266
-7.26052238161136
-7.71926301153028
-8.10435499579236
-7.55894313535598
-7.52337292901368
-6.48912146356274
-8.76437367618929
-6.61990210128695
-6.47394533042918
-6.76721591231776
-6.47702359908364
-7.23629844597250
-6.86938291608016
-8.25479437580129
-6.64933624165730
-8.76437367618929
-6.50645924541804
-6.91918350540443
-6.88790974674413
-5.57684526043998
-6.03536789470787
-7.55894313535598
-6.52554044808371
-7.71926301153028
-6.49986795589495
-7.99266890284667
-8.34063849996504
-7.20512759746573
-5.87822762880381
-7.23629844597250
-9.15028210854217
-8.66051328158979
-7.48932712755229
-8.10435499579236
-7.31153105917506
-7.12359701000698
-8.36629120750777
-7.71926301153028
-6.59407780394963
-5.70777824013154
-10.1981153791465
-6.82824926184676
-5.50106366547605
-5.95772497660470
-5.54013833683991
-8.61471988172176
-6.06100980247117
-6.47394533042918
-7.36631188718180
-9.40918939511540
-6.78957858417562
-7.67615007697852
-6.45102031370433
-6.51845950538815
-7.36631188718180
-6.83765175675457
-7.42537133124202
-7.21286562265179
-7.91795477584016
-6.11211797353402
-8.48340455545655
-11.5346992954107
-6.80367773137996
-6.80367773137996
-6.47394533042918
-6.70954617349847
-8.66051328158979
-8.54115211906364
-7.39527113240153
-6.29178379117719
-7.52337292901368
-6.55743146925884
-6.64933624165730
-6.42393773664792
-6.53175690187658
-6.49669846477637
-7.08674366088373
-6.61831738677660
-6.55194560307744
-6.24005870174710
-6.59087784104695
-5.64490825517427
-6.56309355348993
-8.26049997644823
-7.81280204915603
-6.47994679749844
-8.54115211906364
-6.74038182151247
-6.47435100965584
-8.25479437580129
-7.16376901764238
-7.91795477584016
-6.51048115988408
-8.03771633439907
-6.98085385741408
-6.58716933193912
-9.71398134573550
-7.81280204915603
-7.21286562265179
-6.60774314558900
-6.70617046426376
-8.10435499579236
-7.24776669660114
-5.90500430620347
-7.91795477584016
-6.51850191525671
-6.86349432189479
-6.51845950538815
-6.52554044808371
-7.20512759746573
-7.00939141447121
-6.64933624165730
-6.39710015990282
-6.74589268463777
-6.48088437875268
-5.87822762880381
-6.49371684022214
-6.29178379117719
-5.98375909217350
-7.39527113240153
-7.10620668436723
-7.36631188718180
-8.26049997644823
-7.28558324526968
-7.39527113240153
-6.47394533042918
-7.65074576394988
-6.65329848461923
-6.48088437875268
-8.17641447023427
-6.94921680227707
-6.58716933193912
-6.55157688390688
-5.23056042990106
-6.49677719274450
-6.62964805064299
-6.96727740822898
-6.47391340459196
-6.47430742456092
-7.04946294767347
-7.45669336299576
-6.49092577287172
-6.59087784104695
-7.28756094442076
-7.65074576394988
-6.47702359908364
-6.47394533042918
-7.71926301153028
-6.74038182151247
-8.03771633439907
-6.58752063339631
-8.76437367618929
-6.70973808897317
-8.03771633439907
-6.53175690187658
-8.79738548453658
-7.55894313535598
-5.30215390131991
-7.52337292901368
-6.58752063339631
-6.45102031370433
-6.47994679749844
-7.39527113240153
-8.34063849996504
-8.95756063144996
-5.50106366547605
-6.98085385741408
-7.91795477584016
-6.74589268463777
-7.12625258440585
-7.21286562265179
-6.48592770397524
-5.70777824013154
-6.47498998819879
-6.48592770397524
-6.74038182151247
-6.53654113588113
-6.74038182151247
-6.51216096677178
-8.03771633439907
-6.66158306638142
-6.51048115988408
-6.47837528459936
-5.54013833683991
-6.51048115988408
-6.74225542309672
-7.36631188718180
-8.93861700753284
-8.03771633439907
-7.97577816050995
-8.54115211906364
-6.31784887469584
-6.49986795589495
-7.55894313535598
-6.45102031370433
-7.67615007697852
-7.04946294767347
-6.49271374637528
-7.71926301153028
-8.66051328158979
-7.16820842317488
-5.45897092488055
-7.55894313535598
-6.78099069897881
-8.54115211906364
-6.83765175675457
-6.60185390128213
-6.11211797353402
-6.49669846477637
-9.40918939511540
-6.47498998819879
-9.71398134573550
-6.51048115988408
-6.65329848461923
-5.41291581219450
-6.89064230215964
-6.80367773137996
-6.56220876668159
-7.04946294767347
-6.49986795589495
-7.71926301153028
-6.48372778309039
-6.62215590631866
-6.64933624165730
-8.54115211906364
-6.63733401052659
-10.1981153791465
-7.55894313535598
-6.50322292556314
-6.60185390128213
-6.49371684022214
-6.62215590631866
-7.01422123100534
-7.01422123100534
-7.71926301153028
-6.51845950538815
-6.47430742456092
-6.61831738677660
-6.98085385741408
-6.49669846477637
-8.54115211906364
-6.48912146356274
-6.54663544455099
-7.71926301153028
-7.81280204915603
-6.47994679749844
-7.45669336299576
-6.98085385741408
-6.49986795589495
-6.51438101541868
-6.47391340459196
-6.86349432189479
-7.45669336299576
-6.49371684022214
-6.51216096677178
-8.54115211906364
-6.49092577287172
-6.50676127112329
-5.76699406916178
-6.68195759775284
-6.49986795589495
-6.49669846477637
-5.73777043407736
-6.70973808897317
-6.72555905592969
-6.52554044808371
-7.08452679336942
-8.03771633439907
-6.49371684022214
-7.26052238161136
-6.48832827535062
-7.42537133124202
-6.53654113588113
-6.48372778309039
-7.45669336299576
-7.36631188718180
-6.47994679749844
-7.16376901764238
-5.50106366547605
-7.01422123100534
-6.49677719274450
-7.08284060044987
-6.60774314558900
-6.82824926184676
-6.47500449645082
-8.17641447023427
-6.49371684022214
-6.50676127112329
-6.48372778309039
-6.08658389843117
-6.48832827535062
-6.47498998819879
-7.16820842317488
-6.47500449645082
-7.91795477584016
-6.81303642677908
-7.12625258440585
-6.65329848461923
-8.17641447023427
-6.58114494555376
-6.67007361112081
-7.81280204915603
-8.07506683152706
-6.76721591231776
-6.68768712615310
-10.1981153791465
-6.81303642677908
-7.52337292901368
-6.47890459220240
-6.52714821621331
-6.24005870174710
-6.83765175675457
-8.95756063144996
-7.29179086058837
-6.52714821621331
-7.53733899865980
-6.56893254860019
-7.36631188718180
-6.50600659370672
-6.63733401052659
-6.86349432189479
-7.76473129050305
-5.64490825517427
-6.47435100965584
-6.89064230215964
-7.65074576394988
-6.47589778939272
-7.08674366088373
-11.5346992954107
-8.16394499681546
-6.47435100965584
-7.26052238161136
-6.50676127112329
-6.91918350540443
-5.23056042990106
-6.72555905592969
-6.49371684022214
-7.33842057600371
-6.48372778309039
-6.48596998698266
-6.60774314558900
-6.51048115988408
-5.30215390131991
-6.47394533042918
-8.16394499681546
-7.04946294767347
-6.50600659370672
-11.1882641448665
-6.66158306638142
-5.98375909217350
-7.55894313535598
-6.24005870174710
-7.21286562265179
-8.43543196506652
-7.63517901573201
-6.55194560307744
-7.12625258440585
-6.47994679749844
-6.58114494555376
-8.26049997644823
-6.61485504947386
-8.79738548453658
-6.67007361112081
-8.16394499681546
-8.93861700753284
-6.50600659370672
-7.12359701000698
-6.64933624165730
-6.98085385741408
-6.50600659370672
-6.82519523164983
-6.98085385741408
-6.86349432189479
-6.48323232184588
-6.48912146356274
-7.63517901573201
-6.54663544455099
-6.81303642677908
-6.59407780394963
-7.48932712755229
-6.60774314558900
-6.98085385741408
-7.59616418296086
-6.54663544455099
-6.50676127112329
-6.54150066807190
-7.12625258440585
-7.31153105917506
-7.53733899865980
-6.49986795589495
-9.40918939511540
-6.63733401052659
-5.45897092488055
-7.71926301153028
-6.39710015990282
-7.12625258440585
-7.97577816050995
-6.63733401052659
-7.12625258440585
-6.48832827535062
-6.58114494555376
-7.91795477584016
-7.26052238161136
-7.16820842317488
-6.48592770397524
-6.57494932817921
-7.08452679336942
-8.17641447023427
-8.79738548453658
-6.29178379117719
-6.74589268463777
-8.34063849996504
-7.77586995027179
-6.50322292556314
-8.43543196506652
-6.61831738677660
-6.48912146356274
-6.65329848461923
-7.12625258440585
-7.21286562265179
-7.31153105917506
-6.78957858417562
-6.47727360026911
-6.34407633051375
-6.68768712615310
-6.47498998819879
-6.68768712615310
-6.48372778309039
-6.55743146925884
-6.59407780394963
-7.42537133124202
-7.45669336299576
-6.24005870174710
-7.20512759746573
-6.31784887469584
-6.51048115988408
-7.39527113240153
-6.58114494555376
-5.64490825517427
-6.11211797353402
-8.43543196506652
-6.71574922358555
-6.50134607398568
-6.47500449645082
-6.49092577287172
-7.53733899865980
-7.31153105917506
-7.06783723171661
-7.67615007697852
-5.13671905790919
-6.50322292556314
-6.85041495927531
-6.96482732671319
-6.83620968222929
-6.71574922358555
-6.49669846477637
-6.47391340459196
-6.81303642677908
-7.01422123100534
-7.21286562265179
-7.42537133124202
-7.59616418296086
-6.51048115988408
-6.55743146925884
-7.10620668436723
-6.48372778309039
-5.54013833683991
-6.47500449645082
-6.67007361112081
-6.78957858417562
-7.59616418296086
-7.20512759746573
-5.73777043407736
-6.48173263237409
-5.23056042990106
-5.85110397023050
-6.58752063339631
-7.99266890284667
-6.89064230215964
-6.47702359908364
-6.59087784104695
-8.54115211906364
-8.07506683152706
-6.63733401052659
-6.59407780394963
-6.47394533042918
-6.47500449645082
-6.50645924541804
-6.77826398037544
-7.42537133124202
-6.76721591231776
-6.48173263237409
-6.91918350540443
-8.07506683152706
-5.13671905790919
-6.64521651208888
-8.76437367618929
-6.59407780394963
-7.59273336222518
-6.18873461005481
-7.04946294767347
-6.62215590631866
-6.78099069897881
-6.81303642677908
-6.98085385741408
-7.12359701000698
-7.91795477584016
-7.01422123100534
-7.84374931847525
-11.1882641448665
-6.60774314558900
-6.48596998698266
-7.16820842317488
-7.39527113240153
-6.61485504947386
-9.15028210854217
-6.56893254860019
-6.65329848461923
-7.59616418296086
-6.06100980247117
-7.81280204915603
-5.85110397023050
-6.63733401052659
-8.54115211906364
-6.53175690187658
-11.1882641448665
-5.93148757410637
-8.54115211906364
-7.48932712755229
-8.34063849996504
-6.52714821621331
-6.49986795589495
-6.90473284945888
-7.16376901764238
-6.56223712615876
-6.62215590631866
-9.14755937952449
-6.37048658974342
-10.3002952243735
-5.54013833683991
-7.52337292901368
-7.29179086058837
-7.10620668436723
-6.61485504947386
-6.48372778309039
-6.86349432189479
-6.80116687794944
-6.67007361112081
-8.34063849996504
-6.51438101541868
-8.61471988172176
-7.03159803093726
-7.04946294767347
-6.71574922358555
-6.64521651208888
-9.76054729420566
-7.26052238161136
-7.36631188718180
-7.36631188718180
-6.63733401052659
-8.34063849996504
-8.26049997644823
-10.1981153791465
-5.45897092488055
-7.42537133124202
-7.01422123100534
-6.06100980247117
-8.93861700753284
-6.47394533042918
-6.75642761362297
-6.66158306638142
-7.31153105917506
-5.87822762880381
-6.52271553074790
-6.56223712615876
-7.03159803093726
-9.15028210854217
-7.63517901573201
-5.57684526043998
-8.16394499681546
-7.01422123100534
-6.49271374637528
-6.53654113588113
-11.1882641448665
-6.60774314558900
-7.53733899865980
-7.21286562265179
-8.03771633439907
-7.59616418296086
-6.49092577287172
-7.26052238161136
-7.31153105917506
-6.66158306638142
-6.68768712615310
-6.82824926184676
-6.54663544455099
-6.51048115988408
-7.04946294767347
-7.04648155068777
-7.26052238161136
-7.12625258440585
-6.90473284945888
-8.93861700753284
-5.45897092488055
-7.33842057600371
-8.79738548453658
-7.38447622926272
-6.49092577287172
-6.48596998698266
-6.65329848461923
-6.83765175675457
-5.98375909217350
-6.70617046426376
-9.15028210854217
-5.54013833683991
-6.93782669495526
-6.13763815019876
-8.93861700753284
-6.80116687794944
-8.43543196506652
-6.47727360026911
-6.58114494555376
-7.03159803093726
-6.78957858417562
-6.48592770397524
-7.63517901573201
-6.62215590631866
-6.74038182151247
-7.63517901573201
-7.08674366088373
-6.78957858417562
-6.49669846477637
-6.55743146925884
-7.48932712755229
-6.63733401052659
-8.36629120750777
-8.10435499579236
-5.54013833683991
-6.83765175675457
-7.33842057600371
-7.59616418296086
-7.04946294767347
-7.63517901573201
-6.50600659370672
-6.73560507302543
-6.53175690187658
-6.50322292556314
-5.64490825517427
-6.48088437875268
-8.16394499681546
-5.93148757410637
-7.23629844597250
-5.57684526043998
-7.21286562265179
-5.79556286659285
-8.43543196506652
-7.23629844597250
-6.48173263237409
-7.01422123100534
-6.68768712615310
-7.55894313535598
-8.61471988172176
-7.12625258440585
-7.55894313535598
-8.43543196506652
-8.54115211906364
-8.03771633439907
-8.43543196506652
-6.48592770397524
-7.91795477584016
-6.48912146356274
-6.47435100965584
-7.16376901764238
-6.47394533042918
-6.50134607398568
-6.24005870174710
-6.48173263237409
-6.80367773137996
-6.68768712615310
-7.39527113240153
-5.30215390131991
-8.26049997644823
-7.33731695228890
-7.97577816050995
-7.53733899865980
-7.63517901573201
-6.53654113588113
-5.70777824013154
-6.37048658974342
-7.14690965819969
-7.04946294767347
-6.56893254860019
-7.08674366088373
-8.54115211906364
-6.80367773137996
-6.57401964235015
-7.91795477584016
-7.31153105917506
-6.55743146925884
-5.23056042990106
-6.67877369530738
-7.06783723171661
-7.21286562265179
-6.90473284945888
-7.16376901764238
-7.04946294767347
-6.53654113588113
-6.49371684022214
-7.16820842317488
-6.54199206480532
-6.47727360026911
-7.55894313535598
-7.91795477584016
-6.48323232184588
-8.79738548453658
-6.47837528459936
-6.47890459220240
-7.63517901573201
-6.65329848461923
-6.50322292556314
-6.98085385741408
-7.71926301153028
-6.49371684022214
-6.47394533042918
-6.67920789797757
-5.85110397023050
-7.08674366088373
-6.53395477017452
-6.50600659370672
-6.03536789470787
-5.98375909217350
-5.93148757410637
-7.59616418296086
-6.86938291608016
-9.15028210854217
-9.40918939511540
-6.60774314558900
-7.48932712755229
-7.12359701000698
-6.67877369530738
-8.76437367618929
-7.63517901573201
-7.97577816050995
-8.17641447023427
-6.64933624165730
-6.76721591231776
-6.64521651208888
-6.52271553074790
-6.47597397409017
-6.26586061000499
-8.17641447023427
-6.48173263237409
-5.87822762880381
-6.49092577287172
-8.03771633439907
-6.47702359908364
-6.48912146356274
-6.91918350540443
-6.48323232184588
-7.26052238161136
-8.34063849996504
-7.31153105917506
-6.60185390128213
-10.1981153791465
-5.85110397023050
-7.08674366088373
-6.37048658974342
-6.97319260511279
-7.42537133124202
-7.20512759746573
-7.71167435322994
-6.37048658974342
-7.97577816050995
-5.98375909217350
-6.90323997633566
-6.49986795589495
-5.30215390131991
-6.50676127112329
-8.79738548453658
-6.34407633051375
-6.56309355348993
-6.61990210128695
-6.58716933193912
-6.81303642677908
-7.67615007697852
-7.99266890284667
-6.86938291608016
-7.42537133124202
-7.91795477584016
-7.12625258440585
-6.83765175675457
-7.06783723171661
-6.47500449645082
-6.47727360026911
-7.86376354088661
-6.72555905592969
-6.68195759775284
-6.50676127112329
-6.42393773664792
-6.94921680227707
-6.47498998819879
-6.59407780394963
-6.57401964235015
-9.15028210854217
-7.33731695228890
-6.50676127112329
-6.94921680227707
-6.73560507302543
-7.21286562265179
-7.55894313535598
-6.47500449645082
-6.55743146925884
-8.17641447023427
-6.47394533042918
-6.56893254860019
-6.51850191525671
-7.52337292901368
-7.71926301153028
-7.01422123100534
-6.47702359908364
-6.50676127112329
-6.49371684022214
-6.93400698556740
-6.82824926184676
-6.74038182151247
-6.62215590631866
-6.47727360026911
-6.86349432189479
-7.31153105917506
-9.39168361225708
-6.47589778939272
-6.49271374637528
-5.70777824013154
-7.42537133124202
-6.78957858417562
-6.50322292556314
-7.21286562265179
-7.31153105917506
-6.94921680227707
-6.47702359908364
-6.83765175675457
-7.20512759746573
-6.47837528459936
-7.38447622926272
-7.04946294767347
-6.47702359908364
-6.94921680227707
-7.42537133124202
-6.48596998698266
-5.79556286659285
-7.71926301153028
-7.48932712755229
-6.49669846477637
-7.31153105917506
-6.54663544455099
-8.43543196506652
-6.55194560307744
-6.58114494555376
-6.68195759775284
-6.63686866886915
-6.78957858417562
-6.51048115988408
-6.48173263237409
-6.83765175675457
-6.37048658974342
-6.50676127112329
-4.29928459668190
-6.71574922358555
-6.48832827535062
-6.48592770397524
-7.55894313535598
-6.83765175675457
-6.54199206480532
-6.52714821621331
-7.31153105917506
-6.50322292556314
-6.97319260511279
-6.47394533042918
-7.03159803093726
-6.63733401052659
-7.24776669660114
-6.50600659370672
-5.98375909217350
-8.17641447023427
-6.47727360026911
-6.69681795044782
-6.91918350540443
-6.50645924541804
-7.84374931847525
-8.07506683152706
-6.61485504947386
-6.67007361112081
-6.82824926184676
-8.54115211906364
-6.65329848461923
-7.76473129050305
-6.49669846477637
-6.48832827535062
-8.34063849996504
-6.82824926184676
-5.98375909217350
-7.48932712755229
-6.97319260511279
-6.47836929259640
-7.91795477584016
-7.63517901573201
-5.61165235470291
-6.70973808897317
-8.34063849996504
-7.08674366088373
-6.47435100965584
-6.89064230215964
-6.34407633051375
-6.50676127112329
-6.80367773137996
-7.16820842317488
-5.90500430620347
-7.33842057600371
-7.81280204915603
-6.80367773137996
-6.11211797353402
-6.56223712615876
-6.78957858417562
-8.03771633439907
-7.12625258440585
-8.54115211906364
-6.31784887469584
-7.10620668436723
-6.48832827535062
-7.01422123100534
-7.04946294767347
-7.14690965819969
-7.08674366088373
-6.97319260511279
-6.98085385741408
-6.96482732671319
-7.06783723171661
-6.47500449645082
-7.59616418296086
-6.47994679749844
-6.74225542309672
-6.75642761362297
-8.54115211906364
-6.78957858417562
-6.51438101541868
-6.50676127112329
-6.50322292556314
-6.47994679749844
-6.29178379117719
-7.38447622926272
-6.98085385741408
-7.01422123100534
-6.51048115988408
-6.49986795589495
-6.74589268463777
-11.5346992954107
-6.48912146356274
-6.68768712615310
-9.15028210854217
-6.83765175675457
-6.96482732671319
-6.62215590631866
-6.48088437875268
-6.64521651208888
-6.54199206480532
-6.52714821621331
-6.53334419174590
-6.52271553074790
-6.49371684022214
-6.63733401052659
-6.58752063339631
-6.37048658974342
-6.72555905592969
-6.47727360026911
-6.89064230215964
-6.50134607398568
-7.39527113240153
-6.85041495927531
-6.50676127112329
-6.65329848461923
-8.25479437580129
-6.48912146356274
-7.14690965819969
-6.51438101541868
-6.74589268463777
-7.55894313535598
-6.49669846477637
-6.83765175675457
-6.78099069897881
-6.03536789470787
-6.61831738677660
-6.89064230215964
-6.50134607398568
-6.51845950538815
-8.16394499681546
-7.21286562265179
-6.52714821621331
-6.83765175675457
-6.82824926184676
-7.16376901764238
-7.14690965819969
-7.36631188718180
-6.47394533042918
-7.71926301153028
-6.47394533042918
-6.47394533042918
-8.66051328158979
-7.42537133124202
-6.34407633051375
-6.89064230215964
-7.10620668436723
-6.47994679749844
-7.01422123100534
-7.38447622926272
-6.67877369530738
-6.49371684022214
-6.54199206480532
-6.54663544455099
-6.53654113588113
-6.53175690187658
-6.50322292556314
-6.55157688390688
-6.11211797353402
-7.42537133124202
-6.50322292556314
-6.54199206480532
-7.16376901764238
-6.47994679749844
-6.58114494555376
-6.83765175675457
-7.76473129050305
-7.26052238161136
-7.06783723171661
-6.70973808897317
-8.79738548453658
-6.65790646194281
-6.96482732671319
-6.47994679749844
-6.89064230215964
-7.91795477584016
-6.63733401052659
-6.70973808897317
-7.36631188718180
-7.01422123100534
-7.26052238161136
-6.48372778309039
-6.65329848461923
-6.47394533042918
-6.86349432189479
-11.1882641448665
-6.42393773664792
-7.33842057600371
-6.97319260511279
-7.06783723171661
-9.39168361225708
-6.53654113588113
-6.49371684022214
-6.31784887469584
-6.47498998819879
-6.76721591231776
-6.76721591231776
-10.1981153791465
-6.51850191525671
-6.47837528459936
-6.54663544455099
-6.50322292556314
-7.48932712755229
-6.64521651208888
-7.36631188718180
-6.49371684022214
-6.72555905592969
-6.60185390128213
-6.49371684022214
-6.47837528459936
-6.50322292556314
-6.47435100965584
-6.82824926184676
-6.62215590631866
-6.51850191525671
-6.49092577287172
-6.58114494555376
-6.62215590631866
-7.26052238161136
-6.56893254860019
-7.08674366088373
-6.56893254860019
-6.55743146925884
-7.81280204915603
-6.37048658974342
-6.85041495927531
-8.48340455545655
-6.48372778309039
-6.47589778939272
-6.57494932817921
-6.71574922358555
-6.51048115988408
-7.91581289444048
-6.51845950538815
-6.47589778939272
-6.56893254860019
-6.47500449645082
-5.98375909217350
-6.74225542309672
-6.70617046426376
-6.68768712615310
-7.59616418296086
-6.67007361112081
-6.68768712615310
-7.55894313535598
-6.99731269599699
-6.47702359908364
-6.53654113588113
-6.72555905592969
-6.55157688390688
-6.47435100965584
-6.82824926184676
-6.86349432189479
-6.48912146356274
-7.33842057600371
-6.47498998819879
-7.04648155068777
-7.08452679336942
-6.74225542309672
-6.51048115988408
-8.10435499579236
-6.90473284945888
-6.47727360026911
-7.16820842317488
-7.91795477584016
-6.47702359908364
-6.47994679749844
-6.60774314558900
-6.76721591231776
-6.74225542309672
-6.47994679749844
-6.48372778309039
-6.88790974674413
-6.58114494555376
-6.48372778309039
-6.51216096677178
-6.51438101541868
-7.08674366088373
-6.74225542309672
-6.49677719274450
-7.48932712755229
-6.60774314558900
-6.48832827535062
-6.49371684022214
-6.72555905592969
-6.51850191525671
-6.65329848461923
-7.23629844597250
-6.47379624453238
-6.91918350540443
-6.74589268463777
-6.51048115988408
-6.48173263237409
-7.42537133124202
-7.63517901573201
-7.33842057600371
-7.26052238161136
-7.08674366088373
-6.55743146925884
-6.54199206480532
-6.47702359908364
-6.62215590631866
-5.85110397023050
-6.47391340459196
-6.47597397409017
-6.47435100965584
-6.52714821621331
-5.67688025343800
-6.51048115988408
-9.40918939511540
-6.51845950538815
-6.68195759775284
-6.51845950538815
-7.31153105917506
-7.52337292901368
-6.49986795589495
-6.55194560307744
-6.13763815019876
-6.81303642677908
-6.76721591231776
-8.26049997644823
-9.71398134573550
-6.52714821621331
-9.76054729420566
-7.01422123100534
-6.63733401052659
-5.30215390131991
-6.96482732671319
-7.08674366088373
-6.65790646194281
-6.56893254860019
-6.49986795589495
-6.93400698556740
-7.42537133124202
-6.80116687794944
-6.49986795589495
-7.48932712755229
-7.97577816050995
-6.94921680227707
-6.53654113588113
-7.08674366088373
-6.77826398037544
-7.84374931847525
-7.97577816050995
-7.99266890284667
-6.47500449645082
-6.86349432189479
-6.55743146925884
-8.79738548453658
-5.70777824013154
-6.74225542309672
-7.26052238161136
-6.24005870174710
-9.71398134573550
-6.82824926184676
-8.25479437580129
-10.1981153791465
-6.78957858417562
-9.71398134573550
-6.47837528459936
-7.12625258440585
-6.72555905592969
-5.30215390131991
-6.94921680227707
-8.61471988172176
-6.48596998698266
-7.48932712755229
-6.49986795589495
-7.86376354088661
-6.47379624453238
-6.52271553074790
-6.47994679749844
-7.48932712755229
-11.1882641448665
-6.60774314558900
-6.74225542309672
-6.72555905592969
-5.36144688025976
-6.89064230215964
-5.70777824013154
-6.83765175675457
-6.47500449645082
-6.68768712615310
-6.56893254860019
-8.26049997644823
-6.82824926184676
-6.82824926184676
-7.16820842317488
-7.00939141447121
-6.51048115988408
-5.57684526043998
-8.16394499681546
-6.78099069897881
-6.54663544455099
-6.53654113588113
-7.42537133124202
-6.47379624453238
-6.74225542309672
-6.78099069897881
-6.82824926184676
-7.16376901764238
-6.54199206480532
-6.76721591231776
-7.23629844597250
-6.74589268463777
-6.47890459220240
-6.88790974674413
-7.31153105917506
-6.50134607398568
-7.10620668436723
-6.56309355348993
-5.85110397023050
-6.49677719274450
-6.53654113588113
-7.23629844597250
-5.70777824013154
-6.89064230215964
-7.48932712755229
-6.50645924541804
-6.47391340459196
-6.51845950538815
-10.3002952243735
-6.50322292556314
-6.94921680227707
-6.48596998698266
-7.26052238161136
-6.97319260511279
-6.67007361112081
-8.10435499579236
-6.49669846477637
-7.71926301153028
-7.08674366088373
-6.50322292556314
-8.79738548453658
-6.88790974674413
-7.45669336299576
-7.08674366088373
-6.47890459220240
-6.50322292556314
-7.48932712755229
-7.14690965819969
-6.78957858417562
-7.16820842317488
-6.54663544455099
-6.47500449645082
-6.47702359908364
-6.86349432189479
-6.24005870174710
-6.60774314558900
-6.90473284945888
-6.34407633051375
-6.86938291608016
-6.74589268463777
-7.48932712755229
-6.60774314558900
-6.82824926184676
-6.47500449645082
-10.1981153791465
-7.77586995027179
-7.91581289444048
-8.95756063144996
-6.93400698556740
-6.48596998698266
-6.18873461005481
-8.34063849996504
-7.19018184927514
-7.00939141447121
-6.49271374637528
-6.53334419174590
-6.47702359908364
-8.43543196506652
-6.65790646194281
-6.83765175675457
-6.50600659370672
-6.48596998698266
-5.87822762880381
-6.64521651208888
-7.31153105917506
-6.47379624453238
-5.93148757410637
-7.16376901764238
-6.52714821621331
-6.97319260511279
-7.91795477584016
-6.86349432189479
-6.86349432189479
-8.66051328158979
-6.47394533042918
-9.76054729420566
-7.10620668436723
-6.98085385741408
-6.70973808897317
-6.97319260511279
-6.67007361112081
-6.70973808897317
-6.73560507302543
-6.61485504947386
-6.72555905592969
-6.48596998698266
-8.34063849996504
-6.47498998819879
-8.25479437580129
-6.57401964235015
-6.51845950538815
-11.5346992954107
-6.37048658974342
-8.16394499681546
-7.29179086058837
-6.47391340459196
-6.93400698556740
-6.51048115988408
-6.99731269599699
-8.03771633439907
-8.54115211906364
-6.49986795589495
-6.99731269599699
-6.47837528459936
-6.70617046426376
-7.10620668436723
-9.76054729420566
-5.90500430620347
-6.11211797353402
-5.70777824013154
-6.06100980247117
-5.54013833683991
-6.86349432189479
-6.90323997633566
-6.82519523164983
-8.95756063144996
-11.1882641448665
-8.54115211906364
-6.48173263237409
-8.79738548453658
-8.76437367618929
-6.24005870174710
-6.70973808897317
-7.67615007697852
-6.57494932817921
-8.17641447023427
-6.86349432189479
-6.47379624453238
-6.52714821621331
-7.12625258440585
-6.65790646194281
-10.3002952243735
-7.24776669660114
-7.31153105917506
-6.49986795589495
-6.73560507302543
-6.49986795589495
-6.60081804985657
-6.54150066807190
-9.15028210854217
-7.36631188718180
-6.21435714934767
-7.84374931847525
-8.34063849996504
-7.16376901764238
-5.98375909217350
-11.1882641448665
-6.96727740822898
-6.53654113588113
-6.47702359908364
-5.70777824013154
-8.03771633439907
-6.98085385741408
-6.50676127112329
-8.34063849996504
-6.86349432189479
-7.28558324526968
-7.04946294767347
-5.30215390131991
-7.42537133124202
-6.47727360026911
-8.26049997644823
-6.48832827535062
-5.90500430620347
-7.52337292901368
-6.70954617349847
-6.55743146925884
-6.96727740822898
-6.85041495927531
-6.47430742456092
-7.10620668436723
-6.49092577287172
-6.62215590631866
-8.79738548453658
-6.98085385741408
-5.70777824013154
-7.14690965819969
-5.70777824013154
-6.50600659370672
-5.41291581219450
-6.48088437875268
-7.55894313535598
-7.08674366088373
-5.67688025343800
-6.51216096677178
-6.48372778309039
-7.26052238161136
-6.50322292556314
-7.28558324526968
-6.48592770397524
-6.11211797353402
-8.26049997644823
-8.25479437580129
-6.00962838493089
-6.47597397409017
-6.50600659370672
-6.54663544455099
-6.24005870174710
-9.40918939511540
-6.53654113588113
-6.70617046426376
-6.94921680227707
-9.40918939511540
-7.52337292901368
-7.42537133124202
-5.70777824013154
-8.93861700753284
-6.61831738677660
-7.63517901573201
-8.54115211906364
-6.72555905592969
-6.47589778939272
-6.52714821621331
-5.98375909217350
-6.98085385741408
-7.04648155068777
-7.04946294767347
-6.47394533042918
-6.56223712615876
-6.86349432189479
-7.29179086058837
-7.42537133124202
-6.87689988832287
-6.52554044808371
-7.71167435322994
-6.48088437875268
-6.86938291608016
-6.64521651208888
-8.03771633439907
-6.58752063339631
-6.39710015990282
-6.67877369530738
-6.68768712615310
-9.14755937952449
-6.55157688390688
-6.69681795044782
-6.29178379117719
-9.14755937952449
-8.93861700753284
-7.36631188718180
-7.48932712755229
-7.81280204915603
-6.62215590631866
-6.55194560307744
-7.00939141447121
-6.50322292556314
-6.47391340459196
-6.72555905592969
-6.60774314558900
-6.49669846477637
-7.21286562265179
-5.41291581219450
-6.55157688390688
-7.16376901764238
-6.94921680227707
-7.42537133124202
-7.24776669660114
-6.74225542309672
-6.83765175675457
-6.49669846477637
-7.63517901573201
-7.91795477584016
-7.19018184927514
-6.47890459220240
-7.01422123100534
-6.47589778939272
-5.54013833683991
-6.72555905592969
-7.52337292901368
-6.31784887469584
-6.49371684022214
-7.38447622926272
-6.70617046426376
-5.23056042990106
-6.56893254860019
-7.26052238161136
-6.93400698556740
-6.48596998698266
-7.31153105917506
-9.15028210854217
-6.50600659370672
-7.39527113240153
-7.42537133124202
-8.54115211906364
-7.16820842317488
-6.52714821621331
-7.16820842317488
-6.66158306638142
-6.93400698556740
-7.23629844597250
-6.49669846477637
-7.67615007697852
-6.47890459220240
-7.31153105917506
-7.63517901573201
-6.48088437875268
-6.78957858417562
-6.56893254860019
-7.67615007697852
-6.57494932817921
-6.37048658974342
-6.50676127112329
-6.59407780394963
-6.62215590631866
-6.70617046426376
-7.91795477584016
-6.68768712615310
-6.77826398037544
-7.26052238161136
-5.13671905790919
-7.08452679336942
-6.82824926184676
-7.24776669660114
-7.65074576394988
-5.50106366547605
-7.71926301153028
-6.70954617349847
-6.47500449645082
-7.12625258440585
-6.48173263237409
-7.21286562265179
-6.52714821621331
-7.36631188718180
-7.21286562265179
-7.63517901573201
-6.31784887469584
-6.75642761362297
-6.99731269599699
-5.79556286659285
-6.47589778939272
-6.77826398037544
-7.12625258440585
-7.55894313535598
-7.71926301153028
-6.54663544455099
-7.71926301153028
-6.89064230215964
-6.66158306638142
-6.03536789470787
-5.70777824013154
-6.98085385741408
-5.64490825517427
-7.28558324526968
-9.76054729420566
-7.52337292901368
-6.83765175675457
-7.59616418296086
-6.48592770397524
-6.16316916459000
-7.39527113240153
-8.17641447023427
-7.08284060044987
-6.91918350540443
-10.1981153791465
-6.76721591231776
-7.53733899865980
-8.34063849996504
-6.52271553074790
-6.48832827535062
-6.97319260511279
-6.98085385741408
-8.16394499681546
-6.64933624165730
-6.98085385741408
-5.30215390131991
-6.86349432189479
-6.82519523164983
-6.47837528459936
-7.12625258440585
-6.80367773137996
-8.07506683152706
-6.51438101541868
-6.67007361112081
-9.76054729420566
-7.42537133124202
-7.81280204915603
-9.14755937952449
-6.90323997633566
-6.65329848461923
-7.01422123100534
-7.99266890284667
-6.47394533042918
-6.97319260511279
-7.86376354088661
-6.83620968222929
-6.60774314558900
-7.14690965819969
-7.36631188718180
-6.48592770397524
-6.59087784104695
-7.21286562265179
-6.86938291608016
-8.16394499681546
-6.70617046426376
-7.38447622926272
-5.61165235470291
-6.21435714934767
-7.55894313535598
-8.25479437580129
-6.51438101541868
-6.75642761362297
-8.48340455545655
-8.48340455545655
-6.72555905592969
-6.75642761362297
-8.36629120750777
-6.49092577287172
-8.48340455545655
-6.83765175675457
-7.53733899865980
-6.57494932817921
-7.08674366088373
-6.64521651208888
-6.83765175675457
-5.98375909217350
-6.49371684022214
-7.28558324526968
-7.63517901573201
-6.51438101541868
-6.24005870174710
-7.76473129050305
-7.48430709894179
-6.50600659370672
-7.10620668436723
-6.83620968222929
-7.38447622926272
-6.48088437875268
-7.52337292901368
-5.54013833683991
-7.23629844597250
-6.83765175675457
-8.48340455545655
-9.15028210854217
-8.25479437580129
-6.67920789797757
-6.94921680227707
-5.30215390131991
-8.03771633439907
-7.04946294767347
-6.93400698556740
-7.36631188718180
-6.48832827535062
-6.53334419174590
-6.77174744709900
-7.21286562265179
-6.60774314558900
-7.04946294767347
-7.36631188718180
-8.79738548453658
-6.64521651208888
-6.67007361112081
-7.71926301153028
-6.76721591231776
-6.72555905592969
-6.49677719274450
-7.04648155068777
-5.98375909217350
-6.54663544455099
-6.69681795044782
-6.83765175675457
-5.13671905790919
-6.89064230215964
-6.47391340459196
-6.53395477017452
-7.59616418296086
-8.10435499579236
-6.48173263237409
-6.60774314558900
-7.45669336299576
-6.63733401052659
-6.50322292556314
-6.61990210128695
-6.48372778309039
-6.62215590631866
-6.67877369530738
-6.51845950538815
-6.63733401052659
-8.36629120750777
-6.45102031370433
-7.36631188718180
-5.30215390131991
-6.67007361112081
-6.49371684022214
-6.81303642677908
-6.54199206480532
-7.55894313535598
-8.93861700753284
-6.66158306638142
-9.76054729420566
-7.31153105917506
-7.06783723171661
-7.63517901573201
-7.91795477584016
-6.26586061000499
-7.29179086058837
-11.5346992954107
-6.61485504947386
-6.68768712615310
-6.51438101541868
-7.55894313535598
-6.61990210128695
-8.07506683152706
-5.54013833683991
-7.91795477584016
-8.03771633439907
-6.50645924541804
-7.67615007697852
-6.11211797353402
-7.71926301153028
-6.97319260511279
-6.91918350540443
-6.86349432189479
-8.34063849996504
-7.21286562265179
-7.38447622926272
-6.86938291608016
-6.58752063339631
-6.83765175675457
-7.33731695228890
-5.76699406916178
-6.56893254860019
-7.38447622926272
-5.30215390131991
-6.91918350540443
-7.77586995027179
-8.03771633439907
-6.47500449645082
-6.58716933193912
-6.65790646194281
-7.59616418296086
-6.49669846477637
-6.90473284945888
-10.1981153791465
-6.47994679749844
-6.51216096677178
-6.47727360026911
-6.72555905592969
-6.66158306638142
-6.47994679749844
-6.47394533042918
-6.51850191525671
-6.48372778309039
-7.81280204915603
-6.48173263237409
-6.61831738677660
-6.53395477017452
-6.47394533042918
-7.14690965819969
-7.52337292901368
-7.55894313535598
-6.58716933193912
-6.49669846477637
-6.70973808897317
-6.91918350540443
-7.12625258440585
-6.47500449645082
-8.61471988172176
-6.63733401052659
-6.47430742456092
-6.47500449645082
-6.54150066807190
-6.62215590631866
-6.78957858417562
-6.97319260511279
-6.73560507302543
-6.51850191525671
-6.94921680227707
-6.91918350540443
-6.94921680227707
-6.53654113588113
-6.60774314558900
-6.53334419174590
-6.71574922358555
-6.49371684022214
-6.49669846477637
-6.49986795589495
-6.58716933193912
-6.47727360026911
-4.98927226743862
-6.47727360026911
-6.62215590631866
-9.71398134573550
-6.63686866886915
-6.63733401052659
-6.82824926184676
-6.53175690187658
-6.47994679749844
-6.58752063339631
-6.47500449645082
-7.01422123100534
-6.71574922358555
-6.48088437875268
-6.47391340459196
-5.54013833683991
-6.65329848461923
-6.90323997633566
-6.90473284945888
-6.39710015990282
-7.55894313535598
-6.47837528459936
-6.74225542309672
-8.66051328158979
-7.08674366088373
-7.06783723171661
-6.64933624165730
-6.60774314558900
-6.47727360026911
-6.47994679749844
-6.47500449645082
-8.17641447023427
-6.50645924541804
-8.48340455545655
-6.76721591231776
-6.53334419174590
-7.36631188718180
-6.60774314558900
-10.3002952243735
-6.87689988832287
-7.71926301153028
-6.71574922358555
-6.82824926184676
-6.50134607398568
-7.06783723171661
-6.48832827535062
-6.48596998698266
-6.54663544455099
-6.49092577287172
-6.53654113588113
-6.57494932817921
-7.16376901764238
-6.86349432189479
-7.91795477584016
-6.70617046426376
-6.70617046426376
-6.58752063339631
-6.47500449645082
-6.47500449645082
-6.48173263237409
-6.67007361112081
-6.71574922358555
-6.65329848461923
-6.94921680227707
-7.48932712755229
-6.53654113588113
-6.57401964235015
-6.74589268463777
-6.55743146925884
-6.52271553074790
-6.47379624453238
-6.51438101541868
-6.59407780394963
-6.49986795589495
-6.82824926184676
-6.70617046426376
-6.48832827535062
-6.67007361112081
-6.51048115988408
-6.49986795589495
-7.12625258440585
-6.50676127112329
-6.51845950538815
-6.60185390128213
-7.48932712755229
-6.73560507302543
-6.48372778309039
-6.86938291608016
-8.54115211906364
-7.36631188718180
-7.28558324526968
-7.45669336299576
-7.91581289444048
-6.48832827535062
-6.63686866886915
-6.68195759775284
-6.53654113588113
-6.51845950538815
-6.48592770397524
-6.58114494555376
-7.81280204915603
-6.70617046426376
-6.62215590631866
-6.47430742456092
-6.67007361112081
-7.16820842317488
-6.56893254860019
-6.50645924541804
-6.49271374637528
-8.16394499681546
-6.50676127112329
-6.62215590631866
-6.50322292556314
-6.49271374637528
-6.52714821621331
-6.64933624165730
-6.58716933193912
-6.68195759775284
-7.63517901573201
-6.51850191525671
-7.12625258440585
-6.56893254860019
-6.51048115988408
-6.74225542309672
-6.61485504947386
-6.47994679749844
-7.48932712755229
-6.85041495927531
-6.47498998819879
-6.47430742456092
-7.03159803093726
-6.54199206480532
-7.08674366088373
-7.52337292901368
-6.52271553074790
-6.48088437875268
-6.78957858417562
-6.82519523164983
-7.31153105917506
-6.49371684022214
-6.78957858417562
-7.08674366088373
-6.49986795589495
-6.74225542309672
-6.47391340459196
-6.56893254860019
-6.67007361112081
-7.42537133124202
-4.29928459668190
-7.59273336222518
-6.97319260511279
-5.70777824013154
-6.47994679749844
-8.43543196506652
-10.1981153791465
-6.24005870174710
-7.33842057600371
-6.47435100965584
-7.42537133124202
-7.08674366088373
-6.89064230215964
-6.48592770397524
-7.38447622926272
-6.58114494555376
-6.50600659370672
-6.51216096677178
-5.98375909217350
-6.98085385741408
-8.76437367618929
-10.1981153791465
-8.25479437580129
-6.61485504947386
-6.48832827535062
-7.26052238161136
-6.74589268463777
-7.45669336299576
-6.51048115988408
-7.48932712755229
-6.49371684022214
-7.86376354088661
-6.89064230215964
-6.94921680227707
-11.1882641448665
-7.55894313535598
-7.81280204915603
-7.81280204915603
-6.76721591231776
-6.73560507302543
-6.50676127112329
-6.53175690187658
-6.93400698556740
-6.55194560307744
-11.5346992954107
-7.12625258440585
-7.04648155068777
-6.51048115988408
-7.12625258440585
-6.56220876668159
-6.47430742456092
-6.63733401052659
-6.51048115988408
-6.72555905592969
-6.48592770397524
-6.70617046426376
-6.47836929259640
-7.03159803093726
-6.51438101541868
-7.67615007697852
-6.50676127112329
-7.16820842317488
-6.11211797353402
-7.67615007697852
-9.71398134573550
-6.55157688390688
-8.79738548453658
-6.50134607398568
-6.76721591231776
-6.47890459220240
-7.04946294767347
-6.53334419174590
-9.15028210854217
-6.64521651208888
-6.47702359908364
-9.71398134573550
-8.48340455545655
-6.49986795589495
-6.70617046426376
-6.37048658974342
-6.54150066807190
-6.47498998819879
-6.74225542309672
-7.53733899865980
-6.49677719274450
-6.68195759775284
-5.30215390131991
-6.47500449645082
-6.51216096677178
-6.47394533042918
-7.63517901573201
-6.87689988832287
-6.50322292556314
-6.61485504947386
-6.67007361112081
-5.93148757410637
-5.30215390131991
-5.85110397023050
-6.51048115988408
-6.47890459220240
-6.72555905592969
-6.58752063339631
-6.47702359908364
-6.55157688390688
-7.23629844597250
-7.91795477584016
-6.51845950538815
-6.24005870174710
-6.94921680227707
-6.90323997633566
-6.78957858417562
-8.79738548453658
-6.98085385741408
-6.80116687794944
-6.77174744709900
-7.91795477584016
-6.61990210128695
-6.56893254860019
-6.45102031370433
-5.54013833683991
-6.55743146925884
-6.55157688390688
-6.48323232184588
-6.70617046426376
-6.60774314558900
-6.94921680227707
-7.76473129050305
-6.50322292556314
-8.79738548453658
-7.65074576394988
-6.50322292556314
-6.63733401052659
-6.96482732671319
-6.49669846477637
-8.79738548453658
-6.62215590631866
-5.30215390131991
-7.63517901573201
-6.51845950538815
-7.21286562265179
-6.49371684022214
-6.90473284945888
-6.82519523164983
-6.90323997633566
-6.48832827535062
-6.51048115988408
-7.97577816050995
-6.74589268463777
-5.57684526043998
-7.86376354088661
-8.95756063144996
-7.84374931847525
-6.76721591231776
-6.78957858417562
-5.79556286659285
-7.31153105917506
-6.96482732671319
-6.53654113588113
-6.62215590631866
-8.54115211906364
-6.53654113588113
-8.26049997644823
-7.99266890284667
-7.45669336299576
-7.28558324526968
-6.50134607398568
-6.37048658974342
-6.49092577287172
-6.61831738677660
-6.47994679749844
-7.71926301153028
-6.65329848461923
-9.76054729420566
-6.81303642677908
-8.34063849996504
-6.83620968222929
-7.21286562265179
-7.55894313535598
-6.49669846477637
-6.47498998819879
-7.71926301153028
-7.16820842317488
-6.90473284945888
-9.39168361225708
-7.16820842317488
-7.01422123100534
-7.28558324526968
-6.11211797353402
-6.67007361112081
-6.49271374637528
-7.97577816050995
-6.54663544455099
-7.01422123100534
-6.67877369530738
-6.49677719274450
-8.54115211906364
-7.45669336299576
-6.51850191525671
-6.11211797353402
-6.70617046426376
-6.94921680227707
-7.36631188718180
-6.51216096677178
-6.71574922358555
-6.47994679749844
-7.65074576394988
-6.49371684022214
-6.47837528459936
-8.93861700753284
-6.51845950538815
-6.54663544455099
-6.78099069897881
-6.89064230215964
-7.08674366088373
-7.26052238161136
-6.50676127112329
-6.74589268463777
-6.47394533042918
-6.61485504947386
-7.55894313535598
-7.97577816050995
-6.65790646194281
-6.50134607398568
-6.68768712615310
-6.67007361112081
-6.81303642677908
-6.75642761362297
-6.24005870174710
-6.60185390128213
-6.50322292556314
-8.34063849996504
-6.50134607398568
-6.39710015990282
-6.74038182151247
-6.47890459220240
-7.31153105917506
-7.16376901764238
-7.63517901573201
-7.42537133124202
-6.49371684022214
-6.50645924541804
-6.82519523164983
-6.47500449645082
-6.77826398037544
-6.47500449645082
-6.53334419174590
-6.73560507302543
-6.88790974674413
-7.08452679336942
-6.69681795044782
-6.47727360026911
-7.86376354088661
-8.25479437580129
-6.68768712615310
-6.48088437875268
-6.47498998819879
-7.91795477584016
-7.76473129050305
-6.50676127112329
-7.55894313535598
-6.49669846477637
-5.70777824013154
-6.50322292556314
-6.74589268463777
-6.47589778939272
-7.12625258440585
-6.50322292556314
-6.50676127112329
-6.48323232184588
-7.26052238161136
-7.63517901573201
-6.56223712615876
-6.51850191525671
-6.47727360026911
-6.49271374637528
-7.08674366088373
-6.51048115988408
-7.48932712755229
-7.14690965819969
-6.51850191525671
-7.48932712755229
-6.47727360026911
-6.75642761362297
-6.60774314558900
-6.86349432189479
-6.48088437875268
-6.61485504947386
-7.21286562265179
-7.91795477584016
-6.86349432189479
-9.40918939511540
-8.34063849996504
-11.1882641448665
-7.16820842317488
-4.98927226743862
-6.72555905592969
-6.78099069897881
-7.63517901573201
-7.63517901573201
-6.74225542309672
-6.94921680227707
-6.81303642677908
-7.81280204915603
-7.01422123100534
-6.66158306638142
-6.49986795589495
-6.74589268463777
-7.04946294767347
-7.01422123100534
-6.54663544455099
-6.67007361112081
-6.48372778309039
-8.10435499579236
-6.68195759775284
-6.51845950538815
-10.1981153791465
-6.48832827535062
-6.65329848461923
-7.21286562265179
-6.98085385741408
-7.76473129050305
-6.78099069897881
-6.67007361112081
-6.65329848461923
-6.64521651208888
-11.1882641448665
-6.49986795589495
-8.26049997644823
-7.23629844597250
-6.47500449645082
-6.86349432189479
-8.34063849996504
-8.48340455545655
-9.76054729420566
-6.54663544455099
-5.30215390131991
-6.47430742456092
-6.47994679749844
-6.91918350540443
-7.12625258440585
-6.50676127112329
-11.1882641448665
-6.47702359908364
-5.36144688025976
-6.52554044808371
-6.48372778309039
-6.47589778939272
-6.58114494555376
-6.70617046426376
-7.04946294767347
-6.74589268463777
-6.87689988832287
-6.47391340459196
-7.65074576394988
-6.59087784104695
-6.82824926184676
-6.48173263237409
-6.64933624165730
-7.28558324526968
-6.50134607398568
-7.42537133124202
-6.48372778309039
-6.48088437875268
-6.65329848461923
-6.49092577287172
-6.74589268463777
-6.74589268463777
-7.91795477584016
-6.47498998819879
-6.48173263237409
-6.68768712615310
-7.81280204915603
-7.42537133124202
-7.63517901573201
-9.40918939511540
-8.25479437580129
-6.42393773664792
-7.26052238161136
-6.68768712615310
-6.94921680227707
-6.60774314558900
-8.03771633439907
-6.86938291608016
-7.36631188718180
-10.3002952243735
-6.49986795589495
-9.71398134573550
-6.49677719274450
-6.64933624165730
-6.47391340459196
-6.60774314558900
-6.89064230215964
-7.06783723171661
-6.62215590631866
-6.37048658974342
-7.38447622926272
-6.47890459220240
-7.53733899865980
-6.68195759775284
-6.50134607398568
-6.61831738677660
-7.59273336222518
-6.72555905592969
-6.47430742456092
-6.47391340459196
-7.04648155068777
-6.48372778309039
-6.98085385741408
-7.31153105917506
-7.48932712755229
-6.51850191525671
-6.74589268463777
-6.47890459220240
-6.48592770397524
-5.79556286659285
-6.68195759775284
-6.66158306638142
-6.55743146925884
-7.23629844597250
-7.84374931847525
-6.51438101541868
-6.34407633051375
-6.51048115988408
-6.47435100965584
-6.61485504947386
-7.04946294767347
-7.03159803093726
-6.47394533042918
-7.19018184927514
-6.63686866886915
-7.31153105917506
-6.62964805064299
-6.49371684022214
-5.30215390131991
-6.47498998819879
-6.99731269599699
-8.48340455545655
-6.78957858417562
-6.08658389843117
-7.16376901764238
-6.53175690187658
-8.93861700753284
-6.57494932817921
-7.14690965819969
-7.12625258440585
-6.50322292556314
-6.81303642677908
-6.60081804985657
-6.60081804985657
-5.70777824013154
-6.82824926184676
-7.84374931847525
-6.37048658974342
-7.08674366088373
-6.49669846477637
-7.04946294767347
-7.26052238161136
-6.57401964235015
-6.49371684022214
-6.49371684022214
-7.53733899865980
-9.39168361225708
-6.74038182151247
-6.48372778309039
-6.51048115988408
-7.08674366088373
-11.1882641448665
-8.76437367618929
-7.33842057600371
-6.62215590631866
-7.91795477584016
-6.65329848461923
-6.48372778309039
-7.10620668436723
-6.62215590631866
-6.50134607398568
-5.54013833683991
-6.49677719274450
-7.29179086058837
-6.66158306638142
-7.84374931847525
-7.26052238161136
-6.47394533042918
-7.52337292901368
-6.66158306638142
-6.81303642677908
-6.78099069897881
-6.50322292556314
-7.55894313535598
-6.47727360026911
-6.49092577287172
-6.59407780394963
-11.5346992954107
-6.50676127112329
-7.08452679336942
-6.34407633051375
-7.21286562265179
-7.33842057600371
-7.08674366088373
-6.98085385741408
-7.26052238161136
-6.48592770397524
-7.53733899865980
-9.40918939511540
-8.17641447023427
-8.07506683152706
-7.63517901573201
-6.50322292556314
-8.93861700753284
-8.76437367618929
-6.49092577287172
-7.77586995027179
-6.54199206480532
-8.66051328158979
-6.47994679749844
-6.72555905592969
-6.55743146925884
-6.75642761362297
-7.26052238161136
-6.49669846477637
-6.47597397409017
-6.80367773137996
-6.54663544455099
-8.76437367618929
-6.74225542309672
-7.08674366088373
-8.95756063144996
-7.23629844597250
-5.82357239047412
-8.54115211906364
-7.23629844597250
-6.51850191525671
-10.1981153791465
-7.36631188718180
-7.59616418296086
-6.26586061000499
-6.49371684022214
-5.61165235470291
-7.12625258440585
-8.26049997644823
-11.5346992954107
-7.20512759746573
-6.47994679749844
-6.62215590631866
-6.91918350540443
-7.65074576394988
-6.83620968222929
-9.39168361225708
-7.04946294767347
-8.03771633439907
-10.3002952243735
-7.53733899865980
-6.55743146925884
-5.57684526043998
-5.85110397023050
-7.08284060044987
-6.68768712615310
-6.50676127112329
-6.51438101541868
-7.08452679336942
-5.13671905790919
-9.71398134573550
-6.48592770397524
-9.14755937952449
-6.52271553074790
-6.80116687794944
-6.63733401052659
-7.26052238161136
-6.82824926184676
-6.11211797353402
-6.82824926184676
-7.04946294767347
-5.93148757410637
-7.76473129050305
-5.61165235470291
-6.98085385741408
-5.85110397023050
-5.23056042990106
-7.04946294767347
-7.16820842317488
-10.1981153791465
-6.47727360026911
-8.25479437580129
-6.47597397409017
-6.54663544455099
-6.11211797353402
-7.67615007697852
-5.70777824013154
-8.95756063144996
-7.04946294767347
-7.16820842317488
-7.04648155068777
-6.81303642677908
-6.73560507302543
-9.71398134573550
-6.57494932817921
-9.40918939511540
-5.13671905790919
-6.47379624453238
-5.95772497660470
-6.47837528459936
-6.90323997633566
-7.00939141447121
-6.47589778939272
-6.76721591231776
-6.48173263237409
-9.40918939511540
-7.42537133124202
-6.52714821621331
-6.93400698556740
-6.64933624165730
-7.42537133124202
-7.33842057600371
-8.61471988172176
-5.90500430620347
-6.53395477017452
-7.21286562265179
-8.43543196506652
-6.65329848461923
-6.47727360026911
-8.95756063144996
-6.47391340459196
-7.16820842317488
-6.47394533042918
-8.03771633439907
-6.51048115988408
-7.67615007697852
-7.55894313535598
-6.81303642677908
-6.71574922358555
-6.75642761362297
-6.53654113588113
-8.79738548453658
-6.49669846477637
-6.37048658974342
-5.13671905790919
-7.31153105917506
-5.30215390131991
-6.54663544455099
-6.77174744709900
-6.53654113588113
-6.77826398037544
-7.71926301153028
-9.71398134573550
-7.26052238161136
-6.48088437875268
-6.73560507302543
-6.24005870174710
-7.48932712755229
-6.00962838493089
-6.49669846477637
-6.29178379117719
-6.86349432189479
-7.52337292901368
-6.48372778309039
-8.54115211906364
-7.16820842317488
-6.59407780394963
-8.03771633439907
-7.23629844597250
-7.16820842317488
-7.23629844597250
-6.66158306638142
-6.24005870174710
-6.55743146925884
-6.21435714934767
-6.74225542309672
-6.74589268463777
-6.69681795044782
-7.67615007697852
-6.37048658974342
-6.68768712615310
-7.10620668436723
-6.48372778309039
-5.70777824013154
-6.93400698556740
-6.93400698556740
-6.88790974674413
-6.67007361112081
-7.36631188718180
-7.48932712755229
-6.51048115988408
-6.55194560307744
-6.93782669495526
-5.57684526043998
-6.52271553074790
-8.54115211906364
-7.33842057600371
-8.79738548453658
-6.55157688390688
-7.33731695228890
-6.47430742456092
-6.80367773137996
-6.62215590631866
-7.36631188718180
-7.48430709894179
-8.25479437580129
-6.58752063339631
-6.47430742456092
-7.76473129050305
-8.03771633439907
-6.82519523164983
-7.91581289444048
-6.53395477017452
-7.08284060044987
-6.67007361112081
-6.50322292556314
-6.53654113588113
-6.57401964235015
-7.71926301153028
-7.08674366088373
-6.87689988832287
-9.15028210854217
-6.52554044808371
-6.56223712615876
-6.83765175675457
-11.5346992954107
-6.82519523164983
-6.86349432189479
-7.36631188718180
-6.98085385741408
-5.90500430620347
-9.71398134573550
-6.53654113588113
-6.62964805064299
-6.88790974674413
-7.52337292901368
-6.98085385741408
-8.07506683152706
-6.53175690187658
-6.70973808897317
-7.21286562265179
-6.57401964235015
-6.56220876668159
-6.51048115988408
-6.37048658974342
-6.49271374637528
-5.54013833683991
-6.94921680227707
-6.91918350540443
-6.51845950538815
-7.86376354088661
-6.48596998698266
-6.65329848461923
-6.56309355348993
-6.51048115988408
-5.73777043407736
-6.66158306638142
-6.80116687794944
-6.59407780394963
-9.76054729420566
-6.63733401052659
-6.57494932817921
-6.49669846477637
-8.25479437580129
-7.19018184927514
-7.91581289444048
-6.91918350540443
-6.50676127112329
-6.88790974674413
-5.95772497660470
-7.04648155068777
-7.28558324526968
-6.48372778309039
-6.52714821621331
-6.88790974674413
-6.68195759775284
-6.47394533042918
-5.54013833683991
-7.91795477584016
-6.82824926184676
-6.55743146925884
-6.47394533042918
-6.47837528459936
-6.89064230215964
-6.59407780394963
-7.16376901764238
-9.40918939511540
-6.94921680227707
-6.50676127112329
-6.47391340459196
-6.53654113588113
-6.50322292556314
-6.47500449645082
-8.03771633439907
-6.86938291608016
-6.52714821621331
-6.49986795589495
-6.60081804985657
-6.94921680227707
-6.48832827535062
-6.80116687794944
-6.55743146925884
-7.63517901573201
-7.39527113240153
-6.53654113588113
-6.63686866886915
-6.47394533042918
-6.55743146925884
-6.47391340459196
-6.63686866886915
-6.55194560307744
-6.93400698556740
-6.56893254860019
-6.94921680227707
-6.48832827535062
-7.55894313535598
-6.45102031370433
-6.47994679749844
-6.49092577287172
-6.94921680227707
-6.47994679749844
-7.31153105917506
-6.24005870174710
-8.07506683152706
-6.56223712615876
-7.99266890284667
-6.72555905592969
-7.04946294767347
-6.55194560307744
-7.04648155068777
-6.50600659370672
-7.33842057600371
-8.79738548453658
-7.01422123100534
-7.29179086058837
-9.39168361225708
-6.47597397409017
-6.42393773664792
-10.3002952243735
-7.12625258440585
-6.67007361112081
-7.21286562265179
-7.86376354088661
-5.50106366547605
-8.10435499579236
-6.58752063339631
-6.80367773137996
-7.86376354088661
-8.07506683152706
-6.00962838493089
-6.67007361112081
-5.79556286659285
-6.59407780394963
-6.62215590631866
-6.70973808897317
-6.51845950538815
-8.17641447023427
-7.24776669660114
-8.66051328158979
-7.91795477584016
-6.48596998698266
-8.25479437580129
-7.76473129050305
-7.63517901573201
-5.93148757410637
-6.97319260511279
-8.16394499681546
-7.19018184927514
-8.95756063144996
-7.52337292901368
-5.50106366547605
-7.97577816050995
-6.69681795044782
-7.21286562265179
-6.47727360026911
-7.52337292901368
-6.94921680227707
-8.79738548453658
-6.91918350540443
-6.50322292556314
-7.19018184927514
-9.40918939511540
-7.43341687368433
-6.49271374637528
-6.48088437875268
-8.25479437580129
-6.06100980247117
-7.48932712755229
-6.39710015990282
-6.94921680227707
-6.48372778309039
-6.52714821621331
-6.59407780394963
-7.71926301153028
-7.48932712755229
-7.01422123100534
-7.65074576394988
-7.63517901573201
-7.03159803093726
-9.14755937952449
-5.50106366547605
-6.78957858417562
-5.61165235470291
-6.49986795589495
-6.47727360026911
-7.76473129050305
-6.57494932817921
-7.23629844597250
-8.61471988172176
-6.51845950538815
-6.72555905592969
-6.51438101541868
-7.14690965819969
-6.97319260511279
-6.83765175675457
-6.77826398037544
-6.60774314558900
-7.55894313535598
-6.47391340459196
-7.38447622926272
-6.11211797353402
-9.76054729420566
-6.50676127112329
-7.91795477584016
-6.47391340459196
-6.26586061000499
-7.65074576394988
-7.63517901573201
-7.77586995027179
-7.00939141447121
-7.53733899865980
-7.08674366088373
-6.81303642677908
-7.63517901573201
-7.97577816050995
-7.21286562265179
-6.16316916459000
-6.57401964235015
-6.61990210128695
-6.48088437875268
-8.79738548453658
-10.1981153791465
-7.77586995027179
-6.50645924541804
-5.50106366547605
-6.50600659370672
-8.54115211906364
-6.99731269599699
-7.76473129050305
-8.17641447023427
-6.56893254860019
-7.06783723171661
-6.51438101541868
-6.11211797353402
-6.59407780394963
-7.08674366088373
-10.1981153791465
-7.31153105917506
-6.53654113588113
-6.47498998819879
-6.96482732671319
-6.34407633051375
-7.01422123100534
-6.70617046426376
-7.21286562265179
-7.77586995027179
-8.54115211906364
-6.69681795044782
-6.47500449645082
-7.77586995027179
-11.1882641448665
-7.55894313535598
-5.87822762880381
-7.36631188718180
-5.70777824013154
-7.48430709894179
-6.49986795589495
-7.08674366088373
-6.91918350540443
-11.5346992954107
-6.06100980247117
-8.36629120750777
-8.79738548453658
-6.98085385741408
-7.06783723171661
-6.78957858417562
-6.48832827535062
-7.08674366088373
-5.23056042990106
-6.50676127112329
-6.51845950538815
-6.49986795589495
-6.89064230215964
-7.26052238161136
-6.89064230215964
-7.04946294767347
-6.57494932817921
-5.23056042990106
-6.48372778309039
-7.81280204915603
-6.54663544455099
-7.77586995027179
-8.03771633439907
-7.63517901573201
-6.98085385741408
-6.97319260511279
-5.45897092488055
-6.47498998819879
-8.17641447023427
-7.53733899865980
-9.71398134573550
-7.26052238161136
-8.17641447023427
-6.47994679749844
-7.38447622926272
-6.49092577287172
-7.36631188718180
-6.49371684022214
-6.67877369530738
-6.49371684022214
-6.48592770397524
-6.48088437875268
-6.63733401052659
-7.39527113240153
-6.94921680227707
-5.36144688025976
-6.57494932817921
-6.56220876668159
-5.70777824013154
-7.77586995027179
-7.71926301153028
-6.68768712615310
-7.76473129050305
-6.50134607398568
-5.61165235470291
-6.87689988832287
-6.51048115988408
-6.60774314558900
-6.78957858417562
-6.52271553074790
-6.52714821621331
-7.08674366088373
-7.33842057600371
-5.79556286659285
-7.31153105917506
-6.59407780394963
-6.97319260511279
-7.38447622926272
-6.99731269599699
-7.39527113240153
-7.65074576394988
-7.26052238161136
-7.31153105917506
-6.89064230215964
-9.15028210854217
-6.56220876668159
-6.89064230215964
-6.00962838493089
-6.49986795589495
-7.12359701000698
-6.89064230215964
-8.26049997644823
-6.47994679749844
-6.89064230215964
-6.94921680227707
-6.70954617349847
-6.83620968222929
-6.71574922358555
-6.47727360026911
-6.83765175675457
-6.78957858417562
-6.70973808897317
-5.30215390131991
-6.52714821621331
-6.56893254860019
-7.31153105917506
-7.31153105917506
-6.98085385741408
-7.01422123100534
-8.76437367618929
-6.72555905592969
-6.64933624165730
-7.04946294767347
-7.55894313535598
-7.55894313535598
-7.42537133124202
-7.84374931847525
-7.21286562265179
-6.91918350540443
-6.68768712615310
-6.85041495927531
-6.90323997633566
-6.78957858417562
-7.71167435322994
-6.47435100965584
-7.77586995027179
-6.45102031370433
-6.70617046426376
-5.90500430620347
-6.06100980247117
-5.98805434331009
-5.98805434331009
-5.98805434331009
-5.98805434331009
-5.98805434331009
-5.98805434331009
-5.98805434331009
-5.98805434331009
-5.98805434331009
-5.98805434331009
-5.98805434331009
-5.98805434331009
-5.98805434331009
-5.98805434331009
-5.98805434331009
-5.98805434331009
-5.98805434331009
-5.98805434331009
-5.98805434331009
-5.98805434331009
-5.98805434331009
-5.98805434331009
-5.98805434331009
-5.98805434331009
-5.98805434331009
-5.98805434331009
-5.98805434331009
-5.98805434331009
-5.98805434331009
-5.98805434331009
-5.98805434331009
-5.98805434331009
-5.98805434331009
-5.98805434331009
-5.98805434331009
-5.98805434331009
-5.98805434331009
-5.98805434331009
-5.98805434331009
-5.98805434331009
-5.98805434331009
-5.98805434331009
-5.98805434331009
-5.98805434331009
-5.98805434331009
-5.98805434331009
-5.98805434331009
-5.98805434331009
-5.98805434331009
-5.98805434331009
-5.98805434331009
-5.98805434331009
-5.98805434331009
-5.98805434331009
-5.98805434331009
-5.98805434331009
-5.98805434331009
-5.98805434331009
-5.98805434331009
-5.98805434331009
-5.98805434331009
-5.98805434331009
-5.98805434331009
-5.98805434331009
-5.98805434331009
-5.98805434331009
-5.98805434331009
-5.98805434331009
-5.98805434331009
-5.98805434331009
-5.98805434331009
-5.98805434331009
-5.98805434331009
-5.98805434331009
-5.98805434331009
-5.98805434331009
-5.98805434331009
-5.98805434331009
-5.98805434331009
-5.98805434331009
-5.98805434331009
-5.98805434331009
-5.98805434331009
-5.98805434331009
-5.98805434331009
-5.98805434331009
-5.98805434331009
-5.98805434331009
-5.98805434331009
-5.98805434331009
-5.98805434331009
-5.98805434331009
-5.98805434331009
-5.98805434331009
-5.98805434331009
-5.98805434331009
-5.98805434331009
-5.98805434331009
-5.98805434331009
-5.98805434331009
-5.98805434331009
-5.98805434331009
-5.98805434331009
-5.98805434331009
-5.98805434331009
-5.98805434331009
-5.98805434331009
-5.98805434331009
-5.98805434331009
-5.98805434331009
-5.98805434331009
-5.98805434331009
-5.98805434331009
-5.98805434331009
-5.98805434331009
-5.98805434331009
-5.98805434331009
-5.98805434331009
-5.98805434331009
-5.98805434331009
-5.98805434331009
-5.98805434331009
-5.98805434331009
-5.98805434331009
-5.98805434331009
-5.98805434331009
-5.98805434331009
-5.98805434331009
-5.98805434331009
-5.98805434331009
-5.98805434331009
-5.98805434331009
-5.98805434331009
-5.98805434331009
-5.98805434331009
-5.98805434331009
-5.98805434331009
-5.98805434331009
-5.98805434331009
-5.98805434331009
-5.98805434331009
-5.98805434331009
-5.98805434331009
-5.98805434331009
-5.98805434331009
-5.98805434331009
-5.98805434331009
-5.98805434331009
-5.98805434331009
-5.98805434331009
-5.98805434331009
-5.98805434331009
-5.98805434331009
-5.98805434331009
-5.98805434331009
-5.98805434331009
-5.98805434331009
-5.98805434331009
-5.98805434331009
-5.98805434331009
-5.98805434331009
-5.98805434331009
-5.98805434331009
-5.98805434331009
-5.98805434331009
-5.98805434331009
-5.98805434331009
-5.98805434331009
-5.98805434331009
-5.98805434331009
-5.98805434331009
-5.98805434331009
-5.98805434331009
-5.98805434331009
-5.98805434331009
-5.98805434331009
-5.98805434331009
-5.98805434331009
-5.98805434331009
-5.98805434331009
-5.98805434331009
-5.98805434331009
-5.98805434331009
-5.98805434331009
-5.98805434331009
-5.98805434331009
-5.98805434331009
-5.98805434331009
-5.98805434331009
-5.98805434331009
-5.98805434331009
-5.98805434331009
-5.98805434331009
-5.98805434331009
-5.98805434331009
-5.98805434331009
-5.98805434331009
-5.98805434331009
-5.98805434331009
-5.98805434331009
-5.98805434331009
-5.98805434331009
-5.98805434331009
-5.98805434331009
-5.98805434331009
-5.98805434331009
-5.98805434331009
-5.98805434331009
-5.98805434331009
-5.98805434331009
-5.98805434331009
-5.98805434331009
-5.98805434331009
-5.98805434331009
-5.98805434331009
-5.98805434331009
-5.98805434331009
-5.98805434331009
-5.98805434331009
-5.98805434331009
-5.98805434331009
-5.98805434331009
-5.98805434331009
-5.98805434331009
-5.98805434331009
-5.98805434331009
-5.98805434331009
-5.98805434331009
-5.98805434331009
-5.98805434331009
-5.98805434331009
-5.98805434331009
-5.98805434331009
-5.98805434331009
-5.98805434331009
-5.98805434331009
-5.98805434331009
-5.98805434331009
-5.98805434331009
-5.98805434331009
-5.98805434331009
-5.98805434331009
-5.98805434331009
-5.98805434331009
-5.98805434331009
-5.98805434331009
-5.98805434331009
-5.98805434331009
-5.98805434331009
-5.98805434331009
-5.98805434331009
-5.98805434331009
-5.98805434331009
-5.98805434331009
-5.98805434331009
-5.98805434331009
-5.98805434331009
-5.98805434331009
-5.98805434331009
-5.98805434331009
-5.98805434331009
-5.98805434331009
-5.98805434331009
-5.98805434331009
-5.98805434331009
-5.98805434331009
-5.98805434331009
-5.98805434331009
-5.98805434331009
-5.98805434331009
-5.98805434331009
-5.98805434331009
-5.98805434331009
-5.98805434331009
-5.98805434331009
-5.98805434331009
-5.98805434331009
-5.98805434331009
-5.98805434331009
-5.98805434331009
-5.98805434331009
-5.98805434331009
-5.98805434331009
-5.98805434331009
-5.98805434331009
-5.98805434331009
-5.98805434331009
-5.98805434331009
-5.98805434331009
-5.98805434331009
-5.98805434331009
-5.98805434331009
-5.98805434331009
-5.98805434331009
-5.98805434331009
-5.98805434331009
-5.98805434331009
-5.98805434331009
-5.98805434331009
-5.98805434331009
-5.98805434331009
-5.98805434331009
-5.98805434331009
-5.98805434331009
-5.98805434331009
-5.98805434331009
-5.98805434331009
-5.98805434331009
-5.98805434331009
-5.98805434331009
-5.98805434331009
-5.98805434331009
-5.98805434331009
-5.98805434331009
-5.98805434331009
-5.98805434331009
-5.98805434331009
-5.98805434331009
-5.98805434331009
-5.98805434331009
-5.98805434331009
-5.98805434331009
-5.98805434331009
-5.98805434331009
-5.98805434331009
-5.98805434331009
-5.98805434331009
-5.98805434331009
-5.98805434331009
-5.98805434331009
-5.98805434331009
-5.98805434331009
-5.98805434331009
-5.98805434331009
-5.98805434331009
-5.98805434331009
-5.98805434331009
-5.98805434331009
-5.98805434331009
-5.98805434331009
-5.98805434331009
-5.98805434331009
-5.98805434331009
-5.98805434331009
-5.98805434331009
-5.98805434331009
-5.98805434331009
-5.98805434331009
-5.98805434331009
-5.98805434331009
-5.98805434331009
-5.98805434331009
-5.98805434331009
-5.98805434331009
-5.98805434331009
-5.98805434331009
-5.98805434331009
-5.98805434331009
-5.98805434331009
-5.98805434331009
-5.98805434331009
-5.98805434331009
-5.98805434331009
-5.98805434331009
-5.98805434331009
-5.98805434331009
-5.98805434331009
-5.98805434331009
-5.98805434331009
-5.98805434331009
-5.98805434331009
-5.98805434331009
-5.98805434331009
-5.98805434331009
-5.98805434331009
-5.98805434331009
-5.98805434331009
-5.98805434331009
-5.98805434331009
-5.98805434331009
-5.98805434331009
-5.98805434331009
-5.98805434331009
-5.98805434331009
-5.98805434331009
-5.98805434331009
-5.98805434331009
-5.98805434331009
-5.98805434331009
-5.98805434331009
-5.98805434331009
-5.98805434331009
-5.98805434331009
-5.98805434331009
-5.98805434331009
-5.98805434331009
-5.98805434331009
-5.98805434331009
-5.98805434331009
-5.98805434331009
-5.98805434331009
-5.98805434331009
-5.98805434331009
-5.98805434331009
-5.98805434331009
-5.98805434331009
-5.98805434331009
-5.98805434331009
-5.98805434331009
-5.98805434331009
-5.98805434331009
-5.98805434331009
-5.98805434331009
-5.98805434331009
-5.98805434331009
-5.98805434331009
-5.98805434331009
-5.98805434331009
-5.98805434331009
-5.98805434331009
-5.98805434331009
-5.98805434331009
-5.98805434331009
-5.98805434331009
-5.98805434331009
-5.98805434331009
-5.98805434331009
-5.98805434331009
-5.98805434331009
-5.98805434331009
-5.98805434331009
-5.98805434331009
-5.98805434331009
-5.98805434331009
-5.98805434331009
-5.98805434331009
-5.98805434331009
-5.98805434331009
-5.98805434331009
-5.98805434331009
-5.98805434331009
-5.98805434331009
-5.98805434331009
-5.98805434331009
-5.98805434331009
-5.98805434331009
-5.98805434331009
-5.98805434331009
-5.98805434331009
-5.98805434331009
-5.98805434331009
-5.98805434331009
-5.98805434331009
-5.98805434331009
-5.98805434331009
-5.98805434331009
-5.98805434331009
-5.98805434331009
-5.98805434331009
-5.98805434331009
-5.98805434331009
-5.98805434331009
-5.98805434331009
-5.98805434331009
-5.98805434331009
-5.98805434331009
-5.98805434331009
-5.98805434331009
-5.98805434331009
-5.98805434331009
-5.98805434331009
-5.98805434331009
-5.98805434331009
-5.98805434331009
-5.98805434331009
-5.98805434331009
-5.98805434331009
-5.98805434331009
-5.98805434331009
-5.98805434331009
-5.98805434331009
-5.98805434331009
-5.98805434331009
-5.98805434331009
-5.98805434331009
-5.98805434331009
-5.98805434331009
-5.98805434331009
-5.98805434331009
-5.98805434331009
-5.98805434331009
-5.98805434331009
-5.98805434331009
-5.98805434331009
-5.98805434331009
-5.98805434331009
-5.98805434331009
-5.98805434331009
-5.98805434331009
-5.98805434331009
-5.98805434331009
-5.98805434331009
-5.98805434331009
-5.98805434331009
-5.98805434331009
-5.98805434331009
-5.98805434331009
-5.98805434331009
-5.98805434331009
-5.98805434331009
-5.98805434331009
-5.98805434331009
-5.98805434331009
-5.98805434331009
-5.98805434331009
-5.98805434331009
-5.98805434331009
-5.98805434331009
-5.98805434331009
-5.98805434331009
-5.98805434331009
-5.98805434331009
-5.98805434331009
-5.98805434331009
-5.98805434331009
-5.98805434331009
-5.98805434331009
-5.98805434331009
-5.98805434331009
-5.98805434331009
-5.98805434331009
-5.98805434331009
-5.98805434331009
-5.98805434331009
-5.98805434331009
-5.98805434331009
-5.98805434331009
-5.98805434331009
-5.98805434331009
-5.98805434331009
-5.98805434331009
-5.98805434331009
-5.98805434331009
-5.98805434331009
-5.98805434331009
-5.98805434331009
-5.98805434331009
-5.98805434331009
-5.98805434331009
-5.98805434331009
-5.98805434331009
-5.98805434331009
-5.98805434331009
-5.98805434331009
-5.98805434331009
-5.98805434331009
-5.98805434331009
-5.98805434331009
-5.98805434331009
-5.98805434331009
-5.98805434331009
-5.98805434331009
-5.98805434331009
-5.98805434331009
-5.98805434331009
-5.98805434331009
-5.98805434331009
-5.98805434331009
-5.98805434331009
-5.98805434331009
-5.98805434331009
-5.98805434331009
-5.98805434331009
-5.98805434331009
-5.98805434331009
-5.98805434331009
-5.98805434331009
-5.98805434331009
-5.98805434331009
-5.98805434331009
-5.98805434331009
-5.98805434331009
-5.98805434331009
-5.98805434331009
-5.98805434331009
-5.98805434331009
-5.98805434331009
-5.98805434331009
-5.98805434331009
-5.98805434331009
-5.98805434331009
-5.98805434331009
-5.98805434331009
-5.98805434331009
-5.98805434331009
-5.98805434331009
-5.98805434331009
-5.98805434331009
-5.98805434331009
-5.98805434331009
-5.98805434331009
-5.98805434331009
-5.98805434331009
-5.98805434331009
-5.98805434331009
-5.98805434331009
-5.98805434331009
-5.98805434331009
-5.98805434331009
-5.98805434331009
-5.98805434331009
-5.98805434331009
-5.98805434331009
-5.98805434331009
-5.98805434331009
-5.98805434331009
-5.98805434331009
-5.98805434331009
-5.98805434331009
-5.98805434331009
-5.98805434331009
-5.98805434331009
-5.98805434331009
-5.98805434331009
-5.98805434331009
-5.98805434331009
-5.98805434331009
-5.98805434331009
-5.98805434331009
-5.98805434331009
-5.98805434331009
-5.98805434331009
-5.98805434331009
-5.98805434331009
-5.98805434331009
-5.98805434331009
-5.98805434331009
-5.98805434331009
-5.98805434331009
-5.98805434331009
-5.98805434331009
-5.98805434331009
-5.98805434331009
-5.98805434331009
-5.98805434331009
-5.98805434331009
-5.98805434331009
-5.98805434331009
-5.98805434331009
-5.98805434331009
-5.98805434331009
-5.98805434331009
-5.98805434331009
-5.98805434331009
-5.98805434331009
-5.98805434331009
-5.98805434331009
-5.98805434331009
-5.98805434331009
-5.98805434331009
-5.98805434331009
-5.98805434331009
-5.98805434331009
-5.98805434331009
-5.98805434331009
-5.98805434331009
-5.98805434331009
-5.98805434331009
-5.98805434331009
-5.98805434331009
-5.98805434331009
-5.98805434331009
-5.98805434331009
-5.98805434331009
-5.98805434331009
-5.98805434331009
-5.98805434331009
-5.98805434331009
-5.98805434331009
-5.98805434331009
-5.98805434331009
-5.98805434331009
-5.98805434331009
-5.98805434331009
-5.98805434331009
-5.98805434331009
-5.98805434331009
-5.98805434331009
-5.98805434331009
-5.98805434331009
-5.98805434331009
-5.98805434331009
-5.98805434331009
-5.98805434331009
-5.98805434331009
-5.98805434331009
-5.98805434331009
-5.98805434331009
-5.98805434331009
-5.98805434331009
-5.98805434331009
-5.98805434331009
-5.98805434331009
-5.98805434331009
-5.98805434331009
-5.98805434331009
-5.98805434331009
-5.98805434331009
-5.98805434331009
-5.98805434331009
-5.98805434331009
-5.98805434331009
-5.98805434331009
-5.98805434331009
-5.98805434331009
-5.98805434331009
-5.98805434331009
-5.98805434331009
-5.98805434331009
-5.98805434331009
-5.98805434331009
-5.98805434331009
-5.98805434331009
-5.98805434331009
-5.98805434331009
-5.98805434331009
-5.98805434331009
-5.98805434331009
-5.98805434331009
-5.98805434331009
-5.98805434331009
-5.98805434331009
-5.98805434331009
-5.98805434331009
-5.98805434331009
-5.98805434331009
-5.98805434331009
-5.98805434331009
-5.98805434331009
-5.98805434331009
-5.98805434331009
-5.98805434331009
-5.98805434331009
-5.98805434331009
-5.98805434331009
-5.98805434331009
-5.98805434331009
-5.98805434331009
-5.98805434331009
-5.98805434331009
-5.98805434331009
-5.98805434331009
-5.98805434331009
-5.98805434331009
-5.98805434331009
-5.98805434331009
-5.98805434331009
-5.98805434331009
-5.98805434331009
-5.98805434331009
-5.98805434331009
-5.98805434331009
-5.98805434331009
-5.98805434331009
-5.98805434331009
-5.98805434331009
-5.98805434331009
-5.98805434331009
-5.98805434331009
-5.98805434331009
-5.98805434331009
-5.98805434331009
-5.98805434331009
-5.98805434331009
-5.98805434331009
-5.98805434331009
-5.98805434331009
-5.98805434331009
-5.98805434331009
-5.98805434331009
-5.98805434331009
-5.98805434331009
-5.98805434331009
-5.98805434331009
-5.98805434331009
-5.98805434331009
-5.98805434331009
-5.98805434331009
-5.98805434331009
-5.98805434331009
-5.98805434331009
-5.98805434331009
-5.98805434331009
-5.98805434331009
-5.98805434331009
-5.98805434331009
-5.98805434331009
-5.98805434331009
-5.98805434331009
-5.98805434331009
-5.98805434331009
-5.98805434331009
-5.98805434331009
-5.98805434331009
-5.98805434331009
-5.98805434331009
-5.98805434331009
-5.98805434331009
-5.98805434331009
-5.98805434331009
-5.98805434331009
-5.98805434331009
-5.98805434331009
-5.98805434331009
-5.98805434331009
-5.98805434331009
-5.98805434331009
-5.98805434331009
-5.98805434331009
-5.98805434331009
-5.98805434331009
-5.98805434331009
-5.98805434331009
-5.98805434331009
-5.98805434331009
-5.98805434331009
-5.98805434331009
-5.98805434331009
-5.98805434331009
-5.98805434331009
-5.98805434331009
-5.98805434331009
-5.98805434331009
-5.98805434331009
-5.98805434331009
-5.98805434331009
-5.98805434331009
-5.98805434331009
-5.98805434331009
-5.98805434331009
-5.98805434331009
-5.98805434331009
-5.98805434331009
-5.98805434331009
-5.98805434331009
-5.98805434331009
-5.98805434331009
-5.98805434331009
-5.98805434331009
-5.98805434331009
-5.98805434331009
-5.98805434331009
-5.98805434331009
-5.98805434331009
-5.98805434331009
-5.98805434331009
-5.98805434331009
-5.98805434331009
-5.98805434331009
-5.98805434331009
-5.98805434331009
-5.98805434331009
-5.98805434331009
-5.98805434331009
-5.98805434331009
-5.98805434331009
-5.98805434331009
-5.98805434331009
-5.98805434331009
-5.98805434331009
-5.98805434331009
-5.98805434331009
-5.98805434331009
-5.98805434331009
-5.98805434331009
-5.98805434331009
-5.98805434331009
-5.98805434331009
-5.98805434331009
-5.98805434331009
-5.98805434331009
-5.98805434331009
-5.98805434331009
-5.98805434331009
-5.98805434331009
-5.98805434331009
-5.98805434331009
-5.98805434331009
-5.98805434331009
-5.98805434331009
-5.98805434331009
-5.98805434331009
-5.98805434331009
-5.98805434331009
-5.98805434331009
-5.98805434331009
-5.98805434331009
-5.98805434331009
-5.98805434331009
-5.98805434331009
-5.98805434331009
-5.98805434331009
-5.98805434331009
-5.98805434331009
-5.98805434331009
-5.98805434331009
-5.98805434331009
-5.98805434331009
-5.98805434331009
-5.98805434331009
-5.98805434331009
-5.98805434331009
-5.98805434331009
-5.98805434331009
-5.98805434331009
-5.98805434331009
-5.98805434331009
-5.98805434331009
-5.98805434331009
-5.98805434331009
-5.98805434331009
-5.98805434331009
-5.98805434331009
-5.98805434331009
-5.98805434331009
-5.98805434331009
-5.98805434331009
-5.98805434331009
-5.98805434331009
-5.98805434331009
-5.98805434331009
-5.98805434331009
-5.98805434331009
-5.98805434331009
-5.98805434331009
-5.98805434331009
-5.98805434331009
-5.98805434331009
-5.98805434331009
-5.98805434331009
-5.98805434331009
-5.98805434331009
-5.98805434331009
-5.98805434331009
-5.98805434331009
-5.98805434331009
-5.98805434331009
-5.98805434331009
-5.98805434331009
-5.98805434331009
-5.98805434331009
-5.98805434331009
-5.98805434331009
-5.98805434331009
-5.98805434331009
-5.98805434331009
-5.98805434331009
-5.98805434331009
-5.98805434331009
-5.98805434331009
-5.98805434331009
-5.98805434331009
-5.98805434331009
-5.98805434331009
-5.98805434331009
-5.98805434331009
-5.98805434331009
-5.98805434331009
-5.98805434331009
-5.98805434331009
-5.98805434331009
-5.98805434331009
-5.98805434331009
-5.98805434331009
-5.98805434331009
-5.98805434331009
-5.98805434331009
-5.98805434331009
-5.98805434331009
-5.98805434331009
-5.98805434331009
-5.98805434331009
-5.98805434331009
-5.98805434331009
-5.98805434331009
-5.98805434331009
-5.98805434331009
-5.98805434331009
-5.98805434331009
-5.98805434331009
-5.98805434331009
-5.98805434331009
-5.98805434331009
-5.98805434331009
-5.98805434331009
-5.98805434331009
-5.98805434331009
-5.98805434331009
-5.98805434331009
-5.98805434331009
-5.98805434331009
-5.98805434331009
-5.98805434331009
-5.98805434331009
-5.98805434331009
-5.98805434331009
-5.98805434331009
-5.98805434331009
-5.98805434331009
-5.98805434331009
-5.98805434331009
-5.98805434331009
-5.98805434331009
-5.98805434331009
-5.98805434331009
-5.98805434331009
-5.98805434331009
-5.98805434331009
-5.98805434331009
-5.98805434331009
-5.98805434331009
-5.98805434331009
-5.98805434331009
-5.98805434331009
-5.98805434331009
-5.98805434331009
-5.98805434331009
-5.98805434331009
-5.98805434331009
-5.98805434331009
-5.98805434331009
-5.98805434331009
-5.98805434331009
-5.98805434331009
-5.98805434331009
-5.98805434331009
-5.98805434331009
-5.98805434331009
-5.98805434331009
-5.98805434331009
-5.98805434331009
-5.98805434331009
-5.98805434331009
-5.98805434331009
-5.98805434331009
-5.98805434331009
-5.98805434331009
-5.98805434331009
-5.98805434331009
-5.98805434331009
-5.98805434331009
-5.98805434331009
-5.98805434331009
-5.98805434331009
-5.98805434331009
-5.98805434331009
-5.98805434331009
-5.98805434331009
-5.98805434331009
-5.98805434331009
-5.98805434331009
-5.98805434331009
-5.98805434331009
-5.98805434331009
-5.98805434331009
-5.98805434331009
-5.98805434331009
-5.98805434331009
-5.98805434331009
-5.98805434331009
-5.98805434331009
-5.98805434331009
-5.98805434331009
-5.98805434331009
-5.98805434331009
-5.98805434331009
-5.98805434331009
-5.98805434331009
-5.98805434331009
-5.98805434331009
-5.98805434331009
-5.98805434331009
-5.98805434331009
-5.98805434331009
-5.98805434331009
-5.98805434331009
-5.98805434331009
-5.98805434331009
-5.98805434331009
-5.98805434331009
-5.98805434331009
-5.98805434331009
-5.98805434331009
-5.98805434331009
-5.98805434331009
-5.98805434331009
-5.98805434331009
-5.98805434331009
-5.98805434331009
-5.98805434331009
-5.98805434331009
-5.98805434331009
-5.98805434331009
-5.98805434331009
-5.98805434331009
-5.98805434331009
-5.98805434331009
-5.98805434331009
-5.98805434331009
-5.98805434331009
-5.98805434331009
-5.98805434331009
-5.98805434331009
-5.98805434331009
-5.98805434331009
-5.98805434331009
-5.98805434331009
-5.98805434331009
-5.98805434331009
-5.98805434331009
-5.98805434331009
-5.98805434331009
-5.98805434331009
-5.98805434331009
-5.98805434331009
-5.98805434331009
-5.98805434331009
-5.98805434331009
-5.98805434331009
-5.98805434331009
-5.98805434331009
-5.98805434331009
-5.98805434331009
-5.98805434331009
-5.98805434331009
-5.98805434331009
-5.98805434331009
-5.98805434331009
-5.98805434331009
-5.98805434331009
-5.98805434331009
-5.98805434331009
-5.98805434331009
-5.98805434331009
-5.98805434331009
-5.98805434331009
-5.98805434331009
-5.98805434331009
-5.98805434331009
-5.98805434331009
-5.98805434331009
-5.98805434331009
-5.98805434331009
-5.98805434331009
-5.98805434331009
-5.98805434331009
-5.98805434331009
-5.98805434331009
-5.98805434331009
-5.98805434331009
-5.98805434331009
-5.98805434331009
-5.98805434331009
-5.98805434331009
-5.98805434331009
-5.98805434331009
-5.98805434331009
-5.98805434331009
-5.98805434331009
-5.98805434331009
-5.98805434331009
-5.98805434331009
-5.98805434331009
-5.98805434331009
-5.98805434331009
-5.98805434331009
-5.98805434331009
-5.98805434331009
-5.98805434331009
-5.98805434331009
-5.98805434331009
-5.98805434331009
-5.98805434331009
-5.98805434331009
-5.98805434331009
-5.98805434331009
-5.98805434331009
-5.98805434331009
-5.98805434331009
-5.98805434331009
-5.98805434331009
-5.98805434331009
-5.98805434331009
-5.98805434331009
-5.98805434331009
-5.98805434331009
-5.98805434331009
-5.98805434331009
-5.98805434331009
-5.98805434331009
-5.98805434331009
-5.98805434331009
-5.98805434331009
-5.98805434331009
-5.98805434331009
-5.98805434331009
-5.98805434331009
-5.98805434331009
-5.98805434331009
-5.98805434331009
-5.98805434331009
-5.98805434331009
-5.98805434331009
-5.98805434331009
-5.98805434331009
-5.98805434331009
-5.98805434331009
-5.98805434331009
-5.98805434331009
-5.98805434331009
-5.98805434331009
-5.98805434331009
-5.98805434331009
-5.98805434331009
-5.98805434331009
-5.98805434331009
-5.98805434331009
-5.98805434331009
-5.98805434331009
-5.98805434331009
-5.98805434331009
-5.98805434331009
-5.98805434331009
-5.98805434331009
-5.98805434331009
-5.98805434331009
-5.98805434331009
-5.98805434331009
-5.98805434331009
-5.98805434331009
-5.98805434331009
-5.98805434331009
-5.98805434331009
-5.98805434331009
-5.98805434331009
-5.98805434331009
-5.98805434331009
-5.98805434331009
-5.98805434331009
-5.98805434331009
-5.98805434331009
-5.98805434331009
-5.98805434331009
-5.98805434331009
-5.98805434331009
-5.98805434331009
-5.98805434331009
-5.98805434331009
-5.98805434331009
-5.98805434331009
-5.98805434331009
-5.98805434331009
-5.98805434331009
-5.98805434331009
-5.98805434331009
-5.98805434331009
-5.98805434331009
-5.98805434331009
-5.98805434331009
-5.98805434331009
-5.98805434331009
-5.98805434331009
-5.98805434331009
-5.98805434331009
-5.98805434331009
-5.98805434331009
-5.98805434331009
-5.98805434331009
-5.98805434331009
-5.98805434331009
-5.98805434331009
-5.98805434331009
-5.98805434331009
-5.98805434331009
-5.98805434331009
-5.98805434331009
-5.98805434331009
-5.98805434331009
-5.98805434331009
-5.98805434331009
-5.98805434331009
-5.98805434331009
-5.98805434331009
-5.98805434331009
-5.98805434331009
-5.98805434331009
-5.98805434331009
-5.98805434331009
-5.98805434331009
-5.98805434331009
-5.98805434331009
-5.98805434331009
-5.98805434331009
-5.98805434331009
-5.98805434331009
-5.98805434331009
-5.98805434331009
-5.98805434331009
-5.98805434331009
-5.98805434331009
-5.98805434331009
-5.98805434331009
-5.98805434331009
-5.98805434331009
-5.98805434331009
-5.98805434331009
-5.98805434331009
-5.98805434331009
-5.98805434331009
-5.98805434331009
-5.98805434331009
-5.98805434331009
-5.98805434331009
-5.98805434331009
-5.98805434331009
-5.98805434331009
-5.98805434331009
-5.98805434331009
-5.98805434331009
-5.98805434331009
-5.98805434331009
-5.98805434331009
-5.98805434331009
-5.98805434331009
-5.98805434331009
-5.98805434331009
-5.98805434331009
-5.98805434331009
-5.98805434331009
-5.98805434331009
-5.98805434331009
-5.98805434331009
-5.98805434331009
-5.98805434331009
-5.98805434331009
-5.98805434331009
-5.98805434331009
-5.98805434331009
-5.98805434331009
-5.98805434331009
-5.98805434331009
-5.98805434331009
-5.98805434331009
-5.98805434331009
-5.98805434331009
-5.98805434331009
-5.98805434331009
-5.98805434331009
-5.98805434331009
-5.98805434331009
-5.98805434331009
-5.98805434331009
-5.98805434331009
-5.98805434331009
-5.98805434331009
-5.98805434331009
-5.98805434331009
-5.98805434331009
-5.98805434331009
-5.98805434331009
-5.98805434331009
-5.98805434331009
-5.98805434331009
-5.98805434331009
-5.98805434331009
-5.98805434331009
-5.98805434331009
-5.98805434331009
-5.98805434331009
-5.98805434331009
-5.98805434331009
-5.98805434331009
-5.98805434331009
-5.98805434331009
-5.98805434331009
-5.98805434331009
-5.98805434331009
-5.98805434331009
-5.98805434331009
-5.98805434331009
-5.98805434331009
-5.98805434331009
-5.98805434331009
-5.98805434331009
-5.98805434331009
-5.98805434331009
-5.98805434331009
-5.98805434331009
-5.98805434331009
-5.98805434331009
-5.98805434331009
-5.98805434331009
-5.98805434331009
-5.98805434331009
-5.98805434331009
-5.98805434331009
-5.98805434331009
-5.98805434331009
-5.98805434331009
-5.98805434331009
-5.98805434331009
-5.98805434331009
-5.98805434331009
-5.98805434331009
-5.98805434331009
-5.98805434331009
-5.98805434331009
-5.98805434331009
-5.98805434331009
-5.98805434331009
-5.98805434331009
-5.98805434331009
-5.98805434331009
-5.98805434331009
-5.98805434331009
-5.98805434331009
-5.98805434331009
-5.98805434331009
-5.98805434331009
-5.98805434331009
-5.98805434331009
-5.98805434331009
-5.98805434331009
-5.98805434331009
-5.98805434331009
-5.98805434331009
-5.98805434331009
-5.98805434331009
-5.98805434331009
-5.98805434331009
-5.98805434331009
-5.98805434331009
-5.98805434331009
-5.98805434331009
-5.98805434331009
-5.98805434331009
-5.98805434331009
-5.98805434331009
-5.98805434331009
-5.98805434331009
-5.98805434331009
-5.98805434331009
-5.98805434331009
-5.98805434331009
-5.98805434331009
-5.98805434331009
-5.98805434331009
-5.98805434331009
-5.98805434331009
-5.98805434331009
-5.98805434331009
-5.98805434331009
-5.98805434331009
-5.98805434331009
-5.98805434331009
-5.98805434331009
-5.98805434331009
-5.98805434331009
-5.98805434331009
-5.98805434331009
-5.98805434331009
-5.98805434331009
-5.98805434331009
-5.98805434331009
-5.98805434331009
-5.98805434331009
-5.98805434331009
-5.98805434331009
-5.98805434331009
-5.98805434331009
-5.98805434331009
-5.98805434331009
-5.98805434331009
-5.98805434331009
-5.98805434331009
-5.98805434331009
-5.98805434331009
-5.98805434331009
-5.98805434331009
-5.98805434331009
-5.98805434331009
-5.98805434331009
-5.98805434331009
-5.98805434331009
-5.98805434331009
-5.98805434331009
-5.98805434331009
-5.98805434331009
-5.98805434331009
-5.98805434331009
-5.98805434331009
-5.98805434331009
-5.98805434331009
-5.98805434331009
-5.98805434331009
-5.98805434331009
-5.98805434331009
-5.98805434331009
-5.98805434331009
-5.98805434331009
-5.98805434331009
-5.98805434331009
-5.98805434331009
-5.98805434331009
-5.98805434331009
-5.98805434331009
-5.98805434331009
-5.98805434331009
-5.98805434331009
-5.98805434331009
-5.98805434331009
-5.98805434331009
-5.98805434331009
-5.98805434331009
-5.98805434331009
-5.98805434331009
-5.98805434331009
-5.98805434331009
-5.98805434331009
-5.98805434331009
-5.98805434331009
-5.98805434331009
-5.98805434331009
-5.98805434331009
-5.98805434331009
-5.98805434331009
-5.98805434331009
-5.98805434331009
-5.98805434331009
-5.98805434331009
-5.98805434331009
-5.98805434331009
-5.98805434331009
-5.98805434331009
-5.98805434331009
-5.98805434331009
-5.98805434331009
-5.98805434331009
-5.98805434331009
-5.98805434331009
-5.98805434331009
-5.98805434331009
-5.98805434331009
-5.98805434331009
-5.98805434331009
-5.98805434331009
-5.98805434331009
-5.98805434331009
-5.98805434331009
-5.98805434331009
-5.98805434331009
-5.98805434331009
-5.98805434331009
-5.98805434331009
-5.98805434331009
-5.98805434331009
-5.98805434331009
-5.98805434331009
-5.98805434331009
-5.98805434331009
-5.98805434331009
-5.98805434331009
-5.98805434331009
-5.98805434331009
-5.98805434331009
-5.98805434331009
-5.98805434331009
-5.98805434331009
-5.98805434331009
-5.98805434331009
-5.98805434331009
-5.98805434331009
-5.98805434331009
-5.98805434331009
-5.98805434331009
-5.98805434331009
-5.98805434331009
-5.98805434331009
-5.98805434331009
-5.98805434331009
-5.98805434331009
-5.98805434331009
-5.98805434331009
-5.98805434331009
-5.98805434331009
-5.98805434331009
-5.98805434331009
-5.98805434331009
-5.98805434331009
-5.98805434331009
-5.98805434331009
-5.98805434331009
-5.98805434331009
-5.98805434331009
-5.98805434331009
-5.98805434331009
-5.98805434331009
-5.98805434331009
-5.98805434331009
-5.98805434331009
-5.98805434331009
-5.98805434331009
-5.98805434331009
-5.98805434331009
-5.98805434331009
-5.98805434331009
-5.98805434331009
-5.98805434331009
-5.98805434331009
-5.98805434331009
-5.98805434331009
-5.98805434331009
-5.98805434331009
-5.98805434331009
-5.98805434331009
-5.98805434331009
-5.98805434331009
-5.98805434331009
-5.98805434331009
-5.98805434331009
-5.98805434331009
-5.98805434331009
-5.98805434331009
-5.98805434331009
-5.98805434331009
-5.98805434331009
-5.98805434331009
-5.98805434331009
-5.98805434331009
-5.98805434331009
-5.98805434331009
-5.98805434331009
-5.98805434331009
-5.98805434331009
-5.98805434331009
-5.98805434331009
-5.98805434331009
-5.98805434331009
-5.98805434331009
-5.98805434331009
-5.98805434331009
-5.98805434331009
-5.98805434331009
-5.98805434331009
-5.98805434331009
-5.98805434331009
-5.98805434331009
-5.98805434331009
-5.98805434331009
-5.98805434331009
-5.98805434331009
-5.98805434331009
-5.98805434331009
-5.98805434331009
-5.98805434331009
-5.98805434331009
-5.98805434331009
-5.98805434331009
-5.98805434331009
-5.98805434331009
-5.98805434331009
-5.98805434331009
-5.98805434331009
-5.98805434331009
-5.98805434331009
-5.98805434331009
-5.98805434331009
-5.98805434331009
-5.98805434331009
-5.98805434331009
-5.98805434331009
-5.98805434331009
-5.98805434331009
-5.98805434331009
-5.98805434331009
-5.98805434331009
-5.98805434331009
-5.98805434331009
-5.98805434331009
-5.98805434331009
-5.98805434331009
-5.98805434331009
-5.98805434331009
-5.98805434331009
-5.98805434331009
-5.98805434331009
-5.98805434331009
-5.98805434331009
-5.98805434331009
-5.98805434331009
-5.98805434331009
-5.98805434331009
-5.98805434331009
-5.98805434331009
-5.98805434331009
-5.98805434331009
-5.98805434331009
-5.98805434331009
-5.98805434331009
-5.98805434331009
-5.98805434331009
-5.98805434331009
-5.98805434331009
-5.98805434331009
-5.98805434331009
-5.98805434331009
-5.98805434331009
-5.98805434331009
-5.98805434331009
-5.98805434331009
-5.98805434331009
-5.98805434331009
-5.98805434331009
-5.98805434331009
-5.98805434331009
-5.98805434331009
-5.98805434331009
-5.98805434331009
-5.98805434331009
-5.98805434331009
-5.98805434331009
-5.98805434331009
-5.98805434331009
-5.98805434331009
-5.98805434331009
-5.98805434331009
-5.98805434331009
-5.98805434331009
-5.98805434331009
-5.98805434331009
-5.98805434331009
-5.98805434331009
-5.98805434331009
-5.98805434331009
-5.98805434331009
-5.98805434331009
-5.98805434331009
-5.98805434331009
-5.98805434331009
-5.98805434331009
-5.98805434331009
-5.98805434331009
-5.98805434331009
-5.98805434331009
-5.98805434331009
-5.98805434331009
-5.98805434331009
-5.98805434331009
-5.98805434331009
-5.98805434331009
-5.98805434331009
-5.98805434331009
-5.98805434331009
-5.98805434331009
-5.98805434331009
-5.98805434331009
-5.98805434331009
-5.98805434331009
-5.98805434331009
-5.98805434331009
-5.98805434331009
-5.98805434331009
-5.98805434331009
-5.98805434331009
-5.98805434331009
-5.98805434331009
-5.98805434331009
-5.98805434331009
-5.98805434331009
-5.98805434331009
-5.98805434331009
-5.98805434331009
-5.98805434331009
-5.98805434331009
-5.98805434331009
-5.98805434331009
-5.98805434331009
-5.98805434331009
-5.98805434331009
-5.98805434331009
-5.98805434331009
-5.98805434331009
-5.98805434331009
-5.98805434331009
-5.98805434331009
-5.98805434331009
-5.98805434331009
-5.98805434331009
-5.98805434331009
-5.98805434331009
-5.98805434331009
-5.98805434331009
-5.98805434331009
-5.98805434331009
-5.98805434331009
-5.98805434331009
-5.98805434331009
-5.98805434331009
-5.98805434331009
-5.98805434331009
-5.98805434331009
-5.98805434331009
-5.98805434331009
-5.98805434331009
-5.98805434331009
-5.98805434331009
-5.98805434331009
-5.98805434331009
-5.98805434331009
-5.98805434331009
-5.98805434331009
-5.98805434331009
-5.98805434331009
-5.98805434331009
-5.98805434331009
-5.98805434331009
-5.98805434331009
-5.98805434331009
-5.98805434331009
-5.98805434331009
-5.98805434331009
-5.98805434331009
-5.98805434331009
-5.98805434331009
-5.98805434331009
-5.98805434331009
-5.98805434331009
-5.98805434331009
-5.98805434331009
-5.98805434331009
-5.98805434331009
-5.98805434331009
-5.98805434331009
-5.98805434331009
-5.98805434331009
-5.98805434331009
-5.98805434331009
-5.98805434331009
-5.98805434331009
-5.98805434331009
-5.98805434331009
-5.98805434331009
-5.98805434331009
-5.98805434331009
-5.98805434331009
-5.98805434331009
-5.98805434331009
-5.98805434331009
-5.98805434331009
-5.98805434331009
-5.98805434331009
-5.98805434331009
-5.98805434331009
-5.98805434331009
-5.98805434331009
-5.98805434331009
-5.98805434331009
-5.98805434331009
-5.98805434331009
-5.98805434331009
-5.98805434331009
-5.98805434331009
-5.98805434331009
-5.98805434331009
-5.98805434331009
-5.98805434331009
-5.98805434331009
-5.98805434331009
-5.98805434331009
-5.98805434331009
-5.98805434331009
-5.98805434331009
-5.98805434331009
-5.98805434331009
-5.98805434331009
-5.98805434331009
-5.98805434331009
-5.98805434331009
-5.98805434331009
-5.98805434331009
-5.98805434331009
-5.98805434331009
-5.98805434331009
-5.98805434331009
-5.98805434331009
-5.98805434331009
-5.98805434331009
-5.98805434331009
-5.98805434331009
-5.98805434331009
-5.98805434331009
-5.98805434331009
-5.98805434331009
-5.98805434331009
-5.98805434331009
-5.98805434331009
-5.98805434331009
-5.98805434331009
-5.98805434331009
-5.98805434331009
-5.98805434331009
-5.98805434331009
-5.98805434331009
-5.98805434331009
-5.98805434331009
-5.98805434331009
-5.98805434331009
-5.98805434331009
-5.98805434331009
-5.98805434331009
-5.98805434331009
-5.98805434331009
-5.98805434331009
-5.98805434331009
-5.98805434331009
-5.98805434331009
-5.98805434331009
-5.98805434331009
-5.98805434331009
-5.98805434331009
-5.98805434331009
-5.98805434331009
-5.98805434331009
-5.98805434331009
-5.98805434331009
-5.98805434331009
-5.98805434331009
-5.98805434331009
-5.98805434331009
-5.98805434331009
-5.98805434331009
-5.98805434331009
-5.98805434331009
-5.98805434331009
-5.98805434331009
-5.98805434331009
-5.98805434331009
-5.98805434331009
-5.98805434331009
-5.98805434331009
-5.98805434331009
-5.98805434331009
-5.98805434331009
-5.98805434331009
-5.98805434331009
-5.98805434331009
-5.98805434331009
-5.98805434331009
-5.98805434331009
-5.98805434331009
-5.98805434331009
-5.98805434331009
-5.98805434331009
-5.98805434331009
-5.98805434331009
-5.98805434331009
-5.98805434331009
-5.98805434331009
-5.98805434331009
-5.98805434331009
-5.98805434331009
-5.98805434331009
-5.98805434331009
-5.98805434331009
-5.98805434331009
-5.98805434331009
-5.98805434331009
-5.98805434331009
-5.98805434331009
-5.98805434331009
-5.98805434331009
-5.98805434331009
-5.98805434331009
-5.98805434331009
-5.98805434331009
-5.98805434331009
-5.98805434331009
-5.98805434331009
-5.98805434331009
-5.98805434331009
-5.98805434331009
-5.98805434331009
