# Supplementary material for: Likelihood ratio data to report the validation of a forensic fingerprint evaluation method
Source: Data Brief. 2016 Nov 18;10:75–92. doi: 10.1016/j.dib.2016.11.008 (PMC5144651; doi:10.1016/j.dib.2016.11.008)
Supplement: Supplementary file 2 — Supplementary material [file mmc1.zip › Data DIB-D-16-00247R3/8min_MM_SS.txt]

16.2115200048614
4.29193057445338
6.29836467479773
10.1567136506217
5.68864441419106
1.68416241220314
4.51818535306473
20.9852087651687
18.8047915640388
17.4034269873783
18.2743817017824
12.0646108786389
6.42226798532255
13.7651928259450
9.31337160889533
17.0596167045582
16.0438599233255
15.2153558076635
15.2153558076635
10.0145239283311
14.8885257643401
13.7651928259450
15.2153558076635
20.4312878020705
23.0665399288845
23.4534538965812
24.6298698668993
21.1711552584704
25.0272332127480
19.7018697238226
17.5763117579902
18.6273351904855
18.2743817017824
3.52061106255023
-3.19648411474468
-0.751948017722966
5.37804236968439
-1.49790109142852
12.2159438068124
7.43700557036284
10.7320034011292
11.0235667931899
18.8047915640388
9.87298729217496
8.62854644282191
29.9993562368936
23.8429802088160
24.4321678231767
31.7403256034907
29.1445456208230
33.2979608213240
24.8282249967564
21.5450075034772
-0.467417362616565
2.45397706092339
-0.798546905044571
-0.515426915988676
15.2153558076635
17.0596167045582
7.05158082996403
9.45229590051350
5.93057326003025
19.7018697238226
17.0596167045582
17.7498496147365
18.0988845866326
19.1616635695488
13.6073290364265
26.2349973175217
28.9324756821415
9.17510040341167
7.30787757076208
4.74705247621405
10.2995564590469
10.8774585540923
9.87298729217496
9.73210374215331
9.73210374215331
5.80928229404341
11.1703281184220
9.87298729217496
5.68864441419106
6.42226798532255
5.56865962047321
-0.515426915988676
1.30479850204372
2.37319307116011
4.51818535306473
4.17978281434945
6.54682438198186
16.5487994263366
12.8278063808515
3.52061106255023
20.9852087651687
18.8047915640388
13.1376561846780
15.3797504585269
19.5211479195969
8.62854644282191
8.90051725084780
8.09244186038406
8.90051725084780
2.98926113808277
13.7651928259450
10.7320034011292
3.73772263527866
7.30787757076208
8.22548837679178
9.03748228406249
8.35918797933400
1.78063610507922
3.41303490538775
2.57593674892969
6.54682438198186
-1.13308813125691
0.990555001980141
12.3679298211205
-0.767507103608882
0.577418816180571
0.935883970036196
18.9829010237266
16.7184187662760
25.2268945148740
15.0516142429346
13.4501183330425
6.29836467479773
11.1703281184220
7.30787757076208
4.63229237157214
3.73772263527866
8.76420530376761
11.1703281184220
5.21262375612661
1.49317428485444
0.0593136694319386
13.7651928259450
13.6073290364265
15.5447981955248
18.9829010237266
18.2743817017824
15.5447981955248
8.62854644282191
28.9324756821415
26.4385771364548
26.2349973175217
21.5450075034772
28.7210588295946
18.9829010237266
14.4031788453638
12.2159438068124
11.1703281184220
16.2115200048614
17.9240405576173
15.2153558076635
18.2743817017824
24.6298698668993
23.4534538965812
18.8047915640388
15.2153558076635
18.0988845866326
13.2935607157930
14.8885257643401
14.5643080655548
15.7104990186572
18.6273351904855
16.0438599233255
15.8768529279241
5.21262375612661
-0.689450439725510
9.59187327826616
18.6273351904855
11.3473037823980
8.49354066801071
8.22548837679178
4.60941872097990
3.24227147308753
10.5872013343006
10.7320034011292
5.11867354989194
23.8429802088160
15.7104990186572
9.73210374215331
10.0145239283311
3.97956262322130
1.37983533382345
4.90881380741867
2.53517902581274
10.3855756254465
3.11529608356832
9.31337160889533
3.41303490538775
4.35953271186030
0.755345220839397
10.0145239283311
0.577418816180571
14.7260903718802
9.45229590051350
6.29836467479773
2.07397570051445
16.7184187662760
20.6152750369688
24.4321678231767
33.5230924826953
30.6473216033588
10.0145239283311
10.7320034011292
14.5643080655548
10.4430523536065
17.0596167045582
19.3410792015056
19.8832446141828
16.3798331725317
20.7999153580015
22.3766778952660
25.4272089031346
17.9240405576173
15.2153558076635
18.8047915640388
15.8768529279241
18.6273351904855
17.5763117579902
8.98261790044048
14.2427027113074
4.51818535306473
6.92441208876675
6.05251731215158
2.07397570051445
12.5205689215630
22.3005490271049
7.05158082996403
11.7639042806953
7.82830808597209
11.6145306109252
10.2995564590469
19.1616635695488
6.92441208876675
14.0828796633854
25.4272089031346
22.4910671233481
5.85772031010201
-1.14799413100833
-1.23688153716389
-0.435280376474926
-4.64024207956284
16.8886911923498
19.8832446141828
17.2311953029010
20.2479536533068
18.0988845866326
21.7329132551824
16.2115200048614
12.0646108786389
23.6478905096314
0.845288052370549
2.17306173792851
6.67203386477567
5.68864441419106
11.6145306109252
10.4430523536065
13.1376561846780
7.69722082796785
15.0516142429346
7.96004843011083
6.54682438198186
7.96004843011083
0.229403040476841
7.96004843011083
28.7210588295946
29.9993562368936
30.4306800617359
31.3011647450345
20.6152750369688
16.5487994263366
18.9829010237266
21.5450075034772
19.3410792015056
1.68416241220314
1.11903506377097
7.17940265729581
7.69722082796785
-0.273028039043945
4.97853194390134
8.90051725084780
12.2159438068124
19.8832446141828
28.7210588295946
18.2743817017824
17.7498496147365
9.23033051526900
14.0828796633854
8.62854644282191
3.19984184946627
7.17940265729581
5.09525130694673
9.73210374215331
10.1567136506217
7.69722082796785
4.51818535306473
2.98926113808277
14.8885257643401
12.0646108786389
10.0145239283311
15.3797504585269
12.0646108786389
6.79789643370396
-0.435280376474926
0.144031811887144
-1.77799590914493
11.6145306109252
15.8768529279241
4.06828814038002
9.03748228406249
14.0828796633854
10.4430523536065
12.9824047396975
12.9824047396975
13.4501183330425
12.9824047396975
10.4430523536065
9.73210374215331
8.62854644282191
11.1703281184220
15.8102329938812
12.8278063808515
14.0828796633854
7.82830808597209
-3.61376801638990
-5.01083709052215
-3.78309427737165
4.74705247621405
8.49354066801071
6.67203386477567
6.05251731215158
7.96004843011083
3.62884030584720
6.67203386477567
19.1616635695488
18.4505319030667
24.2351188655887
20.7999153580015
21.1711552584704
-0.0247513868887723
-0.783040066049417
-1.54058146194317
3.95744655254507
-0.594920369367933
1.39865985038183
1.21159023984010
1.49317428485444
13.4501183330425
7.82830808597209
6.42226798532255
7.96004843011083
21.9214720930221
15.8768529279241
13.9237097015980
10.4430523536065
14.0828796633854
7.30787757076208
-1.35393516576336
-0.906363321540027
5.21262375612661
4.63229237157214
11.3177425297886
3.97956262322130
5.33064929144098
7.43700557036284
9.45229590051350
5.44932791288985
1.39865985038183
3.19984184946627
5.93057326003025
22.4910671233481
17.4034269873783
4.97853194390134
11.9139310365998
1.30479850204372
14.4031788453638
21.7329132551824
17.5763117579902
12.5205689215630
14.2427027113074
9.87298729217496
-6.56386184742130
-8.44072697684971
-4.29928459668190
-6.48263794139386
