# Supplementary material for: Likelihood ratio data to report the validation of a forensic fingerprint evaluation method
Source: Data Brief. 2016 Nov 18;10:75–92. doi: 10.1016/j.dib.2016.11.008 (PMC5144651; doi:10.1016/j.dib.2016.11.008)
Supplement: Supplementary file 2 — Supplementary material [file mmc1.zip › Data DIB-D-16-00247R3/9min_MM_DS.txt]

-5.01002887736872
-5.96998327359810
-2.67339854521892
-6.09148942431085
-4.97723204257338
-5.79062767781583
-5.90358202509067
-6.12237127847978
-6.07417676450322
-5.16687283728673
-4.87598545256384
-5.93157056730539
-5.25526704199055
-6.12317863801741
-6.08810373547540
-6.09148942431085
-5.73891502311350
-5.19681358645859
-5.79062767781583
-5.09932761887620
-6.02448416534097
-5.44485968682910
-4.69772085046964
-5.92885739565262
-6.01453601553356
-5.73891502311350
-6.03207845576019
-5.92060363726938
-5.58880311156658
-5.67524510931326
-5.76523784444984
-6.07279643280808
-6.12328347084649
-5.64158225761411
-4.39586543881524
-5.88584029046438
-5.38248409308664
-6.09678535825441
-5.88887373257744
-5.75407087873063
-5.07419450414767
-5.25526704199055
-5.07419450414767
-6.12165451483514
-5.73122285188000
-6.05147252913972
-6.00411185145557
-6.08079281441656
-5.27243178751909
-5.66276434420725
-6.10903739442596
-6.04117087677606
-4.66809416102682
-6.01857239716900
-5.15476325362223
-6.03395630087780
-4.94395919350745
-4.37960501071126
-6.03761187109677
-5.75031047568259
-5.44485968682910
-5.56600257645346
-6.04119127903245
-5.90358202509067
-6.11658469998231
-5.80819205595255
-6.09972679737795
-4.22133234984421
-5.58880311156658
-5.84189276941425
-5.65434863128247
-6.08453395751468
-5.07419450414767
-6.10338214821782
-5.76892208521459
-6.01042347161484
-4.37960501071126
-6.11708346156295
-5.61112763240912
-5.96998327359810
-6.03759103008219
-6.07688030618103
-6.11049281421436
-6.11551864739530
-5.77258728540852
-6.08079281441656
-5.74653103206371
-5.44485968682910
-6.04295242214405
-6.07278041813372
-6.09259687143149
-6.10673284992452
-5.41920306609248
-6.08079281441656
-6.12043547954425
-5.56600257645346
-5.79417863458482
-6.12305630027121
-6.03395630087780
-6.11315081586109
-6.06260097495907
-6.07686494964396
-6.07949276779667
-5.49474488549059
-6.07949276779667
-5.56600257645346
-6.07818837900573
-5.83198248136938
-5.83530495128850
-6.05792767599605
-5.84189276941425
-6.11315081586109
-5.54272602706975
-5.44485968682910
-6.06560916577005
-5.15476325362223
-5.74653103206371
-6.04295242214405
-5.95002963289170
-5.65434863128247
-6.05147252913972
-5.90067844772967
-6.04469452468483
-5.99321167310699
-5.47004029329513
-5.77623344503163
-5.37716236323108
-5.33937711825913
-5.99762886615889
-5.10556329613127
-5.76153456311426
-6.11436963177288
-6.12343601479217
-6.08925558032065
-6.12291185064678
-6.10977056609220
-5.22627832135986
-6.03207845576019
-6.07417676450322
-5.96998327359810
-5.73507845778216
-6.12343601479217
-6.07139706054212
-4.50755589161090
-6.12137831686865
-5.61992415675038
-6.07949276779667
-6.08453395751468
-5.81164780986742
-6.04117087677606
-6.01857239716900
-6.12077252866792
-5.75407087873063
-5.55209376853570
-5.23211414662765
-6.10066919594415
-6.07949276779667
-5.82528041981869
-5.94220257389229
-6.01453601553356
-5.78346864256537
-5.90358202509067
-6.12191452415912
-6.01246557091671
-5.90358202509067
-6.12317995429201
-5.79771055078299
-1.96398190888322
-6.10673284992452
-6.10249687136409
-6.02253261652114
-6.05794588446143
-6.10249687136409
-5.37716236323108
-6.02251002047374
-5.92612518342903
-6.08079281441656
-6.05951662186480
-5.27811528822029
-6.08693285005932
-6.09366026876380
-5.77258728540852
-4.20427221776565
-6.05147252913972
-6.11551864739530
-6.12343601479217
-4.33862073046190
-5.88887373257744
-6.10249687136409
-6.03579360627270
-6.09259687143149
-4.83428726059816
-6.10751392938099
-6.11377676423363
-5.51897346341546
-5.99321167310699
-6.08693285005932
-6.12305630027121
-6.09778487853308
-6.11377676423363
-6.09778487853308
-4.87598545256384
-6.12077252866792
-5.86435035487346
-6.00411185145557
-6.05311942882638
-5.99094862899090
-5.90358202509067
-6.12108658839696
-6.08693285005932
-6.12108658839696
-6.11803570948321
-0.952478960873125
-6.08693285005932
-4.66063988723906
-6.10977056609220
-5.77258728540852
-5.75407087873063
-5.83860838063678
-6.09366026876380
-5.69566557307348
-5.95765505243778
-5.80819205595255
-5.76153456311426
-5.95765505243778
-5.90933205810020
-6.12291185064678
-0.405485610464857
-6.08079281441656
-5.73507845778216
-5.73507845778216
-5.22627832135986
-6.10673284992452
-5.54272602706975
-5.43465416024692
-6.08691924855506
-5.87368942579362
-5.64585675607438
-6.11971171847386
-5.84189276941425
-6.03395630087780
-5.04234969789349
-3.16992409483323
-5.79771055078299
-5.77258728540852
-5.49474488549059
-2.89883670997555
-6.10673284992452
-4.73432579942965
-5.98414880015331
-5.36646178180750
-3.83775524697449
-6.05951662186480
-2.78706965613840
-4.00260653475054
-3.83775524697449
-5.93157056730539
-3.62789248853041
-5.58880311156658
-5.32289783328024
-4.87598545256384
-5.75407087873063
-2.84319119019226
-6.08079281441656
-5.37182159280470
-6.01453601553356
-4.10031201734515
-5.96998327359810
-5.85802910473923
-5.22627832135986
-5.49474488549059
-5.82190082818711
-6.11185583766600
-5.24950737900606
-5.96998327359810
-5.47501929287587
-5.65434863128247
-4.56970343726168
-5.87368942579362
-4.94395919350745
-3.06291718370190
-2.98687943194599
-2.26055520747742
-3.98459437413082
-5.95513228649324
-5.95765505243778
-1.82438717047740
-5.77258728540852
-2.73047210781395
-5.37716236323108
-6.06708470031930
-4.94395919350745
-2.95400621548825
-4.08271874928354
-3.63763163081696
-4.13527006661849
-5.20865660213157
-5.63297613898109
-4.82023553870968
-4.66809416102682
-6.07949276779667
-4.00260653475054
-6.11657877674658
-5.01653112261532
-5.75031047568259
-5.79062767781583
-4.51539097681513
-4.07389355439649
-5.88285713157638
-4.84128456068617
-4.58504991796614
-5.03592361493018
-4.46809485702740
-4.55428079427392
-5.84189276941425
-4.37144623580304
-6.11605505135939
-1.56467597823887
-5.31181644044019
-5.39307043108528
-3.20165487704158
-5.82864097087945
-5.13645607384429
-5.09307290105030
1.46832210202882
-4.84128456068617
-5.69566557307348
-4.84128456068617
-5.47501929287587
-5.57060076461773
-6.09148942431085
-5.80819205595255
-3.00869970673037
-5.39833503922837
-4.82727091993933
-3.59856081824579
-5.56600257645346
-5.10556329613127
-4.36326842032399
-4.27205577238012
-2.84319119019226
-5.84189276941425
-5.81164780986742
-4.13527006661849
-5.75407087873063
-4.04730372631044
-6.11658469998231
-5.61992415675038
-4.77045473411907
-4.42815780817332
-5.82528041981869
-5.87055968393094
-4.97061555390184
-5.90933205810020
-3.88416608990848
-4.71241995176611
-5.56600257645346
-5.28377974835066
-6.07139706054212
-4.79190360808284
-4.73432579942965
-5.49474488549059
-5.39307043108528
-5.16082756573989
-5.10556329613127
-3.78143389661653
-4.53100402551111
-5.56600257645346
-3.67639779425496
-5.87982027021962
-3.23321429411251
-3.48954523658216
-5.58880311156658
-3.47952048573325
-6.11658469998231
-4.13527006661849
-5.42952283609960
-5.35568503810062
-5.67936728320695
-1.25659254489244
-5.67524510931326
-5.64158225761411
-5.16082756573989
-3.37822574584891
-3.74350551829476
-4.13527006661849
-3.16992409483323
-4.84128456068617
-4.58504991796614
-5.26672924624707
-4.46809485702740
-5.26100766440422
-5.36646178180750
-5.21454954911182
-4.30549057598760
-4.35507156427412
2.14592413830983
-4.15263484783022
-5.69969254411305
-5.67524510931326
-5.31181644044019
-5.95765505243778
-4.02054253308697
-5.28377974835066
-6.10977890249804
-5.69566557307348
-6.04295242214405
-3.57891116853527
-5.16687283728673
-5.86435035487346
-6.09972679737795
-2.71909547643659
-3.57891116853527
-4.42815780817332
-5.01002887736872
-6.03395630087780
-5.33937711825913
-4.56200163605321
-6.01042347161484
-5.75407087873063
-5.04234969789349
-5.21454954911182
-2.55782337721712
-5.41401462023269
-4.00260653475054
-4.77762339934448
-4.80610765453791
-6.08079281441656
-5.06151370335847
-4.50755589161090
-6.04812160805392
-5.44485968682910
-5.94223284820822
-5.43465416024692
-5.41920306609248
-6.00411185145557
-5.29505154689894
-6.10338214821782
-5.95765505243778
-5.36108293023947
-4.58504991796614
-5.13645607384429
-5.99321167310699
-6.09778487853308
-5.83198248136938
-6.09778487853308
-5.70768936447973
-5.30624718316393
-4.09152490359975
-5.63297613898109
0.309092336838558
-4.53100402551111
-5.65434863128247
-5.69566557307348
-4.57738619789932
-6.06708470031930
-5.49474488549059
-4.73432579942965
-5.96998327359810
-3.81905762580513
-5.19681358645859
-5.91781430333332
-5.54272602706975
-4.00260653475054
-2.11363947927959
-4.17853921536663
-5.90646656188084
-5.65434863128247
-2.01417241481518
-5.74653103206371
-3.81905762580513
-4.77045473411907
-5.80819205595255
-6.10158202374269
0.309092336838558
-4.10908009051971
-3.95743332892006
-4.80610765453791
-5.19681358645859
-4.87598545256384
-6.11891662146041
-2.26055520747742
-4.54654091192381
-5.90067844772967
-5.53801359548054
-3.27502694888224
-5.37716236323108
-5.90358202509067
-5.75407087873063
-4.72704289077929
-5.67110389484875
-5.16082756573989
-3.91178410881900
-2.26055520747742
-2.89883670997555
-2.89883670997555
-5.56138534771836
-5.97947613662212
-4.58504991796614
-5.22627832135986
-5.65434863128247
-6.11377676423363
-3.91178410881900
-6.05951662186480
-5.33937711825913
-1.43196429649611
-5.52853161058964
-5.90358202509067
-5.14867990093374
-5.30624718316393
-3.91178410881900
-5.41920306609248
-3.74350551829476
-4.69772085046964
-6.08693285005932
-5.65856600803027
-5.87368942579362
-5.03592361493018
-5.87368942579362
-4.17853921536663
-5.46504225314357
-0.882076998701800
-4.20427221776565
-6.00411185145557
-6.06708470031930
-6.04117087677606
-5.30065888531685
-3.91178410881900
-5.82528041981869
-5.04234969789349
-2.44034415213298
-5.79771055078299
-5.56600257645346
-1.88812493286057
-5.01002887736872
-5.33390306383699
-6.00411185145557
-5.20274461458049
-5.83530495128850
-6.12108307833134
-5.70370047458180
-5.28377974835066
-5.07419450414767
-5.82528041981869
-5.47004029329513
-4.42815780817332
-4.20427221776565
-0.0762384729588079
-5.78705768047601
-5.49962868221721
-4.24677974368087
-4.30549057598760
-5.80819205595255
-6.07949276779667
-5.75407087873063
-2.32096086996652
-6.01453601553356
-5.75407087873063
-3.74350551829476
-5.93157056730539
-5.05514474210763
-5.47004029329513
-6.12291185064678
-4.95732545484629
-5.65011221396384
-5.90358202509067
-5.93426469838733
-5.95513228649324
-5.80819205595255
-5.07419450414767
-5.90358202509067
-6.05147252913972
-6.12305630027121
-6.04469452468483
-1.36489443421886
-6.12337014062114
-6.09778487853308
-5.75407087873063
-6.05147252913972
-6.03395630087780
-5.20274461458049
-5.52376205728796
-5.71561002256311
-5.96998327359810
-5.81850219598470
-5.90646656188084
-5.33937711825913
-4.97061555390184
-6.12348416466698
-5.85802910473923
-5.25526704199055
-5.94485081700687
-6.12348416466698
-6.02448416534097
-5.95259047997788
-6.04980658888223
-4.22133234984421
-6.04641758665479
-4.42815780817332
-6.05951662186480
-6.11757459028602
-2.96498299487832
-5.96998327359810
-0.811199022259894
-3.37822574584891
-6.12351261583367
-4.84128456068617
-3.67639779425496
-5.22627832135986
8.91885753818192
-5.93157056730539
-3.00869970673037
-6.08330595038613
-2.23625965848601
-5.56600257645346
-5.76523784444984
-5.92612518342903
-4.94395919350745
-1.82438717047740
-4.62308290973789
-4.45217715919824
-5.46504225314357
-4.96398002465948
-3.43923107662939
-5.99321167310699
-4.73432579942965
-6.08810373547540
-3.81905762580513
-5.83530495128850
-4.13527006661849
-4.26364947005119
-5.07419450414767
-5.38248409308664
-5.90358202509067
-3.11665864640286
-5.45498905112798
-4.58504991796614
-4.01158405420416
-4.69772085046964
-5.80819205595255
-4.09152490359975
-6.12008728749739
-4.93051676988531
-1.49855814450278
-5.97950312025153
-5.77258728540852
-1.95138668097317
-5.92885739565262
-2.38089051818504
-5.86435035487346
-5.26100766440422
-6.02830820335808
-5.49474488549059
-5.37716236323108
-6.06260097495907
-5.30624718316393
-6.09472919598459
-2.26055520747742
-5.94485081700687
-5.89185347222173
-3.11665864640286
-5.41920306609248
-4.94395919350745
-6.03395630087780
-4.26364947005119
-4.00260653475054
-6.10592373535408
-5.99321167310699
-5.86435035487346
-6.11658469998231
-5.01002887736872
-5.48984204819314
-5.95765505243778
-6.11891662146041
-5.39307043108528
-6.10158202374269
-1.29734855767102
-5.97950312025153
-2.95400621548825
-1.78591602619761
-4.47602514508575
-5.14257750767443
-5.39307043108528
-3.32686435450086
-5.22627832135986
-1.69548360289930
-5.96998327359810
-5.04234969789349
-6.11971171847386
-3.06291718370190
-4.94395919350745
-5.75407087873063
-5.22627832135986
-4.86908335532996
-2.78706965613840
-5.47004029329513
-5.51897346341546
-5.25526704199055
-5.37716236323108
-6.03761187109677
-4.22133234984421
-4.69772085046964
-4.33862073046190
-5.39833503922837
-4.65316657288047
-5.04234969789349
-2.32096086996652
-5.07419450414767
-5.80819205595255
-4.57738619789932
-4.47602514508575
-4.94395919350745
-4.63063238637977
-5.98183548048784
-5.14257750767443
-5.02301432729110
-4.98382949067409
-5.31181644044019
-4.94395919350745
-4.94395919350745
-4.60032023638731
-3.57891116853527
1.19870937420399
-4.00260653475054
-5.95765505243778
-4.51539097681513
-5.44993388926395
-4.58504991796614
-5.22627832135986
-1.76017339382364
-5.77258728540852
-4.97723204257338
-5.80819205595255
-4.77045473411907
-4.09152490359975
-5.54272602706975
-5.16687283728673
-5.19681358645859
-5.90358202509067
-0.151876592106536
-4.80610765453791
-5.71561002256311
-4.62308290973789
-3.22271352899303
-5.56600257645346
-5.56600257645346
-5.30065888531685
-4.23831631963947
-5.36646178180750
-3.24369601866118
-1.03633297664155
-2.19967353071773
-6.10592373535408
-4.66063988723906
-4.73432579942965
-5.01002887736872
-4.54654091192381
-6.09259687143149
-1.47197772701258
-5.78346864256537
-6.12305630027121
-5.25526704199055
-4.38774474504866
-4.66063988723906
-5.65434863128247
1.06573090509060
-2.03915342435623
-5.95765505243778
-4.97061555390184
-3.23321429411251
-3.86565887444735
-5.22627832135986
-1.76017339382364
-5.10556329613127
-5.62864451880834
-5.31181644044019
-5.13645607384429
-3.47952048573325
-4.85522203914971
-5.33937711825913
-5.30624718316393
-3.27502694888224
-5.90358202509067
-0.151876592106536
-4.80610765453791
-5.07419450414767
-4.62308290973789
-3.77198036289232
-5.56600257645346
-5.71561002256311
-4.38774474504866
-4.23831631963947
-4.83428726059816
-3.20165487704158
0.868548069919319
-2.32096086996652
-5.67524510931326
-3.81905762580513
-4.73432579942965
-5.01002887736872
-5.73507845778216
-1.47197772701258
-5.75407087873063
-2.49932177181034
-5.01002887736872
-2.13831583968746
-4.17853921536663
-3.32686435450086
-5.93157056730539
4.41250052636703
-5.08679914265358
-5.31736665714563
-5.31181644044019
-3.81905762580513
-5.36646178180750
-2.19967353071773
-5.31181644044019
-5.91781430333332
-6.04812160805392
-5.26672924624707
-5.77258728540852
-5.05514474210763
-6.04980658888223
-5.90358202509067
-5.79417863458482
-1.43196429649611
-5.54272602706975
-5.51897346341546
-5.65434863128247
-4.50755589161090
-5.63297613898109
-5.69161956146308
-4.87598545256384
-4.41204970463593
-3.91178410881900
-0.242013996246640
-0.952478960873125
-5.56600257645346
-1.02240490877387
-5.33937711825913
-5.49474488549059
-5.91781430333332
-3.54929388968831
-5.44485968682910
-5.04234969789349
-5.70768936447973
-4.54654091192381
-5.11797752892895
-3.67639779425496
-5.83530495128850
-0.227038696983681
-5.75781224120786
-5.47004029329513
-3.52945383426955
-5.87368942579362
-3.32686435450086
-4.09152490359975
-5.41920306609248
-4.83428726059816
-6.09677373116206
-5.67524510931326
-5.31736665714563
-5.05514474210763
-5.88887373257744
-5.58428108568560
-0.811199022259894
-5.87368942579362
-5.27243178751909
-6.05951662186480
-4.84128456068617
-4.46809485702740
-6.11605505135939
-6.09677373116206
-3.22271352899303
-4.33036675269956
-5.63297613898109
-4.22983385502725
-4.50755589161090
-6.01453601553356
-5.99321167310699
-4.94395919350745
-6.06708470031930
-4.26364947005119
-5.80819205595255
-6.02251002047374
-5.59330609687674
-5.98183548048784
-4.42815780817332
-5.71561002256311
-5.55209376853570
-5.38778678237137
-6.11049281421436
-6.10592373535408
-6.11186351593454
-4.54654091192381
-6.11658469998231
-5.19681358645859
-5.32289783328024
-5.41920306609248
-6.12043547954425
-6.01453601553356
-5.49474488549059
-5.94485081700687
-5.98183548048784
-4.26364947005119
-5.90358202509067
-6.10249687136409
-5.34483213211045
-5.78705768047601
-5.56600257645346
-5.87676436829203
-6.07279643280808
-4.46809485702740
-5.51897346341546
-4.87598545256384
-2.69628509196940
-4.90340343579116
-5.27243178751909
-5.61112763240912
-5.07419450414767
-5.82528041981869
-5.49474488549059
-5.77258728540852
-5.14867990093374
-6.10977890249804
-6.10673284992452
-6.06411459064997
-5.81508452321148
-5.93157056730539
-5.31181644044019
-6.07688030618103
-6.11186351593454
-5.84189276941425
-6.12043547954425
-6.12076879922321
-5.73507845778216
-5.69566557307348
-3.87492200246333
-6.06708470031930
-6.08079281441656
-6.12215242160486
-5.65434863128247
-5.95002963289170
-4.79901515159579
-5.15476325362223
-5.96015877781149
-4.36326842032399
-5.22627832135986
-5.82528041981869
-5.45498905112798
-6.03022456837554
-5.33937711825913
-4.97723204257338
-5.13645607384429
-5.16687283728673
-4.35507156427412
-5.80122342641033
-5.56138534771836
-5.94485081700687
-6.10591430205274
-5.89481417129520
-6.12077252866792
-6.06708470031930
-5.85802910473923
-5.39307043108528
-4.07389355439649
-6.09576679740491
-5.25526704199055
-5.88887373257744
-6.10904595021089
-6.00196989692750
-5.53801359548054
-4.87598545256384
-6.03395630087780
-5.79062767781583
-3.72442708570893
-5.33937711825913
-5.94485081700687
-6.08079281441656
-5.55674907841244
-4.49970176583584
-5.90358202509067
-5.44485968682910
-6.01248926385961
-4.87598545256384
-6.02056202713048
-5.04234969789349
-4.97723204257338
-5.71561002256311
-6.02833014126817
-5.12415608447156
-6.07417676450322
-6.00411185145557
-5.03592361493018
-5.84840442525671
-5.90067844772967
-0.301724787590244
-5.43465416024692
-4.44418974942742
-6.12348416466698
-5.36646178180750
-6.03395630087780
-5.87982027021962
-4.51539097681513
-5.61112763240912
-5.67524510931326
-3.67639779425496
-5.99542978991836
-3.80968025436421
-5.75407087873063
-5.79062767781583
-4.46809485702740
-5.99321167310699
-5.89772204541630
-5.17289906826275
-5.28377974835066
-5.07419450414767
-5.02947849139605
-6.09778487853308
-5.69566557307348
-6.10509558021281
-5.32840996884403
-6.08079281441656
-5.77258728540852
-5.88285713157638
-5.93959583883875
-4.32209373436640
-5.50933915395798
-4.82727091993933
-5.19681358645859
-5.84840442525671
-3.00869970673037
-6.11377676423363
-5.99321167310699
-4.94395919350745
-5.99542978991836
-5.36108293023947
-6.05633767864276
-5.51897346341546
-5.83860838063678
-5.06786362403848
-6.12348416466698
-5.35026810539095
-5.80122342641033
-4.91021033017094
-6.09677373116206
-5.36646178180750
-5.81850219598470
-6.02448416534097
-3.52945383426955
-3.47952048573325
-6.01854936236340
-5.97950312025153
-6.07949276779667
-6.10158202374269
-5.33937711825913
-5.98644307924797
-5.26672924624707
-5.76892208521459
-5.44485968682910
-6.04119127903245
-5.03592361493018
-5.85163169232171
-6.11377676423363
-4.54654091192381
-3.31653495451878
-6.11551864739530
-6.03395630087780
-5.51897346341546
-3.64735173253270
-5.56600257645346
-5.65434863128247
-5.88587495236232
-6.10977056609220
-4.34685566765342
-5.98644307924797
-4.83428726059816
-4.62308290973789
-6.08574292407241
-5.86119925009175
-5.78705768047601
-5.84189276941425
-6.12343601479217
-6.11377676423363
-5.84189276941425
-5.75781224120786
-5.04875674028597
-5.48492017032487
-2.61584896835331
-5.90933205810020
-5.25526704199055
-6.10829395735292
-6.12337014062114
-5.86119925009175
-3.86565887444735
-4.04730372631044
-5.47004029329513
-5.36646178180750
-5.56138534771836
-6.09778487853308
-6.08572910318905
-5.41920306609248
-5.74653103206371
-5.87059544272439
-5.80819205595255
-5.32289783328024
-6.03022456837554
-5.32289783328024
-5.71561002256311
-5.20865660213157
-6.02448416534097
-4.80610765453791
-3.51950524570394
-5.90358202509067
-5.47004029329513
-5.84515811762089
-6.07139706054212
-5.79062767781583
-5.65434863128247
-5.22627832135986
-6.08572910318905
-3.95743332892006
-6.11048469718763
-5.63297613898109
-3.00869970673037
-5.13031559944334
-5.99980890182861
-5.02301432729110
-5.41920306609248
-4.72704289077929
-5.91781430333332
-5.51416582897213
-5.99094862899090
-5.51416582897213
-5.24950737900606
-4.54654091192381
-6.11804097458164
-6.12348416466698
-5.86119925009175
-6.02448416534097
-3.86565887444735
-6.12343601479217
-4.30549057598760
-6.00196989692750
-2.60428193126772
-5.69566557307348
-5.69969254411305
-5.79062767781583
-5.75031047568259
-5.33937711825913
-5.97478127806646
-5.28377974835066
-6.04812160805392
-5.75407087873063
-5.90358202509067
-5.99097451572481
-5.90933205810020
-4.84128456068617
-6.12291185064678
-5.53801359548054
-5.96998327359810
-6.02448416534097
-5.93959583883875
-5.95002963289170
-5.88887373257744
-5.33937711825913
-5.98644307924797
-6.12191167223081
-4.69772085046964
-4.53878198900287
-5.22627832135986
-6.01453601553356
-5.76153456311426
-6.00194510708910
-5.70768936447973
-5.58880311156658
-2.52277953568552
-5.92882602444119
-4.69772085046964
-5.84189276941425
-4.99040789820399
-3.95743332892006
-5.00350759155130
-5.41920306609248
-5.47501929287587
-6.08572910318905
-3.82841595667522
-6.01453601553356
-6.11551864739530
-6.07417676450322
-5.47004029329513
-4.64567421795106
-6.04295242214405
-5.61112763240912
-5.95765505243778
-5.75407087873063
-4.02054253308697
-4.69772085046964
-5.26672924624707
-4.73432579942965
-5.56600257645346
-5.39307043108528
-5.59330609687674
-3.62789248853041
-5.65856600803027
-4.93051676988531
-6.12008728749739
-5.47004029329513
-3.63763163081696
-3.91178410881900
-5.89481417129520
-5.91781430333332
-5.04875674028597
-3.47952048573325
-3.93010091857189
-6.08574292407241
-2.36894266968298
-6.06708470031930
-6.06411459064997
-5.80819205595255
-6.11708346156295
-5.91781430333332
-5.77258728540852
-5.84189276941425
-4.39586543881524
-4.12655911515638
-6.10673284992452
-4.49182859948997
-5.56600257645346
-5.35568503810062
-5.46504225314357
-4.49970176583584
-5.60670080938226
1.70823175874844
-6.11185583766600
-5.96510910684644
-6.09259687143149
-6.00411185145557
-5.33937711825913
-5.80122342641033
-6.02448416534097
-5.39307043108528
-5.01002887736872
-5.47997925188578
-4.99040789820399
-4.73432579942965
-4.17853921536663
-5.71561002256311
-5.99980890182861
-5.54272602706975
-5.44485968682910
-5.56138534771836
-5.80819205595255
-6.07417676450322
-5.10556329613127
-3.72442708570893
-6.11315081586109
-5.73507845778216
-4.45217715919824
-5.98183548048784
-5.77258728540852
-5.29505154689894
-6.08079281441656
-5.94744974523470
-6.03395630087780
-5.77623344503163
-4.69772085046964
-6.12275187051714
-5.89185347222173
-5.79417863458482
-6.07417676450322
-5.41920306609248
-5.51897346341546
-6.07417676450322
-4.73432579942965
-6.12291185064678
-5.53801359548054
-4.97723204257338
-5.33937711825913
-5.77258728540852
-6.07949276779667
-6.12077252866792
-5.90646656188084
-6.09259687143149
-5.89481417129520
-5.99321167310699
-5.93426469838733
-6.03395630087780
-5.25526704199055
-5.16687283728673
-5.87365388637928
-2.73047210781395
-5.97950312025153
-5.99321167310699
-5.61112763240912
-5.97950312025153
-6.03395630087780
-5.99321167310699
-5.54272602706975
-5.36646178180750
-6.06411459064997
-6.00196989692750
-6.11049281421436
-5.95765505243778
-5.79062767781583
-5.77986056408391
-5.90358202509067
-6.07417676450322
-3.72442708570893
-6.11848327258711
-0.0762384729588079
-6.09678535825441
-5.88887373257744
-5.06151370335847
-5.98183548048784
-5.79771055078299
-5.98183548048784
-6.02833014126817
-5.22627832135986
-6.11848327258711
-5.49962868221721
-5.41920306609248
-5.87059544272439
-5.58880311156658
-5.96998327359810
-4.87598545256384
-3.16992409483323
-5.79062767781583
-0.882076998701800
-6.05951662186480
-6.07553805562753
-5.02301432729110
-4.94395919350745
-4.46809485702740
-5.93157056730539
-5.95765505243778
-5.99321167310699
-2.07648213438661
-5.31181644044019
-5.88584029046438
-6.06708470031930
-6.00411185145557
-5.98644307924797
-5.89185347222173
-5.03592361493018
-5.22627832135986
-5.87059544272439
-6.02448416534097
-4.42815780817332
-4.48393639257327
-6.10158202374269
-4.34685566765342
-6.02448416534097
-3.72442708570893
-6.09367255399345
-5.91781430333332
-5.35568503810062
-6.01453601553356
-5.23211414662765
-5.96998327359810
-4.66063988723906
-5.58880311156658
-6.12348416466698
-6.10904595021089
-5.27243178751909
-5.41920306609248
-5.99321167310699
-4.13527006661849
-5.91781430333332
-6.12343601479217
-4.42815780817332
-5.90358202509067
-4.63816282245083
-5.48984204819314
-6.04295242214405
-6.08693285005932
-6.10673284992452
-2.87663562377470
-5.67524510931326
-2.65043583618515
-6.10249687136409
-5.87368942579362
-4.38774474504866
-5.67524510931326
-6.10829395735292
-5.65434863128247
-5.06786362403848
-5.94485081700687
-6.02251002047374
-4.77045473411907
-6.03395630087780
-5.67524510931326
-5.93157056730539
-3.03044381923145
-5.51897346341546
-6.04295242214405
-5.87676436829203
-5.56600257645346
-5.90358202509067
-4.91021033017094
-6.09148942431085
-6.04980658888223
-5.93157056730539
-6.10423851244119
-5.39833503922837
-6.11658469998231
-4.77045473411907
-5.90358202509067
-6.08693285005932
-6.09259687143149
-1.09185484240403
-5.61112763240912
-6.00411185145557
-4.90340343579116
-5.96015877781149
-5.97239179611769
-5.80819205595255
-6.01453601553356
-4.49970176583584
-5.96752762998276
-6.04295242214405
-4.69772085046964
-5.67524510931326
-5.01002887736872
-4.26364947005119
-6.11605505135939
-5.63297613898109
-6.11186351593454
-5.83857042805233
-1.59098982773754
-6.11848831830643
-5.92885739565262
-6.09678535825441
-6.10977056609220
-5.47997925188578
-5.91497346071950
-5.81850219598470
-4.94395919350745
-4.91021033017094
-3.90259714308632
-5.30065888531685
-4.46809485702740
-4.66063988723906
-5.19681358645859
-6.08693285005932
-4.26364947005119
-4.54654091192381
-6.04295242214405
-5.93157056730539
-2.13831583968746
-4.84128456068617
-6.12215242160486
-5.96015877781149
-6.08925558032065
-6.03022456837554
-5.96998327359810
-2.95400621548825
-2.07648213438661
-4.29716043594196
-4.69772085046964
-3.86565887444735
-5.01002887736872
-5.39307043108528
-5.91781430333332
-4.95732545484629
-3.48954523658216
-6.08925558032065
-4.26364947005119
-3.42911112292637
-0.952478960873125
-1.43196429649611
-3.77198036289232
-5.49474488549059
-4.66809416102682
-6.02056202713048
-3.16992409483323
-0.522926973786443
-2.44034415213298
-4.80610765453791
-4.77045473411907
-6.10673284992452
-5.67110389484875
-4.88973252531915
-4.82727091993933
-4.95065184446228
-5.56600257645346
-6.04117087677606
-5.47004029329513
-3.71485930855978
-4.77045473411907
-4.66063988723906
-0.668015026564334
-5.95513228649324
2.23489065703385
-3.67639779425496
-5.22627832135986
-5.79771055078299
-5.16687283728673
-6.12191167223081
-1.43196429649611
-5.07419450414767
-4.97723204257338
-5.25526704199055
-3.06291718370190
-5.63297613898109
-4.91021033017094
-5.77258728540852
-4.96398002465948
-2.84319119019226
-5.73507845778216
0.0764658081483940
-4.26364947005119
-2.32096086996652
-4.13527006661849
-5.61112763240912
-5.86119925009175
-6.11377676423363
-4.56200163605321
-0.811199022259894
-3.73397582228726
-3.67639779425496
-5.08679914265358
-5.06151370335847
-5.14867990093374
-5.19681358645859
-5.41401462023269
-5.48984204819314
-6.12343601479217
-4.22133234984421
-3.90259714308632
-6.03579360627270
-2.32096086996652
-2.32096086996652
-6.10591430205274
-5.10556329613127
-5.47501929287587
-6.03209995491208
-5.92060363726938
-1.69548360289930
-1.76017339382364
-5.44485968682910
-4.72704289077929
-3.42911112292637
-5.33937711825913
-5.69566557307348
-6.12076879922321
-5.63297613898109
-3.77198036289232
-5.79771055078299
-5.53328212332050
-1.29734855767102
-1.22932666685261
-1.16082876176361
-3.60835708224482
-4.66809416102682
-4.80610765453791
-6.07417676450322
-3.67639779425496
-1.95138668097317
-3.32686435450086
-3.11665864640286
-4.94395919350745
-4.84128456068617
-4.38774474504866
-5.91781430333332
-2.78706965613840
-5.47997925188578
-3.22271352899303
-6.11118768535986
-4.84128456068617
-4.30549057598760
-2.32096086996652
-5.76153456311426
-5.67524510931326
-2.38089051818504
-1.69548360289930
-5.69161956146308
-5.51897346341546
-6.10509558021281
-6.06411459064997
-5.79062767781583
-4.92376699721801
3.43477269906912
-2.80957539147241
-2.38089051818504
-4.09152490359975
-4.04730372631044
-3.37822574584891
-4.99040789820399
-4.04730372631044
-3.81905762580513
-5.58880311156658
-3.57891116853527
-1.16082876176361
-1.95138668097317
0.787197779524608
-2.84319119019226
-4.04730372631044
-5.50933915395798
-5.93426469838733
-3.37822574584891
1.62212132564791
-1.02240490877387
-0.811199022259894
-3.57891116853527
-4.30549057598760
-4.71974094155812
-4.99040789820399
-1.86268694961977
-4.73432579942965
-5.80819205595255
-3.95743332892006
-5.86119925009175
-5.41920306609248
-4.33036675269956
-0.375934863926227
-3.38844090240605
-5.20865660213157
4.31258567941962
-4.00260653475054
-6.02448416534097
-5.75407087873063
-6.01453601553356
-0.151876592106536
-5.13645607384429
-4.09152490359975
-4.58504991796614
-4.73432579942965
-4.80610765453791
-5.39833503922837
-4.80610765453791
-4.91021033017094
-0.595709007310677
-5.31181644044019
-1.95138668097317
-3.37822574584891
-3.95743332892006
-0.449668925991626
-5.69161956146308
-5.99762886615889
-5.94744974523470
-4.69772085046964
3.05700996772626
-4.05618604290994
-5.16687283728673
-4.97723204257338
-5.09932761887620
-5.58880311156658
-6.11377676423363
-4.17853921536663
-5.90067844772967
-6.10977056609220
-4.54654091192381
-5.93157056730539
-5.54272602706975
-5.65434863128247
-4.22133234984421
-6.12043547954425
2.87098468767832
-5.84840442525671
-4.11782912312346
-4.30549057598760
-6.07279643280808
-4.58504991796614
-5.82528041981869
-6.05951662186480
-2.73047210781395
-4.87598545256384
-4.04730372631044
-4.87598545256384
-2.19967353071773
-4.15263484783022
-5.62429385806477
-6.09259687143149
-4.91021033017094
-3.72442708570893
-5.39833503922837
-4.26364947005119
-2.44034415213298
-0.882076998701800
0.546002993963965
-3.33717471391212
-5.33937711825913
-5.49474488549059
-6.02448416534097
-3.92095203398086
1.53648690681796
-5.01002887736872
-2.07648213438661
-5.79062767781583
-4.62308290973789
-5.73507845778216
-5.32840996884403
-4.46809485702740
-4.15263484783022
-6.10591430205274
-2.10127273821942
-5.01002887736872
-3.77198036289232
-4.97723204257338
-5.70370047458180
-6.12348416466698
-5.85802910473923
-5.63297613898109
-2.47578784565187
-4.46809485702740
-4.60792683474166
-6.09778487853308
-5.99094862899090
-3.52945383426955
-5.49962868221721
-5.91781430333332
-5.95002963289170
-6.04295242214405
-4.50755589161090
-6.11251284704896
-1.69548360289930
-5.48492017032487
-5.75407087873063
-5.56600257645346
-5.79062767781583
-5.97715171944441
-5.10556329613127
-5.80819205595255
-4.46809485702740
-5.19086351776586
-5.52853161058964
-6.12215242160486
-5.98412225528210
-5.92885739565262
-5.82528041981869
-4.46809485702740
-6.07949276779667
-5.37716236323108
-6.12043942836807
-6.00194510708910
-4.58504991796614
-6.11848327258711
-6.10904595021089
0.387586541609778
-5.94223284820822
-6.06560916577005
-5.85802910473923
-5.99540434194265
-1.49855814450278
-5.22627832135986
-6.04295242214405
-5.70370047458180
-5.64585675607438
-5.10556329613127
-6.00411185145557
-6.09677373116206
-5.44485968682910
-6.05951662186480
-5.24372867545075
-6.09259687143149
-5.84840442525671
-5.95765505243778
-6.04812160805392
-6.02448416534097
-6.11658469998231
-4.87598545256384
-5.48492017032487
-3.66673481425170
-6.12191167223081
-5.96510910684644
-6.00411185145557
-3.95743332892006
-5.65434863128247
-5.71561002256311
-4.80610765453791
-6.12348416466698
-5.96264346261437
-6.12305630027121
-3.11665864640286
-1.49855814450278
-6.08693285005932
-5.95765505243778
-5.96998327359810
-5.51897346341546
-6.11185583766600
-6.11932588404356
-5.86748241908434
-3.57891116853527
-5.95510310907282
-6.11049281421436
-4.97723204257338
-6.01656372663669
-3.62789248853041
-4.88286850922691
-6.09677373116206
-5.80819205595255
-5.68755450928186
-5.43465416024692
-6.06560916577005
-5.11177993281553
-5.80471726146685
-3.94834156604149
-5.66276434420725
-5.48492017032487
-6.10159255393953
-5.77623344503163
-6.07279643280808
-3.16992409483323
-6.02253261652114
-6.06997864770534
-5.14867990093374
-6.10249687136409
-5.63297613898109
-6.10752292392413
-5.85802910473923
-5.28377974835066
-5.90064488272723
-5.44485968682910
-6.08079281441656
-5.07419450414767
-5.70768936447973
-5.42437247138145
-6.02448416534097
-5.77258728540852
-5.93157056730539
-5.54272602706975
-5.31181644044019
-4.88286850922691
-5.20865660213157
-5.15476325362223
-2.84319119019226
-5.01002887736872
-5.92885739565262
-5.80819205595255
-4.42815780817332
-5.77986056408391
-3.11665864640286
-5.82528041981869
-5.78346864256537
-5.75407087873063
-6.12317995429201
-5.94485081700687
-3.77198036289232
-4.82727091993933
-6.12305630027121
-4.17853921536663
-6.05951662186480
-4.96398002465948
-4.22133234984421
-6.09472919598459
-6.07553805562753
-4.66063988723906
-4.84128456068617
-3.43923107662939
-5.71954179074857
-5.93693978889845
-5.91781430333332
-6.08205890268676
-5.51897346341546
-5.82528041981869
-6.04295242214405
-6.10066919594415
-6.06106831869735
-5.51897346341546
-6.09259687143149
-5.71561002256311
-6.12305630027121
-4.84128456068617
-5.33390306383699
-5.77258728540852
-5.41920306609248
-6.05951662186480
-6.08693285005932
-5.82528041981869
-4.00260653475054
-5.37716236323108
-4.48393639257327
-5.00350759155130
-4.73432579942965
-6.08079281441656
-2.78706965613840
-5.55209376853570
-4.54654091192381
-5.18489440850232
-5.25526704199055
-5.69566557307348
0.546002993963965
-2.61584896835331
-5.96998327359810
-6.12348416466698
-3.81905762580513
-3.47952048573325
-3.27502694888224
-5.87368942579362
-1.49855814450278
-5.80122342641033
-5.44485968682910
-4.23831631963947
-4.94395919350745
-0.522926973786443
-4.44418974942742
-5.24372867545075
-5.56600257645346
-4.69772085046964
-4.34685566765342
-6.06708470031930
-5.13645607384429
-5.67524510931326
-3.95743332892006
-4.94395919350745
-6.05951662186480
-3.49955094686024
-4.00260653475054
-5.61112763240912
-2.61584896835331
-6.09778487853308
-4.60792683474166
-5.47997925188578
-0.811199022259894
-1.36489443421886
-5.73507845778216
-6.08079281441656
-4.60792683474166
-4.77045473411907
-5.67524510931326
-6.09259687143149
-0.227038696983681
-6.05951662186480
0.787197779524608
-5.53328212332050
-5.99321167310699
-4.58504991796614
-4.42815780817332
-4.34685566765342
-5.51897346341546
-1.36489443421886
-5.96998327359810
-5.73507845778216
-5.07419450414767
-1.22932666685261
-3.42911112292637
-5.16687283728673
-5.71165921380683
-5.31181644044019
-5.03592361493018
-5.71561002256311
-4.19571359087013
-5.19681358645859
-6.09778487853308
-6.12008728749739
-3.81905762580513
-4.56970343726168
-5.19681358645859
-5.76523784444984
-3.32686435450086
-4.17853921536663
-6.11848327258711
-5.26672924624707
-5.33937711825913
-6.12291185064678
-5.91781430333332
-5.58880311156658
-4.80610765453791
-5.84189276941425
-6.10424838450073
-1.63031779770437
-5.10556329613127
-5.93693978889845
-5.77623344503163
-5.41920306609248
-5.91781430333332
-4.04730372631044
-5.16687283728673
-5.22627832135986
-6.03395630087780
-2.13831583968746
-5.54741941808814
-5.51897346341546
-5.93426469838733
-6.04641758665479
-6.11605505135939
-5.23211414662765
-5.99097451572481
-5.71954179074857
-5.98414880015331
-5.07419450414767
-3.75301617373143
-6.06708470031930
-5.61553541486516
-2.73047210781395
-5.98183548048784
-4.97723204257338
-4.03840236914010
-5.28942516791021
-4.80610765453791
-2.38089051818504
-5.06151370335847
-5.84189276941425
-6.02448416534097
-0.952478960873125
-5.82528041981869
-5.39307043108528
-2.84319119019226
-3.77198036289232
-4.04730372631044
-1.95138668097317
-4.66063988723906
-2.84319119019226
-6.04978728352135
-6.11495706024557
-5.44485968682910
-5.04234969789349
-2.49932177181034
-5.33937711825913
-4.66063988723906
-4.38774474504866
-3.67639779425496
-5.44485968682910
-5.93157056730539
-5.31181644044019
-5.51897346341546
-6.08574292407241
-5.51897346341546
-5.36646178180750
-4.38774474504866
-6.12291185064678
-6.12351239645457
-4.88973252531915
-5.63297613898109
-2.73047210781395
-6.00411185145557
-2.19967353071773
-5.71165921380683
-3.57891116853527
-4.62308290973789
-4.58504991796614
-5.91781430333332
-2.61584896835331
-3.00869970673037
-5.85802910473923
-4.34685566765342
-2.73047210781395
-5.01002887736872
-5.04234969789349
-5.82190082818711
0.387586541609778
-6.00411185145557
-4.00260653475054
-2.49932177181034
1.11545502672694
-5.01002887736872
-2.96498299487832
-4.62308290973789
-4.70507992140329
-5.98644307924797
-5.29505154689894
-6.03395630087780
-6.00833863879924
-4.36326842032399
-4.73432579942965
-5.54272602706975
-5.81164780986742
-5.58880311156658
-6.10158202374269
-5.01002887736872
-5.99980890182861
-6.12348416466698
-5.74273254787402
-4.84826282020335
-4.42815780817332
-6.11377676423363
-5.14257750767443
-6.03761187109677
-5.48984204819314
-5.99321167310699
-6.11049281421436
-6.07417676450322
-5.95765505243778
-5.71161358295384
-5.87676436829203
-6.10591430205274
-6.11551228540138
-5.35568503810062
-5.91781430333332
-5.49474488549059
-6.11377676423363
-6.10337205677918
-6.04295242214405
-6.06854119429773
-2.89883670997555
-6.11315081586109
-5.99321167310699
-5.28377974835066
-5.73507845778216
-5.44485968682910
-5.50449343837300
-5.38248409308664
-4.58504991796614
-5.96998327359810
-5.82528041981869
-3.82841595667522
-5.19681358645859
-5.97478127806646
-6.07278041813372
-6.08330595038613
-6.07686494964396
-3.65705279367761
-6.07278041813372
-6.12191167223081
-6.01246557091671
-5.74273254787402
-5.97715171944441
-6.12191167223081
-6.06708470031930
-3.86565887444735
-4.58504991796614
-6.05951662186480
-5.95765505243778
-5.09307290105030
-2.78706965613840
-5.36646178180750
-5.84840442525671
-6.12214978905565
-6.06852452148606
-5.92885739565262
-4.97723204257338
-6.11495047887254
-5.99321167310699
-6.02251002047374
-5.80122342641033
-5.24372867545075
-5.02301432729110
-4.91021033017094
-5.42437247138145
-5.13645607384429
-2.01417241481518
-3.91178410881900
-5.85802910473923
-3.67639779425496
-4.84128456068617
-6.09576679740491
-5.63297613898109
-6.02641667358999
-5.71161358295384
-5.86435035487346
-5.28377974835066
-5.39833503922837
-5.69566557307348
-5.75407087873063
-4.00260653475054
-5.79062767781583
-4.54654091192381
-6.04119127903245
-4.73432579942965
-5.90933205810020
-5.77258728540852
-5.07419450414767
-4.91021033017094
-5.22627832135986
-4.30549057598760
-5.33937711825913
-5.04234969789349
-5.41920306609248
-4.77045473411907
-5.71561002256311
-5.75407087873063
-5.73507845778216
-6.12291185064678
-6.08205890268676
-5.91217851374873
-5.11797752892895
-5.88887373257744
-6.08693285005932
-6.12348416466698
-5.91500592882643
-5.95259047997788
-3.65705279367761
-4.93051676988531
-2.13831583968746
-5.25526704199055
-6.10828518218889
-5.99321167310699
-5.22042345552125
-4.77045473411907
-2.67339854521892
-6.04295242214405
-4.17853921536663
-4.26364947005119
-3.93010091857189
-4.54654091192381
-5.73891502311350
-6.05147252913972
-6.06708470031930
-6.08079281441656
-4.79190360808284
-6.09778487853308
-5.90358202509067
-5.49474488549059
-5.77258728540852
-5.77258728540852
-5.67524510931326
-5.85483991881588
-3.62789248853041
-5.42952283609960
-3.10594843500432
-5.29505154689894
-6.12191452415912
-4.18713592340380
-5.56600257645346
-5.32289783328024
-5.87368942579362
-5.91781430333332
-6.12291360567959
-6.11049281421436
-6.09778487853308
-6.09038838459509
-6.06559205420018
-5.43465416024692
-6.09037544122813
-6.07417676450322
-4.82023553870968
-5.41920306609248
-6.02448416534097
-5.61992415675038
-6.10249687136409
-5.64158225761411
-6.11605505135939
-4.86908335532996
-2.13831583968746
-5.91217851374873
-5.52853161058964
-4.13527006661849
-5.33937711825913
-5.65434863128247
-5.90358202509067
-5.82528041981869
-5.85802910473923
-4.82023553870968
-6.12343667292948
-6.12137831686865
-6.04295242214405
-6.12191167223081
-6.09778487853308
-5.64158225761411
-5.89775582979785
-6.12348416466698
-3.62789248853041
-6.03395630087780
-5.38778678237137
-5.82528041981869
-6.07279643280808
-4.94395919350745
-3.52945383426955
-3.33717471391212
-4.42815780817332
-6.10249687136409
-6.06411459064997
-6.12215242160486
-5.73122285188000
-3.52945383426955
-4.17853921536663
-6.03395630087780
-6.01042347161484
-6.10337205677918
-4.62308290973789
-6.10903739442596
-5.86748241908434
-6.04978728352135
-5.20865660213157
-6.08204442366609
-5.28377974835066
-4.96398002465948
-0.882076998701800
-3.72442708570893
-5.95513228649324
-4.30549057598760
-4.10031201734515
-5.17890625866794
-3.78143389661653
-6.12138160755517
-3.81905762580513
-5.95002963289170
-4.69772085046964
-5.28377974835066
-4.26364947005119
-5.85802910473923
-5.31181644044019
-5.93157056730539
-5.13645607384429
-5.71165921380683
-5.97950312025153
-5.87676436829203
-6.00411185145557
-5.63297613898109
-4.88286850922691
-6.07417676450322
-5.93157056730539
-5.21454954911182
-6.08574292407241
-6.06854119429773
-5.04234969789349
-6.11848327258711
-5.84189276941425
-6.11049281421436
-6.01248926385961
-4.66063988723906
-5.39307043108528
-5.47004029329513
-5.73122285188000
-5.99321167310699
-4.09152490359975
-6.11605505135939
-4.33036675269956
-4.04730372631044
-4.94395919350745
-5.79771055078299
-2.59269585361130
-5.93693978889845
-5.94485081700687
-5.71561002256311
-5.52376205728796
-5.22627832135986
-5.93959583883875
-5.75407087873063
-5.60225494578458
-5.71954179074857
-5.98183548048784
-5.60670080938226
-5.79062767781583
-6.09778487853308
-5.90358202509067
-4.81318111690921
-5.85163169232171
-6.12343601479217
-2.73047210781395
-5.61112763240912
-4.91021033017094
-2.90990869221973
-5.56600257645346
-5.75407087873063
-5.36646178180750
-6.08453395751468
-5.96998327359810
-5.80471726146685
-5.76523784444984
-6.11377676423363
-6.09778487853308
-5.59779004161607
-5.69566557307348
-5.41920306609248
-5.96510910684644
-6.08693285005932
-4.77762339934448
-6.12317863801741
-5.80819205595255
-6.08453395751468
-5.97239179611769
-4.50755589161090
-5.88887373257744
-5.47004029329513
-5.69566557307348
-6.12305630027121
-4.46809485702740
-6.03395630087780
-5.04234969789349
-5.78346864256537
-5.75407087873063
-5.71561002256311
-6.07552247971137
-6.11117978771223
-6.09778487853308
-6.12008728749739
-5.47004029329513
-6.11803570948321
-5.65011221396384
-6.09148942431085
-6.03022456837554
-5.28942516791021
-5.58880311156658
-5.65434863128247
-4.33862073046190
-6.06708470031930
-5.62429385806477
-6.10159255393953
-5.66694363981341
-6.08079281441656
-6.10592373535408
-6.00196989692750
-6.12274989610523
-5.30065888531685
-5.94223284820822
-5.98871831777180
-5.87368942579362
-5.93157056730539
-6.12348416466698
-5.63728871858301
-5.94485081700687
-5.63297613898109
-5.95765505243778
-6.11377676423363
-6.12191167223081
-6.12077252866792
-5.96998327359810
-5.40880713380207
-5.88584029046438
-5.81164780986742
-6.05474728794222
-5.25526704199055
-5.33937711825913
-6.12348416466698
-5.66276434420725
-5.88887373257744
-5.49474488549059
-6.12305630027121
-5.91781430333332
-5.61112763240912
-5.80819205595255
-5.46002517242119
-2.84319119019226
-5.84189276941425
-5.28377974835066
-5.01002887736872
-6.12343601479217
-6.11315081586109
-5.96998327359810
-4.80610765453791
-6.00411185145557
-5.51897346341546
-5.63297613898109
-5.57060076461773
-6.06106831869735
-5.75407087873063
-5.43976644382342
-5.58880311156658
-5.37716236323108
-6.10752292392413
-6.12077252866792
-5.90067844772967
-6.09259687143149
-5.99097451572481
-6.05951662186480
-5.25526704199055
-4.94395919350745
-5.47997925188578
-4.50755589161090
-5.68347041652982
-3.83775524697449
-5.16687283728673
-4.69772085046964
-5.13645607384429
-6.00411185145557
-3.81905762580513
-6.12343601479217
-5.58880311156658
-5.93157056730539
-5.47004029329513
-2.49932177181034
-5.25526704199055
-5.94485081700687
-5.65434863128247
-4.80610765453791
-6.02833014126817
-4.22133234984421
-5.96998327359810
-4.28044303413823
-5.49962868221721
-5.98644307924797
-5.32840996884403
-5.54741941808814
-3.53938338226434
-5.13645607384429
-5.60670080938226
-5.33390306383699
-0.0762384729588079
-3.95743332892006
-4.94395919350745
-5.19681358645859
-5.88285713157638
-5.82528041981869
-5.36646178180750
-5.99321167310699
-6.08079281441656
-6.11315081586109
-5.49474488549059
-5.56600257645346
-4.58504991796614
-5.10556329613127
-4.85522203914971
-5.96264346261437
-6.01453601553356
-6.12291185064678
-5.67524510931326
-5.71161358295384
-5.54272602706975
-6.05951662186480
-5.34483213211045
-5.32289783328024
-3.91178410881900
-5.21454954911182
-5.79771055078299
-5.85802910473923
-4.91021033017094
-4.54654091192381
-6.08205890268676
-1.22932666685261
-5.67110389484875
-5.07419450414767
-6.10673284992452
-1.86268694961977
-3.25415870263902
-5.85802910473923
-6.03395630087780
-2.95400621548825
-5.25526704199055
-5.72345451836320
-5.51416582897213
-4.66063988723906
-5.80819205595255
-5.94485081700687
-5.36108293023947
-3.04128731462576
-4.62308290973789
-5.94485081700687
-5.82528041981869
-5.97950312025153
-4.06504931893863
-4.34685566765342
-3.65705279367761
-5.91781430333332
-5.89775582979785
-5.20274461458049
-5.58880311156658
-5.33937711825913
-6.07949276779667
-5.28377974835066
-5.51897346341546
-2.83200496452314
-6.11605505135939
-3.37822574584891
-3.99360997472609
-3.72442708570893
-4.10031201734515
-5.95513228649324
-4.69772085046964
-4.62308290973789
-5.82528041981869
-2.73047210781395
-5.56600257645346
-4.87598545256384
-5.53328212332050
-4.80610765453791
-5.14257750767443
-3.94834156604149
-5.09307290105030
-5.65434863128247
-4.56970343726168
-1.09185484240403
-3.81905762580513
-5.19681358645859
-5.62429385806477
-3.11665864640286
-5.68347041652982
-4.27205577238012
-5.69566557307348
-3.37822574584891
-5.47004029329513
-6.09972679737795
-5.39833503922837
-5.35026810539095
-5.89481417129520
-3.09521918303495
-4.58504991796614
-1.53828596645690
-5.98183548048784
-5.16687283728673
-2.63892592081202
-5.68347041652982
-5.04234969789349
-5.36646178180750
-5.80819205595255
-5.54272602706975
-2.28477459418553
-6.04295242214405
-5.14257750767443
-0.151876592106536
-3.67639779425496
-2.67339854521892
-5.13645607384429
-4.34685566765342
-4.66063988723906
-5.04875674028597
-2.53447985676688
-5.56600257645346
-4.22133234984421
-4.79901515159579
-4.38774474504866
-5.59330609687674
-3.27502694888224
-3.91178410881900
-4.42815780817332
-4.15263484783022
-4.61551439252519
-2.07648213438661
-5.06151370335847
-3.32686435450086
-4.40396709201100
-5.91781430333332
-5.69566557307348
-5.71561002256311
-5.79062767781583
-5.99321167310699
-2.32096086996652
-4.95732545484629
-5.17289906826275
-5.63297613898109
-5.79062767781583
-5.65434863128247
-4.46809485702740
-5.94485081700687
-3.93923076259210
-4.04730372631044
-4.42815780817332
-6.05951662186480
-4.17853921536663
-5.43976644382342
-5.62864451880834
-5.10556329613127
-6.02448416534097
-4.46809485702740
-5.17890625866794
-1.69548360289930
-5.42437247138145
-3.95743332892006
-0.668015026564334
-2.73047210781395
-5.67524510931326
-4.73432579942965
-5.44485968682910
-5.01002887736872
0.215527629950264
-6.08079281441656
-5.44485968682910
-3.52945383426955
-4.94395919350745
-4.54654091192381
-1.76017339382364
-5.12415608447156
-4.91021033017094
-2.26055520747742
-2.73047210781395
-4.04730372631044
-0.994491651326043
-5.04234969789349
-5.10556329613127
-5.90358202509067
-5.73507845778216
-5.25526704199055
-5.23793093132461
-5.25526704199055
-5.36108293023947
-6.01453601553356
-5.16687283728673
-4.69772085046964
-5.56600257645346
-4.00260653475054
-2.01417241481518
-2.89883670997555
-3.95743332892006
-6.10249687136409
-5.62864451880834
-5.47004029329513
-5.87368942579362
-4.62308290973789
-5.17890625866794
-3.37822574584891
-4.97723204257338
-3.52945383426955
-3.72442708570893
-3.47952048573325
-4.46809485702740
-4.42815780817332
-4.98382949067409
-6.08574292407241
-5.85483991881588
-3.37822574584891
-5.77258728540852
-4.94395919350745
-4.38774474504866
-4.09152490359975
-5.13645607384429
-3.03044381923145
-2.95400621548825
-4.50755589161090
0.950374374584612
-3.22271352899303
-4.50755589161090
-4.91021033017094
-4.84128456068617
-5.30065888531685
-6.05147252913972
-5.39307043108528
-6.08205890268676
-4.34685566765342
-3.27502694888224
-5.81850219598470
-6.04295242214405
-5.43976644382342
-4.42815780817332
-4.84826282020335
-6.12077252866792
-6.12348372590878
-6.12305476461751
-4.34685566765342
-6.08079281441656
-4.97723204257338
-3.52945383426955
-5.25526704199055
-5.60670080938226
-5.01002887736872
-5.84515811762089
-5.31181644044019
-6.00411185145557
-3.81905762580513
-6.05311942882638
-6.11971610605588
-3.82841595667522
-3.81905762580513
-5.65856600803027
-4.11782912312346
-4.66063988723906
-6.01453601553356
-5.32289783328024
-5.79062767781583
-4.54654091192381
-6.01453601553356
-4.80610765453791
-6.11315081586109
-5.03592361493018
-5.63297613898109
-4.94395919350745
-4.84128456068617
-4.31380167546241
-5.97478127806646
-5.28377974835066
-6.12043547954425
-5.98183548048784
-6.02448416534097
-5.73507845778216
-5.79771055078299
-5.51897346341546
-5.46504225314357
-4.77045473411907
-3.00869970673037
-5.61992415675038
-5.60670080938226
-3.47952048573325
-4.80610765453791
-5.85483991881588
-1.02240490877387
-5.90358202509067
-5.10556329613127
-5.43465416024692
-5.48492017032487
-0.449668925991626
-1.53828596645690
-4.13527006661849
-5.31181644044019
-4.54654091192381
-4.87598545256384
-3.83775524697449
-5.25526704199055
-3.72442708570893
-5.84189276941425
-5.96998327359810
-5.22627832135986
-5.54272602706975
-5.99321167310699
-5.96261494333125
-5.98183548048784
-3.27502694888224
-5.77258728540852
-6.12237127847978
-4.44418974942742
-5.75781224120786
-5.63297613898109
-5.93157056730539
-5.97239179611769
-5.67524510931326
-5.67524510931326
-5.75407087873063
-5.77258728540852
-5.14867990093374
-5.42952283609960
-5.95765505243778
-5.05514474210763
-4.58504991796614
-6.04469452468483
-4.77045473411907
-4.30549057598760
-5.06786362403848
-5.13031559944334
-2.13831583968746
-5.22627832135986
-6.08693285005932
-5.12415608447156
-6.11708916541957
-3.86565887444735
-5.63297613898109
-4.90340343579116
-5.67524510931326
-2.78706965613840
-3.62789248853041
-5.58880311156658
-5.94485081700687
-5.58880311156658
-5.18489440850232
-5.41920306609248
-6.07417676450322
-6.01453601553356
-5.49962868221721
-5.91781430333332
-6.03022456837554
-6.08693285005932
-4.50755589161090
-4.34685566765342
-5.75407087873063
-6.11848831830643
-4.34685566765342
-5.65434863128247
-5.80122342641033
-4.22133234984421
-5.94485081700687
-5.48984204819314
-5.41920306609248
-5.80819205595255
-5.41920306609248
-5.85802910473923
-6.11377676423363
-5.62429385806477
-4.80610765453791
-6.09148942431085
-6.00194510708910
-5.96998327359810
-6.05951662186480
-6.08079281441656
-5.22627832135986
-6.08079281441656
-6.12351239645457
-0.227038696983681
-4.69772085046964
-6.03579360627270
-6.00411185145557
-6.12076879922321
-4.45217715919824
-6.08079281441656
-6.11803570948321
-6.11658469998231
-5.94485081700687
-4.36326842032399
-5.79062767781583
-5.87368942579362
-5.93959583883875
-6.12215242160486
-0.739845031547403
-5.55674907841244
-6.12351239645457
-5.33937711825913
-6.12305630027121
-5.86748241908434
-5.22042345552125
-6.06997864770534
-5.83198248136938
-5.30624718316393
-4.76326702832283
-6.12165758614255
-2.32096086996652
-4.42815780817332
-5.84185503620889
-0.000124339540499583
-5.51897346341546
-6.12215242160486
-5.98183548048784
-5.39307043108528
-5.36646178180750
-5.79062767781583
-6.11605505135939
-5.75407087873063
-2.61584896835331
-6.10249687136409
-6.00411185145557
-4.62308290973789
-3.95743332892006
-2.45217775721010
-6.05147252913972
-6.05951662186480
-5.38248409308664
-4.38774474504866
-5.55674907841244
-5.65434863128247
-3.59856081824579
-5.66276434420725
-4.79190360808284
-6.10591430205274
-2.07648213438661
-5.61112763240912
-5.79062767781583
-5.43976644382342
-5.82864097087945
-6.12191452415912
-5.77986056408391
-4.42815780817332
-5.88587495236232
-6.04295242214405
-6.01453601553356
-6.03579360627270
-5.56600257645346
-5.69566557307348
-5.57060076461773
-5.61112763240912
-4.46809485702740
-6.10508592753237
-5.44485968682910
-5.52853161058964
-6.10249687136409
-4.84128456068617
-4.52320702144853
-6.11848831830643
-5.54272602706975
-6.01857239716900
-4.77045473411907
-5.02947849139605
-6.10673284992452
-5.79062767781583
-4.98382949067409
-6.09778487853308
-6.11658469998231
-5.91781430333332
-6.12257109478387
-5.89481417129520
-5.74653103206371
-6.08079281441656
-5.61112763240912
-6.02833014126817
-5.92337393063461
-6.06708470031930
-5.84189276941425
-5.87368942579362
-5.75031047568259
-6.05147252913972
-4.87598545256384
-5.96998327359810
-6.08079281441656
-6.11315081586109
-6.08204442366609
-5.71561002256311
-6.09972679737795
-6.03207845576019
-4.30549057598760
-5.93157056730539
-6.09875416990678
-5.28377974835066
-6.08693285005932
1.88188066776125
-5.19681358645859
-5.33937711825913
-2.38089051818504
-5.87059544272439
-3.00869970673037
-6.07417676450322
1.11545502672694
-2.85435837529057
-3.67639779425496
-3.96650605122780
-5.35568503810062
-3.06291718370190
-5.59779004161607
-3.95743332892006
-5.35026810539095
-3.03044381923145
-0.668015026564334
-4.42815780817332
-4.10908009051971
-1.88812493286057
0.231074146337922
-4.86908335532996
-3.86565887444735
-5.31181644044019
-5.83860838063678
-6.09259687143149
-2.55782337721712
-0.811199022259894
-3.67639779425496
-6.08924241757460
-0.227038696983681
-4.02948197139895
-5.82190082818711
-4.62308290973789
-4.00260653475054
-2.51106017403334
-3.27502694888224
-5.61112763240912
-0.151876592106536
-5.80819205595255
-4.86908335532996
-5.69969254411305
-6.08693285005932
0.787197779524608
-5.87059544272439
-3.75301617373143
-5.11177993281553
0.387586541609778
-4.62308290973789
-4.58504991796614
-6.06708470031930
-2.89883670997555
-2.32096086996652
-4.13527006661849
-3.32686435450086
-3.42911112292637
-3.22271352899303
0.153531970107867
-2.76448775852109
-3.08447089049476
-2.70769980448841
-4.04730372631044
-4.75606028195577
-5.99321167310699
-3.72442708570893
-3.00869970673037
-3.62789248853041
-5.78346864256537
-5.61112763240912
-5.13645607384429
-5.84189276941425
-5.60670080938226
-2.26055520747742
-5.75781224120786
-4.91021033017094
-2.61584896835331
-2.67339854521892
-5.32840996884403
-5.49474488549059
-3.37822574584891
-5.80471726146685
-6.12351239645457
-1.36489443421886
-5.96998327359810
-5.11177993281553
-4.50755589161090
-3.32686435450086
-3.47952048573325
-4.50755589161090
-3.52945383426955
-4.89657750084057
-5.81508452321148
-4.62308290973789
-1.76017339382364
-3.06291718370190
-4.77762339934448
-5.92337393063461
-6.07417676450322
0.658027424575879
-4.26364947005119
-5.41920306609248
-2.26055520747742
-5.06786362403848
-4.50755589161090
4.11418402833655
-2.38089051818504
-3.81905762580513
-2.55782337721712
-5.73507845778216
-5.19681358645859
-3.78143389661653
-2.55782337721712
-2.55782337721712
-5.04234969789349
-6.08330595038613
-5.50449343837300
-1.36489443421886
-5.97239179611769
-3.09521918303495
-2.55782337721712
-5.86748241908434
-6.12317995429201
-5.91781430333332
-6.12108658839696
-5.85802910473923
-4.34685566765342
-6.11658469998231
-5.36646178180750
-4.53878198900287
-4.46809485702740
-1.22932666685261
-5.10556329613127
-3.57891116853527
-5.36646178180750
-6.08330595038613
-3.67639779425496
-1.61722751495292
-4.80610765453791
-5.01002887736872
-5.88887373257744
-5.71561002256311
-4.73432579942965
-5.58880311156658
-2.55782337721712
-4.17853921536663
-4.47602514508575
5.96834494304801
-3.57891116853527
-3.81905762580513
-3.29581903284216
-5.25526704199055
-4.71241995176611
-6.00411185145557
-4.54654091192381
-4.34685566765342
-0.227038696983681
-5.67524510931326
-5.88285713157638
-5.01002887736872
-6.06708470031930
-3.16992409483323
-6.04295242214405
-3.06291718370190
-2.26055520747742
-5.60225494578458
-5.51897346341546
-5.71165921380683
-5.85802910473923
-4.69772085046964
-5.31181644044019
-5.69566557307348
-4.58504991796614
-4.09152490359975
-3.77198036289232
-2.95400621548825
-5.32840996884403
1.03267669352049
-4.37144623580304
-4.87598545256384
-3.22271352899303
-4.54654091192381
-6.03395630087780
-5.25526704199055
-0.0762384729588079
-4.28044303413823
-5.01002887736872
-4.62308290973789
-4.54654091192381
-1.63031779770437
-5.22627832135986
-4.39586543881524
-2.07648213438661
-1.41858840518231
-4.09152490359975
-4.42011327669004
4.61375826307359
-1.82438717047740
-5.27811528822029
-4.91021033017094
-4.30549057598760
-4.80610765453791
-5.33937711825913
-0.151876592106536
-4.45217715919824
-6.01453601553356
-3.42911112292637
-3.75301617373143
-5.81508452321148
-5.30065888531685
-5.69566557307348
-4.97723204257338
-5.67524510931326
-3.47952048573325
-3.91178410881900
-3.06291718370190
-5.73507845778216
-5.77258728540852
-0.000124339540499583
-4.91021033017094
-4.91021033017094
-5.62429385806477
-5.75031047568259
-5.55209376853570
-2.58109073538406
-5.92060363726938
-5.94744974523470
-6.09259687143149
-4.38774474504866
-6.02056202713048
-5.97950312025153
-5.99097451572481
-6.10158202374269
-5.77258728540852
-5.35026810539095
-5.90067844772967
-6.01453601553356
-5.95259047997788
-6.12215242160486
-6.04295242214405
1.53648690681796
-5.62429385806477
-2.89883670997555
-5.86748241908434
-6.09148942431085
-6.03761187109677
-4.97723204257338
-5.95765505243778
-6.00411185145557
-6.06560916577005
-6.08693285005932
-6.10977890249804
-5.81850219598470
-4.59269459746214
-4.74883449501789
-5.92060363726938
-5.95765505243778
-5.87368942579362
-6.01042347161484
-6.11377676423363
-6.08693285005932
-6.04469452468483
-5.57060076461773
-6.11495047887254
-4.67552939424376
-5.56600257645346
-5.51897346341546
-5.33937711825913
-5.88887373257744
-3.92095203398086
-6.12317863801741
-6.12077252866792
-4.26364947005119
-6.08079281441656
-5.73507845778216
-6.09148942431085
-5.88887373257744
-5.54272602706975
-6.02448416534097
-5.31181644044019
-1.45865895741125
-4.63063238637977
-4.91021033017094
-4.50755589161090
-2.01417241481518
-5.13645607384429
-4.46809485702740
-5.62864451880834
-5.82528041981869
-6.07950768557554
-4.93051676988531
-3.67639779425496
-5.71561002256311
-0.449668925991626
-0.882076998701800
-4.82023553870968
-3.77198036289232
-5.56600257645346
-5.71561002256311
-0.595709007310677
-6.12343601479217
-4.34685566765342
-4.26364947005119
-6.08205890268676
-3.69566663254902
-2.07648213438661
-2.86550651981805
-5.17890625866794
-4.62308290973789
-4.86908335532996
-4.94395919350745
-4.84826282020335
-5.67524510931326
-5.09932761887620
-5.69566557307348
-3.52945383426955
-5.98871831777180
-4.80610765453791
-5.36646178180750
-1.56467597823887
-4.37960501071126
-5.08050634368604
-4.26364947005119
-5.33937711825913
-5.58880311156658
-1.82438717047740
-6.10673284992452
-5.65434863128247
-6.10249687136409
-4.62308290973789
-2.32096086996652
-4.46809485702740
-1.22932666685261
-1.09185484240403
-6.01042347161484
-5.59779004161607
-4.88973252531915
-1.66947440253380
-6.04980658888223
-1.87541546152558
-5.33937711825913
-5.07419450414767
-3.03044381923145
-5.39307043108528
-6.08079281441656
-5.14867990093374
-5.65434863128247
-5.98183548048784
-5.41920306609248
-3.78143389661653
-1.76017339382364
-5.48984204819314
-5.52376205728796
-3.67639779425496
-5.10556329613127
-5.66276434420725
-4.07389355439649
-5.80819205595255
-5.97950312025153
-5.89185347222173
-4.94395919350745
-5.47004029329513
-2.32096086996652
-5.69566557307348
-5.33390306383699
-1.69548360289930
-6.05951662186480
-5.58880311156658
-5.01653112261532
-5.99762886615889
-3.57891116853527
-5.90358202509067
-4.77045473411907
-5.36646178180750
-5.82528041981869
-4.73432579942965
-5.36646178180750
-3.16992409483323
-5.31181644044019
-5.22627832135986
-4.64567421795106
-6.11049281421436
-3.91178410881900
-5.71561002256311
-4.99696726516306
-5.95765505243778
-5.99762886615889
-6.12305630027121
-5.23211414662765
-6.01857239716900
-1.27019692305613
-5.81164780986742
-2.01417241481518
-4.75606028195577
-2.73047210781395
-4.38774474504866
-6.01453601553356
-5.08050634368604
-5.58428108568560
-5.10556329613127
-3.08447089049476
-0.301724787590244
-5.52853161058964
-5.22627832135986
-5.65434863128247
-3.80968025436421
-4.86216221752524
-5.09307290105030
-5.85802910473923
-5.93157056730539
-5.99762886615889
-5.95513228649324
-6.05147252913972
-6.05951662186480
-5.58428108568560
-6.02448416534097
-5.87676436829203
-6.08079281441656
-5.95765505243778
-5.99542978991836
-6.09876535824093
-5.96510910684644
-6.12191452415912
-5.95259047997788
-2.87663562377470
-5.85483991881588
-5.62864451880834
-5.82528041981869
-6.06708470031930
-6.11315081586109
-6.10159255393953
-6.11606119397422
-6.11848327258711
-5.92612518342903
-5.96755571050768
-6.08079281441656
-6.07688030618103
-6.12215242160486
-6.12343601479217
-6.10591430205274
-6.10065844636821
-6.12008728749739
-6.05792767599605
-6.11848327258711
-5.93959583883875
-5.98871831777180
-5.81850219598470
-5.36646178180750
-5.79062767781583
-6.12215242160486
-6.12348416466698
-6.11048469718763
-4.91021033017094
-5.99321167310699
-6.10248656054635
-5.80122342641033
-6.01857239716900
-6.10508592753237
-6.08693285005932
-5.06151370335847
-5.78705768047601
-6.10591430205274
-5.48492017032487
-4.42815780817332
-5.79062767781583
-5.94220257389229
-6.09778487853308
-5.88587495236232
-5.99321167310699
-5.98183548048784
-5.84189276941425
-6.11891662146041
-6.09471713013404
-5.65856600803027
-5.82528041981869
-6.04639784253570
-6.12043547954425
-5.49474488549059
-6.01246557091671
-6.10977056609220
-5.91781430333332
-5.96998327359810
-4.20427221776565
-5.19681358645859
-0.0610537274167937
-4.50755589161090
-6.12348416466698
-3.06291718370190
-6.12291185064678
-5.47004029329513
-3.60835708224482
-6.09778487853308
-5.85802910473923
-5.91217851374873
-6.12337014062114
-5.94485081700687
-5.69566557307348
-3.77198036289232
-4.97723204257338
-3.06291718370190
-5.65434863128247
-4.84128456068617
-5.56600257645346
-5.77258728540852
-6.10066919594415
-5.50933915395798
-5.71561002256311
-3.27502694888224
-5.51897346341546
-2.34498985096640
-6.11708916541957
-6.10338214821782
-4.54654091192381
-5.44485968682910
-1.56467597823887
-5.71561002256311
-5.33390306383699
1.79481820611956
-4.26364947005119
-6.11848327258711
-2.77578822761515
-5.22627832135986
-6.08079281441656
-4.97723204257338
-5.36646178180750
-5.92612518342903
-5.01002887736872
-5.82528041981869
1.48533474236987
-4.58504991796614
-5.04234969789349
-5.65434863128247
-4.91021033017094
-3.16992409483323
-5.61992415675038
-6.10672363600228
-5.81508452321148
-5.98641675375586
-5.13645607384429
-4.34685566765342
-5.84189276941425
-5.47004029329513
-4.73432579942965
-4.66063988723906
-5.94485081700687
-5.44485968682910
-5.44485968682910
-3.83775524697449
-4.26364947005119
-5.91781430333332
-3.27502694888224
-5.65434863128247
-3.20165487704158
-6.01453601553356
-4.34685566765342
-6.11891179512019
-5.67524510931326
-5.83530495128850
-5.98871831777180
-6.07139706054212
-3.06291718370190
-4.58504991796614
-5.44485968682910
-5.54272602706975
-4.62308290973789
-3.41897212865252
-5.63297613898109
-5.94485081700687
-4.74158966750918
-5.67524510931326
-4.17853921536663
-5.85802910473923
-3.91178410881900
-4.92376699721801
-4.88286850922691
-4.91699818397988
-2.94301039552735
-5.91781430333332
-5.06786362403848
-5.75407087873063
-1.56467597823887
-4.65316657288047
-5.73507845778216
-4.46809485702740
-5.65434863128247
-4.26364947005119
-6.11848327258711
-5.44993388926395
-5.88887373257744
-5.00350759155130
-2.89883670997555
-6.09259687143149
-3.73397582228726
-5.19681358645859
-5.71561002256311
-5.59779004161607
-5.63297613898109
-6.07949276779667
-5.01002887736872
-6.08077811601680
-4.50755589161090
-5.27811528822029
-5.84189276941425
-6.05147252913972
-5.60225494578458
-4.46809485702740
-5.21454954911182
-4.80610765453791
-3.06291718370190
-6.10591430205274
-5.04234969789349
-2.78706965613840
-5.65434863128247
-5.55674907841244
-5.42952283609960
-5.19681358645859
-4.87598545256384
-4.63816282245083
-6.11252030593839
-6.00411185145557
-2.16291603781204
-5.57974001923380
-4.68294558688988
-4.66063988723906
-5.19681358645859
-5.39307043108528
-5.79062767781583
-4.94395919350745
-6.07949276779667
-4.71241995176611
-4.49970176583584
-4.62308290973789
-5.75407087873063
-5.39307043108528
-4.32209373436640
-5.85802910473923
-5.62864451880834
-1.29734855767102
-1.29734855767102
-5.96510910684644
-5.36646178180750
-4.37144623580304
-4.90340343579116
-5.55674907841244
-4.46809485702740
-5.39307043108528
-5.41920306609248
-5.47004029329513
-4.97723204257338
-5.93157056730539
-4.69772085046964
-3.27502694888224
-5.55209376853570
-5.19681358645859
-5.69566557307348
-5.79062767781583
-4.94395919350745
-6.07278041813372
-3.32686435450086
-6.06559205420018
-5.41920306609248
-5.01002887736872
-4.09152490359975
-5.75407087873063
-2.23625965848601
-5.08050634368604
-6.10752292392413
-3.77198036289232
-5.47004029329513
-5.01002887736872
-5.73507845778216
-5.54272602706975
-5.72734820540701
-3.86565887444735
-5.80819205595255
-5.39307043108528
-5.88887373257744
-5.22042345552125
-5.39307043108528
-4.04730372631044
-5.27811528822029
-4.78477302399908
-5.24372867545075
-5.77986056408391
-5.65434863128247
-6.08079281441656
-6.11315081586109
-3.67639779425496
-6.12191167223081
-4.93051676988531
-5.44485968682910
-5.71561002256311
-6.11495706024557
-4.17853921536663
-5.12415608447156
-5.85802910473923
-4.45217715919824
-2.38089051818504
-4.38774474504866
-5.09932761887620
-6.09678535825441
-4.84128456068617
-5.75407087873063
-3.71485930855978
-5.31181644044019
-6.09148942431085
-6.07949276779667
-5.16687283728673
-5.75031047568259
-6.07686494964396
-5.24372867545075
-3.52945383426955
-6.08079281441656
-4.22133234984421
-5.40880713380207
-5.40358060680063
-4.22133234984421
-5.77258728540852
-5.51897346341546
-4.69772085046964
-4.04730372631044
-5.25526704199055
-4.46809485702740
-3.77198036289232
-5.63297613898109
-4.46809485702740
-4.91021033017094
-4.56970343726168
-5.24950737900606
-2.42849150648504
-5.16687283728673
-5.82528041981869
-5.16687283728673
-3.81905762580513
-5.96998327359810
-6.02448416534097
-4.91699818397988
-4.13527006661849
-6.09778487853308
-5.65434863128247
-5.90358202509067
-4.04730372631044
-5.97950312025153
-4.65316657288047
-4.87598545256384
-5.37716236323108
-3.67639779425496
-5.92337393063461
-5.99094862899090
-5.80122342641033
-5.43465416024692
-5.88887373257744
-5.54741941808814
-4.42011327669004
-5.82864097087945
-5.40880713380207
-1.36489443421886
-5.48984204819314
-5.41401462023269
-2.82079969828319
-3.70527249083981
-5.76892208521459
-4.85522203914971
-5.44485968682910
-6.12317863801741
-4.69772085046964
-4.63063238637977
-4.38774474504866
-5.31181644044019
-5.41920306609248
-4.86216221752524
-4.89657750084057
-6.08079281441656
-3.06291718370190
-3.32686435450086
-4.97723204257338
-4.77045473411907
-5.47004029329513
-4.46809485702740
-1.56467597823887
-4.97723204257338
-4.14396197750976
-2.44034415213298
-3.77198036289232
-5.58880311156658
-5.91781430333332
-4.79901515159579
-1.61722751495292
-4.74883449501789
-5.43976644382342
-5.47004029329513
-6.12337014062114
-5.99762886615889
-4.01158405420416
-5.64158225761411
-6.01453601553356
-5.88587495236232
-4.69034273896517
-5.19086351776586
-3.67639779425496
-5.89185347222173
-2.89883670997555
-4.13527006661849
-2.95400621548825
-2.45217775721010
-3.84707549670293
-4.00260653475054
-3.57891116853527
-4.02948197139895
-5.56600257645346
-1.95138668097317
-4.54654091192381
-5.50933915395798
-3.53938338226434
-1.88812493286057
-5.06151370335847
-5.83860838063678
-5.01002887736872
-4.04730372631044
-4.91021033017094
-3.08447089049476
-1.88812493286057
-4.91021033017094
-3.54929388968831
-3.32686435450086
-5.76153456311426
-3.32686435450086
-3.08447089049476
-5.51897346341546
-4.16128867757984
-5.81508452321148
-5.17289906826275
-3.86565887444735
-4.17853921536663
-2.95400621548825
-4.28044303413823
-5.90067844772967
-3.42911112292637
-6.05951662186480
-5.75407087873063
-5.54272602706975
-6.05147252913972
-5.33390306383699
-4.36326842032399
-4.13527006661849
-4.88973252531915
-1.95138668097317
-5.60670080938226
-1.16082876176361
-5.51897346341546
-5.95765505243778
-5.68347041652982
-4.91021033017094
-3.81905762580513
-4.91021033017094
-6.12291185064678
-5.51416582897213
-2.92096163389310
-4.49970176583584
-4.61551439252519
-5.12415608447156
-5.99321167310699
-4.77762339934448
-6.11657877674658
-2.38089051818504
-3.57891116853527
-5.24372867545075
-4.84128456068617
-5.69566557307348
-3.93010091857189
-5.66694363981341
-5.49474488549059
-4.33036675269956
-5.36108293023947
-3.91178410881900
-4.90340343579116
-5.58880311156658
-1.56467597823887
-5.43465416024692
-6.00411185145557
-5.19681358645859
-4.46809485702740
-3.86565887444735
-5.07419450414767
-5.49474488549059
-4.97723204257338
-6.08079281441656
-5.71561002256311
-1.16082876176361
-0.668015026564334
-5.33937711825913
-5.46504225314357
-5.79062767781583
-5.82528041981869
-6.09778487853308
-5.84189276941425
-5.47004029329513
-4.04730372631044
-4.88973252531915
-0.739845031547403
-3.11665864640286
-5.82528041981869
-4.42011327669004
-5.65434863128247
-5.25526704199055
-5.58880311156658
-2.73047210781395
-3.52945383426955
-5.07419450414767
-5.47997925188578
-2.69628509196940
-6.10977056609220
-5.15476325362223
-6.09778487853308
-5.92060363726938
-5.08050634368604
-5.90646656188084
-5.54272602706975
-6.01042347161484
-6.12348372590878
-3.57891116853527
-6.11891662146041
-5.22627832135986
-5.91781430333332
-5.97715171944441
-3.11665864640286
-6.11932127708244
-5.07419450414767
-6.01857239716900
-5.98183548048784
-6.12291185064678
-5.58880311156658
-6.10249687136409
-6.08693285005932
-5.19086351776586
-5.25526704199055
-5.90358202509067
-6.04117087677606
-5.54272602706975
-5.79062767781583
-4.97723204257338
-3.97555973296472
-4.87598545256384
-5.88887373257744
-5.39307043108528
-5.44485968682910
-5.44485968682910
-6.11377676423363
-3.86565887444735
-5.95765505243778
-6.08693285005932
-4.64567421795106
-5.33937711825913
-5.77258728540852
-5.98183548048784
-3.33717471391212
-5.39307043108528
-6.10509558021281
-5.93157056730539
-5.64158225761411
-1.76017339382364
-4.84128456068617
-5.11797752892895
-5.61112763240912
-3.72442708570893
-5.59779004161607
-5.77258728540852
-5.19681358645859
-5.77258728540852
-5.78701643720504
-5.98183548048784
-5.84515811762089
-5.98644307924797
-4.17853921536663
-5.31181644044019
4.21314684674279
-5.69566557307348
-6.09972679737795
-6.08079281441656
-5.16687283728673
-5.71561002256311
-5.94485081700687
-5.87059544272439
-6.03759103008219
-5.75031047568259
-5.47004029329513
-4.66063988723906
-6.08572910318905
-5.49474488549059
-4.78477302399908
-5.96015877781149
-5.64585675607438
-4.80610765453791
-5.64585675607438
-5.32840996884403
-4.50755589161090
-3.32686435450086
-4.46809485702740
-5.84189276941425
-4.00260653475054
-4.96398002465948
-5.25526704199055
-2.48756432901652
-5.19681358645859
-6.10424838450073
-5.95765505243778
-6.09778487853308
-2.84319119019226
-1.69548360289930
-4.13527006661849
-5.01002887736872
-3.95743332892006
-2.95400621548825
-3.95743332892006
-3.87492200246333
-3.91178410881900
-0.0762384729588079
-5.84515811762089
-5.33937711825913
-4.66063988723906
-1.16082876176361
-5.51416582897213
-5.47004029329513
-4.42815780817332
-5.13031559944334
-5.61112763240912
-2.63892592081202
-5.49474488549059
-5.82528041981869
-2.34498985096640
-5.79062767781583
-6.05147252913972
-5.51897346341546
-5.56600257645346
-1.95138668097317
-6.11658469998231
-6.10249687136409
-5.87368942579362
-5.51897346341546
-5.91781430333332
-6.12305630027121
-6.05310056222370
-6.05951662186480
-6.03395630087780
-5.95765505243778
-5.43465416024692
-6.12305630027121
-2.44034415213298
-2.80957539147241
-6.01246557091671
-5.83530495128850
-5.51897346341546
-6.06708470031930
-5.90358202509067
-6.11377676423363
-6.09778487853308
-3.62789248853041
-5.80819205595255
-1.56467597823887
-4.09152490359975
-3.27502694888224
-5.15476325362223
-4.74158966750918
-1.29734855767102
-5.27243178751909
-5.39307043108528
-3.52945383426955
-4.77045473411907
-4.66063988723906
-5.77258728540852
-5.90358202509067
-6.09259687143149
-4.67552939424376
-5.85802910473923
-3.60835708224482
-6.11658469998231
-4.84128456068617
-4.91021033017094
-3.62789248853041
-3.22271352899303
-5.46002517242119
-5.98871831777180
-4.23831631963947
-5.31181644044019
-5.04234969789349
-5.73507845778216
0.387586541609778
-5.97478127806646
-1.69548360289930
-3.91178410881900
-5.54741941808814
-5.58880311156658
-5.28377974835066
-2.32096086996652
-4.97723204257338
-5.91781430333332
-2.98687943194599
-1.69548360289930
-4.37960501071126
-3.57891116853527
-4.98382949067409
-5.90358202509067
-2.67339854521892
-5.28377974835066
-4.38774474504866
-4.54654091192381
-1.73435459916637
-4.34685566765342
-6.00833863879924
-4.84128456068617
-5.77258728540852
-6.11891662146041
-3.47952048573325
-5.47004029329513
-3.47952048573325
-5.35026810539095
-2.78706965613840
-2.26055520747742
-1.35142334005094
-3.06291718370190
-5.16687283728673
-4.38774474504866
-5.47004029329513
-4.77045473411907
-4.04730372631044
-6.12291360567959
-1.36489443421886
-3.62789248853041
-5.77258728540852
-4.86216221752524
-5.36646178180750
-0.882076998701800
-6.12348416466698
-6.11551864739530
-2.67339854521892
-4.99040789820399
-5.73507845778216
-5.78346864256537
-5.28377974835066
-3.98459437413082
-4.08271874928354
-5.41920306609248
-2.44034415213298
-3.84707549670293
-5.28377974835066
-4.66063988723906
-5.90064488272723
-2.75316824885620
-3.81905762580513
-3.22271352899303
-5.81508452321148
-3.27502694888224
2.68686346471270
-0.867939484555066
-2.19967353071773
-5.31181644044019
-4.97723204257338
-5.37716236323108
-4.22133234984421
-5.82190082818711
-3.81905762580513
-5.32289783328024
-2.95400621548825
-0.522926973786443
-5.68755450928186
-5.59330609687674
-5.61112763240912
-4.13527006661849
-2.55782337721712
-4.01158405420416
-6.01453601553356
-6.04119127903245
-5.95765505243778
3.91768643433580
-4.69034273896517
-4.80610765453791
-5.67524510931326
-3.32686435450086
-3.48954523658216
-3.22271352899303
-2.61584896835331
-4.42815780817332
-5.67110389484875
-6.07950768557554
-5.25526704199055
-5.39307043108528
-3.64735173253270
-4.30549057598760
-4.54654091192381
-5.22627832135986
-1.22932666685261
2.77868606906022
-1.84993939714314
-3.57891116853527
-2.32096086996652
-4.91021033017094
-5.61112763240912
-5.54272602706975
-2.89883670997555
-5.75407087873063
-6.00831450709814
1.03267669352049
-3.06291718370190
-5.63297613898109
-4.56970343726168
-5.73122285188000
-2.84319119019226
-5.96998327359810
-1.49855814450278
-5.72345451836320
-5.28377974835066
0.387586541609778
-3.72442708570893
-1.95138668097317
-5.71561002256311
-5.41920306609248
-5.73507845778216
-1.16082876176361
-4.13527006661849
-4.30549057598760
-3.00869970673037
-5.67524510931326
-4.13527006661849
-0.882076998701800
-3.91178410881900
-3.37822574584891
-5.96755571050768
-2.49932177181034
-5.56600257645346
-4.97723204257338
-1.63031779770437
-3.77198036289232
-4.12655911515638
0.514167378926542
-5.06786362403848
-4.38774474504866
-4.54654091192381
-5.48492017032487
-3.42911112292637
-5.71954179074857
-5.92882602444119
-3.27502694888224
-3.06291718370190
-4.94395919350745
-5.04234969789349
-5.63297613898109
-0.0762384729588079
-5.99321167310699
-5.49474488549059
-5.59779004161607
-4.50755589161090
-5.33937711825913
2.41425173729365
-4.84128456068617
-3.49955094686024
3.05700996772626
-5.04234969789349
-3.62789248853041
-5.13645607384429
-6.12165758614255
-5.98871831777180
-5.74273254787402
-4.87598545256384
-6.06708470031930
-3.15930908628881
-4.87598545256384
-5.92337393063461
-2.19967353071773
-4.38774474504866
-3.95743332892006
-1.69548360289930
-5.82528041981869
-6.12291185064678
-6.07139706054212
-2.67339854521892
-2.38089051818504
-5.16687283728673
-4.97061555390184
-6.10423851244119
-4.38774474504866
-4.71974094155812
-4.26364947005119
-5.87368942579362
2.23489065703385
-6.00411185145557
-4.87598545256384
-0.227038696983681
-4.97723204257338
-4.10031201734515
-5.16687283728673
-6.04295242214405
-5.88285713157638
-5.20865660213157
-6.03395630087780
-6.12291185064678
-6.05147252913972
-2.73047210781395
-5.17890625866794
-6.10338214821782
-3.45941386232297
-4.38774474504866
-4.62308290973789
-2.42849150648504
-5.71561002256311
-6.12291185064678
-4.30549057598760
-2.38089051818504
-3.22271352899303
-6.00411185145557
-6.00623476541281
-5.99097451572481
-4.66063988723906
-6.08079281441656
-3.62789248853041
-5.73507845778216
-5.96998327359810
-4.87598545256384
-5.29505154689894
-4.30549057598760
-6.08693285005932
-1.49855814450278
-5.67110389484875
-1.09185484240403
-4.79190360808284
-5.79062767781583
-2.95400621548825
-4.80610765453791
-6.11376974410239
-3.37822574584891
-5.07419450414767
-2.84319119019226
-5.39307043108528
-5.94485081700687
-5.66694363981341
-3.50953761656750
-6.09778487853308
-5.47501929287587
-5.39307043108528
-3.95743332892006
-3.77198036289232
-5.30624718316393
-5.49474488549059
-4.42815780817332
-5.79062767781583
-5.56600257645346
-5.44485968682910
-3.91178410881900
-5.91781430333332
-3.52945383426955
-3.11665864640286
-5.60225494578458
-1.91348675381808
-5.16687283728673
-4.50755589161090
-4.38774474504866
-5.87368942579362
-5.10556329613127
-5.61112763240912
-5.85802910473923
-6.11377676423363
-6.08453395751468
-6.05147252913972
-5.02301432729110
-4.28044303413823
-6.09778487853308
-5.70370047458180
-1.68248852300196
-4.21281180409034
-5.76153456311426
-6.07688030618103
-5.77986056408391
-4.25522412715144
-6.10673284992452
-4.96398002465948
-0.522926973786443
-5.26672924624707
-6.01453601553356
-0.151876592106536
-3.22271352899303
-5.99980890182861
-3.47952048573325
-5.02301432729110
-6.11891662146041
-4.77045473411907
-4.59269459746214
-6.11891662146041
-4.26364947005119
-5.79062767781583
-5.54272602706975
-5.33937711825913
-5.88587495236232
-5.85802910473923
-4.66063988723906
-5.87368942579362
-5.49474488549059
0.546002993963965
-5.94485081700687
-5.57060076461773
-4.38774474504866
-5.68347041652982
-3.72442708570893
-4.94395919350745
-2.55782337721712
-4.15263484783022
-6.10249687136409
-3.69566663254902
-5.55209376853570
-5.04234969789349
-6.09677373116206
-6.12337014062114
-5.69566557307348
-5.16687283728673
-4.87598545256384
-4.22133234984421
-6.07417676450322
-5.48492017032487
-4.62308290973789
-6.09367255399345
0.950374374584612
-5.47997925188578
-6.11891662146041
-6.01453601553356
-5.83198248136938
-5.46504225314357
-4.33036675269956
-5.00350759155130
-1.05024200393840
-5.99321167310699
-1.21566516697646
-5.75031047568259
3.43477269906912
-5.04234969789349
-4.04730372631044
-6.06708470031930
-4.17853921536663
-5.16687283728673
-5.97947613662212
-2.89883670997555
-5.92060363726938
-4.50755589161090
-4.69772085046964
-4.30549057598760
-5.33937711825913
-5.98183548048784
-5.57060076461773
-5.88587495236232
-4.73432579942965
-1.49855814450278
-5.22627832135986
-5.41920306609248
-2.99779908962359
-6.12215242160486
-6.11757459028602
-5.01002887736872
-6.12215242160486
-5.38778678237137
-3.81905762580513
3.05700996772626
-4.38774474504866
-5.71561002256311
-5.99762886615889
-3.42911112292637
-5.76523784444984
-5.47997925188578
-4.87598545256384
-5.99762886615889
-6.09259687143149
-4.87598545256384
-4.97723204257338
-1.76017339382364
-2.00165334918843
-6.03395630087780
-4.70507992140329
-5.44993388926395
-2.38089051818504
-5.00350759155130
-4.30549057598760
-5.88887373257744
-5.77986056408391
-2.56946657658600
-5.44485968682910
-6.09367255399345
-5.94485081700687
-3.03044381923145
-4.53100402551111
-1.36489443421886
1.70823175874844
-5.00350759155130
-6.11971610605588
-4.46809485702740
-5.25526704199055
-5.04234969789349
-6.02448416534097
-5.58880311156658
-4.92376699721801
-1.69548360289930
-3.06291718370190
-1.90081536362474
-5.31736665714563
-5.69566557307348
-2.39281932611628
-5.79771055078299
-1.09185484240403
-4.96398002465948
-3.76250778859729
-4.73432579942965
-5.93693978889845
-3.00869970673037
-5.73507845778216
-2.55782337721712
-5.71165921380683
-5.88887373257744
-5.59779004161607
-1.63031779770437
-4.82023553870968
-1.90081536362474
-2.94301039552735
-3.86565887444735
-5.87368942579362
-6.12043547954425
-4.11782912312346
-5.92337393063461
-5.10556329613127
-5.65856600803027
-3.11665864640286
-4.94395919350745
-5.81850219598470
-2.67339854521892
-5.91781430333332
-4.38774474504866
-5.22627832135986
1.29924293001360
-5.44485968682910
-6.00411185145557
-4.46809485702740
-3.27502694888224
-2.49932177181034
-3.25415870263902
-5.01002887736872
-2.61584896835331
-1.69548360289930
-4.84128456068617
-0.346307955104304
-5.65856600803027
-6.06411459064997
-4.39586543881524
-4.87598545256384
-2.68485133887957
-1.29734855767102
-0.522926973786443
-3.42911112292637
-6.03209995491208
-6.11658469998231
-0.882076998701800
-5.80819205595255
-3.93010091857189
-4.97723204257338
-3.81905762580513
-4.87598545256384
-5.65434863128247
-3.11665864640286
-4.75606028195577
-3.22271352899303
5.54298078464695
-4.95732545484629
-5.48492017032487
-4.91021033017094
-2.49932177181034
-3.22271352899303
-3.95743332892006
-2.89883670997555
-3.67639779425496
-5.95765505243778
-3.62789248853041
-3.35773831102216
-1.95138668097317
-5.53801359548054
-5.57517991221118
-5.63297613898109
-5.93157056730539
-5.50933915395798
-1.09185484240403
-5.36108293023947
-6.11891662146041
-2.61584896835331
1.53648690681796
-5.80471726146685
-5.01002887736872
-4.41204970463593
-5.92337393063461
-3.00869970673037
-6.12305630027121
-5.19681358645859
-4.94395919350745
-4.30549057598760
-5.97950312025153
-2.13831583968746
-3.22271352899303
-6.12191452415912
-5.86748241908434
-5.28377974835066
0.546002993963965
-6.10591430205274
-5.89185347222173
-5.82528041981869
-5.38248409308664
-5.22042345552125
-5.44485968682910
-5.67936728320695
-5.67524510931326
-0.375934863926227
-4.73432579942965
-3.78143389661653
-5.39307043108528
-5.73507845778216
-5.88887373257744
-5.51897346341546
-5.59779004161607
-5.16687283728673
-5.28377974835066
-6.00196989692750
-6.11804097458164
-2.27267442111689
-5.44485968682910
-6.07417676450322
-5.47004029329513
-1.95138668097317
-3.08447089049476
-4.98382949067409
-3.91178410881900
-5.41920306609248
-3.36799154872095
-4.58504991796614
-3.37822574584891
-5.42437247138145
-4.74883449501789
-5.44485968682910
-5.38248409308664
-4.77045473411907
-4.77045473411907
0.387586541609778
-4.34685566765342
-0.739845031547403
-5.31181644044019
-5.73507845778216
-4.92376699721801
-5.33937711825913
-6.07950768557554
-4.87598545256384
-5.31181644044019
-5.98183548048784
-4.77045473411907
-5.73122285188000
-4.65316657288047
-4.09152490359975
0.434911551322391
-1.95138668097317
-5.47004029329513
-2.84319119019226
-4.30549057598760
-5.51897346341546
-6.04641758665479
-3.80968025436421
-4.66063988723906
-6.02448416534097
-6.04117087677606
-5.04234969789349
-5.63297613898109
-4.30549057598760
-2.73047210781395
-5.04234969789349
-3.72442708570893
-5.10556329613127
-6.12343601479217
-3.67639779425496
-2.55782337721712
-3.22271352899303
-6.08079281441656
-1.69548360289930
-5.43976644382342
-5.54272602706975
-6.03395630087780
-5.49474488549059
-5.61112763240912
-4.45217715919824
1.11545502672694
-0.811199022259894
-6.12191167223081
-6.08693285005932
-2.55782337721712
-5.31181644044019
-3.32686435450086
-2.42849150648504
-6.07820351616369
-5.62864451880834
-6.12257109478387
-2.44034415213298
-3.81905762580513
-5.80122342641033
-5.96998327359810
-4.42815780817332
-4.73432579942965
-3.27502694888224
-6.10673284992452
-5.22627832135986
-3.52945383426955
-2.89883670997555
-4.73432579942965
-5.31181644044019
-4.87598545256384
-1.43196429649611
-5.57060076461773
-5.68347041652982
-5.03592361493018
-3.16992409483323
-4.69772085046964
-4.84128456068617
-5.22627832135986
-3.81905762580513
-6.12348416466698
-5.19681358645859
-5.07419450414767
-0.952478960873125
-3.16992409483323
-5.16687283728673
-4.94395919350745
-5.71561002256311
-1.43196429649611
-4.62308290973789
-5.54272602706975
-5.72345451836320
-3.77198036289232
-6.01453601553356
-2.55782337721712
-5.44485968682910
-4.34685566765342
-5.60225494578458
-4.62308290973789
-5.69969254411305
-5.83860838063678
-5.88887373257744
-5.89775582979785
-5.90067844772967
-5.46002517242119
-3.05211176944924
-5.66694363981341
-3.68604173368740
-5.77986056408391
-5.35568503810062
-6.12077252866792
-4.98382949067409
-5.99321167310699
-3.22271352899303
-5.07419450414767
-6.12043547954425
-4.64567421795106
-5.46002517242119
-5.77258728540852
-2.49932177181034
-5.91781430333332
-5.58880311156658
-6.11848831830643
-2.61584896835331
-6.12291185064678
-5.97950312025153
-5.93157056730539
-6.11315081586109
-6.05951662186480
-5.49474488549059
-5.54272602706975
-3.95743332892006
-6.07553805562753
-6.05147252913972
-4.50755589161090
-5.44485968682910
-6.01453601553356
-6.00411185145557
-6.12305630027121
-1.97655809622245
-5.95765505243778
-4.84128456068617
-5.97715171944441
-5.99762886615889
-4.77045473411907
-6.01248926385961
-6.00411185145557
-6.11932588404356
-3.42911112292637
-5.66276434420725
-6.11804097458164
-5.73891502311350
-5.63297613898109
-5.80122342641033
-6.11891662146041
-5.31181644044019
-6.12348416466698
-6.11551864739530
-6.07417676450322
-5.80122342641033
-5.54272602706975
-5.13645607384429
-6.12348416466698
-6.10337205677918
-6.09778487853308
-6.09678535825441
-5.80819205595255
-6.12043547954425
-6.10066919594415
-5.54272602706975
-3.35773831102216
-5.99094862899090
-6.12305630027121
-5.99321167310699
-6.10249687136409
-4.67552939424376
-5.33390306383699
-6.04978728352135
-2.99779908962359
-6.08330595038613
-6.03395630087780
-5.47004029329513
-5.93157056730539
-6.09778487853308
-4.30549057598760
-5.61112763240912
-5.10556329613127
-6.09259687143149
-5.96264346261437
-6.12305630027121
-5.01002887736872
-5.57060076461773
-6.10158202374269
-6.11377676423363
-6.01453601553356
-6.05951662186480
-4.33036675269956
-4.97723204257338
-5.48984204819314
-6.03209995491208
-6.04295242214405
-6.10673284992452
-6.12348416466698
-6.11049281421436
-5.49474488549059
-6.00623476541281
-5.73507845778216
-5.90646656188084
-4.21281180409034
-6.08079281441656
-5.47004029329513
-6.11891662146041
-6.10066919594415
-5.31181644044019
-5.61112763240912
-5.65434863128247
-5.91781430333332
-5.85802910473923
-6.11658469998231
-5.16687283728673
-5.46002517242119
-5.71561002256311
-5.39307043108528
-6.09259687143149
-3.67639779425496
-5.47004029329513
-5.41920306609248
-5.30065888531685
-5.99094862899090
-5.77986056408391
-5.63297613898109
-4.73432579942965
-6.10249687136409
-3.69566663254902
-5.75407087873063
-6.09259687143149
-5.98183548048784
-5.85802910473923
-4.87598545256384
-5.58880311156658
-5.94744974523470
-6.12043547954425
-5.41920306609248
-5.73507845778216
-5.78346864256537
-6.08329169074457
-6.12343601479217
-6.06560916577005
-5.37182159280470
-4.27205577238012
-5.46504225314357
-5.86748241908434
-6.09366026876380
-3.70527249083981
-5.31181644044019
-5.04234969789349
-5.44485968682910
-6.07139706054212
-6.08079281441656
-3.91178410881900
-5.01002887736872
-5.82864097087945
-5.32289783328024
-6.02448416534097
-5.91217851374873
-5.84189276941425
-4.87598545256384
-6.11377676423363
-5.51897346341546
-5.04234969789349
-4.00260653475054
-6.00411185145557
-5.79062767781583
-4.13527006661849
-5.97947613662212
-5.36646178180750
-6.08330595038613
-6.11605505135939
-6.12275187051714
-5.33937711825913
-5.90358202509067
-5.31181644044019
-6.06708470031930
-5.87059544272439
-5.96998327359810
-6.12343601479217
-5.61112763240912
-5.85163169232171
-3.57891116853527
-5.84189276941425
-5.82528041981869
-4.38774474504866
-6.04295242214405
-6.12077252866792
-5.54272602706975
-3.98459437413082
-5.77986056408391
-6.12328456774199
-5.87059544272439
-5.88887373257744
-5.10556329613127
-4.73432579942965
-6.01453601553356
-6.03022456837554
-6.12328347084649
-5.73507845778216
-5.18489440850232
-5.70370047458180
-6.11605505135939
-6.11848327258711
-6.02056202713048
-5.47004029329513
-5.73507845778216
-5.87368942579362
-4.73432579942965
-4.94395919350745
-5.82528041981869
-4.43618329908579
-5.64585675607438
-5.90358202509067
-3.84707549670293
-4.58504991796614
-3.93923076259210
-6.12077252866792
-5.47004029329513
-5.63297613898109
-4.09152490359975
-5.28377974835066
-6.11848327258711
-5.31181644044019
-6.05147252913972
-5.61112763240912
-3.67639779425496
-4.91021033017094
-5.07419450414767
-4.75606028195577
-5.41920306609248
-5.16687283728673
-5.82528041981869
-6.04980658888223
-4.60032023638731
-6.11605505135939
-5.33937711825913
-4.69772085046964
-6.02253261652114
-3.91178410881900
-3.11665864640286
-2.49932177181034
-5.88887373257744
-5.71561002256311
-4.16992346675865
-5.63728871858301
-5.25526704199055
-5.40358060680063
-6.00833863879924
-6.09259687143149
-6.10591430205274
-5.91500592882643
-3.81905762580513
-5.58880311156658
-5.97950312025153
-6.04295242214405
-5.44485968682910
-5.58880311156658
-5.61112763240912
-4.73432579942965
-5.61112763240912
-6.04295242214405
-6.04980658888223
-4.87598545256384
-5.32840996884403
-5.93157056730539
-6.05147252913972
-3.77198036289232
-5.90358202509067
-5.89481417129520
-3.72442708570893
-5.84840442525671
-4.97723204257338
-3.22271352899303
-6.11251284704896
-5.77258728540852
-3.68604173368740
-5.22627832135986
-6.02448416534097
-5.33937711825913
-6.03395630087780
-5.72345451836320
-5.65434863128247
-5.93426469838733
-6.00411185145557
-6.10591430205274
-6.11848831830643
-5.58880311156658
-5.67524510931326
-5.95002963289170
-4.41204970463593
-5.77258728540852
-6.09777347081983
-5.84189276941425
-5.52853161058964
-5.95765505243778
-4.87598545256384
-5.67524510931326
-4.54654091192381
-5.79771055078299
-6.00411185145557
-3.42911112292637
-6.04295242214405
-5.49474488549059
-1.95138668097317
-5.75031047568259
-4.59269459746214
-5.34483213211045
-6.05147252913972
-5.19681358645859
-5.69566557307348
-4.04730372631044
-5.01002887736872
-4.77045473411907
-5.69566557307348
-6.05951662186480
-4.42815780817332
-5.01002887736872
-4.56970343726168
-3.22271352899303
-3.86565887444735
-5.77258728540852
-4.94395919350745
-5.10556329613127
-5.51416582897213
-5.22627832135986
-5.46504225314357
-3.37822574584891
-5.96998327359810
-5.91781430333332
-3.72442708570893
-4.59269459746214
-1.88812493286057
-5.89185347222173
-5.84189276941425
-4.08271874928354
-4.84128456068617
-4.90340343579116
-5.75407087873063
-5.04234969789349
-6.09778487853308
-5.07419450414767
-5.16687283728673
-6.07949276779667
-5.56600257645346
-5.71561002256311
-5.16082756573989
-5.58880311156658
-2.49932177181034
-5.49474488549059
-5.85483991881588
-5.46002517242119
-6.09576679740491
-5.73507845778216
-5.39307043108528
-5.95765505243778
-5.44485968682910
-5.61553541486516
-3.27502694888224
-4.89657750084057
-6.04117087677606
-4.69772085046964
-5.28377974835066
-1.76017339382364
-3.74350551829476
-0.595709007310677
-5.54741941808814
-5.31181644044019
-3.32686435450086
-4.46809485702740
-1.63031779770437
-5.36646178180750
-1.98911524299085
-5.85802910473923
-5.99321167310699
-4.30549057598760
-4.94395919350745
-3.32686435450086
-4.77762339934448
-3.86565887444735
-5.75407087873063
-4.28881125532551
-6.11971171847386
-2.89883670997555
-3.47952048573325
-5.28377974835066
-4.66063988723906
0.466556760651582
-5.20865660213157
-5.51897346341546
-6.10977890249804
-2.32096086996652
-3.72442708570893
-1.49855814450278
-5.25526704199055
-0.301724787590244
-4.09152490359975
-5.47997925188578
-5.11797752892895
-3.52945383426955
-5.56138534771836
-4.07389355439649
-5.51897346341546
-5.82528041981869
-6.05147252913972
-5.22627832135986
-5.22627832135986
-6.12348416466698
-5.20274461458049
-5.52376205728796
-2.97594073369757
-3.57891116853527
-4.13527006661849
-5.01002887736872
-6.03395630087780
-6.04295242214405
-5.44485968682910
-5.25526704199055
-5.98644307924797
-3.67639779425496
-3.62789248853041
-5.63297613898109
-6.06560916577005
-3.77198036289232
-5.22627832135986
-5.51897346341546
-6.09778487853308
-5.49474488549059
-5.97239179611769
-5.49474488549059
-6.12237127847978
-5.50933915395798
-6.07950768557554
-6.12165758614255
-5.39307043108528
-6.12191167223081
-5.93157056730539
-6.12077252866792
-6.05311942882638
-5.44993388926395
-5.10556329613127
-5.87368942579362
-6.07820351616369
-5.79062767781583
-5.96998327359810
-6.10752292392413
-4.46809485702740
-5.61112763240912
-5.98871831777180
-6.09576679740491
-6.09778487853308
-5.56600257645346
-5.46504225314357
-5.99321167310699
-6.12165758614255
-5.82528041981869
-5.25526704199055
-5.98183548048784
-5.05514474210763
-5.67524510931326
-5.54272602706975
-6.12077252866792
-5.31181644044019
-5.93959583883875
-5.68347041652982
-6.11495706024557
-4.87598545256384
-6.11891662146041
-5.93157056730539
-5.53801359548054
-5.80122342641033
-5.32289783328024
-5.94744974523470
-5.39307043108528
-5.44485968682910
-5.60664969405175
-5.84189276941425
-6.00411185145557
-6.05147252913972
-6.09678535825441
-5.39307043108528
-5.61112763240912
-6.04295242214405
-4.30549057598760
-6.01453601553356
-5.26672924624707
-5.76892208521459
-4.26364947005119
-6.06106831869735
-5.37182159280470
-6.12351261583367
-6.00411185145557
-6.11891662146041
-4.84128456068617
-5.30065888531685
-5.87059544272439
-4.31380167546241
-4.43618329908579
-5.53801359548054
-6.03395630087780
-5.92885739565262
-6.12236886530967
-5.56600257645346
-5.99097451572481
-5.44485968682910
-5.67524510931326
-5.95765505243778
-5.44485968682910
-4.82023553870968
-5.90358202509067
-5.68347041652982
-6.00623476541281
-5.84189276941425
-6.05147252913972
-5.65434863128247
-6.11606119397422
-6.10066919594415
-6.12137831686865
-5.52376205728796
-6.10591430205274
-5.98871831777180
-6.10249687136409
-5.49474488549059
-6.03761187109677
-6.09677373116206
-5.99318600575219
-6.06708470031930
-5.84189276941425
-5.94744974523470
-5.95765505243778
-5.93157056730539
-5.77258728540852
-6.08925558032065
-5.13645607384429
-6.07417676450322
-4.58504991796614
-6.01453601553356
-5.95510310907282
-5.85163169232171
-5.56600257645346
-5.96998327359810
-6.06708470031930
-6.08810373547540
-5.98183548048784
-5.63728871858301
-0.668015026564334
-3.86565887444735
-5.65434863128247
-3.77198036289232
-5.82864097087945
-3.57891116853527
-0.739845031547403
-1.09185484240403
-4.34685566765342
-5.21454954911182
-2.44034415213298
-3.27502694888224
-3.27502694888224
-1.49855814450278
-6.00411185145557
-2.84319119019226
-4.74883449501789
-3.27502694888224
0.466556760651582
-1.76017339382364
-3.32686435450086
-0.449668925991626
-1.16082876176361
-3.16992409483323
-3.81905762580513
-3.97555973296472
-5.63297613898109
-5.87368942579362
-4.17853921536663
1.36664611196981
-3.12734981723058
-6.05951662186480
-1.16082876176361
-5.97478127806646
-4.26364947005119
-0.811199022259894
-5.64585675607438
-3.62789248853041
-5.01002887736872
-5.22627832135986
5.02198590773371
-5.85802910473923
-4.10031201734515
-3.37822574584891
-0.595709007310677
-4.54654091192381
-5.37182159280470
1.88188066776125
-5.44993388926395
-5.47004029329513
-3.22271352899303
-5.63297613898109
-1.16082876176361
-0.595709007310677
2.05743363385639
-2.13831583968746
-5.12415608447156
-2.19967353071773
-0.811199022259894
-3.52945383426955
-2.44034415213298
-5.07419450414767
-2.89883670997555
-0.151876592106536
3.82015165874130
-0.882076998701800
-4.91021033017094
2.50464629882942
0.153531970107867
-1.82438717047740
-3.16992409483323
-4.98382949067409
-5.41920306609248
-4.30549057598760
-4.77045473411907
-1.09185484240403
-3.95743332892006
-5.84189276941425
2.77868606906022
-4.09152490359975
-0.227038696983681
-3.62789248853041
-5.76892208521459
-4.14396197750976
-1.09185484240403
-5.49474488549059
-5.04234969789349
-5.13645607384429
-4.50755589161090
0.546002993963965
-4.91021033017094
-5.67524510931326
1.11545502672694
-5.28942516791021
-5.77258728540852
-3.62789248853041
-1.02240490877387
-0.811199022259894
1.19870937420399
-3.57891116853527
-5.04234969789349
-1.36489443421886
-2.44034415213298
-3.72442708570893
-1.11950153186033
-5.23211414662765
-1.82438717047740
-5.96998327359810
-1.49855814450278
2.14592413830983
-2.32096086996652
-4.73432579942965
1.53648690681796
-0.0762384729588079
-2.44034415213298
-3.37822574584891
-5.01002887736872
-5.75031047568259
-3.81905762580513
-4.07389355439649
-1.63031779770437
-4.04730372631044
2.87098468767832
-1.88812493286057
0.231074146337922
-3.42911112292637
-5.49962868221721
-4.04730372631044
-6.05147252913972
0.868548069919319
-5.49474488549059
-5.34483213211045
-6.11252030593839
-5.41920306609248
-1.43196429649611
-5.24372867545075
-5.71561002256311
4.61375826307359
-4.46809485702740
-5.04234969789349
-3.72442708570893
-3.11665864640286
0.546002993963965
0.787197779524608
-5.27243178751909
-5.64158225761411
-2.61584896835331
-4.21281180409034
-4.13527006661849
-1.02240490877387
-5.36646178180750
-3.95743332892006
-4.87598545256384
-4.76326702832283
-0.952478960873125
1.03267669352049
-3.67639779425496
-5.36646178180750
-2.44034415213298
2.14592413830983
2.96375932056700
-2.44034415213298
-5.65434863128247
-5.82864097087945
-4.25522412715144
-2.95400621548825
-2.89883670997555
-2.49932177181034
0.466556760651582
-3.00869970673037
-1.48527745604309
-5.57974001923380
-4.46809485702740
-5.39307043108528
-3.96650605122780
-2.32096086996652
-5.85802910473923
-3.22271352899303
-5.95765505243778
-5.07419450414767
-0.739845031547403
-5.84189276941425
-2.03915342435623
1.03267669352049
-1.84993939714314
-4.66063988723906
-5.51416582897213
-5.58880311156658
-5.10556329613127
2.70518990444056
-2.84319119019226
-4.22133234984421
-6.06411459064997
-5.22627832135986
-4.28881125532551
-5.85802910473923
-3.37822574584891
-4.32209373436640
-2.95400621548825
-3.37822574584891
-3.06291718370190
0.153531970107867
1.53648690681796
-3.99360997472609
-3.39863701839236
-3.30618651396588
-0.301724787590244
-3.22271352899303
-4.50755589161090
-5.41920306609248
-5.71561002256311
-5.71561002256311
-3.47952048573325
-4.77045473411907
-5.31181644044019
-1.36489443421886
-4.66063988723906
-5.07419450414767
-5.35026810539095
-5.04875674028597
-5.04234969789349
-2.95400621548825
-4.87598545256384
-5.51416582897213
-5.29505154689894
-4.50755589161090
0.0764658081483940
-2.63892592081202
-0.000124339540499583
-3.91178410881900
-3.16992409483323
-4.58504991796614
-5.56600257645346
-1.29734855767102
-1.22932666685261
-6.01042347161484
-6.01656372663669
-4.50755589161090
-4.41204970463593
-3.72442708570893
-4.18713592340380
-4.37144623580304
-4.22133234984421
-4.09152490359975
-3.91178410881900
-4.80610765453791
-1.22932666685261
-5.46002517242119
-5.20865660213157
5.02198590773371
-2.01417241481518
-1.76017339382364
-3.42911112292637
-5.13645607384429
-4.30549057598760
-5.07419450414767
-5.71561002256311
-2.73047210781395
-5.58880311156658
-3.77198036289232
-5.06151370335847
-4.22133234984421
-5.91781430333332
-4.71974094155812
-3.57891116853527
-3.91178410881900
-5.79062767781583
-2.53447985676688
-4.85522203914971
-3.42911112292637
2.14592413830983
-6.06708470031930
-6.04295242214405
-3.06291718370190
-3.47952048573325
-4.49970176583584
-4.95732545484629
-5.74273254787402
-4.77045473411907
-2.44034415213298
-5.93157056730539
-1.02240490877387
-5.65856600803027
-1.69548360289930
-3.47952048573325
-2.32096086996652
-5.18489440850232
-3.16992409483323
1.28243973595161
-4.17853921536663
-5.53801359548054
-1.36489443421886
-0.522926973786443
-3.32686435450086
-1.22932666685261
-1.16082876176361
-5.85802910473923
-5.85802910473923
-2.73047210781395
-6.03395630087780
-5.28377974835066
-4.38774474504866
-6.07417676450322
-4.22133234984421
-5.09307290105030
-2.89883670997555
-6.11891662146041
-0.0762384729588079
-6.12077252866792
-3.06291718370190
-0.301724787590244
-5.45498905112798
-4.77045473411907
-3.80028384235247
-6.10673284992452
-5.54741941808814
-3.36799154872095
-3.86565887444735
-5.99094862899090
-2.02667243987112
-6.12305630027121
-4.62308290973789
-2.26055520747742
-6.00196989692750
-5.77258728540852
3.15073662915610
-3.32686435450086
-5.99321167310699
-6.03395630087780
-4.86216221752524
-2.73047210781395
-4.09152490359975
-5.04875674028597
-5.98644307924797
-1.95138668097317
1.53648690681796
-4.46809485702740
-0.121678466159914
-3.63763163081696
-2.19967353071773
-6.10249687136409
-4.66063988723906
-4.70507992140329
-5.16082756573989
-2.32096086996652
-4.17853921536663
-4.10031201734515
-5.88887373257744
-3.72442708570893
-3.06291718370190
-4.49182859948997
-3.67639779425496
-5.92882602444119
-5.07419450414767
-5.06151370335847
-4.18713592340380
-1.76017339382364
-0.668015026564334
-5.90358202509067
-6.06708470031930
-0.811199022259894
-2.65043583618515
-4.30549057598760
-4.03840236914010
-5.19681358645859
-5.07419450414767
-6.11971171847386
-6.12348416466698
-2.95400621548825
-3.70527249083981
-4.49970176583584
-5.93959583883875
-3.42911112292637
-5.88887373257744
-4.72704289077929
-5.58880311156658
-5.67524510931326
-5.47004029329513
-6.11049281421436
-5.65011221396384
-3.86565887444735
-5.10556329613127
-4.04730372631044
-4.80610765453791
-5.82528041981869
-3.07370355738374
-3.63763163081696
-4.00260653475054
-4.42815780817332
-5.78705768047601
-4.97723204257338
-5.98644307924797
-4.94395919350745
-6.10592373535408
-4.66063988723906
-5.07419450414767
-6.05792767599605
-2.61584896835331
-4.62308290973789
-5.95765505243778
-3.42911112292637
-5.34483213211045
-5.36646178180750
-4.73432579942965
-5.75407087873063
-4.63063238637977
-5.19681358645859
-5.95762609439645
-5.18489440850232
-2.95400621548825
-4.87598545256384
-3.32686435450086
-4.90340343579116
-5.25526704199055
-3.80028384235247
-3.54929388968831
0.231074146337922
-4.94395919350745
-5.58880311156658
-5.44485968682910
-5.90358202509067
-5.47997925188578
-5.13645607384429
-6.08572910318905
-6.04295242214405
-4.58504991796614
-4.49970176583584
-6.08693285005932
0.625925241546930
-4.91021033017094
-5.54741941808814
-1.22932666685261
-6.10591430205274
-5.95765505243778
-4.77045473411907
-5.85802910473923
-4.50755589161090
-3.11665864640286
-5.99321167310699
-5.23211414662765
-1.82438717047740
-5.25526704199055
-3.42911112292637
-6.05794588446143
-4.42011327669004
-6.00411185145557
-5.68755450928186
-5.21454954911182
-6.02448416534097
-5.79062767781583
-6.09038838459509
-5.85480306312693
-1.87541546152558
-5.91781430333332
-6.06854119429773
-5.79062767781583
-5.69566557307348
-6.10158202374269
-4.60792683474166
-6.12305476461751
-5.48492017032487
-5.58880311156658
-5.22627832135986
-4.54654091192381
-5.31181644044019
-3.95743332892006
-5.92337393063461
-5.58880311156658
-5.94485081700687
-4.12655911515638
-6.10673284992452
-2.32096086996652
-6.12343601479217
-6.06708470031930
-5.41920306609248
-3.37822574584891
-5.07419450414767
-6.12348416466698
-6.00411185145557
-2.65043583618515
-5.71561002256311
-6.10158202374269
-5.58880311156658
-4.49970176583584
-6.08693285005932
-5.80471726146685
-5.77258728540852
-5.58880311156658
-6.02251002047374
-6.08330595038613
-6.12305630027121
-5.93157056730539
-5.63297613898109
-4.22133234984421
-5.85163169232171
-6.00196989692750
-6.07278041813372
-6.00411185145557
-5.95765505243778
-6.06708470031930
-5.77258728540852
-5.65856600803027
-6.12291185064678
-5.73507845778216
-6.08693285005932
-6.12305630027121
-6.08572910318905
-4.34685566765342
-5.96998327359810
-6.09259687143149
-5.90646656188084
-6.12215242160486
-5.93157056730539
-6.11049281421436
-3.22271352899303
-4.88286850922691
-5.54272602706975
-5.87368942579362
-6.09258436682274
-6.09677373116206
-5.22627832135986
-4.73432579942965
-5.69566557307348
-6.12215242160486
-5.80819205595255
-4.46809485702740
-6.07949276779667
-6.12337014062114
-5.39307043108528
-6.04295242214405
-4.33036675269956
-6.05951662186480
-4.80610765453791
-5.84189276941425
-5.87368942579362
-6.03393502110502
-6.00833863879924
-6.10159255393953
-5.81164780986742
-3.93923076259210
-4.30549057598760
-2.67339854521892
-3.06291718370190
-6.02448416534097
-5.94485081700687
-5.73507845778216
-5.65434863128247
-5.96510910684644
-5.30624718316393
-4.64567421795106
-4.94395919350745
-5.85163169232171
-6.03395630087780
-6.01453601553356
-6.12317995429201
-5.44485968682910
-6.11848327258711
-5.61112763240912
-6.11848831830643
-5.44485968682910
-5.79062767781583
-4.69772085046964
-4.62308290973789
-0.522926973786443
-6.06708470031930
-5.54272602706975
-6.08924241757460
-6.10673284992452
-6.11708346156295
-5.77258728540852
-6.04295242214405
-5.40880713380207
-5.79062767781583
-4.42815780817332
-5.81850219598470
-4.94395919350745
-3.32686435450086
-5.95765505243778
-5.98183548048784
-6.12274989610523
-6.11049281421436
-5.83857042805233
-5.93426469838733
-6.05147252913972
-5.99542978991836
-5.94744974523470
-5.51897346341546
-5.46002517242119
-5.91217851374873
-2.84319119019226
-6.12275187051714
-5.98644307924797
-6.09576679740491
-3.11665864640286
-6.12343601479217
-6.10249687136409
-5.99321167310699
-5.74273254787402
-5.62429385806477
-5.33937711825913
-5.90358202509067
-4.90340343579116
-6.11605505135939
-5.96998327359810
-5.56600257645346
-5.82190082818711
-3.67639779425496
-6.04295242214405
-5.80819205595255
-4.62308290973789
-5.69566557307348
-5.80819205595255
-5.75407087873063
-3.47952048573325
-1.56467597823887
-3.86565887444735
-3.52945383426955
-5.15476325362223
-6.05951662186480
-4.39586543881524
-4.46809485702740
-4.79190360808284
-5.69566557307348
-3.11665864640286
-2.38089051818504
-4.86216221752524
-4.66063988723906
-5.94220257389229
-4.04730372631044
-4.46809485702740
-1.36489443421886
-5.39307043108528
-3.91178410881900
-5.67524510931326
-2.78706965613840
-3.03044381923145
-4.27205577238012
-2.35697578061010
-1.09185484240403
-3.48954523658216
-4.09152490359975
-5.84189276941425
-0.980506461745893
-3.91178410881900
-0.882076998701800
-6.05474728794222
-5.71561002256311
-5.84189276941425
-4.53878198900287
-5.01002887736872
-4.77045473411907
-3.36799154872095
-3.93923076259210
-4.26364947005119
-4.92376699721801
-3.57891116853527
-4.94395919350745
-5.33937711825913
-5.44485968682910
-6.04980658888223
-1.16082876176361
-2.61584896835331
-4.10908009051971
-4.13527006661849
-0.811199022259894
-3.77198036289232
-1.22932666685261
-5.84515811762089
-0.0762384729588079
-4.30549057598760
-3.49955094686024
-3.16992409483323
-5.16082756573989
-2.44034415213298
-2.21188794721132
-5.78346864256537
-5.99321167310699
-5.47997925188578
-4.17853921536663
-5.22627832135986
-1.77305423029604
-5.70370047458180
-4.44418974942742
-3.01958128326632
-4.39586543881524
-5.63297613898109
0.0918409593986415
-1.18828504551168
-5.11797752892895
-4.13527006661849
-5.57517991221118
-5.22627832135986
-4.21281180409034
-5.02947849139605
-5.47004029329513
-5.67110389484875
-4.17853921536663
-0.853782929837507
-4.32209373436640
-5.35568503810062
-5.43465416024692
-2.67339854521892
-1.88812493286057
-5.01002887736872
-3.79086838976991
6.95326113427946
-3.06291718370190
-4.01158405420416
-3.22271352899303
-5.50449343837300
-4.13527006661849
-5.01002887736872
-5.65434863128247
-4.42815780817332
-2.55782337721712
-3.89339113678281
-4.69772085046964
-4.91021033017094
-5.47501929287587
-5.73507845778216
1.88188066776125
-6.11658469998231
-2.56946657658600
-3.06291718370190
-5.10556329613127
-6.11891662146041
-5.47997925188578
-5.82528041981869
-4.34685566765342
-4.04730372631044
-5.13645607384429
-2.32096086996652
-3.57891116853527
-4.14396197750976
-5.28377974835066
-4.62308290973789
-4.33862073046190
-3.47952048573325
0.153531970107867
-5.31181644044019
-3.77198036289232
-4.91021033017094
-5.25526704199055
1.79481820611956
-4.26364947005119
-3.81905762580513
-4.99696726516306
-2.44034415213298
-5.44485968682910
-5.92612518342903
-4.42815780817332
-3.47952048573325
-2.84319119019226
-4.11782912312346
-3.69566663254902
-4.40396709201100
-5.87059544272439
-2.01417241481518
1.28243973595161
-6.01042347161484
-4.85522203914971
-5.54272602706975
-5.87368942579362
-5.69566557307348
-4.23831631963947
-3.52945383426955
-5.46002517242119
-4.03840236914010
-2.49932177181034
-4.88286850922691
-4.58504991796614
-4.74158966750918
-4.19571359087013
0.0764658081483940
-4.87598545256384
-4.51539097681513
-2.78706965613840
0.153531970107867
-3.82841595667522
-4.80610765453791
-5.20865660213157
-5.36646178180750
-3.42911112292637
-6.06411459064997
-0.375934863926227
-5.94485081700687
-1.82438717047740
-3.91178410881900
-3.81905762580513
-5.02947849139605
-5.46504225314357
-5.75407087873063
-5.19681358645859
-4.22133234984421
0.625925241546930
-3.99360997472609
-3.86565887444735
-5.85802910473923
-5.19086351776586
-5.63297613898109
-3.22271352899303
-5.86435035487346
0.387586541609778
-4.36326842032399
-3.52945383426955
-5.28377974835066
-5.63297613898109
8.56199128486985
-4.58504991796614
-4.20427221776565
-5.57974001923380
0.546002993963965
-3.61813430567303
-5.44485968682910
-5.29505154689894
-4.91021033017094
-4.46809485702740
-5.13031559944334
-6.12077252866792
-0.811199022259894
-4.77045473411907
-3.16992409483323
-4.58504991796614
-6.12191167223081
-5.08679914265358
-4.26364947005119
-5.72734820540701
0.153531970107867
0.625925241546930
-5.06151370335847
-3.91178410881900
-6.00411185145557
-5.87059544272439
-3.77198036289232
-4.30549057598760
-5.16687283728673
-5.80819205595255
-4.50755589161090
-1.03633297664155
-5.39307043108528
-3.70527249083981
-5.22627832135986
-2.73047210781395
-5.57517991221118
-3.72442708570893
-3.24369601866118
-0.0762384729588079
-2.77578822761515
-4.60032023638731
-2.83200496452314
-4.91021033017094
-3.62789248853041
-5.49474488549059
-4.00260653475054
-2.89883670997555
-2.55782337721712
-5.93426469838733
-5.19681358645859
-4.91021033017094
-4.78477302399908
-6.03579360627270
-3.27502694888224
1.46832210202882
-2.55782337721712
-4.50755589161090
-5.56600257645346
-5.73507845778216
-5.61112763240912
-5.13645607384429
-3.84707549670293
-5.75781224120786
-5.46002517242119
-4.66063988723906
-4.13527006661849
-3.22271352899303
-5.54272602706975
-6.07139706054212
-4.01158405420416
-0.811199022259894
-5.44485968682910
-5.91500592882643
-5.44485968682910
-0.151876592106536
-3.25415870263902
-5.20865660213157
-5.10556329613127
-2.13831583968746
-2.84319119019226
-6.12291185064678
-4.04730372631044
-5.88887373257744
-0.811199022259894
-3.95743332892006
-1.95138668097317
-5.69566557307348
-5.04234969789349
-3.22271352899303
-4.77045473411907
1.53648690681796
-4.13527006661849
-4.28881125532551
-5.98183548048784
-5.12415608447156
-5.63297613898109
-4.77045473411907
-5.04234969789349
-5.01002887736872
-5.54272602706975
-3.95743332892006
-3.95743332892006
-6.03207845576019
-2.01417241481518
-3.16992409483323
-4.54654091192381
-1.88812493286057
-5.24372867545075
-5.87368942579362
-5.19086351776586
-2.38089051818504
-3.48954523658216
-4.50755589161090
-3.09521918303495
-2.26055520747742
-4.34685566765342
-5.75781224120786
-5.77258728540852
-1.28378226064899
-1.88812493286057
-4.62308290973789
-5.54272602706975
-4.62308290973789
-5.72734820540701
-5.80122342641033
-6.10591430205274
-6.06708470031930
-5.50449343837300
-6.12348416466698
-6.12348416466698
-6.10591430205274
-3.19109699020962
-6.07686494964396
-6.10158202374269
-6.11891662146041
-6.12348416466698
-4.95065184446228
-6.11658469998231
-6.11315081586109
-5.61112763240912
-5.99321167310699
-5.13645607384429
-6.10158202374269
-6.01857239716900
-6.11848327258711
-6.09875416990678
-5.10556329613127
-5.90358202509067
-6.10673284992452
-6.12343601479217
-6.12215242160486
-6.09258436682274
-5.75781224120786
-6.10673284992452
-5.33937711825913
-5.90933205810020
-4.74158966750918
-5.75407087873063
-5.46504225314357
-6.09148942431085
-6.04295242214405
-5.84189276941425
-5.64585675607438
-5.94485081700687
-5.88887373257744
-5.28377974835066
-6.06997864770534
-4.04730372631044
-5.67524510931326
-6.08079281441656
-5.49474488549059
-6.09677373116206
-6.03941109535002
-6.09778487853308
-6.12305630027121
-6.06708470031930
-6.01857239716900
-6.12138160755517
-5.30065888531685
-5.71561002256311
-4.87598545256384
-5.51416582897213
-6.05147252913972
-6.09576679740491
-5.63297613898109
-5.53801359548054
-5.80819205595255
-5.93157056730539
-5.88584029046438
-6.12215242160486
-5.51416582897213
-6.11495706024557
-6.03395630087780
-6.10673284992452
-6.09471713013404
-6.10158202374269
-4.67552939424376
-5.96998327359810
-5.73507845778216
-5.91217851374873
-6.00411185145557
-4.13527006661849
-4.41204970463593
-4.38774474504866
-6.04295242214405
-4.94395919350745
-5.93157056730539
-6.01453601553356
-4.09152490359975
-5.98183548048784
-5.35026810539095
-5.51897346341546
-5.24950737900606
-5.82528041981869
-6.09678535825441
-5.61992415675038
-5.16687283728673
-5.23793093132461
-5.10556329613127
-6.10673284992452
-6.09678535825441
-3.81905762580513
-6.01453601553356
-3.91178410881900
-5.70370047458180
-5.33937711825913
-5.47997925188578
-4.30549057598760
-6.07553805562753
-5.94223284820822
-6.01453601553356
-6.00411185145557
-6.06409725970100
-6.01857239716900
-5.69566557307348
-5.75407087873063
-1.88812493286057
-5.53328212332050
-5.49474488549059
-5.19681358645859
-5.16687283728673
-5.54272602706975
-4.87598545256384
-5.77258728540852
-3.67639779425496
-4.81318111690921
-5.71561002256311
-4.44418974942742
-5.61112763240912
-6.11971171847386
-6.02448416534097
-6.04295242214405
-6.11315805537142
-6.00411185145557
-5.90646656188084
-5.67524510931326
-5.67936728320695
-5.51416582897213
-5.06151370335847
-1.22932666685261
-5.96015877781149
-6.12343601479217
-5.92060363726938
-4.89657750084057
-4.09152490359975
-4.73432579942965
-5.63297613898109
-3.71485930855978
-5.87368942579362
-6.12317863801741
-5.98183548048784
-5.86435035487346
-5.06786362403848
-5.31181644044019
-5.19086351776586
-6.00411185145557
-5.95765505243778
-5.69566557307348
-6.10977056609220
-5.96998327359810
-5.57517991221118
-6.10591430205274
-6.11605505135939
-5.80122342641033
-6.12043547954425
-1.16082876176361
-5.99321167310699
-5.80819205595255
-6.05951662186480
-4.94395919350745
-5.87368942579362
-6.05147252913972
-5.01002887736872
-5.25526704199055
-5.92885739565262
-5.20274461458049
-3.42911112292637
-6.12077252866792
-4.94395919350745
-5.29505154689894
-5.99762886615889
-6.07820351616369
-6.12191167223081
-6.11049281421436
-5.93157056730539
-6.07950768557554
-6.08693285005932
-6.01453601553356
-5.75407087873063
-4.45217715919824
-5.22627832135986
-5.44485968682910
-5.99321167310699
-4.50755589161090
-5.51416582897213
-5.25526704199055
-5.90067844772967
-6.11658469998231
-6.03395630087780
-5.92337393063461
-5.30065888531685
-6.11757459028602
-5.63297613898109
-6.12077252866792
-5.77623344503163
-5.49474488549059
-5.11797752892895
-4.77045473411907
-6.07278041813372
-5.85802910473923
-6.05951662186480
-5.49474488549059
-3.32686435450086
-6.09778487853308
-5.16687283728673
-5.73507845778216
-5.92337393063461
-5.96755571050768
-6.02448416534097
-5.95765505243778
-6.10673284992452
-6.12317863801741
-5.51897346341546
-5.88887373257744
-5.36646178180750
-5.61553541486516
-4.66809416102682
-6.09677373116206
-5.51897346341546
-6.12291185064678
-5.93693978889845
-5.51897346341546
-3.03044381923145
-5.10556329613127
-5.13645607384429
-6.03941109535002
-6.11658469998231
-4.69772085046964
-5.65011221396384
-6.10673284992452
-6.01453601553356
-5.77258728540852
-6.04295242214405
-6.09576679740491
-5.75407087873063
-5.01002887736872
-5.66694363981341
-4.95732545484629
-4.52320702144853
-5.96508080694242
-5.73507845778216
-5.88887373257744
-5.80819205595255
-5.51897346341546
-4.78477302399908
-6.11315805537142
-5.59779004161607
-5.39307043108528
-5.91781430333332
-5.95765505243778
-6.09576679740491
-4.73432579942965
-4.42815780817332
-5.61112763240912
-5.60670080938226
-3.61813430567303
-4.73432579942965
-6.09677373116206
-4.07389355439649
-6.03022456837554
-5.67110389484875
-5.77258728540852
-6.10158202374269
-6.09678535825441
-5.35026810539095
-6.11891662146041
-5.39307043108528
-6.01453601553356
-3.55918535654145
-4.63816282245083
-6.11891662146041
-5.33937711825913
-5.99321167310699
-6.09259687143149
-6.03020284984455
-5.53328212332050
-5.04875674028597
-5.22627832135986
-6.05951662186480
-5.92337393063461
-6.06708470031930
-5.63297613898109
-3.47952048573325
-5.28377974835066
-5.82864097087945
-5.85802910473923
-5.56600257645346
-5.17890625866794
-6.00411185145557
-5.07419450414767
-5.13645607384429
-5.69566557307348
-5.80819205595255
-6.08079281441656
-5.83198248136938
-4.87598545256384
-5.95765505243778
-5.28377974835066
-5.73507845778216
-5.49962868221721
-5.25526704199055
-6.08693285005932
-6.12043547954425
-5.19681358645859
-5.76892208521459
-6.12215242160486
-5.95510310907282
-5.80122342641033
-6.02253261652114
-6.11377676423363
-6.12348416466698
-4.30549057598760
-6.00623476541281
-5.90933205810020
-5.94485081700687
-4.92376699721801
-6.10977056609220
-4.94395919350745
-5.44485968682910
-6.11891662146041
-6.10673284992452
-4.54654091192381
-5.39307043108528
-6.08079281441656
-6.07139706054212
-6.12077252866792
-6.09259687143149
-4.77045473411907
-5.59779004161607
-6.12077252866792
-5.90358202509067
-6.09778487853308
-6.00411185145557
-6.11315081586109
-4.73432579942965
-5.63728871858301
-6.08693285005932
-3.95743332892006
-5.01002887736872
-5.28377974835066
-5.83857042805233
-6.09367255399345
-5.67524510931326
-5.80819205595255
-5.94744974523470
-5.90358202509067
-6.12343601479217
-5.44485968682910
-5.56600257645346
-4.86908335532996
-6.01246557091671
-5.94485081700687
-6.11049281421436
-6.07553805562753
-6.10158202374269
-6.09677373116206
-6.12291185064678
-5.80819205595255
-5.76523784444984
-5.36646178180750
-6.03395630087780
-6.03579360627270
-6.08572910318905
-3.62789248853041
-5.35568503810062
-5.80471726146685
-5.19681358645859
-6.10158202374269
-6.05951662186480
-5.65434863128247
-6.04117087677606
-5.94744974523470
-5.96998327359810
-6.03579360627270
-5.72734820540701
-6.09677373116206
-6.12274989610523
-5.30624718316393
-6.12317995429201
-6.12236886530967
-5.96015877781149
-5.97950312025153
-5.44485968682910
-6.10673284992452
-5.07419450414767
-5.90358202509067
-6.11495706024557
-6.08925558032065
-5.86435035487346
-5.91500592882643
-6.03395630087780
-6.12343601479217
-6.12348416466698
-5.91500592882643
-5.76523784444984
-6.07139706054212
-6.11848831830643
-5.87982027021962
-6.09778487853308
-5.67936728320695
-6.10065844636821
-5.13645607384429
-4.19571359087013
-6.05951662186480
-6.06708470031930
-5.42437247138145
-6.12317995429201
-6.02448416534097
-5.85802910473923
-5.28377974835066
-5.77258728540852
-5.96755571050768
-6.01656372663669
-6.00411185145557
-6.04295242214405
-5.73507845778216
-4.77045473411907
-5.62429385806477
-5.88887373257744
-6.10904595021089
-5.91781430333332
-6.02641667358999
-5.44485968682910
-6.00411185145557
-6.03579360627270
-6.11049281421436
-5.99542978991836
-6.11377676423363
-5.65434863128247
-6.06997864770534
-6.09259687143149
-5.84189276941425
-3.95743332892006
-6.12291185064678
-5.98183548048784
-5.13645607384429
-5.81850219598470
-5.19681358645859
-5.95765505243778
-6.07139706054212
-4.97723204257338
-6.06258342463100
-5.92609359283850
-5.99321167310699
-4.42815780817332
-5.93157056730539
-5.67524510931326
-5.88887373257744
-5.26100766440422
-5.84840442525671
-5.82190082818711
-5.92060363726938
-5.16687283728673
-4.22133234984421
-5.29505154689894
-5.67524510931326
-4.17853921536663
-5.91217851374873
-4.42815780817332
-6.01248926385961
-4.54654091192381
-5.51897346341546
-4.37960501071126
-3.95743332892006
-5.29505154689894
-5.97478127806646
-5.75407087873063
-5.82190082818711
-5.88887373257744
-5.68755450928186
-5.93959583883875
-5.92882602444119
-6.04295242214405
-5.32289783328024
-5.34483213211045
-5.28377974835066
-5.47004029329513
-6.04295242214405
-3.57891116853527
-5.61112763240912
-6.10066919594415
-6.10673284992452
-5.74273254787402
-6.10158202374269
-6.01246557091671
-5.55209376853570
-6.00411185145557
-6.01042347161484
-5.25526704199055
-6.03395630087780
-6.04295242214405
-5.84515811762089
-4.69772085046964
-3.49955094686024
-3.51950524570394
-3.62789248853041
-4.41204970463593
-5.03592361493018
-5.65434863128247
-4.77045473411907
-6.11848327258711
-6.08693285005932
-6.09677373116206
-6.10249687136409
-6.11891662146041
-5.54272602706975
-4.46809485702740
-5.47004029329513
-5.67524510931326
-6.12191167223081
-6.02833014126817
-0.882076998701800
-6.12348416466698
-6.11891662146041
-6.11377676423363
-6.11377676423363
-5.52376205728796
-5.75781224120786
-3.38844090240605
-6.05951662186480
-5.80819205595255
-5.06786362403848
-6.10249687136409
-6.08693285005932
-5.96755571050768
-4.50755589161090
-6.09259687143149
-5.09932761887620
-3.03044381923145
-4.42815780817332
-4.77762339934448
-6.11315805537142
-4.91021033017094
-5.80819205595255
-6.07949276779667
-5.38248409308664
-5.80819205595255
-6.07417676450322
-6.11186351593454
-5.49474488549059
-6.10829395735292
-5.36646178180750
-5.56600257645346
-6.12077252866792
-2.67339854521892
-5.45498905112798
-2.67339854521892
-6.07139706054212
-5.57060076461773
-5.88285713157638
-4.73432579942965
-5.16687283728673
-3.59856081824579
-5.73507845778216
-5.47004029329513
-5.15476325362223
-5.65434863128247
-5.13645607384429
-3.79086838976991
-5.84189276941425
-6.09259687143149
-3.62789248853041
-5.36646178180750
-5.55209376853570
-5.13645607384429
-3.81905762580513
-6.08693285005932
-5.28377974835066
-5.13031559944334
-6.12215242160486
-4.91021033017094
-5.60225494578458
-3.40881409380786
-6.00194510708910
-5.01002887736872
-4.93051676988531
-5.64585675607438
-6.08693285005932
-3.62789248853041
-6.10066919594415
-6.12215242160486
-2.29685572668335
-5.06786362403848
-5.70370047458180
-4.30549057598760
-6.12215242160486
-4.73432579942965
-6.09259687143149
-5.28377974835066
-5.95002963289170
-5.55209376853570
-4.34685566765342
-5.93693978889845
-5.96752762998276
-5.43976644382342
-5.66276434420725
-3.35773831102216
-6.04978728352135
-5.79771055078299
-6.12076879922321
-5.44485968682910
-6.05951662186480
-5.36646178180750
-6.12138160755517
-5.85802910473923
-4.74158966750918
-4.97061555390184
-5.36646178180750
-5.42437247138145
-6.07278041813372
-5.63297613898109
-5.91217851374873
-4.17853921536663
-6.12305630027121
-5.56600257645346
-5.37716236323108
-4.61551439252519
-6.10673284992452
-4.91021033017094
-6.04469452468483
-4.65316657288047
-5.16687283728673
-5.23793093132461
-5.40358060680063
-2.49932177181034
-5.87982027021962
-5.10556329613127
-5.49474488549059
-5.25526704199055
-6.09778487853308
-5.79062767781583
-5.51897346341546
-3.00869970673037
-5.95765505243778
-5.78705768047601
-6.00411185145557
-6.10673284992452
-6.03395630087780
-5.73507845778216
-6.01857239716900
-1.22932666685261
-5.41920306609248
-5.63297613898109
-5.47004029329513
-6.06708470031930
-5.01002887736872
-6.05147252913972
-5.50449343837300
-5.05514474210763
-5.49474488549059
-5.75407087873063
-6.10829395735292
-1.76017339382364
-4.80610765453791
-6.11605505135939
-3.67639779425496
-5.69566557307348
-5.40358060680063
-5.51897346341546
-5.87368942579362
-6.09148942431085
-6.05474728794222
-5.57517991221118
-5.64158225761411
-4.72704289077929
-3.95743332892006
-5.88887373257744
-5.60225494578458
-5.78705768047601
-6.03941109535002
-3.81905762580513
-6.12191167223081
-5.65434863128247
-6.07949276779667
-5.98183548048784
-4.73432579942965
-6.00411185145557
-5.98183548048784
-6.10673284992452
-5.71954179074857
-5.51897346341546
-4.23831631963947
-5.29505154689894
-5.93157056730539
-5.33937711825913
-6.11049281421436
-5.33937711825913
-3.00869970673037
-5.33937711825913
-5.97950312025153
-6.06854119429773
-6.12137831686865
-5.75407087873063
-4.80610765453791
-5.77986056408391
-4.95732545484629
-5.23793093132461
-5.69566557307348
-4.39586543881524
-5.41920306609248
-5.71561002256311
-6.11658469998231
-6.02448416534097
-5.79417863458482
-5.85163169232171
-5.37716236323108
-4.42815780817332
-5.93157056730539
-4.28044303413823
-5.76523784444984
-5.95765505243778
-5.73122285188000
-6.12348416466698
-3.32686435450086
-5.85802910473923
-6.06708470031930
-5.93693978889845
-3.27502694888224
-6.05951662186480
-6.07949276779667
-6.10591430205274
-6.10249687136409
-6.10904595021089
-6.12343601479217
-5.33937711825913
-6.12138160755517
-6.02448416534097
-5.88887373257744
-5.75407087873063
-6.09148942431085
-6.03209995491208
-5.75407087873063
-6.02448416534097
-4.87598545256384
-5.23793093132461
-6.03761187109677
-6.03395630087780
-6.02251002047374
-4.07389355439649
-5.31736665714563
-4.50755589161090
-4.65316657288047
-5.95765505243778
-3.00869970673037
-5.98183548048784
-6.12077252866792
-6.12317995429201
-5.68347041652982
-5.49474488549059
-4.33862073046190
-5.89481417129520
-5.99321167310699
-5.93157056730539
-5.55674907841244
-5.49474488549059
-4.38774474504866
-4.47602514508575
-5.87368942579362
-5.84189276941425
-5.56600257645346
-6.03395630087780
-5.87055968393094
-4.94395919350745
-6.10977056609220
-5.94223284820822
-5.54272602706975
-6.11117978771223
-5.58428108568560
-6.12348416466698
-1.27019692305613
-6.12043547954425
-6.12077252866792
-5.82528041981869
-5.60670080938226
-5.71561002256311
-4.54654091192381
-5.91781430333332
-5.87368942579362
-4.97723204257338
-4.20427221776565
-5.79062767781583
-5.90358202509067
-5.51897346341546
-5.86119925009175
-6.11848327258711
-6.02056202713048
-6.08079281441656
-6.01042347161484
-4.17853921536663
-6.06708470031930
-6.03395630087780
-3.65705279367761
-3.08447089049476
-4.88973252531915
-3.47952048573325
-5.39307043108528
-5.28377974835066
-6.05794588446143
-6.08809035335024
-6.12108658839696
-6.12291185064678
-0.952478960873125
-5.49474488549059
-6.10592373535408
-3.56905778282377
-5.33937711825913
-5.67524510931326
-5.01002887736872
-5.74273254787402
-5.84189276941425
-5.98183548048784
-5.98180871623753
-6.12191167223081
-5.77258728540852
-5.36646178180750
-5.26672924624707
-4.31380167546241
-5.51897346341546
-5.95002963289170
-5.86748241908434
-5.04234969789349
-5.79062767781583
-2.98687943194599
-6.11377676423363
-1.02240490877387
-4.66063988723906
-5.69566557307348
-4.62308290973789
-5.43465416024692
-5.70768936447973
-6.02641667358999
-5.91781430333332
-5.91781430333332
-5.91500592882643
-5.85802910473923
-6.02251002047374
-6.10158202374269
-5.88887373257744
-6.05951662186480
-5.30624718316393
-4.87598545256384
-6.12317995429201
-5.33937711825913
-4.38774474504866
-5.71561002256311
-5.36646178180750
-5.46002517242119
-6.10158202374269
-5.93959583883875
-6.12191167223081
-6.12291185064678
-5.67524510931326
-5.61112763240912
-6.12108658839696
-5.54272602706975
-6.10249687136409
-6.10673284992452
-6.09366026876380
-6.10249687136409
-6.11252030593839
-5.84189276941425
-6.11048469718763
-6.08572910318905
-4.62308290973789
-4.94395919350745
-5.90358202509067
-5.67524510931326
-5.92612518342903
-5.46002517242119
-4.73432579942965
-5.04234969789349
-6.08205890268676
-5.93157056730539
-6.03207845576019
-5.90067844772967
-6.01453601553356
-5.84189276941425
-6.12191167223081
-6.08079281441656
-6.08079281441656
-6.12337014062114
-3.87492200246333
-4.77045473411907
-6.09876535824093
-4.87598545256384
-5.69566557307348
-5.80122342641033
-6.08079281441656
-6.02253261652114
-6.01453601553356
-6.12275187051714
-6.04295242214405
-6.01453601553356
-5.71561002256311
-6.04980658888223
-6.11803570948321
-6.11891662146041
-6.05792767599605
-2.88774568716054
-6.02833014126817
-4.42815780817332
-6.08572910318905
-6.11377676423363
-4.62308290973789
-6.11658469998231
-5.73507845778216
-5.90358202509067
-5.72734820540701
-5.98871831777180
-5.86435035487346
-5.66276434420725
-5.47997925188578
-5.41401462023269
-6.07417676450322
-6.09778487853308
-5.94744974523470
-6.05635610648724
-5.99321167310699
-5.44485968682910
-5.63728871858301
-2.32096086996652
-3.95743332892006
-6.07820351616369
-3.57891116853527
-4.74158966750918
-6.01453601553356
-6.10338214821782
-5.60225494578458
-5.88887373257744
-6.02056202713048
-6.12305630027121
-5.15476325362223
-6.05951662186480
-5.10556329613127
-6.10673284992452
-6.04117087677606
-6.10249687136409
-5.60670080938226
-3.93923076259210
-4.87598545256384
-5.39307043108528
-6.06708470031930
-6.03761187109677
-5.13031559944334
-5.98183548048784
-6.11848327258711
-5.84189276941425
-5.95765505243778
-6.12343601479217
-5.77623344503163
-6.10249687136409
-5.88887373257744
-6.02448416534097
-4.97723204257338
-5.87368942579362
-5.01002887736872
-5.59330609687674
-6.09778487853308
-5.24950737900606
-5.56600257645346
-6.01453601553356
-5.76523784444984
-6.11971610605588
-6.12043547954425
-6.04295242214405
-5.94485081700687
-6.02448416534097
-4.08271874928354
-5.87368942579362
-5.41920306609248
-4.33862073046190
-6.01857239716900
-5.96264346261437
-5.76153456311426
-5.90358202509067
-5.65856600803027
-5.88887373257744
-5.42952283609960
-5.19681358645859
-5.30624718316393
-5.44485968682910
-6.11605505135939
-6.06996219427277
-5.87368942579362
-4.69772085046964
-6.11658469998231
-4.06504931893863
-5.02947849139605
-6.00411185145557
-3.67639779425496
-5.58428108568560
-5.71561002256311
-5.96998327359810
-5.91781430333332
-5.75407087873063
-5.33937711825913
-5.99321167310699
-4.67552939424376
-5.88587495236232
-5.63297613898109
-6.10158202374269
-5.87368942579362
-5.85483991881588
-4.46809485702740
-6.12043547954425
-6.05147252913972
-5.94744974523470
-3.62789248853041
-5.47501929287587
-4.86908335532996
-6.11251284704896
-4.00260653475054
-5.63297613898109
-5.26100766440422
-5.77258728540852
-6.12077252866792
-6.09576679740491
-4.83428726059816
-6.00411185145557
-5.47501929287587
-5.69566557307348
-5.69566557307348
-5.69566557307348
-6.03395630087780
-5.79062767781583
-6.12191167223081
-5.85802910473923
-6.10977056609220
-6.11848831830643
-2.19967353071773
-3.52945383426955
-6.12305476461751
-4.34685566765342
-4.12655911515638
-5.98183548048784
-3.62789248853041
-6.02448416534097
-5.56138534771836
-6.05147252913972
-2.61584896835331
-5.13645607384429
-6.10249687136409
-6.01246557091671
-5.95259047997788
-5.87368942579362
-5.55674907841244
-4.09152490359975
-5.96755571050768
-6.03395630087780
0.153531970107867
-4.54654091192381
-5.19681358645859
-4.30549057598760
-5.49474488549059
-4.99040789820399
-5.90358202509067
-4.80610765453791
-5.51897346341546
-6.00411185145557
-4.97723204257338
-6.06708470031930
-5.85802910473923
-5.23793093132461
-5.92337393063461
-3.38844090240605
-6.02833014126817
-5.75407087873063
-5.51897346341546
-3.91178410881900
-1.06413199066444
-3.75301617373143
-4.30549057598760
-5.22627832135986
-6.01453601553356
-6.11437643252501
-5.98183548048784
-6.07417676450322
-5.98183548048784
-5.10556329613127
-5.47997925188578
-6.06106831869735
-6.03207845576019
-5.90646656188084
-6.12191167223081
-6.05794588446143
-6.12043547954425
-6.07949276779667
-6.10904595021089
-5.58880311156658
-6.08079281441656
-5.61992415675038
-5.97239179611769
-5.70370047458180
-6.12215242160486
-6.11658469998231
-4.92376699721801
-5.91500592882643
-5.77258728540852
-4.13527006661849
-6.11848327258711
-5.85802910473923
-5.71954179074857
-6.02833014126817
-5.73507845778216
-5.89775582979785
-6.11891662146041
-5.67524510931326
-5.82528041981869
-6.09259687143149
-6.12351261583367
-6.12257109478387
-5.24372867545075
-5.94220257389229
-5.71954179074857
-5.99321167310699
-5.22627832135986
-6.12348416466698
-5.82528041981869
-6.11757459028602
-5.88887373257744
-6.05311942882638
-6.06559205420018
-5.72345451836320
-5.88887373257744
-6.12305630027121
-4.54654091192381
-5.80122342641033
-5.73507845778216
-5.71561002256311
-6.12165758614255
-6.12237127847978
-5.73507845778216
-5.71165921380683
-6.05951662186480
-5.84189276941425
-4.54654091192381
-5.49474488549059
-4.62308290973789
-5.39307043108528
-5.55209376853570
-4.22133234984421
-4.87598545256384
-2.75316824885620
-6.12215242160486
-5.86435035487346
-6.12191167223081
-5.87059544272439
-5.49474488549059
-5.55674907841244
-6.06708470031930
-6.06996219427277
-4.58504991796614
-5.43976644382342
-5.63297613898109
-5.94744974523470
-6.09472919598459
-6.03395630087780
-5.58880311156658
-3.00869970673037
-4.90340343579116
-6.10673284992452
-5.19681358645859
-5.71561002256311
-4.62308290973789
-5.95765505243778
-3.76250778859729
-4.66063988723906
-5.41920306609248
-4.04730372631044
-6.06411459064997
-5.84189276941425
-6.11971610605588
-5.63297613898109
-5.79771055078299
-6.07417676450322
-6.09876535824093
-4.83428726059816
-5.32289783328024
-5.79062767781583
-5.84189276941425
-4.44418974942742
-4.58504991796614
-6.08693285005932
-6.05147252913972
-4.84128456068617
-5.14867990093374
-4.97723204257338
-5.85802910473923
-6.12274989610523
-4.77045473411907
-5.84189276941425
-6.12305476461751
-2.61584896835331
-6.11605505135939
-4.77045473411907
-5.88887373257744
-5.75407087873063
-5.64158225761411
-5.67524510931326
-3.16992409483323
-6.09778487853308
-5.83198248136938
-5.83198248136938
-5.98871831777180
-6.12343667292948
-5.75407087873063
-5.00350759155130
-5.80819205595255
-2.26055520747742
-5.79062767781583
-6.11376974410239
-6.08693285005932
-6.11848327258711
-5.94744974523470
-5.74653103206371
-5.82528041981869
-6.09259687143149
-5.25526704199055
-5.08679914265358
-5.69566557307348
-5.64585675607438
-6.01453601553356
-5.66276434420725
-5.92885739565262
-6.10591430205274
-5.96998327359810
-2.41661982026628
-0.739845031547403
-6.09472919598459
-1.76017339382364
-2.19967353071773
-3.22271352899303
-5.67524510931326
-2.13831583968746
-3.47952048573325
4.61375826307359
-5.95259047997788
-5.62429385806477
-5.43465416024692
-3.80028384235247
-5.62864451880834
-0.522926973786443
-4.99696726516306
-1.76017339382364
-2.67339854521892
-4.45217715919824
-4.09152490359975
-5.33937711825913
-4.62308290973789
-2.19967353071773
-4.69772085046964
-6.12191452415912
-2.67339854521892
-2.84319119019226
-0.882076998701800
-3.10594843500432
-1.56467597823887
-3.00869970673037
0.706323503400476
-5.13645607384429
-3.32686435450086
-4.26364947005119
-1.63031779770437
-4.66063988723906
-1.39177950084223
-5.54272602706975
-3.67639779425496
-0.301724787590244
-4.86216221752524
-5.38248409308664
-6.09778487853308
-4.30549057598760
-2.61584896835331
-4.84128456068617
-3.35773831102216
-4.97723204257338
-6.09778487853308
0.231074146337922
-3.27502694888224
-3.06291718370190
-3.81905762580513
-3.86565887444735
-4.80610765453791
-4.79901515159579
-3.52945383426955
-5.73507845778216
-3.39863701839236
-4.34685566765342
-3.67639779425496
-4.84128456068617
-2.83200496452314
-4.22983385502725
0.625925241546930
-1.43196429649611
-5.57974001923380
-5.61112763240912
-5.81164780986742
0.546002993963965
-6.08693285005932
-5.54272602706975
-5.45498905112798
-4.04730372631044
-4.17853921536663
-4.94395919350745
-2.44034415213298
-5.82528041981869
-1.88812493286057
-3.00869970673037
-5.49474488549059
-2.38089051818504
-5.62429385806477
-5.31181644044019
-4.84826282020335
-2.73047210781395
-2.26055520747742
-3.27502694888224
-3.47952048573325
-6.08693285005932
-5.73507845778216
-5.46002517242119
-4.84826282020335
-5.44485968682910
-4.53878198900287
-5.22627832135986
-4.94395919350745
-4.77045473411907
-3.57891116853527
-6.12291185064678
-5.63297613898109
-3.42911112292637
-6.08693285005932
-4.50755589161090
-5.61553541486516
-0.811199022259894
-5.88887373257744
-4.42815780817332
-6.01453601553356
-3.00869970673037
-0.811199022259894
-4.58504991796614
-3.61813430567303
-6.10673284992452
-5.48984204819314
-4.82727091993933
-4.54654091192381
-4.49970176583584
-8.60185554881769
-8.20950069331424
-8.28214547347174
-8.42348561661817
-8.66848397499424
-8.29352192069874
-8.44791779678712
-8.57450101470043
-9.88694191030564
-7.34054859468588
-8.23197580898444
-8.76655242637811
-15.3578697837432
-8.70553108638268
-8.42753171235557
-8.29262871300007
-8.25567510762585
-6.59312449583694
-8.60185554881769
-8.62744130404045
-8.30707491887847
-8.42753171235557
-8.32203330176238
-8.45072785067722
-8.78851742183950
-8.26509202299147
-8.36650141509584
-8.34289679844537
-8.26348007391776
-8.68666975023090
-8.51742598105300
-8.22932927989418
-8.42753171235557
-8.36551120701253
-10.4360240247122
-8.39926171467005
-8.34289679844537
-8.28728863829445
-8.66848397499424
-8.85789084408875
-8.22238275632268
-9.10533850788528
-9.00207950114927
-12.5559350727807
-8.49276516371108
-8.22238275632268
-8.72510475143761
-8.23777124247219
-8.27243712825095
-8.27243712825095
-8.38184955977260
-7.43263200785683
-8.22453355865598
-7.82387528138494
-9.62631718553437
-8.44791779678712
-8.60185554881769
-7.47753008812362
-8.74543069673683
-8.41781000839663
-8.54373356984537
-8.43756428326419
-8.60185554881769
-8.44791779678712
-8.39894798425277
-8.27243712825095
-8.25140854574237
-8.62111950917920
-8.32901185246079
-8.20929564999658
-8.80363116138370
-9.42937379972394
-8.28723678254774
-8.32901185246079
-8.58658697598190
-8.22684882049619
-10.1625720115336
-8.20950069331424
-8.28214547347174
-8.67498407862048
-8.44791779678712
-8.21396729964175
-8.66848397499424
-8.25567510762585
-8.65093985346807
-8.97097561156725
-12.5559350727807
-8.35772705751202
-8.72510475143761
-8.23777124247219
-8.27243712825095
-8.74543069673683
-8.27243712825095
-8.38184955977260
-8.68666975023090
-8.22453355865598
-7.82387528138494
-11.9813296258267
-8.21290702371569
-7.47753008812362
-8.34289679844537
-8.28126232387829
-8.36551120701253
-8.22238275632268
-8.21037035563006
-8.60185554881769
-8.23478941513954
-8.42348561661817
-9.14358546783220
-8.27243712825095
-8.25140854574237
-8.62111950917920
-8.32901185246079
-8.35772705751202
-8.42348561661817
-8.57182463769437
-8.28723678254774
-8.29262871300007
-8.22932927989418
-8.25525357678776
-8.36597846147378
-9.32132671959569
-8.28214547347174
-8.67498407862048
-8.20976434430087
-8.53036580713366
-8.66848397499424
-8.25567510762585
-9.22698598238744
-8.65093985346807
-8.68421723443626
-8.46963105664701
-9.22698598238744
-8.22059215266117
-8.25525357678776
-8.30391354317213
-12.0326306259095
-8.61765358473826
-8.39926171467005
-9.48971006326215
-8.94131794254352
-8.32241050415651
-8.29262871300007
-8.29352192069874
-8.40838966639144
-8.57236303337574
-8.23197580898444
-8.20929564999658
-8.57182463769437
-10.5906501906869
-9.32132671959569
-6.76752382876159
-8.66848397499424
-8.86001732977278
-8.27558703528424
-9.00207950114927
-8.42348561661817
-8.70525160217081
-10.9240251845400
-8.32901185246079
-8.42753171235557
-8.29262871300007
-7.86684149149827
-9.50277458786353
-8.65093985346807
-8.57182463769437
-9.19255603245542
-8.57182463769437
-9.85335141791745
-8.37354978621421
-8.81387747896179
-8.31603001672056
-8.83519004111935
-8.35772705751202
-8.30391354317213
-8.30391354317213
-8.45072785067722
-7.73817902671286
-8.57236303337574
-8.27243712825095
-8.31603001672056
-8.29262871300007
-8.53367756105286
-7.19417567939008
-8.33007973800562
-8.23981917742848
-8.31603001672056
-9.48971006326215
-8.20985292045524
-8.66848397499424
-8.68666975023090
-8.28723678254774
-8.26025316950160
-8.88592864821779
-8.59700673541384
-5.88178264094230
-9.27263763754038
-8.21037035563006
-8.22684882049619
-8.38758666935396
-8.63400605655830
-8.31603001672056
-8.36650141509584
-7.43263200785683
-9.37342437934879
-8.83519004111935
-8.32901185246079
-9.79072044384955
-7.38701956380190
-8.80363116138370
-9.27263763754038
-8.57450101470043
-8.20950069331424
-8.51881761161359
-8.36650141509584
-8.64703419667045
-8.26940430928364
-10.4360240247122
-8.39041768070375
-8.39926171467005
-8.68666975023090
-8.21025489328207
-9.66517925069352
-8.45860294010364
-8.80363116138370
-11.9813296258267
-9.42937379972394
-7.78101100168314
-8.41781000839663
-8.17615918458274
-7.65232042356009
-8.27020023987169
-9.79072044384955
-7.43263200785683
-7.65232042356009
-8.93243080183106
-8.21037035563006
-8.80363116138370
-8.24773958523966
-7.24433864711513
-8.73818316004227
-8.91300052526055
-8.35772705751202
-8.55754689658071
-8.57236303337574
-8.21037035563006
-8.29816913301277
-10.5906501906869
-7.43263200785683
-8.33583890886268
-8.21277249938109
-8.22932927989418
-8.17615918458274
-10.4360240247122
-8.20950069331424
-8.21105223817892
-10.1194702464695
-8.88592864821779
-7.60913854060948
-8.29816913301277
-9.88694191030564
-8.31603001672056
-8.48109023723391
-5.88178264094230
-8.57236303337574
-9.99543105637091
-10.8909772290118
-8.35772705751202
-8.22059215266117
-8.83519004111935
-9.32132671959569
-8.28723678254774
-8.22039580871898
-8.22240973435416
-8.23032483249321
-8.40838966639144
-8.96301948617819
-8.50489758881978
-8.27558703528424
-8.27020023987169
-8.51742598105300
-9.62631718553437
-8.24092257368997
-8.44791779678712
-8.33583890886268
-8.55754689658071
-8.23777124247219
-8.74543069673683
-8.25140854574237
-8.23981917742848
-8.31437072133448
-8.36551120701253
-10.2638593736299
-7.52184053090373
-8.41575144590308
-15.3578697837432
-8.20950069331424
-8.60185554881769
-8.29262871300007
-9.10533850788528
-8.46665786878996
-8.49276516371108
-8.44791779678712
-8.23643576043956
-7.60913854060948
-6.48467773666658
-8.29262871300007
-9.14358546783220
-8.51881761161359
-8.21865325682408
-8.31603001672056
-7.95335102086429
-8.31722956705861
-8.97097561156725
-8.20931458295464
-8.48109023723391
-7.65232042356009
-8.22039580871898
-8.38758666935396
-8.21277249938109
-8.28214547347174
-9.14358546783220
-8.35772705751202
-8.23478941513954
-8.60185554881769
-8.28728863829445
-8.26348007391776
-8.31603001672056
-8.25525357678776
-8.34289679844537
-8.38184955977260
-8.28214547347174
-6.48467773666658
-10.9240251845400
-9.14358546783220
-8.22505533665813
-8.53036580713366
-8.30391354317213
-8.78851742183950
-6.68575984439324
-10.1625720115336
-8.60185554881769
-8.94131794254352
-8.32203330176238
-8.33583890886268
-8.20929564999658
-7.60913854060948
-8.54373356984537
-8.90718205241118
-15.3578697837432
-8.57236303337574
-8.43756428326419
-8.70553108638268
-8.30707491887847
-9.22891666376903
-8.20929564999658
-8.46548911893507
-8.68666975023090
-8.22453355865598
-8.26348007391776
-8.26786605047578
-8.24773958523966
-8.46963105664701
-8.27558703528424
-8.37678183218636
-8.30391354317213
-8.85789084408875
-7.95335102086429
-8.35772705751202
-8.29262871300007
-8.44791779678712
-8.38184955977260
-8.27243712825095
-8.21691172250083
-8.74543069673683
-8.88592864821779
-8.26786605047578
-8.22039580871898
-8.28728863829445
-9.42937379972394
-8.26786605047578
-8.23643576043956
-8.36597846147378
-8.66848397499424
-8.24773958523966
-8.36597846147378
-8.21690487606114
-8.34289679844537
-9.30482147056975
-8.27243712825095
-9.00108188419999
-8.64703419667045
-8.81137763201516
-9.06911753036714
-8.57182463769437
-8.25140854574237
-8.21534386163274
-8.21025489328207
-8.60185554881769
-8.29352192069874
-8.26348007391776
-15.3578697837432
-8.25525357678776
-8.38184955977260
-8.45860294010364
-8.28214547347174
-8.57236303337574
-10.9240251845400
-7.43263200785683
-8.22505533665813
-8.37354978621421
-8.30391354317213
-8.78851742183950
-7.69530730483268
-8.21091847439767
-8.60185554881769
-8.49276516371108
-8.32203330176238
-8.33583890886268
-7.24433864711513
-9.99543105637091
-7.60913854060948
-9.18405786129109
-8.54373356984537
-8.90718205241118
-15.3578697837432
-8.21407911812063
-9.18405786129109
-8.21037035563006
-8.30707491887847
-8.97097561156725
-8.32203330176238
-8.81137763201516
-8.46548911893507
-9.00207950114927
-8.22453355865598
-8.25140854574237
-8.65093985346807
-8.36551120701253
-8.33583890886268
-8.60185554881769
-8.44791779678712
-12.0326306259095
-8.48109023723391
-9.32132671959569
-8.42348561661817
-8.35019093906561
-11.9813296258267
-8.20931458295464
-8.23032483249321
-9.19255603245542
-9.40495366849155
-8.32241050415651
-8.21037035563006
-8.22453355865598
-8.30707491887847
-8.20950069331424
-8.28728863829445
-8.21691172250083
-8.31603001672056
-8.46963105664701
-8.21025489328207
-7.03189624186574
-9.88694191030564
-8.28126232387829
-8.48101419518022
-10.3559530318972
-9.10233149863641
-8.29816913301277
-8.23643576043956
-8.44791779678712
-8.22238275632268
-7.43263200785683
-8.21091847439767
-8.23327272194601
-8.28214547347174
-8.26025316950160
-8.08556881816148
-8.21189795220925
-8.20985292045524
-8.27243712825095
-8.35671632803090
-8.42348561661817
-9.60882700222697
-8.30707491887847
-8.31722956705861
-8.42348561661817
-10.1194702464695
-8.81137763201516
-6.35119704860512
-8.76655242637811
-8.20929564999658
-8.70553108638268
-8.27020023987169
-8.22039580871898
-8.24342858227863
-8.51509977416491
-9.88694191030564
-8.33583890886268
-8.21277249938109
-11.9813296258267
-6.48467773666658
-8.86001732977278
-8.41781000839663
-8.22272495993631
-9.06911753036714
-8.51509977416491
-9.18405786129109
-8.30013015913990
-8.96301948617819
-8.33852859712068
-8.21091847439767
-8.65093985346807
-8.53036580713366
-8.53036580713366
-8.30013015913990
-8.22932927989418
-9.10533850788528
-8.55754689658071
-9.10233149863641
-8.50489758881978
-8.13057124656893
-8.22453355865598
-8.30013015913990
-8.59700673541384
-7.56567613644377
-8.49276516371108
-9.55508737677586
-8.48109023723391
-8.42348561661817
-7.86684149149827
-8.28214547347174
-8.25134985860725
-8.25134985860725
-8.23197580898444
-8.77420986342662
-8.24342858227863
-8.26786605047578
-9.60882700222697
-8.28723678254774
-9.00207950114927
-8.29262871300007
-8.29816913301277
-8.21091847439767
-9.62631718553437
-8.60185554881769
-8.42753171235557
-8.28126232387829
-8.25140854574237
-8.31437072133448
-10.4360240247122
-8.33007973800562
-8.51742598105300
-8.90718205241118
-8.22453355865598
-7.78101100168314
-8.24773958523966
-8.23643576043956
-8.59700673541384
-8.93243080183106
-8.30707491887847
-9.37342437934879
-8.26786605047578
-8.24726999146769
-8.35671632803090
-9.07305978148741
-8.22453355865598
-7.82387528138494
-8.51742598105300
-8.26509202299147
-9.00108188419999
-8.55343794149309
-8.26509202299147
-8.22932927989418
-8.85789084408875
-8.25134985860725
-8.48109023723391
-8.24342858227863
-8.70525160217081
-8.57182463769437
-8.29262871300007
-8.41781000839663
-8.22453355865598
-8.22505533665813
-8.60185554881769
-8.28126232387829
-8.57450101470043
-8.46963105664701
-9.37342437934879
-8.22505533665813
-8.39926171467005
-8.36650141509584
-8.26786605047578
-7.90997766765105
-8.26348007391776
-8.44791779678712
-8.22758721786210
-9.03474867662708
-8.22932927989418
-8.39894798425277
-8.35019093906561
-8.32203330176238
-8.93243080183106
-8.23327272194601
-8.31603001672056
-7.90997766765105
-10.0422283134223
-8.40838966639144
-8.37354978621421
-8.72510475143761
-8.57450101470043
-8.25927669481488
-8.22039580871898
-8.21691172250083
-8.28214547347174
-8.22932927989418
-8.57182463769437
-8.29352192069874
-8.26786605047578
-8.68666975023090
-8.27719598397748
-8.28723678254774
-8.23327272194601
-8.21091847439767
-9.72488484722226
-8.28126232387829
-8.34740010291081
-8.63400605655830
-7.65232042356009
-6.48467773666658
-8.21091847439767
-8.20976434430087
-8.24773958523966
-8.40838966639144
-8.36551120701253
-6.17206362434241
-8.21277249938109
-8.20929564999658
-8.34289679844537
-8.22039580871898
-8.22932927989418
-8.33852859712068
-8.78851742183950
-8.57450101470043
-10.2638593736299
-8.23643576043956
-8.40838966639144
-8.45072785067722
-8.39894798425277
-8.37354978621421
-8.26509202299147
-8.21037035563006
-9.22891666376903
-8.23327272194601
-8.74543069673683
-8.28214547347174
-8.20985292045524
-8.43756428326419
-8.27020023987169
-8.58658697598190
-8.51742598105300
-7.08833501123427
-8.60185554881769
-8.32901185246079
-8.39041768070375
-8.28126232387829
-8.25134985860725
-8.96301948617819
-8.21189795220925
-8.27719598397748
-8.04107826687088
-8.25525357678776
-9.99759877702523
-7.86684149149827
-8.21407911812063
-8.21691172250083
-8.33852859712068
-8.23643576043956
-8.51742598105300
-9.37342437934879
-8.23777124247219
-8.24092257368997
-8.27020023987169
-9.99543105637091
-8.24726999146769
-8.39926171467005
-8.20929564999658
-8.17615918458274
-8.48109023723391
-8.21091847439767
-9.32132671959569
-8.43674490547773
-8.21189795220925
-8.73818316004227
-8.22453355865598
-7.65232042356009
-8.20976434430087
-8.24342858227863
-8.45072785067722
-8.54373356984537
-7.08833501123427
-8.60185554881769
-8.40838966639144
-8.22684882049619
-8.25927669481488
-8.53367756105286
-8.24773958523966
-8.21857224387418
-6.48467773666658
-8.23643576043956
-8.48109023723391
-8.28214547347174
-11.9813296258267
-8.36597846147378
-9.02719102707511
-8.31722956705861
-8.23981917742848
-8.40838966639144
-8.65093985346807
-8.76655242637811
-9.37342437934879
-8.78851742183950
-8.41090120696993
-8.32241050415651
-8.21189795220925
-9.50277458786353
-8.22932927989418
-8.44791779678712
-9.66517925069352
-8.26509202299147
-8.38184955977260
-8.21691172250083
-8.73818316004227
-8.22453355865598
-7.90997766765105
-8.28214547347174
-7.86684149149827
-8.23478941513954
-8.23981917742848
-8.96301948617819
-8.24424483230961
-8.25927669481488
-8.30391354317213
-8.30391354317213
-7.65232042356009
-6.97243285541309
-8.21534386163274
-8.54373356984537
-8.34289679844537
-9.27263763754038
-6.97243285541309
-7.86684149149827
-8.26786605047578
-11.9813296258267
-8.35772705751202
-8.51881761161359
-8.96301948617819
-8.78851742183950
-8.54373356984537
-8.86001732977278
-8.51742598105300
-9.55508737677586
-8.23478941513954
-8.26786605047578
-8.32203330176238
-7.65232042356009
-10.1625720115336
-8.21277249938109
-9.31401696272168
-7.86684149149827
-8.30391354317213
-8.21025489328207
-9.40495366849155
-8.21857224387418
-9.72488484722226
-8.76655242637811
-6.76752382876159
-6.76752382876159
-4.43891188689291
-8.22758721786210
-8.67498407862048
-8.68421723443626
-10.2638593736299
-8.49276516371108
-6.59312449583694
-8.22240973435416
-9.14358546783220
-7.29305297232116
-8.38184955977260
-8.22453355865598
-8.27020023987169
-8.94131794254352
-8.24773958523966
-9.22891666376903
-7.14228735873459
-9.72488484722226
-8.08556881816148
-8.39041768070375
-9.55508737677586
-8.37354978621421
-8.33583890886268
-9.72488484722226
-8.22240973435416
-8.31603001672056
-8.26348007391776
-8.28126232387829
-8.38184955977260
-8.57182463769437
-8.13057124656893
-6.48467773666658
-8.21541403821731
-8.32241050415651
-8.22240973435416
-9.27263763754038
-8.22453355865598
-9.00207950114927
-8.70553108638268
-8.30707491887847
-8.33583890886268
-8.44791779678712
-8.25567510762585
-8.23478941513954
-8.08556881816148
-9.31401696272168
-8.70553108638268
-7.14228735873459
-8.21534386163274
-8.37354978621421
-8.23327272194601
-8.57236303337574
-8.70553108638268
-9.10533850788528
-9.22698598238744
-8.22932927989418
-9.10233149863641
-8.76655242637811
-8.49276516371108
-8.74543069673683
-9.18405786129109
-8.22240973435416
-8.86672260190840
-8.22684882049619
-8.22505533665813
-4.43891188689291
-8.51509977416491
-8.29816913301277
-8.21541403821731
-11.9813296258267
-8.29352192069874
-8.57182463769437
-8.26509202299147
-9.99759877702523
-8.61765358473826
-9.85335141791745
-8.17615918458274
-8.28126232387829
-8.83519004111935
-8.20950069331424
-8.21396729964175
-8.49276516371108
-8.81137763201516
-8.29262871300007
-8.68666975023090
-8.26025316950160
-8.25525357678776
-6.48467773666658
-8.21189795220925
-8.93243080183106
-8.37354978621421
-8.22453355865598
-7.82387528138494
-9.07305978148741
-8.81137763201516
-7.65232042356009
-9.85335141791745
-8.44791779678712
-8.63400605655830
-8.48101419518022
-8.78851742183950
-8.34289679844537
-11.9813296258267
-8.94131794254352
-8.28126232387829
-7.86684149149827
-8.26509202299147
-8.49276516371108
-8.22932927989418
-8.46963105664701
-8.39041768070375
-8.22758721786210
-8.23981917742848
-8.25927669481488
-8.62111950917920
-8.51742598105300
-7.24433864711513
-8.46963105664701
-8.22059215266117
-8.26940430928364
-10.2638593736299
-8.21025489328207
-9.85335141791745
-8.44791779678712
-8.46963105664701
-8.63400605655830
-8.48101419518022
-9.22891666376903
-6.90924192412787
-10.6483660300620
-8.30707491887847
-8.41781000839663
-8.26509202299147
-6.84137807000191
-9.19255603245542
-9.22891666376903
-8.30391354317213
-8.34289679844537
-8.30013015913990
-8.97097561156725
-8.24092257368997
-8.86672260190840
-8.26509202299147
-8.55754689658071
-8.86672260190840
-7.43263200785683
-8.97097561156725
-8.51509977416491
-8.21407911812063
-8.28728863829445
-8.72510475143761
-7.73817902671286
-8.21277249938109
-8.39926171467005
-8.25134985860725
-8.73818316004227
-10.8909772290118
-8.26940430928364
-7.69530730483268
-8.21277249938109
-6.48467773666658
-8.22684882049619
-8.20950069331424
-8.33583890886268
-8.21534386163274
-8.68666975023090
-8.86672260190840
-9.22891666376903
-6.84137807000191
-7.90997766765105
-8.51509977416491
-6.48467773666658
-8.46548911893507
-9.22698598238744
-8.53036580713366
-7.86684149149827
-8.42753171235557
-8.24726999146769
-8.40838966639144
-8.45072785067722
-9.60882700222697
-8.57236303337574
-7.52184053090373
-8.20950069331424
-9.62631718553437
-8.21037035563006
-8.24773958523966
-8.91300052526055
-8.29262871300007
-8.62744130404045
-8.66848397499424
-7.52184053090373
-8.42753171235557
-8.31722956705861
-8.33583890886268
-8.78851742183950
-8.27558703528424
-6.48467773666658
-8.32901185246079
-11.3145304642008
-8.31722956705861
-8.35019093906561
-8.26348007391776
-8.70553108638268
-9.18405786129109
-8.86001732977278
-10.1625720115336
-8.25525357678776
-10.6483660300620
-8.97097561156725
-8.08556881816148
-9.22698598238744
-8.24773958523966
-8.39926171467005
-8.21175698271359
-9.37342437934879
-8.28214547347174
-8.70553108638268
-8.66848397499424
-7.99702865641387
-8.42753171235557
-8.68666975023090
-8.31437072133448
-8.24726999146769
-8.68666975023090
-9.22891666376903
-8.21105223817892
-8.88592864821779
-8.35019093906561
-8.30391354317213
-8.37678183218636
-15.3578697837432
-8.81137763201516
-9.22698598238744
-9.42937379972394
-8.22238275632268
-8.53036580713366
-7.29305297232116
-8.21541403821731
-8.42348561661817
-8.37354978621421
-8.59700673541384
-9.14882134328096
-8.25134985860725
-8.20931458295464
-8.44791779678712
-7.65232042356009
-8.33583890886268
-8.22240973435416
-8.78851742183950
-8.26025316950160
-8.30986580699697
-9.14882134328096
-8.33583890886268
-8.29262871300007
-8.32901185246079
-8.74287674468324
-7.86684149149827
-9.10533850788528
-8.83519004111935
-8.76655242637811
-8.81137763201516
-8.55343794149309
-8.88592864821779
-8.78851742183950
-7.47753008812362
-6.48467773666658
-8.08556881816148
-8.08556881816148
-8.63400605655830
-7.19417567939008
-8.26348007391776
-8.26348007391776
-8.34289679844537
-8.22240973435416
-8.22453355865598
-8.22932927989418
-8.41781000839663
-7.95335102086429
-8.33583890886268
-8.24342858227863
-8.78851742183950
-8.21189795220925
-8.25525357678776
-8.22932927989418
-8.57236303337574
-8.49276516371108
-8.23478941513954
-6.97243285541309
-7.56567613644377
-8.33583890886268
-8.49760077217419
-10.8909772290118
-8.32241050415651
-8.23981917742848
-10.2638593736299
-8.63400605655830
-7.38701956380190
-8.97097561156725
-10.9240251845400
-8.68666975023090
-8.36551120701253
-8.88592864821779
-8.43756428326419
-9.27263763754038
-8.21691172250083
-7.14228735873459
-8.49276516371108
-9.32132671959569
-8.24773958523966
-8.41090120696993
-8.78851742183950
-5.88178264094230
-7.14228735873459
-7.95335102086429
-8.20950069331424
-7.29305297232116
-8.29816913301277
-8.20985292045524
-8.46665786878996
-9.18405786129109
-7.90997766765105
-8.30707491887847
-8.46665786878996
-8.58658697598190
-8.70553108638268
-8.41575144590308
-8.26786605047578
-9.60882700222697
-6.76752382876159
-8.57182463769437
-8.29262871300007
-8.85789084408875
-8.21865325682408
-6.48467773666658
-8.44791779678712
-8.20985292045524
-8.61765358473826
-11.3119737887577
-8.74543069673683
-8.65093985346807
-9.99543105637091
-8.37354978621421
-8.66848397499424
-8.22240973435416
-8.51881761161359
-8.81137763201516
-8.25140854574237
-9.02719102707511
-8.21534386163274
-8.78851742183950
-6.90924192412787
-9.31401696272168
-7.78101100168314
-8.26025316950160
-8.23327272194601
-8.24342858227863
-8.30707491887847
-8.39926171467005
-8.53036580713366
-6.48467773666658
-9.02719102707511
-8.21534386163274
-8.83519004111935
-9.72488484722226
-7.43263200785683
-8.21407911812063
-8.21690487606114
-6.97243285541309
-8.70553108638268
-8.21857224387418
-8.41781000839663
-8.61765358473826
-8.31722956705861
-9.19255603245542
-8.20931458295464
-8.38184955977260
-7.86684149149827
-9.22698598238744
-8.43756428326419
-8.74543069673683
-8.22932927989418
-7.19417567939008
-7.43263200785683
-8.51881761161359
-8.21865325682408
-9.32132671959569
-8.34289679844537
-9.99543105637091
-9.72488484722226
-8.26348007391776
-8.29816913301277
-8.55754689658071
-8.26509202299147
-8.74543069673683
-6.90924192412787
-9.22891666376903
-6.48467773666658
-8.33583890886268
-8.21407911812063
-8.22240973435416
-7.65232042356009
-9.10233149863641
-10.9240251845400
-8.21091847439767
-8.55343794149309
-9.88694191030564
-8.20976434430087
-6.97243285541309
-8.59700673541384
-8.83519004111935
-8.49276516371108
-8.21037035563006
-10.1194702464695
-8.21189795220925
-8.22453355865598
-7.65232042356009
-8.35772705751202
-8.37678183218636
-9.18405786129109
-8.34740010291081
-8.35671632803090
-8.22059215266117
-8.63400605655830
-8.34740010291081
-8.39041768070375
-8.27558703528424
-6.97243285541309
-7.86684149149827
-8.21407911812063
-8.51881761161359
-8.25525357678776
-8.23478941513954
-8.33852859712068
-8.22932927989418
-8.85789084408875
-8.24092257368997
-8.22758721786210
-8.22453355865598
-8.31603001672056
-9.03474867662708
-8.49276516371108
-8.21691172250083
-8.21865325682408
-8.24092257368997
-8.42753171235557
-9.55508737677586
-8.83519004111935
-8.48109023723391
-8.26509202299147
-10.6483660300620
-8.22453355865598
-8.21407911812063
-8.72510475143761
-7.78101100168314
-8.21857224387418
-6.68575984439324
-8.44791779678712
-8.86672260190840
-8.27243712825095
-10.5906501906869
-8.21396729964175
-8.49276516371108
-8.25525357678776
-8.49276516371108
-8.36650141509584
-8.21541403821731
-8.26025316950160
-8.62111950917920
-8.28214547347174
-8.04107826687088
-8.97097561156725
-8.30986580699697
-9.48971006326215
-8.45860294010364
-8.66848397499424
-8.20950069331424
-8.42753171235557
-8.78851742183950
-8.20950069331424
-8.21189795220925
-8.27719598397748
-8.21534386163274
-8.46963105664701
-8.63400605655830
-8.20931458295464
-8.27243712825095
-8.83519004111935
-8.23478941513954
-8.53036580713366
-8.68666975023090
-8.43674490547773
-8.54373356984537
-11.3145304642008
-9.18405786129109
-8.83519004111935
-8.21407911812063
-8.67498407862048
-8.33852859712068
-8.22272495993631
-8.24726999146769
-8.27719598397748
-9.00108188419999
-8.49760077217419
-10.1625720115336
-8.20950069331424
-8.32901185246079
-8.24092257368997
-8.22932927989418
-8.70525160217081
-6.68575984439324
-9.19255603245542
-8.74543069673683
-8.21189795220925
-8.26348007391776
-7.82387528138494
-8.43756428326419
-8.28728863829445
-6.59312449583694
-8.31437072133448
-8.57236303337574
-9.55508737677586
-6.68575984439324
-10.4360240247122
-9.14358546783220
-8.21037035563006
-8.23478941513954
-10.6483660300620
-8.53036580713366
-8.34289679844537
-8.33852859712068
-8.28126232387829
-8.28126232387829
-8.39041768070375
-8.26348007391776
-8.51742598105300
-8.21189795220925
-8.40838966639144
-8.58658697598190
-8.40838966639144
-8.23478941513954
-9.70442286139747
-8.38758666935396
-8.48101419518022
-8.49760077217419
-8.21189795220925
-9.88694191030564
-9.30482147056975
-8.20950069331424
-8.32203330176238
-8.21541403821731
-8.27558703528424
-8.32901185246079
-8.62744130404045
-8.21865325682408
-8.28214547347174
-8.57450101470043
-8.20929564999658
-8.35772705751202
-8.93243080183106
-8.86672260190840
-8.32203330176238
-8.31722956705861
-8.61765358473826
-8.37678183218636
-8.72510475143761
-8.23478941513954
-8.29816913301277
-10.5906501906869
-8.24726999146769
-9.30482147056975
-8.31603001672056
-7.14228735873459
-8.21277249938109
-7.99702865641387
-8.65093985346807
-8.43756428326419
-8.20950069331424
-8.58658697598190
-8.44791779678712
-8.22039580871898
-8.22932927989418
-10.6483660300620
-8.70553108638268
-8.86001732977278
-8.41781000839663
-8.46963105664701
-10.2638593736299
-8.91300052526055
-9.62631718553437
-8.62744130404045
-8.91300052526055
-8.21105223817892
-8.36551120701253
-8.04107826687088
-9.10533850788528
-8.45860294010364
-8.30986580699697
-8.26940430928364
-8.20985292045524
-8.26940430928364
-8.38184955977260
-8.24726999146769
-8.66848397499424
-7.56567613644377
-8.25567510762585
-9.99543105637091
-8.32901185246079
-8.45860294010364
-8.25134985860725
-8.27020023987169
-7.03189624186574
-8.38184955977260
-8.40838966639144
-8.30986580699697
-7.43263200785683
-9.00108188419999
-12.0326306259095
-9.22891666376903
-8.65093985346807
-8.46963105664701
-9.55508737677586
-7.29305297232116
-8.60185554881769
-10.2638593736299
-8.21175698271359
-9.60882700222697
-9.37342437934879
-8.68666975023090
-8.24342858227863
-8.31603001672056
-8.23643576043956
-8.36551120701253
-8.25927669481488
-8.57236303337574
-9.22891666376903
-8.26025316950160
-9.03474867662708
-8.36551120701253
-8.42753171235557
-9.72488484722226
-8.28728863829445
-8.32203330176238
-8.35772705751202
-8.20976434430087
-8.73818316004227
-8.22272495993631
-8.29262871300007
-8.49276516371108
-8.29352192069874
-8.24092257368997
-7.78101100168314
-8.24424483230961
-8.55754689658071
-9.00108188419999
-8.80363116138370
-9.40495366849155
-8.21691172250083
-8.63400605655830
-9.22891666376903
-9.10533850788528
-9.72488484722226
-8.32901185246079
-8.21277249938109
-8.51742598105300
-9.27263763754038
-8.50489758881978
-8.80363116138370
-8.51742598105300
-7.82387528138494
-8.22059215266117
-8.31437072133448
-8.21189795220925
-11.9813296258267
-8.31603001672056
-8.20950069331424
-8.23197580898444
-9.14358546783220
-8.33583890886268
-8.24092257368997
-15.3578697837432
-7.03189624186574
-8.63400605655830
-9.22891666376903
-9.32132671959569
-8.60185554881769
-9.55508737677586
-8.48101419518022
-8.28723678254774
-8.08556881816148
-9.06911753036714
-8.88592864821779
-8.22932927989418
-9.22698598238744
-8.54373356984537
-8.24092257368997
-8.57182463769437
-8.23197580898444
-8.57236303337574
-8.26509202299147
-8.34289679844537
-8.42753171235557
-9.40495366849155
-8.51742598105300
-8.40838966639144
-8.26786605047578
-8.28214547347174
-8.58658697598190
-8.23327272194601
-9.19255603245542
-8.50489758881978
-9.14358546783220
-7.52184053090373
-8.72510475143761
-8.80363116138370
-8.80363116138370
-7.73817902671286
-10.2638593736299
-8.23197580898444
-7.19417567939008
-7.69530730483268
-8.74543069673683
-6.48467773666658
-8.88592864821779
-8.78851742183950
-7.65232042356009
-8.55754689658071
-8.46963105664701
-8.88592864821779
-8.46548911893507
-7.24433864711513
-10.5906501906869
-8.22453355865598
-6.59312449583694
-9.48971006326215
-8.24773958523966
-9.85335141791745
-8.83519004111935
-10.4360240247122
-8.29352192069874
-9.10233149863641
-8.76655242637811
-8.24342858227863
-8.93243080183106
-8.81137763201516
-8.31722956705861
-6.68575984439324
-8.17615918458274
-8.43756428326419
-8.63400605655830
-8.21407911812063
-10.1625720115336
-8.60185554881769
-8.44791779678712
-8.66848397499424
-8.60185554881769
-8.46963105664701
-8.32241050415651
-9.03474867662708
-8.24092257368997
-8.86001732977278
-8.90718205241118
-8.65093985346807
-8.29262871300007
-8.51881761161359
-9.22698598238744
-9.14358546783220
-7.43263200785683
-8.91300052526055
-8.22505533665813
-7.47753008812362
-8.49276516371108
-8.26025316950160
-9.45232330321561
-9.79072044384955
-9.48971006326215
-8.46963105664701
-9.62631718553437
-8.21407911812063
-8.49760077217419
-9.00207950114927
-8.26348007391776
-8.21407911812063
-8.76655242637811
-9.72488484722226
-8.24424483230961
-8.21189795220925
-7.52184053090373
-8.20929564999658
-8.50489758881978
-9.70442286139747
-9.45232330321561
-8.32203330176238
-8.97097561156725
-9.10233149863641
-8.22758721786210
-8.21189795220925
-8.25525357678776
-7.03189624186574
-8.39041768070375
-9.72488484722226
-8.24092257368997
-7.29305297232116
-9.27263763754038
-8.29352192069874
-8.53367756105286
-9.22698598238744
-8.25525357678776
-8.46665786878996
-8.76655242637811
-8.24092257368997
-8.20976434430087
-9.00207950114927
-7.34054859468588
-8.28126232387829
-8.32203330176238
-8.08556881816148
-8.42753171235557
-8.91300052526055
-8.26786605047578
-8.21865325682408
-7.65232042356009
-8.23981917742848
-8.88592864821779
-8.20950069331424
-8.28214547347174
-8.24773958523966
-8.31603001672056
-9.00207950114927
-8.21534386163274
-8.44791779678712
-8.35019093906561
-8.65093985346807
-8.08556881816148
-8.08556881816148
-8.86001732977278
-8.64703419667045
-9.99759877702523
-8.28723678254774
-12.0326306259095
-8.20931458295464
-11.3145304642008
-9.37342437934879
-8.42753171235557
-10.8909772290118
-7.29305297232116
-8.34740010291081
-8.49276516371108
-8.80363116138370
-8.57450101470043
-8.39041768070375
-8.21189795220925
-8.25134985860725
-9.79072044384955
-8.41781000839663
-8.42753171235557
-8.54373356984537
-8.38184955977260
-8.22758721786210
-7.65232042356009
-8.20976434430087
-8.21175698271359
-7.78101100168314
-8.97097561156725
-8.36551120701253
-7.14228735873459
-8.20950069331424
-8.26509202299147
-8.55754689658071
-8.35772705751202
-8.24424483230961
-8.08556881816148
-8.58658697598190
-8.65093985346807
-8.23478941513954
-8.49276516371108
-8.42753171235557
-8.54373356984537
-9.19255603245542
-9.14358546783220
-7.03189624186574
-9.27263763754038
-8.94131794254352
-9.31401696272168
-8.78851742183950
-8.27243712825095
-7.08833501123427
-8.31722956705861
-9.99543105637091
-9.00207950114927
-9.18405786129109
-7.08833501123427
-8.42753171235557
-8.60185554881769
-8.20929564999658
-8.24726999146769
-10.5906501906869
-8.20929564999658
-9.18405786129109
-8.21690487606114
-7.52184053090373
-8.45072785067722
-8.29262871300007
-8.29262871300007
-8.22272495993631
-8.49276516371108
-8.91300052526055
-4.43891188689291
-10.6483660300620
-8.63400605655830
-8.28214547347174
-9.79072044384955
-8.44791779678712
-8.58658697598190
-8.17615918458274
-8.57182463769437
-8.51742598105300
-8.88592864821779
-6.59312449583694
-8.21691172250083
-8.51509977416491
-8.50489758881978
-8.66848397499424
-8.20929564999658
-8.31437072133448
-8.22238275632268
-8.39894798425277
-8.29262871300007
-9.19255603245542
-8.62744130404045
-8.81137763201516
-10.1625720115336
-8.41781000839663
-8.57236303337574
-7.65232042356009
-8.50489758881978
-8.63400605655830
-8.30707491887847
-8.33852859712068
-9.45232330321561
-7.65232042356009
-8.21091847439767
-8.51881761161359
-10.8909772290118
-8.39894798425277
-8.30707491887847
-8.27020023987169
-10.4360240247122
-10.5906501906869
-10.6483660300620
-8.27719598397748
-8.51509977416491
-9.14882134328096
-8.20985292045524
-8.55754689658071
-8.57182463769437
-8.26025316950160
-8.21189795220925
-8.31722956705861
-8.20929564999658
-8.72510475143761
-8.38184955977260
-8.42348561661817
-8.35671632803090
-8.22039580871898
-8.57236303337574
-10.2638593736299
-8.25140854574237
-8.72510475143761
-15.3578697837432
-7.56567613644377
-8.55754689658071
-15.3578697837432
-8.48109023723391
-8.53036580713366
-8.66848397499424
-8.23478941513954
-8.28126232387829
-8.44791779678712
-8.66848397499424
-9.32132671959569
-7.69530730483268
-8.45072785067722
-8.21105223817892
-8.35772705751202
-8.22758721786210
-8.94131794254352
-8.97097561156725
-8.65093985346807
-8.24726999146769
-10.2638593736299
-8.21407911812063
-8.57182463769437
-8.91300052526055
-8.63400605655830
-6.48467773666658
-8.21691172250083
-5.88178264094230
-8.88592864821779
-8.21277249938109
-8.43674490547773
-8.35772705751202
-8.31722956705861
-8.86001732977278
-8.46963105664701
-8.86001732977278
-8.26786605047578
-8.66848397499424
-8.49276516371108
-8.37678183218636
-8.32901185246079
-8.28126232387829
-8.70553108638268
-8.32203330176238
-8.21857224387418
-8.20976434430087
-8.46963105664701
-8.25134985860725
-8.51742598105300
-11.3145304642008
-7.90997766765105
-8.21189795220925
-8.39041768070375
-8.21857224387418
-8.54373356984537
-9.22891666376903
-7.03189624186574
-8.97097561156725
-10.5906501906869
-8.21105223817892
-8.25567510762585
-8.21037035563006
-8.60185554881769
-8.25134985860725
-8.21857224387418
-8.39041768070375
-8.55754689658071
-8.37678183218636
-15.3578697837432
-8.21691172250083
-8.88592864821779
-8.28728863829445
-6.84137807000191
-7.19417567939008
-8.65093985346807
-8.25134985860725
-8.43756428326419
-8.33583890886268
-10.8909772290118
-8.30986580699697
-8.43756428326419
-9.66517925069352
-8.22505533665813
-8.35772705751202
-8.72510475143761
-8.24726999146769
-8.51509977416491
-8.21691172250083
-9.10533850788528
-9.27263763754038
-8.21396729964175
-9.79072044384955
-9.99759877702523
-8.20931458295464
-8.74543069673683
-8.74287674468324
-10.3559530318972
-8.57182463769437
-8.49276516371108
-8.26940430928364
-8.28214547347174
-8.23643576043956
-8.20950069331424
-8.97097561156725
-8.28723678254774
-8.55754689658071
-8.29262871300007
-8.48101419518022
-8.35772705751202
-9.14358546783220
-8.29262871300007
-8.46665786878996
-6.17206362434241
-8.54373356984537
-8.30013015913990
-8.63400605655830
-8.86672260190840
-8.40838966639144
-8.59700673541384
-8.30986580699697
-7.90997766765105
-8.35019093906561
-8.20929564999658
-8.22758721786210
-8.90718205241118
-8.23981917742848
-8.21534386163274
-8.44791779678712
-8.38184955977260
-8.35772705751202
-8.54373356984537
-9.55508737677586
-8.57182463769437
-8.23478941513954
-8.49276516371108
-9.06911753036714
-8.22453355865598
-8.49276516371108
-11.3145304642008
-9.72488484722226
-8.40838966639144
-8.23327272194601
-8.21407911812063
-8.37354978621421
-8.40838966639144
-8.36650141509584
-8.35772705751202
-8.76655242637811
-8.27020023987169
-8.43756428326419
-8.21189795220925
-8.21407911812063
-8.30391354317213
-7.47753008812362
-8.72510475143761
-8.20929564999658
-8.21189795220925
-9.40495366849155
-9.85335141791745
-8.20944511120801
-8.21025489328207
-8.72510475143761
-8.21691172250083
-8.37354978621421
-8.30391354317213
-9.22891666376903
-8.44791779678712
-9.19255603245542
-6.48467773666658
-8.21290702371569
-8.08556881816148
-8.20944511120801
-9.99759877702523
-8.25525357678776
-8.30391354317213
-9.00207950114927
-9.22698598238744
-8.21091847439767
-8.35772705751202
-8.21690487606114
-9.79072044384955
-8.74543069673683
-8.21691172250083
-7.19417567939008
-8.23327272194601
-7.47753008812362
-9.10533850788528
-8.39894798425277
-8.74287674468324
-8.38184955977260
-9.99543105637091
-8.21037035563006
-8.40838966639144
-8.32203330176238
-9.70442286139747
-11.3119737887577
-8.26509202299147
-8.25134985860725
-6.90924192412787
-9.45232330321561
-8.25927669481488
-8.74543069673683
-8.51742598105300
-8.63400605655830
-8.39041768070375
-9.60882700222697
-8.57182463769437
-8.21290702371569
-9.42937379972394
-9.10533850788528
-8.25525357678776
-8.30391354317213
-8.32901185246079
-8.86001732977278
-8.20931458295464
-8.38184955977260
-8.21857224387418
-10.6483660300620
-9.14358546783220
-8.20929564999658
-8.21690487606114
-9.06911753036714
-8.22505533665813
-8.38184955977260
-10.1625720115336
-8.24342858227863
-8.34289679844537
-8.31437072133448
-5.88178264094230
-8.30707491887847
-8.38184955977260
-6.90924192412787
-8.20929564999658
-8.49276516371108
-8.17615918458274
-8.57182463769437
-8.24092257368997
-8.22272495993631
-8.26348007391776
-7.19417567939008
-8.61765358473826
-9.45232330321561
-7.82387528138494
-8.65093985346807
-9.10533850788528
-8.57236303337574
-8.29262871300007
-8.77420986342662
-9.03474867662708
-8.43674490547773
-8.23327272194601
-8.58658697598190
-8.21857224387418
-8.49276516371108
-7.78101100168314
-8.28126232387829
-8.37354978621421
-8.81387747896179
-8.32203330176238
-8.26940430928364
-8.27719598397748
-8.36551120701253
-8.30391354317213
-8.23478941513954
-8.30707491887847
-8.04107826687088
-8.53036580713366
-9.79072044384955
-8.26348007391776
-8.63400605655830
-8.60185554881769
-8.49276516371108
-8.20929564999658
-8.61765358473826
-8.86001732977278
-8.26348007391776
-9.99759877702523
-8.43756428326419
-8.64703419667045
-8.34289679844537
-9.62631718553437
-8.48101419518022
-8.21277249938109
-8.32203330176238
-9.79072044384955
-9.30482147056975
-7.08833501123427
-8.21691172250083
-8.21396729964175
-8.21865325682408
-8.28723678254774
-8.39041768070375
-8.21407911812063
-9.50277458786353
-8.24773958523966
-8.33007973800562
-8.30707491887847
-8.34289679844537
-7.86684149149827
-8.65093985346807
-8.31603001672056
-10.1625720115336
-8.23777124247219
-7.69530730483268
-8.39894798425277
-8.61765358473826
-9.30482147056975
-9.27263763754038
-8.81137763201516
-8.20985292045524
-9.27263763754038
-8.90718205241118
-8.55754689658071
-8.28728863829445
-8.49760077217419
-8.73818316004227
-8.30391354317213
-8.42348561661817
-8.37678183218636
-9.37342437934879
-15.3578697837432
-8.31603001672056
-8.58658697598190
-8.22059215266117
-7.60913854060948
-8.55754689658071
-8.20985292045524
-6.48467773666658
-8.23197580898444
-8.26509202299147
-8.40838966639144
-8.24773958523966
-7.19417567939008
-8.81137763201516
-8.29352192069874
-8.24773958523966
-8.32203330176238
-8.22272495993631
-8.50489758881978
-8.37678183218636
-8.26509202299147
-9.85335141791745
-8.49760077217419
-8.22039580871898
-8.20976434430087
-8.21290702371569
-9.72488484722226
-8.74543069673683
-8.29262871300007
-8.26348007391776
-8.41090120696993
-8.91300052526055
-8.24342858227863
-8.24092257368997
-10.3559530318972
-9.45232330321561
-9.00207950114927
-8.86001732977278
-8.21865325682408
-8.38184955977260
-8.64703419667045
-8.20944511120801
-8.31437072133448
-8.48109023723391
-8.30013015913990
-8.25525357678776
-8.30391354317213
-8.37678183218636
-8.27243712825095
-8.78851742183950
-8.21105223817892
-8.41781000839663
-8.20985292045524
-9.99759877702523
-8.29816913301277
-8.21407911812063
-8.39894798425277
-8.76655242637811
-6.84137807000191
-8.32203330176238
-8.22932927989418
-8.22758721786210
-8.22272495993631
-8.20950069331424
-8.51509977416491
-8.27020023987169
-8.33583890886268
-8.39041768070375
-8.35772705751202
-8.21534386163274
-8.22684882049619
-7.56567613644377
-8.21037035563006
-8.21857224387418
-9.06911753036714
-8.27558703528424
-8.20929564999658
-9.22891666376903
-8.74543069673683
-8.21105223817892
-8.76655242637811
-8.28214547347174
-8.23981917742848
-8.22272495993631
-8.25927669481488
-8.27020023987169
-8.21691172250083
-8.32241050415651
-8.59700673541384
-8.23197580898444
-8.26348007391776
-8.44791779678712
-6.76752382876159
-8.21105223817892
-8.21175698271359
-8.27558703528424
-8.26348007391776
-10.2638593736299
-8.22059215266117
-8.23032483249321
-7.03189624186574
-8.37354978621421
-8.24726999146769
-8.97097561156725
-8.38758666935396
-9.02719102707511
-8.83519004111935
-8.33007973800562
-8.35772705751202
-8.32203330176238
-8.39041768070375
-8.60185554881769
-8.25134985860725
-8.30391354317213
-8.68666975023090
-7.47753008812362
-11.3145304642008
-9.10233149863641
-9.19255603245542
-8.22272495993631
-8.26025316950160
-8.21189795220925
-8.38184955977260
-8.35019093906561
-8.32203330176238
-8.46963105664701
-9.99543105637091
-8.49276516371108
-8.42753171235557
-8.20976434430087
-8.61765358473826
-8.80363116138370
-8.33852859712068
-8.24092257368997
-8.36650141509584
-7.43263200785683
-8.45072785067722
-8.26348007391776
-8.28723678254774
-8.22240973435416
-8.40838966639144
-9.30482147056975
-7.78101100168314
-8.94131794254352
-8.31603001672056
-8.42753171235557
-9.31401696272168
-8.27020023987169
-8.23478941513954
-8.39894798425277
-8.29352192069874
-9.18405786129109
-9.99759877702523
-8.38184955977260
-8.39041768070375
-8.30013015913990
-8.30986580699697
-8.25134985860725
-8.39041768070375
-8.21037035563006
-8.38184955977260
-8.46963105664701
-8.22505533665813
-8.28126232387829
-8.34289679844537
-7.86684149149827
-8.33852859712068
-8.35772705751202
-8.26509202299147
-8.81387747896179
-9.37342437934879
-8.34289679844537
-8.46548911893507
-8.34289679844537
-8.21691172250083
-8.22758721786210
-8.60185554881769
-8.21277249938109
-9.14882134328096
-7.99702865641387
-8.26348007391776
-8.81387747896179
-8.49760077217419
-10.2638593736299
-8.28728863829445
-8.28728863829445
-8.27243712825095
-8.40838966639144
-9.06911753036714
-9.03474867662708
-8.34289679844537
-8.74543069673683
-8.28723678254774
-9.85335141791745
-8.23981917742848
-8.74543069673683
-8.24773958523966
-8.35019093906561
-8.21691172250083
-8.43674490547773
-8.21025489328207
-8.46963105664701
-8.39041768070375
-8.77420986342662
-10.5906501906869
-8.21091847439767
-8.51742598105300
-8.21037035563006
-8.27719598397748
-4.43891188689291
-8.34740010291081
-8.20976434430087
-12.0326306259095
-8.21407911812063
-8.36650141509584
-8.08556881816148
-8.86001732977278
-7.52184053090373
-9.19255603245542
-8.57182463769437
-8.36650141509584
-8.43756428326419
-8.21407911812063
-8.66848397499424
-8.42753171235557
-8.28126232387829
-8.23478941513954
-9.79072044384955
-8.34740010291081
-8.30986580699697
-8.68666975023090
-8.22272495993631
-7.65232042356009
-7.19417567939008
-8.22758721786210
-8.51742598105300
-8.30986580699697
-8.21691172250083
-8.08556881816148
-8.24773958523966
-8.51742598105300
-8.93243080183106
-8.21105223817892
-8.35772705751202
-8.30391354317213
-7.19417567939008
-8.41781000839663
-8.23197580898444
-8.32203330176238
-8.22453355865598
-9.50277458786353
-8.81137763201516
-11.3145304642008
-8.70525160217081
-8.73818316004227
-8.28214547347174
-8.86672260190840
-8.22039580871898
-9.10233149863641
-8.21290702371569
-8.54373356984537
-8.28214547347174
-8.21534386163274
-8.33852859712068
-8.36551120701253
-9.10233149863641
-8.23327272194601
-8.22684882049619
-9.00207950114927
-8.24342858227863
-8.46963105664701
-9.00207950114927
-8.22758721786210
-8.24726999146769
-8.24092257368997
-8.54373356984537
-8.44791779678712
-8.24424483230961
-8.22453355865598
-8.41090120696993
-8.37354978621421
-9.10533850788528
-8.31437072133448
-8.91300052526055
-8.21175698271359
-8.32203330176238
-7.82387528138494
-8.21691172250083
-8.37354978621421
-8.31603001672056
-8.74543069673683
-8.60185554881769
-9.14358546783220
-8.28728863829445
-8.46963105664701
-8.37354978621421
-8.55754689658071
-8.42348561661817
-9.37342437934879
-8.86672260190840
-8.23643576043956
-8.37354978621421
-8.25525357678776
-8.25567510762585
-15.3578697837432
-10.1194702464695
-8.88592864821779
-8.21690487606114
-9.30482147056975
-10.9240251845400
-8.48101419518022
-9.22891666376903
-8.43756428326419
-8.23981917742848
-8.21025489328207
-6.17206362434241
-9.99543105637091
-7.19417567939008
-9.14882134328096
-6.90924192412787
-8.62744130404045
-8.77420986342662
-9.19255603245542
-8.28728863829445
-15.3578697837432
-8.08556881816148
-8.31603001672056
-8.35772705751202
-7.19417567939008
-7.47753008812362
-9.22698598238744
-8.25140854574237
-8.24342858227863
-8.20976434430087
-9.37342437934879
-6.48467773666658
-8.46665786878996
-9.00207950114927
-11.9813296258267
-8.21865325682408
-9.30482147056975
-9.48971006326215
-7.19417567939008
-7.65232042356009
-8.21277249938109
-9.07305978148741
-8.83519004111935
-7.78101100168314
-8.28126232387829
-8.21541403821731
-8.51742598105300
-8.86672260190840
-8.23327272194601
-9.19255603245542
-8.29262871300007
-7.86684149149827
-6.84137807000191
-8.68666975023090
-8.23197580898444
-7.86684149149827
-8.76655242637811
-8.23643576043956
-8.29262871300007
-8.88592864821779
-8.66848397499424
-9.79072044384955
-5.88178264094230
-8.55343794149309
-8.32901185246079
-4.43891188689291
-8.37354978621421
-9.50277458786353
-8.78851742183950
-9.62631718553437
-8.42753171235557
-8.25927669481488
-8.23643576043956
-8.35019093906561
-10.4360240247122
-9.32132671959569
-8.83519004111935
-8.28728863829445
-8.26509202299147
-8.33852859712068
-8.55754689658071
-8.22758721786210
-8.26786605047578
-9.99759877702523
-6.84137807000191
-8.70553108638268
-8.24342858227863
-8.39041768070375
-9.27263763754038
-8.63400605655830
-8.23327272194601
-8.37354978621421
-7.78101100168314
-8.32241050415651
-10.6483660300620
-8.37354978621421
-8.21189795220925
-8.26348007391776
-8.27243712825095
-7.65232042356009
-7.65232042356009
-7.03189624186574
-9.70442286139747
-8.93243080183106
-8.28214547347174
-8.28214547347174
-8.68421723443626
-8.21534386163274
-7.47753008812362
-8.27243712825095
-8.21091847439767
-8.48101419518022
-8.08556881816148
-8.29352192069874
-9.60882700222697
-8.74287674468324
-8.22039580871898
-8.21037035563006
-8.30013015913990
-7.52184053090373
-8.45860294010364
-8.31603001672056
-9.40495366849155
-8.30986580699697
-8.21189795220925
-8.54373356984537
-8.21534386163274
-8.31603001672056
-8.20929564999658
-8.39894798425277
-8.31722956705861
-9.60882700222697
-6.59312449583694
-8.74543069673683
-7.65232042356009
-8.76655242637811
-8.44791779678712
-9.37342437934879
-6.76752382876159
-8.41781000839663
-8.88592864821779
-8.26786605047578
-8.23327272194601
-8.17615918458274
-8.26348007391776
-9.18405786129109
-8.21690487606114
-8.55754689658071
-8.20976434430087
-8.21407911812063
-8.29262871300007
-8.68666975023090
-8.08556881816148
-8.26786605047578
-8.35671632803090
-8.21277249938109
-8.90718205241118
-8.26025316950160
-8.21691172250083
-8.21277249938109
-8.27020023987169
-8.24092257368997
-9.45232330321561
-8.30391354317213
-8.40838966639144
-8.26509202299147
-8.83519004111935
-8.22453355865598
-8.27020023987169
-8.20950069331424
-8.41090120696993
-8.59700673541384
-8.30391354317213
-8.51742598105300
-8.27020023987169
-8.32203330176238
-8.27558703528424
-8.33852859712068
-8.58658697598190
-8.42753171235557
-8.58658697598190
-8.39894798425277
-8.55343794149309
-8.21541403821731
-8.39894798425277
-8.31437072133448
-8.27020023987169
-8.51509977416491
-8.74287674468324
-8.46963105664701
-9.30482147056975
-8.55343794149309
-7.65232042356009
-8.23777124247219
-8.86001732977278
-8.21277249938109
-8.21091847439767
-8.30707491887847
-8.40838966639144
-8.50489758881978
-8.77420986342662
-8.41090120696993
-8.28728863829445
-8.27020023987169
-7.43263200785683
-8.28723678254774
-8.40838966639144
-8.81387747896179
-6.84137807000191
-8.41090120696993
-8.45072785067722
-8.45072785067722
-8.49276516371108
-8.27558703528424
-8.20950069331424
-8.60185554881769
-8.24773958523966
-9.14358546783220
-8.35019093906561
-8.22059215266117
-8.55343794149309
-6.90924192412787
-8.34740010291081
-8.22453355865598
-8.30391354317213
-8.27558703528424
-8.21407911812063
-8.29352192069874
-8.48101419518022
-8.24092257368997
-9.70442286139747
-8.51742598105300
-8.22932927989418
-8.25927669481488
-8.97097561156725
-12.5559350727807
-8.21396729964175
-8.20944511120801
-9.22891666376903
-11.9813296258267
-8.28723678254774
-7.19417567939008
-8.35671632803090
-9.40495366849155
-9.02719102707511
-8.21290702371569
-9.22698598238744
-8.21105223817892
-9.00108188419999
-8.41781000839663
-8.29262871300007
-8.50489758881978
-8.35019093906561
-9.45232330321561
-9.30482147056975
-8.81137763201516
-10.9240251845400
-11.3145304642008
-8.22272495993631
-8.30707491887847
-8.70553108638268
-8.54373356984537
-8.22059215266117
-9.22891666376903
-8.26348007391776
-9.14358546783220
-8.37354978621421
-9.14358546783220
-8.21189795220925
-8.21407911812063
-9.07305978148741
-8.27020023987169
-8.49276516371108
-8.41781000839663
-8.46963105664701
-8.30391354317213
-9.37342437934879
-8.72510475143761
-9.37342437934879
-8.34289679844537
-8.22932927989418
-8.34289679844537
-7.99702865641387
-8.28214547347174
-8.30391354317213
-8.25567510762585
-8.49760077217419
-8.94131794254352
-8.08556881816148
-8.28214547347174
-8.46963105664701
-8.31603001672056
-8.68666975023090
-8.49760077217419
-8.30013015913990
-10.5906501906869
-8.20976434430087
-8.53036580713366
-8.54373356984537
-8.30707491887847
-8.45072785067722
-11.3145304642008
-8.86001732977278
-8.88592864821779
-8.97097561156725
-9.42937379972394
-8.94131794254352
-8.74543069673683
-8.32203330176238
-8.63400605655830
-8.30707491887847
-8.20950069331424
-8.30391354317213
-8.22453355865598
-8.21857224387418
-8.66848397499424
-9.99543105637091
-8.24424483230961
-7.19417567939008
-8.23981917742848
-8.27020023987169
-9.72488484722226
-8.27243712825095
-8.74543069673683
-8.66848397499424
-8.22453355865598
-8.21037035563006
-8.58658697598190
-8.35772705751202
-8.59700673541384
-8.70553108638268
-8.76655242637811
-8.35671632803090
-8.85789084408875
-8.70553108638268
-8.23643576043956
-9.50277458786353
-8.30707491887847
-8.26348007391776
-8.32241050415651
-8.30986580699697
-9.48971006326215
-8.20929564999658
-8.24092257368997
-8.68666975023090
-8.43674490547773
-8.23777124247219
-8.57182463769437
-8.22758721786210
-8.28728863829445
-10.9240251845400
-8.28728863829445
-8.20944511120801
-10.4360240247122
-8.29352192069874
-8.24092257368997
-8.88592864821779
-8.22453355865598
-8.27020023987169
-8.23327272194601
-8.21189795220925
-8.97097561156725
-8.22238275632268
-8.81387747896179
-8.63400605655830
-9.55508737677586
-8.53367756105286
-8.60185554881769
-8.28126232387829
-8.60185554881769
-8.77420986342662
-8.78851742183950
-8.21396729964175
-8.24726999146769
-8.23981917742848
-8.30707491887847
-8.50489758881978
-10.2638593736299
-8.39894798425277
-8.58658697598190
-8.39926171467005
-8.66848397499424
-6.84137807000191
-8.30013015913990
-8.22453355865598
-8.20950069331424
-10.2638593736299
-8.20985292045524
-8.23197580898444
-8.21865325682408
-8.25567510762585
-8.85789084408875
-8.26025316950160
-8.28214547347174
-8.30391354317213
-8.72510475143761
-8.86001732977278
-8.64703419667045
-8.20950069331424
-8.48109023723391
-8.63400605655830
-8.62111950917920
-8.20976434430087
-9.30482147056975
-8.45860294010364
-8.40838966639144
-8.58658697598190
-7.65232042356009
-8.42348561661817
-8.31722956705861
-8.21290702371569
-8.24092257368997
-8.70553108638268
-9.07305978148741
-9.14358546783220
-8.24092257368997
-8.31437072133448
-8.22238275632268
-9.45232330321561
-8.26940430928364
-8.88592864821779
-8.40838966639144
-8.21865325682408
-8.24342858227863
-8.39894798425277
-8.21037035563006
-9.72488484722226
-8.65093985346807
-8.94131794254352
-8.21691172250083
-8.21396729964175
-8.23777124247219
-8.21091847439767
-8.46665786878996
-11.3119737887577
-8.24092257368997
-10.5906501906869
-8.39894798425277
-8.59700673541384
-8.25567510762585
-8.55343794149309
-8.27020023987169
-8.51742598105300
-9.00108188419999
-6.97243285541309
-8.27558703528424
-6.48467773666658
-8.35671632803090
-8.32901185246079
-8.08556881816148
-8.26348007391776
-8.41781000839663
-8.26025316950160
-8.21690487606114
-8.24092257368997
-9.27263763754038
-8.28728863829445
-8.25567510762585
-8.28126232387829
-8.54373356984537
-8.23327272194601
-10.3559530318972
-10.1625720115336
-9.37342437934879
-8.20976434430087
-8.21189795220925
-9.42937379972394
-8.39926171467005
-7.47753008812362
-8.65093985346807
-9.72488484722226
-8.33852859712068
-10.4360240247122
-6.48467773666658
-9.06911753036714
-8.86672260190840
-8.86672260190840
-7.86684149149827
-8.43756428326419
-8.27020023987169
-9.18405786129109
-6.90924192412787
-8.74543069673683
-8.21277249938109
-6.17206362434241
-8.30391354317213
-9.48971006326215
-8.28126232387829
-6.17206362434241
-8.40838966639144
-9.14358546783220
-9.00207950114927
-6.90924192412787
-8.86672260190840
-8.23327272194601
-8.23327272194601
-8.83519004111935
-8.21175698271359
-10.9240251845400
-8.27243712825095
-8.63400605655830
-8.51881761161359
-9.31401696272168
-8.48101419518022
-8.28728863829445
-6.48467773666658
-8.26940430928364
-8.21407911812063
-7.38701956380190
-9.07305978148741
-7.78101100168314
-7.56567613644377
-7.08833501123427
-10.2638593736299
-7.43263200785683
-8.26348007391776
-8.33007973800562
-9.00207950114927
-10.8909772290118
-8.26348007391776
-8.31603001672056
-6.97243285541309
-8.36551120701253
-10.5906501906869
-11.3145304642008
-8.42348561661817
-9.55508737677586
-8.32901185246079
-7.19417567939008
-9.06911753036714
-10.3559530318972
-9.27263763754038
-10.1625720115336
-8.24342858227863
-8.83519004111935
-8.25134985860725
-8.43756428326419
-8.22453355865598
-8.49276516371108
-10.9240251845400
-7.24433864711513
-12.0326306259095
-9.31401696272168
-8.22272495993631
-9.19255603245542
-8.59700673541384
-7.86684149149827
-9.22698598238744
-8.27243712825095
-8.97097561156725
-7.52184053090373
-9.72488484722226
-8.35772705751202
-8.58658697598190
-8.30013015913990
-9.27263763754038
-8.49276516371108
-8.21277249938109
-10.2638593736299
-8.27020023987169
-8.81137763201516
-8.23327272194601
-8.81137763201516
-8.28728863829445
-7.90997766765105
-8.22684882049619
-8.28126232387829
-8.33583890886268
-8.40838966639144
-8.49760077217419
-8.48109023723391
-8.22505533665813
-8.45860294010364
-8.21037035563006
-9.42937379972394
-8.41090120696993
-9.72488484722226
-6.90924192412787
-8.68421723443626
-8.24773958523966
-8.24726999146769
-8.21534386163274
-7.34054859468588
-8.32203330176238
-9.10533850788528
-8.21105223817892
-9.22891666376903
-10.5906501906869
-8.49276516371108
-8.83519004111935
-9.22891666376903
-8.44791779678712
-8.29352192069874
-8.51742598105300
-8.63400605655830
-8.25927669481488
-9.19255603245542
-8.30013015913990
-8.34289679844537
-9.45232330321561
-8.27243712825095
-8.30391354317213
-8.28723678254774
-8.25567510762585
-8.46963105664701
-8.41090120696993
-8.22039580871898
-8.39894798425277
-8.27020023987169
-8.55343794149309
-8.70553108638268
-8.57182463769437
-8.35671632803090
-8.28126232387829
-8.30013015913990
-8.55343794149309
-8.04107826687088
-8.66848397499424
-8.26940430928364
-8.53367756105286
-8.23981917742848
-8.72510475143761
-8.45072785067722
-10.5906501906869
-8.24773958523966
-8.31437072133448
-8.51509977416491
-8.39926171467005
-8.65093985346807
-8.42348561661817
-9.10233149863641
-8.21865325682408
-8.97097561156725
-8.51509977416491
-8.39894798425277
-8.57450101470043
-9.10533850788528
-8.96301948617819
-8.21534386163274
-7.19417567939008
-8.76655242637811
-8.26025316950160
-8.23197580898444
-8.24342858227863
-8.44791779678712
-8.22932927989418
-8.26348007391776
-8.32203330176238
-8.54373356984537
-8.24342858227863
-8.20931458295464
-8.61765358473826
-8.70553108638268
-8.22684882049619
-9.19255603245542
-8.21691172250083
-8.77420986342662
-8.25134985860725
-8.49760077217419
-8.21175698271359
-9.30482147056975
-8.51509977416491
-8.22932927989418
-8.35772705751202
-8.21025489328207
-8.38758666935396
-8.21541403821731
-8.25567510762585
-8.21277249938109
-8.21091847439767
-7.03189624186574
-8.26025316950160
-8.20976434430087
-6.48467773666658
-8.34740010291081
-8.26025316950160
-8.31722956705861
-8.32241050415651
-8.23777124247219
-8.25134985860725
-8.22453355865598
-9.48971006326215
-8.33583890886268
-8.40838966639144
-8.23643576043956
-8.34289679844537
-8.70525160217081
-7.19417567939008
-10.5906501906869
-8.23981917742848
-8.90718205241118
-8.43674490547773
-8.94131794254352
-8.24773958523966
-8.20950069331424
-8.26025316950160
-8.24773958523966
-8.33583890886268
-8.40838966639144
-8.62111950917920
-8.44791779678712
-8.28723678254774
-8.45072785067722
-8.34289679844537
-7.82387528138494
-8.44791779678712
-8.20929564999658
-8.22240973435416
-8.28723678254774
-8.31722956705861
-8.27719598397748
-8.57236303337574
-8.28126232387829
-8.22453355865598
-10.5906501906869
-11.9813296258267
-8.21290702371569
-8.24342858227863
-9.02719102707511
-8.57236303337574
-10.2638593736299
-8.23478941513954
-8.53367756105286
-9.30482147056975
-6.48467773666658
-8.24773958523966
-9.30482147056975
-8.34289679844537
-8.24726999146769
-8.22039580871898
-8.33583890886268
-8.63400605655830
-8.39894798425277
-10.8909772290118
-8.29352192069874
-8.33852859712068
-7.43263200785683
-8.34289679844537
-8.57182463769437
-8.57182463769437
-8.25134985860725
-8.26025316950160
-8.21865325682408
-8.35671632803090
-8.26348007391776
-8.27020023987169
-8.23197580898444
-8.23643576043956
-8.86672260190840
-8.41575144590308
-8.21091847439767
-5.88178264094230
-9.32132671959569
-8.81387747896179
-8.21865325682408
-8.45860294010364
-7.08833501123427
-8.46963105664701
-8.26025316950160
-8.25567510762585
-8.23327272194601
-8.38184955977260
-8.34289679844537
-7.86684149149827
-8.21407911812063
-12.0326306259095
-8.28214547347174
-8.21407911812063
-8.20931458295464
-8.21175698271359
-8.93243080183106
-8.20944511120801
-7.56567613644377
-8.28126232387829
-7.52184053090373
-8.24424483230961
-6.97243285541309
-8.33583890886268
-8.36551120701253
-9.48971006326215
-8.21025489328207
-8.28126232387829
-8.54373356984537
-8.36551120701253
-8.54373356984537
-8.24342858227863
-8.30391354317213
-8.17615918458274
-8.25525357678776
-7.95335102086429
-6.68575984439324
-8.37354978621421
-15.3578697837432
-8.50489758881978
-8.20950069331424
-8.33583890886268
-8.30391354317213
-8.28214547347174
-8.21277249938109
-9.00207950114927
-9.19255603245542
-15.3578697837432
-8.58658697598190
-8.29352192069874
-8.97097561156725
-11.9813296258267
-10.1194702464695
-8.29262871300007
-10.5906501906869
-8.39041768070375
-8.70553108638268
-8.76655242637811
-8.35019093906561
-8.32203330176238
-8.26786605047578
-8.24092257368997
-8.53036580713366
-8.39926171467005
-7.47753008812362
-8.28723678254774
-8.22505533665813
-8.21189795220925
-8.34289679844537
-8.45072785067722
-8.22932927989418
-8.24773958523966
-8.22059215266117
-8.57236303337574
-8.39926171467005
-8.55754689658071
-9.22891666376903
-8.86001732977278
-8.26025316950160
-9.30482147056975
-8.86672260190840
-9.18405786129109
-8.21105223817892
-10.2638593736299
-7.14228735873459
-8.21534386163274
-9.99759877702523
-6.17206362434241
-8.25140854574237
-8.57182463769437
-9.10533850788528
-8.94131794254352
-8.40838966639144
-8.20931458295464
-8.49276516371108
-8.35772705751202
-8.70553108638268
-8.35772705751202
-8.42348561661817
-6.35119704860512
-8.27020023987169
-8.78851742183950
-8.22932927989418
-9.88694191030564
-6.90924192412787
-8.29262871300007
-8.46963105664701
-8.28214547347174
-9.00108188419999
-8.28723678254774
-9.79072044384955
-9.22891666376903
-9.14882134328096
-7.43263200785683
-8.50489758881978
-9.70442286139747
-8.29262871300007
-8.72510475143761
-8.51742598105300
-8.86001732977278
-8.42753171235557
-8.40838966639144
-8.55754689658071
-8.26509202299147
-9.72488484722226
-9.14358546783220
-7.65232042356009
-9.70442286139747
-8.39041768070375
-9.03474867662708
-8.26025316950160
-8.22932927989418
-8.24092257368997
-8.94131794254352
-8.21189795220925
-8.30391354317213
-7.29305297232116
-8.70553108638268
-9.99543105637091
-8.37678183218636
-7.19417567939008
-5.88178264094230
-9.42937379972394
-8.21025489328207
-8.49276516371108
-8.41575144590308
-8.78851742183950
-8.21541403821731
-8.32241050415651
-10.1194702464695
-9.72488484722226
-8.21091847439767
-10.1194702464695
-8.86672260190840
-8.81387747896179
-8.21277249938109
-8.21691172250083
-8.21865325682408
-8.57182463769437
-8.63400605655830
-8.28214547347174
-8.20950069331424
-8.32241050415651
-8.23478941513954
-8.43674490547773
-8.22059215266117
-8.24726999146769
-8.23777124247219
-9.19255603245542
-8.40838966639144
-8.21541403821731
-8.21175698271359
-9.55508737677586
-8.46963105664701
-8.27719598397748
-8.31603001672056
-9.37342437934879
-8.76655242637811
-8.24342858227863
-7.78101100168314
-8.38184955977260
-8.22272495993631
-9.18405786129109
-8.70525160217081
-9.19255603245542
-9.22891666376903
-9.07305978148741
-10.5906501906869
-6.97243285541309
-8.32203330176238
-8.22039580871898
-8.83519004111935
-8.27243712825095
-6.48467773666658
-9.60882700222697
-8.40838966639144
-8.29262871300007
-8.22238275632268
-8.68666975023090
-8.27243712825095
-8.30986580699697
-8.40838966639144
-7.19417567939008
-8.21277249938109
-8.20976434430087
-8.70525160217081
-7.56567613644377
-8.55754689658071
-8.44791779678712
-8.21105223817892
-8.27243712825095
-9.22891666376903
-8.70553108638268
-6.90924192412787
-8.50489758881978
-9.60882700222697
-8.25927669481488
-9.22891666376903
-8.22684882049619
-8.34740010291081
-10.4360240247122
-7.60913854060948
-7.19417567939008
-8.44791779678712
-8.22453355865598
-8.24342858227863
-8.23197580898444
-8.83519004111935
-8.54373356984537
-8.42753171235557
-8.57236303337574
-8.42753171235557
-8.32241050415651
-8.49276516371108
-7.43263200785683
-8.68421723443626
-8.20931458295464
-9.10533850788528
-11.3119737887577
-9.45232330321561
-9.37342437934879
-8.40838966639144
-8.31603001672056
-7.65232042356009
-9.03474867662708
-4.43891188689291
-8.39041768070375
-9.22891666376903
-8.17615918458274
-8.21091847439767
-8.59700673541384
-11.9813296258267
-8.30013015913990
-8.44791779678712
-8.51881761161359
-12.0326306259095
-9.10533850788528
-8.34289679844537
-8.25134985860725
-8.22758721786210
-8.26348007391776
-8.61765358473826
-8.24342858227863
-10.9240251845400
-9.48971006326215
-9.18405786129109
-8.50489758881978
-8.25927669481488
-8.50489758881978
-8.20985292045524
-8.36551120701253
-8.32901185246079
-8.37678183218636
-8.25567510762585
-8.25134985860725
-8.63400605655830
-8.60185554881769
-8.21277249938109
-9.31401696272168
-8.21277249938109
-8.30391354317213
-9.03474867662708
-8.22453355865598
-9.72488484722226
-8.21534386163274
-8.57182463769437
-8.44791779678712
-8.27020023987169
-8.37354978621421
-8.74543069673683
-8.86672260190840
-8.46963105664701
-8.24342858227863
-8.26348007391776
-11.9813296258267
-8.27558703528424
-8.26348007391776
-8.94131794254352
-8.27243712825095
-8.94131794254352
-8.26786605047578
-8.20976434430087
-8.21407911812063
-9.79072044384955
-8.80363116138370
-8.22758721786210
-8.30986580699697
-8.25927669481488
-9.48971006326215
-8.68666975023090
-8.22758721786210
-9.19255603245542
-8.24092257368997
-8.30391354317213
-8.22238275632268
-8.60185554881769
-8.42753171235557
-8.70553108638268
-8.49276516371108
-8.22272495993631
-9.06911753036714
-8.27243712825095
-8.23478941513954
-8.24342858227863
-8.65093985346807
-8.30986580699697
-8.28126232387829
-8.20944511120801
-9.99543105637091
-8.30986580699697
-8.57182463769437
-8.38184955977260
-8.32241050415651
-8.27243712825095
-8.21396729964175
-8.29816913301277
-8.23981917742848
-8.31603001672056
-8.94131794254352
-9.48971006326215
-8.60185554881769
-8.55754689658071
-8.29352192069874
-8.81137763201516
-7.29305297232116
-10.6483660300620
-8.25525357678776
-8.46665786878996
-8.21037035563006
-8.57182463769437
-8.55343794149309
-8.41781000839663
-8.40838966639144
-8.49276516371108
-8.28126232387829
-8.83519004111935
-8.20976434430087
-6.48467773666658
-8.62111950917920
-8.22059215266117
-11.9813296258267
-8.55754689658071
-8.21396729964175
-8.40838966639144
-9.48971006326215
-8.42753171235557
-8.35772705751202
-6.68575984439324
-8.25134985860725
-6.90924192412787
-8.28214547347174
-8.24092257368997
-8.44791779678712
-9.00108188419999
-9.00108188419999
-8.24342858227863
-8.29352192069874
-8.42348561661817
-9.18405786129109
-7.24433864711513
-8.26509202299147
-8.55754689658071
-8.43756428326419
-8.57236303337574
-8.29262871300007
-8.70553108638268
-8.29352192069874
-9.88694191030564
-8.33852859712068
-8.39041768070375
-8.22505533665813
-8.54373356984537
-8.46963105664701
-8.30391354317213
-8.39041768070375
-8.34289679844537
-8.20929564999658
-8.57450101470043
-8.21396729964175
-8.28728863829445
-8.21189795220925
-8.48101419518022
-8.39041768070375
-8.39894798425277
-8.34289679844537
-9.60882700222697
-8.49276516371108
-8.27020023987169
-8.68666975023090
-8.28126232387829
-8.36551120701253
-7.19417567939008
-8.21037035563006
-8.67498407862048
-8.22932927989418
-8.35671632803090
-7.65232042356009
-8.32901185246079
-8.39894798425277
-8.77420986342662
-8.29352192069874
-8.24092257368997
-8.66848397499424
-8.20950069331424
-8.24092257368997
-8.73818316004227
-7.19417567939008
-8.22932927989418
-8.34740010291081
-8.78851742183950
-8.20929564999658
-8.22932927989418
-8.59700673541384
-8.28728863829445
-8.28214547347174
-8.21277249938109
-8.33852859712068
-8.23327272194601
-8.22059215266117
-7.78101100168314
-8.35772705751202
-8.24726999146769
-8.30391354317213
-8.32241050415651
-8.28126232387829
-8.33852859712068
-8.25525357678776
-8.21407911812063
-6.48467773666658
-8.42753171235557
-8.55343794149309
-8.97097561156725
-8.57236303337574
-10.3559530318972
-8.40838966639144
-8.32241050415651
-8.39041768070375
-8.28214547347174
-8.21534386163274
-8.26786605047578
-8.31603001672056
-8.24726999146769
-10.5906501906869
-8.21865325682408
-8.62111950917920
-8.67498407862048
-8.24092257368997
-8.31603001672056
-6.68575984439324
-8.36551120701253
-8.48101419518022
-8.23777124247219
-8.24092257368997
-8.20976434430087
-8.49760077217419
-8.49276516371108
-8.22039580871898
-8.26348007391776
-8.25525357678776
-8.45072785067722
-8.30391354317213
-8.28214547347174
-9.62631718553437
-9.19255603245542
-9.45232330321561
-8.22272495993631
-8.44791779678712
-8.40838966639144
-8.27243712825095
-8.27243712825095
-8.28214547347174
-8.26025316950160
-8.24773958523966
-8.20929564999658
-8.35772705751202
-8.22059215266117
-8.48101419518022
-8.97097561156725
-8.35671632803090
-8.34740010291081
-8.45860294010364
-8.21691172250083
-8.64703419667045
-8.65093985346807
-8.21691172250083
-8.25134985860725
-9.00108188419999
-9.45232330321561
-8.39041768070375
-8.57450101470043
-8.63400605655830
-8.34289679844537
-8.20944511120801
-8.39041768070375
-8.22932927989418
-8.26348007391776
-8.20944511120801
-8.32203330176238
-8.37354978621421
-9.72488484722226
-8.28214547347174
-8.43674490547773
-8.37354978621421
-9.66517925069352
-7.86684149149827
-9.02719102707511
-9.19255603245542
-8.49760077217419
-8.34289679844537
-6.48467773666658
-8.25567510762585
-8.27020023987169
-8.21534386163274
-8.22059215266117
-8.22272495993631
-8.25525357678776
-8.72510475143761
-8.21534386163274
-8.48101419518022
-8.43756428326419
-9.42937379972394
-8.34289679844537
-8.20929564999658
-8.20931458295464
-8.34289679844537
-8.24726999146769
-8.31722956705861
-9.10233149863641
-8.42753171235557
-8.21407911812063
-8.96301948617819
-15.3578697837432
-8.37354978621421
-9.62631718553437
-8.23981917742848
-7.19417567939008
-8.21534386163274
-10.4360240247122
-8.21691172250083
-8.25567510762585
-8.22238275632268
-8.23327272194601
-8.35019093906561
-8.58658697598190
-8.64703419667045
-8.22240973435416
-8.28126232387829
-8.37354978621421
-8.35019093906561
-8.60185554881769
-8.22932927989418
-8.38184955977260
-8.97097561156725
-8.23327272194601
-8.25140854574237
-8.23478941513954
-8.38758666935396
-8.29352192069874
-8.26509202299147
-8.81137763201516
-7.03189624186574
-8.21091847439767
-10.9240251845400
-8.36551120701253
-8.57182463769437
-8.30707491887847
-8.39041768070375
-8.90718205241118
-8.23981917742848
-8.28214547347174
-8.37354978621421
-8.81387747896179
-8.35019093906561
-8.45072785067722
-8.23981917742848
-8.27020023987169
-8.21534386163274
-8.21691172250083
-8.57182463769437
-8.40838966639144
-8.28126232387829
-8.37354978621421
-8.26509202299147
-8.39041768070375
-9.02719102707511
-8.22758721786210
-8.21534386163274
-9.02719102707511
-8.30391354317213
-8.42753171235557
-8.32901185246079
-8.26025316950160
-8.36650141509584
-8.21189795220925
-8.22453355865598
-8.26025316950160
-8.22453355865598
-8.41781000839663
-8.20950069331424
-8.37678183218636
-8.42753171235557
-8.72510475143761
-8.27020023987169
-8.28214547347174
-8.30013015913990
-8.34289679844537
-8.41781000839663
-8.45860294010364
-8.29352192069874
-8.49276516371108
-8.53036580713366
-7.14228735873459
-8.42753171235557
-8.37678183218636
-8.73818316004227
-8.26025316950160
-8.25525357678776
-8.38184955977260
-8.27020023987169
-8.25140854574237
-8.30707491887847
-8.70525160217081
-9.42937379972394
-8.24342858227863
-6.90924192412787
-8.67498407862048
-8.24773958523966
-7.24433864711513
-8.57182463769437
-8.37354978621421
-8.57236303337574
-8.23478941513954
-8.32901185246079
-8.76655242637811
-8.55754689658071
-8.46963105664701
-9.72488484722226
-8.26025316950160
-9.31401696272168
-8.38184955977260
-9.42937379972394
-8.62744130404045
-9.72488484722226
-8.55754689658071
-8.28214547347174
-7.65232042356009
-8.45860294010364
-8.25927669481488
-8.46665786878996
-7.86684149149827
-8.44791779678712
-7.86684149149827
-11.9813296258267
-8.50489758881978
-9.62631718553437
-8.27558703528424
-8.50489758881978
-9.27263763754038
-9.85335141791745
-15.3578697837432
-8.30986580699697
-6.17206362434241
-8.49276516371108
-8.88592864821779
-8.35772705751202
-8.22272495993631
-7.78101100168314
-8.21189795220925
-7.56567613644377
-8.20985292045524
-9.62631718553437
-9.22891666376903
-7.19417567939008
-8.39041768070375
-8.51742598105300
-10.6483660300620
-8.25567510762585
-8.28214547347174
-8.74287674468324
-8.21290702371569
-8.27243712825095
-8.27243712825095
-8.48101419518022
-8.93243080183106
-7.24433864711513
-7.19417567939008
-8.31722956705861
-8.22272495993631
-8.68666975023090
-8.76655242637811
-7.34054859468588
-8.22240973435416
-8.44791779678712
-8.60185554881769
-8.26940430928364
-7.19417567939008
-9.48971006326215
-8.44791779678712
-8.25567510762585
-8.48101419518022
-8.20976434430087
-9.40495366849155
-8.39041768070375
-8.80363116138370
-8.42753171235557
-8.57236303337574
-9.14358546783220
-8.24773958523966
-8.42753171235557
-9.14358546783220
-10.5906501906869
-9.06911753036714
-8.21857224387418
-7.65232042356009
-8.91300052526055
-8.83519004111935
-6.90924192412787
-8.63400605655830
-8.25567510762585
-9.10533850788528
-8.37678183218636
-8.35772705751202
-8.57182463769437
-8.53036580713366
-8.57236303337574
-8.28728863829445
-8.24092257368997
-6.48467773666658
-9.72488484722226
-8.35019093906561
-8.39041768070375
-8.08556881816148
-9.37342437934879
-8.51742598105300
-6.76752382876159
-8.08556881816148
-8.23981917742848
-7.65232042356009
-8.39041768070375
-8.44791779678712
-11.3145304642008
-9.00207950114927
-7.43263200785683
-7.65232042356009
-8.34289679844537
-8.27243712825095
-8.42753171235557
-8.22932927989418
-7.69530730483268
-8.49276516371108
-8.23643576043956
-8.68666975023090
-8.44791779678712
-8.24773958523966
-8.54373356984537
-8.68666975023090
-8.86672260190840
-8.24424483230961
-8.55754689658071
-8.20985292045524
-7.56567613644377
-8.63400605655830
-8.97097561156725
-8.22039580871898
-9.18405786129109
-8.41781000839663
-8.51742598105300
-8.81137763201516
-8.39926171467005
-8.28126232387829
-8.51742598105300
-7.60913854060948
-8.21290702371569
-9.03474867662708
-5.88178264094230
-8.28126232387829
-9.50277458786353
-8.44791779678712
-8.72510475143761
-8.94131794254352
-8.74543069673683
-6.76752382876159
-8.27243712825095
-7.86684149149827
-8.74287674468324
-8.51742598105300
-8.88592864821779
-8.27020023987169
-8.63400605655830
-9.99543105637091
-8.57182463769437
-8.60185554881769
-8.46963105664701
-8.45860294010364
-8.83519004111935
-8.21037035563006
-7.38701956380190
-9.88694191030564
-8.21290702371569
-6.68575984439324
-8.35019093906561
-8.30986580699697
-8.21396729964175
-8.20944511120801
-6.90924192412787
-8.35772705751202
-8.30391354317213
-8.45860294010364
-9.48971006326215
-9.60882700222697
-8.30391354317213
-7.86684149149827
-9.72488484722226
-8.74543069673683
-10.4360240247122
-8.49276516371108
-8.24424483230961
-8.30707491887847
-10.5906501906869
-7.03189624186574
-8.57182463769437
-8.30986580699697
-8.39041768070375
-11.9813296258267
-7.82387528138494
-8.21857224387418
-9.55508737677586
-8.31603001672056
-8.43756428326419
-10.2638593736299
-8.17615918458274
-8.23327272194601
-8.86672260190840
-8.22932927989418
-8.21189795220925
-6.59312449583694
-8.21691172250083
-8.32241050415651
-8.21175698271359
-8.20944511120801
-8.51509977416491
-9.99759877702523
-8.35772705751202
-9.10533850788528
-9.48971006326215
-8.68666975023090
-9.10533850788528
-8.30391354317213
-11.3119737887577
-8.28214547347174
-9.10533850788528
-8.30986580699697
-8.21691172250083
-7.60913854060948
-8.39041768070375
-8.38758666935396
-8.25140854574237
-10.2638593736299
-8.34289679844537
-8.25140854574237
-8.26348007391776
-8.22932927989418
-10.2638593736299
-7.29305297232116
-7.14228735873459
-8.97097561156725
-8.74543069673683
-8.54373356984537
-8.32901185246079
-8.68666975023090
-7.19417567939008
-8.39041768070375
-8.20976434430087
-10.8909772290118
-8.21541403821731
-9.31401696272168
-8.41575144590308
-7.73817902671286
-8.78851742183950
-8.42753171235557
-8.21037035563006
-8.22684882049619
-9.48971006326215
-8.93243080183106
-9.79072044384955
-9.14358546783220
-8.72510475143761
-8.23478941513954
-9.79072044384955
-8.30013015913990
-7.34054859468588
-8.27719598397748
-8.28126232387829
-8.24424483230961
-9.32132671959569
-8.55343794149309
-10.6483660300620
-9.27263763754038
-9.50277458786353
-7.99702865641387
-8.41781000839663
-10.3559530318972
-8.78851742183950
-8.78851742183950
-9.00207950114927
-8.83519004111935
-9.48971006326215
-8.74543069673683
-8.33583890886268
-5.88178264094230
-9.37342437934879
-8.80363116138370
-8.26786605047578
-9.00207950114927
-8.22272495993631
-8.46963105664701
-9.99543105637091
-8.54373356984537
-8.37678183218636
-7.19417567939008
-8.53036580713366
-8.08556881816148
-8.21407911812063
-7.03189624186574
-8.97097561156725
-7.47753008812362
-8.68666975023090
-8.21189795220925
-8.66848397499424
-8.31722956705861
-9.37342437934879
-8.44791779678712
-8.20976434430087
-8.68666975023090
-9.14358546783220
-8.22238275632268
-7.90997766765105
-8.61765358473826
-8.91300052526055
-8.28728863829445
-8.63400605655830
-8.76655242637811
-8.21865325682408
-11.9813296258267
-6.68575984439324
-8.70553108638268
-8.21025489328207
-8.22039580871898
-10.9240251845400
-10.6483660300620
-8.21857224387418
-8.22039580871898
-10.1194702464695
-10.8909772290118
-9.22891666376903
-8.35019093906561
-6.48467773666658
-8.35772705751202
-8.66848397499424
-8.86001732977278
-8.21290702371569
-9.32132671959569
-8.23478941513954
-8.35772705751202
-8.27243712825095
-8.21857224387418
-7.78101100168314
-7.60913854060948
-9.00207950114927
-8.21025489328207
-8.53036580713366
-9.72488484722226
-8.24424483230961
-10.4360240247122
-8.78851742183950
-10.9240251845400
-9.50277458786353
-8.41781000839663
-8.65093985346807
-7.19417567939008
-8.58658697598190
-8.34289679844537
-9.55508737677586
-8.21396729964175
-8.50489758881978
-7.99702865641387
-8.24773958523966
-8.58658697598190
-8.29262871300007
-9.07305978148741
-8.94131794254352
-8.38184955977260
-8.23032483249321
-8.21534386163274
-8.24342858227863
-8.32203330176238
-8.58658697598190
-9.79072044384955
-9.22698598238744
-8.29262871300007
-7.34054859468588
-8.90718205241118
-8.40838966639144
-8.74287674468324
-9.19255603245542
-9.32132671959569
-8.61765358473826
-8.20944511120801
-8.42753171235557
-8.26025316950160
-8.21037035563006
-8.80363116138370
-8.38758666935396
-8.46548911893507
-8.34289679844537
-8.21534386163274
-10.1625720115336
-8.63400605655830
-8.37354978621421
-7.95335102086429
-8.20985292045524
-8.23981917742848
-8.22758721786210
-9.14882134328096
-8.46963105664701
-8.34289679844537
-8.36551120701253
-8.29816913301277
-8.57236303337574
-8.49276516371108
-9.50277458786353
-8.20976434430087
-8.34289679844537
-8.21865325682408
-7.38701956380190
-8.24342858227863
-8.33852859712068
-8.74287674468324
-9.45232330321561
-10.2638593736299
-9.10533850788528
-8.37354978621421
-8.93243080183106
-9.02719102707511
-8.39926171467005
-8.35671632803090
-10.1194702464695
-8.20929564999658
-8.88592864821779
-8.29262871300007
-10.8909772290118
-8.23981917742848
-7.43263200785683
-9.10233149863641
-9.19255603245542
-12.0326306259095
-8.35019093906561
-8.21865325682408
-8.53367756105286
-9.19255603245542
-9.32132671959569
-8.22272495993631
-8.23327272194601
-8.51742598105300
-8.57182463769437
-8.35772705751202
-8.24092257368997
-8.23327272194601
-8.41781000839663
-8.22039580871898
-8.66848397499424
-8.29352192069874
-8.21407911812063
-7.43263200785683
-7.95335102086429
-8.28214547347174
-8.23032483249321
-8.27243712825095
-8.25134985860725
-8.20950069331424
-8.26025316950160
-8.33007973800562
-8.26025316950160
-8.23777124247219
-8.27020023987169
-8.27243712825095
-8.33852859712068
-8.21407911812063
-11.3119737887577
-8.22039580871898
-9.10533850788528
-8.25134985860725
-8.32203330176238
-9.22891666376903
-8.28126232387829
-8.37678183218636
-8.21407911812063
-8.30707491887847
-8.21105223817892
-8.60185554881769
-8.21091847439767
-9.18405786129109
-8.37678183218636
-8.49276516371108
-8.77420986342662
-9.03474867662708
-8.20931458295464
-8.27020023987169
-8.25567510762585
-8.86672260190840
-10.9240251845400
-8.26025316950160
-8.49276516371108
-8.93243080183106
-8.73818316004227
-8.45860294010364
-8.24342858227863
-8.30986580699697
-8.22932927989418
-8.30707491887847
-8.26025316950160
-8.21025489328207
-8.78851742183950
-8.58658697598190
-8.23643576043956
-8.21277249938109
-8.26509202299147
-8.22272495993631
-9.30482147056975
-7.08833501123427
-8.81387747896179
-8.23643576043956
-8.26025316950160
-8.40838966639144
-8.35671632803090
-8.21407911812063
-8.72510475143761
-8.35019093906561
-8.21396729964175
-8.21534386163274
-8.32203330176238
-8.86672260190840
-8.38758666935396
-8.31437072133448
-8.30986580699697
-8.23478941513954
-8.21105223817892
-8.54373356984537
-8.91300052526055
-9.02719102707511
-9.14358546783220
-9.02719102707511
-8.74543069673683
-8.97097561156725
-8.21290702371569
-8.37678183218636
-8.21189795220925
-9.70442286139747
-8.41575144590308
-8.46548911893507
-8.60185554881769
-8.78851742183950
-8.43756428326419
-8.30986580699697
-8.24092257368997
-8.21025489328207
-8.33852859712068
-8.81137763201516
-8.39894798425277
-8.35019093906561
-8.22272495993631
-8.22453355865598
-8.23327272194601
-8.55343794149309
-8.26025316950160
-9.45232330321561
-7.24433864711513
-8.30707491887847
-8.46548911893507
-8.28126232387829
-8.21541403821731
-9.10233149863641
-8.20950069331424
-6.90924192412787
-8.32901185246079
-10.9240251845400
-8.21396729964175
-8.28126232387829
-9.14358546783220
-8.77420986342662
-8.20931458295464
-8.21691172250083
-8.51509977416491
-8.37678183218636
-8.31603001672056
-8.81137763201516
-8.20950069331424
-8.96301948617819
-8.21857224387418
-8.85789084408875
-8.78851742183950
-9.32132671959569
-8.28126232387829
-8.37678183218636
-8.27020023987169
-8.57182463769437
-8.35772705751202
-8.20976434430087
-8.41090120696993
-8.49276516371108
-7.47753008812362
-8.48109023723391
-8.22453355865598
-8.24726999146769
-8.24092257368997
-8.26509202299147
-8.28723678254774
-8.51881761161359
-8.57182463769437
-6.97243285541309
-8.45860294010364
-8.48101419518022
-8.43674490547773
-8.25140854574237
-8.20944511120801
-11.9813296258267
-9.79072044384955
-8.78851742183950
-9.27263763754038
-6.97243285541309
-10.1625720115336
-12.0326306259095
-8.48101419518022
-8.21541403821731
-9.14358546783220
-8.22505533665813
-8.26348007391776
-8.86672260190840
-11.9813296258267
-8.81137763201516
-8.97097561156725
-8.86672260190840
-8.44791779678712
-8.86672260190840
-7.43263200785683
-8.61765358473826
-10.9240251845400
-9.10533850788528
-8.21277249938109
-8.23643576043956
-10.4360240247122
-9.79072044384955
-8.57236303337574
-8.83519004111935
-10.9240251845400
-8.42753171235557
-9.18405786129109
-7.19417567939008
-8.40838966639144
-7.90997766765105
-9.70442286139747
-9.10233149863641
-8.86001732977278
-8.20950069331424
-8.80363116138370
-7.86684149149827
-8.58658697598190
-9.10533850788528
-8.27719598397748
-7.56567613644377
-9.27263763754038
-8.28126232387829
-8.55754689658071
-15.3578697837432
-8.32241050415651
-8.41575144590308
-8.53036580713366
-8.42753171235557
-8.26025316950160
-8.20929564999658
-8.26025316950160
-8.22932927989418
-8.29352192069874
-8.21534386163274
-8.21037035563006
-8.48109023723391
-8.13057124656893
-11.3145304642008
-10.5906501906869
-8.30013015913990
-8.33583890886268
-8.48101419518022
-8.27020023987169
-9.10533850788528
-8.24773958523966
-8.33007973800562
-8.34740010291081
-8.37354978621421
-8.85789084408875
-8.30391354317213
-8.21857224387418
-15.3578697837432
-8.21175698271359
-9.18405786129109
-8.26348007391776
-8.49276516371108
-6.90924192412787
-8.43674490547773
-8.34289679844537
-8.62111950917920
-8.26025316950160
-8.25567510762585
-8.57236303337574
-8.27020023987169
-8.57450101470043
-8.63400605655830
-8.68666975023090
-8.55343794149309
-8.29262871300007
-5.88178264094230
-8.21189795220925
-8.21277249938109
-10.1625720115336
-11.9813296258267
-8.41090120696993
-8.49760077217419
-8.72510475143761
-8.28126232387829
-10.5906501906869
-8.26348007391776
-8.23327272194601
-8.25134985860725
-8.61765358473826
-8.22238275632268
-8.22932927989418
-8.24773958523966
-8.30391354317213
-8.76655242637811
-9.14358546783220
-8.50489758881978
-8.28723678254774
-8.25140854574237
-9.27263763754038
-10.5906501906869
-9.19255603245542
-9.27263763754038
-8.33583890886268
-8.21175698271359
-8.22758721786210
-8.45860294010364
-8.29262871300007
-9.30482147056975
-8.25134985860725
-8.21534386163274
-8.32241050415651
-8.24726999146769
-8.21396729964175
-8.35772705751202
-8.72510475143761
-8.39041768070375
-8.34289679844537
-8.30707491887847
-8.41781000839663
-8.49276516371108
-8.27020023987169
-8.35671632803090
-8.24092257368997
-8.24092257368997
-9.55508737677586
-8.66848397499424
-8.25525357678776
-8.33852859712068
-8.28728863829445
-8.35671632803090
-8.27020023987169
-8.23478941513954
-7.08833501123427
-8.23777124247219
-8.57236303337574
-8.74543069673683
-8.55343794149309
-11.9813296258267
-8.57450101470043
-8.60185554881769
-8.49276516371108
-10.3559530318972
-8.55754689658071
-8.25567510762585
-8.49760077217419
-8.23643576043956
-8.28126232387829
-8.41781000839663
-8.73818316004227
-8.51509977416491
-8.23197580898444
-8.42348561661817
-8.41090120696993
-6.17206362434241
-8.25525357678776
-9.72488484722226
-8.32203330176238
-8.24424483230961
-8.22758721786210
-8.85789084408875
-8.48109023723391
-6.84137807000191
-8.23643576043956
-8.24342858227863
-8.21396729964175
-9.70442286139747
-8.86001732977278
-8.21290702371569
-6.84137807000191
-8.24342858227863
-8.38184955977260
-7.38701956380190
-8.37354978621421
-8.85789084408875
-8.26786605047578
-8.34740010291081
-8.08556881816148
-8.42348561661817
-10.2638593736299
-8.86672260190840
-10.9240251845400
-8.33583890886268
-8.35019093906561
-8.23478941513954
-8.23981917742848
-8.67498407862048
-8.42348561661817
-7.65232042356009
-8.35671632803090
-10.5906501906869
-8.76655242637811
-8.20976434430087
-8.65093985346807
-9.70442286139747
-8.25927669481488
-8.49276516371108
-8.28214547347174
-8.23032483249321
-8.55754689658071
-9.37342437934879
-8.27020023987169
-8.77420986342662
-8.23327272194601
-9.18405786129109
-8.21189795220925
-8.24726999146769
-8.35019093906561
-10.5906501906869
-7.99702865641387
-8.24342858227863
-6.90924192412787
-8.57182463769437
-8.23643576043956
-8.21290702371569
-7.34054859468588
-8.42753171235557
-9.19255603245542
-8.33007973800562
-6.90924192412787
-8.91300052526055
-8.21865325682408
-8.32203330176238
-8.45860294010364
-8.85789084408875
-8.40838966639144
-8.63400605655830
-8.42753171235557
-8.81387747896179
-8.40838966639144
-8.57182463769437
-8.29352192069874
-8.90718205241118
-8.21534386163274
-8.22684882049619
-8.29816913301277
-15.3578697837432
-8.30707491887847
-8.24092257368997
-8.22758721786210
-8.23032483249321
-10.2638593736299
-7.43263200785683
-8.78851742183950
-8.27020023987169
-10.2638593736299
-9.99543105637091
-8.22505533665813
-8.20931458295464
-8.21691172250083
-8.21091847439767
-8.32901185246079
-8.32203330176238
-8.65093985346807
-8.60185554881769
-6.59312449583694
-8.32901185246079
-10.2638593736299
-8.29352192069874
-8.26786605047578
-8.62111950917920
-8.27020023987169
-8.29352192069874
-8.62744130404045
-8.57450101470043
-8.25567510762585
-8.37678183218636
-9.22891666376903
-8.20929564999658
-7.29305297232116
-8.21534386163274
-8.45072785067722
-8.33583890886268
-10.5906501906869
-8.46963105664701
-8.25525357678776
-8.53367756105286
-8.94131794254352
-8.25134985860725
-8.21189795220925
-8.37354978621421
-8.45860294010364
-8.37354978621421
-8.27243712825095
-10.2638593736299
-7.65232042356009
-8.34289679844537
-8.23032483249321
-8.55754689658071
-8.23032483249321
-8.23478941513954
-10.5906501906869
-8.22932927989418
-8.54373356984537
-8.60185554881769
-8.21690487606114
-8.27020023987169
-8.21189795220925
-8.31437072133448
-7.24433864711513
-8.20929564999658
-15.3578697837432
-8.88592864821779
-8.61765358473826
-8.29816913301277
-8.22039580871898
-8.72510475143761
-8.21865325682408
-8.66848397499424
-8.46665786878996
-6.84137807000191
-8.34740010291081
-9.14882134328096
-8.25525357678776
-8.31603001672056
-8.74543069673683
-8.23197580898444
-8.21025489328207
-9.60882700222697
-8.24773958523966
-8.37354978621421
-9.07305978148741
-11.9813296258267
-8.21189795220925
-12.0326306259095
-8.38758666935396
-7.43263200785683
-8.26348007391776
-8.46665786878996
-7.90997766765105
-8.46963105664701
-8.35772705751202
-8.25134985860725
-8.34289679844537
-8.51742598105300
-8.28214547347174
-6.59312449583694
-8.22272495993631
-8.42348561661817
-8.22039580871898
-8.24342858227863
-7.19417567939008
-8.23197580898444
-8.24424483230961
-7.19417567939008
-8.31603001672056
-6.48467773666658
-8.31722956705861
-7.19417567939008
-8.49276516371108
-8.63400605655830
-8.39894798425277
-8.21105223817892
-8.23981917742848
-8.81137763201516
-9.00108188419999
-8.44791779678712
-8.44791779678712
-8.37354978621421
-8.26786605047578
-8.72510475143761
-10.5906501906869
-8.23981917742848
-8.29262871300007
-8.38184955977260
-8.30707491887847
-8.21175698271359
-8.46963105664701
-8.25525357678776
-8.28214547347174
-8.22272495993631
-8.42753171235557
-8.63400605655830
-8.68666975023090
-8.57182463769437
-9.03474867662708
-6.48467773666658
-6.48467773666658
-8.83519004111935
-8.22039580871898
-8.91300052526055
-8.45072785067722
-8.23981917742848
-8.21277249938109
-8.61765358473826
-8.22059215266117
-9.32132671959569
-8.40838966639144
-8.39041768070375
-8.86001732977278
-8.59700673541384
-8.26025316950160
-8.78851742183950
-8.39041768070375
-8.65093985346807
-8.42753171235557
-8.22453355865598
-8.25567510762585
-8.31603001672056
-8.22059215266117
-8.26348007391776
-8.93243080183106
-8.13057124656893
-9.03474867662708
-8.70553108638268
-8.70553108638268
-8.21290702371569
-8.81387747896179
-8.74287674468324
-8.37678183218636
-8.35671632803090
-8.20931458295464
-8.86001732977278
-8.51742598105300
-8.32901185246079
-8.86672260190840
-6.90924192412787
-7.03189624186574
-8.44791779678712
-7.99702865641387
-10.4360240247122
-8.81137763201516
-8.57450101470043
-8.43674490547773
-7.14228735873459
-10.6483660300620
-8.25567510762585
-8.81137763201516
-8.42753171235557
-10.2638593736299
-8.48109023723391
-8.20931458295464
-9.99543105637091
-8.22932927989418
-8.51742598105300
-10.1194702464695
-8.28126232387829
-8.25134985860725
-8.60185554881769
-8.25134985860725
-8.33852859712068
-8.24726999146769
-10.6483660300620
-8.66848397499424
-9.99759877702523
-8.35019093906561
-9.19255603245542
-8.86672260190840
-8.23478941513954
-8.39041768070375
-8.22240973435416
-8.22932927989418
-6.35119704860512
-8.28723678254774
-8.24092257368997
-8.25134985860725
-8.28214547347174
-9.50277458786353
-8.26348007391776
-9.19255603245542
-8.20976434430087
-8.94131794254352
-8.41090120696993
-8.21025489328207
-8.20931458295464
-8.23032483249321
-9.55508737677586
-8.23777124247219
-8.74543069673683
-8.45072785067722
-8.49276516371108
-8.65093985346807
-8.33852859712068
-8.23032483249321
-8.20931458295464
-8.49276516371108
-8.22059215266117
-8.25927669481488
-8.24726999146769
-8.72510475143761
-8.39926171467005
-8.34289679844537
-8.36650141509584
-8.23327272194601
-8.53367756105286
-8.40838966639144
-8.57182463769437
-8.39041768070375
-8.39926171467005
-9.66517925069352
-8.66848397499424
-8.25525357678776
-8.49276516371108
-8.23197580898444
-8.74287674468324
-8.31603001672056
-8.30707491887847
-8.26348007391776
-8.97097561156725
-8.48101419518022
-8.24342858227863
-8.22238275632268
-7.82387528138494
-8.83519004111935
-8.78851742183950
-8.51509977416491
-8.21691172250083
-8.23327272194601
-9.45232330321561
-8.29352192069874
-10.5906501906869
-8.78851742183950
-8.32241050415651
-8.80363116138370
-8.23327272194601
-9.70442286139747
-8.25134985860725
-8.22039580871898
-8.26025316950160
-8.32241050415651
-8.26348007391776
-8.59700673541384
-9.10533850788528
-8.22272495993631
-8.80363116138370
-9.19255603245542
-8.49276516371108
-8.25140854574237
-8.37354978621421
-7.56567613644377
-8.51742598105300
-9.40495366849155
-8.25525357678776
-8.28214547347174
-8.44791779678712
-8.24773958523966
-9.14882134328096
-8.24424483230961
-8.46963105664701
-8.41575144590308
-8.24773958523966
-9.00207950114927
-8.66848397499424
-8.24092257368997
-8.21175698271359
-8.59700673541384
-8.39041768070375
-8.81137763201516
-8.30013015913990
-8.44791779678712
-8.63400605655830
-8.49276516371108
-8.77420986342662
-8.48101419518022
-8.49276516371108
-8.74287674468324
-9.99759877702523
-8.64703419667045
-8.24726999146769
-8.81387747896179
-9.22698598238744
-9.10533850788528
-8.65093985346807
-8.46963105664701
-8.23643576043956
-8.64703419667045
-8.68421723443626
-8.50489758881978
-8.25567510762585
-9.42937379972394
-8.20985292045524
-8.28728863829445
-8.26786605047578
-8.29352192069874
-8.26509202299147
-9.99759877702523
-8.61765358473826
-8.35019093906561
-8.39926171467005
-9.79072044384955
-8.21691172250083
-8.24342858227863
-8.26786605047578
-8.21037035563006
-8.21189795220925
-8.81387747896179
-8.37678183218636
-8.57182463769437
-8.63400605655830
-8.35019093906561
-8.22240973435416
-11.3119737887577
-8.53367756105286
-8.62111950917920
-8.26348007391776
-8.72510475143761
-8.26348007391776
-8.24342858227863
-8.44791779678712
-8.57450101470043
-8.24726999146769
-12.0326306259095
-8.30013015913990
-8.22453355865598
-8.49276516371108
-8.23643576043956
-8.25134985860725
-8.78851742183950
-9.60882700222697
-7.19417567939008
-8.34289679844537
-8.72510475143761
-9.48971006326215
-8.23643576043956
-8.29352192069874
-8.24342858227863
-8.68666975023090
-8.22240973435416
-12.0326306259095
-8.21541403821731
-8.35772705751202
-8.55754689658071
-8.21277249938109
-8.39926171467005
-9.99759877702523
-8.94131794254352
-8.29816913301277
-8.77420986342662
-8.29816913301277
-8.23327272194601
-8.53367756105286
-8.31437072133448
-8.34740010291081
-8.63400605655830
-10.9240251845400
-8.63400605655830
-8.83519004111935
-9.70442286139747
-8.35671632803090
-8.30391354317213
-8.44791779678712
-9.60882700222697
-8.29352192069874
-8.46548911893507
-8.34740010291081
-8.96301948617819
-8.74287674468324
-8.24726999146769
-8.44791779678712
-8.51881761161359
-8.22238275632268
-8.22453355865598
-8.85789084408875
-8.24773958523966
-8.78851742183950
-11.9813296258267
-8.51742598105300
-8.32901185246079
-8.24726999146769
-8.25140854574237
-6.35119704860512
-6.35119704860512
-8.55754689658071
-8.78851742183950
-8.28214547347174
-7.82387528138494
-8.53367756105286
-8.34289679844537
-8.31603001672056
-8.29352192069874
-9.99543105637091
-8.33007973800562
-8.26025316950160
-8.23981917742848
-8.26025316950160
-8.35019093906561
-8.59700673541384
-8.64703419667045
-8.54373356984537
-8.21025489328207
-8.21691172250083
-8.21690487606114
-8.21691172250083
-8.30013015913990
-8.26509202299147
-8.48109023723391
-9.19255603245542
-11.3145304642008
-8.50489758881978
-8.21865325682408
-9.70442286139747
-8.21189795220925
-8.24092257368997
-8.29352192069874
-8.97097561156725
-10.2638593736299
-8.51742598105300
-7.95335102086429
-9.37342437934879
-8.25567510762585
-8.23478941513954
-9.00108188419999
-6.48467773666658
-8.22039580871898
-8.43756428326419
-8.39894798425277
-8.20929564999658
-9.60882700222697
-8.33007973800562
-9.22891666376903
-8.63400605655830
-8.81137763201516
-8.31603001672056
-8.72510475143761
-8.26025316950160
-8.21025489328207
-8.24342858227863
-8.37678183218636
-9.22891666376903
-8.46963105664701
-8.38758666935396
-8.42753171235557
-8.17615918458274
-8.46963105664701
-8.20929564999658
-8.61765358473826
-8.20929564999658
-8.29352192069874
-8.37354978621421
-8.65093985346807
-8.24773958523966
-8.97097561156725
-8.08556881816148
-7.03189624186574
-8.50489758881978
-9.10533850788528
-8.86001732977278
-8.26025316950160
-8.29816913301277
-8.25567510762585
-8.64703419667045
-8.49276516371108
-8.28126232387829
-8.37354978621421
-8.30391354317213
-8.23981917742848
-8.70553108638268
-8.35772705751202
-8.30391354317213
-8.66848397499424
-8.21189795220925
-10.1194702464695
-8.51742598105300
-8.34289679844537
-8.40838966639144
-8.21025489328207
-8.36650141509584
-9.10533850788528
-8.30707491887847
-10.5906501906869
-10.3559530318972
-8.55343794149309
-8.22505533665813
-8.21541403821731
-8.27719598397748
-8.27243712825095
-8.36650141509584
-8.26509202299147
-9.66517925069352
-11.3145304642008
-8.21189795220925
-8.66848397499424
-8.24424483230961
-8.28126232387829
-8.44791779678712
-9.72488484722226
-11.9813296258267
-8.31437072133448
-8.39041768070375
-8.22758721786210
-8.76655242637811
-8.30707491887847
-8.25140854574237
-8.35772705751202
-7.65232042356009
-8.49760077217419
-8.39926171467005
-8.70525160217081
-8.51509977416491
-8.46963105664701
-8.39894798425277
-8.46665786878996
-8.68666975023090
-8.23643576043956
-9.06911753036714
-9.27263763754038
-8.32203330176238
-7.34054859468588
-8.35772705751202
-11.9813296258267
-8.53367756105286
-7.90997766765105
-8.86001732977278
-8.31603001672056
-8.23032483249321
-8.39926171467005
-8.31437072133448
-8.21541403821731
-8.32901185246079
-8.26509202299147
-8.34289679844537
-5.88178264094230
-8.27020023987169
-8.53036580713366
-8.37354978621421
-8.39041768070375
-9.22891666376903
-8.53036580713366
-11.3145304642008
-8.30391354317213
-9.99759877702523
-8.38184955977260
-10.3559530318972
-8.27243712825095
-9.07305978148741
-8.44791779678712
-8.24092257368997
-8.30013015913990
-9.18405786129109
-9.99543105637091
-8.26025316950160
-8.21290702371569
-15.3578697837432
-8.29262871300007
-8.54373356984537
-8.26786605047578
-7.38701956380190
-8.33007973800562
-8.22684882049619
-8.72510475143761
-8.30391354317213
-9.48971006326215
-8.22039580871898
-9.14882134328096
-7.65232042356009
-8.39041768070375
-11.3119737887577
-8.26786605047578
-9.50277458786353
-10.8909772290118
-11.9813296258267
-8.27020023987169
-8.45860294010364
-8.24726999146769
-8.22758721786210
-10.5906501906869
-8.32901185246079
-8.60185554881769
-8.65093985346807
-8.37354978621421
-8.25567510762585
-8.21037035563006
-8.60185554881769
-8.34289679844537
-8.94131794254352
-8.21534386163274
-7.65232042356009
-8.39041768070375
-8.26348007391776
-8.85789084408875
-8.23981917742848
-8.30986580699697
-8.94131794254352
-8.21541403821731
-9.72488484722226
-8.04107826687088
-8.23981917742848
-8.44791779678712
-8.17615918458274
-6.90924192412787
-8.66848397499424
-11.3145304642008
-7.14228735873459
-6.35119704860512
-8.37354978621421
-8.42348561661817
-8.37678183218636
-8.63400605655830
-8.42753171235557
-8.25927669481488
-8.78851742183950
-8.58658697598190
-8.21189795220925
-8.21534386163274
-9.22891666376903
-10.4360240247122
-7.03189624186574
-8.42348561661817
-8.22240973435416
-8.27558703528424
-8.34289679844537
-8.41781000839663
-8.35772705751202
-8.68666975023090
-8.37354978621421
-12.0326306259095
-8.27020023987169
-8.39926171467005
-8.39041768070375
-8.66848397499424
-8.44791779678712
-8.72510475143761
-8.78851742183950
-8.20950069331424
-9.03474867662708
-8.55754689658071
-8.46548911893507
-8.48101419518022
-8.28214547347174
-11.9813296258267
-8.28214547347174
-8.20929564999658
-7.14228735873459
-8.42753171235557
-8.54373356984537
-8.21534386163274
-8.21691172250083
-8.26509202299147
-8.27243712825095
-8.45860294010364
-8.30391354317213
-8.20931458295464
-8.49276516371108
-8.23032483249321
-8.35019093906561
-8.45072785067722
-8.23643576043956
-9.03474867662708
-8.70553108638268
-8.22272495993631
-8.34289679844537
-8.28214547347174
-8.25567510762585
-8.45860294010364
-8.33007973800562
-8.25140854574237
-9.22698598238744
-8.22932927989418
-9.03474867662708
-8.23327272194601
-7.24433864711513
-8.34289679844537
-8.28214547347174
-8.30391354317213
-8.13057124656893
-10.1194702464695
-8.29816913301277
-8.28126232387829
-8.21691172250083
-6.17206362434241
-8.66848397499424
-8.90718205241118
-8.44791779678712
-8.78851742183950
-8.22272495993631
-8.49276516371108
-8.32901185246079
-8.26025316950160
-8.29352192069874
-8.63400605655830
-8.24342858227863
-8.25525357678776
-8.86672260190840
-8.40838966639144
-8.22758721786210
-7.60913854060948
-8.62744130404045
-8.40838966639144
-8.76655242637811
-7.86684149149827
-8.04107826687088
-8.26940430928364
-8.63400605655830
-8.39894798425277
-8.26025316950160
-8.32241050415651
-10.1625720115336
-9.40495366849155
-8.30013015913990
-8.21691172250083
-8.20976434430087
-8.42753171235557
-8.54373356984537
-8.25567510762585
-8.25567510762585
-8.53036580713366
-8.41090120696993
-8.28214547347174
-8.58658697598190
-8.74287674468324
-8.38184955977260
-9.99759877702523
-8.62744130404045
-8.76655242637811
-8.42753171235557
-8.33007973800562
-8.31722956705861
-8.51742598105300
-9.18405786129109
-6.48467773666658
-6.68575984439324
-7.43263200785683
-8.44791779678712
-9.70442286139747
-8.20976434430087
-8.28126232387829
-8.66848397499424
-8.22238275632268
-8.21025489328207
-8.64703419667045
-8.48109023723391
-5.88178264094230
-8.23981917742848
-8.49276516371108
-8.37678183218636
-8.27719598397748
-8.57236303337574
-8.91300052526055
-6.97243285541309
-8.31603001672056
-8.29816913301277
-9.72488484722226
-8.29262871300007
-8.65093985346807
-8.44791779678712
-8.97097561156725
-8.62111950917920
-8.28126232387829
-7.43263200785683
-9.99543105637091
-8.57236303337574
-9.00207950114927
-8.29352192069874
-9.00108188419999
-8.23478941513954
-8.57236303337574
-8.76655242637811
-8.83519004111935
-7.19417567939008
-8.74543069673683
-10.1194702464695
-8.36551120701253
-8.23032483249321
-10.3559530318972
-8.39926171467005
-7.43263200785683
-9.79072044384955
-8.66848397499424
-9.42937379972394
-8.42348561661817
-6.48467773666658
-6.35119704860512
-8.63400605655830
-8.26940430928364
-8.35772705751202
-9.14358546783220
-8.26348007391776
-7.65232042356009
-8.29352192069874
-6.68575984439324
-8.20944511120801
-8.39041768070375
-8.72510475143761
-9.03474867662708
-6.90924192412787
-8.38184955977260
-9.70442286139747
-8.24726999146769
-9.22891666376903
-9.40495366849155
-8.27558703528424
-8.86672260190840
-11.9813296258267
-8.40838966639144
-8.54373356984537
-8.22758721786210
-9.32132671959569
-8.20931458295464
-8.25134985860725
-8.41781000839663
-11.3145304642008
-8.81137763201516
-8.83519004111935
-8.31437072133448
-7.08833501123427
-8.26348007391776
-8.34289679844537
-8.53036580713366
-8.31722956705861
-8.31722956705861
-7.43263200785683
-8.39041768070375
-8.48101419518022
-15.3578697837432
-9.14358546783220
-8.94131794254352
-8.28214547347174
-8.65093985346807
-7.69530730483268
-8.26025316950160
-8.36551120701253
-8.55343794149309
-8.28214547347174
-8.21407911812063
-8.72510475143761
-9.22891666376903
-7.43263200785683
-8.40838966639144
-8.26509202299147
-8.25525357678776
-8.23478941513954
-8.25134985860725
-8.57182463769437
-8.30707491887847
-8.26348007391776
-11.3145304642008
-8.39041768070375
-8.50489758881978
-8.39894798425277
-8.30986580699697
-8.57236303337574
-8.27243712825095
-8.21025489328207
-10.6483660300620
-8.25134985860725
-8.20929564999658
-8.28728863829445
-8.20929564999658
-8.35772705751202
-8.28126232387829
-8.31603001672056
-7.29305297232116
-9.07305978148741
-8.30707491887847
-6.48467773666658
-8.25525357678776
-8.31603001672056
-8.29262871300007
-7.95335102086429
-8.55343794149309
-8.24342858227863
-7.56567613644377
-7.19417567939008
-8.21407911812063
-8.22272495993631
-8.54373356984537
-8.83519004111935
-8.31722956705861
-8.39926171467005
-4.43891188689291
-8.50489758881978
-8.20944511120801
-7.65232042356009
-9.70442286139747
-10.1625720115336
-8.41575144590308
-9.42937379972394
-8.43674490547773
-8.45072785067722
-8.22453355865598
-8.34289679844537
-8.23478941513954
-8.26025316950160
-9.10233149863641
-9.70442286139747
-8.26348007391776
-8.25525357678776
-8.46963105664701
-9.19255603245542
-8.74543069673683
-8.45860294010364
-7.43263200785683
-8.76655242637811
-8.39041768070375
-8.21534386163274
-7.43263200785683
-7.56567613644377
-8.42753171235557
-8.26025316950160
-8.26940430928364
-8.39041768070375
-8.32203330176238
-8.22505533665813
-8.31437072133448
-6.35119704860512
-8.26025316950160
-8.21105223817892
-8.59700673541384
-8.32241050415651
-8.55343794149309
-8.37354978621421
-8.20976434430087
-8.21691172250083
-8.23981917742848
-8.53367756105286
-8.27719598397748
-8.39041768070375
-9.45232330321561
-8.43674490547773
-8.59700673541384
-8.27020023987169
-8.53367756105286
-8.20976434430087
-8.21691172250083
-8.30707491887847
-9.37342437934879
-7.43263200785683
-8.37678183218636
-8.29352192069874
-8.57450101470043
-8.49760077217419
-8.37678183218636
-9.66517925069352
-8.55754689658071
-8.34740010291081
-8.27243712825095
-11.3119737887577
-8.57450101470043
-8.34289679844537
-8.61765358473826
-6.90924192412787
-7.14228735873459
-8.78851742183950
-8.24726999146769
-8.31437072133448
-8.34289679844537
-8.38758666935396
-8.25134985860725
-8.23478941513954
-8.51742598105300
-9.02719102707511
-8.43756428326419
-8.37354978621421
-8.20976434430087
-8.55754689658071
-8.23981917742848
-8.27558703528424
-9.27263763754038
-8.39041768070375
-8.48109023723391
-8.59700673541384
-8.22758721786210
-9.19255603245542
-8.39041768070375
-8.21407911812063
-8.33852859712068
-9.48971006326215
-6.84137807000191
-9.66517925069352
-8.23478941513954
-8.57450101470043
-8.20950069331424
-7.65232042356009
-8.81387747896179
-11.9813296258267
-9.37342437934879
-8.57450101470043
-7.60913854060948
-8.24092257368997
-8.38184955977260
-7.65232042356009
-8.23327272194601
-8.30707491887847
-8.97097561156725
-9.30482147056975
-8.53036580713366
-9.10233149863641
-8.25134985860725
-8.53036580713366
-8.51742598105300
-10.2638593736299
-8.30391354317213
-9.19255603245542
-8.22932927989418
-8.20976434430087
-8.27020023987169
-8.27020023987169
-9.62631718553437
-8.39041768070375
-8.37678183218636
-8.35671632803090
-8.72510475143761
-8.64703419667045
-8.21189795220925
-8.81137763201516
-8.28723678254774
-8.23777124247219
-8.24092257368997
-8.32203330176238
-9.10533850788528
-8.22238275632268
-8.32203330176238
-8.59700673541384
-8.70525160217081
-8.32203330176238
-8.22240973435416
-8.37678183218636
-8.59700673541384
-9.50277458786353
-8.55343794149309
-8.74543069673683
-8.57450101470043
-8.53036580713366
-8.21407911812063
-10.5906501906869
-8.54373356984537
-8.22272495993631
-9.14358546783220
-8.81387747896179
-8.25525357678776
-8.26025316950160
-8.23327272194601
-7.56567613644377
-8.65093985346807
-8.51742598105300
-8.42348561661817
-8.21865325682408
-8.46548911893507
-8.20976434430087
-8.27558703528424
-8.62111950917920
-8.22039580871898
-7.86684149149827
-8.25525357678776
-8.21396729964175
-10.5906501906869
-8.21407911812063
-8.21407911812063
-8.25525357678776
-8.57236303337574
-8.81137763201516
-8.42753171235557
-8.57236303337574
-8.27558703528424
-9.06911753036714
-8.72510475143761
-8.28126232387829
-8.51509977416491
-8.20929564999658
-8.21407911812063
-8.22272495993631
-8.23777124247219
-8.25134985860725
-8.25134985860725
-8.23981917742848
-9.37342437934879
-8.21691172250083
-8.21691172250083
-9.27263763754038
-6.90924192412787
-8.30391354317213
-8.28214547347174
-8.38758666935396
-8.64703419667045
-8.28723678254774
-8.24342858227863
-8.21277249938109
-8.29352192069874
-8.36551120701253
-8.26348007391776
-8.22453355865598
-8.21037035563006
-8.40838966639144
-8.22505533665813
-8.46963105664701
-9.66517925069352
-8.20976434430087
-8.35772705751202
-8.29352192069874
-9.72488484722226
-8.39041768070375
-8.34740010291081
-8.60185554881769
-8.28126232387829
-8.25134985860725
-8.21691172250083
-8.39041768070375
-8.21691172250083
-7.38701956380190
-8.30986580699697
-9.45232330321561
-8.81387747896179
-8.26348007391776
-8.57450101470043
-9.10233149863641
-8.20976434430087
-9.00207950114927
-8.26509202299147
-9.70442286139747
-8.61765358473826
-8.51742598105300
-7.34054859468588
-7.19417567939008
-8.27020023987169
-8.39894798425277
-8.51509977416491
-8.53036580713366
-8.28126232387829
-8.77420986342662
-8.26025316950160
-7.65232042356009
-8.51742598105300
-8.21091847439767
-8.23327272194601
-8.35019093906561
-9.19255603245542
-8.23981917742848
-8.30013015913990
-10.4360240247122
-8.21541403821731
-8.21691172250083
-8.24773958523966
-8.21865325682408
-8.34289679844537
-8.48109023723391
-8.70525160217081
-9.00108188419999
-8.57182463769437
-8.39041768070375
-8.24092257368997
-8.22758721786210
-6.97243285541309
-8.24773958523966
-8.36650141509584
-8.62111950917920
-8.26509202299147
-8.48109023723391
-8.21407911812063
-8.57450101470043
-8.20950069331424
-8.20985292045524
-6.48467773666658
-8.26348007391776
-10.5906501906869
-8.33852859712068
-8.23478941513954
-8.35019093906561
-9.18405786129109
-8.22039580871898
-8.42753171235557
-8.22758721786210
-8.23981917742848
-9.30482147056975
-8.21277249938109
-8.27558703528424
-8.36650141509584
-8.24773958523966
-8.51742598105300
-8.26509202299147
-9.19255603245542
-8.24092257368997
-8.31603001672056
-7.08833501123427
-10.4360240247122
-8.39041768070375
-9.48971006326215
-8.34289679844537
-11.9813296258267
-8.81137763201516
-9.32132671959569
-7.47753008812362
-8.72510475143761
-8.32203330176238
-8.21189795220925
-8.39926171467005
-8.86672260190840
-8.57182463769437
-11.3119737887577
-5.88178264094230
-8.35772705751202
-9.14882134328096
-8.22932927989418
-8.80363116138370
-9.99759877702523
-10.1194702464695
-11.3119737887577
-8.26025316950160
-8.29352192069874
-8.35671632803090
-10.3559530318972
-8.38184955977260
-7.69530730483268
-9.79072044384955
-8.51881761161359
-9.14358546783220
-9.22891666376903
-8.57236303337574
-9.70442286139747
-8.53367756105286
-7.29305297232116
-8.21865325682408
-8.58658697598190
-9.22891666376903
-9.88694191030564
-8.51509977416491
-8.28214547347174
-8.28126232387829
-9.10533850788528
-8.60185554881769
-9.50277458786353
-8.04107826687088
-7.78101100168314
-6.48467773666658
-8.26348007391776
-6.68575984439324
-8.31722956705861
-7.86684149149827
-8.22453355865598
-8.26940430928364
-8.83519004111935
-8.33852859712068
-9.19255603245542
-8.57236303337574
-9.70442286139747
-8.38184955977260
-7.78101100168314
-7.19417567939008
-9.31401696272168
-6.59312449583694
-8.46963105664701
-8.85789084408875
-8.94131794254352
-9.14358546783220
-8.60185554881769
-8.49760077217419
-8.23643576043956
-8.43674490547773
-7.65232042356009
-8.28214547347174
-8.83519004111935
-10.1194702464695
-8.21091847439767
-8.51509977416491
-8.44791779678712
-8.34289679844537
-8.21534386163274
-7.43263200785683
-9.19255603245542
-10.1625720115336
-8.24773958523966
-8.21857224387418
-9.99759877702523
-7.56567613644377
-10.2638593736299
-8.25134985860725
-6.68575984439324
-8.57182463769437
-7.65232042356009
-9.10533850788528
-8.51742598105300
-8.34289679844537
-9.07305978148741
-8.21407911812063
-8.21534386163274
-7.29305297232116
-8.21091847439767
-8.51509977416491
-8.44791779678712
-8.27020023987169
-8.21290702371569
-8.30986580699697
-8.59700673541384
-7.78101100168314
-8.40838966639144
-8.21857224387418
-8.28723678254774
-7.56567613644377
-8.25134985860725
-8.57182463769437
-10.3559530318972
-8.22238275632268
-9.62631718553437
-8.22039580871898
-8.25567510762585
-8.53367756105286
-9.19255603245542
-8.26348007391776
-10.8909772290118
-9.72488484722226
-8.30391354317213
-8.21407911812063
-8.70553108638268
-7.65232042356009
-8.27243712825095
-8.74543069673683
-9.37342437934879
-12.0326306259095
-9.37342437934879
-8.28723678254774
-8.28728863829445
-8.23327272194601
-9.30482147056975
-9.99543105637091
-8.33852859712068
-8.68421723443626
-9.22891666376903
-8.21407911812063
-8.21691172250083
-8.22758721786210
-9.85335141791745
-9.14882134328096
-8.29262871300007
-9.45232330321561
-8.74543069673683
-8.25140854574237
-8.74543069673683
-8.54373356984537
-8.72510475143761
-8.50489758881978
-8.21175698271359
-8.36597846147378
-9.22891666376903
-8.20950069331424
-8.20929564999658
-8.30707491887847
-8.44791779678712
-8.74543069673683
-9.06911753036714
-7.14228735873459
-8.31722956705861
-8.37354978621421
-8.62111950917920
-8.31722956705861
-8.24342858227863
-8.39926171467005
-8.48101419518022
-8.25525357678776
-8.21407911812063
-8.22238275632268
-9.62631718553437
-11.3145304642008
-8.20950069331424
-8.59700673541384
-9.55508737677586
-6.68575984439324
-7.65232042356009
-11.3145304642008
-8.20985292045524
-9.48971006326215
-11.3145304642008
-8.21407911812063
-9.37342437934879
-8.57182463769437
-8.35772705751202
-9.99543105637091
-8.86672260190840
-9.99543105637091
-9.00207950114927
-8.28214547347174
-8.68666975023090
-7.86684149149827
-11.3119737887577
-8.88592864821779
-8.22505533665813
-9.27263763754038
-7.86684149149827
-8.23327272194601
-8.24726999146769
-8.66848397499424
-8.28126232387829
-8.45072785067722
-8.26025316950160
-9.22891666376903
-8.30391354317213
-8.21865325682408
-8.74543069673683
-9.18405786129109
-8.91300052526055
-8.21534386163274
-8.21105223817892
-10.2638593736299
-8.21189795220925
-8.40838966639144
-8.36551120701253
-9.37342437934879
-8.57182463769437
-9.14358546783220
-9.14358546783220
-6.48467773666658
-8.62744130404045
-8.25134985860725
-9.22891666376903
-8.44791779678712
-8.30707491887847
-8.21534386163274
-8.20976434430087
-8.34289679844537
-8.22272495993631
-8.21175698271359
-9.42937379972394
-8.21105223817892
-9.02719102707511
-10.8909772290118
-8.38184955977260
-8.83519004111935
-6.90924192412787
-8.94131794254352
-8.32901185246079
-8.36597846147378
-8.25134985860725
-8.22238275632268
-8.62111950917920
-7.08833501123427
-8.42753171235557
-8.80363116138370
-8.22453355865598
-8.35772705751202
-8.57450101470043
-9.10533850788528
-8.81137763201516
-8.68666975023090
-8.97097561156725
-8.86001732977278
-8.04107826687088
-8.32901185246079
-8.37354978621421
-8.51742598105300
-8.31603001672056
-8.40838966639144
-8.27243712825095
-9.14358546783220
-8.24773958523966
-8.21091847439767
-8.51881761161359
-8.85789084408875
-7.14228735873459
-7.95335102086429
-11.3145304642008
-8.31603001672056
-8.34289679844537
-8.37678183218636
-8.21037035563006
-8.27243712825095
-7.14228735873459
-7.19417567939008
-8.94131794254352
-7.19417567939008
-8.30391354317213
-8.24773958523966
-8.32901185246079
-8.39041768070375
-8.23777124247219
-8.25134985860725
-8.81137763201516
-8.20929564999658
-8.32901185246079
-8.21189795220925
-8.86672260190840
-8.57182463769437
-5.88178264094230
-10.1625720115336
-8.27020023987169
-8.60185554881769
-8.68421723443626
-8.42348561661817
-8.91300052526055
-8.90718205241118
-8.23327272194601
-5.88178264094230
-9.70442286139747
-8.24773958523966
-8.38184955977260
-8.39926171467005
-8.21037035563006
-8.23327272194601
-8.23032483249321
-8.39041768070375
-8.78851742183950
-8.17615918458274
-8.26509202299147
-7.38701956380190
-8.23981917742848
-8.40838966639144
-8.46548911893507
-8.55754689658071
-8.21865325682408
-8.20976434430087
-9.66517925069352
-10.2638593736299
-8.58658697598190
-8.21534386163274
-8.20929564999658
-8.46963105664701
-8.21037035563006
-8.32241050415651
-7.56567613644377
-8.22272495993631
-8.48101419518022
-8.26025316950160
-7.65232042356009
-8.40838966639144
-9.10233149863641
-8.39041768070375
-8.31603001672056
-8.60185554881769
-8.21534386163274
-8.22453355865598
-8.21189795220925
-8.21037035563006
-8.36551120701253
-9.14882134328096
-8.26348007391776
-8.32901185246079
-8.31603001672056
-7.60913854060948
-8.21857224387418
-7.34054859468588
-8.21690487606114
-9.02719102707511
-8.54373356984537
-8.63400605655830
-8.30986580699697
-8.57236303337574
-8.29816913301277
-8.20929564999658
-8.33852859712068
-8.22758721786210
-8.27719598397748
-9.37342437934879
-8.34289679844537
-8.65093985346807
-9.99543105637091
-8.30391354317213
-8.31603001672056
-8.35772705751202
-8.22039580871898
-8.24726999146769
-8.22932927989418
-8.25134985860725
-7.03189624186574
-8.39926171467005
-8.55754689658071
-8.23777124247219
-8.22932927989418
-8.04107826687088
-8.21865325682408
-8.34289679844537
-8.27558703528424
-7.52184053090373
-8.31603001672056
-9.60882700222697
-8.21690487606114
-8.33852859712068
-12.5559350727807
-8.43756428326419
-8.22240973435416
-8.08556881816148
-8.22932927989418
-8.25525357678776
-8.21277249938109
-8.34289679844537
-8.21396729964175
-7.86684149149827
-8.55754689658071
-8.66848397499424
-9.37342437934879
-6.97243285541309
-8.27719598397748
-8.22453355865598
-8.76655242637811
-9.37342437934879
-8.49276516371108
-7.19417567939008
-8.36597846147378
-8.26025316950160
-9.99759877702523
-8.68666975023090
-8.32203330176238
-8.39041768070375
-8.34289679844537
-8.41575144590308
-8.32901185246079
-8.28126232387829
-9.22891666376903
-11.3145304642008
-9.99759877702523
-8.24773958523966
-9.48971006326215
-8.36650141509584
-8.42753171235557
-8.32901185246079
-8.28126232387829
-8.31722956705861
-8.45072785067722
-8.43756428326419
-8.24773958523966
-8.78851742183950
-8.25525357678776
-8.30391354317213
-8.44791779678712
-8.74543069673683
-8.97097561156725
-8.26786605047578
-7.43263200785683
-8.55343794149309
-9.37342437934879
-9.14358546783220
-8.53036580713366
-8.34289679844537
-8.57182463769437
-6.90924192412787
-5.88178264094230
-8.30391354317213
-8.29352192069874
-8.55754689658071
-8.94131794254352
-8.57236303337574
-7.86684149149827
-7.47753008812362
-8.21407911812063
-9.70442286139747
-9.72488484722226
-8.26348007391776
-8.44791779678712
-8.91300052526055
-7.56567613644377
-8.72510475143761
-8.23327272194601
-8.31722956705861
-8.20950069331424
-9.70442286139747
-8.21407911812063
-8.39894798425277
-8.22453355865598
-8.21175698271359
-8.25134985860725
-8.72510475143761
-8.21534386163274
-8.25567510762585
-8.27719598397748
-8.62744130404045
-8.21105223817892
-7.86684149149827
-8.30013015913990
-8.30707491887847
-9.22698598238744
-8.33852859712068
-10.5906501906869
-8.76655242637811
-8.35019093906561
-8.22272495993631
-9.03474867662708
-8.32203330176238
-10.5906501906869
-8.25525357678776
-8.51742598105300
-8.72510475143761
-7.86684149149827
-8.39894798425277
-8.31603001672056
-8.43756428326419
-8.57236303337574
-8.96301948617819
-8.21541403821731
-6.90924192412787
-8.22758721786210
-7.69530730483268
-8.31722956705861
-7.86684149149827
-8.22684882049619
-7.90997766765105
-8.29262871300007
-8.21037035563006
-8.37678183218636
-9.40495366849155
-7.24433864711513
-8.28126232387829
-8.28126232387829
-8.28126232387829
-8.49760077217419
-8.86672260190840
-9.88694191030564
-10.1625720115336
-8.74287674468324
-8.60185554881769
-9.30482147056975
-8.40838966639144
-8.21189795220925
-8.08556881816148
-8.62111950917920
-10.1625720115336
-8.60185554881769
-8.35019093906561
-6.68575984439324
-8.33852859712068
-8.96301948617819
-8.37678183218636
-8.38184955977260
-8.35772705751202
-8.39041768070375
-8.20976434430087
-8.26025316950160
-8.86001732977278
-8.23032483249321
-8.24424483230961
-8.74543069673683
-8.39926171467005
-9.42937379972394
-8.22039580871898
-8.35772705751202
-8.30707491887847
-8.41090120696993
-8.42753171235557
-9.19255603245542
-8.72510475143761
-8.74543069673683
-8.22059215266117
-9.99759877702523
-8.85789084408875
-10.1625720115336
-8.46963105664701
-8.21690487606114
-8.26509202299147
-8.55754689658071
-6.48467773666658
-9.10533850788528
-8.21277249938109
-8.72510475143761
-8.22039580871898
-8.26786605047578
-8.67498407862048
-8.24773958523966
-9.30482147056975
-6.84137807000191
-8.29262871300007
-8.81137763201516
-8.34289679844537
-8.36551120701253
-8.31437072133448
-8.38184955977260
-8.28728863829445
-8.43674490547773
-8.40838966639144
-9.14358546783220
-8.21865325682408
-8.30707491887847
-8.25927669481488
-8.20950069331424
-8.20944511120801
-8.33007973800562
-8.53367756105286
-8.73818316004227
-8.24773958523966
-9.10233149863641
-8.35671632803090
-8.27243712825095
-8.23981917742848
-8.22758721786210
-9.14358546783220
-7.95335102086429
-10.1194702464695
-8.32241050415651
-8.21091847439767
-9.19255603245542
-9.85335141791745
-8.29352192069874
-10.2638593736299
-8.63400605655830
-9.32132671959569
-8.43756428326419
-9.22891666376903
-11.9813296258267
-8.32203330176238
-8.32241050415651
-8.42753171235557
-8.45860294010364
-8.27558703528424
-8.28723678254774
-9.02719102707511
-10.2638593736299
-7.19417567939008
-9.99759877702523
-8.86672260190840
-8.26348007391776
-8.50489758881978
-8.28728863829445
-8.43674490547773
-8.33852859712068
-9.99759877702523
-8.35671632803090
-8.24726999146769
-8.32203330176238
-8.68666975023090
-8.34289679844537
-8.35772705751202
-8.39041768070375
-8.27558703528424
-15.3578697837432
-8.66848397499424
-8.27243712825095
-8.46548911893507
-8.28728863829445
-8.29262871300007
-8.32901185246079
-8.20944511120801
-8.26025316950160
-8.42753171235557
-8.30707491887847
-8.25525357678776
-8.44791779678712
-9.55508737677586
-8.31722956705861
-8.39894798425277
-8.68421723443626
-8.53367756105286
-7.03189624186574
-9.10233149863641
-8.48101419518022
-8.49276516371108
-8.35772705751202
-8.29262871300007
-7.19417567939008
-8.22453355865598
-9.55508737677586
-8.76655242637811
-8.38184955977260
-8.26509202299147
-8.35671632803090
-8.28728863829445
-8.35671632803090
-8.22758721786210
-9.10533850788528
-8.30707491887847
-9.06911753036714
-8.28214547347174
-8.42753171235557
-8.45860294010364
-8.23643576043956
-8.51881761161359
-8.72510475143761
-8.70553108638268
-9.32132671959569
-8.21534386163274
-8.21277249938109
-9.19255603245542
-9.07305978148741
-8.38758666935396
-8.61765358473826
-8.78851742183950
-8.42753171235557
-8.43756428326419
-5.88178264094230
-8.30707491887847
-8.57182463769437
-8.57182463769437
-7.65232042356009
-11.3145304642008
-8.27558703528424
-8.94131794254352
-8.29352192069874
-9.19255603245542
-8.48101419518022
-8.31722956705861
-7.99702865641387
-8.21407911812063
-9.79072044384955
-8.22932927989418
-8.29262871300007
-8.32203330176238
-8.13057124656893
-8.37678183218636
-8.33852859712068
-8.22039580871898
-8.39894798425277
-8.97097561156725
-8.22272495993631
-8.51742598105300
-9.03474867662708
-8.34740010291081
-8.74287674468324
-8.88592864821779
-8.70553108638268
-7.38701956380190
-8.20950069331424
-8.24424483230961
-8.54373356984537
-8.20950069331424
-9.14358546783220
-9.10533850788528
-8.24773958523966
-8.34289679844537
-8.31603001672056
-8.40838966639144
-8.40838966639144
-10.9240251845400
-6.84137807000191
-8.38758666935396
-6.68575984439324
-8.26509202299147
-9.02719102707511
-8.86001732977278
-7.95335102086429
-8.78851742183950
-8.17615918458274
-8.27243712825095
-8.24773958523966
-8.32901185246079
-8.21396729964175
-8.23327272194601
-9.85335141791745
-9.50277458786353
-8.32203330176238
-8.20929564999658
-4.43891188689291
-8.21091847439767
-8.51742598105300
-8.22238275632268
-9.72488484722226
-8.74543069673683
-8.53367756105286
-8.27020023987169
-8.24773958523966
-8.88592864821779
-7.38701956380190
-7.82387528138494
-8.24092257368997
-8.35772705751202
-8.20976434430087
-8.45860294010364
-8.24092257368997
-8.68666975023090
-8.30707491887847
-8.26940430928364
-8.81137763201516
-8.23478941513954
-8.37354978621421
-8.20976434430087
-9.02719102707511
-8.23032483249321
-8.38184955977260
-8.44791779678712
-8.20950069331424
-8.37354978621421
-8.30391354317213
-8.60185554881769
-8.57182463769437
-8.21175698271359
-8.25525357678776
-9.14358546783220
-8.21189795220925
-10.2638593736299
-8.26025316950160
-8.42348561661817
-8.27558703528424
-8.26348007391776
-8.70553108638268
-8.27020023987169
-9.70442286139747
-11.9813296258267
-8.21277249938109
-11.3119737887577
-7.14228735873459
-9.31401696272168
-8.24092257368997
-8.22684882049619
-8.32901185246079
-8.26025316950160
-8.81137763201516
-8.39041768070375
-8.30986580699697
-8.57182463769437
-8.37678183218636
-8.28214547347174
-9.37342437934879
-8.97097561156725
-8.27020023987169
-8.25525357678776
-8.23981917742848
-9.02719102707511
-7.65232042356009
-8.42753171235557
-11.9813296258267
-8.83519004111935
-8.26786605047578
-8.25134985860725
-8.13057124656893
-8.58658697598190
-8.37354978621421
-8.35671632803090
-8.41781000839663
-8.32203330176238
-9.07305978148741
-7.78101100168314
-9.45232330321561
-8.20976434430087
-9.03474867662708
-8.21407911812063
-8.70553108638268
-8.30391354317213
-8.39926171467005
-9.72488484722226
-8.26025316950160
-8.91300052526055
-8.34289679844537
-11.3145304642008
-8.27243712825095
-8.88592864821779
-8.24092257368997
-8.21690487606114
-8.28728863829445
-15.3578697837432
-9.22891666376903
-8.29816913301277
-8.25525357678776
-8.21407911812063
-8.70553108638268
-8.40838966639144
-8.37678183218636
-10.3559530318972
-8.76655242637811
-8.86001732977278
-8.32203330176238
-8.27719598397748
-8.27020023987169
-8.97097561156725
-8.42753171235557
-8.44791779678712
-6.48467773666658
-8.53367756105286
-8.42753171235557
-9.10533850788528
-8.21534386163274
-8.83519004111935
-7.86684149149827
-8.27020023987169
-8.34289679844537
-8.33852859712068
-10.6483660300620
-8.37678183218636
-8.50489758881978
-8.62111950917920
-8.23777124247219
-8.29262871300007
-8.66848397499424
-8.61765358473826
-8.28126232387829
-7.52184053090373
-9.27263763754038
-8.22059215266117
-8.24726999146769
-8.22932927989418
-8.55754689658071
-8.24092257368997
-8.21189795220925
-8.24342858227863
-10.1625720115336
-8.31603001672056
-8.22272495993631
-8.24092257368997
-8.58658697598190
-9.03474867662708
-8.29352192069874
-8.45072785067722
-8.48101419518022
-8.45860294010364
-8.25525357678776
-10.9240251845400
-8.26348007391776
-8.26025316950160
-8.76655242637811
-8.21541403821731
-7.60913854060948
-8.21290702371569
-8.17615918458274
-8.35671632803090
-8.33007973800562
-8.39894798425277
-8.40838966639144
-8.23981917742848
-8.37354978621421
-8.66848397499424
-8.21290702371569
-9.40495366849155
-8.24773958523966
-8.81387747896179
-8.37354978621421
-8.20931458295464
-8.21690487606114
-8.22272495993631
-8.97097561156725
-9.22891666376903
-8.22039580871898
-8.50489758881978
-8.21407911812063
-9.72488484722226
-8.31437072133448
-8.40838966639144
-8.21277249938109
-8.23981917742848
-8.37354978621421
-8.63400605655830
-8.32241050415651
-7.65232042356009
-8.24342858227863
-8.26025316950160
-7.43263200785683
-8.55754689658071
-8.53367756105286
-8.21105223817892
-8.35671632803090
-8.22039580871898
-8.22453355865598
-8.28728863829445
-8.33007973800562
-10.4360240247122
-9.22891666376903
-8.22039580871898
-8.55754689658071
-8.22039580871898
-6.48467773666658
-8.27243712825095
-8.24424483230961
-9.42937379972394
-8.31437072133448
-6.76752382876159
-8.23032483249321
-8.22932927989418
-8.23327272194601
-8.72510475143761
-8.65093985346807
-7.56567613644377
-8.31603001672056
-8.29262871300007
-8.29816913301277
-8.39926171467005
-7.14228735873459
-8.37354978621421
-7.95335102086429
-8.35019093906561
-8.22932927989418
-8.25134985860725
-6.90924192412787
-8.21290702371569
-8.21396729964175
-8.17615918458274
-8.49760077217419
-8.28214547347174
-9.22891666376903
-9.14882134328096
-10.6483660300620
-8.39041768070375
-8.54373356984537
-8.38184955977260
-8.37354978621421
-8.88592864821779
-8.28728863829445
-7.24433864711513
-8.30391354317213
-9.72488484722226
-11.3119737887577
-8.21865325682408
-4.43891188689291
-8.27719598397748
-8.20950069331424
-8.54373356984537
-8.65093985346807
-8.65093985346807
-8.29816913301277
-8.31722956705861
-8.30391354317213
-9.48971006326215
-8.20931458295464
-8.62744130404045
-9.06911753036714
-8.33007973800562
-9.06911753036714
-8.29262871300007
-8.60185554881769
-6.48467773666658
-8.91300052526055
-9.22698598238744
-7.99702865641387
-8.32241050415651
-9.70442286139747
-8.21691172250083
-8.86672260190840
-8.39926171467005
-8.32901185246079
-8.21189795220925
-9.72488484722226
-8.48101419518022
-8.74543069673683
-8.22039580871898
-8.32901185246079
-9.79072044384955
-8.55754689658071
-6.48467773666658
-8.88592864821779
-8.51742598105300
-9.06911753036714
-8.70553108638268
-8.26348007391776
-8.08556881816148
-8.20985292045524
-9.60882700222697
-8.04107826687088
-8.24726999146769
-8.72510475143761
-8.41575144590308
-8.57236303337574
-9.37342437934879
-8.27719598397748
-8.78851742183950
-8.97097561156725
-8.22238275632268
-8.31603001672056
-7.86684149149827
-8.21105223817892
-7.38701956380190
-8.22505533665813
-7.19417567939008
-8.55343794149309
-4.43891188689291
-8.22059215266117
-7.38701956380190
-7.69530730483268
-7.03189624186574
-8.53036580713366
-9.18405786129109
-8.24773958523966
-8.42348561661817
-8.32901185246079
-8.23981917742848
-7.56567613644377
-8.88592864821779
-9.55508737677586
-8.74543069673683
-8.23327272194601
-8.55754689658071
-10.4360240247122
-9.42937379972394
-8.28126232387829
-8.48101419518022
-8.23777124247219
-6.97243285541309
-8.28214547347174
-6.59312449583694
-10.2638593736299
-8.40838966639144
-8.24092257368997
-8.24092257368997
-8.55754689658071
-8.49276516371108
-8.23777124247219
-8.36597846147378
-7.65232042356009
-8.28126232387829
-6.17206362434241
-8.48101419518022
-9.45232330321561
-8.41781000839663
-8.60185554881769
-6.17206362434241
-8.76655242637811
-8.21290702371569
-8.30707491887847
-9.00207950114927
-8.26348007391776
-8.29262871300007
-8.27020023987169
-8.24726999146769
-8.20944511120801
-8.40838966639144
-8.42753171235557
-8.70553108638268
-6.48467773666658
-8.63400605655830
-8.67498407862048
-8.26348007391776
-9.66517925069352
-9.10533850788528
-8.70553108638268
-8.86672260190840
-9.00207950114927
-8.24342858227863
-8.50489758881978
-8.43756428326419
-9.14882134328096
-8.97097561156725
-8.49276516371108
-8.51742598105300
-8.86001732977278
-8.20950069331424
-8.61765358473826
-8.38758666935396
-8.21175698271359
-7.19417567939008
-9.31401696272168
-8.27558703528424
-8.26025316950160
-8.36551120701253
-9.42937379972394
-8.40838966639144
-8.17615918458274
-8.46548911893507
-8.21189795220925
-8.51881761161359
-8.22453355865598
-8.49276516371108
-8.51742598105300
-8.70553108638268
-8.43756428326419
-8.66848397499424
-8.24092257368997
-8.55754689658071
-8.81387747896179
-8.23478941513954
-8.51742598105300
-6.90924192412787
-8.40838966639144
-8.25567510762585
-8.44791779678712
-8.21091847439767
-8.25134985860725
-8.60185554881769
-8.35019093906561
-8.30391354317213
-8.21025489328207
-8.41781000839663
-8.23643576043956
-8.25567510762585
-9.19255603245542
-8.24773958523966
-8.28214547347174
-8.37354978621421
-9.31401696272168
-8.62111950917920
-8.21277249938109
-8.36597846147378
-11.3119737887577
-8.24092257368997
-8.28214547347174
-8.51742598105300
-8.91300052526055
-8.62744130404045
-8.21189795220925
-9.66517925069352
-8.35019093906561
-8.59700673541384
-8.45072785067722
-8.21277249938109
-8.55754689658071
-8.34289679844537
-8.21691172250083
-8.21407911812063
-8.39926171467005
-6.68575984439324
-8.25134985860725
-8.28126232387829
-8.32203330176238
-7.56567613644377
-7.19417567939008
-8.37354978621421
-8.53036580713366
-8.24342858227863
-9.99543105637091
-8.24773958523966
-8.63400605655830
-8.23981917742848
-8.59700673541384
-8.22059215266117
-9.99759877702523
-8.40838966639144
-8.51881761161359
-8.39041768070375
-8.57236303337574
-8.51509977416491
-6.48467773666658
-8.21534386163274
-8.25525357678776
-10.1625720115336
-8.30707491887847
-8.21037035563006
-8.30707491887847
-9.03474867662708
-8.31603001672056
-8.85789084408875
-8.27020023987169
-8.37354978621421
-7.03189624186574
-8.49276516371108
-8.29262871300007
-8.24773958523966
-9.18405786129109
-9.60882700222697
-8.34289679844537
-8.38184955977260
-9.14358546783220
-8.33852859712068
-8.51881761161359
-8.26025316950160
-8.39894798425277
-9.22698598238744
-7.24433864711513
-8.32901185246079
-8.31603001672056
-6.48467773666658
-8.29262871300007
-11.9813296258267
-8.30013015913990
-9.06911753036714
-8.23478941513954
-8.22758721786210
-8.43756428326419
-8.78851742183950
-8.31603001672056
-8.21534386163274
-8.24092257368997
-8.78851742183950
-8.39926171467005
-8.78851742183950
-8.46963105664701
-8.58658697598190
-9.22698598238744
-8.46963105664701
-8.31603001672056
-8.26025316950160
-8.70553108638268
-8.39041768070375
-8.81137763201516
-11.3119737887577
-8.21189795220925
-8.24092257368997
-8.25525357678776
-8.53367756105286
-8.35772705751202
-8.23327272194601
-9.88694191030564
-8.61765358473826
-8.31603001672056
-8.24092257368997
-9.79072044384955
-8.39926171467005
-8.24726999146769
-8.22059215266117
-8.45072785067722
-6.48467773666658
-8.28214547347174
-8.42753171235557
-7.82387528138494
-8.24726999146769
-8.70553108638268
-8.21396729964175
-8.54373356984537
-8.27243712825095
-9.19255603245542
-8.28214547347174
-9.55508737677586
-8.70553108638268
-8.37354978621421
-7.43263200785683
-8.62111950917920
-7.19417567939008
-8.51742598105300
-8.36597846147378
-11.3119737887577
-8.44791779678712
-8.21541403821731
-8.30707491887847
-10.2638593736299
-8.21277249938109
-8.21534386163274
-8.36551120701253
-8.39926171467005
-8.49276516371108
-8.27719598397748
-8.22932927989418
-8.24773958523966
-6.84137807000191
-8.39926171467005
-8.94131794254352
-8.78851742183950
-8.42753171235557
-9.99543105637091
-8.21175698271359
-8.30707491887847
-8.21691172250083
-6.90924192412787
-9.79072044384955
-8.45860294010364
-8.97097561156725
-8.22039580871898
-8.24092257368997
-8.31437072133448
-8.74287674468324
-8.45860294010364
-8.21407911812063
-8.22272495993631
-8.54373356984537
-8.44791779678712
-8.27719598397748
-8.25927669481488
-7.34054859468588
-8.78851742183950
-9.60882700222697
-8.94131794254352
-6.90924192412787
-8.27243712825095
-8.50489758881978
-8.21037035563006
-8.91300052526055
-8.26025316950160
-8.21290702371569
-8.66848397499424
-8.60185554881769
-8.30707491887847
-8.39894798425277
-8.40838966639144
-8.23777124247219
-9.66517925069352
-8.49276516371108
-8.22758721786210
-8.48101419518022
-8.26348007391776
-8.86001732977278
-8.43756428326419
-8.74543069673683
-8.29262871300007
-8.21534386163274
-8.20931458295464
-8.35671632803090
-8.97097561156725
-10.1194702464695
-8.31603001672056
-8.22932927989418
-9.22891666376903
-8.30707491887847
-8.54373356984537
-8.29352192069874
-8.38758666935396
-8.29352192069874
-8.38758666935396
-10.5906501906869
-8.32901185246079
-8.28214547347174
-8.20929564999658
-9.00108188419999
-9.06911753036714
-8.17615918458274
-8.28214547347174
-8.26509202299147
-8.20976434430087
-8.86001732977278
-8.44791779678712
-8.32203330176238
-8.46963105664701
-8.29262871300007
-8.32203330176238
-8.31603001672056
-8.41781000839663
-8.25134985860725
-8.20950069331424
-8.57182463769437
-8.53036580713366
-9.22698598238744
-8.39926171467005
-8.22453355865598
-7.03189624186574
-8.34289679844537
-6.90924192412787
-9.31401696272168
-8.37354978621421
-8.40838966639144
-8.88592864821779
-8.26786605047578
-8.51742598105300
-8.45860294010364
-8.57182463769437
-8.27243712825095
-8.39041768070375
-9.19255603245542
-8.25525357678776
-8.44791779678712
-8.44791779678712
-8.57182463769437
-8.63400605655830
-8.49276516371108
-8.21865325682408
-9.85335141791745
-9.79072044384955
-9.72488484722226
-8.28214547347174
-7.08833501123427
-8.22039580871898
-8.26348007391776
-8.86001732977278
-8.55754689658071
-8.54373356984537
-8.66848397499424
-9.10533850788528
-8.78851742183950
-8.86672260190840
-8.97097561156725
-8.23478941513954
-8.68421723443626
-10.9240251845400
-9.22698598238744
-7.90997766765105
-10.5906501906869
-8.76655242637811
-9.99759877702523
-8.30986580699697
-8.86672260190840
-6.90924192412787
-8.97097561156725
-8.24424483230961
-7.78101100168314
-7.78101100168314
-9.55508737677586
-7.95335102086429
-8.26940430928364
-8.28728863829445
-8.28214547347174
-15.3578697837432
-9.14882134328096
-8.58658697598190
-8.40838966639144
-7.82387528138494
-8.74543069673683
-6.97243285541309
-8.78851742183950
-8.20976434430087
-8.74543069673683
-8.32241050415651
-8.44791779678712
-8.61765358473826
-8.66848397499424
-8.22684882049619
-9.40495366849155
-6.48467773666658
-8.21541403821731
-10.9240251845400
-8.36551120701253
-8.88592864821779
-8.51881761161359
-8.39041768070375
-8.65093985346807
-8.35772705751202
-10.1194702464695
-8.30707491887847
-8.63400605655830
-8.22240973435416
-8.21105223817892
-9.06911753036714
-8.21025489328207
-7.86684149149827
-9.62631718553437
-8.65093985346807
-8.21037035563006
-7.69530730483268
-7.19417567939008
-8.86672260190840
-8.17615918458274
-9.37342437934879
-8.21396729964175
-8.20950069331424
-8.45860294010364
-8.94131794254352
-8.32241050415651
-8.70553108638268
-8.20950069331424
-8.86672260190840
-8.20950069331424
-8.30707491887847
-8.37354978621421
-8.57236303337574
-8.25567510762585
-8.21865325682408
-8.62111950917920
-8.22272495993631
-8.77420986342662
-8.58658697598190
-8.66848397499424
-8.42753171235557
-8.94131794254352
-8.29262871300007
-8.24424483230961
-6.76752382876159
-8.57236303337574
-9.03474867662708
-10.1625720115336
-8.21865325682408
-8.25927669481488
-10.6483660300620
-8.57236303337574
-8.94131794254352
-6.90924192412787
-8.21857224387418
-7.82387528138494
-9.42937379972394
-8.29352192069874
-8.21407911812063
-8.51742598105300
-8.23478941513954
-10.5906501906869
-8.40838966639144
-8.25525357678776
-8.21857224387418
-8.23643576043956
-8.34740010291081
-8.60185554881769
-8.27558703528424
-8.28214547347174
-8.27243712825095
-8.21534386163274
-8.61765358473826
-8.57182463769437
-9.88694191030564
-8.70525160217081
-6.48467773666658
-9.19255603245542
-11.3145304642008
-8.37678183218636
-15.3578697837432
-8.36650141509584
-8.57182463769437
-8.37354978621421
-9.55508737677586
-8.31603001672056
-8.46548911893507
-8.25567510762585
-9.03474867662708
-8.28126232387829
-8.42753171235557
-9.22891666376903
-8.35772705751202
-8.20976434430087
-8.93243080183106
-8.35019093906561
-8.55754689658071
-9.40495366849155
-8.38184955977260
-8.17615918458274
-8.46665786878996
-8.74287674468324
-8.24342858227863
-6.90924192412787
-8.41575144590308
-6.90924192412787
-8.28728863829445
-8.23197580898444
-8.23777124247219
-7.90997766765105
-8.39041768070375
-8.54373356984537
-8.37678183218636
-11.9813296258267
-8.27243712825095
-8.20929564999658
-8.28126232387829
-8.39926171467005
-8.22039580871898
-8.22932927989418
-8.22453355865598
-10.8909772290118
-8.34289679844537
-8.33852859712068
-8.35772705751202
-7.03189624186574
-8.74543069673683
-7.38701956380190
-8.23327272194601
-10.8909772290118
-8.28214547347174
-8.65093985346807
-8.32901185246079
-8.20931458295464
-8.37354978621421
-8.28214547347174
-8.33852859712068
-8.54373356984537
-8.27020023987169
-9.72488484722226
-8.26025316950160
-8.25140854574237
-8.30391354317213
-8.21691172250083
-8.29352192069874
-7.43263200785683
-7.99702865641387
-8.21175698271359
-8.21277249938109
-10.1625720115336
-8.24342858227863
-9.42937379972394
-11.9813296258267
-8.53036580713366
-8.63400605655830
-8.22684882049619
-7.73817902671286
-8.54373356984537
-9.00207950114927
-8.29262871300007
-8.26940430928364
-8.41090120696993
-8.21534386163274
-8.23981917742848
-8.21691172250083
-8.32203330176238
-8.22272495993631
-8.39926171467005
-7.99702865641387
-8.24726999146769
-10.1194702464695
-8.35772705751202
-8.21037035563006
-8.86672260190840
-8.80363116138370
-8.54373356984537
-9.48971006326215
-8.68666975023090
-8.35671632803090
-8.29262871300007
-8.20976434430087
-8.83519004111935
-8.50489758881978
-8.38758666935396
-8.08556881816148
-8.34740010291081
-9.99759877702523
-8.29816913301277
-8.46963105664701
-15.3578697837432
-8.22684882049619
-8.66848397499424
-8.29262871300007
-9.19255603245542
-8.53367756105286
-8.25567510762585
-8.76655242637811
-9.22698598238744
-8.21091847439767
-8.26348007391776
-8.60185554881769
-9.88694191030564
-8.20931458295464
-8.23478941513954
-8.21189795220925
-9.06911753036714
-8.37354978621421
-9.10233149863641
-6.48467773666658
-8.48101419518022
-10.0422283134223
-8.24092257368997
-8.27719598397748
-8.45860294010364
-8.70525160217081
-8.28214547347174
-8.32901185246079
-8.55754689658071
-8.49276516371108
-8.94131794254352
-8.27243712825095
-8.25140854574237
-9.14358546783220
-9.00108188419999
-8.27243712825095
-8.37678183218636
-8.31722956705861
-8.24342858227863
-8.22684882049619
-8.17615918458274
-8.27719598397748
-8.24726999146769
-8.81387747896179
-8.78851742183950
-8.45072785067722
-8.78851742183950
-8.60185554881769
-8.31603001672056
-8.21037035563006
-8.76655242637811
-8.48109023723391
-8.57236303337574
-8.78851742183950
-8.55343794149309
-10.0422283134223
-8.28728863829445
-8.36650141509584
-8.23478941513954
-8.49760077217419
-8.57450101470043
-8.39894798425277
-8.66848397499424
-9.30482147056975
-9.37342437934879
-8.32901185246079
-7.69530730483268
-8.29352192069874
-8.21690487606114
-8.45072785067722
-9.40495366849155
-8.21037035563006
-8.74543069673683
-8.57182463769437
-8.54373356984537
-8.39894798425277
-8.24092257368997
-8.76655242637811
-8.49760077217419
-8.42348561661817
-8.41090120696993
-8.64703419667045
-8.61765358473826
-8.30707491887847
-8.25525357678776
-8.48109023723391
-8.64703419667045
-8.70553108638268
-8.46963105664701
-8.46548911893507
-11.3145304642008
-8.39041768070375
-8.25134985860725
-8.65093985346807
-8.34740010291081
-9.19255603245542
-8.55343794149309
-8.96301948617819
-8.26348007391776
-8.32203330176238
-9.40495366849155
-7.95335102086429
-8.22272495993631
-8.36650141509584
-8.36650141509584
-8.35019093906561
-9.19255603245542
-8.08556881816148
-8.21534386163274
-8.22453355865598
-8.33852859712068
-8.41781000839663
-8.35671632803090
-8.32203330176238
-7.14228735873459
-12.5559350727807
-10.4360240247122
-8.97097561156725
-8.88592864821779
-8.57450101470043
-8.26025316950160
-8.30013015913990
-9.10233149863641
-8.21691172250083
-10.6483660300620
-8.37354978621421
-8.20976434430087
-8.25134985860725
-8.35772705751202
-8.21691172250083
-8.30707491887847
-8.25525357678776
-9.50277458786353
-8.70553108638268
-11.3119737887577
-9.14358546783220
-8.35671632803090
-8.21037035563006
-8.22932927989418
-8.24726999146769
-8.53036580713366
-8.31437072133448
-8.26348007391776
-8.28723678254774
-8.67498407862048
-8.24092257368997
-7.60913854060948
-9.42937379972394
-8.42348561661817
-8.21037035563006
-7.47753008812362
-10.1194702464695
-8.70553108638268
-8.22240973435416
-8.46665786878996
-8.20944511120801
-8.30013015913990
-8.43756428326419
-8.36650141509584
-8.49276516371108
-8.28728863829445
-8.26509202299147
-8.36597846147378
-9.50277458786353
-8.51742598105300
-8.23478941513954
-8.32241050415651
-8.41781000839663
-8.08556881816148
-8.26509202299147
-8.90718205241118
-9.31401696272168
-8.23327272194601
-8.81137763201516
-8.27558703528424
-9.27263763754038
-7.14228735873459
-8.21037035563006
-8.42753171235557
-8.68421723443626
-9.00207950114927
-7.90997766765105
-8.21189795220925
-8.86672260190840
-8.23643576043956
-8.48109023723391
-8.27243712825095
-8.86001732977278
-8.20950069331424
-8.29352192069874
-9.14358546783220
-8.66848397499424
-10.3559530318972
-8.13057124656893
-8.20931458295464
-8.97097561156725
-8.51509977416491
-8.35671632803090
-8.55754689658071
-8.21277249938109
-8.63400605655830
-9.72488484722226
-8.32901185246079
-8.27558703528424
-15.3578697837432
-7.43263200785683
-8.28728863829445
-8.30391354317213
-9.00108188419999
-7.82387528138494
-8.33852859712068
-9.27263763754038
-8.34740010291081
-8.63400605655830
-8.57236303337574
-8.54373356984537
-8.55754689658071
-8.22505533665813
-8.66848397499424
-8.55343794149309
-8.22272495993631
-10.4360240247122
-8.53036580713366
-8.23327272194601
-8.44791779678712
-9.22891666376903
-9.48971006326215
-8.41575144590308
-10.1625720115336
-10.9240251845400
-8.34740010291081
-8.30013015913990
-8.28214547347174
-8.39926171467005
-8.41781000839663
-8.24726999146769
-8.33852859712068
-8.28126232387829
-7.34054859468588
-8.21407911812063
-8.21037035563006
-8.29352192069874
-8.51509977416491
-8.27243712825095
-8.32901185246079
-8.23981917742848
-8.21407911812063
-8.26348007391776
-8.51509977416491
-8.25525357678776
-8.57182463769437
-10.2638593736299
-8.28728863829445
-8.49276516371108
-8.43756428326419
-11.9813296258267
-8.26509202299147
-8.51742598105300
-8.22684882049619
-8.30391354317213
-8.42753171235557
-8.70553108638268
-8.30013015913990
-8.22059215266117
-8.22932927989418
-9.79072044384955
-8.72510475143761
-8.22238275632268
-8.22758721786210
-11.3119737887577
-11.3145304642008
-8.57182463769437
-8.24726999146769
-8.48109023723391
-8.78851742183950
-8.38184955977260
-9.45232330321561
-8.37678183218636
-8.24092257368997
-8.29352192069874
-8.97097561156725
-8.23327272194601
-8.21277249938109
-7.86684149149827
-8.32241050415651
-8.70553108638268
-8.20976434430087
-8.24092257368997
-8.20929564999658
-8.35772705751202
-8.45072785067722
-8.21541403821731
-8.78851742183950
-8.51742598105300
-9.99759877702523
-8.20950069331424
-11.9813296258267
-8.31603001672056
-7.03189624186574
-9.00108188419999
-9.88694191030564
-8.90718205241118
-8.63400605655830
-8.32901185246079
-8.86672260190840
-8.51509977416491
-7.19417567939008
-8.58658697598190
-8.31603001672056
-8.31603001672056
-6.48467773666658
-6.90924192412787
-8.51742598105300
-8.40838966639144
-8.24773958523966
-8.22453355865598
-8.42348561661817
-8.51881761161359
-8.23981917742848
-8.36551120701253
-9.42937379972394
-8.31437072133448
-8.21025489328207
-8.30707491887847
-8.20929564999658
-9.10533850788528
-8.21407911812063
-8.21189795220925
-8.20929564999658
-8.23478941513954
-8.20929564999658
-8.23327272194601
-8.31437072133448
-9.40495366849155
-8.53367756105286
-8.29816913301277
-8.41781000839663
-8.43756428326419
-8.25567510762585
-8.22240973435416
-8.35019093906561
-12.0326306259095
-8.63400605655830
-8.77420986342662
-9.99543105637091
-8.21175698271359
-8.65093985346807
-8.25525357678776
-8.44791779678712
-8.21691172250083
-8.23327272194601
-9.70442286139747
-7.86684149149827
-8.51742598105300
-8.26025316950160
-8.86001732977278
-8.39926171467005
-8.21865325682408
-8.42348561661817
-8.23478941513954
-8.30391354317213
-8.26786605047578
-8.28126232387829
-8.25134985860725
-8.21690487606114
-8.34740010291081
-7.86684149149827
-8.27243712825095
-8.48109023723391
-8.20950069331424
-8.57450101470043
-8.20950069331424
-8.51742598105300
-8.37678183218636
-8.44791779678712
-8.27020023987169
-8.39926171467005
-8.26786605047578
-8.49276516371108
-8.13057124656893
-8.40838966639144
-8.20931458295464
-8.28126232387829
-9.99543105637091
-9.10533850788528
-8.27020023987169
-8.23777124247219
-8.40838966639144
-8.21407911812063
-8.21189795220925
-8.23981917742848
-8.46963105664701
-6.68575984439324
-8.94131794254352
-8.26348007391776
-8.35671632803090
-8.30986580699697
-8.25134985860725
-6.59312449583694
-8.96301948617819
-8.97097561156725
-8.21396729964175
-8.21037035563006
-8.27020023987169
-8.35772705751202
-8.23327272194601
-8.24092257368997
-8.42348561661817
-8.24342858227863
-9.70442286139747
-9.19255603245542
-8.48109023723391
-8.24342858227863
-8.27719598397748
-8.33007973800562
-8.22453355865598
-8.46963105664701
-8.96301948617819
-8.24342858227863
-8.27243712825095
-7.86684149149827
-8.30391354317213
-8.23643576043956
-8.46665786878996
-8.24773958523966
-8.54373356984537
-8.94131794254352
-8.35019093906561
-8.23643576043956
-8.31603001672056
-8.38184955977260
-8.21690487606114
-9.02719102707511
-9.00108188419999
-8.22932927989418
-8.20944511120801
-8.50489758881978
-6.59312449583694
-8.32241050415651
-8.23032483249321
-8.21037035563006
-8.55754689658071
-8.39041768070375
-6.76752382876159
-8.68666975023090
-8.23777124247219
-8.26025316950160
-8.43674490547773
-8.26025316950160
-8.22453355865598
-7.73817902671286
-8.27243712825095
-8.60185554881769
-8.21290702371569
-8.27020023987169
-7.69530730483268
-8.78851742183950
-8.58658697598190
-9.37342437934879
-8.28214547347174
-9.10233149863641
-6.68575984439324
-8.63400605655830
-7.34054859468588
-8.63400605655830
-8.39041768070375
-7.52184053090373
-8.23981917742848
-8.23327272194601
-8.42753171235557
-8.22932927989418
-7.65232042356009
-11.3119737887577
-8.20985292045524
-9.50277458786353
-8.24773958523966
-6.90924192412787
-6.48467773666658
-10.5906501906869
-8.88592864821779
-8.41781000839663
-8.85789084408875
-8.68666975023090
-8.55754689658071
-8.22039580871898
-9.27263763754038
-9.30482147056975
-8.40838966639144
-8.40838966639144
-7.69530730483268
-8.94131794254352
-9.22891666376903
-8.22240973435416
-8.21865325682408
-11.9813296258267
-8.23197580898444
-6.90924192412787
-8.26940430928364
-9.42937379972394
-9.42937379972394
-8.61765358473826
-8.20931458295464
-7.65232042356009
-9.07305978148741
-8.91300052526055
-8.21091847439767
-8.40838966639144
-9.79072044384955
-8.86001732977278
-8.76655242637811
-8.25567510762585
-8.76655242637811
-8.33852859712068
-8.51881761161359
-7.38701956380190
-7.65232042356009
-8.37678183218636
-9.22698598238744
-8.44791779678712
-8.57236303337574
-8.37354978621421
-8.04107826687088
-8.43756428326419
-8.91300052526055
-10.4360240247122
-8.28214547347174
-8.42753171235557
-8.97097561156725
-9.99759877702523
-8.55754689658071
-8.23327272194601
-7.69530730483268
-8.49760077217419
-8.44791779678712
-9.14358546783220
-8.42348561661817
-8.76655242637811
-8.36650141509584
-8.70553108638268
-9.62631718553437
-8.50489758881978
-8.25927669481488
-8.20950069331424
-8.57236303337574
-9.62631718553437
-8.21175698271359
-8.76655242637811
-7.14228735873459
-8.81137763201516
-8.62111950917920
-9.72488484722226
-8.37678183218636
-8.57236303337574
-9.31401696272168
-9.00207950114927
-8.17615918458274
-8.22240973435416
-8.40838966639144
-9.48971006326215
-8.25927669481488
-8.55754689658071
-9.62631718553437
-8.63400605655830
-8.26348007391776
-8.34289679844537
-8.94131794254352
-6.97243285541309
-8.21691172250083
-8.91300052526055
-8.23643576043956
-7.08833501123427
-8.22240973435416
-8.31722956705861
-6.90924192412787
-6.48467773666658
-9.72488484722226
-8.70525160217081
-8.26940430928364
-6.48467773666658
-8.45860294010364
-8.48101419518022
-8.51742598105300
-8.35772705751202
-10.1194702464695
-8.78851742183950
-9.37342437934879
-8.23643576043956
-7.69530730483268
-8.35671632803090
-7.43263200785683
-8.39041768070375
-8.49276516371108
-8.23777124247219
-8.66848397499424
-8.39041768070375
-7.29305297232116
-8.25140854574237
-9.70442286139747
-8.55343794149309
-8.60185554881769
-8.51742598105300
-8.37678183218636
-8.68666975023090
-8.74543069673683
-8.28214547347174
-8.90718205241118
-9.00108188419999
-6.35119704860512
-8.29262871300007
-9.72488484722226
-8.41781000839663
-8.21534386163274
-8.38184955977260
-10.4360240247122
-8.27020023987169
-8.21105223817892
-8.41090120696993
-8.21396729964175
-8.36551120701253
-7.43263200785683
-9.70442286139747
-9.18405786129109
-10.5906501906869
-9.88694191030564
-8.51742598105300
-8.21407911812063
-8.32901185246079
-9.14358546783220
-8.60185554881769
-9.72488484722226
-8.21037035563006
-8.21534386163274
-9.37342437934879
-8.23981917742848
-7.69530730483268
-8.68421723443626
-7.29305297232116
-8.31722956705861
-8.55343794149309
-8.97097561156725
-6.48467773666658
-8.30986580699697
-8.27243712825095
-10.1194702464695
-8.39041768070375
-8.26348007391776
-8.31437072133448
-8.21189795220925
-8.27719598397748
-8.85789084408875
-8.90718205241118
-8.72510475143761
-8.25134985860725
-8.37678183218636
-8.53367756105286
-8.60185554881769
-8.57182463769437
-8.27020023987169
-8.30707491887847
-8.50489758881978
-8.55754689658071
-9.37342437934879
-8.40838966639144
-8.24773958523966
-8.86001732977278
-7.86684149149827
-8.72510475143761
-8.43756428326419
-8.55343794149309
-8.26509202299147
-12.0326306259095
-8.63400605655830
-8.42753171235557
-8.04107826687088
-8.22272495993631
-8.51742598105300
-9.30482147056975
-8.43756428326419
-8.44791779678712
-8.29262871300007
-8.46963105664701
-8.57236303337574
-8.22453355865598
-8.96301948617819
-8.65093985346807
-8.22059215266117
-8.70553108638268
-8.36650141509584
-8.21189795220925
-8.25927669481488
-6.76752382876159
-8.24424483230961
-8.26940430928364
-8.59700673541384
-8.96301948617819
-7.52184053090373
-8.46548911893507
-8.24726999146769
-10.2638593736299
-8.83519004111935
-9.10233149863641
-7.19417567939008
-8.22039580871898
-7.86684149149827
-8.68666975023090
-8.45072785067722
-8.24773958523966
-8.23478941513954
-8.39041768070375
-8.25927669481488
-9.85335141791745
-8.40838966639144
-8.37354978621421
-8.23478941513954
-8.66848397499424
-8.24773958523966
-9.45232330321561
-8.66848397499424
-8.24726999146769
-8.29352192069874
-8.24342858227863
-10.5906501906869
-9.42937379972394
-8.25134985860725
-8.27020023987169
-8.37678183218636
-8.21091847439767
-6.35119704860512
-8.36597846147378
-8.23478941513954
-8.28126232387829
-6.76752382876159
-8.21091847439767
-8.32203330176238
-8.58658697598190
-8.28723678254774
-8.08556881816148
-8.22039580871898
-8.31603001672056
-8.53036580713366
-8.68421723443626
-7.29305297232116
-8.43756428326419
-8.54373356984537
-6.90924192412787
-8.34289679844537
-8.21290702371569
-9.10533850788528
-8.27020023987169
-8.24726999146769
-6.90924192412787
-8.24773958523966
-9.37342437934879
-8.37354978621421
-10.3559530318972
-9.32132671959569
-8.48101419518022
-8.36551120701253
-8.39041768070375
-8.35772705751202
-8.22272495993631
-8.25567510762585
-11.3119737887577
-8.30391354317213
-8.44791779678712
-8.58658697598190
-8.29262871300007
-8.26348007391776
-8.30391354317213
-7.82387528138494
-8.33583890886268
-8.21407911812063
-6.90924192412787
-8.50489758881978
-8.42753171235557
-8.20950069331424
-8.42753171235557
-7.65232042356009
-8.58658697598190
-6.76752382876159
-9.22891666376903
-8.42753171235557
-8.86001732977278
-6.90924192412787
-8.27020023987169
-8.21541403821731
-8.21541403821731
-8.41575144590308
-7.52184053090373
-8.25567510762585
-8.60185554881769
-8.17615918458274
-8.61765358473826
-10.1194702464695
-8.70553108638268
-8.44791779678712
-8.64703419667045
-8.26509202299147
-8.20976434430087
-6.48467773666658
-8.39041768070375
-8.78851742183950
-8.49276516371108
-8.28126232387829
-8.21541403821731
-8.26509202299147
-8.08556881816148
-8.23981917742848
-8.41575144590308
-8.22932927989418
-8.40838966639144
-8.78851742183950
-9.27263763754038
-8.51742598105300
-8.76655242637811
-7.86684149149827
-8.81137763201516
-9.14358546783220
-8.24342858227863
-8.22039580871898
-8.21396729964175
-9.70442286139747
-8.46963105664701
-9.07305978148741
-7.69530730483268
-8.35772705751202
-8.50489758881978
-8.23478941513954
-8.60185554881769
-8.22039580871898
-8.30013015913990
-8.24773958523966
-9.55508737677586
-8.30391354317213
-8.41575144590308
-8.45860294010364
-8.94131794254352
-8.20929564999658
-8.39894798425277
-8.25525357678776
-8.68666975023090
-8.23777124247219
-8.36551120701253
-8.21691172250083
-8.88592864821779
-8.45860294010364
-8.51881761161359
-8.08556881816148
-8.49276516371108
-8.20944511120801
-8.20976434430087
-8.46665786878996
-8.34289679844537
-8.66848397499424
-8.21534386163274
-8.25134985860725
-8.27719598397748
-8.80363116138370
-6.59312449583694
-8.21691172250083
-9.48971006326215
-9.85335141791745
-7.90997766765105
-8.30391354317213
-7.65232042356009
-8.33583890886268
-8.21175698271359
-8.51509977416491
-8.33583890886268
-8.43756428326419
-8.54373356984537
-8.63400605655830
-8.28214547347174
-7.73817902671286
-8.60185554881769
-8.34289679844537
-8.45860294010364
-8.60185554881769
-8.23327272194601
-8.45860294010364
-8.30013015913990
-8.22932927989418
-8.44791779678712
-8.97097561156725
-8.21534386163274
-7.65232042356009
-7.95335102086429
-8.62744130404045
-8.37354978621421
-9.62631718553437
-8.31437072133448
-8.22238275632268
-8.43756428326419
-12.0326306259095
-8.20931458295464
-9.99759877702523
-6.59312449583694
-8.22240973435416
-8.28126232387829
-8.20950069331424
-8.25525357678776
-8.24773958523966
-8.21407911812063
-8.49276516371108
-8.22684882049619
-10.6483660300620
-8.43756428326419
-8.32901185246079
-8.20950069331424
-8.21407911812063
-10.3559530318972
-8.35772705751202
-9.37342437934879
-8.65093985346807
-8.65093985346807
-7.69530730483268
-8.78851742183950
-7.14228735873459
-8.40838966639144
-7.19417567939008
-8.86001732977278
-8.24726999146769
-8.23197580898444
-8.22039580871898
-7.86684149149827
-8.36597846147378
-8.21691172250083
-7.19417567939008
-10.4360240247122
-8.29352192069874
-8.22758721786210
-9.00207950114927
-8.22932927989418
-9.14358546783220
-10.1625720115336
-9.55508737677586
-8.63400605655830
-8.63400605655830
-11.3145304642008
-8.23327272194601
-8.74543069673683
-8.81387747896179
-8.41781000839663
-8.46963105664701
-8.23327272194601
-8.88592864821779
-7.52184053090373
-8.23981917742848
-8.22272495993631
-6.90924192412787
-9.88694191030564
-8.63400605655830
-10.2638593736299
-8.20976434430087
-7.65232042356009
-6.84137807000191
-7.73817902671286
-8.72510475143761
-9.22891666376903
-8.78851742183950
-8.68666975023090
-8.21105223817892
-8.54373356984537
-8.61765358473826
-8.21407911812063
-8.23478941513954
-8.21189795220925
-8.37354978621421
-8.43756428326419
-8.36551120701253
-8.24342858227863
-9.79072044384955
-8.46963105664701
-7.03189624186574
-8.32203330176238
-9.32132671959569
-8.28126232387829
-8.42348561661817
-8.22238275632268
-8.33007973800562
-8.62111950917920
-7.38701956380190
-8.26509202299147
-8.30391354317213
-8.32901185246079
-8.22932927989418
-6.35119704860512
-11.3119737887577
-10.6483660300620
-8.63400605655830
-11.3119737887577
-7.90997766765105
-8.29262871300007
-9.50277458786353
-8.44791779678712
-8.78851742183950
-8.21396729964175
-8.24092257368997
-8.51742598105300
-8.27719598397748
-8.54373356984537
-8.94131794254352
-8.46963105664701
-7.86684149149827
-8.54373356984537
-8.34289679844537
-8.37354978621421
-8.49276516371108
-9.37342437934879
-8.83519004111935
-8.60185554881769
-8.27558703528424
-8.76655242637811
-8.28214547347174
-8.37354978621421
-8.21189795220925
-8.21534386163274
-8.42753171235557
-7.19417567939008
-8.35019093906561
-8.26348007391776
-7.86684149149827
-8.21037035563006
-8.31722956705861
-11.9813296258267
-7.56567613644377
-7.73817902671286
-7.47753008812362
-10.8909772290118
-8.97097561156725
-8.63400605655830
-8.39041768070375
-8.60185554881769
-10.3559530318972
-8.58658697598190
-8.38184955977260
-8.30986580699697
-8.36551120701253
-8.30391354317213
-8.08556881816148
-8.29262871300007
-8.32901185246079
-8.31603001672056
-8.62744130404045
-8.37354978621421
-8.53367756105286
-8.70553108638268
-8.34740010291081
-8.61765358473826
-8.21037035563006
-8.41090120696993
-8.55754689658071
-8.21407911812063
-8.30707491887847
-8.37354978621421
-10.3559530318972
-8.21690487606114
-8.33852859712068
-8.66848397499424
-8.86672260190840
-8.31722956705861
-8.80363116138370
-8.21037035563006
-8.50489758881978
-8.70553108638268
-10.3559530318972
-8.51742598105300
-8.63400605655830
-8.27243712825095
-8.40838966639144
-9.31401696272168
-8.44791779678712
-10.5906501906869
-8.60185554881769
-8.17615918458274
-8.32203330176238
-8.83519004111935
-8.36650141509584
-8.31437072133448
-8.25525357678776
-8.33007973800562
-9.02719102707511
-8.51881761161359
-8.33852859712068
-8.85789084408875
-7.99702865641387
-8.45072785067722
-8.46548911893507
-7.73817902671286
-6.90924192412787
-8.78851742183950
-9.70442286139747
-9.72488484722226
-8.40838966639144
-9.18405786129109
-8.40838966639144
-9.00108188419999
-8.22240973435416
-8.26348007391776
-8.26025316950160
-8.24342858227863
-8.78851742183950
-8.21396729964175
-8.46963105664701
-9.99759877702523
-8.29262871300007
-8.68421723443626
-8.63400605655830
-10.5906501906869
-8.35772705751202
-8.86001732977278
-8.32203330176238
-8.22453355865598
-8.28126232387829
-8.44791779678712
-8.21290702371569
-9.22891666376903
-8.42753171235557
-15.3578697837432
-10.0422283134223
-8.35671632803090
-8.21091847439767
-8.37354978621421
-7.60913854060948
-7.29305297232116
-8.72510475143761
-8.33852859712068
-8.21105223817892
-8.29352192069874
-8.41781000839663
-8.04107826687088
-8.49276516371108
-8.37354978621421
-8.23197580898444
-8.20976434430087
-8.48101419518022
-8.65093985346807
-8.31437072133448
-8.31722956705861
-8.20976434430087
-8.76655242637811
-7.38701956380190
-8.91300052526055
-8.90718205241118
-10.5906501906869
-8.48109023723391
-8.53036580713366
-8.30986580699697
-8.23643576043956
-8.34740010291081
-9.66517925069352
-8.21025489328207
-8.76655242637811
-11.9813296258267
-9.48971006326215
-8.86672260190840
-8.70553108638268
-8.21534386163274
-8.66848397499424
-8.24773958523966
-9.60882700222697
-10.5906501906869
-8.42753171235557
-8.20944511120801
-5.88178264094230
-7.99702865641387
-8.25567510762585
-8.64703419667045
-9.50277458786353
-8.21025489328207
-8.35772705751202
-8.28126232387829
-8.88592864821779
-8.26509202299147
-8.30391354317213
-8.23197580898444
-8.22238275632268
-8.32901185246079
-8.21105223817892
-8.49276516371108
-8.34289679844537
-8.85789084408875
-10.5906501906869
-6.76752382876159
-9.19255603245542
-8.94131794254352
-8.25567510762585
-8.24773958523966
-7.86684149149827
-8.81137763201516
-8.24092257368997
-8.46963105664701
-8.26025316950160
-8.32203330176238
-8.32203330176238
-8.73818316004227
-11.9813296258267
-8.29262871300007
-8.37678183218636
-8.57182463769437
-8.22932927989418
-8.68666975023090
-8.33852859712068
-8.21691172250083
-10.1625720115336
-8.25525357678776
-8.23327272194601
-8.34740010291081
-9.10233149863641
-8.72510475143761
-8.48101419518022
-8.48109023723391
-8.74543069673683
-9.45232330321561
-8.21091847439767
-8.42753171235557
-8.20950069331424
-8.74543069673683
-8.31722956705861
-8.20976434430087
-8.77420986342662
-8.21025489328207
-8.21691172250083
-8.32901185246079
-8.21037035563006
-9.10533850788528
-8.32203330176238
-8.24342858227863
-8.72510475143761
-8.48109023723391
-9.22698598238744
-8.25567510762585
-8.42753171235557
-8.46963105664701
-8.20950069331424
-8.32901185246079
-9.19255603245542
-8.96301948617819
-8.32901185246079
-8.37678183218636
-8.26348007391776
-8.94131794254352
-8.44791779678712
-8.21189795220925
-8.24092257368997
-8.35772705751202
-8.48101419518022
-8.97097561156725
-8.33852859712068
-8.72510475143761
-8.39041768070375
-8.70525160217081
-8.41781000839663
-8.24773958523966
-8.74543069673683
-8.33852859712068
-8.28214547347174
-9.70442286139747
-8.22684882049619
-8.22453355865598
-8.20929564999658
-8.21865325682408
-8.21037035563006
-8.22505533665813
-8.34289679844537
-9.19255603245542
-8.54373356984537
-8.21037035563006
-8.53367756105286
-15.3578697837432
-8.28126232387829
-8.78851742183950
-8.20976434430087
-8.70553108638268
-8.31603001672056
-8.62111950917920
-8.65093985346807
-12.5559350727807
-9.66517925069352
-9.06911753036714
-8.23327272194601
-8.38184955977260
-7.03189624186574
-8.76655242637811
-8.23197580898444
-8.33852859712068
-8.35772705751202
-8.25927669481488
-8.24342858227863
-8.20976434430087
-8.30707491887847
-9.03474867662708
-8.39926171467005
-8.26786605047578
-8.24092257368997
-8.72510475143761
-8.22238275632268
-8.22758721786210
-8.21091847439767
-8.20929564999658
-8.23478941513954
-8.30986580699697
-8.28126232387829
-8.37678183218636
-7.95335102086429
-8.21037035563006
-8.21091847439767
-8.54373356984537
-7.56567613644377
-8.42753171235557
-8.37678183218636
-8.22453355865598
-8.64703419667045
-8.29352192069874
-8.41090120696993
-8.63400605655830
-8.23478941513954
-8.22932927989418
-8.21277249938109
-8.21691172250083
-8.25134985860725
-8.45860294010364
-8.35772705751202
-8.35772705751202
-8.23643576043956
-8.21534386163274
-8.22272495993631
-8.24726999146769
-8.88592864821779
-8.21691172250083
-8.33852859712068
-8.21541403821731
-7.82387528138494
-7.90997766765105
-8.30013015913990
-10.2638593736299
-8.21091847439767
-8.42348561661817
-8.21277249938109
-8.21189795220925
-8.23643576043956
-8.22238275632268
-9.30482147056975
-9.32132671959569
-7.90997766765105
-8.21407911812063
-8.31603001672056
-8.44791779678712
-10.0422283134223
-7.14228735873459
-8.25525357678776
-8.41090120696993
-8.22453355865598
-8.46548911893507
-8.24342858227863
-8.32203330176238
-8.34289679844537
-8.33583890886268
-8.49760077217419
-8.34289679844537
-8.30391354317213
-8.30707491887847
-8.96301948617819
-10.1194702464695
-8.55343794149309
-8.63400605655830
-9.50277458786353
-9.72488484722226
-8.57450101470043
-8.21277249938109
-6.90924192412787
-8.73818316004227
-8.39041768070375
-8.28723678254774
-8.39894798425277
-8.22932927989418
-8.22059215266117
-8.30391354317213
-8.24726999146769
-9.45232330321561
-8.21037035563006
-6.90924192412787
-9.30482147056975
-8.34289679844537
-8.55343794149309
-8.25525357678776
-8.30391354317213
-6.48467773666658
-8.22932927989418
-8.46963105664701
-8.77420986342662
-8.45860294010364
-8.29352192069874
-8.38758666935396
-8.23643576043956
-8.25134985860725
-8.24092257368997
-8.36551120701253
-8.46548911893507
-8.32901185246079
-8.20950069331424
-8.28723678254774
-8.29352192069874
-8.27020023987169
-8.30986580699697
-9.88694191030564
-8.49276516371108
-8.23981917742848
-8.72510475143761
-8.23327272194601
-8.29816913301277
-8.37678183218636
-8.35671632803090
-8.73818316004227
-8.21277249938109
-8.29352192069874
-9.32132671959569
-8.23777124247219
-8.38758666935396
-8.21189795220925
-8.23643576043956
-8.39894798425277
-8.21865325682408
-8.23777124247219
-8.51509977416491
-8.24773958523966
-8.40838966639144
-8.67498407862048
-8.32901185246079
-8.29352192069874
-8.23643576043956
-8.24092257368997
-8.73818316004227
-8.42753171235557
-10.8909772290118
-8.29816913301277
-8.22059215266117
-8.28723678254774
-8.26025316950160
-8.25134985860725
-8.61765358473826
-8.21091847439767
-8.29352192069874
-8.21037035563006
-9.19255603245542
-8.96301948617819
-8.30707491887847
-9.14358546783220
-8.33852859712068
-8.27243712825095
-8.51509977416491
-8.43756428326419
-8.21534386163274
-8.27020023987169
-8.23981917742848
-8.22272495993631
-8.21037035563006
-8.81387747896179
-8.42753171235557
-8.20950069331424
-8.23478941513954
-8.27020023987169
-8.37678183218636
-9.03474867662708
-8.65093985346807
-9.79072044384955
-8.24773958523966
-8.21105223817892
-8.62111950917920
-6.48467773666658
-8.25140854574237
-8.51742598105300
-8.32203330176238
-8.21175698271359
-8.26025316950160
-8.21690487606114
-8.74543069673683
-8.21290702371569
-8.29352192069874
-8.49276516371108
-8.21865325682408
-8.90718205241118
-8.34289679844537
-11.3119737887577
-8.22684882049619
-7.86684149149827
-8.28126232387829
-8.28214547347174
-8.21277249938109
-8.88592864821779
-9.18405786129109
-9.19255603245542
-9.45232330321561
-8.42753171235557
-9.22698598238744
-9.22891666376903
-6.84137807000191
-8.22932927989418
-8.42348561661817
-9.55508737677586
-8.23981917742848
-8.28214547347174
-8.24773958523966
-8.21690487606114
-6.48467773666658
-8.81137763201516
-9.40495366849155
-8.37678183218636
-8.44791779678712
-8.25134985860725
-8.26786605047578
-8.49276516371108
-8.22039580871898
-8.32203330176238
-8.49276516371108
-9.55508737677586
-8.23327272194601
-8.33852859712068
-8.21290702371569
-6.35119704860512
-8.21534386163274
-7.65232042356009
-8.25134985860725
-8.35671632803090
-8.26348007391776
-8.21865325682408
-8.50489758881978
-8.38758666935396
-8.51742598105300
-9.30482147056975
-7.73817902671286
-8.22272495993631
-10.4360240247122
-8.25525357678776
-8.28728863829445
-8.27020023987169
-8.36650141509584
-8.25525357678776
-8.08556881816148
-8.55343794149309
-8.29352192069874
-8.57450101470043
-8.50489758881978
-8.26025316950160
-8.22932927989418
-8.23981917742848
-8.28126232387829
-8.24092257368997
-8.53367756105286
-10.2638593736299
-8.20976434430087
-8.36650141509584
-8.21189795220925
-8.24726999146769
-9.70442286139747
-9.42937379972394
-8.22684882049619
-8.21691172250083
-8.97097561156725
-8.20976434430087
-8.24092257368997
-8.24092257368997
-8.20985292045524
-8.21534386163274
-8.70553108638268
-9.45232330321561
-6.48467773666658
-8.31603001672056
-8.35772705751202
-8.38184955977260
-8.34289679844537
-8.23981917742848
-9.37342437934879
-8.55754689658071
-8.45860294010364
-8.53367756105286
-8.74287674468324
-8.40838966639144
-6.59312449583694
-8.29352192069874
-8.59700673541384
-8.24773958523966
-8.35772705751202
-9.02719102707511
-8.26025316950160
-8.43756428326419
-9.27263763754038
-8.22059215266117
-8.24726999146769
-9.00108188419999
-7.90997766765105
-8.24773958523966
-8.54373356984537
-8.21541403821731
-9.30482147056975
-8.22272495993631
-8.55343794149309
-7.43263200785683
-7.95335102086429
-8.26348007391776
-8.27020023987169
-10.8909772290118
-8.30986580699697
-8.29262871300007
-8.26025316950160
-8.27719598397748
-8.74543069673683
-9.00207950114927
-8.27020023987169
-8.25927669481488
-8.23197580898444
-8.20985292045524
-6.68575984439324
-8.36597846147378
-9.14882134328096
-9.37342437934879
-8.39926171467005
-8.48101419518022
-10.3559530318972
-8.54373356984537
-8.21865325682408
-8.74287674468324
-9.02719102707511
-8.41781000839663
-8.22505533665813
-8.27243712825095
-8.21691172250083
-9.00207950114927
-7.19417567939008
-8.21277249938109
-8.67498407862048
-10.4360240247122
-7.52184053090373
-9.79072044384955
-8.83519004111935
-8.22272495993631
-9.37342437934879
-8.31437072133448
-8.21534386163274
-8.30986580699697
-7.73817902671286
-10.3559530318972
-8.53036580713366
-7.43263200785683
-9.14358546783220
-8.96301948617819
-8.22059215266117
-8.21025489328207
-9.18405786129109
-7.24433864711513
-8.26348007391776
-8.21091847439767
-8.27719598397748
-6.90924192412787
-8.49276516371108
-8.41781000839663
-8.23032483249321
-10.6483660300620
-9.99759877702523
-8.62744130404045
-8.26940430928364
-8.38758666935396
-8.93243080183106
-8.29352192069874
-8.23327272194601
-8.29262871300007
-9.14358546783220
-8.32241050415651
-8.97097561156725
-8.78851742183950
-7.56567613644377
-8.34289679844537
-8.63400605655830
-12.0326306259095
-8.42753171235557
-8.61765358473826
-8.20985292045524
-9.27263763754038
-8.08556881816148
-8.66848397499424
-8.25134985860725
-9.22698598238744
-8.41090120696993
-8.21037035563006
-8.28126232387829
-8.28214547347174
-8.91300052526055
-11.9813296258267
-10.9240251845400
-8.37678183218636
-8.88592864821779
-10.2638593736299
-9.03474867662708
-8.26348007391776
-8.20931458295464
-8.78851742183950
-10.3559530318972
-8.46963105664701
-8.68421723443626
-9.55508737677586
-8.97097561156725
-8.25525357678776
-9.00108188419999
-8.24092257368997
-8.21407911812063
-10.9240251845400
-9.55508737677586
-8.35772705751202
-8.29816913301277
-8.68666975023090
-7.03189624186574
-8.23777124247219
-8.17615918458274
-9.62631718553437
-9.37342437934879
-8.45860294010364
-8.74543069673683
-8.20950069331424
-8.27243712825095
-9.32132671959569
-6.48467773666658
-8.27719598397748
-8.21037035563006
-8.24726999146769
-8.93243080183106
-8.67498407862048
-9.79072044384955
-8.29262871300007
-8.21407911812063
-7.19417567939008
-8.26025316950160
-8.46963105664701
-8.20931458295464
-6.17206362434241
-8.24092257368997
-9.70442286139747
-8.26348007391776
-8.29262871300007
-7.34054859468588
-8.32241050415651
-8.44791779678712
-8.21865325682408
-8.13057124656893
-8.64703419667045
-8.81137763201516
-10.2638593736299
-6.48467773666658
-9.37342437934879
-8.39926171467005
-8.33007973800562
-8.30391354317213
-8.91300052526055
-6.17206362434241
-8.35019093906561
-8.65093985346807
-8.26025316950160
-8.53367756105286
-8.88592864821779
-8.72510475143761
-8.22059215266117
-8.37354978621421
-10.6483660300620
-8.58658697598190
-8.22039580871898
-8.45072785067722
-8.23197580898444
-7.69530730483268
-8.35772705751202
-11.9813296258267
-8.21407911812063
-7.73817902671286
-8.25525357678776
-8.46963105664701
-8.33852859712068
-8.86672260190840
-8.49276516371108
-9.00108188419999
-8.42753171235557
-9.31401696272168
-8.30391354317213
-8.21091847439767
-8.32901185246079
-8.32901185246079
-8.46963105664701
-8.83519004111935
-8.25567510762585
-8.76655242637811
-7.52184053090373
-8.24773958523966
-8.61765358473826
-8.49276516371108
-8.21857224387418
-8.41575144590308
-8.23777124247219
-8.24092257368997
-8.35772705751202
-8.24773958523966
-8.57236303337574
-8.72510475143761
-8.37678183218636
-7.43263200785683
-8.41575144590308
-8.65093985346807
-8.33583890886268
-8.48101419518022
-8.60185554881769
-8.30391354317213
-9.00108188419999
-8.97097561156725
-8.51742598105300
-8.51881761161359
-8.23777124247219
-10.1194702464695
-8.32203330176238
-8.54373356984537
-8.66848397499424
-8.22932927989418
-9.10533850788528
-8.33583890886268
-8.29816913301277
-7.73817902671286
-8.43674490547773
-6.90924192412787
-8.45860294010364
-7.82387528138494
-9.70442286139747
-8.70553108638268
-6.35119704860512
-8.51742598105300
-8.20950069331424
-7.43263200785683
-10.9240251845400
-8.35772705751202
-8.41575144590308
-9.48971006326215
-11.9813296258267
-8.54373356984537
-8.60185554881769
-8.25525357678776
-9.60882700222697
-8.39041768070375
-7.34054859468588
-10.5906501906869
-8.46963105664701
-8.21407911812063
-8.35671632803090
-8.22684882049619
-8.26786605047578
-8.23032483249321
-8.31603001672056
-5.88178264094230
-10.5906501906869
-8.39926171467005
-8.29262871300007
-9.70442286139747
-8.25140854574237
-7.14228735873459
-7.73817902671286
-7.19417567939008
-8.38184955977260
-15.3578697837432
-8.27558703528424
-7.19417567939008
-8.22039580871898
-8.36597846147378
-8.13057124656893
-8.35019093906561
-9.99759877702523
-8.55754689658071
-9.31401696272168
-9.14358546783220
-11.9813296258267
-8.23197580898444
-8.43674490547773
-8.40838966639144
-8.35772705751202
-8.78851742183950
-8.32203330176238
-9.14882134328096
-8.63400605655830
-8.54373356984537
-8.24424483230961
-6.76752382876159
-9.14358546783220
-8.48101419518022
-8.35019093906561
-8.44791779678712
-7.73817902671286
-8.49760077217419
-7.82387528138494
-6.48467773666658
-8.41575144590308
-8.50489758881978
-8.29262871300007
-9.70442286139747
-8.22684882049619
-8.20976434430087
-8.86672260190840
-9.85335141791745
-8.53036580713366
-10.1625720115336
-9.79072044384955
-8.45860294010364
-9.18405786129109
-8.36551120701253
-9.42937379972394
-8.58658697598190
-8.28728863829445
-8.26348007391776
-8.38184955977260
-8.21277249938109
-8.51742598105300
-15.3578697837432
-8.24773958523966
-8.57182463769437
-9.32132671959569
-8.23197580898444
-8.54373356984537
-6.48467773666658
-8.31722956705861
-7.60913854060948
-7.29305297232116
-9.14358546783220
-9.00207950114927
-8.30391354317213
-8.31722956705861
-9.14358546783220
-8.34740010291081
-9.88694191030564
-8.86672260190840
-8.21290702371569
-6.97243285541309
-8.86672260190840
-7.29305297232116
-8.21691172250083
-8.51742598105300
-8.49276516371108
-7.19417567939008
-8.21277249938109
-8.30707491887847
-7.78101100168314
-8.28214547347174
-9.14882134328096
-8.63400605655830
-8.81387747896179
-8.55754689658071
-8.21277249938109
-8.29262871300007
-8.43756428326419
-8.21290702371569
-9.48971006326215
-8.21396729964175
-8.88592864821779
-8.27558703528424
-8.34289679844537
-8.20985292045524
-8.24092257368997
-8.73818316004227
-8.27020023987169
-11.9813296258267
-8.28723678254774
-8.46548911893507
-8.33583890886268
-8.33852859712068
-8.26509202299147
-8.25567510762585
-9.02719102707511
-8.55754689658071
-8.34289679844537
-8.86001732977278
-8.20985292045524
-8.25927669481488
-8.33852859712068
-8.29352192069874
-8.30391354317213
-8.21407911812063
-8.24773958523966
-8.58658697598190
-8.23478941513954
-8.30391354317213
-8.37354978621421
-8.72510475143761
-8.20944511120801
-8.21025489328207
-8.21407911812063
-8.67498407862048
-8.45072785067722
-8.35671632803090
-8.21175698271359
-8.26025316950160
-8.35772705751202
-8.44791779678712
-8.26509202299147
-8.55343794149309
-10.2638593736299
-8.22453355865598
-8.23478941513954
-8.66848397499424
-8.30707491887847
-8.90718205241118
-9.30482147056975
-8.22039580871898
-8.20985292045524
-8.21277249938109
-8.26025316950160
-8.22453355865598
-8.25134985860725
-8.43756428326419
-8.32901185246079
-8.28723678254774
-8.35671632803090
-8.76655242637811
-8.33583890886268
-8.27719598397748
-9.48971006326215
-9.27263763754038
-8.21865325682408
-8.36650141509584
-9.19255603245542
-8.46963105664701
-9.30482147056975
-8.34289679844537
-8.49276516371108
-8.20976434430087
-8.32203330176238
-8.32203330176238
-8.57450101470043
-8.57236303337574
-8.53367756105286
-8.24424483230961
-8.27020023987169
-8.22238275632268
-9.14358546783220
-8.20931458295464
-8.74287674468324
-8.42753171235557
-8.22272495993631
-9.30482147056975
-8.96301948617819
-8.64703419667045
-8.33583890886268
-8.26509202299147
-8.32203330176238
-8.42348561661817
-8.25567510762585
-8.21865325682408
-8.41781000839663
-8.53036580713366
-8.30391354317213
-9.50277458786353
-8.32203330176238
-9.30482147056975
-8.29352192069874
-8.21105223817892
-8.21534386163274
-8.30391354317213
-8.24726999146769
-8.22684882049619
-8.28728863829445
-8.20929564999658
-8.13057124656893
-8.40838966639144
-8.27020023987169
-8.32203330176238
-8.27558703528424
-8.62744130404045
-8.27719598397748
-8.25525357678776
-8.21189795220925
-8.23643576043956
-8.85789084408875
-8.23478941513954
-8.25134985860725
-7.14228735873459
-8.21690487606114
-8.21037035563006
-8.37354978621421
-8.32203330176238
-8.41090120696993
-8.37678183218636
-8.24092257368997
-8.23327272194601
-9.88694191030564
-8.66848397499424
-8.74287674468324
-8.44791779678712
-8.86672260190840
-9.37342437934879
-9.72488484722226
-8.77420986342662
-8.51509977416491
-9.60882700222697
-8.63400605655830
-8.22238275632268
-8.21277249938109
-8.24092257368997
-8.27020023987169
-6.48467773666658
-8.21037035563006
-8.65093985346807
-7.47753008812362
-8.21175698271359
-8.96301948617819
-8.24342858227863
-8.21025489328207
-8.22932927989418
-8.29352192069874
-8.27020023987169
-8.59700673541384
-8.29816913301277
-8.28214547347174
-8.28723678254774
-8.42348561661817
-8.17615918458274
-8.22932927989418
-10.4360240247122
-8.35772705751202
-8.51742598105300
-9.19255603245542
-8.30707491887847
-9.02719102707511
-8.44791779678712
-9.45232330321561
-8.37354978621421
-8.24773958523966
-7.47753008812362
-8.20950069331424
-8.35671632803090
-8.29352192069874
-8.32901185246079
-8.70553108638268
-8.21407911812063
-9.37342437934879
-8.23777124247219
-8.27558703528424
-8.63400605655830
-8.29816913301277
-8.21025489328207
-8.34289679844537
-8.51509977416491
-8.64703419667045
-8.57182463769437
-8.27020023987169
-8.34740010291081
-8.21277249938109
-7.65232042356009
-9.72488484722226
-8.28126232387829
-9.72488484722226
-8.21189795220925
-10.2638593736299
-8.58658697598190
-8.66848397499424
-9.37342437934879
-7.47753008812362
-8.68421723443626
-8.34289679844537
-8.29262871300007
-8.23032483249321
-7.78101100168314
-8.26509202299147
-8.39041768070375
-8.57182463769437
-8.97097561156725
-8.61765358473826
-9.18405786129109
-8.25134985860725
-8.37354978621421
-6.59312449583694
-8.57182463769437
-8.70553108638268
-8.22039580871898
-7.56567613644377
-8.46665786878996
-7.56567613644377
-8.37678183218636
-8.21277249938109
-8.39041768070375
-9.22891666376903
-7.03189624186574
-6.59312449583694
-8.62744130404045
-6.48467773666658
-10.5906501906869
-8.22505533665813
-8.08556881816148
-8.27243712825095
-11.3119737887577
-8.61765358473826
-8.21105223817892
-8.24773958523966
-8.21189795220925
-8.90718205241118
-11.9813296258267
-11.9813296258267
-8.23478941513954
-8.27020023987169
-10.2638593736299
-8.51881761161359
-8.24773958523966
-8.21277249938109
-8.24773958523966
-8.45860294010364
-8.62744130404045
-8.04107826687088
-8.37354978621421
-9.45232330321561
-8.55343794149309
-8.25525357678776
-8.32203330176238
-8.46963105664701
-8.51742598105300
-8.34740010291081
-9.22891666376903
-9.14358546783220
-6.76752382876159
-8.27020023987169
-8.91300052526055
-8.21175698271359
-9.48971006326215
-8.63400605655830
-8.22684882049619
-8.34289679844537
-8.23327272194601
-8.49760077217419
-9.19255603245542
-8.23197580898444
-8.67498407862048
-7.86684149149827
-9.02719102707511
-8.21691172250083
-8.22453355865598
-8.20944511120801
-8.40838966639144
-8.23478941513954
-8.53036580713366
-8.57182463769437
-8.28126232387829
-8.21290702371569
-12.0326306259095
-8.81137763201516
-8.21091847439767
-8.25134985860725
-8.59700673541384
-7.24433864711513
-8.63400605655830
-8.23197580898444
-7.60913854060948
-8.39041768070375
-8.22238275632268
-8.83519004111935
-8.30391354317213
-9.06911753036714
-8.97097561156725
-8.51742598105300
-6.76752382876159
-6.59312449583694
-8.91300052526055
-8.21290702371569
-8.25525357678776
-10.9240251845400
-8.28214547347174
-8.21025489328207
-8.48101419518022
-8.24726999146769
-8.83519004111935
-9.32132671959569
-8.57182463769437
-8.58658697598190
-7.43263200785683
-8.30013015913990
-8.67498407862048
-8.30707491887847
-9.03474867662708
-8.50489758881978
-8.27243712825095
-9.37342437934879
-9.10533850788528
-9.55508737677586
-4.43891188689291
-8.97097561156725
-8.21189795220925
-8.37678183218636
-8.28728863829445
-8.24773958523966
-8.22932927989418
-8.97097561156725
-8.60185554881769
-8.32241050415651
-8.20950069331424
-6.59312449583694
-8.40838966639144
-8.21690487606114
-6.35119704860512
-8.23777124247219
-8.21857224387418
-8.26025316950160
-9.32132671959569
-9.62631718553437
-8.46963105664701
-9.22891666376903
-8.37678183218636
-8.83519004111935
-10.9240251845400
-8.57182463769437
-9.07305978148741
-8.34289679844537
-8.32241050415651
-8.33007973800562
-9.31401696272168
-8.51509977416491
-8.30707491887847
-9.48971006326215
-8.24342858227863
-8.25134985860725
-8.51742598105300
-8.43756428326419
-8.36551120701253
-9.19255603245542
-8.25525357678776
-8.34289679844537
-8.24092257368997
-8.23197580898444
-8.58658697598190
-8.26509202299147
-8.45860294010364
-8.40838966639144
-8.21865325682408
-8.25567510762585
-8.21541403821731
-8.46963105664701
-8.55754689658071
-8.23777124247219
-8.38758666935396
-8.24342858227863
-8.86001732977278
-6.17206362434241
-8.59700673541384
-8.53367756105286
-8.30013015913990
-7.56567613644377
-8.55343794149309
-8.91300052526055
-8.70553108638268
-8.24342858227863
-8.21407911812063
-8.74543069673683
-8.31603001672056
-8.22758721786210
-8.28126232387829
-8.20931458295464
-8.31722956705861
-8.39894798425277
-8.30986580699697
-8.74543069673683
-9.48971006326215
-8.35772705751202
-8.97097561156725
-8.29262871300007
-8.41090120696993
-8.48101419518022
-8.49276516371108
-8.36551120701253
-8.76655242637811
-8.27558703528424
-8.23478941513954
-8.24424483230961
-8.37354978621421
-9.14882134328096
-8.21865325682408
-8.29262871300007
-8.29262871300007
-8.26786605047578
-8.55754689658071
-8.85789084408875
-8.29352192069874
-8.26509202299147
-8.57450101470043
-8.30391354317213
-8.21865325682408
-8.55754689658071
-8.22272495993631
-8.20931458295464
-8.21407911812063
-8.21105223817892
-8.30391354317213
-8.20931458295464
-11.3119737887577
-8.49276516371108
-8.30013015913990
-8.76655242637811
-8.70553108638268
-9.00207950114927
-8.46963105664701
-8.21407911812063
-8.22039580871898
-9.03474867662708
-9.10533850788528
-8.37354978621421
-8.20944511120801
-8.40838966639144
-8.24092257368997
-8.55754689658071
-8.51742598105300
-8.42753171235557
-10.4360240247122
-8.28214547347174
-8.25525357678776
-8.49276516371108
-8.55754689658071
-8.96301948617819
-8.51509977416491
-8.43674490547773
-8.48109023723391
-8.20931458295464
-9.10533850788528
-10.2638593736299
-8.25525357678776
-8.29816913301277
-8.23643576043956
-8.21037035563006
-8.57450101470043
-8.20944511120801
-8.39894798425277
-8.26348007391776
-8.48101419518022
-8.57236303337574
-9.37342437934879
-9.06911753036714
-8.46963105664701
-8.36551120701253
-8.25567510762585
-6.48467773666658
-8.41575144590308
-9.27263763754038
-8.23327272194601
-9.70442286139747
-8.21690487606114
-8.22758721786210
-8.24092257368997
-8.32901185246079
-8.33583890886268
-8.51742598105300
-10.2638593736299
-8.28723678254774
-8.51742598105300
-8.59700673541384
-8.24726999146769
-9.10233149863641
-8.70553108638268
-8.88592864821779
-10.8909772290118
-8.43756428326419
-8.23478941513954
-8.27243712825095
-8.91300052526055
-8.24092257368997
-8.66848397499424
-8.20950069331424
-8.39894798425277
-8.08556881816148
-8.50489758881978
-8.33852859712068
-8.39041768070375
-8.23981917742848
-8.55754689658071
-8.22238275632268
-8.27020023987169
-8.21541403821731
-8.74287674468324
-8.24726999146769
-6.97243285541309
-8.50489758881978
-9.48971006326215
-9.06911753036714
-8.21175698271359
-8.25525357678776
-7.34054859468588
-9.37342437934879
-8.42753171235557
-8.22932927989418
-8.23478941513954
-8.36551120701253
-8.50489758881978
-8.28723678254774
-9.48971006326215
-9.70442286139747
-8.76655242637811
-8.40838966639144
-6.59312449583694
-8.59700673541384
-8.21407911812063
-8.42753171235557
-8.66848397499424
-8.30391354317213
-9.42937379972394
-8.30013015913990
-8.23327272194601
-8.28214547347174
-7.34054859468588
-7.69530730483268
-8.22238275632268
-8.22505533665813
-8.30391354317213
-8.25927669481488
-7.19417567939008
-8.72510475143761
-8.20950069331424
-8.31437072133448
-8.22059215266117
-8.54373356984537
-9.06911753036714
-8.25134985860725
-8.27243712825095
-8.43674490547773
-8.44791779678712
-9.37342437934879
-7.24433864711513
-8.22505533665813
-8.21534386163274
-8.86001732977278
-8.23478941513954
-8.44791779678712
-8.63400605655830
-8.67498407862048
-8.83519004111935
-8.94131794254352
-10.8909772290118
-8.21091847439767
-9.37342437934879
-8.31603001672056
-8.61765358473826
-8.49276516371108
-8.22453355865598
-8.25525357678776
-8.23478941513954
-10.5906501906869
-12.0326306259095
-7.08833501123427
-8.25525357678776
-8.60185554881769
-8.23327272194601
-8.57182463769437
-8.62744130404045
-8.34289679844537
-8.29262871300007
-7.99702865641387
-8.22758721786210
-8.24342858227863
-8.61765358473826
-7.34054859468588
-8.40838966639144
-8.23327272194601
-8.30013015913990
-9.88694191030564
-8.80363116138370
-8.94131794254352
-8.42348561661817
-10.2638593736299
-9.14358546783220
-9.22698598238744
-9.45232330321561
-8.97097561156725
-9.03474867662708
-8.21189795220925
-9.06911753036714
-8.44791779678712
-6.90924192412787
-8.26509202299147
-11.9813296258267
-6.17206362434241
-8.25525357678776
-8.61765358473826
-8.21037035563006
-7.78101100168314
-8.23327272194601
-8.25525357678776
-8.21091847439767
-8.74287674468324
-9.40495366849155
-9.50277458786353
-8.80363116138370
-8.44791779678712
-8.28723678254774
-11.9813296258267
-8.25567510762585
-8.49276516371108
-9.30482147056975
-9.48971006326215
-8.22758721786210
-8.21091847439767
-8.30986580699697
-8.97097561156725
-8.40838966639144
-8.35772705751202
-8.33007973800562
-7.56567613644377
-7.82387528138494
-8.24424483230961
-9.45232330321561
-8.21189795220925
-8.61765358473826
-8.08556881816148
-9.19255603245542
-8.46963105664701
-8.22505533665813
-9.32132671959569
-8.34289679844537
-7.08833501123427
-7.60913854060948
-8.27243712825095
-7.43263200785683
-8.26348007391776
-8.45860294010364
-9.27263763754038
-8.30707491887847
-8.38758666935396
-8.20929564999658
-8.46963105664701
-7.65232042356009
-8.32901185246079
-8.91300052526055
-8.83519004111935
-7.99702865641387
-8.24773958523966
-8.42348561661817
-8.21407911812063
-8.94131794254352
-8.27020023987169
-8.74287674468324
-6.17206362434241
-8.43674490547773
-8.26940430928364
-8.30013015913990
-9.50277458786353
-8.22059215266117
-8.23478941513954
-8.31437072133448
-9.03474867662708
-8.40838966639144
-8.90718205241118
-9.31401696272168
-8.86672260190840
-8.66848397499424
-8.21277249938109
-8.86672260190840
-8.23478941513954
-10.9240251845400
-8.46963105664701
-8.78851742183950
-8.53367756105286
-8.22758721786210
-8.33583890886268
-10.2638593736299
-7.73817902671286
-8.42753171235557
-8.21277249938109
-9.37342437934879
-9.62631718553437
-8.24092257368997
-8.73818316004227
-8.21189795220925
-8.21690487606114
-8.32241050415651
-6.17206362434241
-8.22758721786210
-8.30013015913990
-9.22698598238744
-8.33583890886268
-8.96301948617819
-8.20976434430087
-8.51742598105300
-8.27020023987169
-8.25525357678776
-8.88592864821779
-8.76655242637811
-8.93243080183106
-7.52184053090373
-8.37354978621421
-8.36551120701253
-6.59312449583694
-8.55343794149309
-9.07305978148741
-8.34289679844537
-8.48101419518022
-8.22453355865598
-6.48467773666658
-8.58658697598190
-9.72488484722226
-8.24773958523966
-8.22272495993631
-7.65232042356009
-8.24773958523966
-8.24342858227863
-8.83519004111935
-8.29262871300007
-8.04107826687088
-6.17206362434241
-8.36650141509584
-8.24342858227863
-8.80363116138370
-10.4360240247122
-8.23981917742848
-8.96301948617819
-8.23327272194601
-5.88178264094230
-8.39041768070375
-8.35671632803090
-8.22238275632268
-11.3119737887577
-8.22272495993631
-6.48467773666658
-7.38701956380190
-8.33583890886268
-8.35019093906561
-8.54373356984537
-8.86001732977278
-8.21534386163274
-8.46963105664701
-8.46963105664701
-10.2638593736299
-8.86001732977278
-8.51742598105300
-8.21105223817892
-9.62631718553437
-8.21534386163274
-7.03189624186574
-9.66517925069352
-8.21396729964175
-8.21690487606114
-8.61765358473826
-8.97097561156725
-6.17206362434241
-8.34289679844537
-8.30707491887847
-7.29305297232116
-8.31603001672056
-8.29262871300007
-8.48109023723391
-8.28214547347174
-8.67498407862048
-8.42753171235557
-8.37678183218636
-8.46963105664701
-7.65232042356009
-9.32132671959569
-8.21690487606114
-7.86684149149827
-12.0326306259095
-8.23197580898444
-8.42753171235557
-8.48109023723391
-9.02719102707511
-8.27558703528424
-8.23327272194601
-7.52184053090373
-8.28214547347174
-8.28728863829445
-8.20931458295464
-8.22240973435416
-9.18405786129109
-8.34289679844537
-7.73817902671286
-8.21691172250083
-8.35772705751202
-9.10533850788528
-8.30986580699697
-8.27243712825095
-8.81137763201516
-10.3559530318972
-8.58658697598190
-9.14358546783220
-7.52184053090373
-8.22684882049619
-8.22272495993631
-9.14358546783220
-8.23478941513954
-8.25567510762585
-8.42753171235557
-9.02719102707511
-9.37342437934879
-9.03474867662708
-7.47753008812362
-8.27558703528424
-9.02719102707511
-8.53367756105286
-8.60185554881769
-9.66517925069352
-9.06911753036714
-8.29352192069874
-8.22758721786210
-8.58658697598190
-8.44791779678712
-8.21277249938109
-8.23777124247219
-10.9240251845400
-8.35671632803090
-8.20976434430087
-8.39041768070375
-8.33007973800562
-8.22240973435416
-7.29305297232116
-8.32901185246079
-10.9240251845400
-7.73817902671286
-8.40838966639144
-8.28126232387829
-8.35019093906561
-7.38701956380190
-8.28214547347174
-9.30482147056975
-8.53036580713366
-8.37678183218636
-8.32241050415651
-8.22758721786210
-8.30391354317213
-8.21105223817892
-8.23981917742848
-8.20976434430087
-8.22272495993631
-9.62631718553437
-8.31722956705861
-8.25134985860725
-8.21407911812063
-8.40838966639144
-7.86684149149827
-7.08833501123427
-6.48467773666658
-7.19417567939008
-8.31603001672056
-8.48101419518022
-8.57182463769437
-8.39041768070375
-7.08833501123427
-6.76752382876159
-8.51742598105300
-8.35772705751202
-8.30707491887847
-7.19417567939008
-8.83519004111935
-9.22698598238744
-8.64703419667045
-8.32901185246079
-8.39894798425277
-8.31437072133448
-8.21690487606114
-8.35671632803090
-8.21189795220925
-8.72510475143761
-8.20929564999658
-8.32203330176238
-8.25567510762585
-10.1625720115336
-8.24092257368997
-8.43756428326419
-8.24092257368997
-8.33852859712068
-8.40838966639144
-8.39894798425277
-8.32241050415651
-8.22505533665813
-8.51742598105300
-8.22240973435416
-6.48467773666658
-8.50489758881978
-8.32241050415651
-8.23327272194601
-8.32901185246079
-8.34289679844537
-8.24342858227863
-8.25567510762585
-8.29352192069874
-8.40838966639144
-8.35671632803090
-8.50489758881978
-8.21189795220925
-10.5906501906869
-9.00207950114927
-8.46548911893507
-8.22505533665813
-8.64703419667045
-7.29305297232116
-7.43263200785683
-8.23981917742848
-8.22272495993631
-8.21025489328207
-8.32203330176238
-8.24726999146769
-15.3578697837432
-5.88178264094230
-6.90924192412787
-7.60913854060948
-7.78101100168314
-8.28126232387829
-8.30707491887847
-8.22272495993631
-8.60185554881769
-8.21396729964175
-8.66848397499424
-8.17615918458274
-12.0326306259095
-8.25525357678776
-8.53036580713366
-9.06911753036714
-8.81137763201516
-8.27020023987169
-9.10533850788528
-8.53036580713366
-8.41781000839663
-8.36551120701253
-8.36650141509584
-8.22272495993631
-9.37342437934879
-8.70525160217081
-8.94131794254352
-8.29262871300007
-8.27243712825095
-8.53367756105286
-8.48101419518022
-8.23981917742848
-10.2638593736299
-8.37678183218636
-8.30391354317213
-8.25134985860725
-8.25525357678776
-8.49276516371108
-10.8909772290118
-6.90924192412787
-8.24092257368997
-8.61765358473826
-8.21691172250083
-9.14358546783220
-8.63400605655830
-6.90924192412787
-8.36597846147378
-8.58658697598190
-7.14228735873459
-8.39926171467005
-7.24433864711513
-8.30707491887847
-10.4360240247122
-8.62744130404045
-8.97097561156725
-8.20976434430087
-8.62744130404045
-8.26348007391776
-8.21541403821731
-8.24092257368997
-8.20929564999658
-8.33007973800562
-8.57236303337574
-8.81137763201516
-8.08556881816148
-8.39894798425277
-8.43756428326419
-8.58658697598190
-9.55508737677586
-10.8909772290118
-8.86672260190840
-8.80363116138370
-9.14358546783220
-6.84137807000191
-7.19417567939008
-8.65093985346807
-8.81387747896179
-9.30482147056975
-9.72488484722226
-10.0422283134223
-9.14358546783220
-8.76655242637811
-8.88592864821779
-10.4360240247122
-8.28126232387829
-8.21025489328207
-9.45232330321561
-8.29816913301277
-10.1625720115336
-8.31722956705861
-8.39894798425277
-8.29262871300007
-8.55754689658071
-8.08556881816148
-9.37342437934879
-8.27020023987169
-8.22758721786210
-8.44791779678712
-8.48101419518022
-8.65093985346807
-9.18405786129109
-8.26940430928364
-9.30482147056975
-7.47753008812362
-9.31401696272168
-6.84137807000191
-8.29262871300007
-9.50277458786353
-8.24773958523966
-8.57450101470043
-6.59312449583694
-6.90924192412787
-8.25927669481488
-8.29262871300007
-8.35671632803090
-9.32132671959569
-8.23981917742848
-9.70442286139747
-8.21865325682408
-6.59312449583694
-8.39926171467005
-8.23197580898444
-8.31603001672056
-8.25525357678776
-8.21175698271359
-9.19255603245542
-12.0326306259095
-8.77420986342662
-8.21091847439767
-10.6483660300620
-8.81137763201516
-8.34289679844537
-8.22039580871898
-8.88592864821779
-10.2638593736299
-8.58658697598190
-8.74287674468324
-8.23197580898444
-8.26348007391776
-7.95335102086429
-8.39041768070375
-8.55343794149309
-10.8909772290118
-8.32203330176238
-8.31722956705861
-7.82387528138494
-10.0422283134223
-9.88694191030564
-9.22698598238744
-9.30482147056975
-8.70553108638268
-9.40495366849155
-9.22698598238744
-8.83519004111935
-8.30391354317213
-10.1194702464695
-7.19417567939008
-8.23197580898444
-8.34289679844537
-8.43756428326419
-8.21857224387418
-8.57182463769437
-9.99759877702523
-8.23478941513954
-7.60913854060948
-8.51742598105300
-9.19255603245542
-8.42753171235557
-8.35772705751202
-8.28126232387829
-10.8909772290118
-8.23643576043956
-9.99543105637091
-8.39041768070375
-8.39041768070375
-15.3578697837432
-8.08556881816148
-8.28126232387829
-8.22039580871898
-9.00207950114927
-9.62631718553437
-8.83519004111935
-8.51742598105300
-8.46963105664701
-8.30707491887847
-8.40838966639144
-8.22272495993631
-8.34289679844537
-8.29262871300007
-8.30986580699697
-8.21290702371569
-8.29262871300007
-8.26348007391776
-8.24092257368997
-8.45860294010364
-8.57182463769437
-7.99702865641387
-8.23327272194601
-9.22891666376903
-7.65232042356009
-9.99543105637091
-8.48101419518022
-8.24773958523966
-8.94131794254352
-8.53367756105286
-7.65232042356009
-8.33852859712068
-8.42753171235557
-8.83519004111935
-8.29352192069874
-8.36551120701253
-8.51742598105300
-8.32901185246079
-8.23981917742848
-8.21091847439767
-8.20931458295464
-8.22932927989418
-8.38758666935396
-8.20950069331424
-8.45860294010364
-8.74543069673683
-8.24092257368997
-8.70525160217081
-8.60185554881769
-8.08556881816148
-9.99543105637091
-6.84137807000191
-8.40838966639144
-11.9813296258267
-7.73817902671286
-8.80363116138370
-8.78851742183950
-8.28214547347174
-8.32901185246079
-8.23032483249321
-8.22272495993631
-8.21277249938109
-8.72510475143761
-8.42753171235557
-8.27719598397748
-9.42937379972394
-7.34054859468588
-8.33583890886268
-8.29262871300007
-8.54373356984537
-8.57182463769437
-10.3559530318972
-8.27243712825095
-7.90997766765105
-8.29352192069874
-10.5906501906869
-6.90924192412787
-8.61765358473826
-8.28728863829445
-8.94131794254352
-8.30707491887847
-8.34289679844537
-9.03474867662708
-8.21534386163274
-8.23478941513954
-8.37354978621421
-8.25134985860725
-6.90924192412787
-8.49276516371108
-8.34289679844537
-8.46963105664701
-8.42753171235557
-8.27719598397748
-8.38184955977260
-8.31603001672056
-9.19255603245542
-8.83519004111935
-9.32132671959569
-6.97243285541309
-9.22891666376903
-8.57236303337574
-8.20931458295464
-8.45860294010364
-8.35772705751202
-8.27243712825095
-8.27020023987169
-8.29262871300007
-9.55508737677586
-5.53664241034750
-5.53664241034750
-5.53664241034750
-5.53664241034750
-5.53664241034750
-5.53664241034750
-5.53664241034750
-5.53664241034750
-5.53664241034750
-5.53664241034750
-5.53664241034750
-5.53664241034750
-5.53664241034750
-5.53664241034750
-5.53664241034750
-5.53664241034750
-5.53664241034750
-5.53664241034750
-5.53664241034750
-5.53664241034750
-5.53664241034750
-5.53664241034750
-5.53664241034750
-5.53664241034750
-5.53664241034750
-5.53664241034750
-5.53664241034750
-5.53664241034750
-5.53664241034750
-5.53664241034750
-5.53664241034750
-5.53664241034750
-5.53664241034750
-5.53664241034750
-5.53664241034750
-5.53664241034750
-5.53664241034750
-5.53664241034750
-5.53664241034750
-5.53664241034750
-5.53664241034750
-5.53664241034750
-5.53664241034750
-5.53664241034750
-5.53664241034750
-5.53664241034750
-5.53664241034750
-5.53664241034750
-5.53664241034750
-5.53664241034750
-5.53664241034750
-5.53664241034750
-5.53664241034750
-5.53664241034750
-5.53664241034750
-5.53664241034750
-5.53664241034750
-5.53664241034750
-5.53664241034750
-5.53664241034750
-5.53664241034750
-5.53664241034750
-5.53664241034750
-5.53664241034750
-5.53664241034750
-5.53664241034750
-5.53664241034750
-5.53664241034750
-5.53664241034750
-5.53664241034750
-5.53664241034750
-5.53664241034750
-5.53664241034750
-5.53664241034750
-5.53664241034750
-5.53664241034750
-5.53664241034750
-5.53664241034750
-5.53664241034750
-5.53664241034750
-5.53664241034750
-5.53664241034750
-5.53664241034750
-5.53664241034750
-5.53664241034750
-5.53664241034750
-5.53664241034750
-5.53664241034750
-5.53664241034750
-5.53664241034750
-5.53664241034750
-5.53664241034750
-5.53664241034750
-5.53664241034750
-5.53664241034750
-5.53664241034750
-5.53664241034750
-5.53664241034750
-5.53664241034750
-5.53664241034750
-5.53664241034750
-5.53664241034750
-5.53664241034750
-5.53664241034750
-5.53664241034750
-5.53664241034750
-5.53664241034750
-5.53664241034750
-5.53664241034750
-5.53664241034750
-5.53664241034750
-5.53664241034750
-5.53664241034750
-5.53664241034750
-5.53664241034750
-5.53664241034750
-5.53664241034750
-5.53664241034750
-5.53664241034750
-5.53664241034750
-5.53664241034750
-5.53664241034750
-5.53664241034750
-5.53664241034750
-5.53664241034750
-5.53664241034750
-5.53664241034750
-5.53664241034750
-5.53664241034750
-5.53664241034750
-5.53664241034750
-5.53664241034750
-5.53664241034750
-5.53664241034750
-5.53664241034750
-5.53664241034750
-5.53664241034750
-5.53664241034750
-5.53664241034750
-5.53664241034750
-5.53664241034750
-5.53664241034750
-5.53664241034750
-5.53664241034750
-5.53664241034750
-5.53664241034750
-5.53664241034750
-5.53664241034750
-5.53664241034750
-5.53664241034750
-5.53664241034750
-5.53664241034750
-5.53664241034750
-5.53664241034750
-5.53664241034750
-5.53664241034750
-5.53664241034750
-5.53664241034750
-5.53664241034750
-5.53664241034750
-5.53664241034750
-5.53664241034750
-5.53664241034750
-5.53664241034750
-5.53664241034750
-5.53664241034750
-5.53664241034750
-5.53664241034750
-5.53664241034750
-5.53664241034750
-5.53664241034750
-5.53664241034750
-5.53664241034750
-5.53664241034750
-5.53664241034750
-5.53664241034750
-5.53664241034750
-5.53664241034750
-5.53664241034750
-5.53664241034750
-5.53664241034750
-5.53664241034750
-5.53664241034750
-5.53664241034750
-5.53664241034750
-5.53664241034750
-5.53664241034750
-5.53664241034750
-5.53664241034750
-5.53664241034750
-5.53664241034750
-5.53664241034750
-5.53664241034750
-5.53664241034750
-5.53664241034750
-5.53664241034750
-5.53664241034750
-5.53664241034750
-5.53664241034750
-5.53664241034750
-5.53664241034750
-5.53664241034750
-5.53664241034750
-5.53664241034750
-5.53664241034750
-5.53664241034750
-5.53664241034750
-5.53664241034750
-5.53664241034750
-5.53664241034750
-5.53664241034750
-5.53664241034750
-5.53664241034750
-5.53664241034750
-5.53664241034750
-5.53664241034750
-5.53664241034750
-5.53664241034750
-5.53664241034750
-5.53664241034750
-5.53664241034750
-5.53664241034750
-5.53664241034750
-5.53664241034750
-5.53664241034750
-5.53664241034750
-5.53664241034750
-5.53664241034750
-5.53664241034750
-5.53664241034750
-5.53664241034750
-5.53664241034750
-5.53664241034750
-5.53664241034750
-5.53664241034750
-5.53664241034750
-5.53664241034750
-5.53664241034750
-5.53664241034750
-5.53664241034750
-5.53664241034750
-5.53664241034750
-5.53664241034750
-5.53664241034750
-5.53664241034750
-5.53664241034750
-5.53664241034750
-5.53664241034750
-5.53664241034750
-5.53664241034750
-5.53664241034750
-5.53664241034750
-5.53664241034750
-5.53664241034750
-5.53664241034750
-5.53664241034750
-5.53664241034750
-5.53664241034750
-5.53664241034750
-5.53664241034750
-5.53664241034750
-5.53664241034750
-5.53664241034750
-5.53664241034750
-5.53664241034750
-5.53664241034750
-5.53664241034750
-5.53664241034750
-5.53664241034750
-5.53664241034750
-5.53664241034750
-5.53664241034750
-5.53664241034750
-5.53664241034750
-5.53664241034750
-5.53664241034750
-5.53664241034750
-5.53664241034750
-5.53664241034750
-5.53664241034750
-5.53664241034750
-5.53664241034750
-5.53664241034750
-5.53664241034750
-5.53664241034750
-5.53664241034750
-5.53664241034750
-5.53664241034750
-5.53664241034750
-5.53664241034750
-5.53664241034750
-5.53664241034750
-5.53664241034750
-5.53664241034750
-5.53664241034750
-5.53664241034750
-5.53664241034750
-5.53664241034750
-5.53664241034750
-5.53664241034750
-5.53664241034750
-5.53664241034750
-5.53664241034750
-5.53664241034750
-5.53664241034750
-5.53664241034750
-5.53664241034750
-5.53664241034750
-5.53664241034750
-5.53664241034750
-5.53664241034750
-5.53664241034750
-5.53664241034750
-5.53664241034750
-5.53664241034750
-5.53664241034750
-5.53664241034750
-5.53664241034750
-5.53664241034750
-5.53664241034750
-5.53664241034750
-5.53664241034750
-5.53664241034750
-5.53664241034750
-5.53664241034750
-5.53664241034750
-5.53664241034750
-5.53664241034750
-5.53664241034750
-5.53664241034750
-5.53664241034750
-5.53664241034750
-5.53664241034750
-5.53664241034750
-5.53664241034750
-5.53664241034750
-5.53664241034750
-5.53664241034750
-5.53664241034750
-5.53664241034750
-5.53664241034750
-5.53664241034750
-5.53664241034750
-5.53664241034750
-5.53664241034750
-5.53664241034750
-5.53664241034750
-5.53664241034750
-5.53664241034750
-5.53664241034750
-5.53664241034750
-5.53664241034750
-5.53664241034750
-5.53664241034750
-5.53664241034750
-5.53664241034750
-5.53664241034750
-5.53664241034750
-5.53664241034750
-5.53664241034750
-5.53664241034750
-5.53664241034750
-5.53664241034750
-5.53664241034750
-5.53664241034750
-5.53664241034750
-5.53664241034750
-5.53664241034750
-5.53664241034750
-5.53664241034750
-5.53664241034750
-5.53664241034750
-5.53664241034750
-5.53664241034750
-5.53664241034750
-5.53664241034750
-5.53664241034750
-5.53664241034750
-5.53664241034750
-5.53664241034750
-5.53664241034750
-5.53664241034750
-5.53664241034750
-5.53664241034750
-5.53664241034750
-5.53664241034750
-5.53664241034750
-5.53664241034750
-5.53664241034750
-5.53664241034750
-5.53664241034750
-5.53664241034750
-5.53664241034750
-5.53664241034750
-5.53664241034750
-5.53664241034750
-5.53664241034750
-5.53664241034750
-5.53664241034750
-5.53664241034750
-5.53664241034750
-5.53664241034750
-5.53664241034750
-5.53664241034750
-5.53664241034750
-5.53664241034750
-5.53664241034750
-5.53664241034750
-5.53664241034750
-5.53664241034750
-5.53664241034750
-5.53664241034750
-5.53664241034750
-5.53664241034750
-5.53664241034750
-5.53664241034750
-5.53664241034750
-5.53664241034750
-5.53664241034750
-5.53664241034750
-5.53664241034750
-5.53664241034750
-5.53664241034750
-5.53664241034750
-5.53664241034750
-5.53664241034750
-5.53664241034750
-5.53664241034750
-5.53664241034750
-5.53664241034750
-5.53664241034750
-5.53664241034750
-5.53664241034750
-5.53664241034750
-5.53664241034750
-5.53664241034750
-5.53664241034750
-5.53664241034750
-5.53664241034750
-5.53664241034750
-5.53664241034750
-5.53664241034750
-5.53664241034750
-5.53664241034750
-5.53664241034750
-5.53664241034750
-5.53664241034750
-5.53664241034750
-5.53664241034750
-5.53664241034750
-5.53664241034750
-5.53664241034750
-5.53664241034750
-5.53664241034750
-5.53664241034750
-5.53664241034750
-5.53664241034750
-5.53664241034750
-5.53664241034750
-5.53664241034750
-5.53664241034750
-5.53664241034750
-5.53664241034750
-5.53664241034750
-5.53664241034750
-5.53664241034750
-5.53664241034750
-5.53664241034750
-5.53664241034750
-5.53664241034750
-5.53664241034750
-5.53664241034750
-5.53664241034750
-5.53664241034750
-5.53664241034750
-5.53664241034750
-5.53664241034750
-5.53664241034750
-5.53664241034750
-5.53664241034750
-5.53664241034750
-5.53664241034750
-5.53664241034750
-5.53664241034750
-5.53664241034750
-5.53664241034750
-5.53664241034750
-5.53664241034750
-5.53664241034750
-5.53664241034750
-5.53664241034750
-5.53664241034750
-5.53664241034750
-5.53664241034750
-5.53664241034750
-5.53664241034750
-5.53664241034750
-5.53664241034750
-5.53664241034750
-5.53664241034750
-5.53664241034750
-5.53664241034750
-5.53664241034750
-5.53664241034750
-5.53664241034750
-5.53664241034750
-5.53664241034750
-5.53664241034750
-5.53664241034750
-5.53664241034750
-5.53664241034750
-5.53664241034750
-5.53664241034750
-5.53664241034750
-5.53664241034750
-5.53664241034750
-5.53664241034750
-5.53664241034750
-5.53664241034750
-5.53664241034750
-5.53664241034750
-5.53664241034750
-5.53664241034750
-5.53664241034750
-5.53664241034750
-5.53664241034750
-5.53664241034750
-5.53664241034750
-5.53664241034750
-5.53664241034750
-5.53664241034750
-5.53664241034750
-5.53664241034750
-5.53664241034750
-5.53664241034750
-5.53664241034750
-5.53664241034750
-5.53664241034750
-5.53664241034750
-5.53664241034750
-5.53664241034750
-5.53664241034750
-5.53664241034750
-5.53664241034750
-5.53664241034750
-5.53664241034750
-5.53664241034750
-5.53664241034750
-5.53664241034750
-5.53664241034750
-5.53664241034750
-5.53664241034750
-5.53664241034750
-5.53664241034750
-5.53664241034750
-5.53664241034750
-5.53664241034750
-5.53664241034750
-5.53664241034750
-5.53664241034750
-5.53664241034750
-5.53664241034750
-5.53664241034750
-5.53664241034750
-5.53664241034750
-5.53664241034750
-5.53664241034750
-5.53664241034750
-5.53664241034750
-5.53664241034750
-5.53664241034750
-5.53664241034750
-5.53664241034750
-5.53664241034750
-5.53664241034750
-5.53664241034750
-5.53664241034750
-5.53664241034750
-5.53664241034750
-5.53664241034750
-5.53664241034750
-5.53664241034750
-5.53664241034750
-5.53664241034750
-5.53664241034750
-5.53664241034750
-5.53664241034750
-5.53664241034750
-5.53664241034750
-5.53664241034750
-5.53664241034750
-5.53664241034750
-5.53664241034750
-5.53664241034750
-5.53664241034750
-5.53664241034750
-5.53664241034750
-5.53664241034750
-5.53664241034750
-5.53664241034750
-5.53664241034750
-5.53664241034750
-5.53664241034750
-5.53664241034750
-5.53664241034750
-5.53664241034750
-5.53664241034750
-5.53664241034750
-5.53664241034750
-5.53664241034750
-5.53664241034750
-5.53664241034750
-5.53664241034750
-5.53664241034750
-5.53664241034750
-5.53664241034750
-5.53664241034750
-5.53664241034750
-5.53664241034750
-5.53664241034750
-5.53664241034750
-5.53664241034750
-5.53664241034750
-5.53664241034750
-5.53664241034750
-5.53664241034750
-5.53664241034750
-5.53664241034750
-5.53664241034750
-5.53664241034750
-5.53664241034750
-5.53664241034750
-5.53664241034750
-5.53664241034750
-5.53664241034750
-5.53664241034750
-5.53664241034750
-5.53664241034750
-5.53664241034750
-5.53664241034750
-5.53664241034750
-5.53664241034750
-5.53664241034750
-5.53664241034750
-5.53664241034750
-5.53664241034750
-5.53664241034750
-5.53664241034750
-5.53664241034750
-5.53664241034750
-5.53664241034750
-5.53664241034750
-5.53664241034750
-5.53664241034750
-5.53664241034750
-5.53664241034750
-5.53664241034750
-5.53664241034750
-5.53664241034750
-5.53664241034750
-5.53664241034750
-5.53664241034750
-5.53664241034750
-5.53664241034750
-5.53664241034750
-5.53664241034750
-5.53664241034750
-5.53664241034750
-5.53664241034750
-5.53664241034750
-5.53664241034750
-5.53664241034750
-5.53664241034750
-5.53664241034750
-5.53664241034750
-5.53664241034750
-5.53664241034750
-5.53664241034750
-5.53664241034750
-5.53664241034750
-5.53664241034750
-5.53664241034750
-5.53664241034750
-5.53664241034750
-5.53664241034750
-5.53664241034750
-5.53664241034750
-5.53664241034750
-5.53664241034750
-5.53664241034750
-5.53664241034750
-5.53664241034750
-5.53664241034750
-5.53664241034750
-5.53664241034750
-5.53664241034750
-5.53664241034750
-5.53664241034750
-5.53664241034750
-5.53664241034750
-5.53664241034750
-5.53664241034750
-5.53664241034750
-5.53664241034750
-5.53664241034750
-5.53664241034750
-5.53664241034750
-5.53664241034750
-5.53664241034750
-5.53664241034750
-5.53664241034750
-5.53664241034750
-5.53664241034750
-5.53664241034750
-5.53664241034750
-5.53664241034750
-5.53664241034750
-5.53664241034750
-5.53664241034750
-5.53664241034750
-5.53664241034750
-5.53664241034750
-5.53664241034750
-5.53664241034750
-5.53664241034750
-5.53664241034750
-5.53664241034750
-5.53664241034750
-5.53664241034750
-5.53664241034750
-5.53664241034750
-5.53664241034750
-5.53664241034750
-5.53664241034750
-5.53664241034750
-5.53664241034750
-5.53664241034750
-5.53664241034750
-5.53664241034750
-5.53664241034750
-5.53664241034750
-5.53664241034750
-5.53664241034750
-5.53664241034750
-5.53664241034750
-5.53664241034750
-5.53664241034750
-5.53664241034750
-5.53664241034750
-5.53664241034750
-5.53664241034750
-5.53664241034750
-5.53664241034750
-5.53664241034750
-5.53664241034750
-5.53664241034750
-5.53664241034750
-5.53664241034750
-5.53664241034750
-5.53664241034750
-5.53664241034750
-5.53664241034750
-5.53664241034750
-5.53664241034750
-5.53664241034750
-5.53664241034750
-5.53664241034750
-5.53664241034750
-5.53664241034750
-5.53664241034750
-5.53664241034750
-5.53664241034750
-5.53664241034750
-5.53664241034750
-5.53664241034750
-5.53664241034750
-5.53664241034750
-5.53664241034750
-5.53664241034750
-5.53664241034750
-5.53664241034750
-5.53664241034750
-5.53664241034750
-5.53664241034750
-5.53664241034750
-5.53664241034750
-5.53664241034750
-5.53664241034750
-5.53664241034750
-5.53664241034750
-5.53664241034750
-5.53664241034750
-5.53664241034750
-5.53664241034750
-5.53664241034750
-5.53664241034750
-5.53664241034750
-5.53664241034750
-5.53664241034750
-5.53664241034750
-5.53664241034750
-5.53664241034750
-5.53664241034750
-5.53664241034750
-5.53664241034750
-5.53664241034750
-5.53664241034750
-5.53664241034750
-5.53664241034750
-5.53664241034750
-5.53664241034750
-5.53664241034750
-5.53664241034750
-5.53664241034750
-5.53664241034750
-5.53664241034750
-5.53664241034750
-5.53664241034750
-5.53664241034750
-5.53664241034750
-5.53664241034750
-5.53664241034750
-5.53664241034750
-5.53664241034750
-5.53664241034750
-5.53664241034750
-5.53664241034750
-5.53664241034750
-5.53664241034750
-5.53664241034750
-5.53664241034750
-5.53664241034750
-5.53664241034750
-5.53664241034750
-5.53664241034750
-5.53664241034750
-5.53664241034750
-5.53664241034750
-5.53664241034750
-5.53664241034750
-5.53664241034750
-5.53664241034750
-5.53664241034750
-5.53664241034750
-5.53664241034750
-5.53664241034750
-5.53664241034750
-5.53664241034750
-5.53664241034750
-5.53664241034750
-5.53664241034750
-5.53664241034750
-5.53664241034750
-5.53664241034750
-5.53664241034750
-5.53664241034750
-5.53664241034750
-5.53664241034750
-5.53664241034750
-5.53664241034750
-5.53664241034750
-5.53664241034750
-5.53664241034750
-5.53664241034750
-5.53664241034750
-5.53664241034750
-5.53664241034750
-5.53664241034750
-5.53664241034750
-5.53664241034750
-5.53664241034750
-5.53664241034750
-5.53664241034750
-5.53664241034750
-5.53664241034750
-5.53664241034750
-5.53664241034750
-5.53664241034750
-5.53664241034750
-5.53664241034750
-5.53664241034750
-5.53664241034750
-5.53664241034750
-5.53664241034750
-5.53664241034750
-5.53664241034750
-5.53664241034750
-5.53664241034750
-5.53664241034750
-5.53664241034750
-5.53664241034750
-5.53664241034750
-5.53664241034750
-5.53664241034750
-5.53664241034750
-5.53664241034750
-5.53664241034750
-5.53664241034750
-5.53664241034750
-5.53664241034750
-5.53664241034750
-5.53664241034750
-5.53664241034750
-5.53664241034750
-5.53664241034750
-5.53664241034750
-5.53664241034750
-5.53664241034750
-5.53664241034750
-5.53664241034750
-5.53664241034750
-5.53664241034750
-5.53664241034750
-5.53664241034750
-5.53664241034750
-5.53664241034750
-5.53664241034750
-5.53664241034750
-5.53664241034750
-5.53664241034750
-5.53664241034750
-5.53664241034750
-5.53664241034750
-5.53664241034750
-5.53664241034750
-5.53664241034750
-5.53664241034750
-5.53664241034750
-5.53664241034750
-5.53664241034750
-5.53664241034750
-5.53664241034750
-5.53664241034750
-5.53664241034750
-5.53664241034750
-5.53664241034750
-5.53664241034750
-5.53664241034750
-5.53664241034750
-5.53664241034750
-5.53664241034750
-5.53664241034750
-5.53664241034750
-5.53664241034750
-5.53664241034750
-5.53664241034750
-5.53664241034750
-5.53664241034750
-5.53664241034750
-5.53664241034750
-5.53664241034750
-5.53664241034750
-5.53664241034750
-5.53664241034750
-5.53664241034750
-5.53664241034750
-5.53664241034750
-5.53664241034750
-5.53664241034750
-5.53664241034750
-5.53664241034750
-5.53664241034750
-5.53664241034750
-5.53664241034750
-5.53664241034750
-5.53664241034750
-5.53664241034750
-5.53664241034750
-5.53664241034750
-5.53664241034750
-5.53664241034750
-5.53664241034750
-5.53664241034750
-5.53664241034750
-5.53664241034750
-5.53664241034750
-5.53664241034750
-5.53664241034750
-5.53664241034750
-5.53664241034750
-5.53664241034750
-5.53664241034750
-5.53664241034750
-5.53664241034750
-5.53664241034750
-5.53664241034750
-5.53664241034750
-5.53664241034750
-5.53664241034750
-5.53664241034750
-5.53664241034750
-5.53664241034750
-5.53664241034750
-5.53664241034750
-5.53664241034750
-5.53664241034750
-5.53664241034750
-5.53664241034750
-5.53664241034750
-5.53664241034750
-5.53664241034750
-5.53664241034750
-5.53664241034750
-5.53664241034750
-5.53664241034750
-5.53664241034750
-5.53664241034750
-5.53664241034750
-5.53664241034750
-5.53664241034750
-5.53664241034750
-5.53664241034750
-5.53664241034750
-5.53664241034750
-5.53664241034750
-5.53664241034750
-5.53664241034750
-5.53664241034750
-5.53664241034750
-5.53664241034750
-5.53664241034750
-5.53664241034750
-5.53664241034750
-5.53664241034750
-5.53664241034750
-5.53664241034750
-5.53664241034750
-5.53664241034750
-5.53664241034750
-5.53664241034750
-5.53664241034750
-5.53664241034750
-5.53664241034750
-5.53664241034750
-5.53664241034750
-5.53664241034750
-5.53664241034750
-5.53664241034750
-5.53664241034750
-5.53664241034750
-5.53664241034750
-5.53664241034750
-5.53664241034750
-5.53664241034750
-5.53664241034750
-5.53664241034750
-5.53664241034750
-5.53664241034750
-5.53664241034750
-5.53664241034750
-5.53664241034750
-5.53664241034750
-5.53664241034750
-5.53664241034750
-5.53664241034750
-5.53664241034750
-5.53664241034750
-5.53664241034750
-5.53664241034750
-5.53664241034750
-5.53664241034750
-5.53664241034750
-5.53664241034750
-5.53664241034750
-5.53664241034750
-5.53664241034750
-5.53664241034750
-5.53664241034750
-5.53664241034750
-5.53664241034750
-5.53664241034750
-5.53664241034750
-5.53664241034750
-5.53664241034750
-5.53664241034750
-5.53664241034750
-5.53664241034750
-5.53664241034750
-5.53664241034750
-5.53664241034750
-5.53664241034750
-5.53664241034750
-5.53664241034750
-5.53664241034750
-5.53664241034750
-5.53664241034750
-5.53664241034750
-5.53664241034750
-5.53664241034750
-5.53664241034750
-5.53664241034750
-5.53664241034750
-5.53664241034750
-5.53664241034750
-5.53664241034750
-5.53664241034750
-5.53664241034750
-5.53664241034750
-5.53664241034750
-5.53664241034750
-5.53664241034750
-5.53664241034750
-5.53664241034750
-5.53664241034750
-5.53664241034750
-5.53664241034750
-5.53664241034750
-5.53664241034750
-5.53664241034750
-5.53664241034750
-5.53664241034750
-5.53664241034750
-5.53664241034750
-5.53664241034750
-5.53664241034750
-5.53664241034750
-5.53664241034750
-5.53664241034750
-5.53664241034750
-5.53664241034750
-5.53664241034750
-5.53664241034750
-5.53664241034750
-5.53664241034750
-5.53664241034750
-5.53664241034750
-5.53664241034750
-5.53664241034750
-5.53664241034750
-5.53664241034750
-5.53664241034750
-5.53664241034750
-5.53664241034750
-5.53664241034750
-5.53664241034750
-5.53664241034750
-5.53664241034750
-5.53664241034750
-5.53664241034750
-5.53664241034750
-5.53664241034750
-5.53664241034750
-5.53664241034750
-5.53664241034750
-5.53664241034750
-5.53664241034750
-5.53664241034750
-5.53664241034750
-5.53664241034750
-5.53664241034750
-5.53664241034750
-5.53664241034750
-5.53664241034750
-5.53664241034750
-5.53664241034750
-5.53664241034750
-5.53664241034750
-5.53664241034750
-5.53664241034750
-5.53664241034750
-5.53664241034750
-5.53664241034750
-5.53664241034750
-5.53664241034750
-5.53664241034750
-5.53664241034750
-5.53664241034750
-5.53664241034750
-5.53664241034750
-5.53664241034750
-5.53664241034750
-5.53664241034750
-5.53664241034750
-5.53664241034750
-5.53664241034750
-5.53664241034750
-5.53664241034750
-5.53664241034750
-5.53664241034750
-5.53664241034750
-5.53664241034750
-5.53664241034750
-5.53664241034750
-5.53664241034750
-5.53664241034750
-5.53664241034750
-5.53664241034750
-5.53664241034750
-5.53664241034750
-5.53664241034750
-5.53664241034750
-5.53664241034750
-5.53664241034750
-5.53664241034750
-5.53664241034750
-5.53664241034750
-5.53664241034750
-5.53664241034750
-5.53664241034750
-5.53664241034750
-5.53664241034750
-5.53664241034750
-5.53664241034750
-5.53664241034750
-5.53664241034750
-5.53664241034750
-5.53664241034750
-5.53664241034750
-5.53664241034750
-5.53664241034750
-5.53664241034750
-5.53664241034750
-5.53664241034750
-5.53664241034750
-5.53664241034750
-5.53664241034750
-5.53664241034750
-5.53664241034750
-5.53664241034750
-5.53664241034750
-5.53664241034750
-5.53664241034750
-5.53664241034750
-5.53664241034750
-5.53664241034750
-5.53664241034750
-5.53664241034750
-5.53664241034750
-5.53664241034750
-5.53664241034750
-5.53664241034750
-5.53664241034750
-5.53664241034750
-5.53664241034750
-5.53664241034750
-5.53664241034750
-5.53664241034750
-5.53664241034750
-5.53664241034750
-5.53664241034750
-5.53664241034750
-5.53664241034750
-5.53664241034750
-5.53664241034750
-5.53664241034750
-5.53664241034750
-5.53664241034750
-5.53664241034750
-5.53664241034750
-5.53664241034750
-5.53664241034750
-5.53664241034750
-5.53664241034750
-5.53664241034750
-5.53664241034750
-5.53664241034750
-5.53664241034750
-5.53664241034750
-5.53664241034750
-5.53664241034750
-5.53664241034750
-5.53664241034750
-5.53664241034750
-5.53664241034750
-5.53664241034750
-5.53664241034750
-5.53664241034750
-5.53664241034750
