# Supplementary material for: Likelihood ratio data to report the validation of a forensic fingerprint evaluation method
Source: Data Brief. 2016 Nov 18;10:75–92. doi: 10.1016/j.dib.2016.11.008 (PMC5144651; doi:10.1016/j.dib.2016.11.008)
Supplement: Supplementary file 2 — Supplementary material [file mmc1.zip › Data DIB-D-16-00247R3/9min_MM_SS.txt]

13.1271388013404
8.79942610614065
3.91768643433580
6.07587601832474
6.07587601832474
24.1081773183043
24.2780662630272
14.3648185702509
11.2784974583767
14.9272748385796
12.0593479771529
22.6005974579738
23.0988399496487
19.2328556124360
16.9558495758233
21.1315747535604
19.8581457644815
18.9230666220367
18.9230666220367
26.1782615968382
28.8622598347986
30.5240683187976
30.1514454446815
27.5963989241741
23.4333816821182
21.9429383355287
1.53648690681796
2.96375932056700
3.24493930485653
5.43782978072313
-4.48393639257327
1.58781043640346
18.3092008124852
14.5047186159272
24.7905891828196
9.76820596204712
10.8944983916414
11.6667806535471
12.7231471352407
27.0610273193938
34.5515659433621
38.1707877733916
31.4639557538230
1.13206781508071
0.200000154133430
0.138080656574326
-0.825412698689922
2.21705927214740
19.0777231101011
12.4561994291938
2.57730467833285
12.5894352750820
6.59865129829950
13.9479745188455
24.9623821846249
24.4484312220208
21.9429383355287
23.2658728087482
22.6005974579738
30.8985952499960
11.1500217551943
12.4561994291938
10.2640202324943
11.1500217551943
11.2784974583767
11.5368769075531
11.9280161883470
10.7674507312708
7.06507633799142
12.7231471352407
6.46692928748135
9.76820596204712
10.0151610687296
10.7674507312708
4.41250052636703
5.12523285457519
6.95326113427946
11.1500217551943
19.5445486599176
9.15914844507621
27.0610273193938
22.6005974579738
23.0988399496487
12.8573350096700
13.6724585559281
7.63129257060995
22.6005974579738
8.20940915999303
6.84192194483808
9.15914844507621
11.0220220662826
10.6408790851708
6.18388310787204
6.95326113427946
-1.29734855767102
3.43477269906912
4.67450687521662
2.52278233284904
0.387586541609778
22.2708158682101
14.7859467500915
21.7797135905939
21.1315747535604
19.7011092050642
11.7971604138118
14.9272748385796
10.2640202324943
7.63129257060995
5.88266281310145
4.41250052636703
2.05743363385639
20.3321115283567
23.6013665697589
23.4333816821182
23.7698274716701
24.7905891828196
15.9298998575722
33.1857420359154
24.6192721952849
34.1589504698815
27.7758081543087
25.3073962310472
22.9322831048198
17.7029512312630
22.4354686559566
21.7797135905939
24.1081773183043
23.4333816821182
22.1066390947341
27.2390085067167
30.5240683187976
27.9556933987139
17.7029512312630
24.1081773183043
17.1043178783700
19.0777231101011
23.9387643878519
22.2708158682101
11.5368769075531
1.67373046379576
3.47296786476152
12.7231471352407
8.79942610614065
9.40134340905283
6.84192194483808
8.44398789564033
5.90405478473186
11.1500217551943
8.96676339499419
24.6192721952849
29.7807266276478
12.9919988983699
18.3092008124852
16.8078572875471
9.47437318937687
8.13940683042988
5.81860114163518
12.4561994291938
3.37762275481170
4.85778090247014
9.03876498449377
3.91768643433580
11.1500217551943
3.82015165874130
15.6410554950785
15.4973473352375
15.3541151896672
8.56199128486985
15.2113590583674
2.32433319002846
25.8284874077101
27.0610273193938
28.6799945190405
43.4533424299815
36.9472439829741
32.6075291467827
14.0864465217100
20.3321115283567
11.4074491758296
20.8103614206672
23.0988399496487
24.6192721952849
31.0865727370011
19.0777231101011
29.7807266276478
21.9429383355287
22.6005974579738
19.2328556124360
12.7231471352407
27.2390085067167
14.7859467500915
6.62067160876707
9.40134340905283
5.75471083530631
21.6169648599297
18.4619532434672
13.5354145958753
10.6408790851708
17.2532621951874
14.3648185702509
18.0051239933329
13.3988466500931
22.2708158682101
23.4333816821182
24.9623821846249
6.62067160876707
-0.301724787590244
-1.10568770741759
-2.55782337721712
24.6192721952849
25.1346512007008
28.6799945190405
26.7064929875598
26.0031364951389
21.4546921435360
27.7758081543087
20.6504687756265
26.1782615968382
33.9633567545471
7.63129257060995
10.3891638357826
15.2113590583674
4.91921497516281
19.8581457644815
12.0593479771529
13.8099785302515
13.6724585559281
11.7971604138118
8.09283381357524
13.8099785302515
11.4074491758296
4.71510115283275
1.79481820611956
2.32433319002846
12.5894352750820
34.9460854739249
32.7997907622230
35.5414348767986
33.3794316941675
25.6543143345519
25.4806172756643
22.7662022742615
1.88188066776125
4.71510115283275
12.5894352750820
11.0220220662826
13.9479745188455
2.77868606906022
3.62651015036405
11.7971604138118
15.3541151896672
24.2780662630272
23.2658728087482
19.7011092050642
5.96834494304801
17.5525788716339
14.1697582102786
8.32646052068138
8.68047068836997
19.5445486599176
10.3891638357826
18.9230666220367
15.2113590583674
15.0690789413382
19.3884641290415
16.0750360602249
19.7011092050642
14.6450946758741
-0.522926973786443
4.17350459766783
15.7852396691900
11.4074491758296
21.4546921435360
17.8537996051626
21.9429383355287
22.1066390947341
17.8537996051626
10.1393526434766
15.0690789413382
14.5047186159272
14.5047186159272
15.0690789413382
16.5133007538065
17.8537996051626
-4.04730372631044
-3.80028384235247
-4.54654091192381
7.63129257060995
9.52315491244701
13.2627547185814
12.9919988983699
10.2640202324943
10.0151610687296
5.86128988204187
9.03876498449377
23.7698274716701
26.8835221463415
30.1514454446815
29.7807266276478
4.21314684674279
-1.09185484240403
1.45132850225859
-0.000124339540499583
1.60495636074028
-0.000124339540499583
5.75471083530631
5.43782978072313
14.7859467500915
15.2113590583674
10.8944983916414
11.6667806535471
26.3538627128082
23.6013665697589
19.8581457644815
17.1043178783700
11.7971604138118
3.33961799482753
4.41250052636703
6.07587601832474
8.32646052068138
15.4973473352375
9.03876498449377
9.40134340905283
7.63129257060995
11.9280161883470
12.0593479771529
5.96834494304801
8.32646052068138
12.7231471352407
33.7682390534833
21.7797135905939
19.0777231101011
19.0777231101011
10.0151610687296
9.40134340905283
7.17736755597396
22.1066390947341
24.2780662630272
25.8284874077101
15.9298998575722
21.4546921435360
15.9298998575722
