# Supplementary material for: Likelihood ratio data to report the validation of a forensic fingerprint evaluation method
Source: Data Brief. 2016 Nov 18;10:75–92. doi: 10.1016/j.dib.2016.11.008 (PMC5144651; doi:10.1016/j.dib.2016.11.008)
Supplement: Supplementary file 2 — Supplementary material [file mmc1.zip › Data DIB-D-16-00247R3/KDE_DEV_DS.txt]

-6.17057634103073
-6.70649275154467
-3.52917791607574
-7.21091313191181
-6.33664378337536
-6.85762223195307
-5.72693783154477
-8.73358441724839
-6.84732106214492
-6.43141164037134
-8.73217546050112
-4.87867283212229
-5.53763115294533
-6.72791557388279
-8.61027553351267
-6.12829820973682
-5.51517453384973
-4.61671106101208
-5.97641734926028
-5.94828835428364
-5.77798467700226
-5.24773654143194
-6.01127284793788
-4.52244004236682
-6.07388022546960
-2.15096760590669
-5.50572265437918
-9.05222040509325
-2.56813586624764
-5.20724812001362
0.388022463818686
-6.98506206870858
-1.62630854308967
-4.55971425201162
1.28569837615826
-4.94255347419568
-4.38847938870927
-3.24953412944070
-0.402740441668341
-6.95763383967825
-6.53609496003123
-4.80058729851326
-7.13277406051860
-7.29856600797314
-5.44584183986191
-6.69027005730907
-8.89270991914116
-7.10224198144448
-6.68730438220455
-8.92633280463475
-4.85171891306045
-6.02930088133347
-6.05819395606605
-8.85597550040309
-6.10237362525582
-5.75108074807048
-4.06399816081018
-5.42404827489872
-6.55232120530514
-5.42356490112184
-4.77814663800938
-6.73779743499120
-4.58854092387442
-5.19184140229014
-2.97492247711905
-5.37432505579739
-9.05421632974213
-0.773239586538927
-3.76146369279312
0.542586265260741
-7.28110823335238
-1.48348689166573
-3.70563004064973
2.62357687640540
-4.52205909916770
-4.80954944479644
-2.12846736055603
-0.465357541539386
-6.65820388134953
-6.51077688566359
-4.71316443491251
-7.18649612184431
-7.28691653310773
-6.20740355355790
-6.94387952316934
-8.82202799430492
-7.00885336988041
-6.65604642940259
-8.88782275099661
-5.13790547787115
-6.54786163685016
-6.77148552066664
-8.80275453663690
-6.18125278065026
-5.83444796209574
-4.00140790492834
-5.12741188505824
-5.92594600238107
-6.09547720581056
-5.11973735688738
-6.90920028288821
-4.28476728848800
-6.12647510061509
-3.25017317245700
-5.46792343248046
-9.06315700671345
-0.938468758350021
-4.39409086959797
0.799945574549447
-7.12380641363328
-1.44325922184047
-3.94438422636003
0.635326433370085
-4.63742048500902
-3.93138502683079
-2.86602095295669
-0.464417697476642
-6.60645832310405
-6.57991546835851
-2.89278320885504
-6.99644929546700
-6.80913203255378
-6.73715679347446
-6.77674637254344
-8.76551666698163
-6.95503114494319
-6.54533724044618
-8.77185144185386
-6.74579099892027
-5.08254825781369
-6.69094660300655
-8.66874620389688
-5.97214206615536
-5.49255093525987
-5.57672645913116
-5.93342771232956
-5.43700269324197
-6.00423873961492
-5.24773654143194
-5.98184416987986
-4.42765172898905
-6.48753518751630
-3.10353865249382
-5.52439422875035
-9.17107637949194
-1.19381906112377
-5.21725008961415
-1.41084477188307
-3.47221652443694
-6.98309381925511
-0.842533821705247
-4.71551599319257
-3.91954649586742
-6.02788230176600
-6.71872900954691
-2.54637185188175
-6.98950013314901
-6.80529993381211
-5.65274093048795
-7.03615251644897
-8.83488573456636
-6.98369132420197
-6.52474651468098
-8.77721166203449
-6.71096259320836
-4.89460033861448
-6.74628665615612
-8.74865753283513
-6.03015488488213
-5.33217657945870
-5.74360457086707
-5.13367693380754
-5.69858096111625
-5.42381521236540
-4.79231847755067
-5.74254370354440
-4.25236100589336
-6.04753854271266
-3.42117000072431
-5.43046572221926
-9.18325533628769
-1.91681112606719
-5.06744205212414
0.903565779293961
-1.07261678145891
-7.73354910891975
-4.93935591403158
1.59328628566323
-4.79199920030503
-4.73990809817148
-3.19499007575439
-0.672552024765302
-6.62381764699805
-5.34629665290763
-5.06733480394431
-8.84267045406672
-7.57693793217602
-7.89634179130679
-6.60948845857482
-6.78183430753844
-8.80305691753601
-6.62997365806280
-8.86373294793267
-4.93110645433880
-5.42846937313759
-6.90877182803716
-8.68229606843684
-6.08124736489544
-5.30351545039956
-5.00125627332246
-5.12653046790733
-5.98544971294789
-5.69838977868856
-4.76274217694436
-6.96367835507468
-4.28721466785170
-6.43803289095993
-3.18485866725917
-5.45504198073831
-9.02634820574700
-0.540635830201371
-4.18882756163865
-0.949329307557665
-4.79823363908926
-6.72999368709155
-0.347305450225427
-4.40097350058538
-4.76170670159063
-6.13371905775560
-6.50976091267454
-5.09340974453415
-8.92597298859976
-6.02701414836468
-8.04906104175257
-6.94276332077371
-8.23413986665103
-8.89055064981763
-6.23664010325340
-8.97484642557651
-4.84157594256111
-5.81410924471632
-6.85664473250604
-8.91913757433532
-5.49371633427577
-5.74578627928628
-5.96954817836693
-6.34068653406594
-6.08641672927707
-6.08861319526016
-4.96903409783141
-6.93082475524260
-4.31224603199919
-6.11855999082407
-3.11971360624510
-5.56299860915690
-9.14832480920080
-3.02373182730856
-5.24463832368366
-3.97517890369960
-4.76980695679598
-6.73536629458152
-4.37714794117341
-4.77461502462468
-4.50663398517849
-6.60789128110049
-6.57247795822782
-6.00008269787726
-6.98128722963501
-6.41997110180640
-6.86431632686970
-6.54644261772557
-8.87126945732785
-6.92401993069096
-6.60501780230439
-8.87922083366821
-3.47972514054719
-6.66397660208253
-6.09121688390829
-7.84166974616433
-6.26130035762312
-5.22795584465949
-4.75124333702202
-5.33527550729278
-5.46180439964973
-4.75462126514758
-4.70356210637301
-4.93169267095334
-4.78000355391606
-5.90746030383357
-2.82709213402447
-4.40170454033988
-2.48441018890590
-9.59381744611842
-4.40086647133177
-4.37243582770718
-2.10926376283128
-3.25385694363721
-4.06440347405903
-4.66996280523449
-5.89607025784135
-8.03941233033528
-3.26872348057771
-6.97380275167323
-8.43392678569018
-6.60182201009834
-6.88954603062415
-8.79611578195539
-6.55598630782767
-6.90900672316769
-4.99461965472089
-7.98323037380727
-5.70508252174546
-8.79087084508783
-6.36845510678683
-5.82783761338213
-6.30524017915046
-6.02959924761518
-6.27162043692123
-5.29608377775372
-4.35473265471978
-4.40424951380160
-6.12577328081456
-6.37695277352978
-5.55670201811863
-6.18474855901728
-1.97702350272414
-3.48940285351899
-3.59249062994454
-5.57024696686154
-4.32724568057278
-7.00627307607280
-6.53978009087564
-7.75451206771019
-7.17620310369191
-6.87875584713983
-6.79960696073961
-6.54540300261291
-6.83554404102414
-5.09962018521562
-5.51179542474197
-5.66556704583247
-8.24490349777356
-6.22646318020691
-5.43331163470410
-6.68976493726771
-7.63154687518406
-5.61039918558317
-5.78737199270131
-7.30707948075218
-5.12036128480158
-7.06783316718578
-5.34647553099058
-6.16387515544607
-3.87374631201005
-6.76993414168916
-5.08806103490282
-8.90929146244004
-8.41437738174180
-8.94510283950363
-6.78980977453025
-6.09001116751429
-6.44186152681145
-8.64823746472136
-6.53814869934065
-6.04189657645704
-6.72347625652626
-5.21014339902777
-8.22475225771643
-3.29100992699091
-8.35854882750333
-6.75034273846483
-5.90990846892109
-6.48686956238621
-6.00340474818181
-1.76780622258934
-6.68997310735478
-6.39222066880755
-4.77223802048301
-5.46366972778531
-5.26766858956870
-6.10539888801347
-4.31662507684555
-5.06368443458106
-5.10842959977408
-6.15608991946257
-5.04741271889069
-5.04103794383813
-5.03133020497167
-6.75483002289954
-6.11667909492694
-4.62081961800833
-6.69159825350836
-4.62444139826406
-5.72347801362299
-5.75911927192185
-8.08210994271236
-5.29740175712110
-7.77472028432431
-7.13312014154184
-3.12350377541760
-6.46514938711258
-5.28578332395070
-6.98593619453117
-8.46121002866416
-6.80979856395620
-6.51960764435077
-6.18929186423862
-7.97660682681288
-6.54256652525816
-6.96489251066670
-6.10105490668115
-4.71598131474918
-5.30133780174068
-5.27604181511971
-6.11777653286731
-6.07684634576681
-5.84218354784863
-8.96973013926564
-6.34602625464747
-8.09558542546066
-8.06529808548288
-7.17130697109679
-6.40684544321760
-5.72522435106451
-5.20699622435956
-6.06065759790045
-5.93706694906616
-8.89611710021847
-6.69769965420975
-5.91370310197258
-5.85135602652343
-5.32090224307086
-5.58051494900820
-6.38644960595975
-7.03529638995396
-6.44448075442168
-3.29573233346297
-4.62635506901462
-6.41325336028695
-5.95375749544039
-5.22085147024149
-4.71402011981778
-4.65440437364942
-5.92103031979468
-5.89498048600697
-9.27969103786157
-5.47436215987437
-5.72011371352525
-6.38492294380967
-8.07312324990100
-6.63899618688651
-6.38974904346983
-8.70820224647113
-5.94312696432956
-6.57799091836210
-6.02343014971780
-8.84580064828756
-8.38295012095679
-8.66073953951674
-5.92693033796535
-5.19943852617687
-6.13728058686131
-5.92781810075842
-6.42272625047669
-6.08021339602892
-5.31302431075800
-5.94761778462860
-4.95996163161114
-5.05583053699170
-6.39627757720751
-4.89766556528413
-5.05700858745202
-5.52903719827919
-4.37748639027303
-8.83666452135192
-5.78014031763342
-5.09247901920404
-6.49312190268998
-6.41911989184935
-5.91727841866238
-5.76069498033438
-6.57754018012175
-8.01938172086904
-6.40897813168086
-8.76352946933311
-8.85241791890320
-6.59656592120198
-5.53288660937558
-5.98194680832898
-5.32986519445564
-6.13868899587035
-7.01723601785223
-6.14216931213429
-6.30937556427856
-5.50686478324906
-5.89468071837310
-4.66624492140876
-5.24452751378933
-5.09325122463894
-6.44920318949487
-5.85312081827703
-5.27640004160371
-5.76739618104290
-9.18410195541340
-6.58447451826923
-6.03457413073655
-6.54072950061028
-7.89249638370941
-8.49244860001467
-6.72800272687238
-5.60186074913734
-7.02785885290408
-6.91344749749964
-6.16590348053724
-5.51400701241809
-6.38053790809392
-6.16111928144171
-6.83229557132200
-5.14786525165869
-5.29306080896615
-6.53927570891067
-5.12858507583367
-5.40135970003973
-5.64344401889654
-5.54904093116024
-4.53825687748023
-7.34286842226893
-5.80113900241408
-6.68195554673404
-6.60496980792195
-5.37660799467690
-7.87214009581405
-6.38607692085961
-5.88116203319758
-6.05163078074862
-6.13335358283615
-6.82591097033911
-5.41768248101047
-6.02145174813240
-5.14685917133408
-6.72004620616868
-5.38286419241820
-7.07532039871187
-3.81451661208187
-6.01991201921196
-4.55860339476950
-2.25278105520631
-4.86743421449794
-8.78564316386721
-7.65962476476476
-5.24969145998532
-5.14422745508367
-5.19875875198197
-6.55632799918757
-4.53266981719355
-6.40412503574529
-6.79210059269651
-6.73370178794390
-6.24149944779305
-8.21595462949680
-8.14782145329556
-5.22690245267766
-6.17300554018613
-6.81488137836045
-5.83336196851421
-6.20117666287346
-5.86936908579572
-6.38598499774585
-8.43526016453927
-5.15908637688847
-6.90765584876356
-3.94783298308042
-6.37900988437217
-6.73977403828314
-4.95576966655546
-6.81466694233580
-6.41755767955174
-5.30184787769426
-7.01281340771658
-5.82430562312725
-7.09921658691102
-6.93785326727892
-3.37283927949804
-6.33981574148587
-8.27002715388266
-8.13830461287845
-7.46284006863175
-5.56395153892751
-6.97227430089123
-5.96740019111922
-6.08458650012456
-5.95887467328698
-6.11574607899903
-6.23680357182487
-2.93957848317579
-6.32379098811222
-8.71203302267369
-6.33975483083477
-6.57080163697326
-6.80712866375978
-4.69382989770120
-6.47406703406623
-4.96790807953650
-7.09289828375198
-4.77565925725325
-6.72210240242767
-6.76457622517856
-6.32978673823986
-3.84389171481109
-4.21899802730667
-9.37238623234648
-5.09626544092515
-4.41668467118719
-5.91032069799894
-6.52797948150593
-5.99320302330226
-6.88862092860887
-5.92759244335071
-5.99552628070617
-6.29383453528591
-5.95169334365196
-5.23883833799198
-6.20039033360040
-6.42390485006276
-8.61869847371414
-8.57801738535229
-6.64295540359461
-7.15123701582629
-4.65966637203227
-4.26324606679347
-4.97831691724002
-6.94486025465243
-7.11895399566961
-4.64694905654533
-5.27630491269523
-8.67147615090231
-4.89261244443457
-5.28484883914642
-4.53851088499107
-8.97678989524249
-5.41636297899763
-4.79234927509905
-6.38732716038830
-7.03655353657450
-6.36024883151997
-5.27084345945310
-6.11498299607834
-6.01539996203332
-6.77040637325833
-6.11760925209857
-6.37785795484446
-5.24921374394749
-5.24167254913747
-8.30800155046695
-5.55786944924173
-8.51449218914600
-8.42157715240713
-6.82931957481474
-2.19491418611353
-5.07592493183490
-6.34677508325583
-4.27689457497892
-8.97379519782703
-1.87651273188853
-4.41913683750714
-4.07683794140786
-8.59823741448246
-5.36754036889166
-2.79169856843349
-3.57023511310475
-8.86156716207757
-6.21955626365867
-4.82024564197454
-6.45226207563338
-6.31530973451345
-6.32897624309474
-5.93542826533271
-6.80759693738263
-5.74102795454505
-5.78494030352654
-6.21921661847539
-6.07678060223765
-5.27768026705006
-5.24389675409640
-8.55440675644476
-4.00238643586237
-8.74987736446036
-6.48690565634734
-6.99086158531695
-4.91955985895819
-4.71196719899330
-8.82338815325330
-6.27141412724961
-4.80869891391024
-7.30635482252533
-3.81305187913510
-2.36074689801764
-3.72514371161569
-3.24331967524705
-4.21088914092949
-4.24790987983645
-4.74623338159083
-8.77686583461433
-5.18939308934410
-3.31923431273919
-4.09098496012849
-9.19786610819974
-6.70990579688540
-6.36468222472323
-7.14385420247558
-5.90732329197765
-5.91382846829987
-7.76886347000721
-6.83964811077641
-6.09781481132706
-7.42705110760730
-5.76536883794632
-5.83690050059315
-5.33547308408532
-5.19181762530105
-7.34544160588307
-5.74371968594023
-8.15850260075552
-6.85414148429436
-7.04272219961344
-4.49284464630964
-4.48368167446777
-8.82210769781092
-6.48179558350464
-5.37712185436590
-4.87496747044648
-5.99715517304187
-3.27428598802877
-2.15538800405680
-4.69538235202884
-2.44032261531715
-3.47383465941948
-3.36056419181751
-4.61174262738660
-3.92281201201106
-7.07685766613947
-5.04986724327674
-2.63401040320930
-4.93489007847775
-6.74901753659229
-5.29991498921550
-5.84145760061846
-6.46882677560758
-6.40523573122951
-5.99320302330226
-5.92759244335071
-6.77382827190151
-5.99552628070617
-6.29383453528591
-6.05470466158922
-5.23883833799198
-6.22901897001324
-7.02265880047309
-6.31641250049177
-6.75536166206508
-6.86847515117750
-6.99415438282243
-4.74734329729231
-3.42003757686739
-4.21411155195114
-6.52540452724015
-4.26174993006276
-7.05000952830948
-4.59489356532019
-2.02099974098104
-4.88858536517664
-2.51529784595025
-3.57912856235122
-2.47486226521541
-4.22531073745631
-8.81540374987169
-5.24968598939904
-4.91367611646720
-3.20094579149155
-5.31231859785991
-9.01793092831899
-6.72694439036665
-8.26512326755407
-7.93875600773413
-7.48819649673750
-6.34812222657408
-5.94249576345230
-5.97382865623802
-5.89340590232629
-6.14378319303050
-5.95926186136780
-3.66502280172053
-5.62144819164198
-8.56858292248079
-5.14110655254441
-8.73359226437124
-5.89703873464074
-8.21273387449818
-4.89886079212496
-4.35427795931025
-6.54545154394284
-5.20233745301271
-7.86500436923801
-3.73293616876246
-4.12766283619361
-3.29390503817748
-3.25077473972960
-2.85519053432893
-4.49196759421783
-3.10759921227881
-2.55049838077883
-6.96446912454585
-4.85526634993128
-3.38765694693267
-3.16249805132775
-5.19384012182091
-9.15583821434762
-6.60846593176287
-5.84907851430738
-8.47944169616063
-8.47349146047130
-7.47020718210576
-6.09661883833949
-5.96382772568144
-6.01979400150187
-5.90425002745687
-4.84844314064486
-8.07831488701623
-5.25652613156745
-5.43473667603916
-8.68726294798442
-6.28012146622438
-8.88580677781458
-8.37477836094113
-8.13356241667293
-4.83442324581522
-4.14579646215278
-5.11192496447418
-6.35091724175037
-6.45061042360701
-2.31934952174642
-4.35596915272848
-2.34437929070202
-2.40659411649723
-2.84172786265915
-1.35457702511159
-3.41250569147243
-3.07347878920958
-5.92694782550438
-6.35351842145158
-2.16151437523062
-4.08945672997913
-9.36820435993613
-5.32912397410568
-5.00210261495242
-6.61490654819046
-8.60885285819019
-7.48400848269155
-6.34965706666718
-5.96749836056547
-6.01979400150187
-6.24784916488591
-6.11409962439645
-7.97854396596631
-3.29545650688733
-5.90298933073409
-7.23978561794564
-6.09951655738561
-8.64229423677620
-6.51442934420966
-8.53189584027533
-4.77694626581063
-5.03470458695066
-8.71289622454597
-6.28227820372729
-5.07346993273347
-7.08001826438982
-2.45138694985252
-4.53019475664325
-2.48698477640836
-2.39678267985957
-3.39470917701770
-1.69491855456457
-3.44926406604767
-3.31656551510169
-6.57933821256529
-5.40737533073846
-2.37125968790095
-2.37362048221462
-5.88831759421314
-6.93272721479839
-8.31270766445335
-8.36364451093585
-7.40237552842034
-6.11353463126681
-5.98229815967423
-5.35289267098297
-6.31227379628920
-7.05357456760259
-5.94829205821183
-1.24325684588182
-5.17212739238549
-6.58343432066304
-6.97657572301892
-6.76984340020620
-6.72725506432848
-7.32951052777074
-4.20611916751239
-4.40633872990509
-6.72881625749913
-4.64290436050536
-5.99159714432840
-8.17079746092371
-1.78945024879853
-3.85780176008847
-1.82231018611979
-1.79636267855231
-5.73089539841539
-5.20362809830118
-3.20473647989218
-3.17935693060784
-2.34559412110871
-6.85158050721589
-3.12068717157733
-6.62165056718623
-6.62831389780209
-8.35684013618590
-7.34302539883182
-5.34966063586980
-5.96386827125717
-5.53816384607114
-6.22083228082800
-7.00358304308440
-7.59098522212378
-4.04514037459576
-5.14128984362656
-6.15079461352461
-8.76110539046181
-5.23246620963100
-5.90213778767278
-7.16517447315542
-4.55034095475390
-5.92711493683590
-4.77817408699367
-5.41556318219295
-8.25112553200604
-5.15155877435612
-2.53846351710566
-1.52851135749178
-4.44360717931172
-2.64430051697796
-5.78123902344666
-6.62030683049767
-4.75315433083358
-3.18205680999761
-3.44769712721385
-6.43604351711646
-7.08010568268099
-5.36141986494449
-7.45834006056833
-4.79388022901414
-5.34906131166353
-6.64601540880893
-5.44931253021372
-1.54951500048592
-6.19620946525657
-6.76254181241021
-6.91805117153947
-1.66217310724738
-6.75903973659259
-7.88658635838431
-3.35201198355980
-3.03850580956569
-5.07727418530627
-7.86436834679169
-7.58395902231486
-4.45851356249715
-0.0903299220656981
0.170598192159387
-3.37491141273069
-5.22521493598861
-5.49856188057878
-1.11496734666173
-4.28266070700258
-5.73524768447610
-4.67593308803189
-6.75728713949381
-7.07124645413557
-6.94310452994112
-4.75289078392176
-5.42253211006271
-7.39511927107050
-5.84911241939351
-5.25182347979270
-7.01024408589526
-5.92250532308346
-3.27380213103051
-6.12222942103187
-7.51673768542863
-2.74917971961982
-7.43919373070658
-6.78751080602292
-8.41768376686313
0.318284637366964
-2.57956753563411
-6.03071954087754
-4.93599758540730
-6.84034710299616
-1.08132045127733
-3.45960934213754
-1.51075013944647
-3.18754315395105
-5.34812292716414
-3.62780984642385
-1.65669935611191
-2.23681916475372
-6.58839849617581
-3.73767517219874
-6.03738914391404
-8.33593698918861
-7.97093538456157
-3.64969405442769
-7.43780542509003
-5.70462733326275
-6.00387104804066
-7.24558534202162
-5.22819332254114
-6.15629087168360
-4.74598802849029
-4.99545571126433
-6.90404561046609
-6.78774398362027
-1.24275929910364
-6.73115112736404
-8.13982016589077
-5.11521860176082
-5.66841422811657
-5.28590576607207
-6.40738368843928
-3.16506734358832
-4.12693473656458
-3.31232165018145
-4.28935351706959
-5.46810837651021
-3.01417428171641
-3.22238456999842
-3.14337570654692
-4.64283518166593
-2.93649935550093
-2.41572304135010
-5.28519432264079
-6.43170751119301
-5.98368177523825
-4.45226622015875
-5.26614446071736
-6.00397589523934
-5.79102075763312
-3.40173233983643
-4.25004243791992
-5.29755550682925
-1.09164193591996
-8.66674678907094
-5.37594366557881
-4.56168021774528
-0.569621190052165
-7.00533601507476
-9.04782888662057
-3.63157318456257
-7.75079315531406
-9.05807595922753
-4.76159637482281
-3.76822080138723
-3.92684187992655
-2.88309356717644
-4.55909417886105
-5.51437994626197
-3.65525151915496
-5.11911154699326
-0.450318920910770
-2.13196065827353
-2.24459750959312
-7.11382838709881
-6.87045134179484
-6.68524262476906
-4.97280869060230
-7.99127096481147
-5.43860113725068
-6.01208576640393
-5.48917857819145
-5.03265493084932
-8.57534580241979
-5.92466184785127
-3.54551193343607
-6.04752535923673
-6.78176397525251
-2.56241986034726
-8.46020950822133
-4.34243698470015
-4.22146094502224
-6.35457626647321
-5.51911455879061
-4.77389449840189
-4.78179190862823
-5.31008447352793
-3.54608014713850
-3.94402749998576
-5.34925093274001
-4.28509770431473
-2.00992364953825
-3.72519210099167
-4.36421606996623
-6.40905967367806
-5.75017175421758
-5.66196605599102
-6.21476186624971
-5.49391849605060
-4.93745808886718
-5.41731265023133
-5.81768716689500
-4.11369443897251
-3.87825915206396
-8.75201550702128
-5.47465252950424
-0.806288364428802
-6.15391461605735
-0.841700608379992
-6.90345271029832
-4.77112276955177
-3.41752946457959
-7.06036977141619
-4.56359971914688
-5.05582637569440
-4.11473615168955
-4.84924374348647
-3.50787710331109
-2.76223603199555
-5.20673830893592
-8.71860621452642
-3.39678148708323
-3.15639785321340
-3.38000960633534
-4.28838931758147
-5.39117097749884
-5.08506086332658
-5.11444537353494
-5.25557607506792
-3.44193418091148
-2.95180105346986
-6.79088393757964
-2.34781210864308
-5.28778180154661
-0.823455673311969
-7.07536862265408
-5.28997901019481
-5.18651352400269
-5.59470053852123
-5.02423246616740
-4.15758072799570
-7.03320768550766
-5.98816060932542
-3.18313654535338
-5.28892358297872
-5.22073551170650
-2.77620122589558
-1.65011302040029
-4.27416931170076
-5.48081859638960
-3.11522368750820
-2.86708213105440
-2.64850736064063
-2.61973125794736
-3.87714334593069
-2.99185737546294
-6.08742035296180
-8.37085870402435
-6.75671628169637
-7.88212626026410
-7.28754599093406
-2.81117680617368
-5.38233775858685
-4.08443268733732
-1.55838414985889
-8.91071296520009
-6.57759502011601
-4.70880842568457
-5.23328334745857
-7.04869463266021
-6.10393018403916
-3.39645615586161
0.949448767409363
-7.75144786071603
-4.75875661719843
-3.85093550484375
-5.52886929563325
-5.09600911739291
0.0305698450763833
-6.93744545519913
-5.21162419017915
-0.409387035221353
-3.16283806365558
-2.46846894585731
-3.41539459785120
-3.33176002107247
-3.26427167444880
-4.50577736124980
-7.99212032717789
-6.09502601802383
-8.54365575205829
-6.33999170597942
-5.55250495735153
-5.70527303813749
-2.55325100518178
-7.98823889411879
-4.76709515585086
-6.30109487147115
-5.27495711121139
-5.89835442752452
-5.12195732545445
-6.24301191451447
-5.46489591009280
-4.01059229085917
-4.58727885705611
2.23384003774417
-3.99019931799112
-5.28502199161136
-3.76869343444270
-4.37137268186481
-0.203527571657995
-5.68500286422440
-2.60073390152809
-3.23256195857653
-3.21229594193946
-2.75474642695512
-2.04497863738336
-4.37897778668811
-2.96114431344950
-8.47064666923790
-6.41439150336068
-8.46440409378502
-8.63370292736566
-6.49443396443243
-6.66034008264186
-5.72808684744953
-2.86699202823274
-6.77569229248611
-8.85143516731470
-5.94553478680253
-4.33344333934822
-3.28163652019036
-4.93194448037125
-6.52925360218576
-4.87910828181631
-6.59355446526082
-5.93299755017979
-3.72558975598530
-2.29585984547809
-4.33531073681385
-5.33680293780234
-4.57865328272807
-2.57496199756386
-6.07625377185256
-1.16765463109143
-3.36845379031926
-3.32706522647275
-3.58633086998131
-4.10429464082518
-3.66256236461407
-4.33156519150104
-3.36538016744194
-2.18101869101668
-8.41560607870524
-8.07193510300496
-8.37907171298530
-6.91928543376217
-5.39700358805188
-3.15043012918646
-2.74287498537702
-8.33684445728838
-6.90362796673755
-5.64682394917110
-6.31876880319260
-6.63261969913271
-6.12044251191428
-7.81844555174860
-4.74751898390656
-5.15428856301886
-5.96580962982269
-3.43885776497476
0.907402076408260
-4.19726832489616
-5.24016461003873
-5.13699326211731
-3.94708364837805
-4.04853697052055
-3.42881113666019
-3.22498736144907
-2.20085868498785
-1.63856557788109
-3.76975972694624
-3.39820329007677
-3.32908044313619
-3.20363442961063
-6.87819205509599
-8.38033244748262
-8.60714886060378
-6.10361917418520
-5.67834417146904
-6.83873550327153
-2.81315500382844
-3.10697288151662
-6.05127472029752
-7.14969409871676
-5.68522028863469
-5.19623881742956
-6.79444986311734
-4.12982132656450
-6.08889723690297
-5.23351260769734
-5.74152181271695
-4.57952349504263
-5.25379128804902
-4.89936899551970
-5.17645673847067
-5.28559487607925
-5.48105534564167
-4.01341614863844
-2.54153384722960
-2.48450151265676
-3.33090107577937
-4.38996209130515
-3.06565234829772
-3.99581990928756
-3.86279560756571
-5.06753423865390
-4.25948746773408
-6.60946093029655
-7.09850408227241
-7.03825693749843
-5.32139971541383
-6.64829336432454
-5.61994259038882
-6.84054323659977
-4.95507917629565
-6.56112045645094
-6.85255149755948
-7.35151603133275
-5.56392349538517
-5.55401217149911
-7.93689052016716
-5.03040358187210
-3.13131826854042
-4.29911407463735
-4.20855348510819
-5.28300189179806
-5.13500923956964
-0.993921168076434
-5.32007499100456
-5.56515049469446
-4.30963850359961
-4.40887216434661
-2.43402187917065
-3.80319293512271
-3.09427615243408
-1.95383499066087
-4.65551747265779
-4.76832160640103
-3.99414050231379
-4.45724394127140
-3.06090941059880
-1.95378950965272
-8.55632110852293
-8.13996349182889
-4.48282612427544
-5.77589528973183
-6.70142853064212
-6.89307861706495
-0.915558185496603
-5.59519342413243
-7.89271360972470
-5.44037725111855
-5.37458726923020
-6.11982202361722
-5.48949057858342
-4.07752036023848
-5.37947194031624
-5.60269683717304
-3.60284815189053
-5.32771967855868
-3.18681559117983
-1.52916591380993
-6.24650642108183
-3.74968579750262
-5.30206950802540
-3.60581360952884
-2.94425169438941
-2.20264765892046
-2.41326829344529
-3.44272476844100
-3.26290551781305
-3.44337346921070
-3.67958693005197
-8.83238642713899
-5.59656414427355
-8.89005601742617
-4.30951431606429
-5.27231121719042
-8.48369945505016
-8.90983939473694
-1.19994902437287
-4.98737212069990
-6.35810761376033
-8.24841335126709
-6.70097279236656
-6.37038588424285
-5.92090567661185
-4.81883709663221
-5.33828457458476
-5.15137467229938
-4.91017260062713
-5.48373525312788
-2.84171944185043
-5.25771578159683
-5.31803613739035
-2.18900590995461
-3.41499019749858
-2.38159363788393
-1.68740319321608
-3.14015583878278
-2.67188087488193
-1.84525272287432
-4.11164646342241
-4.23912376649663
-8.85401112727241
-2.58903045260429
-8.54251698448606
-4.45563823927441
-5.99416288918590
-7.34845193644752
-8.55090959268892
-2.33436648985055
-4.98584916642921
-5.98552267697404
-5.45676696333377
-5.88377239962611
-5.44449384872020
-5.68117918483075
-6.27834584739213
-5.50726534305928
-4.95665805541628
-5.51014687981215
-5.14003599297373
-3.33178105651414
-5.67803224194729
0.564248285957409
-2.24911171119851
-6.22382387149842
3.29529546146177
-3.49175541598704
0.147724241336976
-2.36966364455260
-3.08537542970430
-1.74434821294336
-2.58948680505761
-4.12730240982041
-2.42726154357090
-9.06378584819287
-2.58350105267382
-8.22770753032477
-4.15356050034929
-4.54836044945233
-6.62788058885244
-0.855072197896452
-6.11688936751422
-5.72578641430629
-5.04000280462529
-6.42834263834520
-4.96349092340631
-5.29753256388974
-6.26628212926071
-4.95680508368811
-2.27771899375269
-4.78276705756093
-5.04186826900248
-4.06265673584985
-5.68910858770576
0.928812755021684
-1.59436288220616
-5.09550477591981
1.35977479406759
-3.69919591528570
-0.277826006416341
-1.93266581060701
-4.26268235593692
-1.97246545446693
-3.31839521900056
-1.49964448150245
-0.866022988126974
-3.37879205630629
-6.92245099270962
-8.26662457634701
-7.20132034805541
-4.91675409269244
-5.91566430715779
-8.06850991591084
-2.29052686361311
-5.13019366168567
-5.76102995986443
-4.62047446395482
-5.38596783271882
-5.04387667391709
-4.50364172228135
-5.26178792900021
-5.21175415446561
-4.53358460862543
-4.98788758505116
-3.40456943576251
-2.44110612588670
-4.62626675304326
1.54775252080236
-6.59091896176096
-6.05116169287316
2.29522847243062
-5.84388583103713
0.799454635753905
-1.30102341772076
-3.34030841420176
-1.55079073394488
-3.45617361962695
0.847885722323053
-1.21763011887547
-4.18425600377139
-8.80856182735627
-2.71200551033951
-8.37082557355471
-5.18495365624674
-4.81077083300070
-8.20394139811783
-1.47182172484062
-5.24041471586096
-6.43725277457654
-5.45236764145624
-5.64944203305151
-5.70110848668711
-5.67769502913487
-7.28644721989476
-5.55458935480114
-4.52136813118398
-5.23604349488708
-5.50275139426234
-3.55847481551312
-5.41133700727734
-0.137825575349446
-3.14734533368276
-5.08070485050749
-0.152683896716083
-3.75174392761177
0.0244777713685181
-1.81134417536440
-3.31058818512730
-1.45099012912585
-3.20526262868184
-1.45310542325238
0.0895635740410934
-1.57902991858548
-4.95117451561532
-4.64426701987656
-5.56298189182435
-5.38822348218031
-5.14969430591867
-8.23008556205197
-3.17704007627365
-5.72457995254654
-6.31632082042180
-4.98661532738516
-5.75368913926247
-5.84656247077138
-5.81204072848593
-5.95009561810296
-5.40994638868071
-3.35010036293879
-5.33900012022211
-5.28102380553114
-4.84027153978477
-5.04058316852745
0.628196776243217
-5.11326733540455
-5.31606427171920
0.193542923671969
-4.62376476802239
-0.139878303051063
-2.07732768994594
-3.47587189622336
-2.62508162941951
-3.20866727814017
-0.493034067982694
-1.35395184320570
-3.83035546344622
-7.19293033428684
-6.99219418441619
-8.95200740188320
-8.89683322004803
-5.97960627214320
-8.98167217658626
-9.07105033180353
-4.73142242112980
-4.45307045298780
-6.75761134641998
-7.89724292498590
-5.63755603515779
-5.46632504563694
-5.17014282711133
-5.46735018698877
-5.31946898345737
-5.23604349488708
-5.66862320573709
-5.47531873730902
-3.65254391783225
-0.137825575349446
-3.14734533368276
-7.50026968730009
-5.01840546208137
-3.69327273667037
-2.57882681680418
-3.33412454513807
-3.24653224571869
-3.06724507424334
-3.23226426558472
-3.62490880418318
-6.70285523909656
-5.34183919857489
-8.30639689179695
-6.76473649690731
-8.90969237931313
-6.04713158438558
-5.34937036087156
-3.02454285262651
-6.56536726129900
-6.83687347987006
-5.87978830072714
-5.43984579197371
-5.64582333542066
-6.43164782597312
-5.77452026687685
-4.95562075247335
-5.45402700917612
-3.66843149315854
-4.80971246204703
-5.41317192193463
-5.40011650198384
-5.28635332233656
-4.40663961036237
-3.71987278204331
-0.0260045685373023
-4.92025581796934
-1.14305991467634
-3.36537813211859
-2.85573668404128
-7.05722746324281
-6.69244282839260
-8.65224852709570
-4.75747289167796
-6.80198932603964
-7.84908368275303
-4.73312129176767
-6.75114675421262
-5.20896288181190
-6.69590263404965
-6.69542393910870
-6.79830449125720
-6.19021195436968
-4.68300551478765
-3.88691673446653
-6.36826476472350
-4.70003900028281
-2.57898164210088
-3.74151544679369
-0.760953266722351
-5.40680218760944
-5.73545071326158
-2.30601777475355
-2.34434253782852
-1.06917891102273
-4.88003145393399
-1.20490199097790
-3.72226006997529
-3.17654749570038
-5.81072085207541
-6.67179521818692
-8.17808498436941
-6.94091555118780
-8.77355864850064
-7.96910102534699
-6.71585424892180
-7.94564610601038
-6.08973528587511
-5.50747827202801
-7.64524844034131
-5.48224479857740
-6.00274484654237
-7.68142397741369
-5.42859370708390
-4.48050030946279
-6.25064649814724
-5.77658327934347
-5.29586445191254
-4.86337234943250
-3.88508642581189
-5.04778233349239
-5.01346436680612
-4.41186800120999
-4.89610209640510
-6.08405566648627
-4.92731966018526
-2.34732995078157
-1.84020811027022
0.665576676772405
0.236914784676388
-6.71133736812666
-8.68627162799385
-8.21155092631132
-6.71256597527999
-7.25791036225458
-5.39402935901211
-5.81555080492103
-6.66625486504468
-7.95983756593465
-5.56413658837199
-5.76189200928605
-2.71128631307185
-7.70923580723779
-5.25298718182998
-3.04431159094758
-6.14502484716299
-5.99141796272203
-5.43249706352672
-5.01625357982703
-5.15001959482725
-4.15628220676373
-4.50703867364237
-5.82829892822929
-4.73523478002141
-5.73359680051262
-4.97823506998620
-1.18140138119204
-2.84856972352409
-0.658399538625259
1.12576993912231
-6.80907464636026
-8.96632669265285
-8.43208726388153
-5.43697821123401
-5.67424451945711
-8.84900482120389
-8.37409405091816
-5.77150001683413
-6.54330106978964
-5.97007848992089
-8.09316429136891
-3.29539672231790
-6.19274810077196
-5.69022479026932
-3.02970370773727
-6.57566998986881
-2.70431974361945
-5.14263187420660
-5.00883123861915
-4.14913450951496
-6.83710386899423
-4.21017134353029
-6.26178359708125
-4.97505172603172
-7.74874011063465
-5.19736893356268
-4.76683406742499
-3.39222494755479
-2.13022595392241
-6.43493897172812
-8.42981107196587
-6.94510864391007
-5.83412246459780
-7.28333606183086
-6.92309940954575
-5.88774150835478
-5.67033478290839
-6.65963633499263
-6.58311415931697
-6.32084634314719
-6.25915683470794
-6.46701661897410
-5.05276501695016
-5.03710779012405
-5.30973344490101
-6.49376445473766
-4.32911420672362
-6.08373086290440
-3.88202888548375
-5.50971114034772
-6.36250064046807
-4.39166826513129
-5.14455750816886
-4.45674874623912
-3.78873271972490
-3.13208286269022
-1.53377466589268
-5.53747402046365
-8.12713525349468
-6.74583692292126
-3.32553890026638
-6.94710567727313
-8.31497120113203
-7.06434021554684
-7.14476799499584
-6.51876225703670
-6.46015001010871
-6.60952282493034
-8.09022920019102
-6.95164941652382
-6.38949884252925
-5.30575795723243
-4.39400390204506
-5.91760695789405
-4.54615979588475
-6.32554189591795
-4.20201084102562
-4.53148666042038
-6.36078732157959
-6.58737951006757
-5.09386113657270
-7.62626013004707
-5.71337292742393
-4.33403556169613
-3.65856780234215
-2.90390684719397
-7.13732695621114
-6.77291381928322
-8.35627285612624
-6.68788786186342
-6.71848817038085
-6.57649092596918
-8.11691898261202
-6.60282915317383
-4.91953078758467
-6.65789551252227
-8.01696527487089
-5.76463614865044
-6.69457973673300
-6.22443620953491
-6.10227419095509
-8.07179498630120
-4.52261217709159
-5.69306074784282
-4.74046641935432
-6.09051416205365
-5.30879879241942
-4.07434145376843
-6.97241140657573
-6.55278225358099
-6.08490543867184
-4.37683824063904
-4.18124639772591
-4.87105394601950
-8.64662355722702
-6.66533818740812
-6.93712621229054
-6.15594905682318
-8.24958910123025
-6.42141280109423
-8.18886207492233
-3.74510566298689
-6.27621944785920
-6.29574695808156
-6.95312722073939
-5.87435530631696
-6.91928198574705
-5.10259043342051
-3.51396543343770
-5.92547545378090
-3.75531765667715
-6.03332280021176
-7.70488948307351
-5.50811586478229
-3.44051025893952
-4.18212122752091
-5.97634982738086
-7.22355938907653
-4.17367549567953
-5.04450772308698
-4.11714200880173
-8.83128221278383
-5.65745360948414
-6.94200010263244
-8.11079522866375
-8.88181582614590
-8.39841289638850
-8.26073402514875
-7.12377548778903
-6.31259491821617
-4.93991551579364
-6.26675302359592
-5.37664244232501
-5.91783117015436
-5.44369949678857
-5.58006125829253
-3.60761748399762
-4.47743770370527
-6.19759583363266
-5.32591619654543
-4.49968724976700
-6.99075956379292
-5.32020836148665
-3.51271583244739
-5.05201200075123
-4.96938732265458
-4.01939232320347
-8.35736967970269
-6.55737803821343
-6.82412112773061
-7.96969505105004
-6.71671129481124
-6.81556179097337
-6.75057327216604
-8.26923236943302
-8.30705201511867
-6.58153622311688
-6.30971388201578
-5.91281538849820
-6.36522356728532
-6.25230727681856
-5.72196673467061
-4.24787093139902
-4.52777790357597
-8.89095108629956
-5.88601161901081
-5.46585658704278
-5.61765225821706
-4.84176652567489
-6.60249957645366
-6.18849096083128
-7.98598214185630
-4.29574451264946
-3.75093551190503
-4.03996379599552
-8.66928822813522
-6.95946885087603
-7.02815545022641
-7.88312024986530
-7.32448949226035
-8.64080060481103
-8.18141892512548
-6.52848930446577
-8.18099664000697
-3.27898141536233
-5.99784184092862
-6.24274928791294
-6.78441361749500
-5.79764516434677
-5.91162289858357
-4.80774038785991
-4.33336362428267
-6.70146768092266
-6.12037876073933
-5.44413422318685
-6.21336029428169
-4.81858496923553
-5.45469119282793
-5.97010028346920
-7.12793010044417
-4.67199802418868
-3.74434507709761
-8.67175245967347
-6.88743586997557
-7.71028357308113
-7.97423348307072
-6.79016337337310
-8.73514196610820
-8.22605785944274
-7.10195572120648
-8.18099664000697
-3.71692853320486
-6.01629543337830
-6.21472987945385
-6.52039614461720
-5.77710538588426
-5.98163156045987
-5.35502221297614
-4.51369838520279
-7.02181768489778
-5.78074945219529
-3.36678646401441
-5.93980385145617
-5.53415193172479
-7.69159072415721
-7.14402327497360
-4.45145416766261
-4.45845159506787
-4.52196223372604
-2.58822813902197
-3.56333407094925
-4.58036381877379
-3.27019254150062
-4.85189265659766
-8.49423491658014
-5.69201043139836
-5.82857500442802
-6.51675065457953
-7.39216227428241
-8.54329489513776
-6.40553869278682
-7.26050760752285
-8.08107381330670
-5.66771396017897
-4.98164558641783
-5.83805924254882
-6.33424710077132
-6.31621852145550
-4.40410779939423
-4.91777042431031
-5.96288685776346
-1.92417625155804
-6.08392564425557
-6.12945691438318
-6.08373237416650
-4.53859736076305
-1.77343629734248
-3.37516171162234
0.158297043021377
-6.16298306211593
-3.60790616502724
-4.25607763708607
-8.52906181445843
-6.93106044683202
-6.13402733489024
-7.94882926380744
-8.53267585692942
-6.63797368630474
-8.13070562050219
-5.91274487776408
-8.08107381330670
-4.93281501041947
-6.33644507720118
-5.27672073072774
-6.25181831357287
-6.36618523738159
-4.52320897262416
-5.26226849824064
-5.92540143661858
-3.44197244294283
-5.76729745413066
-6.18496467529375
-7.55799943133958
-4.65857758334089
-1.63387136527094
-4.85015548765624
-4.84180612451300
-4.93277563566887
-4.26803839127285
-2.24389489576493
-0.00729948891077669
-9.36821102934099
-6.78562956867564
-8.01087201966232
-6.76030351606940
-8.90385955460716
-6.41741191744554
-6.31471725191497
-7.26051762725929
-8.02713974495089
-8.69504875701500
-7.03549732286181
-6.37795078467496
-8.98674601056603
-5.06138514227061
-5.23144890247940
-6.62084669678029
-6.11521889794014
-7.89339288888257
-6.63717640295478
-3.27937062512414
-6.49076667327736
-1.49552909579195
-5.16770618208776
-4.88557344924765
-2.24696887203516
-2.15415004770748
-8.54571948662808
-7.12596067384620
-8.22870384152856
-6.72370073210144
-7.83613372397948
-6.36169330915814
-6.39068919205529
-6.87379272332211
-9.00865281878611
-7.20883378554934
-0.713023355780007
-6.98573651650815
-4.47964868428690
-6.04890376950219
-6.29233588307776
-5.29382119361639
-5.89162392874060
-8.46815569533482
-3.30758545895085
-3.58449798321745
-5.29976409841385
-4.68211896995438
-6.67208680472409
-5.08870126954610
-4.97229965879448
-7.54563364747737
-8.96713914406208
-6.65593826435830
-8.69274477280563
-9.31426214030225
-6.52842167404342
-6.09341199918370
-8.43044019086650
-6.79049906576355
-8.73312578632496
-6.74852765023006
-6.42354119983889
-5.22219136962643
-3.27136742274985
-4.66391976804735
-4.45555759097085
-6.77615153361285
-4.80540614800572
-5.57366147392528
-1.25154535714135
-4.89872720549717
-3.22150603126770
-5.71457542066045
-8.89800581157897
-5.18018087738323
-8.80985589812946
-4.93265391086558
-9.17033191456885
-5.54148871094217
-6.43349401782638
-9.47957435459660
-8.76286985649153
-3.50219605824503
-2.48147350838053
-4.87278354740581
-4.23159921632022
-8.67274631246307
-4.79545036781496
-4.88941311612295
-2.15060600803551
-3.07577919114437
-3.34475241343057
-9.42545827594508
-6.72010356176330
-7.93019671236648
-7.91793822807869
-6.08759094227649
-6.41042910995869
-5.20137725625357
-6.91794908823962
-8.23924568569881
-9.64303726344789
-8.87440750931712
-5.21025208818990
-2.56218552934422
-3.21677464337755
-2.20190290547122
-6.70114529283476
-4.61788013331265
-3.29400848326094
-4.92841191196927
-4.83183978022964
-9.10960091120959
-8.48224895437022
-7.81459210700588
-7.31592086978076
-6.97203673416426
-6.61434426498405
-6.12360279057286
-6.15954309488454
-7.25316214234629
-8.29244777777748
-8.79571676005369
-6.02642709572921
-2.21654521968745
-5.11184368160792
-5.12984104696910
-6.70641499520383
-5.91736636150635
-5.06227880616223
-1.41392351329101
-4.98164314132411
-5.66015561899027
-8.62761869325453
-3.23284476493104
-6.62089498500535
-9.27722992380658
-9.01838869223201
-4.74392589879448
-5.24795625566322
-10.0214931064753
-5.93798394050619
-5.28494896296055
-5.24977441713174
-5.55046467592783
-8.16036206008239
-8.46261145095897
-5.60454253543057
-9.38308543948083
-2.42392098882339
-3.81652642181305
-2.10392683783260
-9.72901874750291
-3.10130286044486
-5.05053528789549
-9.46984585718445
-4.32440779771670
-4.55226993566754
-5.08159110835941
-5.30502820765966
-6.74778748231571
-8.73093900273070
-3.55578495809797
-9.45428963645226
-5.20853930879167
-5.16400236437884
-7.36072294930297
-5.37473034971333
-4.04315990944648
-5.48845202986469
-9.38691896736518
-7.71091170937922
-5.79600048302851
-8.38211703858425
-9.02868840404025
-3.03953064918395
-2.12389125916803
-1.66940205400595
-8.92169974155268
-2.18880641105721
-5.96760401207349
-7.05417626082530
-5.01687339865770
-5.56097186430327
-4.40808953659584
-5.84493506963798
-8.60705971271307
-5.65338110575834
-5.10149214946662
-6.85843146565321
-8.17089798449808
-5.17626571496170
-5.02441432466922
-4.74194235446209
-9.79037486742998
-5.06259005172232
-6.06272886659868
-6.58885550106738
-5.66170639107740
-8.14991791609308
-6.08900553377408
-9.62700810909540
-3.82777093121960
-2.50990122864252
-6.70471569118373
-2.59648395686675
-7.31539090831344
-3.77280099608034
-5.28743733522152
-5.12446752931842
-5.50760711819924
-7.38176027133553
-6.71277110363088
-6.87637265455100
-6.46890483749522
-9.46181098175234
-6.09261665511494
-9.98048372437432
-6.64136918613919
-6.52866663438115
-10.0276974476284
-5.81842841612628
-5.92564764765382
-4.94972690754091
-7.62800278974552
-9.63992608141549
-0.582234668514267
-2.48081016183913
-6.96641972503327
-2.32938524683444
-5.82621210107502
-5.52962652552728
-8.32133038941532
-4.54357862664315
-8.28664025513273
-5.88649902829881
-5.64328688671027
-6.31437481439301
-9.39332734210549
-6.05715773670888
-6.84981975813787
-5.59445015349386
-9.89343055841034
-5.96767984059712
-6.71955485898714
-6.73683019071582
-7.91478747796071
-3.64623122286265
-2.46910662700713
-9.72201112861775
-2.61435572559029
-5.54570985387058
-5.25824069275682
-5.81245982311093
-4.61259654067931
-2.44157538387853
-5.10268961053786
-4.98935858423279
-4.29780516318558
-7.04658196408763
-5.21810770325491
-4.63817658043984
-4.02013772203090
-9.53141936170564
-5.31629907316094
-9.67109562828081
-7.18348611068827
-4.17139588696567
-5.52856058119701
-6.01961442553374
-7.35799052977592
-6.82751860725059
-2.48488613963481
-2.19227314476304
-6.76710492202478
-2.89684154841672
-4.92146929315555
-9.77750479683329
-5.37841102930283
-6.10427778049013
-8.50566375395114
-8.45414320713646
-4.04426156195450
-5.29345724621054
-8.91609456818780
-5.57938869073022
-5.03284646450257
-3.14331419461315
-5.17669258633242
-6.92274894419809
-5.87684206232229
-1.64958384937432
-5.92301691260390
-7.02050028333512
-2.66259554880319
-3.18050799875990
-8.42579440017135
-8.69529520705485
-2.31635608662875
-2.19554938988259
-9.01891653143464
-2.50946805755856
-3.32124988662296
-6.30888528306607
-8.95134156040072
-5.74756733954909
-5.05572615684325
-8.23097785434295
-6.78677855568256
-5.13958935260300
-9.60895935468125
-5.07460426998589
-5.72779099046278
-6.75268285936723
-5.19016521483723
-10.0341262302505
-5.81491591655251
-7.91185285836800
-3.33514265367625
-4.78055637636756
-9.48718653167771
-5.53377054078179
-3.67871939460307
-8.66669141520283
-7.66478711104334
-2.47396904066873
-3.23849535374651
-6.56398403420729
-2.25351868169010
-2.36199771213530
-5.32246449551671
-5.90722353573005
-3.49076815779861
-1.31766804857344
-6.57061324432632
-4.80632755321217
-6.44110455261330
-4.72602454367898
-7.00285373819472
-5.35374976237233
-4.44791367811083
-5.43097481960822
-4.02480900313412
-9.16524048401957
-2.33567616749809
-7.21918114216494
-2.59447318213684
-7.29133679805810
-5.13811157316254
-3.36896663460526
-6.55913264632272
-7.18734060777095
-2.57534468233346
-2.24844435209631
-7.04710456337487
-2.75674092516424
-4.44736379836063
-6.53523429723227
-5.32545086059769
-4.70791785792727
-5.05701023610854
-4.42287834027999
-6.43393306665424
-4.79486414578624
-5.25876497634389
-5.17178794560285
-6.93659942952367
-5.65013410411815
-5.06785431922439
-5.20578242702061
-5.45754234156599
-9.37047846923140
-5.22552782474287
-8.29521539012150
-5.60899579995993
-6.87294308087115
-5.07373371907839
-3.33696533690451
-6.44039932576405
-6.66452503559448
-4.65799166972424
-2.42569901367357
-6.89166638050055
-3.27218708423234
-5.12961219910684
-5.67045424527953
-5.55886155255158
-3.84545785058090
-6.51342353375659
-4.92181244020554
-5.67475601232636
-7.02904992262283
-3.45178633835846
-4.90361983372228
-3.19472873680834
-9.47443305498202
-5.30459061744341
-7.73157567917921
-5.17234142121448
-5.31348290929100
-4.91977658585800
-8.26612413537207
-9.69357819042812
-4.34199778837172
-2.51358795651325
-6.91367556141156
-2.34150285875596
-4.19058540113275
-5.02813598333578
-2.14285611059611
-6.55090668372944
-5.16843585479462
-5.72531879361427
-5.06936175508826
-5.29819480496018
-3.50959698249915
-9.50848716714107
-6.48530429839096
-6.99104940683815
-5.15853671761523
-6.98673466237285
-5.48319969598507
-3.66706016715140
-8.19376932476412
-6.18116004198056
-9.33435038925298
-6.14387119002949
-5.99768831719976
-9.04980911415014
-8.54010366557937
-4.85012890718527
-2.42716825704297
-7.76457713086255
-3.08160683361819
-5.12755924619924
-6.53165150552335
-2.70623121530792
-4.19807449852401
-5.15694489306996
-6.38661768673222
-5.13467276568380
-5.75797751427588
-4.58701027090226
-5.35476851570179
-4.66839177855472
-8.74973732549610
-5.03771877329303
-5.00339185576718
-4.77104892085455
-4.93825710698707
-9.26850572256419
-5.25653286120923
-7.11539873863838
-5.25636977293033
-5.94821320909878
-6.59020088958207
-9.54042063200425
-4.71802579650498
-2.48742874902197
-9.39636171227374
-2.60499625769910
-4.89118171532105
-6.10591549777337
-4.84093594086259
-0.433316842847157
-2.84841972147550
-4.70486135245744
-5.26511132786609
-6.76412331726209
-5.92929743303469
-6.68868178846220
-4.75595544369395
-5.74474215426267
-7.02094337150170
-6.51740163778653
-6.08424618694333
-9.31874414755962
-5.31575993106856
-4.98401189785055
-7.87898306992116
-5.65455907189039
-4.96009605087542
-7.21490052103092
-8.91543228115081
-2.55777504595971
-2.31672650866581
-6.70973100016321
-3.61145367619132
-6.72224706629342
-4.71242149854742
-5.50461838186687
-2.55250962562041
-3.91062825316565
-5.15307914374064
-4.93432537086653
-4.74843482072098
-4.98312352779740
-3.56697063626098
-5.15891152789793
-6.49079971005323
-5.46883887603888
-5.03661656095556
-2.25747470460652
-4.39664464422871
-2.98042956074010
-4.23430730437644
-5.03396174833416
-3.53903303045519
-5.64400409602117
-4.68864172868708
-2.40413384400534
-7.32004713330544
-2.49729711655273
-5.33512618066099
-5.07090273435224
-1.55213880783345
1.97733180792610
-2.30543675614189
-4.46004252425168
-8.68722986082563
-5.47088281255141
-9.09950870110234
-5.55242846660379
-6.35934992378553
-9.69533084183812
-9.16039625374812
-4.46928868671915
-6.61624048714958
-10.0101558279586
-3.92284495401126
-9.72011463884763
-8.96477970697219
-4.98405912290884
-9.81511616251965
-4.80838132075767
-2.94468197194330
-9.96723454254926
-2.52344281157283
-7.62751618013639
-2.60964680733578
-5.58887466002716
0.218834428219344
-2.46560703287800
-6.36130323560725
-4.88605245272214
-5.33684644600597
-5.45131428760624
-5.08246964072160
-8.82789863377674
-5.16750598435548
-4.99205453079480
-5.21454224103107
-6.16120187166343
-3.14623480472109
-7.96634243021834
-6.00011963882927
-4.90565073753682
-5.94786421060734
-5.74714822279599
-5.99469172618082
-4.79460716593911
-4.53229681974635
-9.77419675685809
-3.51827710366537
-4.59055612283029
-5.44696046476267
-4.31728044820002
-3.75558149199772
-6.54848981370778
-3.28798908159316
-4.23366708604532
-8.06233025991562
-4.92507488038981
-8.70660801274227
-4.91292131820153
-5.20607279166320
-7.06161651677459
-6.54315813756403
-3.31958892824738
-5.97759158002916
-3.40552786880429
-9.65646050045849
-5.02920493788071
-7.07922879551607
-6.08912508787849
-4.51102435809757
-5.11604109274123
-6.96194824662630
-5.07416264049499
-3.22137321408048
-6.53184476968560
-2.59096132754708
-4.52106372536762
-5.96812636585077
-3.63139013100255
-5.78016121057863
-6.71445855886551
-4.77099657081802
-4.86582825217099
-5.09361380798789
-3.36903582166357
-6.86344085803648
-5.44487615820474
-5.38626178472240
-3.44266323377693
-5.57546820471513
-5.39193731389832
-3.30310714228929
-8.71667049818692
-4.01855038188876
-9.36896652260174
-6.27179266930585
-6.56881228281082
-6.03974608583491
-9.18886633238958
-6.00356292223726
-9.35203894954822
-8.93320455516559
-5.34000512191676
-4.35274822815866
-5.16812414408883
-7.12579851811795
-4.82320117430068
-5.06964074681173
-4.21542875525136
-6.93465331610649
-3.17832689606423
-4.52149484873352
-4.42431023178640
-4.04695299513986
-7.94313379730073
-4.46290652252405
-4.69965406377238
-3.23735404723461
-3.73936604676438
-5.26684216472675
-4.77018476244142
-8.46546143995551
-4.37987067673188
-5.36875757064678
-5.25814043071997
-9.16577608106593
-2.31926793958027
-6.66608663311205
-3.83854517262867
-5.15930279486343
-3.22730414242925
-7.81975961345047
-2.06248685743789
-8.73965640377553
-5.98113498983418
-2.25952745989278
-5.12062050052654
-7.93983847294718
-5.29886931651769
-4.23103233242009
-3.32618823032176
-7.19004908976658
-2.16518602064362
-5.01752250394385
-3.71939167888341
-4.70573431021648
-9.49799913783778
-4.87183901423331
-5.47622097197516
-5.00928101054474
-5.65688739115624
-3.55191696736049
-5.39517589087634
-5.09646444037729
-2.36731650948501
-8.26178761036965
-5.01139895194838
-4.00372749999284
-5.24374966730824
-5.85203947707748
-6.00873595733857
-2.23812012433125
-5.99485348410133
-4.09595404952862
-9.19532407231555
-3.16419334138920
-5.23987269150425
-5.18805165774977
-8.28615684166871
-4.80284068297328
-3.92000677867524
-2.06687478373809
-4.77544231511025
-3.44515444029161
-4.87471755211228
-0.203690589011605
2.50989025684367
-2.81794028224823
-6.83475799028933
-2.89297160248562
-5.22324508473019
-4.71044958598112
-5.78645541240202
-3.44351363499991
-5.33149040432460
-5.04544225266140
-3.06548669012974
-8.66268712325306
-5.11133204512859
-3.92412166342584
-5.15265932533779
-5.87279066385449
-3.75033635777529
-9.53629198444553
-2.51686983826987
-5.89099405140491
-4.61510938065637
-7.18580959249542
-3.01211003768691
-6.00436973253654
-3.71018504391962
-8.28468576062708
-3.11164492191637
-4.88256076955971
-2.26760237462781
-4.32023941638352
-3.71755094273107
0.605133718129075
-1.21514505673012
-4.54125004254838
-9.15260395476206
-0.782108129826160
-7.66821211139376
-4.92105643958423
-6.09507349141992
-4.06518327233960
-3.82837270945623
-5.26380796161561
-8.51190864782167
-2.99206006976732
-5.87028913680458
-4.03452510942988
-5.27705661881141
-5.86259139503333
-3.39986588760996
-3.64808005517903
-7.11658218624568
-5.28047667079428
-5.90065183760983
-7.92450723310622
-3.56216173316935
-5.87389948043610
-5.69236340089141
-6.40556018839476
-1.11555888204971
-4.86023600906855
-5.38934900343505
-9.97711704154434
-9.54886818903336
-4.76230413196724
-2.31620019219238
-3.01785342233848
-3.48508074599093
-7.86247091083887
-4.77556334549052
-6.21075296352119
-2.62475998993473
-4.55343496163144
-4.65747890014203
-6.50719499550503
-3.07386026927790
-5.11382870501190
-3.73295601273316
-5.27183348969953
-6.00645720594510
-6.12999655195544
-4.45981706844072
-6.11768813490621
-4.11759548761365
-9.36913129941179
-5.87657156959036
-5.14008739834021
-8.29453253163059
-3.83853696236180
-3.38201991255701
-1.99888726681904
-6.61703181291519
-7.37294733376736
-4.89065076209266
-1.39630867265272
-2.32565193210797
-9.31932382709671
-7.94246208529728
-4.46929929572795
-5.90918408702586
-2.78545796470608
-4.84638044033446
-5.08479356861774
-2.67433615818756
-8.93190170715076
-5.45479834068133
-3.62695926454415
-5.29733429119814
-5.44271457775723
-5.88377722798959
-5.41814239457576
-9.59672577268720
-5.46338256559739
-2.93377234225021
-7.80208822117879
-5.26526105453665
-5.74951403154699
-8.59155922926644
-3.10688826460647
-2.23723924804910
-9.92113764835853
-10.0050143512075
-1.89310387333847
-3.16349671227337
-2.57965270685107
-2.64763052399281
-6.15220051615005
-5.19283985658183
1.14258462618214
-5.00317273898432
-3.72393050841860
-5.87182888382461
-0.439400153067700
-8.81136990192059
-2.58977054449380
-6.74190800005972
-6.34590611738496
-4.33465321091558
-1.92851127492739
-1.78806631418278
-6.25672277827621
-5.32534258515693
-7.26521189737557
-6.60314074657507
-5.10079835324552
-4.99898370161474
-9.37733013781324
-6.77852240061216
-6.53219704703257
-5.35335599173284
-1.10114195594055
-3.48324713939788
-0.554943015675511
-3.38194937443425
-6.05940994460171
-6.73865649189609
-5.19440292032208
-5.24351192959758
-0.638853331872234
-5.41996842140210
-4.93261491396564
-4.85490909592461
-2.75964989043726
-6.89290729813221
-0.683137677618583
-5.52905493677606
-3.84680126166855
-5.84553298659983
-9.05583848408785
-1.13457081785643
-2.32660773686029
-5.15989624496780
-6.93910189387252
-6.11190839909199
-7.78416287817372
-5.31168267871481
-5.41942492197957
-8.13327783390111
-6.84025475708931
-6.45874357150346
-5.27565965234726
-3.18627333084726
-3.43301495679575
-0.859227175329220
-3.03060642656234
-5.43066476028273
-4.79328386303599
-6.25081889425885
0.0522619613362063
-5.99561241760299
-4.90295421002574
-5.33886641934830
-2.44928016118249
-1.25156880755686
-7.10070700192094
-6.26572963760843
-1.34777954090110
-5.42409966899735
-5.80935490310430
-5.40990240386669
-2.39010728280570
-6.35305175527747
-5.26871591064189
-9.10228701981303
-6.57989832804736
-6.19592050310904
-6.75234485576026
-9.78538373956890
-5.83603260111053
-5.29165419799319
-1.80238604114687
-0.455745575361423
-6.74002364466255
-6.64410444460776
-4.40069410922415
-9.06813029819072
-7.85204590837381
-8.19315325045510
-6.66465288949554
-6.73548946258241
-8.99818588219439
-6.89702515778400
-9.15840370148308
-5.11829533193085
-5.26716958045121
-4.82989557336249
-8.87290109787391
-6.00717642263175
-5.66793567135690
-5.42002322950742
-5.32950148800328
-5.26230368290847
-6.20999332406197
-5.32583550933843
-4.83074250697298
-5.58899944295681
-6.44127392188414
-3.34876566684222
-4.10643033002749
-4.61130765280215
-9.26285206277152
-3.50073570348152
-3.54636200384493
-9.64392639773137
-6.90255592574492
-5.63637479919167
-5.16890729649061
-5.91018863410490
-2.79604355237035
-5.16801191248038
-4.86291182018208
-5.28136331468619
-2.95003199872757
-1.61749536637530
-6.84810071043151
-5.40111316630668
-6.47468740285643
-5.25960267908870
-1.69095422931396
-5.91404793616847
-5.30823807014735
-2.31461891058559
-6.40308954075670
-5.24033509190552
-4.97923947979201
-9.25564759073362
-5.30443058561767
-6.60386983488769
-6.70328475470148
-5.21462590254854
-5.88963995815154
-3.62515199736722
-3.66825013627208
-3.25771792296018
-4.01167643725492
-5.32591022957279
-5.03292843999152
-5.34800259434651
-0.430705936581514
-3.32108339482734
-4.64457567172156
-5.14259261934446
-7.02832484149314
-0.541000829266194
-2.86942870810464
-5.62421430241519
-6.17863743108050
-6.37849633822151
-3.35166567076372
-9.11513983650606
-5.43069075615106
-6.32608950932590
-0.660116662783481
-6.50680239936401
-5.25038171261099
-9.04239084354976
-6.37127616495101
-5.03807603600213
-6.82324101134344
-6.74630129686615
-6.12448028483232
-5.03299015804001
-6.40773984221692
-3.34037650163296
-3.20285915376172
-5.35118829558224
-5.10026607270266
-5.86943213389907
0.191125389750078
-2.21375312620584
-4.36498926206629
-5.11659530961255
-7.00360975390785
-2.74069646347626
-1.85113605038869
-5.17074579714151
-5.68482026534792
-2.03413511226243
-9.26276167645538
-7.18424779147526
-5.19617116718392
-5.40993949604326
-3.82604093744367
-7.74176009876371
-7.08579355590282
-5.28939682980672
-5.26455297268184
-2.29409412472242
-9.68399347949769
-8.01876317511058
-8.82802466725933
-4.47160543885292
-4.34475778284778
-3.34244714995646
-2.24817523519632
-3.20081147900458
-1.56731123183757
-5.32880296271005
-4.67425705694410
-6.27007370833243
-1.17756974825720
-5.39202138425349
-5.00631856933922
-5.49332235467792
-7.02810865404233
-2.72360295979946
-3.33847949197304
-5.75765691556961
-5.51023296571394
-5.74564462022523
-3.43574332596896
-8.92762200370827
-5.39291735409995
-5.31997295547793
-6.80739419461750
-1.95175128296658
-4.88632852222606
-7.09090059001372
-6.28496371877651
-9.30889892288391
-7.12166724258209
-5.20619711904144
-2.25716937220102
-0.830027718056687
-5.09180508435546
-5.03400814463890
-5.59588434783906
-6.07737393581180
-0.278990574723688
-3.76569174386667
-6.07717835278146
-9.66216949932314
-3.15010585465787
-3.20485909117106
-6.47537411121004
-5.15916383007502
-6.32459366439142
-4.58717172540879
-10.0171224095806
-5.28779690993325
-5.82695842289251
-9.90001009876299
-2.22599704293916
-10.0565936613463
-5.03221157812057
-4.48611158187743
-7.14141122602118
-5.64909873021427
-3.50638944482222
-3.25821212432527
-5.18515673450442
-5.65926435349092
-5.22092476742764
-0.935272553438002
-4.70595986218012
-1.68232603067692
-5.85272468915534
-8.20882891338025
-3.74328624038272
-5.82066140565742
-5.17361107185134
-2.56597445444039
-3.77334873902701
-8.51600079305976
-5.21038971961708
-5.02003721662831
-9.26316349844052
-8.84659339818672
-1.53781272874320
-9.25437178597181
-5.42789727988902
-6.28226608867574
-6.96710302309086
-5.11031765414122
-9.11751319778592
-2.71910155786909
0.330739818528111
-5.12964192838770
-3.77149249985221
0.266865345807013
-1.81975220767427
-5.15363429670618
-6.11907393883174
-5.12920468513857
-6.09795040574738
-5.91623028567458
-3.44384110119915
-8.95251656150236
-2.17580181828089
-5.10641639045539
-5.81602303398738
-3.38367389405631
-5.36460943071007
-8.62269396114169
-4.18921703329731
-5.19590660929470
-5.21593149305076
-1.79358746059783
-6.22736453601553
-9.16863457312937
-6.57616342138545
-2.77216499138121
-9.09114566586862
-6.63271785606514
-5.04974151582957
-5.03483731048706
-6.85344298621541
-5.92213957100183
-6.40674005393841
-3.55327451691138
-1.53260142852345
-4.76187996168244
-2.42802841107181
-3.02229014335018
-6.26366187973069
-3.30581792620562
-5.09630814136749
-5.03696659521979
-5.52270823748250
-9.04882528286582
-4.57524106108445
-2.02690323136265
-5.94409011657663
-5.27087339812976
-4.71366718373445
-9.51523672496348
-3.43990364717254
-5.18493994936496
-4.59820035191225
-3.19237923313213
-7.00110289047985
-3.85554972851267
-7.13238845491045
-5.71246825142114
-5.08565676138102
-2.67101463479431
-2.14328280538065
-7.80153737994846
-5.21612116982866
-9.40092416941966
-9.00770118099623
-2.24774901292714
-0.476935063211514
1.23098813068660
-6.42091347207390
-2.60375984693248
-5.48389451048363
-6.73451201354603
-5.18916259971972
-5.64502648487528
-4.73048079860868
-5.27993960848372
-5.42021429970181
-5.31934052209666
-9.56186104474383
-2.11357153975467
-6.05263705959309
-6.33657732440370
-5.42389829415687
-4.73035591662348
-2.54826774813163
-6.48834611978394
-6.51163520035604
-5.33830069131960
-1.29749274470540
-6.35500872224404
-7.40923374423169
-5.49099629242928
-6.80849662472625
-0.176189842885622
-7.17188992722456
-3.44652585479456
-6.31634546025421
-0.615444423032132
-2.95608224622103
-1.80070805596902
1.44583581971700
-0.322540625412961
-2.94437281374509
-6.21917783356809
-4.44151060750543
-8.45912674757101
-5.08115335226979
-5.49683412192056
-5.14791707375650
-6.49908956124678
-3.45860083541595
-5.46238426105355
-5.64055933748018
-9.97244727362809
-6.25221395320358
-1.51067880806870
-4.06690011631013
-5.34894577763978
-4.20162525680639
-4.33351031154643
-5.43066675715265
-1.85925222885054
-5.10753763250237
-8.99190329199386
-4.71443811871846
-1.09103018001292
-4.68933824674391
-8.93749373159187
-0.0169976545213271
-6.76167306648627
-3.54479825218289
-6.34655042884691
-3.25752187281562
-1.92219898216385
-3.05262712159530
0.0445332778470068
-1.39569606437244
-3.25856760910156
-4.98172200089516
-5.42782208675345
-7.44622995659301
-5.48207442618496
-5.00243964526426
-6.07939945806183
-5.52998440187942
-1.05177197417253
-9.61011710489645
-5.58583148559801
-4.42689460194944
-5.97964912058055
-1.19684044838110
-4.38604208936464
-5.20835605228414
-4.54300393089621
-4.52550010411634
-5.61287492275982
-1.31546371248143
-3.78040655641196
-8.69466277216845
-4.16129959475783
-4.90583696435973
-1.75170217416782
-6.83161844269158
-7.33019891283603
2.04486986296169
-3.39164057968719
-9.39136330104893
-4.04466957000726
-0.552905024514601
-4.45322146769707
-0.595395391771496
1.11908363219744
-3.38109900486600
-5.83467161459432
-6.45907018530451
-9.17823665071394
-5.40422127533993
-5.61481024816148
-5.42489184994309
-9.77731701057494
-5.54113067957977
-5.05842469014651
-2.07078319173285
-0.387278484269133
-3.25186473189563
-9.45154359106541
-7.68942253039977
-5.98237072805065
-2.70714161059634
-0.404413983819054
-2.24249060951636
-3.43064366573140
-7.19341703722796
-7.04982273268835
-5.26046307852838
-3.10229275602213
-0.680510447124081
-7.21728210969690
-2.21210733499131
-4.40147491589619
1.60229133996721
-6.82084303194226
-5.75630589407801
-3.77068604652511
-3.36835680933441
-1.42749335557776
-3.12119555550834
-0.371138482645667
-3.36210332829867
-6.43378523859200
-7.00351352430509
-5.07923460989044
-5.83475478602724
-6.31632570775669
-4.70507484122892
-5.47946777758624
-5.45207254129142
-5.86868138632098
-4.79623120943422
-0.810673042720135
-4.74393031454550
-4.19112760249457
-5.68728777619330
-5.18056949944025
-5.38333869135744
-2.51052499689623
-6.67156026526044
-2.42428765808375
-4.27002964925873
-5.53162574270153
-5.18637040068281
-3.52571308764190
-7.21154772912146
-3.76776348983981
-6.40490635427556
-0.289985094105133
-1.29142476559771
-6.65633688982993
-3.32101181346371
-2.68464977443896
-1.30846223390565
-1.27543762545674
-0.796986409261517
-3.82923931177581
-6.85156299103315
-6.71808473181535
-5.48451042111389
-5.45327269019013
-9.39952128456135
-5.92597328674740
-5.25775926678567
-6.47165657550039
-5.36393433851370
-5.67825578635465
-9.90981506172302
-4.77532981844901
-3.98079175152224
-9.00241467898854
-2.54507806267331
-5.40654433953545
-5.13611842696710
-5.14096637976907
0.147371087308262
-9.71088207386490
-1.92693586545584
-5.00998636750318
-6.65191081154353
-1.86402474000126
-9.32048367402554
0.780826416985892
0.121736810965036
0.608670262556929
2.22394321864308
-5.13623854573325
-5.56359759920097
-9.57135981932904
-4.26552875135491
-4.95425174110044
-5.43908293975037
-4.39555915632207
-5.52393061091350
-5.65071687526183
-10.0083933090184
-10.0152929307890
-6.06261332926307
-5.30672035284587
-4.96010589725937
-3.60651959054754
-5.16644919282506
-3.01254324306901
-5.01998296124381
-0.935468381334674
-4.87982707853582
-1.13812096702593
-4.64473547083272
-1.85241430389578
-5.86401401135703
-1.28967654252995
-6.80648965524573
-2.28825200007633
-1.37548573814654
-2.59995316641853
-1.02138916763225
0.408779792491374
-7.21183129776453
-1.86142731139183
-0.716238526150800
-6.69828131922757
-5.74177522387957
-5.29575613388958
-9.77548898270950
-6.38077053371918
-5.56321558144050
-4.86089550889699
-5.17429031955688
-4.61206987394737
-9.02302046268909
-5.30491117265529
-6.32930088174203
-4.99881837891068
-5.39503051807387
-5.15951197179787
-3.41542656365261
-4.61176681172270
-9.93671049502490
-2.14798809084101
0.251940729237398
-3.32161316520997
-1.92246663804395
-9.48932952074986
-9.26524261629603
-1.39884490832653
1.04577641081590
1.42662926071038
1.57180733608103
-6.80252236863889
-5.46473210745136
-5.42630671584160
-9.67745161960374
-5.48116830269228
-9.16471785522904
-3.67051502888917
-6.81136036767677
-4.90163343806877
-9.74912897503516
-6.10220707264992
-5.30030213620208
-5.78873905142655
-3.83989131087393
-4.08906382865203
-4.56584634012025
-0.652692177249998
-5.03577540685168
-3.47526159004526
-10.0213769191852
-1.68762140409765
-1.41195795342152
-4.32494164624576
-6.76911362521006
-1.51994895449928
-6.71044074878899
-0.836359288784690
1.75802946654641e-05
0.273852910799630
-0.852681142528340
-1.25573611704665
-5.32130578508171
-6.65569036214863
-5.21438858557974
-8.96846680441747
-5.70136452263729
-6.82768870576441
-4.69886816475329
-5.26445768719987
-6.08403081657340
-9.19143940068903
-5.83597913141474
-5.36300215746516
-2.55684213151371
-1.45919999650799
-3.29784303053915
-2.71388503098034
-7.01913384193686
-4.03883299020913
-1.46475377333685
-2.19932070420026
-0.667809396700463
-6.94737562832007
-2.28481964071633
-6.81959011537626
-1.40415944665327
0.618144366734988
1.62682046461641
-0.347701043900454
1.01867116535830
-7.16589426016971
-5.91501900860368
-5.90974268432694
-6.91793840919731
-8.06721900400967
-5.43018291168007
-4.85518866128172
-5.61269730216088
-8.19230082250794
-3.62659692744440
-6.58966112199656
-5.45404212535391
-5.76879696231442
-6.04406205520332
-6.98553784184675
-5.72667301742058
-5.25090426651875
-5.26321545302940
-1.22220927800345
-5.09420592399239
-5.13393643304756
-1.78412265208092
-5.01199923664751
-6.83974598059213
-2.39252545340808
-3.79674584547877
-6.86568933940614
-0.827596111422348
-2.69405619857765
-1.75243986905392
-0.423199134154517
-1.19172919732010
-1.46702502973726
-1.78074424076351
-9.13516769344057
-9.98830015569825
-4.74761662665264
-6.78553346961084
-5.11180664297718
-6.81175176698373
-5.03923970805146
-9.70485262756233
-5.73511495103207
-5.92742922833808
-8.46661988725820
-6.11169870596348
-5.79554182447890
-2.27086406340552
-6.29882467876454
-6.94799473196301
-5.14392086777696
-4.43035162829489
-5.39431049062405
-3.40841823053013
-0.842536594598071
-1.63821183193329
-6.90380381871965
-0.953344065393118
-6.71586689351441
-1.10456390797653
0.431532123723498
1.41659986145494
0.259885130678874
-5.92736415823953
-8.93304774202734
-5.98385043433850
-7.21292630259818
-6.73019835132579
-6.30562254221929
-4.43834000225135
-5.37057450655088
-9.87692501564829
-5.44723215114280
-5.46659923389085
-9.18456212921033
-5.77410762702336
-5.74184596925401
-6.30505521071875
-5.66165337007188
-8.03960017425764
-5.11530102153041
-3.33179313427163
-4.59351705624606
-4.12024740600876
-3.16202522109936
-0.693475261481458
-6.57273816462949
-5.37741356130615
-2.38643862623227
-2.70406634216393
-3.16118972004818
-6.96300929437829
-0.213938249966117
-0.601324438065161
0.597502553197197
-3.07706311843800
0.872807753505150
1.36984677660171
-8.14999692974004
-6.32536859737785
-7.18046434014855
-5.11095319746297
-5.39666410569593
-9.35825952508590
-5.00837684114021
-3.69593148307659
-6.51871079530856
-9.48801549104024
-3.92365801681405
-5.41332947301021
-3.33618836319850
-3.31200286302792
-3.33860331805494
-3.72909907323338
-5.03747251197578
-3.05293712824849
-1.50195360003864
-7.07552192760379
-0.949874559748624
-1.19518578263845
-7.11405171721104
-0.976123767974292
0.848393060749918
1.53620495826759
-0.463605059488268
-8.84742135001736
-5.49657361567760
-9.18592818489847
-6.70433449124851
-5.74288187034733
-4.40627711198258
-4.91492017352323
-9.72977355956965
-5.76609386064094
-4.91134599496296
-5.61978877633153
-4.45341823451787
-6.06044454529561
-5.11594055649807
-6.80459706941145
-6.19531694151199
-3.92067209758093
-3.60701076036567
-4.45228932459333
-5.01308750604234
-4.96450946707628
-1.42152221984573
-9.20109129166785
-2.41995259470176
-3.15104006374455
-6.59625430851828
-1.03597482282392
-1.57158157356493
-3.62783105499728
1.66659089557803
-4.12493185893735
-9.42964333665018
-1.52233960349171
-9.10935768967184
-6.69383508911215
-7.68349320246415
-5.15656235199604
-6.22504919833548
-5.05614238833154
-9.73716904176509
-5.33420656894181
-4.89118388415559
-8.54259326673981
-6.78778604239654
-3.37363611587654
-5.32966097137204
-4.21973813465197
-6.34384272319832
-5.80396122178385
-6.87425864181289
-2.71390746036201
-5.22883556811491
-3.78466278286756
-5.27236699451679
-4.94105182095070
0.334043010396086
-9.39547538949174
-2.27961929771597
-2.72903216671227
-4.76001868053172
-3.43535318982563
-8.93768814865683
-1.48779716755509
-3.04213160495381
-1.97071192972712
-3.72629357994391
-5.01254656336859
-4.29032708774878
-4.93826985696199
-6.34758900338089
-5.12899110131910
-6.14499317983929
-4.63695879145469
-6.34825169305969
-6.12169757405186
-9.46859168711652
-6.11921176004719
-5.21959524737600
-2.57385698789502
-5.35880489089938
-8.46157671156910
-5.01720872817321
-4.53508693796668
-5.04089742168577
-4.46522115672816
-7.04948229309692
-5.25967460722927
-5.08752190444228
-6.23198364713759
-5.28705205379880
-2.66566771523268
-4.18064743612462
-4.42524604297441
-4.90048800951574
-1.55277357052345
-6.86389291657938
-3.06787065110249
-2.39514796065565
-5.40835829318508
-2.27865262563390
-4.17235494037920
-2.77093259457557
1.73534664517757
-1.33621534005564
-5.38631602936413
-4.71809527718119
-6.50570672834664
-5.19367668599236
-5.85273052746067
-5.73427501068428
-4.74455265758629
-5.89869001911433
-9.45901591403201
-6.62396320418049
-4.62293529180317
-3.14296651754732
-1.37020560248170
-6.63126820576253
-4.67235647754878
-4.62660187584298
-5.08230405824817
-4.91003469836614
-5.22226962397527
-2.19787891894152
-1.03880075098706
-4.65666843372373
-2.28360359151544
-1.95258153509719
-3.80808859272653
-4.85521039048314
-2.65726216771663
-3.91381928657852
-0.940784841415096
-1.16838657125065
-4.99153703334666
-2.66761122831187
-8.45691271044382
-5.88039544308442
-8.66315019727367
-4.98324711001714
-9.49421315810111
-5.21456684859098
-9.24318955490436
-4.53906874924452
-4.63790927821639
-2.78823760205563
-2.36209793308435
-8.26637326020096
-6.71687550762841
-3.29904723489661
-4.98565674527408
-4.89816244529772
-5.07374951697993
-5.43428120456373
-3.34481696124332
-2.99082836614984
-0.358039404735856
-4.06813283421504
-4.42300006204773
-2.58830455077096
-5.29274911811896
-0.138735979086044
-5.31586941208217
-3.48168839013156
-4.30548223489475
-2.73162153881013
-5.10338018644102
-6.49602409690624
-8.32415322826332
-6.68994348153285
-4.81518351338117
-5.89078488649193
-5.19106605560263
-9.03393874599357
-6.07825538384541
-4.81121375549410
-1.83450772507207
-1.45505933823428
-6.62210423493689
-5.53701418266723
-3.27489789678538
-5.25556881978692
-2.11025211210520
-4.63569220687700
-6.72485082453720
-3.25602225219790
-4.54330569481312
-3.51098502954025
-3.47555053404290
-4.82026908424337
-3.29910186168753
-4.24896866432357
-2.30722160247667
-4.91934883972722
-5.32516467214560
-2.67930541493804
-4.22829404805705
-5.86396741765464
-1.32941795044228
-4.33148924931988
-3.91770257876764
-5.82437717450295
-9.46290335548239
-4.96869430546678
-4.86794068134201
-1.60055834320934
-2.55490842613638
-8.36589722218136
-7.83450637427775
-2.55091970229759
-5.01789007515682
-4.73869347106929
-4.99060748259569
-5.78320320333799
-2.40893270510463
-2.24238708073275
-4.33904070357932
-2.46044857353641
-5.03777166820653
-4.80360918269874
-5.42623612990154
-1.98233809056301
-7.18269357591679
-5.73895311203828
-5.79734966495003
-4.41134569362240
-9.44104621218145
-3.15266016104442
-8.44591095436958
-5.33256027525157
-3.74849213076369
-4.68173108878599
-5.09284003948234
-6.13230821645869
-5.37879898198732
-3.16525246369334
-5.75737527117220
-2.66845001265999
-2.26398079498411
-2.55630348705992
-3.44766606074025
-3.14295344230468
-4.12353284718419
-3.92900652907050
-4.90100678836090
-1.27623139049558
-8.79942741189944
-5.61272653825107
-6.98272696854893
-4.82163588045430
-9.06562524570711
-7.88848643849905
-5.16749719337589
-5.93148202939159
-4.12654364840755
-6.05277157395306
-2.80629244207403
-3.10181453821689
-5.83931436235205
-7.13117856118241
-3.18094693496528
-1.90504400558163
-3.29004646230042
-2.51803751172306
-1.98439129223484
-4.94753827926930
-2.82061427169699
-2.89807685413125
-1.85970079578001
-7.09757555342776
-6.39042200764586
-5.32251035694375
-2.33158367171002
-7.13538335277257
-9.31517682628928
-5.62591082539482
-9.59126774053088
-6.05566766090466
-3.32405901581618
-7.32845258554036
-4.24430363992330
-5.26348856856000
-6.30663060350754
-1.56422036231058
-5.93314275818034
-3.12151853802790
-3.33270394047963
-7.13730600135575
-1.48265014326371
-5.17970063909073
-3.78632213508733
-0.551173294116934
-4.41540734717701
-7.97363677298849
-7.36366727733283
-4.09333848877429
-6.01795699992267
-5.28778191783039
-5.39556201731511
-1.89839513456815
-5.97681276776149
-4.80635728543275
-4.91384556203999
-7.10112300770186
-4.42653357706298
-7.18914589248741
-5.97545065498459
-4.06364838164556
-0.904707913940329
-5.74231831200494
-4.54263745837885
-2.83545003371674
-9.70418161318810
-5.69883566244330
-6.82646307135304
-8.99994143486830
-6.29312489002660
-9.94641292583952
-9.74837929639355
-5.46140106330126
-4.13417078640532
-9.58577648822008
-6.01069628593163
-4.84472525691769
-4.08878938280634
-4.65828969727373
-4.01985212975489
-5.44480916626086
-6.78061990756698
-3.20060144172873
-3.39383661228484
-3.06467117613630
-3.37519146852810
-5.42186448393543
-5.13939020542224
-8.45749501093029
-5.14102761933571
-5.24226190207620
-5.21422707401292
-4.95887747142756
-5.26953705151084
-5.58159965742184
-2.35495421092662
-5.09758655741000
-4.94031381390261
-5.63883446753645
-2.62407974416720
-5.37165647554821
-3.90065743477836
-6.86818519646744
-1.00954502742596
-3.38299999582054
-2.57044702125406
-5.07268327064456
-5.40611522673823
-4.67323890320778
-5.77975471518854
-5.09905804912128
-5.90861792735773
-6.65966152578386
-3.18017275386252
-6.45448409280363
-8.19685318279475
-4.29974372317129
1.89259623963497
2.82036565762051
-5.42913161743134
1.29727024560510
-5.98541300174260
-4.57055242288849
-0.0656418769349662
-1.33993053333380
-5.47828463079205
0.473029890593790
-1.02484942381873
-4.81563669160801
-6.66046879316799
-4.57711722851671
-6.19190710709980
-4.84962498177748
-2.51417204345087
-2.41110655566803
-2.38936548826659
-7.17070805199907
-4.48214682897326
-2.53069794044677
0.108186815015518
-5.03100940105585
-3.03804138914564
-5.10217869811223
-5.12778758392089
-0.806667928874328
-4.88863795697290
-3.19380666597946
-4.30036678878468
-6.81264604856178
-5.02807650420516
-5.55761944043975
-4.93580330237861
-2.44473417329096
-0.313833213218582
-3.82871804021587
-7.04780923453606
-1.90380430955001
-1.83008769611355
-2.65508502210636
-3.41648355690730
0.119973942981730
-5.14411840839812
-4.81157650285140
-3.36995874922779
-6.14608338642962
-9.28725603455115
-6.18492882519342
-7.00765664635082
-6.66224502450053
-4.98345176132925
-5.60325920238748
-5.93692237804946
-8.89778767325384
-6.95402990891594
-2.14475359600813
-1.99592069604617
-2.28876898012631
-7.02057375458306
-3.30295520114424
-1.36942642613897
-5.21525427461534
-7.75143989142893
-3.12404012055336
-5.36135387779201
-6.08326568231175
-5.89075372079711
-6.61998974314273
-6.41980712606617
-6.32453774754488
-8.77926030304285
-6.20982793651455
-6.38413865395110
-9.11802469284501
-5.55312761461988
-8.86102576583924
-1.34695396311475
-9.13316317951536
-1.79936097930923
-3.95657443702337
-5.74429798656427
-2.45501685733084
-4.17939003224866
-3.83724971520134
-0.448952619499686
-5.53412185692980
0.394607248817619
-4.92502108376821
-3.99420940858386
-4.91767073541617
-5.79434560679276
-6.35093474932738
-8.62958771251982
-6.50336376484718
-5.55637267145099
-7.55154706718610
-3.20531727730952
-5.92934866723157
-8.79972050247693
-2.06568551745370
-1.86319142488281
-6.77439233341797
-4.84544979185431
-0.761483049717710
-1.71723992988231
-4.35057197080481
-7.31291024553124
-7.60611087622694
-7.03837573197911
-4.89675006951521
-9.65287721440965
-7.15422015588069
-9.45332028445515
-9.05100555946382
-4.23751788082964
-3.24721237764786
-6.94090494416574
-3.02913254229989
-7.31270117062689
-5.42123349874044
-4.02502734655908
-4.77579037150052
-5.56707721996689
-5.58170034907738
-5.83181413773203
-9.02145739118890
-5.63100333219434
-9.19435170950837
-6.97170480827973
-4.70914909418328
-8.37302186469069
-6.20861618317107
-5.31986009556231
-6.32623611656418
-2.05408051222915
-6.64447280774682
-10.0025399628818
-6.44140403183087
-1.05140869335444
-2.91933653081390
-5.58290507274300
-4.77493096755232
-4.88341101273927
-6.84690184961373
-9.22870955535949
-8.86957930300685
-4.99439871010438
-9.12417834573519
-8.46860970781978
-4.51285502868381
-6.41206758226634
-7.94229280113470
-4.66050815156379
-5.00416932303581
-6.78785319749749
-2.32484779454504
-6.69881124108806
-6.73263353431274
-0.459013412887149
-2.25461067936148
-5.55127940461033
-4.88235257299694
-4.56802962961347
-6.81917118251619
-6.24179878062833
-9.09845569857464
-5.02773150644815
-4.88328904230812
-4.96248018041675
-9.00805169268110
-9.12572360283408
-4.65342973448273
-4.76595157484726
-6.81491989628735
-5.99984290301494
-5.24080563211998
-8.54235004794593
-1.00716564604773
-6.79907308568697
-4.42363770043513
-6.60963723339388
0.276516139460112
-1.67025721331488
-1.64680069792991
-5.16220993068869
-6.70479440520237
-6.99751295352449
-5.96939598267790
-8.78335583867946
-5.39788247332007
-5.21402947750717
-9.02102805159210
-9.20872638436761
-1.92793695801937
-4.43564642408487
-6.84412599151776
-5.10231909868292
-5.04753446282326
-1.68231517550358
-5.05568670659305
-6.90976473751884
-3.85879151931551
-7.21424676878067
-0.868331957032626
-2.07542636316851
0.830212505168030
-5.05342032786264
-5.67721479343744
-5.31405520025266
-5.83239681198772
-5.72274338034102
-7.11423019818566
-6.67071222051695
-5.49154425882731
-6.31524934758409
-7.18853914014503
-9.02769503018726
-4.61778930825094
-5.92976261335215
-7.03826551497276
-5.14711307736897
-6.90967673449548
-6.40154508425011
-2.54862222323157
-7.04972130379894
-2.77882539800141
-6.91254061997343
-5.67823342704701
-3.40383172514307
27.6310211159285
-5.37698352477559
-4.76245436057784
-5.81229200871356
-5.46602818014802
-5.98694864856227
-6.09386313393004
-8.24292779856686
-8.69623060398640
-6.45313551560084
-6.46169223316214
-5.48665761452577
-9.12504567715444
-2.77544215331222
-9.23515131796010
-5.05479164843233
-6.29527771590132
-5.02941068193589
-8.29592936973745
-4.98210362388819
-2.23460997426784
-4.98037499343939
-4.49826516537306
-7.02518484541561
-4.25459464455686
-6.66966271172192
-4.41543550073594
-4.85405575502869
-5.13135000254602
-5.03870070469173
-5.72477057935969
-5.59947404458046
-5.86821770716306
-6.10758940888602
-8.22283896167675
-8.91555418818345
-6.34317957101840
-6.20068233739425
-8.00964836283803
-5.20219765513018
-9.26019940543246
-5.13719121164328
-8.88460241920267
-5.24577773614222
-5.24749940744011
-5.30764447437789
-5.66818496951727
-5.10066118906556
-9.31949209662022
-6.92423600795861
-7.00442636722674
-8.09689175317359
-7.98803187788730
-5.33420536323723
-5.31615736686493
-5.58343243954299
-5.39020782639128
-8.33357399342934
-5.05531024664558
-6.99054951907699
-8.79476994586578
-8.65956289136720
-7.37742754190535
-6.82839049374016
-5.38917450608572
-6.37882666811133
-6.05353274141729
-7.05662146601774
-5.11874505058661
-9.95933347144631
-6.51438012120033
-9.05129824020775
-4.82806243520605
-8.29025619097212
-5.51590274316072
-4.98706949397665
-5.07841475907816
-4.97577625161795
-7.04436523791341
-4.84008806422840
-6.97000284310538
-9.74705644329822
-6.99361577747780
-3.49830187973233
-5.32399664064013
-5.90796314963118
-8.47329979689986
-6.07224439181478
-6.53606589214714
-8.83406260852053
-9.02335588941249
-6.65966457387632
-5.20424234241178
-6.85935295395910
-5.87892783535470
-7.97433119043220
-5.19393234492372
-9.93923067598504
-6.55094980528761
-9.02627826760798
-7.47771121401488
-6.38712163072234
-8.11689968121389
-3.36238648734715
-8.85408771259538
-6.51437947980612
-6.35933413776485
-6.63770206256341
-6.95600597524241
-5.09770514491248
-5.20457072444974
-4.80745551467893
-3.21757950974192
-2.81107381592018
-4.75253819202229
-6.49132961528950
-6.12195533626555
-7.33029521667130
-8.81613711593021
-8.80308303651989
-5.97736175643477
-4.01935013323952
-6.54662913469901
-5.34125836451834
-5.43543638140870
-6.88770447819970
-7.03817210302415
-6.44904478079626
-7.16442883426681
-6.84814731944753
-8.09234912870919
-6.46696259335840
-5.10481980932059
-8.60357002292800
-3.34641018623191
-8.83329389511003
-5.86703715975411
-6.26013041694320
-5.05927467918049
-9.13239256995064
-2.27362588452996
-4.78801495049554
-2.08086724116665
-3.24203510784922
-4.71948788266326
-2.40223080419833
-8.45274026850434
-6.75842719024099
-6.52906054194346
-8.64913894975138
-8.90003765561374
-3.12194925637897
-8.22453631892530
-6.81730923810046
-5.05868180881903
-7.00496558271539
-5.30628225720592
-9.00513710735017
-2.27332461188422
-7.04857621773917
-9.39076014856442
-8.12093872897577
-8.66440721564355
-6.01364646011389
-4.46492345840904
-7.32349148429181
-4.25421853445564
-4.75219203985274
-5.29979883771220
-4.09692605567724
-6.78925237437511
-9.08613276307986
-6.85381883827428
-2.95312468233872
-6.06343503767439
-5.13321525202479
-4.95988288298898
-0.855231256938529
-4.70294852670072
-2.48961869347803
-6.69745340276547
-5.63164773973497
-6.58780026773424
-8.68425412124991
-7.17150977876931
-1.24536071689064
-6.91478709527842
-6.93805023496945
-2.07825270771458
-5.45365354161288
-8.81793551936778
-6.24153804235508
-1.78528510665708
-8.51216618129813
-6.67855793134591
-8.50920751680555
-2.42346582707374
-4.12777434239563
-3.65433010075339
-3.47914181417536
-6.41689723739075
-6.64609360640722
-1.60873895405051
-6.60501066428059
-5.06652948347469
-8.59757308289531
-6.95409043213303
-4.03061557063860
-5.39833984888117
-3.42046276316528
-2.10177698280964
-5.10813765191062
-3.18926225272739
-7.83122037369050
-5.08065203753541
-4.30632449210386
-8.39658723240734
-0.655699796488354
-8.34006429501975
-1.36686336867739
-5.48041215718281
-6.27811252876822
-5.29258166327170
-5.39605075591454
-6.41996033409765
-8.22371033801831
-6.06040878705984
-0.296705952922845
-7.99741180820008
-6.33412254848771
-8.82936571356287
-0.362853990353496
-3.24583604242435
-5.09800240624002
-3.24893217853630
-6.34290988167313
-3.25471955456099
-5.83142409380026
-9.18887904717256
-7.55042590801487
-9.99811517272079
-6.30120732357620
-5.09196491359084
-3.03641308442453
-1.71435813217916
-4.80419037267430
-2.86060151679942
-5.87633973013374
-5.52545223445346
-4.42708479508027
-8.37295557574369
-0.924268619960864
-6.59589962794341
-7.06661305099208
-4.60850115507412
-5.00975901533373
-6.02326322693614
-4.71924590137448
-8.26736652860638
-5.45807207915241
-1.43967655182496
-5.18189132664888
-8.88417267913167
-6.07197631124815
-8.87699911083372
-1.26906663176645
-4.28244013844039
-3.73917588133935
-5.62735554146459
0.328903678136364
-1.75322732892690
-4.87229104844327
-4.13301823088278
-6.82446705527910
-7.54604928736071
-7.74938203237522
-7.04686242612107
-9.78678049072511
-5.32352727451874
-2.53380998046555
-4.38126460122834
-0.593120932663777
-5.95293504945772
-6.17475445939326
-5.11790352244956
-6.57005009438106
0.665630551767119
-6.11734342332465
-3.54592222766910
-8.07415391656246
-5.46762827913323
-4.76179886553206
-6.11663005084978
-1.05945999948280
-7.15194200875953
-5.20291863888367
-6.95957407659965
-8.88243398151077
-0.378134906102156
-7.59807314150189
-5.06115079831953
-2.35062283909032
-5.04632517181044
0.667930945995854
-3.23892749458759
-5.48079549271695
-8.94918205986950
-4.94780831883092
-8.98666361068343
-7.01544280832732
-6.59147093544663
-5.27959193594388
-2.22223493045335
0.0972788278340582
-3.84521617581855
-5.86206763336632
-8.10005711899791
-5.44306114257053
-8.52732207878839
-0.576498605105202
-6.55826747542147
-3.43691182184479
-6.59602571806175
-9.05508356598303
-5.30383204370432
-6.07024659260660
-7.10171680015480
-0.873786913656438
-9.35349574931769
-5.16582998231359
-6.46499939738586
-7.59470041915837
-1.69644859589311
-5.60266220000873
-4.05823229954627
-5.25468739705373
1.61136395059909
-5.10212113718661
-7.07499969864739
-4.51750662200095
-4.60081518603612
-7.03948963598705
-7.63755031654635
-4.47313340845625
-5.22694518487298
-2.27443327021569
-3.96290220339744
-2.22212262382622
-1.44490594020261
-5.39372457319784
-7.44329182272737
-3.46856892375006
-6.00294049084743
-3.84231586069003
-0.126011985139152
-5.65961532821200
-3.23155523853917
-6.39593661556165
-5.75627131771545
-8.40121838456682
-6.43528631961461
-6.11063742495382
0.713570467295543
-5.34566964767192
-9.40168395643122
-6.37655559515051
0.208132227411563
-8.88584537571095
-5.53158476152409
0.512061034133903
-3.38797122092405
-7.62325399561984
-6.91439187582821
-4.90311904463285
-9.44745565768467
-7.98288919641170
-6.67971066011179
-6.74249010400873
-2.33636324632912
-5.14984911046511
-3.78927263811801
-1.07153582935707
-5.03463988881131
-3.55699411246142
-7.78776656851721
-3.35940263204442
-4.28565675628289
-1.64536423231480
-5.44345330281946
-5.32801324512410
-6.08850670038961
-9.04951417454553
-5.80899676050121
-6.13670291258371
-6.35259046304571
-2.41143968071406
-2.25843019980484
-5.15179546122144
-6.30760792918349
-6.79292031267623
-6.90087598507337
-5.39540116119426
1.35256161655587
-7.60698537541246
-8.66380987979210
-3.85812352040696
-9.50020252607919
-6.79669473125583
-7.04022657304455
-6.86892450222698
-1.00085883975006
-3.56361796944148
-3.58204739701156
-5.41159531772976
-3.01372089355098
-5.88088967569651
-3.37201741672470
-0.425334580164158
-5.03152630227249
-5.54051181320405
-6.07234047800746
-5.40378275101778
-9.21312659145510
-4.97692560931158
-5.98071952938177
-3.06398264519149
-0.493456289149031
-6.41166340854023
-7.08972649655443
-8.85199905641265
-6.03449737150453
-1.40505391057520
-3.88462041723367
-7.00782186202955
-6.95532022274444
-6.74342847518406
-6.94805530354266
-5.29280371899885
-1.74025926012628
-4.63870766679032
-2.94084643426263
-5.71484103549880
-3.29942409887953
-5.23647269691088
-7.60527828984408
-1.50938610948669
-5.14099197764371
-5.39637815748951
-5.06824067774720
-3.86750295792308
-9.14916274827448
-4.97310624674872
-4.89523292260909
-9.11588872422810
-6.56484094247625
-1.53339697138028
-8.83181327826982
-6.32586581542395
-2.22394659296032
-3.47254807194482
-8.73202676776560
-7.51544089895580
-6.65123978871076
-9.07456716064104
-7.14178152570669
-2.20343487545657
-4.75313007462309
-4.62526355977968
-3.65503150598906
-5.25830200860257
-4.93304488034730
-5.06618785824711
-2.71226415428124
-5.50812252184895
-6.59164899661939
-1.57670854053775
-4.98821679991610
-5.57670667111176
-4.74649584371290
-4.65544079491554
-6.56770676612095
-8.45599595571573
-5.67729519382165
-9.52363566564886
-6.16233010941187
-2.37362449778443
-6.96277189905548
-3.06268326767431
-8.86712410585993
-1.89975287440302
-8.64207299648765
-8.70999235991211
-6.67319318505068
-8.91372102585772
-6.67888482671397
-6.95086627689510
-2.00590705704713
-4.24869235539977
-4.71584044007769
-1.39050778308920
-4.24352902367385
-5.24978121589359
-6.09136314485402
-4.97066021788876
-2.48802047597661
-5.13832779403858
-5.33619427488921
-1.15869254501400
-5.00037577099199
-5.82136198457701
-4.71920135366255
-5.11097573888836
-8.94696940621414
-4.70960732964248
-6.97020541370370
-2.33624031042623
-6.22408561996770
-5.53443650976193
-0.121877334176098
-5.44250911667128
-8.95978598822145
-9.30841310330451
-9.27615187804016
-6.99265517288674
-6.48767486286527
-4.86886504891925
-2.81885468630833
-4.77792415179751
-5.14518378495577
-5.10752361524392
-2.55006763657291
-6.04344082738850
-2.61280894137547
-3.37544368464973
-6.13257544737851
-1.09515817297268
-5.22454181508702
-1.53084039716470
-5.08679371136205
-5.80698488749469
-6.52766984548321
-5.47287984073864
-5.29102642724658
-8.15936917913579
-5.23083936889708
-2.35610850454866
-2.03362593170503
-9.40858002039308
-9.24095659263426
-1.98573622969358
-8.17103043846428
-8.76558690784190
-9.05028205371474
-9.06493778736027
-6.63974197970726
-4.55213044257824
-4.97526482792785
-2.17829764302722
-4.68067352132859
-6.29742264519177
-5.60614077714465
-2.53893389133583
-6.46226580386638
-6.32284597688312
-5.94236371465657
-5.19703227283529
-6.00141054765961
-5.28369758151983
-1.86539597639937
-1.49488314976914
-5.16355598246262
-5.48388997471851
-8.47682464156269
-4.74310297108322
-5.20741735222965
-9.21874971594608
-3.86985549404260
-4.09195661737774
-3.50061055336695
-4.67577703947478
-2.29701290309317
-9.28021400145362
-6.00171970137870
-6.41510585419491
-9.60535248240182
-7.57396061852196
-4.82488986115421
-5.13201232526835
-3.32612878559901
-5.66560837767316
-5.22914639608443
-4.95080035975094
-2.30831622321536
-3.34491595338352
-5.24747671213245
-5.42565157413006
-6.24658459677266
-6.34253688541510
-0.964481350523966
-1.87280816585554
-8.58365477459726
-5.33802101216996
-6.85077015775613
-4.94475088593735
-9.62056036136970
-1.99750731544151
-2.93338785949815
-9.71646494929264
-9.35359777490519
-2.21959708394859
-9.05264397114989
-9.25653924842876
-6.73239538566721
-9.05405641375862
-8.81238160407342
-2.77174317895741
-4.91277452362967
-6.07797492493640
-2.58683863963041
-6.37874448669004
-4.81235098057334
-5.84515745661919
-5.00777303171649
-5.38826768989748
-5.75326807969122
-6.39701153149246
-5.92116395944055
-1.24051836314823
-1.80999988305628
-6.84251413269557
-6.31759625966315
-5.26448990331021
-5.88649876626726
-9.31337380881604
-2.38202289644195
-0.789319543081059
-7.74044466366056
-9.31474371074626
-10.0391246548978
-9.74392279280844
-10.0733119552966
-6.42474730468126
-4.40203003543313
-4.94026679098664
-4.68594229482942
0.644473461266052
-2.82079594528400
-4.13405365026303
-0.975779790143733
-1.29457576817425
-5.21373794358511
-2.27498597415108
-7.96282398421060
-1.21594854486463
-5.23244897087492
-6.07555793439436
-4.80602431243397
-2.27818614973525
-6.77673597238069
-2.35499308013038
-3.46419449723831
-7.97779589371847
-6.75868009251128
-8.27825843246772
-9.25096772169324
-6.92470260876032
-8.86742109712133
-5.90657662323313
-5.84549434945902
-5.16861560387537
-3.93221381025503
-6.09259648812602
-4.93342691740611
-5.96260496108907
-5.30981464087285
-8.56996333351423
-5.99237276456800
-6.62385302984572
-0.0943430278411393
-7.13442908837718
-5.41844926722719
0.0882308859890075
-6.18956721892685
-7.19190824203491
-2.14941679559945
-3.90625997466162
-8.84910429722054
-8.53462445992847
-7.14580951415075
-9.33628047709876
-6.80418424035012
-8.93630927576489
-5.14603500554768
-4.53159010717203
-4.71893330852347
-5.38254423962721
-3.28957830480413
-3.37008615672177
-4.82076803146332
-2.18374927560567
-3.62284231226341
-4.95226066170751
-5.81460229135601
-8.02568154957430
-6.60847001071383
-4.80914091338107
-8.35271580349797
-1.69515015377526
-2.79954951509290
-9.22807053203533
-5.41139668721727
-2.75999277454960
-3.37474967839026
-10.0592604794595
-9.81772121306204
-9.12706550575640
-6.37317066339897
-6.72473996746912
-6.32721907925307
-5.30289297528851
-6.05583760966147
-5.51794336804828
-5.11078288914242
-5.18526202814890
-2.50305230605189
-5.64018349020553
-5.15853633328058
-4.89505090963778
-1.17413811267562
-5.38972513886892
-4.73794056113103
-6.19423978677694
-4.25836949316764
-5.83839437190580
-4.37177039599235
-1.83062639716437
-0.382457972140026
-8.85917953675151
-6.18576693416605
-4.23258797326846
-2.67479934610765
-9.69897932668446
-8.95406570788438
-6.69840094566617
-8.05928882028645
-7.28613260106894
-7.06517934614243
-5.89109670151083
-3.72166087279314
-5.26683311113594
-5.48686833241048
-4.49233953442372
-5.57631161682077
-3.63242475912277
0.387101849175737
-3.51310728031871
-5.15886458592220
-2.51950607433171
-5.65845770090159
-1.09501978579702
-6.16492994431541
-6.49414392604288
-2.21254642234379
-6.73369468225374
-1.82806755513978
-5.53096304433043
-1.50000445251475
0.877148615591894
-10.0103607119094
-9.40189795889402
-6.69926089098073
-8.21432053974138
-2.40399875587875
-9.34028539192925
-9.08371436583639
-4.79019404624950
-4.98323018880201
-3.46912405000882
-5.26907504277809
-5.17326694201140
-5.28891875791389
-3.45324909322664
-5.07592412503706
-4.99585152791633
-5.40532225897219
-5.33323020608870
-5.72833822285253
-4.56913080133191
-6.71131288178259
1.13847230562285
-1.07788293501871
-6.62945407152166
-7.63191919153296
-9.35730380750063
-2.02305441354570
-1.82884709128695
-5.51198269858465
-6.93857953782930
-7.62085034675318
-0.526972702928051
-0.205016641870011
-9.06400871562032
-2.49116536712732
-9.38478471324335
-5.59169696116365
-6.82129547969204
-4.41245907415233
-5.06819325315088
-5.25915840698797
-5.88466128481282
-5.16597820293424
-3.75753113346621
-4.62431145513609
-4.99272150316004
-3.27694618089562
-5.36436353959632
-1.96707101731795
-6.09545633635014
-5.78716758014245
-5.16624862599002
-5.28795569766267
0.277268237429368
-5.03902437610508
-2.32529974037007
-6.17461308619836
-6.92457039835257
-6.50538242870632
-3.21699652337284
-0.794667587409245
1.55760385457145
-1.66502182655793
-8.76520245769635
-5.53214438838444
-9.14306695423798
-1.26247790493641
-1.94101750215867
-1.12855566592340
-1.65082103486251
-9.58791949746618
-7.01200371075310
-5.77984711759194
-4.99371619993244
-3.38492545221611
-4.49085662044986
-3.39401207255674
-4.93805472579182
-4.11636648717398
-4.76068490509300
-3.13398619387068
-4.31334492962613
-5.90455280491336
-4.85653063898016
-5.59641311139307
-5.37909372157961
-4.54665773329211
0.593372127014928
-4.78925607033255
-7.19695698947443
-0.373626170584114
-6.75003611195936
-9.61338209409954
-3.42780919351663
0.153148484066127
-7.87496990488439
1.46977393148190
-9.60663223053861
-1.44696419756310
-9.50783608941038
-2.80048420537326
-1.61762350853136
1.17579164066883
0.228278418059030
-7.27239974797904
-7.24695163747100
-7.77818400145390
-3.50336245436157
-5.55451233709957
-4.71081221857006
-3.60743062079076
-5.87298836595456
-6.12681589385577
-5.42582174750965
-4.85422983454015
-5.18461356707240
-5.45598124933304
-4.51403629026568
-5.74334926652175
-6.75112424041538
-4.97204225121267
-1.84922428774713
-4.73538949367003
-6.20437692597729
-6.66215834855199
-0.386347903439620
-6.96124803058414
-3.10868604624432
-8.92465457651478
-1.37825771303546
-6.40495036631319
-8.00545360026662
-5.09206867145486
-0.648999818539312
-6.99955459342094
-2.14921182592016
-2.32343179544891
-0.226467808476929
3.06072160023505
-7.17042341481678
-9.29670670368427
-9.18324286658694
-3.22319570645652
-4.63676014460897
-5.06070563847427
-5.23952354065427
-4.86137170143690
-5.95325216816594
-5.55972160968566
-5.96192049557420
-5.17323231844014
-4.49917417199640
-4.81769767191861
-4.70210415421013
-5.69176044812335
-4.96471281815567
-1.29549265914725
-4.98740797449994
-6.49010593670845
-6.09390589301263
-1.79633818127129
-7.93619721576307
-2.70757373184440
-8.64663225032600
-7.19190930507881
0.471312423439513
-8.08642027065185
-3.39713100754775
-7.13911492785703
-0.904567944676246
-5.15826342371245
-4.09394177864890
1.20552985294438
3.80528044099580
-2.13137344961009
-9.19186419943110
-9.17243360376777
-8.79188986522656
-5.14583462076138
-5.39410667001779
-5.63842158943004
-5.94626672898909
-3.33053988783174
-5.50436439561528
-5.83110167708950
-5.76074779549202
-5.09772825908147
-6.57669396674175
-4.38897817224029
-5.28180291968990
-5.11891346835729
-1.26016195323204
-7.31233810533754
-6.58469430795588
-9.01073243568382
-1.24132384756986
-9.36376210203925
-7.17869313219945
-1.18932178898558
-0.115064178433239
-6.96313548195397
-3.19601134413979
-0.882605386653503
-0.920896367883391
-2.44072043430562
0.691315452652119
-1.30703911362721
0.493149555162954
-10.0025990001711
-6.64603713235192
-8.79439449552546
-5.84599355836177
-5.33988518847394
-5.15822967477579
-5.05387064263500
-5.75293540496348
-5.06739351596235
-5.54273249288454
-2.08378483816051
-5.16540464293786
-5.81743350220003
-5.42075275354870
-5.18622436444492
-4.36729342388126
-4.89997208165821
-7.55645506667759
-3.10510677729087
0.143893066493351
-6.24331629926177
-6.93374266988674
-1.41781777817325
-8.96811455827267
-3.06711835551080
-6.86018947073677
-8.89085684973101
-2.52329033069557
-5.43230238023624
-4.18034725807362
-4.05400418086554
-9.34691415593968
-3.32156027247086
-9.01720656319588
-9.10713783799938
-5.24994536223073
-5.15973855927367
-6.35635442350444
-4.96043216360383
-5.56780128498287
-5.32891473301984
-3.81576023098936
-5.34794361427390
-6.94189071842941
-5.25278158550996
-4.82603460982485
-7.38498770234480
-5.75557034614743
-6.03511849850766
-6.60891704721568
-0.600651026295523
-7.76429587293347
-1.02704879780052
-7.13011811655885
-4.75642709734280
-1.06478876092583
-3.59922057379749
-1.33596962902481
-3.13568225277058
-2.40843356993855
-0.812198931209856
-1.39571826004735
-1.44372701147038
-9.03807492802239
-9.09681347674622
-4.98497394865816
-5.84546200648047
-5.27951342013887
-5.06178108922966
-5.93851770781339
-6.49722183852664
-2.41651637694983
-6.53394224525902
-6.72296452136888
-2.48300875015914
-6.19758161090553
-5.88050207776216
-5.06971995399545
-3.63988998113408
-6.97274673957518
-7.05251827723358
-5.55805013731390
-3.53482471202550
-4.88338159647997
-2.03042295992435
-9.05254819993997
-7.78871249990943
-9.73876170612316
-1.74064312177482
-3.59263716315224
-6.72473131762654
-5.23423114304328
-2.26089007764163
-0.307124632159693
-3.94933152795969
-2.88330394449163
-9.28786372266894
0.0546883636623516
-0.884428193657045
-3.23368772823669
-4.68874066702107
-8.94331344905399
-9.00692002893592
-6.50530313794437
-6.09388721755923
-6.49219726060600
-5.35698518592754
-1.83430001867782
-6.25830937264106
-6.95814475825207
-4.79460167290763
-5.58232752713993
-5.99136082097643
-6.49272628380338
-4.66016258238733
-7.04592743446905
-8.03001076897198
-6.27174951007857
-5.11709570856168
-4.33903146953258
-7.27685537699471
-0.922758821170786
-7.60367045313452
-9.20551287390124
-2.29814184457683
-9.69323314137983
-2.50459164311721
-2.01269719414618
-2.36978523354866
-2.25659504877333
-2.72742384636925
-9.39511327978888
-2.97100007192339
-2.54225876072126
-3.22538083976069
-9.05616161580271
-3.21904218804977
-9.06802271414578
-9.01945696768138
-5.71106069000859
-4.74221900353350
-5.30603677015199
-5.12418677275606
-6.35453689375947
-6.16307416551823
-5.55450377498880
-5.07072128087274
-4.74294411908137
-6.09869833798643
-4.97845026052567
-6.97106278386436
-7.24020533160520
-5.83368300858738
-5.33727484293422
-7.64427388240358
-7.78401978325879
-0.750967524076804
-6.88247446451572
-4.02011132379917
-6.98340433692451
-5.27380258963364
-2.18518867313750
-3.28282519364273
-1.53425298141964
-6.86317699465009
-3.72460535896704
-1.92171993272941
-1.63468399734435
-8.88914279193282
-3.11258789945828
-9.06845330829882
-8.32208733889141
-6.10027034457170
-6.03234013714328
-5.72721735086404
-5.23821755337727
-6.09219148663040
-5.13051698504802
-6.98262422856845
-5.29518979434383
-5.32262651136643
-5.08249234058747
-6.99854763283665
-4.75512327531283
-8.48268980954066
-6.93942243216776
-3.22941887439101
-6.78217300103993
-5.92684738347384
-5.50598612203590
-7.82297203059827
-6.54586825420971
-5.34078732100854
-3.72030884477517
-6.78856594380200
-3.89182702791269
-5.32858026202334
-1.62278801913294
-2.88109349184283
-1.82306400329621
-8.90439023504530
-3.21722535840939
-3.18485325547788
-8.89609094382424
-2.53607888005397
-8.80855351368105
-8.87398950887154
-6.33523131039104
-6.05205963984883
-3.92101786446935
-3.62776723818047
-5.27750914330933
-5.01076936120938
-3.53415303144534
-5.52482125401044
-5.55251963710913
-7.57298991878911
-5.29721492881505
-4.84945711345244
-6.86791643695290
-7.07257388680257
-3.20953514264669
-5.36084133468490
-7.93671953425675
-7.72871559019067
-5.07289528190026
-5.78382526196037
-1.52968973669368
-3.75120360220084
-3.48372059903974
-5.05420324148009
-3.80030231143587
-8.27866544332302
-2.41264304509439
-2.47357826144017
-8.67343541848935
-2.69685008279665
-3.70258945621849
-8.88723748245359
-2.89880425422990
-6.76554829090129
-5.97258759582828
-5.82983951837438
-4.68267785985854
-3.16565451731677
-4.40064148614004
-6.85768147623250
-4.93332953346602
-4.75631264800283
-8.55122456298261
-5.05408169122687
-5.41776076623130
-6.18438445391450
-7.74751848624873
-7.74621573454746
-4.93229296601960
-5.07232824317686
-5.90086724903452
-4.50099401577938
-8.83425669995727
-5.05434121372261
-1.40629625873047
-3.55285813624993
-1.30830216405896
-5.22383283060503
-3.10534989932885
-8.78174318487335
-0.724445903691023
-1.46830062656171
-0.222778541127996
-3.41459652007899
-9.01030956644821
-2.05915900311736
-0.391363762559245
-6.65487887148240
-1.17083669194965
-6.39927634318267
-4.34848473426236
-5.48903713636615
-5.32991392394155
-5.40329268670708
-8.47707536891028
-8.61915936253197
-7.07176609214380
-9.11852868825118
-5.35570074290295
-6.08383372290155
-5.14868384560212
-5.69745754027506
-4.09209962672044
-3.80468635056997
-2.56922587709971
-6.12719095029321
-9.10610070661564
-3.81332783347993
-4.96968260732383
-1.23175624212687
-4.69677156867805
-5.42989334473348
-3.49592786821452
-9.07470075771543
-4.78185257419692
-1.21261367095718
-1.59959706459640
-9.39986100200007
0.0544986093295181
-3.65233715202533
-1.26099590823102
-1.76212267011290
-1.15700609646070
-1.05152460266331
-5.74367859784761
-4.10055564557791
1.45054379585009
-8.23675380999774
-3.68444318571071
-5.46397673146864
-6.87752942672483
-5.40579778724038
-6.82397119213593
-6.66586768120297
-6.91098442176014
-6.82543623150889
-7.39573373324917
-5.72018605835069
-5.24855363156280
-5.12072928495920
-6.77384524566654
-6.25372012973507
-5.10649954924706
-4.41115915162022
-3.42206756886716
-5.13740774405193
-8.77236367620715
-0.0600899950612732
-4.77423011575847
-5.34303061704023
-3.96357900662655
-6.50788800096947
-4.01670503556630
-1.47248985772291
-0.703690325390995
-9.49149595763745
-0.497297935037991
-0.555947992694152
-1.08720569134810
-3.47880364305955
1.60780471432362
-6.19563283015758
-9.51022658896197
1.04611677388703
-6.63169232326064
-4.96130037859715
-5.03862204314373
-6.99851648593027
-5.53772865802343
-5.51355337003673
-6.72725368711135
-8.83614544537992
-6.88473537616885
-8.89768928618262
-6.83335401312033
-4.86526814768009
-1.36818457081589
-6.74470958328743
-4.95490470650746
-2.37195698700876
-4.39397174914590
-3.16164223402230
-3.40058964676043
-6.79853152971436
0.207043048526906
-3.26363557443242
-4.10661573279657
-1.20344096001950
-6.61380472333464
-3.84310560219662
-1.91524342918967
-1.29516565320342
-9.27746625136072
0.129200236830606
-2.35105439309872
-1.77151028437642
-0.279982120679499
-7.02793354365202
-0.619458752416128
-9.16106817246255
2.32312087380579
-5.53993217933513
-4.06696738406274
-5.38372170277958
-8.69034623738624
-3.54910310136860
-5.71265437862491
-6.71127577163691
-8.29510840634066
-5.73444589248771
-6.75333786705860
-5.54961183130138
-5.34193876715577
-2.48683026316364
-3.69418098765532
-7.26399618377279
-6.01574702573643
-2.65104486173062
-5.33525114934679
-4.31262814947852
-8.90314624581573
-5.03101803512903
-1.87018520010586
-4.66486880052926
-3.05832472796213
-6.76596401746196
-2.35983855448314
-4.01904726919146
-1.94643327315764
-2.46029838674949
-8.88471523763804
-3.23787261748715
-4.01552458681069
-8.89146530230791
0.183397380748765
-6.82470641562406
-6.21315272206026
-1.93978360156524
-7.16406401018180
-6.93819608427568
-5.51359725466712
-8.89305934817614
-9.29606999799925
-7.80075482815697
-5.65804940156532
-5.55132905730268
-4.30292210188454
-3.12403422896534
-7.85798219639496
-5.53546835663517
-5.15122684997101
-4.96407833282279
-8.96365585842345
-3.77388781549630
-5.17525901540786
-1.26525879017222
-6.29024695747109
-4.29460226786469
-4.57517176540934
-4.06296050957584
-3.60674657117939
-0.662042909711560
-2.22792067754241
-8.94381851322752
-2.45589524386283
-2.57032510804859
-2.62094748815337
-3.13428499267065
1.08745521343057
-8.37064570210480
-4.78280866642398
-8.02922238916698
-2.85139603034197
-1.76564095146242
-7.68732953579433
-6.69348724603978
-9.29911806184562
-7.62164976545507
-6.45352018342150
-4.54804238884093
-5.30041134976539
-4.04804791868597
-4.71004395275281
-3.46664207348226
-4.81902647820675
-6.59175884668023
-2.58791089810637
-4.96106861637966
-3.89226000225559
-3.58900315212144
-4.81424667730095
-5.66100940695888
-3.80684694473111
-4.34387485210510
-2.79280624798584
-2.54444518991499
-8.97649400745850
-4.49355732710700
-3.07734307650292
-3.01867488784484
-2.84260487078204
-6.27782499799394
-2.32098156574279
-5.81848931171070
-1.87526218344001
-1.96866634945990
-5.33171775897649
-6.62921154183776
-5.42318618094959
-5.41530875029268
-5.39006130111231
-1.59236239350894
-5.74023883639922
-5.34590743805068
-3.98612755262746
-4.92836999196518
-5.02526871198701
-5.90858258344064
-3.44611464455103
-4.99743077775421
-4.23946602944693
-4.28768081406284
-3.81109753965308
-5.78679838565646
-3.38168030423849
-4.58482807206300
-0.870737146744682
-3.09747297613336
-4.29789610488687
-4.27923030353395
-2.28444843281250
-3.75351785782931
-3.73309060784585
2.27982272004794
-6.14941141316313
7.57364375533611
-7.07496381493077
-6.05148673040462
-7.08753264326010
-1.14359387249531
-8.59673923855659
-6.06400430950641
-5.65914896581195
-9.07251797445384
-8.42137663526088
-0.396698471893648
-2.62854944063339
5.46563673855564
-6.13244755057511
-5.82841842241012
-4.95760876031665
-5.35587812587036
-5.13359487091960
-5.90102332719574
-3.54778937633403
-4.02976680456448
-3.84684964185171
-2.84955701000801
-5.08684263857242
-2.68718101176417
-5.13436967959144
-3.49032062879884
-3.21839539781620
-4.57216467875649
-3.13864457634482
-2.02463298317376
-3.07139604937938
-3.50788842069975
-1.99616729728796
-8.57145074943514
2.25921736486373
-6.39363232347903
-7.56095056387487
-6.15329334792199
-6.68689238366078
-8.81852698924715
-1.40640041819394
-6.07757159391960
-5.68317863218329
-5.22192376363619
-1.33471051839999
-8.53339872140171
-5.01617378842775
3.36570458505500
-5.36525840940417
-4.64284525604794
-4.59123556957247
-4.99036138241125
-3.87703656890157
-4.51158279520074
0.966028149101009
-0.850142541932948
-3.77536874254720
-4.76631266232671
-4.85622320406177
-3.43053926161121
-1.63494800623389
-3.46497188819166
-2.96007151427985
-4.73526221022342
-3.27143839165978
-3.08419960841208
-2.47879681466055
-3.24063505315016
-3.97538456451538
-1.63264793602309
-2.57023463555028
27.6310211159285
-6.83995635197989
-7.58956991365623
-9.25098233658160
-6.44913988910723
-6.18013915707723
-6.89115808867595
2.53016380542776
-4.88457729166779
-0.786756034432587
-8.57770534568169
2.52665761526696
-5.72444121250404
-3.30425314702814
-4.39129445676064
-3.40055399495642
-6.41383287287463
-4.95954813970582
-4.66304996069138
0.836440605644698
-0.0909596001722778
-2.62759505635745
-2.94014975254350
-4.96187022381327
-3.32425301432606
-4.27056176869840
-0.0364440472132791
-4.53765646346158
-1.53993200950344
-1.92322061367398
-2.56546773761316
-2.18907936270174
-2.01201912255834
-2.50725673822430
-2.07647327334828
-2.91911339621882
1.26937866610691
-6.97539066336880
-8.90882911563680
-6.08631192326941
-5.45538341732371
-5.70795809313053
-6.18533944866393
-4.97483477565354
-1.11507259691840
-6.91154720864780
-5.52670078931181
-1.69268793786022
-5.62128378476071
4.21224275715332
-4.65215655021968
-5.54610617634018
-5.90483362717275
-4.10193655362326
-4.71087884186070
-5.21479497897395
-1.06894767858508
-4.68558209212474
-0.299840479757932
-4.98781304055042
-1.42718429633761
-4.06066928800803
-2.15392273118546
-4.66964988983391
-1.63439279364430
-1.37257415695992
-1.80221935776469
-2.08291115018767
-2.41735726345038
-1.89886817048844
0.00335257038106303
-6.79807950715610
-1.00286833237805
0.198453897702858
-8.65809749394697
-7.02705972533322
-5.53536835213671
-5.42792259534685
-5.73272490178564
-5.95026535915260
-8.89565054600269
-2.15595833870637
-7.33040415338280
-6.04104653183060
0.787524477259403
-5.24818714361766
-0.133510366576944
-4.78349630281642
-5.92537970480744
-3.35046474344083
-5.27146365964748
-4.73485538864440
-0.543299812354694
0.0397269023891259
-4.58634326274802
-5.26273274552103
-1.20695741829544
-3.85374074880636
-4.44090923142715
-5.41757791384745
-5.63901134815941
-2.03716694667827
-2.71904226686620
-6.62745423500181
-5.12174131671209
-3.06402645855389
-5.34775878186824
-5.44299102459317
-7.04449601163809
-4.54850838531508
-0.00634979889812266
-5.34590916258637
-6.61270871864137
-6.39587468786898
-9.69262664299124
-5.27367612824568
-4.89431151882901
-4.91203011618459
-9.86997425535521
-3.26524386223026
-7.23616286933049
-1.72202235283272
-5.59957243966797
-6.65003276601836
-5.00658881188582
-8.21781714785410
-9.17819582650830
-3.37076397931093
-6.24960840908305
-9.61749975944240
-4.87433855352410
-6.37831335059137
-3.34423876300808
-4.38909777527935
-2.44790871640465
-1.16658957301221
-3.40102929819844
-7.87110613458846
-8.86588966742986
-6.87518855857985
-9.00930623183172
-7.84384680838503
-8.84398615062464
-5.77928792369747
-6.33681516179810
-7.16807241510424
-6.38183626961916
-3.10332409270619
-6.46181572017308
-3.01599532344252
-1.67517334165904
-6.02981435270575
-5.08923759279811
-4.54623112155361
-5.08098057172184
-3.13800876375577
-5.58974166053523
-1.89654613164125
-1.72068507672305
-4.69074184991526
-1.60922491751178
-2.57444060853207
-3.40182701416657
-5.52852568953795
-5.82270509201049
-1.03288490556471
-1.70805527581314
-2.53576274324855
-7.43911405117116
-7.03095899317007
-6.83180216320299
-9.13624389219411
-7.76903696867124
-8.68896515820974
-5.69002119189665
-8.79770112527957
-6.03000161322431
-4.82603824919312
-6.55573887250599
-6.34770091812462
-6.00215182352007
-1.05851500626603
-2.74077480467437
-3.59448859375641
-4.93973209122167
-5.16080467320331
-5.04947061023984
-4.37411283336727
-2.44574139887488
-4.41487502310799
-4.50121930865076
-3.38946465170383
-3.63113197412741
-4.84502221494701
-6.17785092888904
-5.61107632959815
-2.20126475684846
-2.51573917787526
-1.44599938381247
-7.70828121511129
-9.92893238925696
-9.22967943293219
-8.94323546390619
-8.97955763651755
-8.01169192221090
-8.89601023538976
-6.19618272177903
-6.47882548754812
-6.91109380752069
-4.78115137186351
-5.88550322266783
-6.01709533032693
-3.33632130209519
-5.20392440145923
-2.39500755905710
-2.45554083601483
-5.64518091300374
-4.20696732126390
-3.23394138009633
-4.58156214744134
-3.64222191672601
-4.78467218747036
-0.869834160843661
-4.10511376804871
-1.81270565239818
0.0470878133013896
-2.00004060425948
0.447016431652717
-2.41578083546302
-0.485453605987502
-7.09600644854753
-6.98718705250352
-9.40755374232347
-9.14643256521631
-9.20541121295209
-8.70753875759444
-8.93493125351869
-7.38709716591454
-7.07607409795638
-5.93964970932925
-6.41794854167280
-6.18173474385413
-6.01854186189231
-6.19078740261916
-5.48695576242744
-2.33551121231012
-2.43663366218926
-5.05809768375796
-2.48610936191465
-4.51447524554697
-3.39846774541904
-2.20914162585613
-4.97332981656711
-3.73320908483700
-2.58750484157750
-3.10618256815344
-2.36421621902464
-4.72806758526555
-1.18564111856991
-4.66242079897755
-2.50157877095221
-3.50923577954872
-3.98601712849030
-2.06974669601734
-1.77593199519347
-2.38865820021847
-1.44443996202029
-7.62108240022636
-9.65592566708020
-9.10803930649391
-8.93333616676752
-9.09645544929744
-7.02030785538299
-9.62633103569295
-8.79817624809324
-5.84199466989417
-5.93872144855514
-5.76594891208050
-6.40336335411679
-6.20989095704696
-9.08595206867171
-4.95836019781831
-2.12806061040140
-5.62568576537260
-5.08494448043869
-5.59185093242905
-4.64220982671486
-5.17283744852814
-5.75203961998714
-4.45392777263725
-2.19638720630812
-2.20221237621702
-4.75277635806760
-2.68553202088434
-4.45709687039257
-0.753770682960112
-2.51591937421560
-3.22491522077057
-3.34154822316943
-2.62390613154886
-2.57373023051289
-0.341689051363690
-2.24319686851590
-7.63476231766250
-9.83892855401215
-9.07368686931998
-9.39534320717816
-8.83853856242985
-7.08575496909620
-9.92348490207367
-7.51925830782503
-6.48842292373420
-5.94447943266727
-6.19641368938743
-6.50170384843669
-8.08674290414741
-4.82114157584295
-5.20732676700080
-9.17606216795463
-5.04335212650218
-5.26742587683488
-5.22625915456817
-3.38809086966171
-3.34843084090768
-5.41200549352151
-2.35568805520523
0.433005406567981
-2.23872203502664
-4.99505263113751
-2.15037878242409
-4.66165531893221
-1.07451379658012
-0.759605568993627
-3.00865565751746
-1.11204845212039
-2.94678802713431
-2.95777685209603
-3.10664160101026
-2.38026989455208
0.224442200306910
-8.11416640085890
-7.92179315985516
-9.14805388768165
-9.08658928274164
-4.12338895998351
-6.75324991920931
-8.75101487701443
-9.81275954967910
-6.63904546793486
-5.56841904408899
-5.84934061590176
-6.57247845189815
-8.08043917573791
-5.26070758067377
-2.16736268051914
-9.16968145448914
-4.98316595602649
-5.31264379879889
-5.79442480322725
-4.63846279838873
-4.84717012099101
-4.20191053926869
-3.35394730153559
-5.38423666586889
-4.04893623444457
-4.76312269041248
-3.19875166585505
-3.34819987036912
-1.05232270633881
-3.85676992602213
-1.77350726222522
-1.22820035380699
-3.22895686385634
-1.79964547269339
-7.86099586677211
-7.05353359220799
-9.22046838143380
-9.36352344080674
-4.10722164478146
-8.40460790821123
-7.74488412336093
-6.41651841565001
-9.99983217251398
-6.61548093798705
-6.75538894023286
-5.87403783985070
-6.43574223677638
-5.04463279826835
-2.16736268051914
-7.32330508306742
-5.94510162955823
-5.18211896994946
-5.42291258616518
-4.53988714340748
-4.60870401212036
-3.20734971900011
-4.93110575428389
-5.24472717424671
-4.09909433396266
-4.49897392490251
-2.48965119536179
-3.18332137099921
-0.406704775197861
-3.02457877507619
0.00607307198571789
-2.34338537384841
-3.46572597667547
-1.81299050099259
-7.04489589343253
-7.00871009064525
-7.10231377070510
-9.39711836152884
-7.77531000891471
-9.11554405105765
-8.09062332275104
-6.39647172628968
-6.78500105589540
-6.49359356341706
-6.81034188169045
-7.76575647130785
-5.44660987504377
-4.77443815897881
-4.98115256155490
-5.93831849281162
-5.73262015567473
-5.02957674874993
-5.47042038668132
-1.17438943086689
-4.91093983503229
-1.28346716538028
-5.05184915131014
-3.90609089456908
-2.51922686932328
-1.88193834549081
-0.970008534574250
0.137847902477249
-2.11795310230956
-1.98213733709021
-8.84676964615962
-9.36172766297162
-8.83710663176863
-9.24275266692900
-9.05152367427901
-8.96241936574753
-9.07222378048020
-6.77178447590309
-5.14944210173128
-4.54588344880338
-5.02023065165151
-6.48160818220593
-5.90412527123444
-10.0547711249747
-4.68555886386858
-6.36851471906888
-5.40598660076527
-5.57880704013618
-4.27122293513338
-5.39150622187771
-4.49101819036492
-3.82186310066929
-5.02188571596411
-3.94956665549340
-3.34549015963297
-4.99546321493451
-4.10563103384193
0.593864366186322
2.08590212698676
-3.08677444153767
-5.14178373379472
-5.07759231905720
-8.40676191738822
-5.38020950163520
-8.08790285029475
-6.48711686611181
-4.89122038314744
-6.23115708086939
-8.99692775562330
-6.22415461459076
-5.46698054890740
-6.05889115312912
-3.02784839592118
-5.52725842986112
-6.52881555005129
-5.03373396372404
-4.85494399890177
-4.83294599855420
-4.60869537801144
-5.19159866957624
-4.40628577861890
-0.422954737304117
-4.48035733516438
-5.05721594806858
-3.98855892851493
-4.67424446337519
0.269174780636670
4.09360101405967
-6.68491353882324
-6.91058672610453
-9.21978376289344
-9.04742600856020
-9.14495513309343
-5.00044686643113
-6.04678366935531
-5.47976156923237
-5.29362051038525
-3.42527350221053
-5.44039571797017
-5.33364914540100
-4.77162674140199
-5.30126687569771
-4.19591759762010
-4.32520560991172
-5.65754250551727
-4.21881644561407
-4.38201226581062
-0.787790057073809
-5.07871312746552
-4.88038755791015
-3.24532047231544
-4.08248080261381
-4.35620532983345
-0.890754222112851
1.46338422466689
-7.00796082759187
-8.43531972474125
-8.62135588687311
-6.33473661398748
-7.09309255714848
-7.03479388653115
-4.74175862235213
-4.96383909586823
-3.59339353513601
-3.14033149147274
-3.91096520887247
-4.64785567582921
-5.00256690634934
-2.34555649462995
-5.00608439978591
-5.41461904107142
-3.62020855148888
-2.45201914664334
0.408699670477460
-4.01631216735364
-3.21891121887370
-4.90620301717600
-1.23106513080256
0.0145562176878586
-8.64302808024917
-6.89073638273917
-5.11556510506006
-6.58756312865779
-8.59146644999726
-9.01418423036490
-5.46773629114333
-4.42397849790553
-6.24388120846776
-7.05426621949549
-5.68950147102413
-8.27364025513278
-6.08290804420740
-5.41529314356195
-5.74791210757657
-5.21019849488442
-9.62417884947007
-3.17551103308410
-4.84524337467980
-4.06529570674633
-5.16102717270223
-3.78874314202457
-5.61657920906575
-5.32261254816002
-3.48637183135306
-3.61035163164218
-4.15894449137103
-1.52490950594206
-0.325679089009615
-1.93152260271569
-7.59360624136578
-6.80151088652195
-6.91924977708947
-6.43051955489389
-8.98805681493974
-6.88160054672911
-5.20478997908629
-6.78824843857068
-5.30339192199456
-6.52520639797338
-7.01727987750509
-7.50429724626710
-5.69560638147568
-5.46428310736569
-5.56932493040276
-6.34109685772338
-5.77860810829047
-5.21206319003372
-5.36662338956310
-4.49619424276998
-0.840050928252104
-4.44151742308261
-5.05758673456923
-5.33716643011939
-0.498688176683434
-3.02522909773455
-3.25164625961124
-3.13976443354645
-0.680939965674734
-5.26180384535793
-3.17330321343222
-9.00184902077497
-8.96931095268332
-6.33018830701660
-8.55106272208710
-4.79035183763299
-5.82081038793020
-8.90689974809031
-6.30490207650110
-6.03697463225131
-9.02787564087663
-6.56735392023251
-5.33539204465738
-5.30671226704973
-5.94437377810425
-6.39230965164711
-5.36929460675209
-5.53503168965435
-9.74664941291461
-4.12341186164148
-4.16342097253994
-5.22263668247555
-6.04786950606767
-4.98727736871835
-3.59066469391347
-4.58741099907209
-4.68659587479587
-0.0681274828854016
-0.763374841753566
-0.843209843039456
-8.37532331059222
-8.84700767021460
-6.50469114758528
-5.11198913085707
-8.58402528864865
-5.97167461867969
-6.19261575514469
-6.04675403686904
-5.65810494161649
-6.71979357192012
-6.97385036339989
-4.93318236761654
-5.68100538571607
-5.76946960703995
-1.96673920869983
-2.36050721170919
-5.80794197825722
-9.33333459641587
-2.72820130153583
-4.37896833791107
-4.29389189778101
-5.72776754133914
-1.16333225045356
-0.880258456716792
-1.93412748141272
-3.95694441167795
0.0898710289449207
-0.571616378315867
-2.42392908344869
-8.59594423323897
-7.68427125795146
-6.53263555253063
-8.69523898656458
-4.74386098231130
-8.90582414074101
-5.64557619818227
-7.03642229640361
-7.17370791938043
-5.74199710719108
-5.33087328481641
-6.95826903964713
-8.35952775147024
-4.07666227179089
-5.34528540999521
-5.61227345510342
-3.49500351471134
-6.54863455221205
-7.01792713433757
-3.89675651636026
-6.14107266809369
-4.87210975175210
-5.16107518823910
-3.91278371288629
-5.25845005335215
-4.99677501090219
-3.34434797538869
-5.57229954334367
-1.33382491568193
-1.89102936356259
-8.45906197928643
-6.52935995835660
-6.76747535879166
-5.43546738889972
-4.67528834581858
-5.00532403023401
-8.27122085532930
-5.44055460635543
-7.05337184224091
-4.94118238142800
-6.54720713678156
-6.79895757467889
-5.81495134298810
-5.42393450589280
-5.20825713608472
-5.27524219172362
-1.90479156715889
-5.72391046855407
-6.22325685371153
-0.496065264647920
-8.88927544907913
-3.81095111248034
-5.18541828794284
-4.27056739510743
-3.62462811234761
-5.03144124797649
-3.46833047739769
-3.35514621266335
-3.36433887548874
-8.53027749027847
-5.55061882324184
-7.13352310978714
-3.58944479784557
-6.66935906878818
-4.94312864682749
-8.21277282858417
-6.89830842482835
-4.95822681244548
-6.04384594882275
-6.61006394291389
-6.83646086264471
-6.94857709860668
-5.94674248272669
-4.79492257127985
-4.90493609662725
-6.11916040941235
-4.86357055081415
-4.95708323631622
-1.81127755336992
-6.20239320171986
-3.58194089697400
-5.53145483038865
-3.56780863371518
-5.65752803403512
-4.96000560190281
-2.80148757390907
-2.62296680254999
-8.20746282242996
-5.83335117240005
-6.82641041111638
-4.80069861395694
-6.83134576797007
-5.27115207759894
-8.41706660135175
-5.75783564564992
-5.06810202751896
-6.93157808623921
-8.50951112014967
-6.04360165123897
-5.02273027039428
-5.65409619849330
-5.38597279289073
-5.85922112812202
-2.64860440577248
-5.18953740396782
-6.30068343748066
-0.0489541189777025
-7.05336580678482
-3.37804637931603
-5.21522010979492
-5.26422129529201
-3.32682472025041
-4.51275449174641
-5.33218685959894
-3.66933596531630
-2.53620558335430
-3.01150099943110
-8.84097313538354
-8.44416844849902
-5.14568920538953
-6.79878637602705
-4.89170028000551
-5.61398407443034
-5.25358140755623
-8.72155016200590
-5.77755576841295
-6.02298723306964
-6.89957906118224
-6.52230523694713
-8.49509341020178
-6.10710706969387
-5.53668236358058
-5.18243410764854
-6.05053061840039
-5.44735886160780
-5.91804344273320
-7.71029960505169
0.00386825575603668
-3.60818510955564
-6.72176760649538
-3.43430567602457
-4.45302109441713
-4.35064374774216
-5.78215083829510
-3.53427038896367
-4.83486874428207
-8.22557851862986
-5.06267254096294
-4.38848911057561
-6.71517030999287
-6.56906056561390
-7.29616367201596
-4.86611296363575
-8.56587102408347
-6.76800251052139
-6.21868634297134
-5.05794896132083
-8.75174767183659
-5.90763083975891
-5.28928047362439
-8.64178761029727
-5.21934929028503
-5.76085874462950
-5.26464508193133
-4.82267796209253
-4.20549580381981
-3.41499226667850
-8.21136358331369
-3.87626898104054
-5.13154324667850
-5.16378711755155
-5.60795377206703
-3.55506287985510
-5.35179943745897
-6.72517302454073
-5.19046795653240
-6.19324150153032
-8.25664862413764
-4.33351653299578
-7.36407651821454
-5.69801028045989
-6.16052307689390
-3.10392620395010
-9.11181221818510
-5.77243718811825
-6.49423476743818
-6.09015661079939
-4.22651666932705
-5.24043816238061
-6.65038943476500
-9.28929402721918
-5.28315885775121
-5.42459982315984
-9.17868545776652
-5.08152165060247
-6.36111640713010
-5.50757719174582
-5.84229782682056
-5.70710931829262
-6.19627132997403
-4.87655487401320
-0.543511297282610
-5.07956323736931
-6.42704150199200
-7.41005290424380
-6.57480320496228
-1.49302336570300
-6.98103960204485
-8.64931404903582
-4.66277323001745
-2.31367694751516
-9.12017655418702
-6.57635693027072
-7.24334068883060
-2.60565512228551
-6.79844221418731
-5.98475019847306
-6.02820211941470
-6.41181081737281
-3.08876122859700
-6.32964966556038
-9.20981538703983
-8.47437039217191
-5.63488943879448
-6.62062273573849
-6.36701694547911
-5.12455674529049
-6.68013112636861
-6.20352639195258
-0.977304661981743
-4.72154961389135
-3.84494910534400
-6.93911862275218
-1.45252718780731
-2.35003252471338
-7.81466394544699
-6.86405184727808
-8.53297987348234
-2.94767795138941
-6.47354234505167
-8.81583390666180
-3.20504925930156
-2.73282590192324
-1.81565484740978
-4.59703695294153
-7.14710656826229
-9.67508708451524
-2.53853346123351
-4.88582970630219
-6.48682076591717
-6.06726354321882
-5.06546810612863
-9.40638846286116
-8.56255454961483
-4.90372959731782
-9.17239024112619
-6.85396934809136
-5.34067241796400
-10.0684476095874
-3.45022908808456
-2.44323930616416
-6.22413753564943
-6.70815834679487
-1.79237775705470
-6.26723384892975
-0.343191716090637
-2.90064972498199
-6.16215555164936
-4.37590614172417
-6.69715531134699
-6.08227758743589
-5.18317603796941
-1.57322869546829
-6.01149613274361
-9.04821773288643
-6.59520388070326
-4.70023805935933
-9.33283654842183
-9.52645841860150
-5.80687804061266
-6.95039921411719
-4.58264054176026
-7.90183313725816
-3.40944370360686
-0.724806638380679
-5.11518692218579
-2.82946414131585
-6.59351546647909
-3.23912366813519
-4.03352424133471
-4.60106349356456
-6.47076889309501
-1.15239043932367
-7.09112121444046
-9.04677425573657
-6.42533597118618
-2.13704914931332
-6.16797185778658
-4.75148545710502
-6.78568415826959
-8.63419077098716
-5.10123789578837
-8.11543747553196
-5.03738869112434
-6.65461049771464
-6.03829813198110
-9.84748503063744
-2.62187305757064
-3.07779615519472
-5.17116717868216
-3.21867070246289
-8.88710264573863
-4.40019841551287
-5.35232858454857
-6.47019196859080
-6.27609265343972
-5.10804923800570
-8.36946451354157
-9.05971465701386
-2.90907148794856
-3.62897672504707
-4.74314077590075
-5.41012121191979
-4.32165452141758
-4.99171892080492
-1.04788702975948
-7.89490577612647
-7.06539899783442
-6.90877247432885
-6.56789042345707
-7.92166694865536
-5.89728212482035
-5.44610603487200
-6.87672954088880
-2.40754738188841
-3.06674243959130
-4.46012860908594
-5.07010835402797
-4.39856622470864
-3.67357506282460
-6.95531254364087
-8.82613657465453
-6.31318694134826
-9.28539398167476
-4.94239755273494
-4.95468236758156
-6.84821181131521
-4.10430587069170
-6.90985528511623
-3.11826353470705
-9.01903280997695
-5.06479555221086
-3.18722183855616
-9.50186197957231
-2.11431439445519
-2.82745920667266
-2.51693290388416
-2.31387978365153
-5.23219138573377
-3.76194410115987
-5.65500562546635
-8.29209111875930
-8.42314822389038
-5.25584930677881
-3.03698499345338
-9.22824278314441
-6.58391743410624
-9.21549241203116
-2.82341106141851
-6.13261752665859
-9.47574066771786
-2.56297830077712
-5.03499441946742
-6.84075016404826
-5.82718170553947
-9.59133465768864
-2.16953384136518
-2.43792930069630
-6.68144242206524
-2.43101091834927
-5.10444761585751
-6.95976530960138
-5.33131911735594
-8.47365152714787
-9.21872904901978
-3.18628620133784
-8.07712072609496
-9.64385453841678
-5.11244397625649
-5.14328084049322
-2.81224183410898
-6.74656111289500
-4.46721329089586
-2.38268672145937
-5.47455062442911
-5.86151220818084
-2.55811441770280
-5.01043195542580
-5.31249261694841
-5.29274445366596
-5.11108769579051
-5.03643265203570
-6.78468590573357
-8.59111894855007
-6.69807442621619
-5.46088752006107
-9.46214606529035
-8.02603007023538
-9.15342184057753
-5.77408172582342
-4.60359047860692
-0.877535697489837
-1.57914267311617
-6.57952749730120
-8.43609659972431
-7.10009007893042
-5.13469448146996
-5.39275472011500
-4.38875663799930
-3.87774004359105
-3.55180755793794
-6.51361231974682
-8.99778799884485
-6.50513578804864
-4.01430409392737
-8.85979397232641
-9.14014809139825
-8.75712672273494
-7.85493841729165
-8.98716623795123
-4.81998571222361
-4.48901537275673
-2.45361209168359
-5.67789729893347
-7.28302265200310
-6.92545543740316
-5.14149304683395
-5.74342602366495
-5.60422525503863
-4.42339911556630
-2.39116696815290
-5.56498974317262
-5.50279957175057
-2.00639003894511
-1.57669283348427
-6.98049793265487
-9.71075604639832
-8.95388122611927
-6.74982697714285
-1.55608410262719
-7.71163955523627
-7.73687758644062
-4.32595244682338
-5.35976262608140
-3.11465688097030
-2.33592169068676
-8.09922472648489
-6.80884786808071
-5.64594061579254
-5.84677598312565
-3.67689154496537
-6.35087626474130
-6.54939399687823
-6.11682434758126
-5.11081213975625
-5.32783954876041
-5.17089684550461
-3.87470820309970
-6.15463221448308
-7.15851619876265
-2.18555027976147
-3.30419262437540
-7.53705065820293
-3.10564713182067
-7.74522740106169
-7.08076615623760
-8.23507468335219
-6.94539720116322
-2.21923640672239
-3.47832091254837
-5.82618354791339
-0.820666233904533
-6.23460474304478
-1.05719032889631
-5.06204823164705
-7.05768590807984
-4.29024221157884
-5.32364918881429
-3.70688602855504
-5.40878733349918
-3.48535978225892
-4.94176479135975
-5.42304479085027
-6.54862810339621
-3.38310844737230
-7.14101165864628
-4.46237906677211
-4.94721830738231
-8.31068870396099
-8.63587246556738
-2.58452379483361
-2.65316029938919
-5.63098085817189
-8.62473664808630
-2.65951010457310
-5.24394837962642
-5.21117725066413
-7.54002591632137
0.592321175224401
-2.12584098500601
-5.17483591903704
-6.62906666291060
-5.32839544220913
-6.61034355266558
-4.93414424507644
-4.51615558635155
-4.63259068711009
-5.27985990684696
-6.91480234803636
-5.20723118246988
-4.31886731885661
-4.56024577750679
-9.08604814714646
-1.37170029079722
-0.410420350786781
-7.92287769256806
-8.38161202491674
-5.28144342030462
-2.46040549917870
-4.59007433514922
-5.03257798297742
-5.20401014191535
-1.31514276036094
-7.07104894688756
-5.02996159012825
-1.21391301790076
-5.14923215795272
-4.40872533788057
-6.28256664611316
-2.56249086742173
-6.58522243817201
-8.52383001184167
-3.96851377458816
-2.50711281447290
-4.25708037293732
-7.70476886624280
-8.71669979921148
-2.48302389743954
-6.18798256734663
-3.96000852412785
-3.02302397472846
-7.33806288016104
-4.26395935733050
-7.02869814278977
-3.22507826186259
-3.72845757267733
-5.07968729012558
-5.08444052668687
-9.44645701244690
-4.62187306241393
-2.60339473535707
-2.89838573347115
-5.40146034552414
-4.80505830024514
-4.83083227676676
-4.56517134288320
-5.08737617716786
-6.43764703083359
-5.92096301907633
-3.75553515167257
-5.26255861306083
-2.76085934109106
-6.06451948209613
-3.55523849033492
-4.44757656866985
-5.79795982478243
-8.70801458831773
-3.65084307411347
-2.49363710957023
-6.65886948382436
-3.34429897163906
-6.69342063002600
-7.04157364715409
-3.31960516028672
-2.95940264399457
-5.53494259227910
-4.59347430573916
-5.00321422290284
-5.27382039451332
-9.14685938976042
-4.53855451255820
-6.51707097379930
-3.18640364692589
-4.08488964801780
-4.97935516019932
-5.57245670125232
-6.04530388042647
-3.66862962719893
-4.64953801173673
-6.50807787318115
-8.85756142278742
-3.40868567232219
-4.14654990477301
-5.49893430091997
-2.66411749777606
-8.57179245307240
-2.55355020344414
-4.06063630057387
-6.46256979843436
-9.85848561265933
-9.86398414752317
-6.69190149672480
-3.67749487673125
-0.288794354807726
-1.83638463998329
-7.70717655268028
-8.62724367378521
-0.120850169584895
-5.60174729049239
-0.501977745282842
-3.24425025068179
-2.39757439902512
-3.33984253189317
-8.90991396899659
-1.43231706323094
-7.10566790884220
1.47184033831567
-4.54068940504459
-0.424614863999404
-2.14462711495805
-6.62982452022843
-5.42881464283075
-4.73671468485498
-5.46215018161961
-6.47289934963852
-8.31382928912965
-6.61850372591586
-3.34612037833258
-4.93766720035621
-8.96634121150101
-6.83913715594267
-3.88609992781487
-4.41066900672733
-6.10604767543075
-7.22192004652907
-2.54317223387750
-2.18293968086891
3.35509180222920
-7.39817988481569
-6.48858854072752
-0.242050653289043
-9.41979137542847
-5.44062417714593
-2.76024354692452
-2.08406600904934
-6.96580813076677
-3.14322859532058
-2.36645671558014
-6.81463258051557
-3.24774898597640
1.36441458907227
-5.97401741335491
-6.87738668243473
-2.77099657012308
0.272650913018906
-4.47556556205393
-6.44338364587674
-5.34663365443817
-4.94825901360303
-5.77477203844860
-5.59114022650623
-6.25992228010913
-6.65838652424782
-5.54549927762577
-2.51831849332468
-9.32628312450757
-5.21972951956011
-6.46433937390664
-5.19150581818243
-4.04024828252894
-9.34055904715944
-3.80918175817210
-6.52995334267966
-2.68230342730416
-4.23395456249017
-4.96411043337893
-8.58644285354909
-6.58426058551908
-9.06740936032471
-1.53629958730774
-3.08448293427947
-6.93131599041860
-3.62902177376182
-9.59221016398687
-6.89223893826272
-2.55560498990817
-2.52336412673117
-1.98202818027952
-6.69694636358271
0.473691983126069
-1.59067924915465
-5.11680416661900
-6.58145941164010
-5.48910997302887
-5.78287660696430
-3.35453478501297
-5.37533998945356
-4.46431614901892
-8.79376368402642
-5.27833806770017
-0.0978039678824388
-5.05780883387808
-2.51275500384592
-9.25125783708980
-5.27117693325137
-3.78614131510298
-2.59740670227441
-9.08274259568650
-2.42066900029287
-6.44012938826961
-8.50569200430913
-4.03519147593008
-1.42256384877617
-5.58535063737878
-0.795984417998730
-9.01888250416167
-9.45461306314117
-5.05921206159113
-3.68192059665728
-5.12054539764603
-4.08902991458309
-0.788881542701985
0.102136557047582
-9.13526877560494
-1.24371781632288
-0.221521902281722
-4.86378757056806
-4.53344703780137
-5.15607668271665
-5.31580210615318
-5.44237379735710
-3.84279901865407
-4.33132128947309
-3.58666253659649
-6.47209618441245
-5.28751054935938
-5.09299559532045
2.02050157712153
-2.54861640400435
-7.64893933895943
-5.23055251555334
-3.95073922168749
-1.06056546360426
-8.42292698201491
-8.33942253920507
-2.92728972446008
-6.55724541994268
-3.84989416207258
-1.97832660295010
-7.00531080692707
0.0357184069721946
-6.96676456261293
-3.63056154973435
-6.99447700245010
-2.41474028931617
-1.55165143381362
0.154727612555873
0.454672821423310
-8.20725880646484
-1.67442452457314
-0.0226291596657313
-5.11136935819282
-5.78209081585951
-5.87983920842615
-6.85702310410878
-5.52688108589231
-5.15651885680263
-4.88151465386548
-7.20159919604006
-4.08502215229154
0.0746068172453041
-6.03464910378349
-3.40610566020973
-9.07385710336953
-5.18670605760757
-3.98206330055771
-0.461590791069590
-6.91598979415665
-8.98958738478318
-4.21828029395675
-5.83633875448206
-4.25027590892647
-6.06464923593738
-1.00583950015496
-0.217492281092359
-7.60660292873177
-6.29349047115974
-4.76943553953595
-4.41593784471288
-3.08525114824212
-1.32331407904209
-4.81831655070445
1.09535219308951
-4.72594943639626
-3.77357516294856
-1.61674291406744
-0.356594474830693
-4.93922696303374
-5.70123975796204
-5.75637514416301
-5.27869671683259
-3.23830483411242
-5.31449115034414
-4.51894091928635
-8.74986936487004
-3.08640533856308
1.37798214149459
-5.52082037701738
-2.98428034004581
-9.39960316627935
-5.41059670521114
-3.36885085627436
-0.214018965185833
-10.0331762545290
-9.49272162599255
-3.29796231347420
-7.00703031144611
-4.38623597079688
-4.89812838258192
-1.36815343604456
-0.147069914667772
-6.64498042201388
-4.90012177984843
-6.71266063957692
-4.03472171378402
-1.70598940991249
-4.50512359322738
0.559110864985152
-0.140739939395388
-4.76819266836817
-3.15771575811476
-0.690335207161440
-3.67294655588144
-3.53264499874032
0.819894592252132
-4.59399705566634
-5.20784755761947
-5.24276596576204
-1.92798420308528
-6.03407990793843
-3.88438082257610
-4.58392802902404
-6.24831767969621
-8.20197868604357
-4.20983044571614
-5.29247120647682
-3.19578364908511
1.77615337358312
-5.54936915914412
-4.55684678070060
-6.88207417456488
-0.300515525674804
-9.69314270068491
-4.07457926775203
-3.45900543393336
-8.67280764629695
-5.59013139336618
-0.650808499893582
-4.70784490688498
0.0709006000637777
-8.99144655169401
-6.81011640180338
-5.51504557499559
-4.97921601819541
-1.42922356436272
-4.96473887976920
-2.19215732447545
-4.43456147030294
-1.78875867913916
-2.28538118696860
-5.36426893556446
-1.36246790556709
-2.95974031789146
-4.53862720806534
-5.09076873848391
-3.59473826953613
-5.17573568211085
-2.49249946930412
-5.22335488112358
-7.03368476242886
-1.35280188968758
-4.08584769847038
-4.60648301614478
-5.74709827026467
0.152918984461105
-8.08267898320679
3.95494911116457
-5.74721712173935
-4.42754403390272
-9.54186552440293
-0.244286785126184
-5.36257893692498
-9.46963736349544
-3.93558050701883
-6.67908264446444
-6.90035330551453
-1.58164827971998
-4.64545928888330
-9.11961561645146
-0.585180337452675
-6.83368795852355
-7.04977102996046
-4.15968789302394
-1.41084614275014
-4.00740438773596
-3.21970030298992
-0.579572946836592
-1.56816958177005
-2.53605256920028
-5.10388323151724
-2.44414955181739
-2.00727732613431
-5.33064547554603
-5.50831503948009
-3.43570434551514
-1.75297400777425
-5.17538097254537
-4.51892501919474
-6.06628488346922
-1.79556170257048
-4.54822978942737
-4.17896876945197
-8.08258908854736
-5.71940579713768
-1.17237627031452
2.60067582834454
-4.81184714883916
-4.51789102916588
-7.64131443595197
-9.42863667380266
-4.43595316230816
0.0584875336726061
-4.22133226555995
-6.79498564335067
-8.07122332986796
-2.55095156555824
-4.23925088229897
-6.69405096942367
-1.49404305487048
-8.99552456278600
-3.74365709289636
-3.13821993063676
-8.57494076330463
-2.48896615391218
-3.03515371639436
-4.23325571694752
-1.12491637046993
-3.29127169901178
-3.21774351393911
-4.12428784446250
-3.08386933744392
-4.84580003097742
-5.21057826894589
-4.98842189906139
-5.01172024356485
-3.28807672966788
-5.25273494964200
-4.85285332786979
-6.56503972196364
-1.64181521209536
-5.25712865488061
-2.82336752884236
-8.04081024224262
-6.14874447462840
-1.94420461613822
-3.27846257652189
-5.31354352985707
-3.72403178896230
-6.60555087274045
-9.13615328762582
-5.18847583333574
-2.70050498640819
-2.44487043980169
-6.64620944543891
-6.91725421893257
-1.26056893414978
-4.47325825152283
-8.91975073373931
-0.736554764515020
-8.87854603183041
-1.16354747162441
-8.46481791396602
-2.18567813980665
-3.00288502962359
-8.30555570633310
-0.504818353628563
-2.73674587654665
-3.96753958325795
-2.59280679425350
-3.34311868938635
-2.04863628588089
-1.71846546423408
-5.38629840986188
-5.21685766444038
-5.31043336081621
-4.99742828419398
-4.94100133496096
-5.40504979792871
-5.54224050656806
-2.84142114290030
-4.79749755694399
-7.95963675536046
-1.53663011816938
-5.48002702745261
-0.662732488156343
-5.47257332547319
-4.45854275480350
-9.29391338027405
-7.09595463325134
-5.20038655059935
-4.50632453431862
-6.46970702149717
-2.76909657769723
-6.94789477073893
-1.21818848713546
-3.44927590824212
-5.68367051760224
-1.44867316834839
-9.32999847197351
-1.99848633345212
-8.45474234240543
-1.98464490694376
-1.26377538451901
-7.56413570757962
2.14529753703157
-0.469292169745865
-3.23001469004062
-9.45212678177036
0.156861432156007
-5.47915245651589
-5.63475374738531
-5.20306235450036
-5.10285967536290
-3.75411638699604
-5.36370038239734
-5.51952129248122
-4.41744969026655
-4.78139992005864
-7.80488826266912
-1.14279838891694
-5.34349526210198
-2.22925549434477
-4.46783942854582
-4.41815872503137
-9.21838772142064
-9.32222205651980
-5.66608152467697
-5.96668870243894
-4.56415661920612
-2.90225993713144
-6.88104954860842
-4.59259709248131
-2.00628559541220
-6.91272177649902
-1.56713001111402
-9.25377903607139
-1.50242180943361
-6.57192859762817
-2.41199153580956
-3.29927653355260
-6.88051153416263
-2.76036992876192
0.866593338531744
-3.24682523039600
-4.81052248120385
-0.817532585098111
-5.12250758408419
-5.39432255857387
-4.44336666085787
-6.43682274676204
-6.75087388964466
-5.60264999697250
-6.93064198345062
-3.44572237376337
-5.06101014392138
-7.78860151002745
-5.23596890782812
-5.30133726569376
-0.792867320121948
-1.38159038083094
-5.03859527552634
-4.19000590308567
-9.48439261525917
-7.79553513969910
-5.87846168263452
-8.71631660972608
-4.27219237020724
-9.14892866020053
-1.49549144360694
-0.514465116680550
-4.64844204960423
-6.91079541418377
-9.44788423406272
-0.617797682462960
-9.19860558984674
-3.15299538559719
-6.61935114621098
-1.36162851360362
-2.82288409438266
-6.71104912374618
0.819740886725031
-0.832397441185829
-3.54640480185608
-1.28013041067934
-6.90249486440419
-0.768288491695477
-6.51460397743591
-5.06342259128054
-5.61704120148165
-6.89950769200338
-6.23507041727747
-5.09116695543099
-8.50435581077939
-5.15113539456145
-4.77941825949724
-8.83780491826757
-2.04726798352894
-6.33624695878790
-0.987538955787133
-4.47575968619868
-4.19834768572947
-9.21452996235012
-9.15136173993610
-5.57550081132549
-4.41764296679141
-1.85889094601498
-4.13122224804448
-0.601988823202306
-6.97915036043477
-0.865256323603567
-9.32414009815727
-4.42603648005546
-5.80733517800396
-2.75754430460452
-4.13098392085853
-9.47890072514669
-0.351235836668299
-2.61927052290561
-3.36743291501668
-3.26106105080234
-9.27909470711625
-0.896604086157352
-4.68853518371756
-5.69135062916570
-5.39955289892609
-5.01169440208908
-4.08590467926148
-5.51151384506473
-6.10967124969375
-3.77125357086805
-4.85349722166944
-8.73367494301447
-4.86579000099985
-5.39226150715186
-1.04107848553397
-0.466177442913262
-5.31025498608600
-3.28806114580987
-9.15577534881625
-5.62876172731798
-4.66721318629052
-6.39954173694414
-2.74161610425975
-8.33483414408859
-8.86438370763662
-5.09325045563148
-0.197523593754485
-8.90816344827103
-0.108041790278486
-4.46832158927912
-9.19430313354139
-8.49473070338134
-3.23529927592186
-1.91652111728542
-5.42824461868728
0.908594192154918
2.75820383912491
-3.43254383755488
-7.83007787332943
-0.0596651638226372
-4.87420965625814
-5.52038363882016
-5.02547757850776
-6.01150522041394
-3.20178038840632
-6.17603900741813
-8.66782881082854
-2.73703406861117
-5.10170601365034
-8.07169193755230
-3.37557209623947
-5.29238493977554
-1.17726998188842
-2.74507857396824
-5.23158207150715
-6.53151155408204
-3.27736054678846
-5.23326010046520
-0.756244741754343
-7.78259548240836
-3.54044377621134
-7.19261047192673
-5.53000800409329
-0.0218178007722221
-6.73569221701100
-7.80645443954854
-0.320504658021374
-3.60783931940487
-4.59159824991469
-8.90181384026626
-6.21940730979210
-0.572972599294312
-3.17642174025544
-9.51566098294322
-2.24061804960098
1.50294037847102
-3.21038341905460
-3.70915908993950
-0.696650743671388
-6.77361096646672
-0.607558804401104
-5.45755145701297
-5.32065952337690
-3.65689861953032
-1.88993644828900
-3.95376253945664
-5.10438108966408
-6.59180644443629
-3.50187914487980
-5.15212816174405
-9.05661832289012
-3.28320478506972
-5.56295475922384
-2.19739290809002
0.518974809677494
-9.26127960217396
-3.58432366719419
-4.46505059273911
-3.33499828789955
-9.48099590854459
-1.17008389913691
-8.90217758097480
-5.24046002582036
-1.12455653619756
-9.19200100925807
-4.50469793878282
1.89022870434077
-9.30909189274043
-7.03685524278794
-8.61684235958669
-3.48575213564702
0.104321058436566
-9.59503140099464
-1.48859500018239
-2.29650868266338
-3.95857162112964
-1.62964897029331
-3.16495644617778
-9.66912852455674
-4.73261284493741
-5.18282278470516
-5.30643970180056
-2.36756877633536
-5.42233571685900
-4.62807813673152
-6.60629698155912
-3.68283695460867
-4.88334484969125
-8.83518526599523
-3.33455340548624
-6.47843181279268
-3.12387549456953
1.10675478052664
-8.99533130519861
-2.67601954202974
-4.67909599948949
-9.00604835401897
-4.38222528710427
0.311013818430184
-8.72224167961043
-5.24875096014237
-8.92069154693889
-2.23072950598072
-8.82584159098441
-8.91045738293709
-5.16941662384696
-0.0230408580498175
-6.81019935415825
-3.74218061718045
-0.551643597092573
-5.06459373113880
-0.553254450773142
2.47856126411687
-3.01660449118766
-2.94210749668794
-9.36311968686512
-5.95332292916389
-5.88968862658076
-3.87790271082374
-5.27733083694975
-6.92667883589201
-3.41494021892979
-5.13504163551207
-7.67250028481544
-0.873368104711680
-8.67757094843595
-0.586943192948394
-6.97617052625448
-4.12831221628239
-5.43904708640418
-7.69516392594147
-7.99289398165054
-0.599918507309502
-7.08610030868151
-5.47859084589052
-7.01574641522908
-1.97153021310542
-8.80391777837072
-6.93229344662667
-5.38689084057085
0.214188013184248
-4.79617645303194
-4.32096507516707
-9.04341409217072
-2.88882465940507
-9.13328799275312
-0.448297526281490
-7.03700296220945
-4.38690155941178
-2.95336449868900
-3.36627907995372
-3.59124248909436
-5.96551249471052
-5.39109199597398
-5.73647753171100
-5.00675652087576
-5.29946816938862
-6.79150940631109
-5.67211838715607
-8.49437467156668
-3.71575780090461
-4.81151517922760
-9.01555550389395
-6.38123491752018
-3.23011278016891
-2.43487145085363
1.79032094991209
-5.42486062855585
-8.96345804185546
-2.21582755558892
-5.01557232275227
-3.06530795227889
0.123245777612246
-7.98677161562980
-5.25430535517025
-6.54720669091339
-2.38453146559538
-8.79055610315442
-6.80010756513555
-3.59018476632952
-1.52427015638312
-5.81684332702063
-2.70047505109550
-3.68570839789145
-5.36513753439906
-2.92176092554744
-6.34726011009214
-4.17173848741548
-2.39254338735225
-3.81626869364799
-2.22341790807241
-2.39371028181499
-9.16133146711762
-6.60666896342648
-6.75697410064823
-5.42284389640347
-6.49080354339740
-6.99497256475401
-6.49947672989973
-6.89443954216969
-4.77795440450235
-5.22162242347863
-7.87343619269746
-6.44541609987451
-3.30113229199609
-2.19351358944202
-1.75947458611762
-5.33510972703980
-9.38274505169684
-4.99778808272350
-5.11809664678530
-3.45096364184412
0.605488420145225
-7.13142764261388
-5.25433689031803
-5.01115213425756
-2.12105792681589
-3.34955558156297
-6.92767596609555
-0.222763053764230
-9.22182067033297
-6.91264433919558
0.369270937794868
-1.76996252853602
-3.45269740614242
-4.93715746255787
-4.97265807261805
-5.76037113462528
-2.43689564473283
-2.02330756465142
-4.01493866464312
-7.73311163931864
-4.82929253466142
-5.00276871971101
-5.10091874584835
-2.45901249265373
-5.51138456333890
-4.18717937006108
-6.72856210813462
0.134320151694837
-5.10137341236087
-8.97349233738477
-3.55682486689248
-5.89875557120283
-1.08741476942840
2.26714779887778
-7.69698107117569
-5.66252128925563
-4.66378260275682
-5.29137424405486
-6.77865523371924
-4.31544300258184
0.364518995932518
-6.87502000716161
-4.63161097725017
-6.92834430058879
-3.36182803246721
-1.73835566770463
-6.85820831569926
-4.52540326053379
-9.06327091837626
-4.69254287239486
-0.200021095088919
-2.99073699176359
-3.05872287298679
-5.52533758682234
-3.10986832370426
-5.08264954932837
-3.23256685776990
-6.78186250716578
-5.21451474260833
-5.20769283475594
-5.75069831588894
-5.68697767864190
-3.29236693062667
-7.11546460597878
-3.55836678192667
-4.76769193734878
-9.25114940635526
-4.40815543666315
-6.36875726206618
-3.98431763510183
1.43498247480634
-9.03188732236621
-4.92234738926296
-4.97598439155018
-5.01819446994934
-6.98748180464538
-3.28785490922994
-0.209502264260972
-8.66312147625633
-5.58394726918002
-8.79923253914450
-1.91130325567765
0.389919186593063
-8.88182088863253
-2.87187479836674
-5.04483985616355
-9.23776840663614
-3.43962236321983
-3.27967757371495
-3.85886488141550
-3.97448381628802
-3.82577918823407
-3.30346840975428
-5.30641486158647
-6.17744582986946
-5.70967148059918
-5.21113049466598
-5.20002845776056
-1.98995577758886
-5.37660934083004
-5.07253012321523
-6.90807416665065
-4.35059985030129
-0.677856881518074
-7.05750199933405
-3.41403146230052
-6.39356762346272
-2.30947373707110
0.303424189321810
-7.22746168547749
-4.76411242009802
-5.95620638663172
-5.40127021062352
-6.84262297987383
-3.60655668430927
0.324777985032303
-6.83673239244876
-5.21083019294204
-8.51454075890753
-2.22208713187866
0.0160609175424373
-6.86672555183509
-3.07017015422233
-6.35516293840975
-5.76437367644841
-3.54067204649926
-3.79477582742016
-3.85809138886972
-5.00500997308841
-4.07636930513725
-3.34198987575307
-2.92699377943591
-5.23054716612961
-5.13860856597787
-5.43795979226872
-5.54260614341550
-5.45187576030080
-6.09395979427265
-4.85638266346052
-4.28622929918440
-8.98360446255359
-4.21436463746590
-6.39412376045808
-1.64278908224080
-1.57916039559990
-7.59347265517418
-5.38234239837745
-5.81893525378966
-5.39244012990231
-9.08887788989232
-3.77541001360952
-0.327852703137003
-6.76592666434502
-5.92716350364452
-5.83782105377354
-1.64626646405942
-2.60248710208263
-8.82041851515859
-2.55472552764957
-6.79991156829062
-3.47684395554187
-2.06986235652762
-3.22770365967665
-4.07774012508459
-3.94256096281061
-3.17596761666839
-6.87822040904444
-5.21778445983684
-5.36517365081292
-5.44587191760646
-5.94590036541666
-5.40010126391800
-5.99511462771085
-5.10381305703274
-5.23300556916963
-8.83791708103583
-5.23791182895694
-6.42585717266799
-5.45964095991188
-5.83083190566030
-5.02176218923705
-4.95964662914386
-5.43768742344780
-5.86826494607771
-3.10729425249107
-5.01148973103678
-2.65753308894145
-5.16495599131315
-2.08882668452610
-5.87740586679877
-9.34612701268721
-3.15789647310541
-4.01291768551462
-4.95612362246036
-2.78984332901168
-4.23344045627713
-2.21385270051023
-3.11977882378648
-2.95558397072363
-1.28157044092569
-7.08723857039844
-2.52581504060245
-5.18357529732238
-5.18335678336183
-3.75914704748079
-6.01974466754230
-5.06134907340866
-5.90386846895178
-5.54146815388332
-4.63794073434612
-8.70798675129313
-3.76375711829311
-6.46852448490592
-1.91531012489892
-5.01027036072692
-7.79698660408455
-5.82784578307276
-5.91771257396913
-5.24299280427468
-7.47979710346265
-4.81878980837288
-2.45846051053378
-3.23723119434995
-5.91702118782814
-4.41442087141574
-4.71601643403295
-6.01048661786722
-4.58220508527936
-4.49210722737043
-2.75992524604009
-1.29029341118326
-4.31281169064798
-0.155111920784977
-6.20598506742554
-3.55430814607357
-4.36522607510315
-2.27879027523778
-5.17462979110200
-4.99402968466681
-5.23417197214728
-5.75830410199635
-5.39534324421678
-4.62474989646833
-5.24535845608886
-4.88796760057311
-7.82517126954193
-4.02415972934054
-6.11914211750184
-4.21087514849661
-4.28594831212699
-4.96046936061231
-9.13129404419706
-5.23707668880438
-5.39701053128030
-5.85560920231377
-3.19337678663983
-4.75674644119354
-3.09267054208560
-5.99975881259790
-4.77606710646377
-6.56197400663263
-4.08395659444446
-3.11412414246481
-2.69236535877541
-0.750807419981194
-2.42800026596754
-1.44280208486535
-4.77270446269190
-5.02151430840813
-1.56815629009082
1.98868008002935
-2.07435124344020
-5.16700772779611
-4.93703920171907
-5.18623549213244
-5.69495048136369
-4.05410696164412
-3.57759889067328
-3.89525738211262
-5.66264360288015
-7.10816816174154
-5.82713226035472
-0.426478258740350
-6.05469784955571
-4.14290144950076
-6.86750434729843
-6.98845184183202
-6.18122289670605
-5.42795842472023
-5.34240217584247
-4.49201574962049
0.979087591987575
-5.31591051011382
-4.64900312070358
-3.86693159295025
-5.88979251873961
-7.81521547738798
-2.91203226494769
-2.88525587375006
-3.48119716008879
1.26066919543468
-0.589168017277376
-3.19392583162361
-6.43988294709142
-1.46264673199347
-3.53573750474135
-5.70226615629655
-5.33684252362919
-5.36300952512862
-5.30877747437980
-4.81004512456125
-3.82613081779410
-3.26342000995360
-4.86157350299567
-6.81163910885293
-5.54880492693408
-0.422849424385974
-5.65372642256594
-3.51276947045286
-6.97961809295340
-5.46103136760858
-7.44113471059584
-4.94080645389272
-3.79649264727604
-0.424812015291203
-7.40712808135150
-3.45836894842778
-0.679517390917494
-7.07323358536840
-2.27169709188389
-4.57161934066870
-3.35688573852127
-3.08906187166157
-4.69981167494139
-8.03678453713672
-4.22277966467477
-3.02766569402930
-6.07168995289530
-3.00375366029097
-5.54046974131622
-4.78548801054542
-5.47599403526720
-4.55789352584951
-7.98855768648940
-5.36525728783842
-3.43246970053034
-5.47848867894378
-5.48296049115670
-5.26745638239975
-8.69758418084976
-6.52160249952263
-5.22298727779159
-3.15152350195545
-5.98202708591130
-5.58036726225665
-3.63062345087759
-5.26802941651473
-5.28721350656460
-1.31135707448317
-4.98589729075028
-3.87070232592821
-4.03230656591908
-4.43531003186404
-4.11764415220741
-4.53067174807266
-2.43898990899151
-3.91157729285291
-5.10607019904947
-3.83601587019603
-2.93385237786464
-3.21167068251571
-6.57109822757065
-4.34869147791294
-5.09782373593390
-3.16028710439252
-2.72442149148950
-5.51206401541996
-5.12402389113876
-3.39635482460845
-2.49192182726283
-0.614052913657572
-7.58926796516349
-5.50122764651082
-5.24600629073431
-6.10094454569266
-4.50193300770130
-4.76901224055263
0.706573880383888
-5.10064650724106
0.269177504649760
-5.33226544790741
-4.55894497156141
-1.88412715154106
-4.30460744673299
-4.65134667911705
-5.00926500091679
-1.17021330154237
-2.34812278679479
1.45890751901000
-5.76023297446595
-8.07534380879958
-3.30252444648534
-3.25613171573808
-3.20750377585503
-7.71889841657447
-5.07263547097021
-6.82373232411962
-5.08052388123554
-4.87709766631105
-5.09405255206572
-7.07747845735580
-4.28562942964852
-2.01027924008353
-4.07480618683471
-9.00496015093379
-6.49201374283792
-7.27431939032370
-4.39371799001943
-4.13716080690284
-7.59069994691233
-4.86748572762504
-5.42777445253119
-0.306875666806707
-0.606826017019899
-5.72099153739869
-5.43916020552000
-4.67086783752785
-4.52850460322746
-4.37484794273838
-4.79023380171010
-0.574970525614374
-4.42702711938386
1.07150465105355
-1.87659640001743
-5.40551082773083
-2.99807965123136
-3.69982029121626
-3.12083580659167
-5.79119407433050
-3.21023481682828
-5.84405285101343
-4.64673572535263
-6.40213578008555
-5.22022551824552
-5.02743057819359
-4.97275410628431
-5.97303046500026
-4.46033713222747
-5.59119891322173
-6.43558969064954
-5.10888534239175
-4.60616873277740
-5.44507548918575
-5.24597388224805
-4.50491367863896
-5.94148613980538
-5.66181462186812
-5.09712422643258
0.375799113140454
-5.38102650910770
-3.63812605286352
-4.15122939371181
-2.57932349970264
-4.51690528276289
-3.90050238215047
-0.688526844815961
3.76023810347073
-4.47912441233962
-4.86669604427366
-3.96441663412555
-2.62309129662450
-3.03774268974141
-5.89955500773306
-5.92255189014967
-6.40270994247574
-4.84856845610864
-6.78000840507818
-2.55253462456554
-5.97662971700047
-4.86066100699490
-4.39390179339276
-2.16516806540448
-6.49960331732839
-4.05735766203128
-5.75613079488698
-7.05132016040712
-4.66555658008068
-6.44701490367521
-5.38499427349383
-4.48917265637703
-5.24514801487849
-5.43160977803235
-4.78479246423510
-3.65507872959399
-2.39440330943548
-5.86448544044635
-4.07268443888045
-2.81265744763409
-1.08686410190690
-1.74805372760434
-6.12219208514515
-4.14799817793322
-6.41506484522954
-3.31230088583943
-4.64956106527493
-8.62068806896764
-9.02720108509354
-7.31324552096948
-8.89343175895069
-5.35109131963854
-8.02524732108858
-7.04882756342060
-6.21790396363648
-9.53157954167901
-6.27828587388800
-6.56193864104509
-5.85897550421085
-8.07600820413937
-5.15895073908803
-2.13564046080256
-4.99475569652276
-4.69767076213599
-4.98967148745276
-3.63683301086862
-9.16000575669119
-2.14816024960325
-5.62314292874203
-4.48846516832264
1.13915853976505
-6.05016641485423
-2.98297478918104
-1.36989379989397
2.57893567481491
-2.38446814120893
2.11317272299169
-3.12214547466345
-4.93436397530387
-7.14083171727698
-5.33619448105869
-8.79312092096937
-4.01277284489774
-7.53571606299952
-5.62267352903109
-7.73742878056107
-7.52541489319137
-5.41075089815333
-8.68240327476172
-0.217167527598891
-7.66208382445343
-6.09468167832246
-5.50405126944370
-5.94242110690100
-3.10783699279516
-5.96846179584292
-5.33396913481632
-5.44062416495056
-5.70575364997859
-1.05008272893619
-6.21598572393014
-4.39538632065558
-6.96651573713956
-1.55395723254220
-5.35786046087093
-9.83396773787556
0.0682348762915723
-8.03116809613834
-4.64741181601082
-9.94259636413483
-0.989062973332336
-5.37766772606958
-0.337226209970165
-5.80532832938362
-5.59332793997756
-4.71570602467756
-2.91772245274293
-5.32158936655672
-7.23026656717659
-6.00648960208071
-9.74026052242881
-5.58884193904941
-6.58418728826568
-5.84468015020276
-6.33508489150854
-7.40604198914539
-5.88514778955430
-9.47701914347965
-0.142173593460569
-7.66792265397644
-6.41690030928902
-8.89468303669680
-6.06435584052972
-3.48697176758022
-5.60452743673810
-5.68195954688836
-4.58160085986000
-5.36489314970436
-1.56594225462442
-7.71309472475131
-5.50535051599283
-7.54844728658443
-0.0861877393742814
-4.73586987430170
-7.64586047620171
-0.184958879716775
-4.64021459586819
-4.94888229828603
-10.1435634439709
-0.837635214830266
-4.22626156405562
-1.39091238265816
-5.35637533595294
-5.53257908406214
-5.21887017439185
-2.59639882262789
-5.53183730231786
-7.60685178725252
-5.88287918729078
-8.90782839652598
-5.52429467766066
-8.01077531710762
-5.37917418205177
-7.30572533397629
-7.51098115966397
-4.99415333561565
-8.80237534547777
-0.492408576396796
-7.22595546789660
-5.30826071177913
-8.81702750409989
-5.97699022962680
-2.39102405354633
-5.94494315656118
-5.87887791857555
-4.18911721608119
-5.15996200836483
-0.258224990231632
-7.84731886650923
-5.58533305801858
-6.58225358126983
0.221809748901324
-4.95618532189582
-7.58826264011651
-1.01275330353495
-4.60183130912249
-4.61050840324882
-10.1602072435800
-1.98042073556678
-5.45032391950686
-0.420795442257322
-4.48696375395244
-5.58225463020774
-4.93537522705088
-2.91020897873713
-4.80240313680992
-6.89203525746648
-3.47245905869288
-8.62135718909820
-3.98203057270942
-7.41525062452091
-5.82546016713713
-7.29822385982501
-7.43526761866913
-4.92010279466078
-7.83405456218544
-7.71223034895139
-0.223913041603848
-6.05889953598793
-7.57483213676870
-5.82326177090736
-3.02251493361321
-5.32877094600839
-5.35204014120437
-5.53753278792108
-5.66886359707808
-1.05008272893619
-6.17607865895638
-4.65363812945144
-7.48960697138458
-1.45440345308158
-5.39900217493368
-9.95282371227424
0.0658305308191803
-6.84875738809546
-6.09462209094371
-5.91486751099731
-7.84280467419053
-1.60043567369416
-5.44813075068302
-5.59644713374194
-4.91300257623019
-4.98053197349502
-4.55010254412922
-9.64412001446495
-3.91068988894060
-7.48877277975664
-5.57921506591106
-6.95979527607478
-7.22865170609742
-5.07944151373616
-9.28531462674995
-7.12936656918399
0.165387141868643
-5.00966262839457
-8.08462591682105
-6.03196907665346
-1.97689990810704
-5.17933150406409
-5.44639513525236
-5.64362866164688
-5.89255580265908
0.851909307897029
-7.88808808270301
-4.70818021694681
-7.12948180891018
-1.36720281671587
-4.79070178566411
-9.96500266906999
-0.560952081382793
-7.88466995751024
-4.46249967267832
-0.907002770440980
-10.1976347265889
-6.29261004175342
-0.285300343202583
-5.16426809214984
-5.62704963329869
-4.72616178780947
-2.85264471658287
-4.75013763240973
-4.26838794382972
-7.75636633871544
-7.87260941411036
-5.64822488494085
-4.98171248984751
-6.53868479536898
-7.51278593645550
-6.43337108579702
-5.44134211485753
-9.64548028071498
0.751065282463242
-7.51776572169788
-5.24493763750371
-7.11495009605344
-6.03366657651071
-3.97537206444660
-5.16743401002853
-5.71618340429846
-3.99025776794183
-5.37369313048982
-0.978114402736274
-7.84101672935009
-4.98820231509285
-7.07136667611461
-0.455748913105344
-4.92710279621689
-5.71041384225803
0.283618436297693
-4.01006471841123
-5.23861742658949
-5.87820334511541
-10.0410411580657
-1.85974827792067
-5.15288809198248
-5.56817198759485
-5.50770424295586
-5.56235104647276
-7.73063504089346
-7.96918989526833
-2.79081669174355
-4.81340001758810
-6.26449330503382
-7.32499532623232
-7.58507529690412
-4.37788473718528
-9.75659375835882
-0.392270056901648
-7.57155405451110
-5.24243590072755
-8.91423867130312
-6.05976074460696
-2.00866183139196
-5.63447698918058
-5.72070189126988
-4.04014775413140
-5.24191322641078
-0.522568363694294
-7.72711746913263
-5.01196952192209
-7.12670396221963
-1.48551483777479
-4.86650453724497
-7.69837386646008
-2.06875307697224
-4.31753200577285
-5.19211356451285
-4.93764882665285
-10.1548138395654
-5.34683950480416
-5.57651641451114
-5.72100437244167
-5.35766118019893
-5.79754880793833
-7.34143838283486
-9.25661554235336
-4.84850824780922
-6.00732219830319
-5.37348227043730
-8.07124833703807
-7.19531944731618
-5.47098862996014
-9.41549795128572
-1.36781697405186
-7.28191270523312
-6.10477015317366
-8.87538618324079
-5.97645557179191
-4.14148767858719
-5.29772040054338
-5.69013288610224
-5.50114101931410
-5.68143650942086
-0.0744367824231290
-7.54616863956095
-5.76863797578098
-7.02049408938330
-1.71862412937996
-5.64338833505577
-2.58226875764273
-10.3755647789007
-4.06291437806327
-4.69870158682702
-5.77311878646168
-7.52791499394372
-4.91245888627700
-3.70933852152768
-5.51013173957361
-3.22691878813509
-6.31606346399026
-7.30627312405635
-5.25292432313756
-4.27583454324680
-7.87554450497518
-6.46038592444616
-4.99407197270055
-7.76985999045103
1.15437077539949
-7.06732760827123
-7.84858488479292
-9.05488322199177
-4.14782301846242
-4.12961462213238
-5.73026476078190
-5.41093149098196
-6.18443850531877
-5.62208477542624
-3.57577912841569
-7.67542318167402
-4.41715652007582
-7.11663378241081
-5.74048118306194
-10.3237397457871
-2.97667003690929
-5.83928082458126
-6.97777976225073
-5.50699305465147
-7.80744792733777
-7.83829194485487
-4.82411789039759
-5.44513570449862
-6.16762344722268
-7.14432929315028
-7.36025522687552
-4.89197879372847
-7.80576766300025
3.12627514553753
-7.48664831083753
-5.68754947567269
-7.18938520179455
-5.98623208791548
-2.68623690697931
-6.08543870584647
-5.58167494566042
-5.57542319528679
-5.89689872992489
-4.99185318329623
-4.15118661194410
-7.68076059431347
-7.01733650940867
-5.25280849870205
-4.01203944258769
-7.13560474898571
-4.27132297830413
-7.59580918542121
-5.80891433754173
-7.67208060791719
-7.11014211388014
-5.00564123325592
-3.62570037282087
-7.51102664928926
-5.87614609879278
-4.09365701039597
-7.41401982271043
-3.86310279550229
-7.22227014670271
0.710217044550481
-7.83566609499398
-6.40895914936204
-6.41302833590620
-7.03345088777743
-4.01703966628584
-9.61533224845803
-4.47910058351578
-4.32160413071728
-4.60241914874161
-4.16805739127580
-5.65793999070847
-4.52377824382307
-5.71364256169019
-4.02246400700164
-10.0920508134516
-6.04291048542703
-2.98885910679594
-5.14684042937423
-5.41234119900637
-10.3284275693510
-5.45763400334655
-6.79541699062829
-5.02539093134934
-5.05532859531683
-4.38991142718813
-2.23313584397727
-5.90014629367029
-7.77933751713410
-7.74496777545562
-6.50197321600689
-6.15956932768335
-3.69348943447488
3.19007535231172
-7.28314185481481
-7.52441699310273
-7.21230285308084
-6.53866448619910
-6.41395457679631
-7.75882751602021
-5.45439959099463
-7.15241617467837
-6.62761841444999
-2.36747097553681
-5.69705539944916
-4.78907700750357
-5.33247710576593
-4.42253884617034
-6.05688218210087
-9.75147747204794
-7.02412008569392
-5.29689957925542
-7.65418130207025
-7.15535036940113
-5.37568336410419
-5.84122459186613
-7.58567954376933
-7.31301816112674
1.65641475329888
-6.32833037355426
-5.99658665317652
-7.11808567098349
-6.55752745322154
-6.32400534759350
-5.90822425308197
-7.04049151723803
-4.83314448795217
-5.46549713257865
-4.87789618473950
-5.94671193417334
-7.70609474942111
-4.98943977155622
-5.61445705950078
-4.12920188474765
-4.91046275197243
-3.99681643723514
-7.59173244654185
-10.0614383706439
-7.67892883097885
-8.06255851385647
2.83015247416428
-6.13254675241850
-5.86165544318821
-4.20901859933779
-6.95356113747769
-6.95639354208574
-7.28572224638712
1.16076448251371
-7.31943937565615
-7.17123577164352
-6.48941102904383
-6.43258867243561
-6.27327045454731
-5.87354174866468
-5.92282553990607
-5.80892879006121
-6.81066795849165
-5.65818766864443
-3.84208255494441
-4.17731112223460
-3.53913277625402
-7.07437140825396
-5.17735979754110
-3.84622410693808
-5.27877297740644
-6.92042333372115
-9.28863869199518
-7.09991879579013
-8.08682584119501
-2.60905046176282
-3.37830863965566
-7.50254936124425
-5.80433222057879
-7.33554820934230
1.00230978923694
-5.08969349545271
-6.24561162384132
-5.52810368604863
-5.16677604026981
-5.82372803875556
-6.91018213805454
-6.29081933465615
-5.73995139442754
-6.03004093186364
-5.93881151216723
-7.24395330970632
-5.62750088418539
-4.11567736561014
-4.33408930823307
-5.32552302383063
-3.62623081798355
-5.63363186013127
-4.15644328515762
-6.90137030265723
-10.0270003635918
-6.13089070909020
-4.46672520149830
-2.00221110441777
-5.45333930419634
-0.353149266611093
-6.57261355005548
-5.74774979923010
-7.31324332697630
-6.29088165131986
-6.11769961264347
-5.86658229899409
-5.61918660298297
-6.55020902429167
-5.10781403402969
-6.61617451966631
-4.41010997907101
-3.75737447260070
-7.29957064805973
-4.35735801789000
-5.28426806121536
-7.43615408791189
-6.54730187796435
-4.74378195408817
-6.97616951133622
-4.77218718974432
-7.82691920229679
-7.04623851729807
-7.67432480826568
-4.48995301049490
-3.89706707600290
-3.70506509976556
2.13310621427970
-5.40126055786489
-7.53087368886830
-5.82068606842856
-5.98651000645113
-6.89478777221934
-5.53600820695030
-5.98104525142599
-7.80432884690984
-6.50946389434602
-3.93040312299064
-4.73470872420385
-7.14968780679067
-4.92257842277101
-6.43849239802023
-6.90911839042364
-5.32124755777805
-3.35751475735020
-7.09037975134023
-7.41318694127710
-5.89445969015315
-9.79343690675950
-5.81405061799378
-6.84355929721147
-1.72167395220044
-4.59138709287996
-4.58698776296288
1.02448545899695
-6.54032809717542
-5.58159244926680
-6.05608866684027
-5.95268245783869
-3.49143641332258
-6.05265095977768
-5.16781180848161
-5.68954968987064
-7.07612621620830
-6.38962354963738
-5.33403805140225
-5.47692678048668
-4.60301613817374
-7.43181018220585
-7.09262354548322
-4.43116614282839
-6.07678774866004
-6.45512638152727
-7.70219328197958
-9.39855804046152
-5.37017946833750
-7.97922966798284
-1.46961233068231
-4.80044809726863
-4.75280261036273
4.27069448792091
-5.31906112143630
-5.82410065653785
-5.38056285664864
-5.85599209680910
-3.85083997845859
-5.87541986173720
-5.55838979503302
-6.54926370543183
-7.86951346941041
-7.06938169220358
-4.84813453745055
-7.91118652845306
-5.29422477193872
-7.06426585894672
-4.44828626860072
-7.15730414745433
-4.15167882351893
-7.85182756402386
-7.59290608932794
-6.17206995079028
-10.1813755181647
-7.79039062664878
-10.1541335651288
-7.83189002562944
-6.89380391584103
-2.36614370602128
-3.24954308384923
4.75928920251490
-5.53556220413537
-4.37745210450572
-5.52832879236010
-5.92666606962492
-2.92462449656069
-5.82942336221381
-6.86560961567148
-7.05083553502914
-7.60726421221759
-7.37172805733186
-5.40877110170677
-7.31047791114699
-4.39504842978800
-7.39944959430680
-5.02214228864900
-7.86242524828216
-7.26914698289249
-4.48050568418414
-5.32054552702397
-7.47814470507026
-5.91113099836204
-7.33324926928272
-6.80819163401098
-9.75853722802479
-7.09038863570461
-7.10825824382941
-0.789897518370759
-4.14327439164946
-3.54035328723832
3.33437869215166
-4.56426523496720
-4.19545026182714
-4.98943120367140
-4.18982231656050
-1.73969761766060
-5.51952179616284
-5.87405768382496
-7.53056370696011
-6.54697743777864
-7.35685732930513
-6.04601110640851
-7.98810831526970
-1.24044706726744
-7.36572542784593
-7.43261362029115
-1.84879728260796
-7.80231935077276
-3.74332781677238
-5.36164189952633
-1.88531174589731
-7.37341541804721
-5.41227034869036
-7.80218161834954
-6.92820822164484
-9.64331449485988
-6.26811993187669
-6.91251530620957
-2.52260401677747
-3.48809046409935
-7.56969498132276
1.68729324733925
-4.23035385390678
-5.56104014517761
-5.53363035431046
-5.94054693946124
-3.99406581098973
-5.71723667818498
-6.09498948748766
-5.97378203854483
-6.52823937880880
-7.23538250160899
-4.04202625776342
-6.16560303105888
-5.40607222520207
-4.62788352387443
-7.24496716085670
-6.95590317027958
-2.85970296414325
-6.70733533574096
-4.20621105973687
-3.96587097221111
-4.69185671322525
-4.42674011455469
-5.17535751035008
-5.02994183959949
-4.07670545052977
-7.31843108712121
-5.62903194942158
-5.00739525324355
-7.14014676636119
-9.97961344098204
-7.14316976719515
-6.92565842527802
-3.24951377663895
-3.63651040191176
-3.87342469303641
1.27056291509614
-4.56770404950291
-5.53617055821844
-5.74000171506334
-5.41313383483431
-3.97184158211985
-5.75714497063794
-5.79387812587874
-7.90977993170003
-6.46459129380019
-6.97850141371723
-3.72562136935834
-7.17411076249657
-4.55955668871786
-4.98595764463723
-7.72671809144025
-6.79302006640252
-5.51543875310708
-2.07336307792237
-7.90628517868666
-5.33814890340973
-3.63626287764679
-5.28918054430633
-5.51424818069592
-5.27491578702487
-4.00631116437677
-5.76641082394146
-4.44757176201708
-6.26502533196123
-5.66754868275474
-4.95111485837051
-6.30674955054308
-9.73961510737241
-7.50095588716506
-2.92256226052995
-7.14494322714640
-5.99403267475812
4.75928920251490
-4.37745210450572
-5.30845888876356
-5.52832879236010
-5.92666606962492
-5.33268783556290
-5.82942336221381
-6.41259919371499
-7.85773283836984
-6.45258473953322
-7.29677122460151
-5.05408706863470
-6.49701288729758
-3.89065110688588
-4.73694452024957
-6.91913826917508
-7.00774354369501
-1.81538089037367
-7.74942910968263
-5.01130926521326
-3.98543993628490
-5.28530101020600
-5.64101066934471
-4.84718294032836
-5.13366137869145
-4.77178780097767
-7.22682816564994
-5.68933641380212
-5.24637818478638
-4.69038993655417
-7.11551009408989
-9.79967826110130
-7.04458651714836
-3.44950455677468
-5.16487106175859
-3.87464142901323
0.575616172419739
-4.64310014827029
-5.63413001170426
-5.30047338900800
-5.45917517330139
-4.62861055029960
-5.27106518184885
-5.96931060108989
-6.56374039565702
-6.49342686369585
-6.46017379089931
-5.84596283089267
-5.58488555193968
-4.17031302606546
-4.69773554821641
-5.76834970996452
-4.07293742696250
-7.21223302975738
-3.72536067986131
-4.53683870364621
-3.85633911887501
-5.70039893779713
-4.36979532989930
-5.31877979720963
-5.14863034563494
-3.88040715217510
-7.36367794258863
-5.68206550266347
-4.91486504568231
-5.66174597990425
-6.16337859742620
-9.93758554712993
-6.72550731104999
-7.00016461832732
-3.21239632571581
-5.85087586463028
-6.00797713309176
0.518355465685470
-4.96380896556357
-5.61855723127660
-5.94862377790471
-5.09965786465756
-6.44873908113352
-5.20150028739495
-5.64838019288223
-7.01054414465245
-6.66263125662073
-6.43213612655665
-4.99291979259096
-6.34611558148163
-4.29905004002528
-5.15225188747324
-4.87384125596801
-8.78148150433170
-6.55329557718104
-2.81419660699174
-5.29673619153419
-1.92828335547088
-2.81152297485397
-4.05382497815943
-5.07878405427717
-5.35486550369152
-0.764279365760383
-6.24618616378140
-6.41071722332511
-4.66707514179817
-10.4260680226008
-10.1499516927184
-9.81303001669172
-10.3946440072664
2.05604812455706
-5.55821430653570
-5.76891765104135
3.86936072964863
-5.03154440570809
-5.61855723127660
-5.03358713013030
-3.64804046183119
-6.60488762190676
-5.29505779467504
-5.91201092294415
-7.37152477176039
-6.22843458621239
-7.21164036991499
-4.51110331474575
-4.86125563596813
-3.59798151824136
-5.49892891754727
-5.70958326220574
-5.25465320124268
-4.85413080274825
-7.77489817358031
-2.74599508173520
-7.79775127217983
-2.20744414493778
-1.29638492471232
-4.93743031646574
-4.69997825888703
0.0504371647247512
-3.78820431190697
-2.77915909319503
-4.52165865209563
-4.96126213815254
-3.96944144707172
-7.20950220145527
-7.24160904796993
0.656138968309297
-5.33016904283266
-5.47954178515193
0.261951609505006
-4.32557775857244
-5.63204678038015
-5.41067367343512
-6.51825936762730
-6.11685558523414
-4.70714216144946
-4.48876674062063
-6.53271230520988
-8.09138544381229
-7.31241036959816
-5.89729693049641
-6.36900039538388
-4.27386751666333
-4.29259736626238
-5.42372114497944
-4.88803313560352
-7.83225808380845
-7.38154555537204
-0.664215562315276
-1.59397078047164
-1.19403795425343
-1.37624692853821
-3.73881081300136
-4.17367268275478
-3.83730487611998
-4.96399733941041
-5.62254863937163
-5.98402521863108
-4.83427732130057
-7.33454119632910
3.43671365206404
-5.92498744837709
-6.15719624623402
2.95381042999028
-3.96523398304258
-5.69902560366562
-5.69785792901670
-6.52998290149575
-4.01409694598801
-2.16227944472915
-5.13853998507408
-7.24407187697151
-7.33466688978741
-5.48566987665669
-5.61249609338866
-6.89049651754116
-1.71077619863646
-5.68642398937587
-2.68195966128354
-4.22167759557559
-7.15018829989695
-7.63010779600071
-0.512942694713089
0.995896293943339
-2.09037066002990
-1.40171318705540
-6.15480453721417
-4.62182270883170
-5.21004390112539
-6.77520812238110
-4.04194570615565
-4.44059966974459
-5.63760397357950
1.04352502215922
-7.17577338915297
-5.39036374575354
-5.66019685035968
-5.47857794755650
-3.61388787973683
-4.76765806326278
-5.18021889314582
-6.56872433284237
-8.13643054125700
-6.98147545052490
-5.97047534240092
-7.40379550914452
-2.67275632738651
-5.74988846334233
-4.31589398967415
-6.96979904646275
-7.76299767147085
0.371764561359146
-0.356233961498342
-1.50492748770291
-4.04993768906865
-4.88321135165607
-5.75217612555338
-3.42181354218417
-4.35535662442869
-5.63526206205841
-4.24908445310246
-0.422880746748075
-5.39999699734086
-5.31144223083564
2.18239625121025
-4.44489505364969
-7.33797648783693
-5.84074369272437
-6.04470739157691
-6.64317422702223
-2.62957480495831
-4.54317338834723
-6.81047023577334
-8.30107384679400
-7.21184647588511
-7.24590557980293
-6.19403766284655
-8.09289236162528
-6.31359390290790
-3.15204896009459
-6.51582802900216
-4.24661409823473
-7.77914777129527
-0.394783143719719
0.00116437090799611
-0.264784630634178
-5.49663838023993
-5.08290158465666
-7.83410861908538
-3.76831837843898
-5.82813527245062
-7.62903842658577
-5.07580545871514
-5.33590641675422
-4.63345995132968
-4.98383828108799
-1.44326833753051
-5.46130052284048
-6.05293003677614
-5.95488305144556
-6.60362235638914
-4.44237044332423
-6.50230917669420
-6.54149393717807
-7.39862519219615
-6.50928620887376
-6.48524526088682
-7.24284087203280
-5.85111638469131
-6.07929763764910
-2.47094367777486
-6.21761727310424
-3.99190213179812
-4.73267068562000
-0.921651838021435
-1.76565112109518
-3.26941223325054
-6.01348670789090
-6.23337233842904
-3.85289933155270
-1.83034990996844
-3.06164851815034
-7.02915312569184
-4.56256868353063
-4.51471113551437
-1.45157169690521
-5.44070072376273
-5.60527108227523
2.08367653210472
-6.23479762137571
-4.67432762630021
-5.93021027010886
-6.36194867725229
-3.55293434576561
-6.99862747742998
-3.21004918908036
-8.38138047117305
-6.95918486533497
-6.41302280539024
-7.08905684730512
-5.95410293220245
-8.07466550694701
-2.18709538969356
-7.27814839703328
-7.00334177490262
-2.30972815036844
-2.01171707730339
-3.98961380357963
-2.61353024999744
-7.37295761821766
-5.30580668205364
-4.82817038631467
-6.93299304445562
-3.74943548698760
-4.86375958650381
-4.42859868299266
-5.04784826295880
-5.38788433198628
-6.05604659165264
-1.26902111504176
-6.45161788168040
-6.23676572836455
-6.10046918354446
-5.98962307096965
-6.74537613008292
-7.58026577270611
-6.55394201166332
-7.38622756775026
-6.48580388207685
-5.89283027288967
-6.33298508542544
-7.75316825238321
-5.81191358892770
-3.98723687732454
-6.52319830273881
-7.89252481163706
-4.34259122042636
-3.81396646189032
-6.45047191670415
-3.83324074174251
-2.51922673573146
-5.35138439748603
-4.58937480092734
-7.87383095671640
-4.98407718155987
-4.96089881236820
-5.55803758570032
-5.50201510429669
-5.58623931240448
-6.57236883727910
-1.36467379622770
-5.99206628766293
-5.93691577752455
-6.95204242449739
-6.56707013226735
-5.57404206122091
-7.80180316732482
-5.91148647323438
-4.78092415067695
-7.61037941009557
-3.62988619257690
-7.72950373136285
-5.38454318898457
-2.10602963809735
-7.94906883887760
-6.58581495495949
-2.22404422438495
-1.98974981214944
-7.37664759414118
-2.56010524015417
-1.97525402398645
-5.64300713192502
-5.31992980077086
-5.53642273827838
-4.05261541916480
-5.00075012926217
-4.74966842906300
-4.27177766915833
-4.63549176582869
-4.62424705752062
-5.93637441115980
-1.94954730971115
-5.93038595940307
-5.90796093302924
-6.01638598687990
-5.97916645985137
-5.15989240812351
-6.43388575653964
-6.31973652863854
-6.13092049707860
-5.93747346899036
-6.10455100524055
-5.51281218036315
-8.89772416658050
-6.18164431417427
-2.03478320280851
-6.03805950312391
-2.64784897565652
-5.45228994817840
-0.296334812936965
-7.76331894294496
-4.58037943925846
-1.06082103338568
-0.554801383190495
-2.85021867810973
-5.89629704701006
-4.22252617699410
-5.08277670250239
-4.66290981288859
-5.42954110572194
-5.51731608875632
-7.31969135497026
-7.06929457920263
-5.58566479814705
-7.35117902542684
-0.409429254457987
-6.02860205680919
-7.75946442342227
-6.17681727985581
-6.21559363863379
-6.65730987160040
-7.37229761500414
-6.50587660129216
-6.53402322138609
-3.25081155283181
-7.01702105518192
-2.43823711033404
-6.51166747588806
-7.67529767596793
-2.45237708071612
-0.265952179427545
-5.26546732801360
-5.82181702019713
0.836728497036948
-1.91972357992771
-1.96341105360370
-1.83355537753243
-4.68614401862407
-3.93457314814506
-3.88595949390877
-5.50942038383573
-5.51938290412791
-5.09059019182287
-5.60349091747741
-7.19758352855896
-7.10403108435905
-7.32976187731309
-6.47141507495184
-9.08705154086878
-6.12970319523248
-2.35996969415396
-6.19296078896965
-6.18821344151454
-6.26629858651367
-6.39084189133610
-6.09062753028951
-7.46801715189081
-2.49386725383758
-1.47582642898993
-2.07208753705097
-7.67141170625524
-6.56552964849171
-1.57350652357271
-4.53020296360725
-3.86523993484693
-0.243012352876310
-0.686250563087363
-3.36229935570077
-4.17319220693192
-5.18987247495033
-5.05760861887196
-5.85810114425792
-5.96544939751002
-7.10071225161848
-7.70545558583988
-5.66924536571135
-5.96143876485312
-9.03837483053330
-7.53864104257177
-7.71668587750985
-7.82486848891193
-7.17343383852784
-6.17273201648309
-2.31778872186603
-7.29404403017831
-6.97940706036793
-6.55076889137804
-7.67301639108835
-6.44321730078513
-5.59407521611087
-6.49868071627858
-3.67208150324268
-3.39619465535521
-6.49214609642309
-1.36868235207079
-4.76100094490781
0.533697081456042
-3.98524800110912
-5.96343884815285
-4.89544115407384
-5.15279923399169
-4.26805870998424
-5.09190465005666
-4.89458011630118
-7.67600959798887
-7.32783996334929
-7.39225693765292
-6.42385877125262
-5.43124193355136
-5.41445264194606
-6.21708501743026
-6.28572649413480
-7.47517858202453
-5.48301288642524
-7.92076784870389
-7.14810023182586
-7.05557923678895
-7.31931800895330
-6.51976118573595
-2.33442401810990
-5.99378087688252
-6.22769690715894
-2.34664301353753
-3.75521983147525
-6.08929278011842
-2.08623410227959
-5.62988080540233
-2.11946894418187
-5.99058289634738
-2.44656697586064
-1.29594490916612
-3.87261650956270
-5.50053534072580
-4.21373969115885
-3.57860604941264
-5.33573861910458
-5.02800458945575
-5.79154752021496
-8.20809650219267
-7.35470718597643
-5.87758508437222
-5.52944467351234
-7.88113515110672
-6.25684611589403
-6.33167614883662
-6.49434965059870
-7.60773785813780
-5.56158243730675
-7.49485051309490
-7.48052832128840
-5.14707524038273
-6.27297776903901
-2.50545750233402
-5.96797365263688
-1.74962972002474
-6.36100211653890
-5.01102912510939
-2.74283499732218
-5.26841037166590
-5.58872995724490
-2.17027744593920
-4.96484772237183
-2.54928022789751
-4.15487418648655
-4.05484297896073
-6.54456150403908
-5.51491460217464
-5.46101766395215
-4.71533024745871
-5.13908813363851
-6.54056081162125
-7.75089318613050
-7.54382803940637
-6.53139248824209
-6.47434521324517
-6.35267131402664
-7.55253871573489
-6.17949937865078
-4.42875009916854
-7.83499670532626
-3.86301965493151
-4.55642914263483
-7.02993596034844
-6.89602074602768
-6.70676732299508
-0.422121392387467
-6.54430892164724
-3.57251834394349
-2.80587660959364
-6.59566658031538
-4.17006339499913
-4.55937018895007
-6.02209895416771
-4.74886517105607
-5.62145105456913
-3.28090883426000
-1.91176587576506
-5.30865364009990
-3.66179718150338
-4.90860257947859
-4.69499384011595
-5.04255129418192
-5.05914240338577
-5.24144041794544
-5.72432032819175
-6.35403464280578
-6.48025126883207
-6.44912406970066
-6.07513358216043
-6.33752952276024
-7.86706824577125
-5.40145414496713
-3.49945661329277
-5.91801409991075
-4.13557342297226
-7.44948735892713
-6.34433532883917
-5.79475860818010
-1.62312375581419
-6.08852338204961
-2.85707794889840
-1.87051885596212
-5.63412942740612
-6.73594078029567
-3.37822276441958
-6.73051073769469
-1.52537582207155
-6.41283513999700
-2.23253684643625
-1.04173790100616
-3.92654300995400
-6.08515568157169
-4.33051777123678
-5.31185128801697
-3.81557633968781
-5.06433050037215
-7.79842603226133
-5.92662758521415
-6.89521161660460
-5.92797743354069
-6.96717306853211
-5.23970308636492
-5.62027311980477
-7.25498548165609
-6.73057186701269
-5.69777888930247
-5.54454943753929
-6.52926401145893
-6.48131046898956
-6.51853313270407
-1.38846207297044
-6.09527095686921
-3.99895284149724
-4.24438591434251
-6.09829068462087
-4.26910066855624
-6.37529042680773
-6.47504095348435
-3.05229424350079
-5.47514887875323
-2.19481460001470
-2.19150549602252
-1.97991489077647
-2.15859894081687
-5.59763905168289
-4.09451819121771
-5.05197042486543
-7.97121244925866
-4.68378603079928
-7.87802912353863
-6.51397739957174
-9.70061575015725
-4.72589159682054
-7.67005595470109
-5.22255687171607
-6.83856620280131
-5.91554444244927
-4.23066137742268
-5.82204033684077
-4.98929844730719
-7.23365394106079
-6.16326127398266
-6.25945950699840
-2.53831043778937
-6.25451500901666
-0.662423604172969
-0.0857648558282198
-5.10396883462147
-2.66531419053213
-6.45520106209228
-5.67893626038393
-2.55810797819041
-5.79583281854313
-1.59917373303055
-2.27944794901908
-1.35251102129370
-3.31609152473891
-5.52857102968284
-5.12995023409224
-5.00041478386227
-9.84553318097518
-7.80800012117412
-5.63422898874185
-7.56085658678583
-7.56465752631415
-5.84600944549584
-7.50612447208263
-7.04346553928910
-5.91644028466972
-3.79060739663432
-4.90685244998134
-3.81934488145074
-5.80580822115380
-6.22830155418014
-5.84458858339193
-1.04715612308595
-6.44200184759839
-2.18368653073864
-3.39459830745654
-4.81048709370063
-2.59991504247153
-6.50858606026830
-6.44854221750880
-2.96510064367636
-6.07344741096336
-1.45828110013784
-1.68476470796849
-4.04414312179911
-1.07620379837026
-3.83964907068646
-4.50513939380053
-4.53966800311078
-4.16028091771984
-9.25219716802067
-7.67598276274405
-7.76188759172990
-7.39940052958546
-7.57366340779407
-6.03155546496174
-7.84138132311260
-5.74569289720048
-6.02462876077458
-3.98235400407024
-3.55621631384072
-4.02489311878731
-4.25081955927553
-5.90289121376225
-5.94929493101513
0.195651298599814
-5.58437110179056
-4.23192504668254
-3.05699987814391
-5.68432857983024
-4.16147847958585
-5.48906703624355
-5.02761536458638
-1.83778887670301
-5.07061236350066
-0.188300597982574
-1.43138613557544
-1.96711215573200
-0.963114273310279
-3.40666463101750
-5.10276641860012
-4.90883411249749
-4.94032421283583
-9.36108320516826
-6.52839490193919
-5.79599075359510
-6.07320694865080
-7.13753038237428
-7.00146707321551
-5.88487197273948
-7.38813589344229
-6.54730639902782
-4.03547548829613
-4.91814282879669
-4.23937302960813
-6.87126936600231
-6.81839332086521
-6.68081327000078
-0.948612087260838
-6.20077272041720
-4.11551712963736
-2.17199838378980
-4.49363132489215
-4.26769615178738
-6.57374495407478
-6.04040331235556
-3.04124823253603
-5.76880713027683
-1.32319696812148
-1.94882383358758
-0.665836164582438
-1.39551868885918
-3.57907385134932
-4.52464736591532
-4.82976280996047
-4.47285214789992
-8.18588866662529
-7.40390222820211
-5.68256118646884
-7.91916425086060
-7.60549965700927
-7.28320463800817
-5.66951995876527
-6.71337532804402
-6.13555711652699
-5.11358511073381
-4.21154315575921
-4.61826161275484
-5.87536123843940
-6.68648583973785
-7.13872899560838
-1.48378504898741
-5.89148765274616
-2.87414166148546
-2.84330339115727
-5.58220768542730
-5.37925212777598
-6.40261077298695
-4.86233255160769
-1.19457379113938
-4.28971159160366
-0.882193189450705
-1.18821754691813
-1.36749062128023
-0.757730202882785
-6.00155694793137
-4.31506902277073
-4.99003479822145
-8.18167158847260
-7.20540743558168
-7.81754798212176
-7.92082905344450
-7.32790713899493
-5.68609432468735
-8.04722873549115
-7.57687739747270
-7.29318695553125
-6.25989656393234
-7.88839754332409
-5.40685558203097
-7.33862497758563
-7.43367286789528
-6.75578508033342
-6.67599218675405
-1.93861527528911
-6.20077272041720
-4.83439464756774
-4.12366206632751
-4.16438600038698
-4.26769615178738
-6.57374495407478
-5.70803856534143
-2.34150846097552
-5.38363010917966
-1.93748267387047
0.522036552037784
-4.90153924939874
-4.53562319733605
-5.22333281706032
-4.88335079151332
-7.42377249185184
-6.43894283622962
-7.81239633561730
-7.39518224077397
-9.03734846651429
-5.97039522853036
-6.33947440279250
-6.23988780256400
-7.28868450819649
-4.87730801087661
-5.84053300728901
-5.05703619938331
-7.09747105193796
-7.10988330658667
-6.29083890754473
-2.35700899761776
-6.25864620423469
-3.29936900469001
-3.64661088477387
-5.24414136753633
-6.42395254739212
-5.60923608756551
-2.40167985206729
-5.24293904606553
-3.99747375065709
-4.42812427429933
-3.96057939535153
-5.37063667880844
-5.32702212473490
-7.45970171205535
-5.99494285477654
-8.19808794675086
-7.37718297864825
-5.62276670843435
-7.67515722935152
-7.80537828329165
-7.14483293444604
-7.52720191269760
-4.24388414066433
-4.35624954815967
-6.58531626219272
-5.72988228023994
-4.69049280893102
-1.36541829816890
-4.79310637950330
-5.52886409790368
-2.24309095519886
-3.67170524565796
-7.34265330375571
-5.11090886025856
-4.20146966664827
-0.330917721825130
-3.65826223007509
-5.03269285492379
-5.19563757430926
-4.17747735858452
-3.92938647048417
-4.70426919515330
-8.02664822844642
-7.34147812708997
-7.96726357955027
-7.41498654421698
-7.17611072150615
-5.97201781942446
-7.63537305250871
-3.10221851341999
-5.91598137409613
-5.88088344163935
-3.57104508763355
-5.85549815687918
-6.12047068747448
-6.51714316360186
-5.94961710521280
-0.341682054550141
-6.11978712601543
-5.58035074396790
-6.61215409860151
-5.14568090373512
-4.14412968715720
-6.83336573234283
-4.26136122806953
-4.32627003189547
-4.45492954404392
-4.18384772986206
-5.47975397630828
-4.75397531511293
-4.00688837717637
-4.64246032484043
-4.59439734427052
-6.62789753315187
-8.13542897340119
-8.24317182919041
-6.06320346866343
-7.28556384559410
-7.39866529217518
-6.16564107081843
-3.53156870033410
-5.44328515280846
-4.38942485364013
-5.01287475760769
-6.97601116412013
-6.04369937289509
-6.06305763484040
-0.943526336045511
-3.72973212755876
-5.89929602710015
-6.16431354260809
-4.81810680125545
-6.84847021713943
-4.21952822778232
-4.57353398978299
-4.82158992579373
-5.32931959372814
-5.00049527789504
-5.76646350185441
-5.43369101668716
-3.91018593299144
-4.93675046003849
-4.91151330913775
-5.32704383791154
-8.13889851867285
-7.72333059142496
-7.05583714576477
-7.70244476467558
-6.43300036911988
3.07501642716283
-5.94289114208766
-3.74447932590789
-3.85942510362257
-3.67299377220974
-6.45202178742923
-6.36466319826406
-5.75673302994902
2.18476220248392
-3.52159418627634
-5.40645140322519
-5.93076708454110
-4.03466708974518
-4.29933051886481
-6.51264099453383
-4.05137588967613
-5.98188706282925
-4.14351724275500
-5.69566473569145
-5.85255066084047
-4.20472031978195
-3.98637007113381
-4.89406253645111
-6.50443809405931
-7.58840795673419
-7.25183642287036
-7.18012993651518
1.19051210917637
-6.03861957199044
-5.91331776921122
-7.26676361659380
-3.54314547473399
-4.43165902143855
-4.02159639562938
-6.40781332734670
-6.08200232924448
-5.59546094568518
0.730638181233342
-1.59711173958514
-3.87195865422383
-4.11497318945298
-5.74824853412098
-3.70185404483755
-5.59002789255329
-4.47440853335218
-4.60555700978179
-5.42094064305708
-5.45593219353152
-4.64692956981292
-3.79934242656860
-4.91877046704535
-7.06967357974915
-7.16824256055132
-6.63292865317213
-7.07349866353986
-6.21984917903921
-0.0677363469490081
-5.42173553391146
-6.51951225705875
-6.68401365383606
-6.51467848632367
-3.31991389824961
-6.02857261230842
-6.23925255686195
-6.42730317490430
1.61009795745674
-4.72089345435308
-6.11057453864557
-3.53281432653253
-5.61411713021733
-3.76462520502800
-5.62499225005441
-5.64304111617005
-5.56806050428046
-2.21759319311109
-5.77511675808053
-4.90794611749139
-4.25252176618795
-4.10852854596974
-4.84081012492846
-4.80737480672120
-6.51280208955400
-7.31553663978710
-6.19827550006973
-6.54564371124988
-5.96865708346561
0.0192767727056172
-4.78916366032036
-6.54457357975751
-4.24738732120846
-5.77372229953328
-6.19240658069604
-7.17567079139423
-5.96742710939695
0.216998635691324
-5.60158633759546
-4.15406502874397
-4.06441873185673
-3.99995453106344
-6.03438351930226
-5.76312959437805
-4.24516643879464
-5.93632353476607
-5.60668470983828
-5.26398322750266
-6.08329537874954
-4.41157789985017
-4.08435668957691
-7.24529887185229
-5.73863893357023
-7.33258029907541
-6.19310837097841
-6.13816140355909
-3.75388441584664
1.13269082324067
-7.37866857516813
-4.53413737439865
-6.45848130620956
-6.92598344550257
-5.96532943959354
-7.39745577954970
3.65045281474646
-5.17765476855549
-5.98182985058706
-3.15287579761517
-6.08431837131995
-4.84726139092671
-7.07520992417866
-2.64359267902262
-3.22382094991827
-5.47748718604669
-4.57210716350166
-4.05854203774849
-4.59227630205967
-6.37713684199244
-7.90930226583359
-5.29273348023179
-4.95473162776282
-3.42574965895974
-7.41680805017662
-5.98183209000647
-4.04818165287728
2.15223442295317
-3.58450671773030
-7.21897049114073
-5.65333098616985
-6.01898409262645
1.96882657111296
-7.84734209322589
-5.59123740016067
-5.15033215157417
-3.68803701869425
-5.88081560342975
-5.63790991650965
-3.20262543472067
-6.83571999787746
-5.29474324360441
-2.73054211769273
-5.13742283868559
-4.32010728612919
-5.89935108301718
-6.44703433414658
-5.37700810125540
-6.54190934562359
-3.59337464762001
-4.62357539923082
-7.70426085843478
-3.90304604513020
-5.07483489416319
-0.255333868520714
-6.22810808151852
-6.54545557161549
-6.06665275920279
-6.18366313181592
5.21699609896189
-5.61760225189993
-4.50844438349254
-2.45409424046871
-7.43986018578372
-4.99951420906671
-5.59067050377167
-5.63809512691407
-3.02643422162426
-6.16945534812929
-3.98228272030471
-5.27729238590097
-3.71577700915897
-4.52002540005244
-5.60511199768234
-7.35040888034106
-5.37827532082993
-5.99905446337503
-3.51820051089164
-6.02858557513136
-7.29026577775349
-5.73168905499310
-3.71071861845777
-1.03970526718140
-7.45527430362014
-6.16406121297067
-6.06827030473650
-6.34714033696396
0.789756263411084
-6.15016163119327
-4.13502929732815
-4.27640341491517
-7.84499406909861
-5.09885373735444
-5.57010130807708
-5.56057680252134
-5.02000134183077
-5.29853363452152
-5.39565219533334
-5.33194700309675
-4.97539525943714
-5.81274567967404
-7.45288122035347
-5.36308548962628
-6.20008328980102
-3.71199155712955
-6.08658380323914
-7.13807021289704
-3.76915974539134
-3.65290353461141
-1.03970526718140
-5.90004829234383
-6.56452273853058
-6.19061988865179
-5.96301546991428
1.03023047495181
-5.83192047481126
-3.92947019738273
-3.40701868992822
-5.33084470233133
-5.36202699655853
-4.87859640922356
-5.69285569316295
-4.15029542898743
-3.89451708089164
-5.70249382809880
-5.52972416712938
-3.50512580437381
-9.63092573661152
-5.95401309444555
-4.91875887647707
-5.70702673905250
-4.71060795612086
-5.40667848899276
-7.41997994958903
-5.49029535487896
-5.91170319330449
-4.06497709153872
-5.43707295003752
-7.84847867811226
-4.25205972168101
-3.08908752121136
-0.0843176993931417
-6.39047898355301
-6.11752392438674
-6.19228478153752
2.45740545338274
-5.75130484675439
-5.12930886950628
-4.79194094173371
-7.87609999561786
-4.96509776947621
-4.28988953433693
-5.34207733731255
-5.00021088985888
-6.16655518578592
-7.19473478900595
-5.57216883378047
-6.92466900997405
-5.42774017018393
-5.23607539226795
-5.03012219000231
-7.91130794053702
-4.51351904147823
-5.98103922383242
-4.60260677309062
-7.93033930971053
-6.58845506711679
-1.34969894082815
-4.28700829921491
-0.0843176993931417
-6.49601844184795
-6.44941610229853
-6.02223313874121
3.50832873161533
-5.61946076273761
-4.74835785766481
-5.42298670840521
-7.87262059928398
-5.14626727074939
-4.23634549578400
-4.59826647485385
-3.70717824705515
-6.93805425408497
-9.42535759617646
-5.79266582825673
-6.69474556952817
-5.84643685374690
-5.03521068245509
-3.90942552561695
-2.31812992771117
-5.66781935671144
-6.49573437650430
-3.17786634975256
-5.91249252733861
-7.27484035383353
-3.45653930985193
-5.65290650788056
-7.83221402052493
-5.88977650674126
-7.18625378502090
-5.42496913238853
-6.14602807717564
-7.78206764856755
-3.26114041191215
-5.76977444888203
-7.26035821963885
-5.63792838082215
-7.12831366071466
-5.01903905493303
-5.77054263204269
-6.91031043086475
-5.68428574251861
-6.49154122670210
-6.79779715399263
-5.45989512124066
-3.80329886634083
-7.94816531976135
-5.41464176705105
-5.43803357550221
-5.65563594954570
-7.93839855650781
-4.86243282936542
-4.66288852087771
-5.20001699677766
-5.40239215251691
-0.738487937163194
-5.69098588684796
-7.35211643566775
3.58900540589434
-5.43300473632128
-6.17229592641035
-5.10249164935976
-5.57835160087019
-6.44490410066585
-4.02959542510122
-5.62275935688410
-5.39086328533513
-4.41914367777100
-5.52217978602271
-5.67666566719870
-4.04945282719748
-3.93850999808303
-9.33557655178183
-3.46664073876659
-7.03865748526417
-4.87753038451068
-5.38187776091282
-4.76945654563012
-1.67726134960915
-7.47909567507401
-9.51487311910727
-7.33094062052228
-7.03978806405157
-5.10943988978138
0.951385069299178
-5.68729102581560
-2.03985315185211
-5.60991461330230
-4.56512927491459
-5.69394049679953
-5.79994289221792
-5.48225943135931
-4.04796838859412
-3.92487954259135
-7.79496410165312
-4.14162420783813
-7.32551447563129
-2.94840211326230
-9.95207924735115
-5.90984514613154
-3.56329620205530
-7.70139007629642
-6.40868906125649
-5.62404858903215
-1.73313826518001
-1.78494444176730
-4.82170420787614
-6.43463804344785
-7.74908707882049
-4.50291296092233
-7.07147021567106
-3.54922125284939
-4.30482749556355
-10.2072056087274
-5.93301263780518
-3.41673521016338
-5.87273225133195
-5.51994159024854
-5.92458305542733
-2.84382571687050
-10.2814243252652
-3.43123161171064
-7.22722525736382
-9.65615484209943
-5.46494157386894
-2.54016327949600
-1.09521505022520
-0.0188504468248745
-5.16582756848839
-7.38029688707793
-6.03959517254277
-3.07727276144027
-5.43790850571027
-5.41034527180880
-3.13192741306537
-5.74943895951867
-9.37445071571266
-7.64139956814539
-5.24313822093387
-6.08283686397562
-6.07730040922810
-5.85979017124733
-7.06267515548905
-9.17023495719212
-5.02390035315575
-4.17750366496443
-5.72980679550094
-3.73784173883026
-5.53083113005982
-9.10776192509832
-5.33713745140103
-6.60894784927863
-1.65487602758051
-2.39151685555328
-5.22115817369991
-3.84455138983065
-5.32663381531542
-7.09933930521037
-9.80013602501431
-7.22887370909038
-6.37401810215543
-10.8032404392576
-3.75691088597354
-4.21592355603110
-5.37533119995951
-6.29610761370862
-10.8095653504361
-3.21594039367115
-6.74111872636996
-10.1648327722631
-3.54727219204900
-5.76770479096884
-4.45440328963760
-7.89416883320472
-5.27500310031390
-6.43298847315179
-7.66311402283653
-5.11372970003549
-5.30660757645480
-5.41791180243207
-6.95605630540988
-5.58649111719246
-7.41757624219652
-6.16864316333842
-8.18534819938905
-4.10091868937145
-5.40002831326469
-10.4936525746379
-4.36127637997315
-6.92156181513637
-4.38952974013068
-7.82511430917666
-9.48251647456949
-6.76674746696274
-7.53489038396939
-7.69057320838057
-6.69702604559624
-2.63190501007102
-4.40722542780215
-5.52036532462954
-5.41461007324940
-6.58332725795190
-9.80125214625228
-6.89646162371456
-5.74640894410598
-5.80676991904799
-5.53022724451444
-5.67551184440884
-3.61483608597292
-5.38458407608839
-4.19599676839779
-5.51849771711647
-5.17506634413631
-2.08942183998746
-6.25411033088190
-9.03488134420339
-2.22188867869191
-0.934425996004930
-5.43825728926156
-6.89312055863842
-5.60758606710690
-6.77083115839749
-7.48330913945745
-2.01679523640928
-5.53206992263800
-10.4059064234334
-5.48263623743972
-9.96873095989449
-6.56494565345822
-10.2121674570517
-6.85932963320395
-5.97354774761422
-7.96385265608044
-7.10525182582294
-4.74850298456058
-5.61092446336485
-7.32566849161982
-7.18206670472563
-8.05329415157834
-5.01991673821574
-4.33420952471926
-10.8094447804107
-5.80549746492260
-8.36678057489423
-5.26441269061377
-7.32931287707153
-10.4216734141978
0.451280934568956
-4.18458779109498
-7.44970898281599
-5.40484971602520
-7.07671309219876
-8.98672674893985
-10.1223295328957
-4.72835546764883
-7.36237449354494
-6.43523040103716
-6.04574310808385
-6.42927984669964
-5.84115325613817
-5.90854748918179
-5.56171514001422
-4.68148903427547
-8.09880899998612
-5.85387300304572
-5.45711504452233
-6.01218651371914
-10.5838595698801
-1.94210457618403
-4.48207694287755
-10.5037584614001
-5.43723838737760
-6.46685770695386
-6.88286547685054
-6.83275387577778
-5.80286213056457
-5.06137935709425
-5.45644580993941
-7.73650296879760
-4.31439971494162
-8.05601271598699
-5.57024873719971
-5.00489315607234
-6.18777218367764
-8.18818597282203
-3.18413489641684
-7.96716228515217
-10.6202446448705
-6.01090807232348
-6.83752989012244
-6.28180292093702
-5.82926286422649
-7.87208340790283
-3.99815552785640
-5.51062609594230
-7.91255639709210
-5.40712701973063
-6.52884166369152
-7.87363131856269
-5.09132778708912
-9.21660262263774
-7.66756234042293
-7.29612610308454
-6.11617138398863
-7.59553235311645
-7.70275998405285
-7.71424997934002
-5.98968201077043
-6.02800905576913
-7.13571657065763
-8.17527882294699
-5.51807617099363
-5.77385738073575
-3.77809588818172
-9.63298152109615
-6.22166138918864
-6.88610324264734
-6.31622223264079
-7.78279681884774
-3.31456256939627
-5.37570423409580
-7.48345721148046
-5.65772999028995
-7.03530562881379
-6.88191713694358
-6.83460571400285
-5.42889765714902
-5.90426477573993
-5.76419980559067
-2.46111705081799
-4.49301538658981
-5.58629295123107
-6.65520912699467
-5.62777964022106
-2.30280440055156
-0.748595512491672
-7.95719772971362
-3.66981082093994
-7.68627952714688
-6.02604725448067
-6.15141778426394
-10.2689338644600
-2.32567599797404
-6.68819542859552
-5.95133591256278
-7.09877256455965
-3.81256512328841
-0.918784806251725
-7.72867049721220
-5.32793184087589
-6.70371546931765
-10.4167901343749
-6.97441429662821
-6.90780251196198
-5.96845287287751
-7.05433786323890
-5.54918180642202
-5.81669172499261
-4.06072644054834
-7.50283197813040
-8.32455796959047
-5.72687442256997
-3.97022455815651
-4.24646336063294
-8.13618473909693
-5.64323341749988
-7.99412307415421
-6.17484571535511
-9.98670424349991
-4.35006842181360
-5.71011002013735
-5.92691947338942
-9.97241806383257
-3.97536620497311
-3.14137373545384
-7.47401945407337
-5.48578921855733
-6.82192989431460
-7.93061867270314
-6.72689495500320
-9.32860105450117
-5.66690162014107
-5.49669608798258
-7.01737835271230
-5.52214730728855
-4.03899182949541
-5.80135733252797
-7.60402491652750
-5.68041951147099
-3.63117999901312
-4.42843604590217
-5.27013193598997
-10.1522258020137
-5.76506618785999
-7.71829544983723
-6.32886202361441
-10.4338177550899
-3.73696173249748
-6.75846255580949
-6.30479373874920
-10.2435869739621
-5.52890161240624
-0.677954852200363
-7.74950191078767
-5.35728358562842
-6.50206471896137
-7.56374632663190
-5.12437326027844
-7.44075685814133
-7.04547331767880
-5.42517558128888
-5.46476026906809
-5.98727683645476
-6.48043738759811
-3.97114005059419
-4.01250253568813
-8.33131735664591
-5.07158690021018
-7.81377734794239
-6.67683735202737
-4.56539053375982
-6.10588386893773
-5.40006981162086
-10.4753255232104
-3.76293910132951
-2.34365524405273
-5.45881248604954
-5.44763507389137
-6.85044088254421
-5.91320608945664
-5.14168479077004
-7.10261784375861
-5.59547561554467
-5.67904124990901
-6.03521536861106
-6.03784325676495
-5.83580878918517
-8.30886711685797
-3.81324754976837
-6.44501344617784
-5.48442865601033
-8.32370582200042
-4.89125199411845
-5.91678801966490
-10.2726544624561
-5.83541261456904
-8.23243694735604
-3.43153997650204
-6.18626494493634
-7.69211415442373
-7.29834015624322
-4.28499299483275
-1.81129369888608
-5.71788586678657
-5.56689269836516
-6.66564538366830
-5.59836523884314
-9.08126333125561
-5.27743290674115
-5.45610197347259
-7.25321282436303
-5.78936042862989
-5.67302165797231
-6.17389575296085
-5.67636236130170
-5.61831879480657
-7.22046214253026
-4.02057208511458
-2.73838015756534
-3.05491249018595
-5.71937261841223
-7.93415608962762
-5.99031264350346
-10.7790395247806
-2.57249251882809
-5.79077172720250
-5.94226182100232
-5.35658934209278
-5.28442654051438
-3.99858500061510
-10.1781090450561
-5.81329107682499
-6.46688520584141
-6.63970402376172
-7.84822809936785
-7.33529740822461
-5.81827542831471
-3.95918872464235
-3.31222516463489
-6.99214344213417
-6.25339754967255
-7.76304057618533
-6.74036953135955
-6.77700907680156
-7.55636448925319
-7.34478515663677
-2.88423118432692
-7.23833219026100
-4.82026630113452
-6.71433610076413
-7.86147570246518
-3.90488292825177
-5.78823781705015
-3.77672665145284
-6.40919529931896
-5.19263035448367
-1.23206772495965
-7.78469588652375
-5.14483608995436
-10.6690535540857
-6.60056615524098
-5.57556777879472
-9.28569780361931
-2.91251138421845
-5.30114065152846
-5.53879923197826
-5.58777106283443
-5.08658803810906
-5.64892282406352
-5.75493688189297
-5.56559923767461
-7.46153273864927
-8.43097056788726
-5.96394504013399
-8.13798511475609
-5.99486297687776
-7.86333023520907
-4.37259048693032
-5.97984397276648
-6.52485174391950
-4.64685419844376
-3.20025265188906
-10.6569931017905
-5.35594401644854
-6.39256668192447
-5.24183678847891
-7.08858234569951
-6.03330926847969
-5.00909579899425
-5.15559764821912
-7.94478551107515
-5.67454675166730
-7.89551873217554
-4.40971885259339
-7.16420534698595
-7.29099381851175
-5.78386971836469
-3.47156039146726
-5.76526893465374
-10.7919031607409
-5.13592824815122
-10.5018619716299
-4.65050541632332
-6.62347999928420
-10.5968634953020
-4.81819793300631
1.34705377095459
-4.95919380338849
-5.46718482937151
-7.23971593979147
-6.64473117818778
-5.41341881581664
-7.01721517612201
-5.55859041009705
-6.49930929621921
-5.48408117054372
-5.89366920995470
-4.18533318098064
-4.10171009125955
-5.25387961700023
-4.55869307510386
-2.65071070449986
-2.42554856402248
-1.63516789534947
-4.76858193843698
-7.81107275210914
-6.66109035669720
-3.93602803344541
-2.52406388745815
-6.19295647332804
-5.07905653396758
-4.10950058966842
-3.89770058260559
-8.03583628959268
-5.80442836522719
-6.91239231810427
-8.50975958840611
-6.54329056317364
-7.24967849914981
-7.67456579583296
-3.87778227771961
-6.46868617202989
-5.38039234934216
-5.51285260978188
-5.32820468193052
-4.09264115014616
-5.83587736109130
-7.68989432500427
-6.30474643620132
-2.30843916673621
-4.08762602818516
-4.98775235803029
-4.87176786601888
-5.40604371870682
-9.39947930741572
-2.98593082731076
-3.92495332052297
-6.43060150744506
-4.66059887458274
-5.51068153308790
-2.60610513407372
-7.69955966256840
-5.82455913213375
-4.73115457985965
-4.07863325028736
-3.88853578005449
-3.71859688061303
-7.24721864825268
-5.74389317342863
-5.84122816658419
-5.89640886294308
-5.23730036552115
-7.22157721446257
-5.90317815415352
-6.12701108385539
-3.14956833377260
-6.12226912402316
-4.18428068637884
-1.92665341264834
-5.99761892001537
-4.19552786772446
-8.32558493594447
-5.56722666729305
-6.16525459087981
-4.80550662932532
-5.58643080319809
-5.96537535427873
-10.1337862823305
-7.64295725832937
-4.02633789364317
-4.76674407492447
-5.89927625342685
-7.40550689056836
-5.34583867655115
-5.61220233000182
-4.16659342957423
-7.27091159933640
-5.76400158662319
-7.36152597798042
-4.15283035890457
-7.73714512839553
-6.06972218481930
-3.65212777002349
-7.25954042694513
-4.87804088512296
-5.77757526324683
-5.11710640979916
-5.57295022077217
-5.38709230700871
-1.74985958247405
-4.65495006786915
-5.69313644904910
-7.86135427373420
-1.39842557804188
-5.41191278006582
-3.86847651204564
-2.58005350760260
-4.78452659788862
-5.73142641330932
-0.555305732601829
-7.80951172976914
-3.88543081599718
-4.80003541827878
-6.53645884735640
-4.92700942058413
-5.58736722709674
-4.12994031384050
0.0195413901360041
-7.77201843839015
-5.75679000099240
-5.16768850443613
-4.10041041948402
-3.91208459790160
-10.2797464706201
-3.53129707192544
-5.55646275819988
-5.61228286726013
-5.51167802541706
-3.65229203709511
-4.24542183725727
-5.90919320966399
-2.55359814870518
-4.94740569557190
-3.19928493763464
-4.27188351517021
-3.34806219047487
-3.87168385320416
-4.79725527013386
-2.19639886415412
-5.96593325244945
-7.25676645298393
-7.84987459796811
-4.72099759523352
-2.06248153826486
-6.27338248375340
-5.54700917926550
-4.99556064021543
-1.71244871506118
-3.86029687979041
-10.6200147174027
-5.78462815098647
-5.05937393597336
-4.85935908140505
-3.00939212708272
-4.25139936355565
-10.5523649323002
-4.11802762192404
-5.49765388142114
-5.53744236166704
-3.75090475596368
-2.08278827726617
-4.01182493299653
-5.85307676141078
-1.96753754416943
-7.46925196192600
-3.81141938069017
-3.84453855597653
-2.95114973930109
-2.57104001511167
-4.90165239285300
-7.87077324460853
-2.61019478291213
-6.62364362615271
-7.82361022495289
-7.82574597593785
-1.65327054120911
-2.43282380024801
-6.21463919966993
-5.28779794843215
-1.45828822982071
-4.21747438263889
-3.92938433693167
-7.87790385693404
-5.71956793309554
-4.64820581841739
-3.08968132613199
-4.35487526824108
-9.33530168320898
-3.75034585706054
-5.17675100608708
-5.45539388915433
-4.19061319152005
-2.49513702485761
-5.93240849487011
-4.18907357541528
-6.91616608542886
-2.55450350987641
-5.80766480035085
-3.08435295157228
-2.72046972962830
-3.13124817429859
-5.17302780823610
-2.72667065432348
-7.85162907176906
-9.87046039311425
-6.61179094102402
-7.93588632837969
-2.26340430042188
-2.02989702743093
-6.76417774221252
-4.20897754731922
-4.98007577750426
-4.65539560533722
-0.757627567231914
-8.11215850290405
-8.02008683689864
-5.73576786925525
-5.05582371324869
-4.93813888377758
-4.87799368716787
-4.99222558455224
-5.27641260976377
-3.73770152285729
-2.28262870386586
-6.04304066763041
-3.13777024572998
-4.58116576619777
-4.11970370792655
-3.63138149318430
-4.16688239181066
-3.50855859765615
-7.94349906255320
-4.30569180413298
-4.24257645001531
-6.29265262358947
-5.46323887403768
-7.27897486613560
-3.48706115683749
-6.27881712423430
-5.87000886918507
-4.13879166826282
-3.90854189671221
-3.89931130441866
-7.39877914569749
-10.5527092777711
-5.17707003058475
-5.67432536765101
-5.50352405146824
-10.1010711598790
-5.49793482447916
-5.32165926986899
-5.14765106697082
-3.50679418031524
-5.74205032942585
-4.37313393668462
-2.68921793360212
-7.38175033119850
-5.17582002798952
-4.57334860466106
-4.78675958763477
-9.64095906551232
-5.67881561566273
-5.71381640754990
-7.68182957722041
-6.08891608381890
0.483806509713678
-9.05207137265486
-3.88479954876072
-6.26085282416976
-7.58989632972480
-5.31226665555525
-4.56443218148193
-7.17948303752804
-8.19106469101801
-4.52542506177498
-8.28118626132528
-3.40658815369993
-4.78076269514991
-5.61729333998121
-5.70832792546150
-4.72671172954513
-5.45476902068975
-5.83918394210737
-5.28635557712045
-3.95137464527749
-6.33233929617599
-5.39042124094036
-7.61418632663686
-7.55934444046186
-7.56754934849790
-6.10674419453894
-4.70454666377774
-8.42409641618538
-6.64907460087657
-7.83968041138289
-3.58864452511766
-4.43142564872021
-6.01567795114250
-7.69615377247943
-7.67387800857391
-3.25547055200073
-3.53439530265386
-5.24984659395209
-4.61608308808484
-4.26696976106201
-4.68959960539147
-6.71507980348761
-8.99587939675558
-4.17335987123937
-6.62089273156308
-4.15122390753778
-6.14902929489729
-4.42989355421949
-4.53041817677713
-2.64036574237083
-5.94308835476562
-2.98416882124390
-8.04407854694866
-9.70814145276685
-5.54223457875964
-7.73824532455388
-5.65978401898003
-4.98608667796349
-3.75754789392910
-7.85118596011750
-5.67499214677436
-7.60659663949662
-3.96751642376723
-5.31928144353175
-5.70713904870231
-5.22186881353799
-3.91313699845233
-6.18526876981044
-5.69775323710866
-5.68942335777264
-3.86727817296421
-3.89734039418696
-4.40938067233390
-4.18497093991622
-5.80988236079820
-4.93170743105121
-6.46498135325863
-5.75596970560964
-5.93447860850658
-0.274119665798904
-4.07290253401733
-6.52217284077717
-6.63780192024085
-6.05699669489636
-7.47495184615521
-5.96549830427739
-3.85157003473654
-3.82030205289788
-9.02127138942201
-6.67835789885110
-8.20564644738683
-3.50303821329386
-3.74283788923043
-6.08127693832485
-6.90425511777405
-4.28257370096196
-1.98363590036404
-4.87414914126986
-5.54980194451301
-4.86710258372550
-7.47618448165743
-6.40638221990557
-9.84987763097303
-5.77806499321878
-4.91057507430949
-6.35757891244813
-7.08316626556938
-7.86904508743904
-5.06557936875329
-9.94015103426539
0.425775419453162
-7.53239720187506
-5.83682440416778
-9.18840476351751
-6.07964078286029
-4.06288502635193
-7.36034381762361
-5.88071766022943
-5.65368905987348
-5.31397177857748
-5.57621080303619
-1.19421817888465
-5.65184278046912
-7.12183852036421
-3.05540095464210
-1.76962919070787
-3.90827408566388
-7.87268711465685
-3.74743572976557
-5.04330789727559
-10.4256737305137
-5.19913679546580
-4.20186639572990
-4.67886130311195
-6.26315488360408
-4.73976089368016
-5.93482092471144
-5.31931328088697
-4.72775167650277
-0.552049012411407
-3.27014563817045
-5.61446421409588
-8.02096583430637
-7.19739987376029
-5.45940341910099
-5.87216768235437
-6.49542556038132
-3.85874805561350
-4.46752402571626
-8.04633910216308
-6.96976287955163
-4.35181198144178
-10.0373949235159
-5.10261965544875
-5.87869241429148
-10.4048279428348
-5.49453095617436
-3.13430236613252
-5.78142752340056
-4.02658331440207
-4.01157301607430
-3.67589451562497
-4.28487006121018
-2.69010089463131
-6.56507981238650
-4.09043609799231
-6.03419918166712
-3.16197130842275
-5.56698011961610
-7.25126103822445
-2.01087984840553
-3.34502344719185
-5.13910784866059
-7.84968643539287
-8.36711883971320
-5.82326658849018
-7.81059111760642
-5.93197039242386
-3.71566126566288
-2.84440793810482
-9.92228770597450
-6.90201431418811
-8.00829965662747
-3.71784806246145
-5.80601684939919
-5.15108600083191
-8.00553433149370
-5.72878675544670
-5.60048722952817
-5.48760050685343
-5.20351694700137
-5.65070112908804
-4.23098159170984
-1.34616973133471
-6.19681616220952
-4.03348971186400
-5.82182615553715
-0.696667470170021
-5.96035321393331
-5.50788466771536
-2.69862943059122
-0.955072597493821
-4.05474872476564
-5.50439429324326
-5.64213887121912
-7.60209301958197
-7.46096059364655
-6.60932181792959
-5.07899796143821
-2.74217995788777
-9.12658703809745
-9.27750127776336
-6.17490068043883
-3.54059437872319
-4.58232768545576
-5.94282561665978
-5.87020690086386
-7.42660965554694
-5.45197340495792
-3.73821807043037
-5.54323216977830
-4.58435403806455
-3.77204607376933
-6.79673994839181
-4.52975110427863
-1.05426910062233
-6.94482349924327
-3.98321178983264
-7.07551286091483
-2.56043429373812
-4.56007920098117
-7.32669354442104
-3.35620124297485
0.117915823600656
-5.99531005754888
-5.95673519039459
-5.83259846398828
-5.26053759684736
-7.94037471878461
-6.11227182934445
-5.89312121180524
-8.08691603229383
-2.71600534796067
-5.70627138413079
-7.36459423154149
-4.11058809488088
-7.61833459528910
-7.75283892378074
-2.95217119671706
-5.27009597669142
-5.30668845409173
-4.13797146993299
-1.12707237138743
-5.90412163023182
-7.22483676796753
-4.11822788455712
-2.10803107879113
-4.67305991114003
-10.4439168321054
-3.41848071107805
-0.854636733288602
-6.05848244751689
-7.38817739949545
-5.58851853295587
-5.57203157583804
-10.7988697423629
-6.74461405790946
-5.00057019231716
-10.6817574315453
-3.01587055075604
-10.8383409941287
-4.68844299726924
-5.59953472411518
-7.74049982645814
-3.98906266816877
-5.23568296781693
-5.01148629128493
-4.11436459677599
-6.16861833922763
-2.42934014184626
-5.89592508571722
-3.16005650569897
-3.24650971549437
-6.37176040237922
-7.38622372082997
-2.45859007676828
-5.55450104212829
-5.83898990576853
-2.16439816340573
-5.51097125634564
-7.60353908974525
-6.84627767110483
-5.14825023670306
-10.0449108312228
-6.94499143085410
-3.08906878077102
-9.14675793473895
-6.95781970230135
-5.22148111282394
-8.01722214140654
-4.02237642519811
-7.33538719363393
-5.81072458245373
-4.65209611888221
-4.24210225039717
-4.27527087079378
-4.48401547945527
-4.17224017692579
-4.40162355589697
-5.98692146146709
-0.955522087442690
-6.59636735920762
-6.00819481091427
-2.38046007397901
-7.76949683867715
-2.55272279928175
-5.80110271264167
-5.51092685539731
-3.16746526648582
-6.99735127956217
-7.94782027903986
-5.69832976630138
-5.98409796242936
-6.60274300133900
-0.972888425900636
-5.96256675896459
-5.68685767927307
-9.20036791238187
1.21910989053828
-9.87289299865093
-6.32589440253542
-6.58536925955625
-3.48290562973857
-8.99244661590400
-5.49757844474897
-7.57615213685055
-5.57343020249029
-5.16091973432990
-3.83326228734748
-4.45239836193973
-2.92998733641047
-6.93371078602761
-4.37483956210233
-2.62022911198967
-6.96496669670048
-6.72805538154122
-8.18040230308683
-3.32771145852650
-3.03895839609457
-5.88264736034341
-5.76951701697701
-6.11166289204161
-9.50181056809185
-3.00131008261074
-6.86892183991384
-5.57877714073575
-6.22105588534800
-10.1717668106754
-0.276085101041072
-9.14800620809772
-7.51790948859915
-5.70772201498399
-5.61995464138853
-0.890996546835360
-7.82249173468468
-5.25286286370789
-10.1826715022020
-7.60026619426433
-3.50774219627031
-4.97268199601851
-5.16720890462981
-7.10334218629397
-6.08978497762646
-4.14598123276890
-7.88189321645186
-6.45718120300894
-5.60720677282882
-4.29713931130129
-6.49519235853543
-7.20802646439996
-5.88369551807429
-8.26813099730470
-2.24276212935422
-6.43443715325066
-9.37791441645043
-5.97578860631095
-5.75554346076572
1.87062706400627
-8.20444693237058
-5.49707422795842
-6.54293041597642
5.72766455890426
-8.16912924876116
-6.07592192273463
-5.07816666814571
-7.41147331979480
2.54217948582058
-8.23120585599782
-5.63743203113078
-9.48280657915203
2.03673104945048
-6.11674184880207
-3.96594458389391
-5.39037496858574
0.102355804390954
-4.35086227128950
-6.30132509790598
-5.72067394362492
-7.56302260889947
-2.13632774076950
-6.73467233729533
-3.99103612216556
-3.67086138430577
-1.55015145653432
-4.90130583221586
-8.52617133319546
-10.7541946064104
-6.69319506939550
-2.63790021841659
-10.8121133425511
-6.58925564230966
-5.90031156137162
-10.7839487756946
-5.69310902814448
-0.658828579861754
-5.78621875553266
-9.10950519675125
-7.93671121549927
2.30763365790417
-4.59719351190788
-6.97656659799816
1.16454406043383
-10.7751752572851
-5.42169677896465
-10.1249126100762
-5.44629673598406
2.19385804102548
-4.85974884462026
-2.56235948268158
-4.72054042323598
-5.18367133203545
-6.01485279048495
-5.63734114822564
-6.45622922000290
-6.76287859462853
-2.30679468054306
-3.80475420614511
-3.47064443108856
-4.15876403744609
-8.07841388935884
-4.19467929876221
-1.42215530997628
-3.47018086640793
-1.69714102432265
-10.5639988217300
-6.59543717935020
-5.72727863450389
-10.4467895517516
-3.69352198870306
-0.215627401814955
-5.75989499708411
-6.99742947304678
-10.0538813469764
-6.22498963862828
2.55532802232723
-8.99720127747091
-10.3952229818636
0.511785821475733
-5.61448733385099
-7.93248258889129
-6.00759547972120
-1.17526797451966
-2.92342231788586
-4.71724051461019
-3.36455247162502
-3.92268861092697
-7.13034485022105
-5.98545684477025
-9.38471072852477
-7.54655453710045
-6.78801648219865
-7.23443605661310
-10.5590643433573
-3.93740587359593
-1.91266808576003
-4.14489990208196
-4.66322146166332
-4.00133069007005
-10.2332909238477
-8.10085790536615
-3.88845894688962
-5.86536149932744
-2.55771187713897
-5.79202363127527
-5.70057078590901
-8.20094448024253
-9.12332440543375
-0.833514732674184
-5.55044390104475
-0.399046569200457
-10.0466938302229
0.393179029693144
-5.43412587325063
0.997502259588778
-7.42381972701081
-8.98331297964631
-5.81662001426027
-5.01087509526304
-0.698454251833348
-4.64202714443333
-5.28197376684971
-7.05314712430278
-4.31332679773002
-7.19401652848075
-6.12517670762050
-5.12664389206761
-5.59612789286394
-8.12492708049680
-5.92302828936950
-4.50319394590021
-4.48390473985410
-3.36244072205868
-3.89709885918329
-10.7985061357032
-10.7660170289755
-6.29178261704791
-4.44855889654836
-6.52908350375978
-4.15339417700952
-7.86623946588472
-2.17647056150911
-10.5967009413728
-3.82872076515842
-6.16476277190389
-1.62235690221236
-10.8364181949710
-5.75299853546449
-7.86095218502268
1.66448155630689
3.28997128070356
-7.53170459168709
-5.74445068637064
-5.79065068093893
1.35246956407630
-3.66811401224495
-3.50273287208537
-4.06639749120428
-6.07069627905193
-6.54769078777758
-7.14691281559879
-4.04033592444150
-7.55199835756720
-5.77463991641883
-4.47643070473372
-6.92697305581364
-6.34304468591676
-4.35364559575536
-7.13893983666755
-2.57997353874782
-1.27043633770522
-7.96259185922420
-6.57374728420873
-4.57796089635950
-4.87780441816507
-5.74736847797400
-3.32388570890995
-7.65298251136521
0.269723111658991
-5.60419923713104
-10.7486370905160
3.23500693485312
-10.1022310068078
1.88548040792767
1.79407686006855
-2.29932888940971
-4.19846708299745
-5.65127820784896
-6.57418351116866
-10.3531071521113
-5.85519294906679
-4.74417515828299
-5.88169881847855
-5.54532929993672
-6.75993293619200
-5.75641878216201
-10.7901406418007
-10.7970402635713
-6.00145282761190
-8.14615097444892
-2.12035225043923
-1.96343357933875
-4.23459261262760
-6.56121387482023
-5.67926228824026
-4.68339958615705
-5.68689538162226
-2.21505133138333
-5.69163367951065
-0.370880717647137
-7.97290086562347
1.41635221670028
-9.55555695338743
-6.17356041499633
1.73145200781117
-3.99096159614743
0.191352869205731
-4.78004634959215
-9.98014854043444
-3.97546507921724
-1.30902762296278
-7.34799476913828
-5.73100560854472
-5.81472256158395
-8.06026382596117
-7.23409755206297
-5.06096264620128
-6.00161746815713
-7.51901621630937
-10.7702238272504
-9.80476779547140
-4.60893341766363
-7.32047304683492
-5.59868696146139
-6.05996313488488
-0.428479853151839
-1.47322479258353
-5.50966342614102
-10.7184578278072
-4.35556927062908
-3.22786339359232
-5.56882321503628
-1.31571149876939
-7.78088063125898
-7.55072321306118
1.55328725651959
0.359182232175412
-2.90548418318244
-4.98980949523989
-6.10102580738946
-3.82366743318308
-4.02632690419564
-8.06636077826474
-3.62139154421489
-8.10374921253857
-10.4719046384100
-7.51359597691585
-8.13947206488209
-10.5308763078175
-3.69070924811384
-5.22091579226729
-5.98838494820210
-10.8133509464212
-6.16712229513692
-5.83554018560180
-4.91794591576626
-1.99717500542802
-5.66223531000279
-10.8031242519675
-4.55104849463580
-2.96600133232351
-5.03629946229301
-10.1086880535054
0.665660716033394
-9.98347706428455
1.59811557630983
0.768412077814281
-3.42099001150519
0.645616929588359
-5.39991241420554
-5.88223709448957
-5.83883506880062
-5.87528172838942
-8.15621170237936
-4.31419779356579
-10.1734381619321
-4.07953460000541
-3.18800444177410
-5.52381783660329
-8.35190570380259
-5.97845643475163
-5.86833025801377
-5.74624508138939
-4.11815249142155
-5.75613494419268
-5.38945322425883
-7.42793651484712
-0.799754273978520
-3.71088334761507
-5.93789957959850
-4.28341721572821
-7.35439365073971
-0.960036804660901
-9.66801283901979
0.0271713953668115
1.72103636158275
-1.14651169899524
-4.81110534458414
-0.166926231799220
-9.52503090488742
-5.81526407143052
-6.07224582845979
-7.30089342643155
-7.59212821882286
-3.80954959084829
-5.01400727450292
-4.80935856471096
-7.37320020325781
-5.59194577703770
-7.78636081011329
-5.57746254566020
-6.15231773947672
-5.90201936595965
-8.13468294813600
-5.20333917906877
-5.48360459711081
-5.61542480875352
-4.67901630037210
-1.69310489377080
-4.23091519929882
-2.40748291045522
-4.34328187765488
-7.52696134522622
-2.72739075756048
-5.70346401246069
-9.75604243038408
1.85920124846056
-4.23678464265106
1.68063192403295
-5.64884917518481
-4.12004899847713
0.0485155268893139
-3.10763513051067
-7.83371914983820
-9.51617090308983
-5.29409369017400
-7.24782138371159
-6.30561969434634
-10.6024246720400
-3.13020448676261
-10.4865999603446
-5.30923588523119
-5.06545602421545
-7.60765859455907
-7.56994833881175
-6.31679924175538
-6.60922724132991
-7.28625291672634
-9.47314372061315
-5.66132285552055
-1.27724095330286
-0.894746756414624
-5.48378471821852
-3.53608952994169
-4.33013481291208
-9.33019684682973
-0.571099209716235
-8.93753311021625
2.10678448966663
0.988535453693345
-3.39439397872034
-5.37087985357873
-7.31856500967047
-8.11289649143923
-4.05413012791119
-9.56389686279914
-3.87814456486180
-5.38530401349445
-9.48349083385149
-8.55371822978787
-10.6586723484306
-3.76923026185616
-5.49967866267979
-7.94626562706641
-6.54652048607938
-5.96171910608298
-6.83116744191518
-6.33936982825833
-10.4060031296707
-6.06098948061408
-4.71989327620003
-2.30807290475752
-3.68592741316594
-5.19956415996979
-2.52255059999318
-6.24414570487232
-4.37026344298314
-3.49767339321161
-5.97278894064045
-3.61643532423114
-7.92616665196708
1.73128232282217
1.39678497551261
-4.98594167571508
-3.78294600448253
0.137238625001668
-2.92609871873137
-5.95784823426972
-5.05249211440992
-10.4132405876809
-3.15773275337068
-5.84234188420854
-10.1400068578682
-4.15487412963603
-5.32574920895962
-5.57997697560385
-9.19623266405190
-5.59663873456285
-5.99546205824657
-5.96299371037406
-5.67706938229317
-5.87398091578392
-1.66380058518798
-1.52206603733704
-5.82595805319149
-3.54222485382812
-9.98160460884821
-4.26250772147340
-0.0318805350035502
-7.42857508719625
1.94446634522253
0.364794918702267
-1.27589839461195
-5.75506514338804
-7.99720994675806
-6.34115692511534
-7.69062851078873
-5.08773601515317
-3.32226383122452
-10.4432279736872
-3.98805761873346
-10.5115208923520
-5.30669988605877
-3.92645553429969
-7.44707919923617
-10.7092661840060
-6.57584668744514
-6.71744794963388
-8.22413034519461
-6.89438344728523
-5.77413809084863
-5.60153785597066
-2.61528208743436
-1.21198744976444
-5.23750749949363
-3.81075278561623
-7.53142283785657
-4.15121024368499
-2.86944466774154
-7.82175571120918
-0.860900412327350
-1.42402460108789
-5.97589147133116
-3.89005878106563
-5.81145874007204
-10.2113906694325
-2.69256541726450
-9.36031004630875
-5.27744641699790
-10.5835126880796
-5.79124093992844
-6.01281491639519
-3.52655156395966
-8.97328126461194
-5.67268602715721
-9.78523108396425
-7.64365666202377
-10.8871698809491
-5.68906952147160
-6.09975463635984
-9.75062844865959
-7.26299606185532
-5.69079930007721
-10.1044575415287
-6.25711734853810
-5.80599856817669
-1.53942651398203
-2.04415899686020
-5.65385414751411
-3.48068275518605
-8.09697612821262
-4.27766451889849
-2.85902263048475
-4.03140037428128
-5.49546214346938
-7.81995019916508
-1.87243733013708
-3.94540829977958
-4.28502788276600
-4.34671578531852
-4.69690478777626
-5.52170482959350
-7.48020579133290
-3.82808995596922
-7.42534815296831
-3.32720029669888
-8.13251143822541
-5.59186993005499
-3.96129310406604
-8.91444736418448
-7.34201146402635
-8.04128830444280
-8.89177531116749
-5.68160957945437
-7.34019738473878
-10.7094652033919
-5.72888374808696
-6.86079306694535
-7.51626512786003
-6.32248552925812
-6.37875918968464
-5.66607682745954
-9.85771815678996
-5.57136611189397
-5.50917308145510
-2.32156835014954
-1.27368058161172
-6.51028837020937
-2.36480367034265
-10.6938995555678
-4.48181378925816
-4.04344378915339
-5.39619386661212
-3.69212491950189
-5.96268159542489
-0.872207528937289
-4.14264291291862
-5.03962932247821
-6.31293103438269
-7.84363902411256
-5.62542216916503
-7.70384119872741
-3.66854596538548
-3.10879734540506
-10.3034621487824
-7.89430550050601
-10.2407632468143
-5.78648327209863
-3.84771177429039
-9.34855283148845
-6.80300444707807
-7.56392922475337
-10.7362741221235
-6.16649316520697
-6.78573570867874
-7.43280122981028
-6.03392438974144
-5.89862186974245
-5.51582403892859
-8.99418502697296
-5.79122346370947
-3.09014647519317
-0.628186933645304
-1.10174139294452
-5.22980937342143
-7.37288402970188
-3.25386191261749
-4.36611414805843
-5.77758956544722
-2.05420255616662
-7.44005077355449
-5.80142352508501
-7.60107767522574
-3.97719212572810
-10.2759604908834
-5.51936820886698
-10.0249368876867
-5.07698508544892
-4.79612290080242
-9.08178415628043
-7.08437776194249
-7.14594597558249
-10.3322916750171
-5.33080548155754
-6.83672779750936
-9.89633175651103
-8.10045617255341
-5.95701594124559
-5.67270679630314
-4.53428430146031
-6.40080938113511
1.13337014917452
0.680683871714565
-5.25644600328404
-8.15709754083006
-2.89061758534948
-7.19147759153270
-8.69170692209501
-3.16518574901217
-3.65366823121632
-6.49300152227236
-5.89082497848556
-7.42520086198565
-3.29935447244711
-5.72408494238857
-9.82283938608000
-4.38595427014256
-9.81568607877588
-6.49289751728488
-8.73532658050973
-9.00498990503350
-6.78146824201582
-7.65852742257475
-8.21405142584489
-6.13758586823943
-5.98143866426240
-7.81515018279303
-7.26404759709361
-7.32313009802232
-4.16624255401740
-5.19955891371440
-5.91245808001542
-4.98301951548097
-5.71151417696976
-5.64214461803907
-5.65838263099418
-5.74813057981435
-6.09101804024009
-5.81640980281980
-4.26106307091800
-7.50683582821354
-7.00567318923327
-7.82625656746757
-10.3092060135219
-5.65132251044717
-6.13153024742326
-7.98639771805527
-4.52971171488408
-4.79511423932890
-9.14347870492877
-6.78650636189503
-6.54987504012614
-10.3286633244362
-5.79750943097864
-5.61437359189621
-5.03915636643280
-4.21052652718791
-6.28503808060603
-5.69047800868802
-6.08162139531718
-5.87174330085762
-6.72979781714701
-5.87067678286229
-5.86681750483070
-5.60201064388043
-4.34449111032949
-7.47070025801107
-3.06298076972163
-9.78965001487517
-5.90629552160400
-7.71226427105228
-4.31521219009377
-8.04693214418867
-3.82804557335990
-3.95719341881337
-7.39814299328104
-5.32559764214897
-5.94027936470933
-5.69978179997416
-5.99093481933249
-7.87745126587944
-5.09965902084103
-5.73173991406377
-5.77947972705224
-4.57964748656095
-6.84196344990521
-5.69512713774217
-5.46036008405628
-5.07672679378374
-4.49010885318077
-7.17213095300297
-4.54846578960345
-6.20624286852813
-1.88311975158115
-7.89412314504017
-10.0853396345705
-4.10249172051206
-5.73920983103921
-5.68661357403044
-6.17718951446647
-7.27082236219695
1.00409132687158
-5.97507173960466
-7.85964273892179
-5.78846420804359
-9.83893470757112
-4.12812008488337
-4.71900651518661
-3.77877411821659
-5.04039606798205
-6.13106600534565
-3.67829171103297
-3.96464602161519
-9.85552278876914
-5.58424208483545
-3.81589682941444
-0.126243815924226
-7.87378083813740
-6.21251826166645
-4.29943605730095
-5.40261338030123
-6.39321870808175
-5.96445589453674
-7.89446514882437
-3.51650764861710
-5.79104041729558
-7.94491799770056
-6.00226041323279
-5.13383517032106
-4.55818902161393
-2.81728487593607
-7.76027937020437
-3.51643069096594
-5.55850752496342
-7.31977361053858
-2.47129866277809
-4.51109699447453
-7.26187770082363
-4.26853922633148
-4.54735379084898
-4.61076934717988
-5.08738176165998
-4.78876531215375
-7.69414164232727
-5.18303694892126
-5.20188567256694
-5.51032907877939
-7.81817576106361
-4.09797868544088
-8.05813474668639
-5.06069863989415
-4.48393946618391
-4.44825250159534
-6.67140418267660
-4.83433696955499
-2.46614688209353
-7.79246117656661
-2.84705336992765
-3.85985006534180
-6.84773352862932
-4.91103562933261
-8.02678385912437
-7.59205673200801
-4.26847762117286
-0.326435266740831
-10.3675238210024
-4.14676407061282
-5.18617024520401
-5.88346250033700
-7.62205470020969
-4.78002101106002
-5.74733647525711
-7.71422574006450
-5.33229688305939
-4.08720156315452
-4.22869901699233
-4.25038672026134
-7.80038879480596
0.324145302174446
-7.33189433918297
-3.07377099882111
-6.41607416157044
-3.62384029125505
-5.09190120386736
-6.19902647366720
-5.56359610096107
-3.93031179506578
-4.30380243736894
-5.31353891977218
-6.19997146507133
-4.93502667495277
-6.48606897376468
-4.09002360942798
-8.18014462470548
-4.37587329364340
-7.77015272904762
-5.41889880014933
-5.47550040182800
-6.83451226343843
-3.95989937584575
-6.12391895647774
-3.42720720261236
-6.99258085358392
-6.51883470142071
-7.92490167140004
-7.08207888984250
-6.92062758747031
-8.14570410779599
-5.51145793176814
-5.65245172359564
-5.67420225474486
-7.51056508881649
-5.74825416032512
-3.74875376424977
-5.69957399611016
-5.27958913316963
-5.73166124857692
-5.62058343615369
-3.68675210617617
-6.62045569950201
-8.87357643441925
-7.05206267199624
-5.46193079707432
-6.20271318059898
-5.04759356348490
-3.96317738287014
-3.97223632883341
-7.80243017499897
-4.95718855589731
-5.40763232510824
-10.8359681433615
-6.49428089146728
3.00835233861788
-5.73475889861885
-5.65026192722907
-5.00476046176804
-5.50097783128812
-3.46644616963209
-7.21357186086261
-5.97087300208175
-6.18947247554395
-5.57082521005830
-7.87358429745726
-4.05910820461810
-3.75221645005724
-4.21369873835736
-10.1148944119071
-4.01665902233998
-7.66765638421882
-9.47415818554009
-5.72068844813628
-3.00913353981019
-5.40508183596013
-4.73269755135640
-4.97209741366052
-7.15296067061771
-10.0690033673335
-5.99683238848674
-9.76225248696887
-6.25049155395204
-7.83460455667453
-5.48077725740320
-7.16439501245424
-6.41889735226151
-7.71129855704771
-5.36163401051631
-4.76706690208596
-5.24483811265779
-7.85617257050640
-5.47234242421009
-7.76702545969091
-6.61766165107426
-5.53979384622684
-7.29942987423751
-6.52033449344424
-4.16987405397582
-5.49697168957034
-6.58198615486437
-6.54750188683043
-5.85650190039923
-8.77701895995751
-6.12285912162308
-5.90808424064089
-9.89977202562732
-5.59648009188155
-7.77655384407390
-4.12867798762395
-5.33393716070632
-4.00816209253085
-6.09530324128597
-10.1893981262229
-3.74199192503113
-7.42909969103433
-5.20314962231520
-9.75030392192944
-5.76255842799287
-5.61351447560873
-4.59916864388562
-4.74560176105653
-7.12170176628025
-5.42263602111271
-5.68375231118175
-8.13442704953100
-6.61235137011682
-4.18711937641734
-7.95177190479824
-4.23599113465874
-5.64663779360088
-7.21580067467036
-3.44941242402833
-3.93793620456468
-7.89522859400841
-7.73704166071531
-7.61685503771234
-9.13882720491030
-2.01967860899082
-8.28595148593896
-7.34918672005923
-7.84417635545655
-5.84906432653235
-10.4346245471920
-10.2071818216605
-10.2350676172375
-9.83275289224613
-5.43934584771601
-4.92881474897856
-7.93914086411496
-4.62802617886932
-10.5530156074743
-7.53395678512373
-7.57537704074350
-2.92735574280062
-5.71900338310802
-5.62633260159689
-6.62064911277459
-8.12546719756979
-5.80746946253297
-9.97609904229068
-8.17511894463454
-8.56396816502006
-3.62395714003243
-9.76250082856784
-5.36813489279877
-9.48220595308286
-2.59171274713197
-8.93018108130414
-7.72683372561155
-7.85153696564429
-7.53823373194649
-5.52600928198119
-6.16548227292825
-5.32140803107368
-5.35682752728845
-7.96967723596782
-9.16443287564028
-8.24923874833194
-5.80421249627718
-5.76570371203882
-10.6502470487146
-6.56154592357791
-2.62749616632900
-5.02516704505427
-5.12361851265944
-6.32500024776519
-7.80566145150293
-2.10833386201944
-5.71920697402519
-7.81426234405578
-6.74041228642541
-5.72939135214354
-6.92810838740759
-5.66294829274658
-5.64144890333885
-6.58317241370887
-7.25625380344346
-8.30542871973751
-6.90490819238411
-5.70294693599930
-6.09952188215424
-9.78979902546341
-9.90747093561639
-5.52161860750282
-3.74464659791580
-7.95302447116613
-5.74792762931312
-5.30165654209285
-7.68025359962059
-0.373007231560647
-7.93023858670950
-7.69975057401365
-5.91840699200478
-5.63368453852965
-5.77601174669027
-7.80125275851167
-6.12690069225082
-5.99601761897743
-7.18296332824097
-7.37077224428700
-8.15607315724121
-6.67006925953959
-6.13381466158701
-9.51860270433768
-7.71608118166141
-5.16540406337643
-4.03658352104336
-9.81879673483790
-5.58724053295757
-7.99272349446565
-0.629970310454666
-5.48056314759209
-7.97111042343401
-7.26077491035041
-8.16109012743906
-7.31708329760573
-5.42589512174129
-7.68511297529217
-5.94488656201713
-4.24717869933109
-7.05753362098023
-5.67260500303971
-6.45635370752151
-9.15546745334063
-4.07061252198768
-5.82093588398121
-6.41808815337555
-9.11548826531672
-7.56484214931857
-4.45432329020832
-2.69123142141737
-9.68507482908985
-5.37323364885586
-7.13052294738766
-4.51901936018402
-5.31755044984386
-5.52981542003193
-8.10432198955501
-5.56339322021242
-5.34437040277379
-5.01932762576672
-7.57339560096373
-6.11723847372046
-5.55940249202450
-4.38034978687501
-7.18762784451024
-4.13699621884614
-6.62510644232132
-6.38115868771580
-7.95097511301466
-5.58444244887918
-6.96867910959585
-3.89031134598829
-9.20019600518913
-4.10433808371080
-8.19409763383558
-2.80046809873124
-10.1206854260124
-5.44063649977285
-5.72728382088661
-7.65137202845095
-3.46041503691657
-5.65468051788879
-7.40579734362247
-7.81115079376797
-7.27301609183346
-8.11477500234150
-9.11318691147958
-7.29161690327602
-6.16194378572878
-4.41395810127853
-4.40981096401286
-6.18411813763987
-4.65356775425468
-6.10367724408057
-6.40001343019961
-8.15791768581731
-5.90543034318235
-6.42286486018041
-9.06818256042412
-5.03044963826972
-8.09065784255523
-5.16902212681822
-9.66634975198497
-5.63734915641402
-5.72912515822990
-5.23847462755673
-3.66120009574850
-5.63186575268965
-8.13799520946762
-5.22433219496704
-5.38378893987009
-5.68396691685272
-7.46056579438975
-7.08101257425567
-5.98539966079953
-4.14062322001583
-4.37467727094179
-7.23800759047511
-4.19678449407631
-7.67446666303384
-5.90074129245180
-9.26240291608689
-7.73721290702897
-5.37525782174316
-5.83691108218384
-6.07396855890990
-5.14358532013601
-7.03669141353142
-5.55223335421422
-10.7410808042286
-3.58468171831229
-5.90466808299339
-7.30703542474620
-6.15193970575277
-7.32351251332989
-3.40650889118576
-5.90783165347893
-5.58485110363476
-9.90844231377747
-5.15119840843896
-5.46229862741348
-4.82764092590662
-7.83707029819434
-5.98854679690508
-5.93155429735462
-5.95272434771338
-5.88120575292480
-5.91750854913953
-7.37944163488272
-5.78170862044331
-9.80510322219480
-6.51872971435845
-5.80371537133169
-4.83801840970522
-6.76143331124660
-5.57941272478708
-5.42673813889726
-8.07156744680819
-1.49366336590497
-5.42657654541043
-4.32533191311116
-4.96828440879423
-6.22247809411081
1.37979486560425
-7.16637362138341
-5.36601499144884
-5.65218470799665
-5.75953721273204
-7.80225909981431
-4.64325300170182
-10.5591718552078
-5.21758477857534
0.151943481318557
-1.80926050202851
-2.83940929531949
-6.26233470515246
-6.45107433050909
-6.71556854380658
-5.70196163034769
-7.47692288566971
-5.10762812913137
-5.34183796649278
-4.54436216665022
-5.94213361125965
-5.57904396294908
-5.42715766329112
-8.98354703214994
-6.09247061751812
-10.7560886128036
-3.75911758755840
-4.86502536637018
-5.88811383663327
-5.13148733377272
-7.61406409010599
0.193743726039343
-5.89076166920809
-5.24941120460242
-5.43861975513773
-5.21344861975031
-7.82841032412072
-5.34077918766383
-5.96121212647870
0.606653808981863
-5.47604144904837
-3.49033547891618
-2.03379228283515
-5.67221852841180
-6.14927515412685
-5.72325172805654
-5.07708381627402
-7.47868573804568
-4.13619807969718
-7.55947538874488
-3.00277675001660
-6.02076240795231
-3.40778214126060
-5.83976214798807
-7.92532659455748
-4.17781944751170
-4.03231950513573
-7.45479696231045
1.27658263374617
-5.69668842316634
-4.35618208729546
-5.01708915812743
-5.45354227095578
-1.12338407116455
-4.70421786239152
-5.44225064745703
-6.36316495329462
-6.07947520252188
-7.13586934981711
-6.34882782038769
-5.50834276983237
-10.8120671473110
-4.11741848820744
-3.56266669729819
-4.00069450330406
-4.09843664424814
-5.88298722789847
-6.64338954005810
-6.15174804852780
-7.66911249352672
-7.89008320664773
-8.01610957003234
-4.43171690624233
-6.04401235430704
-4.78467148636259
-4.65751804747128
-5.05640471758123
-7.90800982684073
-4.97469806630713
-4.34439194818169
-5.35168171290893
1.65783682578054
-5.35676059137602
-3.59657860034336
-0.796094874637779
-4.94850029933204
-4.16001553503975
-5.76654879979838
-7.18290169224521
-7.61174847886342
-7.97023422944572
-6.09420314861359
-5.51180314569593
-7.97776312169327
-7.66817460021117
-4.02042459309635
-1.51887424324027
-4.52980571719760
-2.52484394652813
-2.88421439418088
-7.32785463487748
-5.80971260808750
-5.66500871040139
-8.60258112469014
-4.58251876871766
-7.21245541997032
-3.92708465496480
-7.49867486496229
-4.78679995839962
-6.04074909778458
-5.93709981066779
-4.05123245512916
-7.45219552358140
-6.01712559312138
-4.20974842907990
-6.38580142567361
-5.80806770035355
-6.31273541072764
-4.36202446190163
-4.61393142439034
-5.47679212214373
-3.73328494332719
-2.49712233089883
-7.28944890353343
-7.29343151390458
-9.97062637995487
-6.24671520511041
-7.45023472702019
-7.05013825111083
-2.66223864053948
-2.28759055792008
-4.17433981762425
-3.97772598769005
-4.41472540419784
-7.29734913544000
-5.90843433131217
-5.54333240059983
-7.73602602758350
-3.89934219556133
-5.88345625842456
-7.73545448181269
-4.30499507669397
-5.14349767624328
-5.08427445208054
-4.43810403376270
-7.83303357641591
-3.63499894468247
-4.64967876528791
-3.67681158836255
-6.34883600981951
-4.14571324465164
-6.33978091131158
-4.23843378791535
-4.27471103028630
-3.94096424182371
-5.56702877099148
-4.48884178496508
-4.26017425192186
-7.25037149729130
-5.79710904756356
-10.3336581057351
-5.51986830236427
-7.72978058270937
-7.08199711634694
-10.5685278235074
-5.60378554715162
-5.50768972568234
-5.48867690873519
-3.89972610324300
-6.16763249630099
-6.26261445218345
-5.55151477584283
-7.66645126145834
-3.91037658038595
-6.99176781829378
-5.92077735547785
-5.79990988324755
-3.67913378712117
-3.79474422349637
-4.51177420268700
-4.28456318795664
-7.93179983471992
-4.09886347670306
-4.41042293690605
-6.21626888142446
-4.70437063959824
-7.24767925568233
-5.56278781850915
-4.12094207272495
-5.91321284627697
-4.94772961574079
-2.75892651601248
-7.70097834383438
-7.25353265949273
-9.82827177633881
-9.76841094346574
-5.55262661479166
-10.8214683032871
-5.21887824274754
-5.83176659076146
-3.84020050690529
-5.18381549258128
-6.80393798892906
-6.31781714177013
-5.92372778270575
-7.54460056438743
-3.75300921952573
-6.77075130950485
-5.90467429936836
-3.48057547763725
-7.61447015000013
-5.87291481982836
-5.60223520966723
-5.91192992770244
-4.05218554207210
-7.70781805393974
-4.07431057965596
-5.01675828134551
-7.73163209076386
-3.14338181419969
-4.20920921407161
-5.01864993060129
-5.53424435042170
-3.79545558971895
-1.21309242425688
-4.73994981502853
-9.60558656635848
-10.0694893134345
-7.78257895258245
-8.98739075198445
-10.5728730906535
-4.84914838254919
-2.51872823609846
-4.29906189647756
-4.21072912464126
-2.80089804609700
-5.64561778822439
-5.58795688255119
-6.09980875158310
-6.59917323074934
-5.18018184961438
-3.15976057131367
-4.78841131752936
-2.42820570901274
-8.26418776823396
-3.79533689712719
-7.65348215389005
-3.61764114184891
-4.62099095366157
-4.27507647485676
-3.14753550184520
-9.41814963226608
-3.68225971083991
-1.96729972636767
-7.65586546344657
-3.33113208934368
-2.09884293565279
-0.203337960424994
-9.07466368774321
-7.45924488943739
-9.28516520422610
-10.2292029904670
-7.70937948922757
-10.6010794357753
-7.61915715467356
-3.12093272884265
-4.84036763558928
-4.75717395078545
-2.64911021430616
-5.71543822490320
-6.30701629673168
-6.01070659083879
-5.84730218163947
-4.08607724724636
-0.936640223654127
-3.76460726850221
-6.10767264362506
1.19951614646060
-7.63539590175865
-2.93006033114808
-5.05837942081897
-3.92640583892803
-3.71653389286665
-1.69010758398386
-6.74659449347100
-5.99717317512604
-7.43836560693606
-7.38101755980427
-0.953186449490544
-4.62176208208218
-7.53554683140439
-7.39591573495396
-10.2137523676829
-9.59027572262381
-7.87041484288185
-7.62828293589663
-10.2747092510657
-2.52848373387811
-3.91340879476233
-3.80075176367007
-5.88711682948619
-6.12000381378600
-6.38536333673534
-5.46949202727076
-3.95744099261018
-4.64334171905812
-6.77085076361935
-1.85346603877170
-3.13491427449867
-7.87514924673021
-3.07423460110548
-3.71965292519791
-6.77467810585497
-4.38520341191962
-5.98668286141218
-8.03743856506920
-7.64866719348794
-3.68799748812136
-4.69447291138765
-5.17486145170410
-7.53218690407347
-7.71724041340579
-7.59951720292712
-8.91918288873267
-7.52614477795319
-4.00127951499396
-4.10768453010344
-3.86877745114944
-6.29062093396445
-5.08623623420004
-6.85022978537583
-5.80949569919432
-3.19533586429953
-4.58877569544002
-3.89428849082670
-5.79443811871223
-5.77632172827326
-7.98620439254392
-4.21462944981434
-5.96169823807965
-8.31183892694049
-5.95018554647110
-4.85545613591460
-7.42875969641708
0.107638732116594
-4.95324908753189
-4.86520745112606
-7.07818704769072
-7.18128230780767
-8.04779194728346
-9.47938794039777
-5.63827932319529
-3.71709954369057
-4.25790088241375
-3.82026255721531
-2.68795416955923
-5.67837788649463
-5.54743454944698
-7.28430517978757
-2.73638572164834
-6.68073686662318
-7.24984801563085
-2.58092951536664
-6.53748842795991
-4.39777501695735
-5.15373711284218
-5.10228161249736
-6.01617382259149
-7.35820614152030
-6.08960187960047
-10.3053829984312
-5.98198857969225
-4.68570846191575
-10.4562087072130
-2.81113162453395
-7.82995438860064
-4.64069541363098
-6.39003167917911
-7.14124669461104
-9.07794200691571
-7.50540069119156
-7.16019598202987
-9.39692354207412
-2.73773443452816
-4.28286127667900
-3.44477662744022
-0.806003299693617
-4.25049317604522
-3.72837074024281
-5.84920244105094
-6.38703858491511
-1.08967753256526
-4.54889192924821
-6.96226075898635
0.144670285839870
-5.24075575485462
-5.23752454704487
-4.44096371135626
-4.18416803504378
-9.72871673899645
-5.63972012133521
-5.79477922675810
-4.97733539759123
-6.74514694108652
-9.46107054423136
-4.13735676331648
-8.29458666048162
-9.74153332100376
-8.15314620041414
-9.93826459509589
-10.0028207588044
-7.12331275383624
-1.61631285751126
-0.851069454052225
-1.16609765792188
-2.81263826897290
-3.85566335757906
-0.769302293917427
-6.06486202445928
-5.58364584037437
-5.21182596137010
-7.15486955075888
-1.10708280257008
-4.25612783504558
-0.733605457730922
-5.50894077431018
-3.99678632861915
-5.32696153360073
-6.16520141696807
-4.54464080859494
-7.84057229830294
-4.27503031691027
-5.24187221880354
-4.59710731705869
-8.96649730174280
-8.15497640293707
-3.16163748549135
-5.87124807686614
-9.14221416004363
-8.21886409587735
-7.05948917944649
-9.51931387506578
-3.90250639070662
-5.23281903504952
-0.458687115238402
-1.56620096662116
-6.10999714599694
-6.11172528990283
-0.738638234789906
-7.33848475324280
-4.95855672713456
-5.53546214992045
-7.07913359781623
-4.12903520090225
-3.75823805175345
-1.08414601472926
-1.19758033545522
-4.63835390092340
-4.17921224404058
-7.30219444038179
-5.57460887791600
-4.76196282174972
-7.50509412261455
-4.00146620858672
-4.20299814236481
-5.24982847398438
-8.17195808179753
-3.70494692928749
-10.0619613342359
-10.1591631367978
-7.90268337152947
-10.3870998151841
-6.12448889262522
-3.73724377457944
-4.19503448161166
-3.28059312079863
-5.35485931810180
-5.92969255545370
-3.89853476686915
-0.893914582374118
-7.16330907166950
-5.84867091799765
-5.39991303034994
-7.71784790785806
-7.01596587469558
-1.48049017014029
-2.04976735210137
-8.97560532768876
-5.33841711547755
-5.36854538351464
-1.69079308022550
-8.02256623811738
-5.13921112006835
-5.06664688970788
-8.09441524217277
-9.30015692830740
-3.91645450704354
-9.40981185581738
-8.18243878074775
-7.55915192953573
-9.40917551403632
-9.02961109305653
-5.55523786567283
-5.00704557312205
-5.86618372187841
-0.788860416420310
-5.87391225958272
-1.66228521516232
-3.82661732620154
-6.94117803512930
-4.27113028355804
-4.60766531231996
-6.04749537686554
-7.21332551106018
-0.234561308926152
-1.10093542933589
-8.78159197810055
-5.15716919948514
-5.62715709805258
-3.93741566298655
-10.0951211415983
-4.47771039249509
-5.83479156591967
-10.8365991961329
-7.46465201019383
-10.8208719876801
-10.5256701255907
-8.75162196272976
-7.71228046127012
-4.56536776743752
-4.30590783810100
-5.60806266873211
-3.59274353015552
-1.36950270315579
-4.41767223240719
-5.17025686645308
-1.47237449057140
-5.35840063147250
-6.23249750592619
-7.08736770796233
-0.687690293896561
-6.37760811814506
-4.74291532234886
-7.37253986445402
-5.53002313684232
-7.61769433529389
-4.70585950291981
-5.38210476250059
-10.2123509155589
-9.25187193692629
-5.47949094169809
-8.15209107933024
-8.99408600652350
-9.53639677764045
-5.75804658882096
-6.08603388148414
-4.92754088426509
-2.42714869936934
-3.95807245665866
-7.59832804503166
-4.95541980107243
-3.98875993952895
-8.93853640031773
-6.10082467042319
-6.09148430718075
-3.73004940916363
-7.78989650722905
-1.50201671611801
-5.50207040006730
-4.99581539191061
-8.11448975141992
-5.07380385915924
-2.28717826990734
-5.98256592452325
-7.91893887469263
-8.86372559125663
-7.98985664117793
-7.66929106323664
-6.11541686954675
-5.82735266006665
-5.30379715101666
-4.80463529598625
-5.38203647672939
-6.29627925642689
-2.70071863497350
-0.162065664045276
-5.79185140180781
-5.25871310971967
-5.74490838781764
-4.68477457856098
-6.86787127269889
-5.80963091410211
-4.39372656551689
-7.47573950634925
-3.89236718525381
-0.537067735970322
-9.02868443568362
-0.428535514736745
-4.44730052804742
-5.31400726678204
-9.28113392478192
-10.5994685458444
-7.26628184148806
-7.78062611085778
-6.58088249096138
-5.47614324663496
-5.56694000264001
-5.92549920399309
-5.83423530837012
-5.78345045027696
-5.89810030618860
-2.94542278807195
-3.91419285737909
-4.18353946825827
-5.69179713288025
-5.62011306658412
-6.24310757287622
-4.54811439922952
-7.29799849845072
-4.96365502588203
-5.19820645835762
-3.04397897300076
-3.91193607127557
-3.89613968293234
-7.88553517936248
-5.62103411324559
-3.92454570501873
-3.23468616297057
-10.4807266594668
-7.87011460720652
-10.3000612521969
-9.18552962021415
-8.00376459749118
-7.23084036384330
-5.89255360941545
-5.07682268354941
-5.90501003082050
-4.14314065733328
-1.86372527123440
-5.96255980993383
-5.80640831863408
-3.67040638776754
-0.996003128773260
-6.20948575548256
-1.56091122955950
-7.26788470709662
-0.299854429400807
-6.24212900276988
-6.01656425412122
-0.585132646170564
-8.24529251417192
-0.872452297567047
-4.42161965527556
-5.23401075755862
-4.42628817179605
-10.7921080446917
-10.1836452916763
-10.6976114132664
-10.7622942612130
-3.78621279055519
-9.59651133745116
-9.52748295791188
-7.86738274133720
-3.99447504684360
-4.21530252124898
-5.70285279886236
-6.18446006840013
-5.95946211806141
-1.83148366695423
-6.07421909175105
-5.40051346855345
-5.85023403463992
-2.76413174921430
-6.49487703392479
-3.21149388259461
-7.43492700988583
-3.53575425420597
-1.10417636801783
-6.97188144039557
-9.87768959067475
-10.1390511402829
1.34700237698382
0.0407246148714151
-4.32491786846055
-7.82397707384507
-7.42786340992092
-4.87287742000089
-3.88736064541360
-8.14567740646709
-3.57924041367777
-10.1665320460257
-7.67083396536928
-7.97323984148414
-7.83932169059894
-7.78431347941061
-5.82629639852334
-6.05607007399058
-6.58494581247628
-5.63979750976619
-5.71762577915903
-5.63770797845564
-4.89532368274766
-7.13822990551871
-4.16577332194235
-3.98162710271087
-5.92282838809371
-0.397741296366557
-6.17993061507308
-3.83646726539008
-3.79832502632473
-2.01334000875186
-6.85749727227405
-7.96492959030543
-8.14008379125014
-1.55021167340347
-0.560238770864276
0.569308064297612
-4.06623193880423
-7.36073708300378
-5.90137322946071
-9.40282859135758
-5.14299087917899
-3.52681971003423
-3.86574784183881
-0.138003758545204
-10.3696668302485
-10.4040844125331
-7.98042144878781
-9.71171177292206
-5.72345730575397
-5.51179830344609
-4.04822333073329
-5.80339360962710
-5.78771226250045
-5.57862956102678
-1.69153190318658
-6.15872341108123
-5.72480660244185
-6.82590355294451
-6.33148646910007
-5.97045919921702
0.0250901049333042
-4.09838067768847
-4.50013125084096
-7.26728481023403
-1.31970840293573
-7.60190516648133
-10.3951294268818
-4.87682539214722
3.10401917255550
-7.52172923954106
2.47067904556786
-9.14997867587952
-4.24120175891459
-8.05026877709743
-4.22132990912879
-3.22101836601759
-2.39632462946857
1.66492039580634
-8.92022118490687
-7.73625729591089
-7.84497249402998
-6.16361895156408
-6.05777336696964
-6.42838798349917
-5.59779214605591
-6.10861513206054
-5.53941632083257
-6.47399316260340
-5.98604639877437
-4.41420236920358
-6.46572929418399
-0.638104747205825
-6.23233887943523
-5.86740786173109
-0.905368695882365
-1.15620654862475
-3.80888005393241
-6.13263962666350
-5.78013963648344
0.257443528986232
-7.49418524325922
-2.36830785559964
-7.73915698186970
2.93784760329978
-5.53263979067962
-10.2415058377684
-4.27404578074662
2.77800332377678
-9.46863306278647
-4.82594121291921
-3.86614619904302
1.54161677793909
-2.64019148866413
-10.2522475360001
-8.03481051454204
-9.96499019936925
-6.20294804642416
-5.77386745086253
-5.93468285437068
-6.26444848372833
-3.37076062275053
-3.73506940108911
-6.23080822655383
-6.17018759876872
-4.23729018065691
-6.05167284761797
-1.76198732484706
-6.05104156544866
-1.95056751430622
-2.00560568186998
-1.09741405770087
-6.70285600488255
-3.60495033421922
-5.63925630416888
-0.366705518303270
-7.17422440895017
-4.18679386991700
-7.49294915837155
-6.01613720770960
1.53871861006814
-8.15830191850906
-5.73551958033576
-7.90114740129289
1.81086857291084
-4.09982449194418
-4.84608321583037
-0.362873491093107
-2.68576283535909
-5.50884069918495
-8.09542523794755
-8.21595812976838
-9.18512232976562
-5.77306892795742
-6.08377224127631
-6.06289568196931
-3.84834018672552
-2.91659176699767
-6.88436465422090
-5.34774036782792
-6.14020875780470
-6.01778658891696
-7.13873736415973
0.547427968360846
-6.02927119077160
-0.164842075137299
-1.43369684234097
-7.02427783371316
-7.43713247985189
-7.44565189393077
0.272368992949358
-10.1455094348216
-10.8712912162173
4.35045200089768
-4.12506639805609
-10.8173366754835
-4.11721154094839
3.22733305085079
-5.33024268959557
-4.94189044206623
-4.31643565246189
3.02680064765580
-2.31263604656862
-10.7843463329534
-9.24780468937521
-7.62637853920199
-5.49542512200268
-5.14151643285254
-5.77820543353558
-5.88992387101393
-3.79183862845398
-5.50982296345353
-6.02052555135927
-4.10639111630432
-6.28496710697821
-6.48484108346623
-5.92390664520816
-6.18851759472938
-0.914439377946022
-0.649480125163276
-5.39390171642117
-5.49217842443363
-3.14583279796222
-5.65811268595740
-7.45843001848566
-0.368223653984062
-8.10497350927858
-5.46463817415337
-5.47676901129864
-7.97404796182565
0.167015276481970
-4.14549657869824
-4.26514151790685
-8.21280229561284
-10.1286614887220
0.305334674852673
-7.50454572552401
-9.88888517078169
-5.96758409396370
-5.96850179695540
-5.77066781134849
-3.93392578634604
-5.61514087173511
-6.37423089374668
-4.94483132675560
-5.33866638931459
-5.50824024704481
-7.11447615991031
-2.11418052447669
-7.28605898160159
-2.26161632942310
-9.48343403330183
-7.49761611467708
-2.59948750511536
-9.18537310321532
0.0427854169187574
-10.2172095380627
-4.21387676390561
0.278736267486370
-4.14045422701348
0.346112602150957
-3.85155100326584
-5.28378366273790
-5.12207386923550
-1.82475950967564
-0.265288407791501
-7.88141663959760
-9.70793079566322
-6.21307785614598
-5.50615832991019
-5.84575079299317
-5.09659624025371
-3.83725934580167
-5.90669057033203
-6.52589772878964
-6.03804677551194
-6.52281410865171
-5.65615534159312
-5.80118683308992
-6.55060576925458
-7.65461832816421
-2.21603252248104
-7.51027880903094
-8.00047963582370
-0.854340505844567
-6.29761048934608
-5.76116428741643
-2.44826155049041
-7.48995617806612
-7.20090305556888
-7.18396063780444
-1.06965938866202
-4.70161543557138
-7.80078290790929
-3.97974816079707
-0.813439398670730
-0.706940657887376
-5.02213818189361
-5.08263174558425
-7.81258484278394
-3.21134691022400
-0.501436357794916
-5.00688725139982
-7.10392705336365
-9.72506078183629
-8.17931339342175
-5.46463794080298
-5.89596632050506
-2.62097797469535
-5.86475786095072
-3.89471934786646
-3.87127760087900
-6.04013815927154
-5.29176701311843
-6.71042134689292
-5.68912711489049
-7.59448173290297
-1.64778448194747
-6.03281557562991
-8.06980327375583
-6.46966240740619
-3.90566964975772
-4.57036651767587
-8.03537069968621
-2.71889788920401
-10.0898394957261
-7.71160238495406
-0.131172671140640
-7.01208287343686
-4.25795458685065
-4.08121199791809
2.59844228494015
0.986598962769192
-4.75774405276268
-7.93726319104181
-4.81230931340224
0.815564211185517
-2.73436904470766
-8.97442574869234
-5.22191364840417
-9.84977004692809
-8.14931102983907
-4.40441855140632
-5.68391031661612
-5.29806652013145
-6.34884784350567
-6.01482370523962
-7.15095467738526
-6.33548469637774
-5.19999969371377
-4.17289804477105
-7.67556851040059
-1.04051263607086
-7.19754832182786
-8.01280640417469
-6.20013617716457
-3.09423791337389
-7.25035760415717
-7.66957392815631
-2.91474787287095
-6.35995393349025
-2.69366613938873
-6.63333432003283
-4.25396343827138
0.757717287466590
-4.41269355129470
-0.171727630900743
-7.55753502788247
-5.42922332154653
-5.73158480856144
-5.08625569081638
-9.67089012471513
-2.60237163794589
-8.93282999225114
-7.51602169276154
-5.69471786361235
-6.02811778581129
-5.30793617621863
-3.24772124388970
-5.80851764527377
-5.29351425837072
-6.52187226493652
-5.73673996141683
-6.07014133115621
-5.21706719395435
-6.12638801735103
-5.75467713799072
-7.74162438813187
-7.98688642924694
-3.25957274787154
-7.18402576631675
-6.34919071636405
-3.43397556127119
-6.30700868881852
-7.22881476390334
-6.12298543638090
-3.57233423054447
-6.05208334464666
-1.77781277792750
-4.43520007996062
-7.29398443072549
1.89897969605032
-0.578632841721335
-7.78831191801781
-4.65409868377501
-5.02013956285180
-7.45223008327602
-3.86522281660864
-7.93483604230629
-7.83648735003811
-5.77626994265258
-3.93094526243295
-0.269708459436737
-4.13913005577978
-4.35236081174937
-5.83644340866565
-5.81466692004769
-6.28934626636931
-5.62993044639713
-7.26667795918195
-4.91584983134297
-5.46075904148609
-7.09888481153346
1.51581825930196
-3.42725411921934
-5.87600390279798
-7.81423078356516
-6.88642091941340
-3.24664924435674
-9.08571885456142
-3.04794623113972
-4.57251831955514
-3.34342914599172
-5.28972871124339
-8.77124810630867
-6.82011554669373
-2.94281218604447
-1.60539434303851
-7.91392471650517
-4.53278846203384
-4.98838701995815
-7.68950573195337
-7.30416833006189
-7.58401105113855
-5.16490188645165
-5.16758876168037
-4.07585638704272
-5.58129925730146
-4.98514504707754
-5.45873589825547
-4.34295358159229
-6.08631096781746
-5.14182243523743
-5.25738865128740
-5.54694273657456
-7.27990342109723
-7.51743330684013
-8.20970111319261
-5.20966009248177
-5.38804166060435
-6.20088378188823
-1.30018368132054
-7.67426020683469
-4.22399076029380
-3.21821199935671
-4.11289597354610
-0.230355998758959
-4.33092608793363
-5.65273537592417
-7.42222017142229
0.662181430753464
-0.0222526287112307
-6.70815161646477
-4.42180986489083
-9.79205689923052
-1.24378361969340
-2.64468888851303
-9.72040714851318
-3.45131539020774
-5.12785422281634
-1.56834141236757
-4.62764693927299
-4.89545041504655
-5.91657856211670
-7.83590266040208
-7.63156864977589
-7.88211126059457
-8.00259825478741
-6.02710586593155
-7.23299553832975
-5.88764722218354
-5.98307437002275
-5.71505320543036
-5.28763988429762
-5.95341227157941
-6.25285874185393
-7.64760796025311
-1.36095821734973
-1.38105610576551
-2.66985515545353
-5.82623641601524
-4.15262035486531
-3.27311618011215
-7.13644290372967
-5.89002216475178
0.531508149942362
-0.714253884945715
-10.1816083347824
-8.00939947987850
-2.80862625141871
-3.42740995782811
-1.28620151234353
-1.59937348415692
-4.82829671908636
-5.53390804658456
-10.4270745456108
-2.96912217325973
-5.99459104875300
-3.54422429563092
-6.19561115463686
-6.50749212307338
-5.52144556020564
-7.36585012243968
-6.57181099033362
-6.34220317187834
-7.20243697236323
-8.30976817718596
-7.19989062497868
-5.85061413214048
-5.90991947665131
-7.82863392605240
-6.43042778688528
-5.16218905139013
-7.01359470914590
-1.70710793249777
-3.17550084326863
-7.43322098947205
-3.22889845127340
-5.61132602632655
-4.71079994275226
-2.53253316730656
-7.89039158344339
-7.06961007898002
0.505844135151147
-0.112626765065991
-9.35133096943108
-4.74224628010534
-7.61043881721521
-6.35414537543712
-1.47459874365521
-2.09197334305938
-5.42020252025410
-7.88380217356904
-2.65862875510607
-7.17589310414267
-5.57465245518083
-5.65581998299514
-6.07887667435162
-5.87260633967925
-4.78328495478121
-7.42896532174603
-7.94927751228787
-7.26586088845477
-7.28007379886755
-7.89598765726148
-6.07385591725491
-6.43898633133301
-10.1524837049559
-5.64132027308217
-6.04778837895270
-5.82545743694112
-4.06152504989285
-4.29159181231054
-7.07514538084903
-3.88950125684292
-5.41063986337736
-4.31712192341998
-0.158367093837008
-6.15626910295440
-4.17657913367386
2.58160822998969
0.936893875231778
-7.43164711810905
-5.50341121894525
-5.10505387592420
-0.664907537046874
-2.93429890737209
-6.36403823732369
-3.99729899574101
-9.94281550524486
-2.91296603579344
-5.16444409937804
0.186411888521271
-5.39371323411968
-7.96730734025255
-5.55154265981877
-5.61429152400668
-7.60953685586925
-5.76415053975080
-7.26559093294253
-7.25523449754106
-5.58224331725654
-5.96724797817199
-5.96898064383558
-4.64427055474510
-9.57867025354270
-6.23357320358503
-5.52995014578553
-5.45708551427011
-3.21256457710982
-7.72722267735173
-4.06735809234088
-5.17041784906479
-4.07020532800444
-5.21822197650742
-9.57419343442580
-3.03733817805366
-4.04278815236251
-1.67914955792350
-3.44127859433754
-9.42486748466652
-5.25186338084794
-3.88548960105566
-7.87630413704472
-8.50303458909468
-6.07426191007396
-6.38689912725920
-1.09580507830976
-7.54849788737906
-7.03663607473761
-5.49397077060030
-6.54431874293257
-7.77117706057138
-7.47593230240787
-5.99422346013999
-6.28460527135785
-5.34976417046574
-5.80380936920813
-9.64451230781722
-7.00957904323509
-5.23066129545093
-5.67285780081316
-7.67900988236153
-0.506282558905594
-2.50634026933445
-0.863219635042672
-6.12778805630619
-4.61795082635969
-4.64878505124625
-2.65281668751287
-7.40920587198742
0.496310608942128
-1.49272059660906
-8.10743483887902
-5.02930121924190
-5.04806059117931
-4.60977853995543
-7.67724973840956
-4.74319342339305
-4.64419672394856
-6.91550519592561
-6.03865842660743
-3.83062043847090
-5.55335772454184
-6.52198572897452
-5.51442020421842
-7.85564233642569
-7.31582944204165
-7.22822524263079
-10.0777290837637
-6.41268253145907
-5.86451493095520
-4.29519379792890
-6.09032582664070
-6.45779047582496
-5.85788871780258
-5.08385548753299
-5.18387701229952
-2.60874523620360
-2.16540666264518
-3.17940824247036
-7.54774837882241
-4.63103173028688
-5.15114221270181
-2.63250208402843
-5.42334820428663
-6.98332007407622
-8.18717568428216
-5.47665374824051
-5.23516131308675
-5.51056089141133
-4.05067056635691
-7.60692791333656
-3.83995582638469
0.158458406063518
-5.76140210167570
-5.20774486426187
-7.46249627014842
-5.75617819293535
-6.21827979866570
-6.03656185087327
-7.44195392524800
-6.72841464596094
-5.58419755610098
-8.00249678035943
-4.53631437896941
-6.48438510567126
-6.09815513385850
-5.21022824506967
-5.47915279612972
-2.40965239701031
-2.05962601751575
-2.37335347844987
-5.04651220544525
-4.32915546748626
-3.98730845477806
-4.41734930399278
-7.10411658478716
-5.05605196394244
-4.66050518471357
-4.18600750790620
-4.92559890604332
-5.01279022157772
-7.44107127312146
-4.71005869131213
-7.76446242331541
-6.02245691198411
-5.88441755389450
-6.54520878042951
-0.396085384523688
-7.94526616039311
-5.66998424455700
-6.16146462576337
-8.04584385376349
-7.72859387071201
-7.82128321356804
-7.68916979713612
-5.63078511843510
-7.52014555861445
-6.83581133486459
-6.57599088234317
-5.00261502743971
-6.56035526825330
-5.51283795175185
-4.89249658363979
-7.68386320720074
-2.17895567048388
-5.67168207936990
-3.31568341855865
-1.35389840539909
-4.29868624691974
-4.58840035000073
-5.30211275645141
-4.06721853871589
-6.09869652555987
-3.81913579122687
-5.27644016138981
-1.75858700117526
-5.62550378598449
-7.44917365802052
-8.97280029590504
-3.92418050722544
-6.08629828017457
-5.86667461277416
-5.93767272517912
-8.38593862903886
-1.36312765362070
-5.88336787508177
-5.82729430175321
-8.08245062690913
-9.77193348829511
-7.44592740186590
-7.58863640327772
-2.39529791578236
-6.76140132977697
-6.93242467478553
-6.56518485187240
-4.01471158643526
-6.53570803059626
-7.58549985279126
-3.55226579315221
-2.38061082721173
-1.63282014064162
-1.78380698537775
-5.05603229308568
-2.89734968334220
-4.23360374954142
-5.68048847904559
-4.58315921741282
-5.30885002135183
-3.98200947274336
-4.83684336486855
-2.63815640071995
-5.34708119657708
-4.98365365728906
-1.36391229759907
-7.40110410348920
-7.48466950820851
-6.30620223059152
-4.04454275167655
-6.77185674674457
-3.72367170179043
-4.74348677448952
-8.16608605217154
-2.54761140403766
-7.01408642436773
-7.15167972373362
-7.81977419546531
-4.02975166499627
-4.86009950375486
-4.04933887599499
-7.73664162879787
-6.22045214775685
-7.12442726677948
-4.59829588068281
-6.37779638024038
-4.74123018434903
-2.86221737516550
-1.38876894088355
2.11693729786226
-5.39102981736490
-4.05358268371039
-5.42207756486963
-3.64260067649841
-4.55384551259955
-5.56898683544321
-4.81422043530711
-3.91544860406726
-4.00659125981853
-5.07652255223686
-4.16562351408908
-4.80259903906931
-3.91798203309419
-7.39483403994024
-6.05459088487021
-8.10984256199365
-3.86320216167380
-5.79271485156956
-7.92221411333164
-5.94182275643721
-7.41950189837502
-8.09013280874704
-8.01630161969891
-6.04179249182489
-2.36721662176254
-5.73708221376730
1.40139489206919
-7.10351784975192
-5.55442963780018
-6.44963475703605
-6.22429685367082
-6.57090018319283
-3.73921696108345
-5.76409724643117
-5.08864904433789
-3.29334738382090
-4.11886797503147
-3.08488796756067
-5.97584813706868
-5.01032517171117
-5.00075832166915
-5.82795211112885
-3.68361469790267
-4.90647403065776
-2.86240636360128
-4.00109840065869
-4.22272453467302
-3.32976222552076
-5.94730419208398
-7.57185158166493
-3.24810777984618
-7.93157012925434
-8.05982300417299
-6.34691813995922
-5.91357602679088
-1.74095279358036
-5.72339144414459
-7.17515384606983
-7.83605217990739
-7.88452682748261
-5.63506713898611
-1.89180595833423
-3.73100869341631
-9.44003583305330
-4.33321155237999
-7.67760999926590
-6.00711640976988
-6.61415225253415
-5.27030312082876
-5.91799073935630
-0.686441909987342
-5.69664417407324
-5.15974037893143
-4.05016971392481
-5.47293164313506
-5.46112208590642
-6.78891263062983
-5.31518877790294
-2.59184755560529
-1.60311020423812
-7.09598943414570
-2.02938021405752
-5.84796832537590
-4.07746089661847
-6.03999985622629
-7.43568091671305
-2.18432910327927
-4.55495481104760
-5.94370349895064
-5.78643139629769
-5.83593186841191
-7.55686386735005
-6.05078412102401
-5.73153685084065
-6.04735144415156
-7.60254027169698
-1.43617105154205
-9.11929733063182
-1.45728319725803
-4.81654131062254
-7.80701482992938
-6.58088505741245
-5.70140028450248
-9.95994315929061
-1.70028446227622
-5.82415263832692
-10.3992470922247
-5.48336787081829
-9.01375546896273
-4.63079945233087
-3.96350247031647
-4.04216339050438
-4.88351573068071
-4.08799892443189
-7.59264900008958
-5.91986609903796
-7.24775205857376
-5.25746116472502
-10.1079469843673
-7.30952812682607
-2.85580987935539
-3.99326116772658
-5.96067677635559
-4.50383314422283
-6.17022898668455
-3.61271975204787
-2.96883096397176
-7.89063101923598
-5.89659595775800
-4.21633434430332
-6.25515326424350
-4.14004422908885
-6.53479020531420
-5.88929081237204
-5.65491072408310
-7.89465466845220
-5.03999879507019
-5.80830713820638
-5.02170122181769
-3.88644210479702
-6.75206683147058
-5.14118457412293
-3.24182056620065
-2.14789337764204
-2.36221295881968
-5.76411851970399
-7.51935045913128
-5.29226945072450
-5.99903500781331
-5.45917325421333
-6.49412697544676
-4.24576460193048
-6.29055130582826
-4.39400042466616
-5.76505993041601
-5.56684202318184
-5.00524204856006
-6.03105888193041
-2.63072178184693
-6.10841570182713
-5.52433267904563
-5.82642677463575
-5.81312758187339
-4.16387926883843
-6.06680359183493
-5.73600299397283
-3.84698206382487
-1.46167600113328
-5.56655332844505
-5.34977936877814
-5.43758698514753
-6.81844262067741
-5.81417889813049
-3.00878837505693
-3.48466162960920
-4.32064331229955
-6.45178721815234
-10.7106797220393
-7.52294165524277
-7.40301378767599
-7.87748325159134
-5.71372478708463
-6.32587722562479
-3.15517964933478
-5.52450509828760
-3.97958710363143
-8.10991264271586
-5.36839464130320
-7.40244489173954
-1.28626910168595
-4.71469513624768
-5.74163167941867
-5.89434881931896
-6.21277549056999
-6.15611570480171
-6.65757730228848
-3.81378722699482
-6.66964845651047
-5.38115570420975
-3.72038891997588
-4.68393522701554
-5.47433831753185
-5.50298689889734
-4.71897384509651
-4.87325526615670
-5.27413965676803
-3.84732726483500
-7.93637113796388
-7.31917804973686
-6.05655076942594
-7.87641173843644
-7.55053537687634
-5.87968618082000
-6.14195273891349
-5.91761042630237
-10.0036779797375
-5.62455620616786
-3.71916225450871
-5.91556555333555
-6.12616578809273
-5.95827533966772
-5.56323131905170
-2.33039376410292
-9.68634937044551
-5.04623774426430
-6.25166755317799
-4.33585403266871
-5.22932674782792
-5.90893396106582
-4.54449225350742
-4.48185438928868
-5.20254433387394
-6.66181582945793
-3.62444472768422
-5.53379807645546
-8.03153833778499
-5.25998328244916
-2.02913671244924
-4.11087431851229
-5.82887390189515
-5.49443488359180
-4.78510549848992
-5.00100714636697
-3.38767843576137
-9.90000612878754
-7.64945125860663
-5.11868391425140
-7.49400998477256
-7.64415144157336
-6.02266548626594
-7.59580950164414
-5.48455865755480
-2.21125981292518
-2.70856976540669
-4.01431917178686
-4.86957722199919
-5.75029136434756
-7.62208507204897
-4.17773557783176
0.439937531058951
-6.35114082399044
-6.18965142865880
-5.64805367586323
-4.26794335940641
-5.98861083137534
-2.79899769537998
-5.42061715047081
-0.472132164718771
-2.84960627341713
-4.67513266041324
-1.26055498413435
-5.53343406998424
-1.73461275512801
-3.84976008127664
-3.96991416824880
-6.00129679345243
-3.94887190694391
-4.46410532945170
-3.92116519815516
-4.56031264438718
-9.96844834250631
-10.6206758867945
-2.67534438373291
-10.1770905399605
-7.20286459464132
-5.65315177503876
-8.01635731513074
-5.66466877682404
-3.37904214636366
-2.12582965918390
-7.76861160492915
-5.13540727427243
-5.54198693854386
0.746843739310747
-6.00861997457440
-7.86840472612514
-6.85073059373151
-6.22192538856407
-5.64467488194330
-3.80762869696781
-6.65501868864618
-3.00480583591237
-4.57114525751118
-2.85193335795178
-2.72815787060426
-5.38188776402728
-0.155352445440413
-5.37540462089843
-1.24534684026564
-0.570701558055731
-4.42109549894763
-3.83058926588658
-4.12265782309927
-5.04867233679939
-4.37213954022045
-5.27909059415431
-4.73625481339002
-5.85916043861096
-8.35315028053497
-8.35699208437547
-9.86833661552394
-9.62167410342046
-5.79316949598394
-7.95156765868257
-10.5945068824614
-6.59666608828673
-5.47442682112418
-4.67834557629702
-5.60976415354572
-5.94705808396741
-5.63428702059324
-1.32197640189766
-9.95142878727144
-6.94558241275434
-6.25019623245276
-5.59159728992684
-4.18885163492876
-6.00906243061588
-5.11743698401110
-1.39009706206315
-5.02087894021383
-2.86303779040238
-4.65505383886727
-1.41388827704601
-4.97294725108543
-2.22762589753092
-4.06483068193603
-4.85216104251218
-7.59647464314642
-4.86054834042391
-4.45520431368631
-5.26938683958221
-6.11155647787995
-5.58963978174060
-10.1452707735891
-9.74905932170778
-3.35876813215527
-8.21226201874060
-6.04614489637010
-7.73985097186375
-3.53009251186939
-5.92649659756510
-3.86447614843692
-6.29900586476872
-5.86453836794455
-1.32197640189766
-9.34002872524530
-6.88267936901292
-6.14683898392342
-5.91214579787983
-4.14928973342821
-5.99697911957465
-4.38206780409012
-3.52188099125871
-5.10594143858680
-4.02473113404413
-4.93741974703439
-2.23626837935835
-5.93766694168487
-3.56266169992998
-4.04176476326025
-4.28475209374700
-5.15280734025700
-4.46440184485270
-4.65308664873889
-5.48397907590436
-10.0072056910756
-9.62198732839360
-7.83418705344478
-6.35499965652722
-9.89729138383996
-7.45505725737449
-6.40849698711055
-5.60145861290365
-5.68796553365764
-3.91118401938432
-7.19546176516543
-5.58985087643104
-3.45548594875635
-5.59386328045622
-5.24667799517847
-5.69346162203160
-5.60499319196130
-5.92943748312239
-5.68793812489064
-5.35685524558181
-4.24513171697999
-5.68375753653234
-2.73318938230842
-0.259135651829726
-3.89225934966774
-2.62451309652555
-3.56333307876023
-5.07508991852636
-4.05156492266810
-5.57557699723243
-8.99540008703713
-7.14368792354805
-7.73461863198247
-9.83327100706132
-7.82164202440177
-9.85397111326250
-6.07039865382922
-5.90918798386703
-3.58393334808987
-4.37055949028587
-5.60878024579516
-5.86743683416733
-10.8365184577570
-4.23157080600158
-6.30780104793050
-3.93765553079246
-4.38032292139834
-4.22803613908813
-4.50558415088047
-4.86671628546196
-4.02186887528638
-3.82719544758050
-5.51739658502537
-3.29436293448123
-3.98802127757650
-4.83667448705507
-4.25814011278113
-4.21599143248741
-5.60312201618673
-9.02070523170654
-5.19878115000840
-7.86468308176788
-5.13419118274428
-8.19838255586308
-7.63537150790551
-5.83147491037712
-1.18733690054827
-7.97624709347552
-4.96910988337658
-4.31475287825021
-4.96519001287547
-4.12534493640547
-6.47257790910290
-6.98705260082081
-6.71552485684666
-6.56131595626394
-3.00891286189873
-7.17356980378172
-4.39270781625891
-3.94997357780790
-4.14347192908834
-5.86898117618815
-4.01838406137961
-4.62057973902057
-5.34635816902036
-5.58188117814912
-4.34610034125258
-7.15583541880467
-5.55137266410550
-8.03112097094162
-8.16781528138307
-7.76499100039464
-4.37875086890541
-5.30282489839806
-4.32283041820604
-4.56439606208205
-5.36316414334925
-5.51445171896956
-6.79092163068871
-5.84920698130590
-6.80767691427740
-2.96786716632962
-6.03506616488713
-4.65562253304924
-1.19533278755577
-3.82402041457336
-5.61158171137999
-4.30570572992430
-6.71324736778636
-0.622782507684161
-4.50520512320261
-4.48256327552351
-5.25790691377050
-3.99268461680405
-7.50044903228635
-5.20665238067765
-7.43854590469604
-3.18154663012982
-8.08511830709668
-7.79006427927228
-5.18822706184889
-5.77555513539784
-3.89599338057670
-5.26061881803537
-6.36724281892841
-5.46623661434830
-6.18287382618816
-6.88343221807620
-5.50584193575797
-3.67622358690662
-3.86867765164035
-5.93595514110052
-4.12754084846204
-6.54597709319399
-2.57732842393563
-4.82521867827673
-5.25605693876823
-4.92700106042900
-7.09907436324148
-7.93643090015584
-5.22515986268626
-6.14977179724118
-8.13304696135000
-7.91901167079511
-5.98440419143644
-2.16138777059085
-5.94236371423351
-6.20038203673287
-3.97613316505623
-5.44648375905854
-5.55884725571342
-6.52202939872418
-6.18508813084041
-5.96482397897468
-6.16999412918371
-6.10749710271099
-5.42682580195060
-3.79799879333907
-4.14762791722900
-5.61385047295048
-6.55675841725359
-4.12778669474684
-1.46005304362793
-3.01507156361563
-4.44821662368048
-4.87876657075855
-4.76786661916699
-4.96219625688652
-7.22446307333880
-7.62303518273108
-8.01618680091509
-3.96821228483746
-7.99142323581562
-6.65049418314224
-1.95701764881028
-9.14598561106281
-5.60624222233718
-3.47341603668174
-7.70487572785283
-7.86893597196446
-4.33397766906871
-5.87981061216587
-7.26411495594650
-6.22328621699984
-7.94753201644012
-5.61718830209910
-5.18357048763393
-6.47069523109637
-5.56005472207138
-4.05600252015146
-0.904953006460027
-5.68884367504212
-4.32640777712805
-1.26537804040418
-3.99126894806432
-4.21340539423943
-3.66922523474364
-4.77943435704159
-4.95066900315010
-7.59586017725420
-5.81075756321324
-3.70007099726834
-7.75370504988150
-3.78867689440964
-5.83451717837424
-7.79185319536839
-5.97760418717026
-5.24748240378445
-7.85185104040896
-5.57901441712450
-6.01929938719799
-5.96761786054834
-5.91167348501146
-5.90075609098837
-5.09344648764851
-6.26125881339470
-7.88807432375812
-5.63370631312268
-3.25393856981827
0.279524559094060
-5.67199918056560
-4.28047296734462
-1.57661754621117
-4.24503403383057
-4.94988671195935
-4.64381066532010
-4.61745128942308
-5.32775279719479
-7.10812477643702
-5.67949760947579
-3.83813352706375
-1.10156502356938
-7.85209767999661
-5.68398074920137
-6.01935683534523
-5.58736122038294
-6.56730897420203
-5.45562151480548
-7.37846874080433
-6.02570834259150
-6.41462059566430
-6.02402933726142
-5.76444928777613
-6.16288377981529
-4.03186840206045
-6.33781861028708
-5.74992020433252
-3.08798492274590
-4.28433706934553
-4.25895837933096
-4.26708118073973
-2.90453078041435
-1.34927358917799
-3.14428558017410
-4.85533112116632
-5.00062865250478
-4.97605455484308
-7.08389698158976
-7.66369396574758
-3.86659148115065
-7.04159531145534
-4.22841270610954
-7.23921719433098
-5.89439249777040
-6.54613192943220
-9.12774169984554
-3.70231915053555
-5.66177589691191
-7.28262613632668
-7.89263726654888
-6.10200353366715
-6.19869783551362
-5.23231848141430
-6.13860012367849
-7.49974099594351
-7.88513349006239
-6.34085625206890
-5.91226200090464
-4.15717520521776
-4.09890084473314
-3.92045679625749
-4.77163501869744
-4.12671915294977
-4.09029457349162
-5.46929489750043
-5.77255512013854
-4.11126458795958
-5.81276812929669
-7.08762253985631
-4.39547667511740
-7.69496506598878
-4.09862199549116
-3.98628771073370
-7.71521389076176
-6.13973226500478
-7.09944693604128
-6.51142053847449
-7.22530096782800
-7.91541744381235
-4.06968985848576
-6.43084184351923
-3.95461560371115
-5.71693630443036
-6.02000423204729
-5.85792790531819
-6.38426388594302
-6.27597262983164
-7.44640431228316
-4.46912214090863
-4.21064304161685
-3.98608225712509
-2.03533424556457
-4.26690309663957
-4.21155497410181
-4.18298754690717
-5.38630279709515
-7.07359483316945
-5.89722028862881
-6.53702124864215
-4.03307796600527
-7.32610375986146
-5.56819593891154
-7.84940137063290
-6.50111400580819
-7.09048589727613
-7.13486149795047
-7.13873011061892
-6.48181456777718
-7.41439395101627
-4.15863581516108
-6.98855876261053
-5.96152812138152
-5.42124369788654
-6.63873715356825
-6.33919798395382
-5.99693461197066
-7.92564706063012
-4.65894079477258
-4.09468162099772
-3.74215542131566
-4.31163224667895
-5.83742865453103
-1.97788082343441
-5.63535550870545
-3.22771224444934
-7.06179438029437
-6.51761959720886
-2.16736485307105
-7.06561082584392
-5.99026908938856
-8.76882803545798
-6.44609858399876
-6.95734510397545
-7.29330917523142
-7.30157192518840
-8.85779397068118
-2.68084762246665
-5.00090173752587
-6.96920967682017
-5.49744303470878
-5.87027745904382
-6.23386582535852
-6.90124482590517
-5.80355440223652
-7.91149971238484
-4.41207962406519
-4.10993121143988
-5.58624485526330
-3.65923094066522
-4.07092462875877
-4.42630748297742
-3.99060817157805
-1.99636512914187
-5.11097526047790
-9.48146337241227
-3.34285699643149
-5.78229892515828
-5.45418458843760
-1.99616668522112
-5.69692318055187
-3.43050030899763
-7.82114884088912
-6.52192389761746
-6.50692420270232
-5.84802697737349
-7.24966924462110
-7.13450201031330
-4.31138268949172
-6.09427081071705
-5.75379643942648
-4.96959333819356
-5.97842167552165
-6.16266706127734
-6.08678746004908
-5.32404983914503
-4.61243735283907
-7.61046667395679
-4.74903773900407
-3.69360174861483
-4.29868972375554
-4.24065913973476
-2.82954449966716
-6.49125600635095
-4.49520786059205
-5.62612054345183
1.34126816602737
-5.83446033797681
-5.20498802648397
-3.32331987054741
-6.14387629983936
-7.86566499311191
-3.58043457810101
-5.87674734098849
-4.62503104565686
-7.72269162399425
-5.70420048281615
-5.29731470006279
-6.19693008131259
-5.78806116041665
-7.03115943363454
-5.70811329699543
-5.96187188859882
-5.77290239812744
-5.85415014623597
-5.07288460744805
-5.00251314894349
-4.66171454967949
-5.08227542977908
-7.57987281390784
-5.35279233379894
-5.26041970106745
-4.70124815799791
0.734300991678588
-3.98858685386834
-5.10630649133306
-5.49654860828356
-5.32697879839441
-4.71847786480904
-5.40903065890363
-5.52404666166656
-8.35897502472592
-3.69689431327687
-5.86511487912432
-6.00718432904960
-5.52769852815344
-3.24992997158152
-2.01492941247690
-8.93784610081126
-5.79658635705654
-3.85698506762234
-9.96043279054882
-5.76226505168278
-6.49113513805582
-6.22701831812157
-6.35363661944334
-5.10794568710275
-5.08793315512405
-7.44504459445551
-5.40614466865798
0.0919061423315889
-3.78216580385031
-3.90585584786170
-5.30676887172324
-5.71581999691545
-5.48112129773264
-7.13529556708059
-5.21872892588128
-3.02787270495735
-5.07915325711957
-5.59260875999618
-2.83769893059039
-7.01917325848172
-6.52105158015574
-4.57696889385897
-2.88964663776870
-5.00526951450686
-5.06825876783725
-5.54067616357155
-7.50441928909701
-7.96481484185552
-3.38402731379129
-5.82993390823391
-6.79501335813213
-4.93989729806298
-6.74303581065870
-5.86052297880985
-0.523287698898417
-3.75412287908978
-2.89760096306655
-7.74269300990212
-6.79408858521795
0.536344569776787
-4.01878348337462
-5.08190441183682
-7.57236218751208
-5.88014034883447
-3.70078559937130
-9.59758123944411
-3.38857366314351
-6.07437586084717
-4.74251357776684
-5.03015024307045
-4.77796440187792
-10.4568344172975
-4.40770270469882
-1.52203662570015
-2.66899392549303
-5.51938558789084
-7.49624429469321
-5.54918440788911
-7.51829873265946
-7.28413974972736
-8.01516335431215
-5.02483076642819
-7.03517776578396
-7.39985515820019
-6.80591467487073
-1.95222016951437
-3.35298777183495
-3.58946162176677
-6.27306169067913
-6.08540618721370
-5.32795097246497
-8.61287594341057
-3.31503365811597
-0.00361198176058972
-9.46730464550688
-4.71521797848921
-6.23745200698884
-5.37935727881052
-4.06595651759051
-8.02608305723826
-3.12829950905281
-4.77571551061556
-5.12325721715832
-8.09816003101457
-5.28011813676526
-4.83678920733319
-2.77583714037719
-9.02807393718586
-5.82540745517516
-0.560956049830343
-2.94646322514640
-5.77537680969613
-5.95109792159060
-6.96901248279705
-2.96621635807637
-1.35418321115150
-6.07941285198858
-5.80586126900477
-9.88200384596526
-9.82852158851888
-4.91056157924475
-7.22100434838918
-6.44255804940886
-4.14880171736174
-6.77029112805420
-7.50868192259422
-9.05109909395688
-6.59361294098158
-6.38333180814088
-7.12823656660286
-3.20618223604143
-10.6292323634197
-5.69959951550653
-6.64646093958440
-5.97805989373700
-4.01723627706796
-7.15532489152481
-3.99192347602725
-4.39717383267533
-7.32654055831663
-6.32780436001532
-4.04359957031804
-5.38733332347176
-5.95582583998528
-5.68787043315431
-3.95237968649313
-5.85328784722954
-6.03308975172566
-5.94585968669922
-5.33207506687578
-6.87326917372637
-7.54987471976684
-7.39862423682228
-5.65676319169864
-7.22251085504380
-8.16057720738609
-4.31419889713933
-5.37907216832262
-10.8069941438629
-3.49066048542344
-4.01211326537769
-7.50853620705405
-4.67349081193076
-6.13960807208061
-4.45616968745951
-6.94783761173518
-7.62449119661272
-6.97202381322016
-4.85605323609627
-4.03920539022678
-5.64962787654478
-8.30266874973750
-4.48024146300830
-7.95380681994574
-6.97922865712809
-10.4337752045942
-7.60126858451610
-3.91359559833844
-9.19647513032814
-3.04192071228412
-7.00901597371136
-5.83818883491609
-3.89647937078550
-6.82765824360798
-7.00311749068562
-4.48274008445889
-6.53023396287648
-5.85730050219667
-5.47122882188938
-5.54035650758877
-10.0099901159267
-9.84176173293320
-6.96675463800215
-9.27043002760177
-2.86764711620260
-10.2574880005002
-5.33922416939388
-7.65259566668337
-7.64416042495381
-2.23681173820734
-7.51585767299567
-1.13112435073468
-3.79610079808373
-3.89148890984360
-8.78002170224774
-6.29389721032549
-3.12912969053062
-7.18879557630785
-5.79555133974885
-9.15272795967019
-4.72362128317281
-9.86361225375603
-8.44870181098127
-8.66509252217228
-4.99724551702253
-9.15631451312144
-5.01458640995729
-2.74891057947541
-3.79030909993714
-3.68107544409993
-6.82500682773917
-4.16479336029636
-6.68447173208431
-5.34187961709276
-6.84775343383922
-3.91670796930632
-5.85462055425403
-2.27426915287557
-5.33509480514489
-3.48619834450774
-7.49189792692958
-7.30183575152783
-9.93803555942138
-4.33349938835222
-3.73739307257725
-5.40266732450361
-7.90249168286643
-9.33735967841652
-4.88725231584633
-8.90126456257172
-9.85148382441422
-4.23389664622539
-6.11827685561459
-5.40398434004758
-4.72987985568232
-5.54551037155653
-6.46571000522328
-5.72684950206726
-7.10139045190054
-4.38045896654932
-9.14749362812525
-9.34269568188041
-7.44702632698346
-7.89372618666976
-9.76891357073354
-6.58075800258124
-7.60089300254899
-7.43603541445694
-4.34740364581957
-8.12273854336529
-7.94852315758331
-4.88048513468383
-5.93155354796046
-6.84262949155945
-6.00803464977010
-4.27032055903729
-5.88524757672742
-6.88474714655958
-4.94235467244037
-5.47955012074853
-7.46819603575081
-8.05560074655528
-7.88075473012928
-7.27941313947949
-5.53313067031515
-7.75606296370038
-8.07800702521358
-6.07162921144618
-5.70881938069250
-9.80522552917481
-9.71758383123875
-3.32140584092129
-7.17330664914641
-10.7249698520298
-6.55742427172018
-5.39064495441066
-5.92566578767958
-6.14339760323733
-7.07733674098905
-6.81558829960144
-6.26010245171655
-5.93275453420820
-6.81671350236820
-6.40475567600560
-5.94849091928151
-5.70059276807254
-4.45038735173375
-7.64675183297390
-4.79889076477696
-8.29417952687443
-10.4486658500016
-9.25057892823434
-7.61481975856690
-4.71410872745317
-6.10298099471409
-6.05314986172053
-9.63830710303020
-10.4399739048789
-7.20894575856841
-3.28980164392403
-9.48266655344846
-5.13577629135904
-3.99262869596265
-4.28008324310411
-5.09354455229314
-5.92170377263615
-3.35803571237998
-5.25042534407613
-1.69134689675068
-6.67260189344938
-2.55573704888226
-1.84023362354757
-6.28819375273282
-3.47538504356306
-4.35964948189394
-4.55376972974341
-3.93045603109879
-5.96280460297971
-7.40597228161513
-6.06178391337866
-6.83271539317110
-6.07200784211298
-10.2476862864777
-4.61555000999576
-2.90306717439765
-6.11772838172499
-7.38440339984589
-4.62451289697116
-7.64891292796312
-7.35545243817772
-4.31514053310966
-7.88102311033880
-5.65783333322850
-6.68481697526212
-4.12165325993594
-6.65953180588437
-3.86573248346801
-6.91120635550896
-4.24488979057455
0.813166429739805
-7.80405293825264
-5.99165443872268
-10.0057572287918
-5.59687981161095
-5.70254926589815
-6.76014854024733
-9.97662434714754
-7.71249002145134
-10.7565964363637
-3.90087298116553
-5.83831734380602
-6.38987534654881
-3.21310195895761
-5.85401608972314
-3.97167855138594
-5.15137723329859
-5.92923526827516
-5.59953658724149
-4.03331983954691
-6.85414886052937
-2.66973630259775
-7.52916384541861
-2.43327992928848
-7.17237158802911
-3.84488841934771
3.09882152690865
-7.45262357590144
-5.60027229954561
-6.04991310533271
-10.2265373156239
-5.82529328523022
-5.53706885025230
-5.67862095783112
-8.10056147645858
-7.23111344442592
-5.65805368855880
-10.1289503854737
-5.41920080889757
-5.96928262301967
-3.85031497489211
-3.33482741167093
-5.25960337484262
-8.54005809279832
-6.53796985857920
-2.66617043916543
-5.83967993999477
-5.37142880585275
-7.46565910650602
-3.69456293210863
-5.62796374466568
-4.07212578172815
-6.00340457330470
-5.58662068197717
-2.42928374921659
-10.8124078067512
-4.55136016849955
-5.76850887954777
-8.31895120278318
-2.65709332858157
-5.64043886814091
-9.88315680886952
-3.71339881845867
-4.52386754313229
-5.69174654775126
-9.92860672254273
-6.01133740732541
-10.5695721571457
-3.41642048457463
-9.29263667219640
-9.34114550983747
-9.97243596130138
-6.07836585484732
-3.96386909821362
-3.62500593058085
-5.54126025652753
-7.05565255036164
-2.75722406232844
-5.64804856369943
-5.91474396154508
-3.54881182042373
-8.83692195169911
-4.27471363140143
-6.51724201587455
-3.68687652257360
-7.71312126498283
-10.6457314803055
-7.05160192926827
-3.92955020461346
-3.95826459351158
-0.461133147454306
-6.09954989522147
-7.90759819107405
-5.46939666143278
-7.39388337027869
-3.31747892387261
-5.38949367465790
-3.94094793208023
-4.35521420781996
-9.21670940813953
-4.30432901691515
-7.78909325002787
-4.07790072017163
-9.44932962100391
-4.86151963037746
-4.73481918370636
-7.08849196961398
-6.91300713016636
-2.91747369977797
-5.84575638142136
-6.49379962802743
-6.96072281069563
-6.43501104046973
-6.91107486252096
-4.51631254537646
-6.26504365696047
-2.26661148236182
-4.80707869523440
-6.24291193848171
-6.28405313812164
-9.94071770739473
-3.89573528000819
-4.32627555507377
1.42631618851076
-8.02884421544857
-6.00108670117631
-4.93849860175182
-10.2015387082108
-7.32701715879515
-4.78755525758611
-3.64706822173223
-9.78548827500382
-4.52495684446046
-3.65041921751761
-7.27235155833708
-2.81336987013804
-3.78578869820207
-7.09205096868297
-5.24426569670841
-4.29146942713796
-4.31590074851386
-4.43166638968596
-3.84124854150135
-4.88258126787468
-4.72622550558707
-5.22919552246771
-5.23504202178814
-5.96195325076064
-7.12625236551189
-5.79667346721453
-1.62028543805625
-7.93606470325251
-5.57400750390204
-5.85282254853430
-5.90023307291295
-6.64825340956698
-8.14055969051304
-2.91197582165433
-5.78926232911674
-1.50684601143054
-3.70410964991078
-3.86151822124562
-7.17755602944471
-8.95973024818738
-7.20899205002890
-1.29024678292222
-2.03617823377344
-9.92912566698268
-3.21152243651837
-10.3739574967692
-6.36091001399863
-3.30309290227971
-2.06609922417545
-4.02915600837710
-9.89262027807852
-3.74690300592223
-4.47627366028551
-4.05869752752980
-3.05648353347438
-4.08500651722042
-7.35746458606298
-5.43851467169268
-4.41312812394704
-4.89290544810029
-7.42631485418049
-6.26316736996477
-2.78907882651280
1.30996739645841
-5.81078569234821
-8.02250613982526
-5.60676101824943
-6.69641140663647
-2.87731248217358
-9.86448992846881
1.19020502788874
-7.79935639768547
-5.89917289040657
-4.26642561141845
-1.52465725235778
-7.26634394694316
-1.39441057651334
-7.40593683814362
-10.2363603959235
-4.29757333685424
-2.58843432015141
-4.55948428003507
-3.99835489015730
-2.86160375835231
-4.34461431006501
-9.91701610838724
-4.26684828102553
-4.06471117488627
-4.18840209431407
-4.15831054855351
-3.89153504637169
-5.60320809913587
-5.30758603882629
-5.97594874433372
-2.53878852411889
-2.99693327994082
-6.88420971409819
-5.98037925195312
-3.37345974369299
-2.96355767211737
-5.64978391772432
-9.86202794537119
-5.19680597481360
-6.49609397877986
-3.04373092951079
-9.98945060349093
-9.97878605953237
-2.65076040016524
-7.09962411963033
-5.50092995512805
-1.04669702649226
-8.87490798493659
-1.56740902077837
-9.79093705910774
-4.12979418382899
-5.42431396469430
-2.20079210744576
-2.82828943246595
-3.40470761123787
-4.07895208834439
-9.13000350871040
-6.00758092642470
-4.21397061035353
-5.71185682155661
-5.56067954375965
-5.67892606926696
-5.60649425491659
-5.63135270535797
-3.76537564393101
-5.48802149299457
-7.48872298694352
-5.78636010921550
-2.54431800377146
-5.62451423340078
-5.98878999393039
-9.85560443615183
-4.58883467510628
-6.19742116909137
-2.91200407810783
-10.3087954221347
-7.95169983337190
-2.62070401507229
-7.46090951095188
-4.14082249741313
-7.91878329121817
-0.886985853555132
-1.28403215546437
-9.68730349697443
-6.92328210627781
-3.98084379094233
-7.56237064410238
-1.62509649404458
-2.42440319443359
-4.11000315552893
-3.42253750942598
-8.01879868836208
-5.00038937621328
-7.59705260672905
-3.75480990982563
-3.45809574953093
-6.10537136230585
-5.38860767688455
-5.91257223733272
-5.94723179504475
-3.92886934924299
-5.07570585872537
-6.59521394812525
-5.86174298626152
-3.32131660286601
-5.53575399627335
-5.71191407456960
-10.1813504990617
-4.20116488668517
-6.28233037891148
-3.71541542938708
-10.8149235873113
-10.2744689587749
-2.57506455869270
-7.84535411860416
-7.70690379672668
-7.85136886447572
-1.50828132036918
-0.696863579499469
-9.80130873005713
-7.51853272307072
-7.11539813788572
-4.25907852439717
-1.11354236590680
-4.84828080025678
-3.38092300742183
-3.80683771137575
-7.53215191503066
-3.86068876943193
-3.89726800137925
-5.81951121190997
-3.94337804994154
-4.09378962103584
-4.73553981508393
-4.25620777549507
-5.74265197353788
-5.92231696269410
-5.83119294628456
-5.17894857678070
-2.80225789556500
-7.23015059123210
-7.32558931892104
-5.86916488241848
-5.81389204739260
-5.70726459169389
-3.12106173829122
-5.32345387305701
-5.96191390589774
-10.4730519332751
-3.35701425503375
-10.4748900334672
-2.57558374020793
-8.76415750621463
-9.45455497907926
-10.3010569682361
-0.473606548697185
-5.67708635936467
-0.938551142573715
-9.77319388447632
-10.3932972148737
-7.02363259918949
-3.99672323811674
-1.71318825591251
-4.02807676886803
-3.93329743258817
-7.86617084500460
-4.97814388744094
-5.46152643486386
-7.69334505676266
-4.94281823064961
-5.01951016516458
-4.06895042430513
-3.89313364902126
-5.89727864352974
-4.37727374420450
-6.51540380720130
-5.96694126510992
-7.30329565004697
-4.29743257592719
-4.21824527815024
-6.65814665115380
-5.63071619173485
-5.70198474970788
-8.17612684598590
-3.18859475644368
-5.34718888455152
-5.92684051616658
-8.01513515640095
-3.65185892987416
-3.34565445298044
-10.2513846962777
-4.04926684492844
-7.79198882123070
-9.95473869151082
-0.276889144061492
-4.73142379344919
-9.90136294923377
-0.360289149115853
-7.72360582240775
-7.62086013900564
-4.31118240677268
-0.532321178685521
-6.16523916954860
-7.46236533836248
-5.04513698359659
-3.53630633536969
-5.44586377895758
-5.91375973108383
-5.12944462429124
-5.26725864875076
-5.10664600932445
-5.71407181862568
-6.58254100745912
-5.58377952854929
-6.49485811467074
-5.90166519289388
-7.24575451128291
-4.73753104196647
-4.06728632203609
-5.85554648083039
-6.41191472890973
-2.93520692617888
-6.00904223009459
-2.78440368582784
-4.79068967969330
-5.89037803707932
-7.61205316916712
-7.69375014669265
-2.34649581751599
-3.71653261296598
-4.58403048283054
-6.40894126052709
-7.53000282597600
2.23892816453476
-5.21228595115780
-10.0458781323517
-0.241832492512261
-7.96695747665032
-7.84238100090293
-5.11626213242232
-5.22406224878791
-0.445717896058540
-6.12071596528201
-10.3920717005583
-4.49490849996496
-1.26976561222960
-10.1094114881332
-5.15850442799082
-5.57223161261192
-4.49913648367437
-5.56476411318736
-5.35617830066109
-4.66360280859998
-5.53022940715372
-6.10829474175190
-5.58999877381493
-6.98014539302048
-3.96461955854661
-2.67206551141627
-6.04035026133898
-7.74501602062470
-0.427175066090991
-5.67157805560843
-3.96275258201921
-4.75803701723558
-5.88894167743533
-7.34587505047835
-7.44063568316213
-3.75551633942457
-4.21805279352169
0.887788991009013
-5.59887535279793
-6.18378470031493
2.74438199199686
-4.33463280438423
-9.70149806652162
1.89956507144315
-7.27832927623217
-5.86051039336959
-4.90507550901726
1.07572399550050
-4.23760408342262
-10.0313240953650
-4.10697210095187
-2.13388562502517
-8.01498441170912
-4.29202228572050
-4.24979612118232
-5.34052508357915
-3.40650441642146
-5.25353162880254
-5.08286108806796
-6.17226630896073
-5.73739068748276
-7.05708811251425
-6.12470690752122
-7.04232644478925
-5.72922756071969
-3.22153393853004
-7.58331014298684
-5.69794417696686
-5.82195360445808
-4.68240817044555
-5.12549181439133
-5.76924079643449
-7.74964018022169
-7.72440486919330
-6.22218482403442
-4.04668280463326
-6.12199677176825
-1.23268304315981
-7.63931047797916
1.69282711691722
-5.58097515128172
-9.96247033288765
1.28577739129609
-10.1117458047558
-5.42090227323507
-5.46441600229369
0.976357293369138
-6.52994012302855
-10.4571940181205
-7.98019054450156
-0.553438478245242
-7.59933065578874
-10.2338741145527
-3.73464835715682
-5.60058969537660
-5.56354711761515
-5.87367616631945
-5.54300687859394
-5.66685351013510
-5.84507668257944
-7.15814976476480
-5.68329807404210
-3.64257106341879
-7.70490567206347
-5.80619274816981
-5.05876909827952
-4.12586298701007
-5.04766769481212
-6.46541102508718
-8.05109192700796
-9.19082246738933
-2.88778289777702
-7.19394899490335
-4.51196160356816
0.700505713740542
-9.63010303044611
-5.75399016365406
3.12645694292304
-9.89834595508565
1.75050737632666
-10.0355263688537
-7.16668861457705
-5.34455924135996
1.65282312589298
-7.07684613599941
-10.2185604302428
-0.772735188452649
-7.54560084493467
-3.84898299505349
-7.10767679239914
-3.68918647325237
-5.75138988095206
-5.96215754434412
-6.06003872877586
-5.89718220209831
-6.02339054787046
-6.86709282474518
-7.41716015006424
-5.62342838220197
-2.66814237465384
-7.73880361744948
-6.19354899498535
-5.24620348240778
-5.86282371721434
-3.35087571088619
-5.27360765422372
-6.15075002295507
-6.64852202215915
-7.76342470512770
-1.17914566442172
-7.77936117991847
-4.02912415834256
-7.89736013604503
0.903063289021612
3.28085739944364
-5.51787309842136
-10.0642620080822
-10.2296315668450
1.69139337363950
-9.98035292262905
-4.35652250600151
-5.83983551346183
3.77204225718389
-8.95605992093454
-10.6386230264062
-6.06673183317429
-0.811256847206706
-7.82543401295203
-6.70217577398926
-7.13587967583864
-3.67273783353685
-5.68404481108102
-6.28183553102800
-5.58941764077032
-7.40809086641058
-6.80040103691712
-5.54818481074001
-7.58980254478005
-2.36107990705255
-3.09326950937787
-8.14832617542987
-5.97452433138771
-5.12795555962716
-4.03893328179405
-5.22690541752254
-6.14664059450037
-9.99627729513242
-7.57425311928080
-5.23727961806965
-5.16328268844475
-0.345322148973280
-5.08840195593244
2.92469734589294
-9.89248897524477
0.235735082709005
-7.59682035142734
-2.56087880417406
-5.87598032711782
0.275207507858738
-0.871543575837241
-8.86275289901839
-1.46205320263219
-5.91998225553081
-8.32937547853354
-3.54561705705689
-10.0608420398986
-4.40440730853325
-5.53389975841891
-5.22114441369657
-4.56984359916920
-5.51434207506076
-6.58130150502310
-5.90913217553482
-6.99537451464433
-3.92500260337942
-5.35631374990199
-7.83813391730791
-5.68017304289297
-5.53070516890243
-6.06767524203245
-4.01143773442093
-4.11514995417770
-5.93597190558889
-7.68140542613687
-4.01214819904671
-0.507420766052377
-7.63621018142792
0.842783890528774
-3.20041767350103
-7.59060443388562
-5.71632609289909
2.21311431853072
-9.68991078105334
-1.28413797139825
-4.66669744587916
-5.46670086704448
-5.55300521646623
-8.78796745832622
0.261843925518899
-10.0578919733785
-7.05746636375577
-0.178655337058095
-4.31104230552363
-9.96802112906567
-4.44298353691707
-3.74289508765374
-3.96706838332529
-4.80483763821237
-4.98439855658601
-6.53311781729260
-6.06121804900649
-7.94746472767509
-4.26457015510006
-3.12717505173656
-7.73439202172637
-5.65539746965973
-4.62808211637339
-5.60358132868192
-3.11294443709362
-5.81425260286382
-7.16908044791154
-5.95229982253254
-3.97209549485907
0.273290866901077
-6.91325873726434
1.17775914918390
-7.32138180051059
-6.04089830091914
2.92394436141633
-9.72088862947064
-7.91129506775702
-0.502410731418800
-5.88075027247872
-4.89785511482459
-7.22891220036925
-5.06037894172128
-3.62126705227813
0.969209091624758
-10.2974083157255
-4.70215491030490
-4.16529573907808
-5.14617270029211
-5.01448732563547
-5.19835887702824
-7.94385342141988
-4.98874525429899
-6.25334816734788
-4.28754481473126
-6.24115451369697
-4.76442943284708
-6.62289224875650
-4.05508357671895
-7.49365968284977
-4.65134836520880
-4.22183753287361
-9.83836565567243
-5.10483729655611
-4.21173853332838
-5.73976252023909
-3.94779943023844
-7.30778615419406
-5.58475703345316
-1.97582089998471
-0.0870729561096212
-8.03171559531574
-1.39268284664369
-7.35690243561445
-5.43886216895563
0.725599802450834
-9.25855653968316
-5.11988366405227
-2.73976001694483
-7.21450306719521
-5.19299245596821
-5.33774474619766
-3.87816432704533
-1.34165262888995
-10.3767787337769
-4.86651584098505
-5.06925845486505
-5.44711600068679
-5.07899743563973
-5.32045118667576
-9.11513634465831
-5.67391982847085
-3.97310104370900
-6.05473725739385
-5.19769648014772
-6.52597718175901
-2.39276196541064
-7.39802747981948
-3.57832274324421
-2.19032202158044
-7.18199893640539
-4.57827000634162
-5.87974793137509
-5.71219537554642
-4.20668031542227
-9.77707863798092
-5.41821454267417
-2.18493394740160
-9.78779568680128
-0.257103909949865
-2.16667860575803
-7.01636379272719
-5.68194033073933
-6.97552483777145
-0.659658462976281
-9.60758892376671
-7.62742053824574
-4.59517878166831
-1.93452358364335
-4.82616281681614
-3.60659407275946
-2.66373132880613
-10.0238593010515
-5.11711847573588
-4.42481006531888
-4.85962981651994
-4.65687649685229
-7.23216594913758
-6.90589427887173
-5.92177864943642
-5.59981857426143
-6.22177791786159
-7.43555920774327
-1.65814738197707
-0.393254106763572
-7.79499607799611
-5.83912061921138
-7.56480568108284
-3.37357552121653
-7.22642581922295
-5.53581316546074
-5.55110415180325
-7.82014581797630
0.583119534702503
-1.05750400506467
-6.52724345219791
-3.95704250713792
-7.16173172409333
1.38880218682938
-7.54797179317169
-7.68400640787719
-5.81486290325250
-1.22536700127685
-5.11463303243563
-3.66200455278489
-9.82516142495303
-5.72424108197415
-9.91503532553542
-4.34578151361915
-7.72579572858406
-4.95702654163155
-3.11767511782411
-3.58982095703526
-2.78723168316354
-7.11733144996532
-4.62894250325503
-3.60192153640048
-6.98483154595466
-4.14207668618738
-6.09568742657594
-7.03360401388842
-8.02496399973805
-4.77682256062761
-3.38003501683871
-5.58631832572000
-4.87693633341445
-4.79581682760562
-6.06335327321477
-3.41829933868912
-5.60544456279973
-5.87669538675242
-5.45746781645385
-2.24072238664592
0.987508272256185
-1.45275533429454
-5.68380834678667
-5.08768265157729
-7.49405205356921
-2.09808925259287
-7.58808601273615
-7.57609137363357
-5.33070990918420
-2.15850966503453
-4.24025479511648
-5.25590501558083
-5.65147869083158
-9.73151673182062
-5.33713750783258
-9.85000303472798
-7.07829766065820
-5.72570344761792
-3.40486089302602
-3.65576317837148
-3.63202492059171
-7.57086064635751
-3.86031046196558
-6.11374728781700
-5.69980345587906
-6.46822103999120
-5.72378547042042
-7.12186846804091
-7.87317658051913
-2.41448501916314
-2.95967566437419
-7.72631746366234
-4.20957136185911
-4.35054775688108
-5.98477747382460
-3.49780566412130
-6.02183546350241
-7.62386969180174
-4.09709436188209
-2.30360779029743
-2.49796710444797
-2.99791500934084
-7.22841218493891
-5.68674655142688
-7.27703350481572
-2.41503716938786
-5.59090748297597
-7.50355057168579
-3.68042223749749
-10.0035680031153
-5.58355915383249
-4.20793700592336
-3.87065631916592
-5.35312902658852
-9.96106116269600
-6.88838195044010
-10.0113551343095
-5.31148950008870
-5.55888436603146
-5.26428068104317
-6.99501956350433
-5.97786330522825
-4.07774707742650
-5.56825463220599
-5.10737740130089
-5.55807375816422
-0.797529900563677
-7.34919395993911
-4.26868397193509
-2.86385942630229
-7.58344044360489
-4.63883979542537
-5.64560734623438
-5.65622187483584
-2.70929936650443
-7.85200107638060
-4.72521072079401
-5.31953492271784
-1.16404772806318
-7.56461682794746
1.87461176757193
-2.81611836120884
-7.57046163678609
-5.74836906024303
-7.68066841521642
-3.52182108878583
-3.06367841097649
-7.08555786270772
-5.45687234786429
-7.17381625913591
-4.17596668657422
-4.91573922491511
-5.41569553957098
-9.90179485520424
-7.03766996130605
-5.13505194362491
-6.17844507920102
-5.39528493370239
-7.00451185226204
-4.02587990149182
-5.60678795253423
-4.49793673290133
-6.17917197135365
-6.26303731486852
-8.06155250534700
-2.84513825992970
-4.31328580488451
-5.79970992355095
-4.75145340183894
-5.95316690637704
-5.33177657923233
-1.85667232246523
-7.12519805857954
-5.68371769519307
-1.58226526144516
-4.29025280642486
-6.82204415218803
0.494191709308744
-3.24224302738600
-5.91873568372757
-5.70984220171164
-5.87052336550087
-1.55545320994995
-2.02387949105371
-7.10686362963470
-5.20990314669570
-7.83615770755735
-10.0195157394184
-4.42638415064396
-5.57983710985779
-9.40295555843447
-5.12329397833862
-5.76542229752831
-3.65903054107225
-10.0225801221669
-5.61922332009218
-6.09542239192027
-4.96987991599726
-5.97299617531487
-5.23819002796343
-6.55656242808857
-3.80699648866472
-7.46866529951441
-1.93080758773751
-5.24265527523866
-7.90377663331668
-4.58649987754275
-5.74611637458624
-5.58420859937053
-3.68899915129138
-7.92018731550610
-5.64869810746868
-1.68290522789376
-5.36673240073938
-9.91010621084944
-0.794099426241029
-4.93595948795006
-6.31305157019501
-4.97509560054670
-5.93984271052513
-5.33346771144717
-4.21266314534464
-7.12092606420255
-5.23226939235587
-7.90855831135144
-7.00006310993511
-5.34965552952706
-5.82702531987608
-7.93722680569914
-9.60226745772979
-5.84440392295909
-5.00912233305307
-5.94326816414060
-4.23441054985049
-5.60618152209167
-3.79164980155899
-5.48629737848977
-4.52564982023642
-7.36944753040946
-5.57097192635991
-4.26073133819299
-7.90034123533246
-4.72237362792394
-5.95692675141441
-5.85268170221487
-3.86211317251753
-9.75352512210134
-5.76079116089307
-1.59271663072026
-4.05541879956361
-9.87062522267462
0.211072520917033
-3.21665906460555
-6.46610013146315
-5.60415234352758
-7.01950209179425
-1.21409932417784
-3.11748995691079
-7.80140078401089
-4.98962414557743
-5.32456282083382
-5.32351576662085
-4.98789965066067
-9.62996520302848
-7.60764838646984
-4.71682148556910
-5.50086904502037
-4.77689725626546
-5.67952742515572
-5.98194753408708
-5.53939220466689
-6.18392590220833
-4.26723675218263
-7.26133383956591
-2.39782429466032
-4.38217413686917
-7.25876727230274
-5.88916148280710
-5.16268842281210
-5.48795267074161
-7.59792119770599
-6.79148989608813
-5.88698840186718
-4.33112406839007
-7.86616893302257
-0.417678942185536
-4.68768865944774
-7.37012598941712
-5.27635104801385
-6.27354788911721
-7.78651532549038
-6.74442686057914
-5.03140554761381
-4.66457379771185
-7.74353415981596
-7.06668514678002
-5.02775014019199
-4.65596966651988
-3.83060876828408
-3.82085172538422
-4.48807878230032
-5.12570835307152
-5.63984189623450
-4.37509974433903
-4.84788395752859
-5.16354359795904
-7.10475495964750
-5.14027883656094
-6.14712147504295
-4.19027286758932
-4.26101967895949
-6.42224067573608
-4.94242298672335
-5.89045963843169
-5.94691529905376
-5.68307193006541
-7.08582855738901
-5.15027169219209
-5.14265643537242
-4.19443616572031
-7.21677492649218
-3.48066831778166
-5.60711672472336
-6.22510341147024
-6.08014213759826
-7.08147150172356
-5.31501413277161
-5.98681361641631
-5.33186403038279
-5.80805721901015
-4.99198582284767
-4.63764180165021
-5.74204520084263
-7.43795366005525
-5.83186684828492
-5.25701659977249
-5.43164376057900
-5.79402730039628
-4.47851479909806
-4.12776724387758
-4.13679441202672
-6.09590418192045
-5.48468241370877
-6.41288145277581
-4.39762488830667
-4.26167507772371
-7.21858237258400
-4.84050567613410
-5.80394723957324
-5.85800100819870
-4.00402766637643
-5.06626580036846
-9.31912393116213
-4.58603926551290
-4.64466048946600
-7.77000171694032
-0.908606967726752
-5.26936437850900
-6.72147400348631
-5.87590220941173
-5.27982703014746
-7.16891855404012
-5.72681817426440
-7.06066749454174
-5.11652795082736
-3.96339985958375
-3.99764795981936
-5.25271232529736
-5.38562609659995
-5.76331783849695
-3.57363076481045
-2.60861794170142
-5.08870793960535
-4.21426723838289
-5.17362672986321
-5.89507098902997
-5.13019389707355
-7.72699602287459
-4.06330017829978
-3.02548081263647
-6.05973437019668
-7.24871257063236
-6.23073450204813
-5.58550915035267
-6.04184254737222
-4.82957041961989
-8.08125322447888
-7.94785284796557
-5.37867642154756
-2.57353865830382
2.16479932275154
-5.25973881627300
-7.73087463612095
-7.88917502320033
-5.16205161295122
-4.35769012797583
-7.63709517927554
-8.33211132710846
-4.78078297712440
-7.75354445899480
-4.48231946836682
-6.78618315801820
-5.16004611344425
-4.23658623269162
-4.89255729474278
-4.71858599547480
-6.37358903706374
-5.18506938126865
-4.93270023774114
-5.10210360878273
-8.06189900931101
-5.17910267413327
-4.43244258317772
-2.64174158911311
-5.70297870093084
-7.33009601461711
-3.87916527802212
-6.13731883772324
-6.14596763339560
-3.48723725481646
-9.33447415458064
-5.89677058046425
-7.41281245153175
-1.25496405425272
-3.53763137056875
-7.82006783604376
-5.87528652275675
-2.96418458289919
-4.42744218057888
-7.80868866460543
-3.91527455807766
-7.83266021226106
-4.40123115855047
-5.20980999340896
-3.54101800154980
-5.88738788407195
-4.48138985694032
-4.04733570328892
-6.17097547827106
-6.21329090090152
-6.50529315734736
-6.29665407954126
-5.49620591498815
-4.95133459051732
-6.20700385378838
-6.93126401198414
-4.40951397407089
-5.52120812871560
-5.60980726948436
-6.00708470610139
-6.37220813781626
-3.63558031067453
-5.88378117561529
-3.57425051457268
-4.97986987705263
-7.06258401994012
-7.07455461430415
-6.36459522585857
-6.11071953837851
-7.83445718254029
-4.61027053245686
-3.71311807760017
-5.37798924914586
-7.76400554764702
-4.40713116921862
-7.76653117356367
-4.08645234282070
-9.55648303136839
-4.02739637219092
-3.72214449103301
-4.01729424367870
-4.94381736847763
-4.94789645561724
-4.03669258990811
-5.63425188364839
-6.85015055613724
-7.10408095244426
-6.74565231401935
-4.14328812550621
-6.27195429933793
-5.64558383601135
-5.98817698962746
-7.84931329359555
-2.79506946522109
-4.01416195419451
-3.76506687161602
-4.34516582385232
-6.98084740736459
-6.95264207009880
-3.97764068404352
-6.92551965735608
-4.96690601406252
-5.75181221788373
-5.41229747827425
-6.89787861131258
-4.97067581544209
-7.15294210369681
-7.10857514962864
-4.40094375826454
-7.34085578001266
-3.54612885172989
-3.74951213291711
-3.18724737574029
-4.36797066604215
-3.50932920012792
-6.11783336700701
-4.90628422785166
-5.81330599183354
-5.65702167651381
-5.91190285734096
-5.48829643241412
-6.98612868646474
-5.78107917186300
-5.67594322029705
-5.52930043072874
-8.28506824827285
-3.65426442762013
-5.50518626230440
-4.88942891837900
-9.04318437839645
-4.64548687763714
-7.79527343310049
-3.73320281387896
-6.33975501450884
-5.90958569219745
-6.25005430366914
-5.05473362937676
-5.80555086839723
-4.99247608319361
-6.31921916750268
-4.88408323888541
-5.87000702158930
-4.40970483302133
-7.55590112916821
-9.06868438334162
-5.62158939001564
-4.23515722872917
-4.55814528077747
-4.55012444260784
-6.19255463441984
-5.46334591479225
-6.17971588372221
-6.05468789071969
-5.85011496933475
-7.63163050112260
-6.72015623406125
-5.57544649064434
-6.65004182404557
-4.03967452842204
-3.32495409687845
-3.81144267133746
-6.10628776041946
-4.87705862007050
-3.50482280499635
-4.67988756750034
-6.42847406232854
-6.36039018275330
-6.39436741830066
-9.13716790489037
-6.37597052984805
-5.75648177015399
-1.07037962564033
-4.58799636088869
-6.42463564839720
-3.48803055750712
-4.61052637133782
-7.28064537681440
-9.27539110822261
-4.93283150923263
-3.64644360058638
-3.29014005835997
-5.49423354592927
-4.52256601974465
-5.11994484266171
-6.29217121742912
-5.07341957139857
-6.28961728303736
-5.84251781755565
-6.35848340107511
-6.84835000831729
-5.22064809175383
-5.72306668693522
-5.57781269052613
-5.90630164206332
-5.65608745382989
-5.90249709273358
-5.90425794437008
-3.91025424557657
-5.90589578288997
-4.73907167665495
-5.82971885363103
-3.92675089852871
-3.90279120759779
-6.10928054105920
-3.71883242749134
-4.53760606211905
-7.16581315201618
-4.64525402860140
-4.28460132916602
-7.39744772137773
-5.65801965427331
-5.59774655373420
-4.14168569416264
-5.43723910216491
-4.35852068312025
-4.55517517621441
-8.96221419223605
-9.80894841787585
-6.84725742817215
-6.98581905741198
-7.10260946592685
-3.67965875776947
-5.80424881498117
-4.74308560591521
-7.26248939669251
-5.60714935962044
-5.43441287609889
-4.66370762957372
-5.96084714910495
-5.63389018352054
-1.18711331253004
-5.77977973361714
-6.25559423749089
-4.25450587979403
-4.39020530673512
-9.94175308947350
-6.58246938719241
-5.24944191106196
-5.96277926299542
-3.58379659501162
-5.64885842413896
-4.52910614573513
-2.50032699784477
-3.34313515092449
-3.93105501095360
-5.68313089285894
-4.79566360985806
-5.04742980736232
-5.46673984110943
-5.23127182921588
-9.26014113259417
-1.95430536389532
-6.63189076527024
-1.71929188649144
-7.51847455476675
-3.77082449354338
-3.06705959319489
-9.08879242457346
-0.793140672358184
-4.18245292772694
-5.98141020281392
-6.58122572388904
-3.76772619092263
-2.60867224049316
-2.62722186962910
-3.13090175966260
-3.57805717990916
-3.50226413173426
-1.82332484419653
-1.97709823744337
-3.06404735087712
-5.72302288035295
-1.67596426799899
-3.78267828385247
-8.72416375560484
-0.770718295282110
-8.55671465428513
-3.62981386013055
-8.16188077715654
-1.10210010994237
-3.97613220102739
-1.07408556534244
-4.21699781093747
-4.11469597693498
-1.67253976472132
-2.56223185690431
-4.97660549740948
-3.72704054613720
-5.43128250465866
-8.41062934614989
-2.04073691362214
-4.64930186869955
-2.39492888134837
-6.11631630697829
-4.63268439512891
-2.25143171266408
-8.99586559881642
-0.551232666437375
-3.89523460085843
-5.38409562499350
-9.20851259802874
-3.54848806415162
-3.28986522732456
-1.74328157201751
-3.78264977694384
-2.78902442452420
-2.97203565036518
-1.94747956394193
-7.02506586585747
-3.78024396012254
-6.76312255990490
-1.03104590931007
-3.44556050386453
-7.04669333228510
-0.907652363966295
-3.40447330400334
-3.67690521411656
-8.20257114146572
-0.619476110054160
-3.24424493350623
-1.54076554585181
-3.93310302862279
-4.15467134066118
-3.33760948681600
-2.58646366506712
-5.14883208318165
-4.54233915622704
-5.69949714685170
-9.06677644191622
-2.35389507583665
-7.06096274417285
-2.46118292119192
-7.50876712528299
-5.09150412959110
-2.52857771201970
-9.03518061724147
-0.359159281204296
-4.98340900261970
-5.30826071177913
-9.22961404527110
-3.86873178631837
-2.72715634737635
-3.30798312431746
-4.00958772200864
-2.88953289018957
-2.91458101178328
-1.37248136037274
-6.96563938721032
-3.65594130739655
-5.57558267282867
-0.553829863744263
-3.61548837773633
-7.29093232338669
-1.14834317108087
-2.89354844930280
-3.47374326115452
-7.98364598522398
-1.92895090266070
-3.79884047646848
-1.24291874274300
-3.24502818426057
-4.37623376375781
-2.62129492763465
-3.13647247665779
-5.13534981338004
-6.81669145934000
-4.99953976908214
-8.47250641124622
-2.40690003017355
-6.81433547222334
-2.38403490060488
-7.46168198571111
-3.80700730088699
-2.69936677278724
-7.86483939852150
-6.88724767435124
-0.763021964755685
-5.97780185670721
-6.65594615966346
-3.72295325738093
-2.72991070300029
-1.71358232652554
-2.52548039019065
-3.16989375562929
-3.45667841285338
-1.82332484419653
-2.25828737619857
-3.17053508824333
-6.10074270173308
-1.58651645512767
-3.71906908195979
-8.75173399875731
-0.792301174844304
-6.63951502781368
-5.94009346225385
-4.52414209124113
-7.57298568651983
-1.77388849156039
-4.25995712822851
-4.14606495600087
-5.20099291455146
-4.75229318236948
-5.88036086824962
-9.12309347090321
-2.73497554234295
-6.80353510475490
-2.40186511214354
-7.53321486985904
-3.79147024246041
-2.15944335817040
-8.95793078383621
-6.32498259737754
0.214055632405806
-5.39924610484003
-8.13105999077945
-3.52614259462867
-2.26887907458852
-2.66687509292041
-3.11107431616205
-2.10808661211656
-3.36041077733319
-0.812622709403169
-1.53069100137430
-3.14096984856334
-5.54917136682800
-1.52206565756250
-3.50852290056663
-8.92489566516454
-1.05408555362648
-8.72512743477527
-3.37504594392377
-1.32255991503725
-8.63719724272185
-4.88153968782903
-1.12521094644044
-3.63625551278569
-4.21140786736759
-2.53277502239532
-2.61177172783569
-5.04505567772965
-3.41216403994812
-7.32758126077486
-7.21952678128648
-0.994752603193975
-1.01512386795377
-6.15467910413718
-6.78253651129545
-6.21670264357784
-0.933159112556010
-8.19375249369554
0.699612171472570
-7.14937726772509
-5.29786650837610
-6.60143087611298
-2.23940832945677
-3.37253622466160
-3.08194827593991
-3.12012665392855
-3.05349112815809
-2.73396486803650
-0.268361264259856
-7.02572439564052
-2.91632273800279
-6.53869229871321
-0.696121092340027
-3.59153377519395
-5.98330740168079
-0.635501435642724
-1.70454054938677
-2.66882461301252
-4.54681544376413
-8.07526974028730
-1.75885221401110
-3.59284118538557
-4.18603733607705
-4.96732462378889
-2.79997282547550
-7.33020635642238
-8.33388200581827
-1.69612002920940
-1.14089113264198
-6.00501419438689
-6.72757989195601
-8.01613926922801
0.150908360472667
-8.83364511522239
-0.544896141301054
-6.12114191206726
-5.26027403004521
-8.95135385041386
-2.68022129958730
-2.36793017787151
-4.39564730878904
-3.17862176920584
-2.70447635560694
-3.15644160518142
-0.753073532263699
-4.83593632366659
-2.73956558017208
-6.01109800041954
-2.04539502700988
-3.51361296138361
-7.69434496528955
-2.32692377551177
-2.97967703733304
-3.36729899323847
-3.40921852445723
-8.75058157694141
-3.83222098778728
-4.14792219891407
-3.49585926498166
-5.35766118019893
-3.27107711228000
-6.87220062116063
-9.03232648086341
-1.91928201818133
-5.66393105309691
-3.07282538270681
-8.48800228986369
-4.14592917741223
-3.15682151325069
-8.95960796791255
0.825932974184368
-4.50367473375756
-5.82283626291042
-9.20428652169952
-3.03865082334490
-3.26981488378445
-2.23972846543671
-3.65463383281497
-3.37379831274066
-2.89115649033509
-1.23521831038702
-6.24722104956509
-4.17452670135851
-6.84760330898057
-1.91883493353171
-3.84167474311385
-2.32082846493858
-8.79629119392441
-4.16472625273007
-3.14057783747876
-3.61226028207793
-7.00491574774287
-5.02041535301283
-3.84354457451564
-2.36743641068219
-3.24208932720173
-6.35078347894752
-6.55381800195487
-1.04009224705982
-2.50464829549284
-7.13890186536428
-6.21641781804004
-2.21136424487551
-7.01156568121671
-0.260206915273835
-6.40735391353243
-7.31324273261195
-9.04205466405992
-2.26703312159498
-3.29684284082753
-4.22488958799451
-3.26399265220810
-3.89019051149942
-3.13916111039424
-3.15691062623420
-6.94156530303354
-2.67932682286585
-6.76543171735136
-4.35027824508026
-8.50118267714709
-2.73500602401500
-3.51497546994710
-6.46138525200740
-2.78985771475408
-7.21915022179570
-7.49786227757425
-2.62000422279868
-2.54297009576853
-5.49511336117968
-5.50415876376660
-6.84665605143004
-3.14512372621337
-7.63850911858474
1.12253603045466
-2.96296109381893
-4.92355916885737
-6.83747377914244
-3.91505198515815
-2.98865869589047
-3.51411032471277
-3.26138509947692
-4.55478140981583
-3.70009488772855
-4.51031060292425
-3.48140872924395
-5.65470208749154
-6.34059608918611
-3.80809714367189
-3.35575982238480
-5.25886875339052
-0.796515359123585
-6.99261609260781
-4.07962531331117
-7.04990998846608
-5.66004326571181
-0.0271096321981711
-2.08891623204596
-7.21360406414108
-3.95665329968778
-0.541523283438625
-7.16765428217878
-1.28751573673833
-6.55750652929356
-0.146232835358428
-5.79125183530849
-5.23228007852408
-6.62437257036958
-3.70265460845236
-1.97838216509248
-8.28942532912133
-3.27758741040692
-3.09732759844349
-4.56399882647717
-2.76745273583395
-3.85352462964256
-2.36685495090328
-5.64507676863045
-3.99744342244617
-8.05769829610919
-5.70020908872287
-3.05061718530990
-2.42499790539219
-3.57030044852081
-8.67749386389765
-3.74100507252068
-3.91679502321335
-3.89790289465903
-4.96581272299357
-3.37845432965725
-1.45783053151229
-2.53264739592882
-6.97552435076848
-7.92081765058261
-4.95126569278838
-5.96639262595913
-1.72458417767859
0.677782404393295
-6.81417759095486
-6.67510638284171
-2.29401312848830
-6.35719532727623
-4.21539637976811
-7.48023603113506
-3.41631506901920
-6.47889624959488
-4.64026951001518
-2.67343288940273
-3.53192807515670
-4.14092067435013
-3.13311573909137
-4.10336654240130
-5.88539371462745
-8.13389042205494
-6.65268266177256
-1.31736526036302
-8.36490006902083
-6.86524449230229
-3.93147950033628
-4.46233903478226
-7.08883913780155
-7.67816295724838
0.154223214867863
-6.24993817702580
-5.55182739962800
-6.27963883980203
-6.28086090209121
-4.32551236600295
-3.39048968593781
-6.40751928064759
-2.82052528600460
-3.15056016597602
-2.96586603752253
-5.84957690398698
-7.17774799075151
-4.76880886215313
-3.50406124894623
-3.27863356385351
-3.66341970199714
-5.18843740190665
-6.43068941339534
-8.68474736514288
-7.59303376059474
-5.45808340456988
-0.445517041810868
-0.834203066746372
-3.19160553440694
-2.05836371163727
-6.53770360078255
-5.17971403160826
-6.45312722449415
-0.171150564651300
-6.01703300473487
-3.51409153757133
-5.72992179986200
-2.82900459649365
-4.63727718424176
-3.63166098342085
-3.93442399236766
-3.96226749686653
-6.86302512187549
-3.61274609795393
-3.02136153763785
-3.50963322618325
-4.74564608947022
-6.56166226745719
-3.58212604955551
-3.77365508986462
-3.66053104335069
-6.21950845095057
-8.39440006644018
-6.69948156002365
-5.47812521197038
-1.73542193451162
-1.33564315519966
-8.16092745356377
-5.71935319322585
-6.64455893606821
-0.188374823944684
-3.60565186587555
-5.97647409335430
-5.12525704982255
-5.11326138874655
-3.33521225155931
-6.31868097727475
-4.07779610076348
-3.94114952311181
-5.84575243939445
-4.07709432924936
-7.10275908784982
-3.59222349990295
-2.48412974534846
-3.23720718875497
-3.29036434050596
-2.94526177729112
-5.52172070725164
-3.83229181141047
-5.85316041700795
-8.49204137965977
-6.54245689422819
-1.93731078855956
-1.21478318197946
-5.57153491186839
-1.13040854125689
-6.47775843693464
-4.73756549210255
-6.55962408505512
-6.08658341260267
-5.67814722157581
-3.62069241528312
-3.48281828342671
-5.67495432664685
-3.10456835762691
-6.41621801579829
-2.47235144845803
-2.46892834727633
-6.39525707955307
-3.00036560352747
-3.32398547950840
-6.82341357575946
-4.94947683680869
-3.51028947539427
-6.92328895240313
-5.31188426054997
-8.09424405912579
-6.48932054317997
-6.33760827513145
-2.71883094039923
-4.03250626618868
-2.86505050929518
-0.238019900758881
-5.58237845219669
-6.66004735846671
-3.64366387491217
-3.45536469596823
-6.64067436625581
-3.80553105890949
-5.24073541215751
-7.32026836121555
-4.67373108504371
-3.44159515922368
-3.29598939047449
-6.72576757969996
-4.85175088790170
-5.52946702710701
-6.44796409441890
-3.20864659283585
-3.21010427838741
-6.59379796995268
-7.31406485512326
-5.25656390743783
-8.56350016367233
-5.83613842551341
-6.27970234486333
-2.30910638812489
-2.09200242273995
-2.06748605231957
0.492351744195955
-6.28130461339461
-3.61636076757667
-3.24872717672832
-3.67480357154189
-2.71899813025420
-3.30330440089861
-5.63257781676515
-4.07185154139117
-6.43269876226185
-4.75211577625288
-2.65347477293298
-5.13502875883140
-3.24281128234510
-6.87264186300786
-7.24155120605884
-4.54386163494424
-5.92855372952613
-5.74538940168544
-6.47908275523974
-8.45836745062891
-5.45108679129527
-7.31335149760333
-1.42630360836533
-1.40811439494750
-2.25572764651057
-0.315566024651722
-3.14389555443798
-5.51981701940219
-3.17443388576358
-3.54598790626481
-1.32460973746324
-3.49444838231987
-4.19371830480474
-5.44233274079585
-8.55430403207500
-6.29030156284764
-3.83253776826841
-6.73399477742951
-5.71840742569888
-6.37143084134923
-3.39930028324433
-6.23990948621468
-3.20695325621610
-7.21653550676682
-6.98411788365012
-5.29947908480280
27.6310211159285
-6.99481624356997
-8.48123998671559
-7.59626476058905
-5.27804574274582
-2.30504463779824
-2.24379190524431
-0.287314668556913
-5.46367807838707
-2.96019080206631
-3.42969590082261
-3.84585214446643
-2.66442905245155
-3.95625530009411
-4.62173013791032
-6.54832780594421
-7.36729525371861
-6.27891726918575
-2.84330077366429
-6.20446534724211
-3.02797152872502
-6.25712736014495
-2.72029298938224
-7.05605127073259
-4.67412073064858
-3.00140376711748
-4.02241298325515
-6.51214196653462
-4.74259906494048
-3.96393826621777
-6.23829531134384
-8.04230186503925
-6.59117551347336
-5.32768727890323
-1.94638872449540
-3.64421182532894
-1.94154608690079
-0.306487629460543
-1.90809158345440
-3.13746906585792
-3.49767462578486
-2.96275622436040
-1.03543389737185
-3.50913818476765
-3.89060240509375
-6.77889515122577
-6.60492306710570
-6.70384735219063
-4.28474899453445
-7.65870879606051
-1.12003516211048
-6.62110341489472
-7.03225791225449
-1.99763694778908
-6.58584632807607
-3.56576077261117
-3.49170992066638
-1.85796489105047
-5.75205073598308
-3.43306938615170
-6.90052981758687
-5.93970098471501
-8.52644959914246
-6.29429172817195
-4.73732753968332
-1.60335689856558
-1.21777255504510
-7.35861139923533
-0.0826911515839235
-2.68555034672669
-1.99613852277583
-4.86145459654015
-3.51058446694927
-1.54524778989676
-3.79254637343363
-4.68454975551705
-5.88374793647258
-5.63152098610416
-5.82919096748989
-3.54888574351326
-5.49149630225441
-5.62743462244678
-3.46983210741322
-5.72503899664031
-5.90618716483943
-2.72780876529851
-6.01396985573120
-3.28765460778627
-3.54883967096105
-3.30867095974195
-2.78201243556519
-3.48770864350323
-3.04482183497927
-2.28285208481060
-6.36729005241228
-3.54752181696738
-2.51421929237541
-3.83817524016577
-8.23246949273829
-6.86853894884010
-5.21492899548339
-3.22949565171181
-1.83256022000660
-0.564198568995659
0.0180815211249497
-2.72619090468283
-2.76717395961476
-3.22739535320939
-3.83011334296047
-1.17981795146625
-3.14914824341237
-3.67707662161307
-5.23934663731520
-5.79499814343461
-6.64251445838624
-3.68598232095303
-6.56869777628276
-3.30893104198473
-3.61100562832848
-7.12144623557651
-6.88500228710318
-3.89861405439557
-2.44336728095702
-6.65773611441149
-4.00109838655293
-3.68673418818241
-3.93811870401663
-4.44923804870843
-4.03464508906127
-1.62729364847131
-4.69627750051857
-2.55230228871252
-6.22916600615878
-2.65927870415400
-3.35930018131887
-4.36348055611189
-8.18042365320502
-7.11716289481389
-2.50698049353232
-7.14066068916111
-5.03501306931376
-0.287314668556913
-2.96019080206631
-3.39480037910784
-3.42969590082261
-3.84585214446643
-2.74229866296777
-3.95625530009411
-4.03653598841311
-7.26393936751458
-5.09655667292446
-6.63387100993430
-3.55169889539420
-5.46071176008481
-2.99070634401835
-3.54897805899462
-6.56731831743545
-5.89424820208742
-2.09849187993650
-6.79919164403509
-3.78712139721178
-3.59168666538092
-3.70410209580411
-4.36382151683141
-3.54679656293953
-3.07987647733566
-3.60629804992653
-6.57373938592965
-4.53209816832147
-3.79691365532155
-3.41887791811141
-6.38785849046152
-8.15427090316336
-6.88377212656825
-3.07764824925043
-2.02628401257691
-2.09857534143044
-0.592580792296161
-2.74163506565018
-3.42469336365959
-5.42507636119109
-3.32419237607871
-3.03384785906597
-2.91068822100873
-4.21390540083262
-6.42720374771288
-5.79858909411887
-6.14114949273999
-4.15241753906619
-5.04374274324450
-3.21711209884558
-3.50868196478568
-5.33093816331406
-3.28843768416339
-6.37664647223376
-3.54352651367229
-3.43228750894460
-3.52213531167622
-4.31342689365833
-1.59858161470030
-3.92988680837631
-3.69669758476524
-3.31480456563689
-6.67340988573065
-3.23547639662792
-2.98615511405851
-4.03730233474362
-5.74209913726772
-8.04851670943989
-6.50533589580232
-5.41773409720579
-3.69609823748411
-2.99459262226423
-3.42058176012808
-0.253262154491351
-3.37951692903890
-3.55778621497361
-3.90782110330994
-3.26572529740514
-3.21218830068225
-3.04441316059637
-3.51258311316820
-7.38638185124295
-5.12796974960674
-6.19658108209469
-3.95945709760888
-5.55334377287027
-3.10288692324360
-3.04842629381813
-4.40061405243885
-8.38729422062312
-6.54172423409686
-2.62653884769002
-4.53931280481160
-1.93442171254210
-1.13841078838298
-3.01236122401318
-2.47061800036013
-3.50675573644321
-0.947912979627542
-6.31061303777643
-6.04390669287519
-3.18881077823695
-7.55902524458017
-8.09958741836988
-8.60753734507130
-7.71919000059237
-0.0144416974812363
-2.42885384988303
-3.24759449165990
-0.121505232539174
-3.22048336922985
-3.55778621497361
-3.09967219470124
-0.733154955052583
-4.57352591096080
-3.05766428399625
-3.20263128901089
-7.37152477176039
-4.69597722943974
-6.40252825651247
-3.25580991182961
-5.20551904681302
-2.32619460622454
-3.35494692714891
-5.08643688699527
-5.47622809215892
-1.24402156035363
-6.94927669388128
-1.84805088152517
-8.07996065606993
-1.70746400949202
-0.894912656238436
-2.85886199786892
-3.05217319085806
-0.722334026828497
-1.72549864898601
-4.86803669460764
-4.51482354998513
-3.12773386522201
-3.37226144824148
-2.68904147543848
-6.48182300328956
-0.637918688796268
-2.09880656385959
-2.78489924755858
-0.501744424096676
-2.73976851636777
-3.49674061231038
-3.32595275430758
-4.30996062532604
-1.54606174649490
-3.12138770086417
-2.79358523097775
-2.07706540755746
-7.61740739942621
-6.51581650864234
-2.75268853465381
-6.09491114920083
-3.68793562590417
-2.59629347859963
-5.40119927214998
-3.36569202668687
-7.77087879097814
-6.81410366060334
-0.582954424208384
-1.36090942761699
-1.40690649496078
-1.74329445382854
-4.74445400693138
-4.28947556524211
-2.74349686743621
-3.38523234131382
-4.51379341606059
-4.98119432123118
-2.94808728523402
-7.34687379934511
0.123173781797766
-2.10037433925536
-3.28140788785540
0.0177595727860599
-2.87185466612329
-3.51016007118928
-3.79056757448721
-1.27072289886062
-1.13266828639570
-2.72047986386264
-3.20741228817455
-5.41073754988228
-6.78904363888205
-4.35857289460436
-2.38777100646655
-6.02276759975152
-1.44707298688636
-4.24442989157261
-2.00813464497655
-2.77032306804055
-6.80506591410536
-6.97653861091269
-0.481048034282223
-1.01360470295897
-1.63709142903266
-1.46089601013772
-5.13541709185728
-3.90084361645098
-3.50381292976108
-6.47135883968572
-3.14513205846858
-4.36659802522602
-2.62001596254015
-0.464200314803031
-6.26464183788378
-3.07494056354579
-3.19089649033046
-3.24509505670876
-3.38395449302017
-3.43068897582248
-3.44715688219805
-4.36874241690897
-7.16343947968366
-6.95607962668843
-2.55069193419495
-7.56731762078148
-2.73730298217559
-3.55995834650893
-2.93900238831007
-6.61051045031334
-7.70765645317516
-1.08175303405554
-0.872509125723729
-1.58764010913728
-3.65312876810780
-4.61541493030557
-5.70669317386248
-3.40029447204418
-3.22248919162490
-5.67488019050785
-3.14690916640772
-2.84829872855883
-2.09120986272820
-2.47472253186824
-0.366525133253126
-3.07288085298697
-6.14437966296587
-2.93083786639953
-3.89785109617581
-4.72049110192724
-3.01650348573546
-3.30512519289514
-3.55028870010312
-7.70733376850751
-7.18772639282405
-2.87621987040217
-3.95624539951745
-8.04217736364280
-6.40263147088901
-2.75494153814856
-6.53382319208411
-2.98856150730888
-7.26583955876699
-1.11491778882019
-0.922025791475380
-1.13050020275982
-4.74786151667139
-2.27444369052545
-7.20245523977621
-2.82195045144017
-4.60753811945677
-7.55214120774185
-3.55011095669703
-4.16052564452583
-2.29706215118748
-1.64987691089777
-1.45072798144975
-3.86906753658947
-3.58871642019296
-1.88862271483880
-3.17337222460025
-3.29217161135876
-3.36604655269061
-5.22000202723919
-5.54430660081558
-3.50502413247872
-6.31969800847533
-6.77875920072932
-4.23811252648094
-6.04332392677000
-1.96328026748562
-3.79605973391015
-3.54263520293839
-5.39829193792181
-1.68668220264789
-0.653690565620906
-1.91554569872311
-5.93376156021480
-5.12379128823252
-2.55314983557999
-2.28893528702478
-2.43232031927980
-4.29159382375483
-3.06657500639667
-3.13978080072134
-0.454221957419296
-2.76633426568126
-1.07988604863769
0.319966759909211
-4.30497456431646
-1.78678773673590
-5.17566952648247
-5.04237404792952
-3.51616270234845
-4.81438082201094
-1.86247747240793
-6.50844265722662
-6.69500953005427
-4.73600097445531
-6.70016214988907
-4.99972400275180
-6.35394975408595
-2.45495128901872
-7.26927745838166
-6.44993003163016
-2.33840443750758
-2.29343367551955
-2.52360022075204
-1.10368396345205
-6.70090371186533
-4.55757453899247
-3.88583465985446
-6.39593832836562
-1.98012041187978
-3.41327020925281
-2.91641477982415
-3.20114361654181
-3.20640194227011
-0.792522268271574
-1.44498100303357
-2.83917620171629
-3.58236618766165
-3.08067445161882
-4.61490393104331
-4.31159681463441
-6.52103390771044
-4.52761493088084
-8.26493506545510
-3.86858305671325
-4.53711010152323
-6.34025753238192
-2.55408779646592
-3.85744609552516
-4.07317645429353
-4.03275485659862
-7.33786892480519
-2.95884327130480
-3.83055422147621
-5.91471293821582
-2.14599087978923
-2.02673351351121
-3.07314774225873
-3.66674514159142
-6.30494127762829
-3.85319055384814
-3.83694863949027
-3.41598694019448
-2.55756074971744
-1.02954529951839
-6.31024620851047
-1.81811733557679
-3.97549248485022
-4.47755702496275
-6.09514560709269
-4.66116833093622
-5.74368999558683
-6.38543339216232
-3.64845734874832
-5.31648103534478
-6.65025091274482
-2.50667876554415
-5.08669528128027
-3.51822069460622
-2.35777003226247
-7.14414754009174
-6.15757010036554
-2.02575102412861
-2.45391175439104
-6.34693938086496
-2.25525986415940
-0.573777854705956
-4.67989084577779
-3.49629178600709
-3.86035550565250
-2.40270872926081
-2.95215514974826
-2.69336663031830
-2.92789861372823
-2.93730794484499
-2.48198018287439
-3.54013520710958
-2.15304162013277
-5.75563931439074
-4.73271147988081
-6.04661085357022
-3.58858024154987
-5.18890450271430
-4.88488624711524
-4.21313108676632
-3.96069769266344
-3.04340462011742
-4.30898075099282
-3.58069109578792
-8.95009007171644
-6.36714194140530
-2.10995853132734
-4.39870578790117
-2.65491241312486
-5.43431436514950
-0.954561769940657
-6.99624922291784
-4.13429768947312
-0.524611113704750
-1.38129429616428
-2.81734174906764
-5.38361423394123
-3.05893187328736
-3.45248739147142
-2.60923848154227
-0.857391540379712
0.106712956296360
-6.28728725533943
-4.82484124327783
-5.61237757540934
-5.27072298574433
-0.888132003597619
-6.17318087934048
-6.36717095009711
-2.88376868280098
-3.97924128536753
-4.94749345771667
-6.62174192512551
-4.98736761804254
-4.72457265315708
-3.34091205294632
-6.83597799372559
-2.23669010560951
-5.04488017794289
-6.60957072434506
-2.47745243949585
-1.08341028538967
-5.26546732801360
-4.81623380941017
-0.883357492886975
-1.99669508666711
-1.92934931393549
-1.87170124911874
-3.58828661710148
-2.55631157027771
-3.18454100268862
-1.27774748403655
-3.03648583033522
-3.24918706090464
-2.77740563823933
-7.41925123356815
-4.67072767829645
-6.63117373285980
-2.59723034477640
-8.94883146309958
-3.23619456102644
-2.48621079509749
-3.90961295763825
-3.14248746778850
-5.44184894261822
-4.83710820806677
-4.34362429248712
-6.80331845400345
-2.43068729074333
-1.80648067293786
-2.47732781340842
-2.15360548167721
-4.79942012134238
-1.82389027540740
-4.22966378052784
-3.93986226847933
-1.12428435897123
-0.996749771836690
-3.35414600629350
-2.75989650494473
-3.67508844508555
-3.22702525627764
-2.29237657915386
-5.71712529100494
-3.81113101999423
-6.97642788969573
-4.52147643031448
-1.61902429696321
-6.95019151025714
-7.69057261086905
-7.14211571076034
-6.65337251617027
-6.32215038706650
-4.28619110295926
-2.47224458045682
-6.67499746039010
-6.79264487240520
-4.76061805655535
-7.03290010523913
-5.11386989632900
-3.34864151392456
-4.71094814518644
-3.35496974257016
-3.51882022648110
-5.09028530895722
-1.68038539392934
-4.32228598689673
-0.416532420360879
-3.21735336403703
-5.03800566660079
-3.46956123949010
-3.53045371711914
-3.44257551432802
-3.53278228265999
-3.07359874622234
-7.27560823699739
-6.74061545622608
-1.36458053127390
-6.35374298172669
-2.66340167791878
-4.87962851931420
-6.04568138195967
-6.51936450439232
-6.44536194480874
-2.23254017744388
-7.19286968240357
-6.41026965829779
-5.42256200716772
-6.80467303521149
-6.30290288588557
-2.30393992875946
-2.22386035103060
-5.04223438713834
-2.41581737147060
-3.06527297244180
-4.52434075235793
-3.63069270743784
-5.55548858341081
-2.40072701619935
-4.42519816293438
-1.11835602278014
-1.36677471288228
-3.79831167865360
-5.63849572666167
-2.53317008251258
-3.23421275849277
-3.76757608217889
-3.44536734583721
-5.42073843288822
-4.75789001568130
-7.09248712529519
-3.86574671108980
-2.14439765677192
-6.57412935674329
-3.09147479210574
-6.31298330381160
-4.11348615351354
-6.91423380437249
-1.74078182100417
-6.05268974154084
-6.63868678964565
-2.65599354065792
-6.23489917592999
-2.33526924659540
-2.91565564511210
-2.22423350047110
-4.93545973011431
-3.12919725183261
-2.96495204165931
-3.65677074416286
-4.95771212282539
-2.69190218816926
-3.44918623711188
-1.23979236508003
-2.67991671774603
-3.03808637925846
-5.11846787819682
-3.70943086439890
-3.22215335701484
-3.45156157245241
-3.66091062798257
-5.89087604116393
-7.22477547039355
-6.74694032632459
-5.25635985796032
-6.08981636143185
-6.36029057558426
-7.95850343855343
-4.74012458450861
-4.00361494747732
-7.31995230255720
-3.20489805145806
-2.50972708082152
-5.60101210390099
-6.22045883690343
-4.72084020563411
-1.04394767445656
-4.58453202478360
-3.27385306046183
-2.93752190044349
-4.86110644689500
-2.69378249492988
-4.33754778113273
-4.54716916646546
-3.44177003261208
-3.61747622517106
-3.29009477244045
-0.527029971439973
-4.27977204587218
-2.23645564141523
-3.53194635926738
-2.06137916690449
-3.88308869799957
-3.57622545763769
-3.63868153287350
-5.52418123535743
-6.24915148180955
-6.30006200597688
-5.76244783176113
-4.08675769932077
-6.31435749726263
-6.76517364367879
-5.35342231909888
-0.0687140499091381
-2.30453200349848
0.137780452997400
-6.70001419151039
-6.03115541453579
-3.52626501640867
-1.59195496715420
-4.07015083654672
-3.33977682764465
-1.78048981352506
-5.59659924940033
-5.21755128369792
-2.54298777534216
-5.14705639816451
-1.99774622127671
-4.94011595562004
-1.98590284668201
-0.195694109723830
-3.17378580688082
-5.58225729996714
-2.98240516232964
-3.00440239537219
-3.25346744031394
-3.62324324089053
-6.91461961611214
-6.13728538745321
-6.21719852218813
-5.92769637401806
-6.62767427272061
-3.51575210168526
-5.29233530352901
-6.72760227635363
-3.99858885491579
-4.75933764760400
-2.28686284295836
-3.21254932941117
-4.62189106079684
-4.64831398105123
-1.79243291228227
-2.19040887406456
-2.89665143721145
-3.11099619618691
-4.96618435015523
-2.42077299279279
-4.90815121404224
-5.19126061760476
-2.93139310840937
-3.11269148139620
-2.10963286051132
-2.16720745234545
-0.720363214381369
-2.16523715808277
-5.21109533773395
-2.64180738728664
-3.85406918743293
-7.25977492832828
-5.46043912756211
-4.83508796547906
-6.45280288588282
-8.23462948625401
-1.92316538924922
-2.99594340648621
-5.19685166582209
-7.26517515548483
-4.92986662215364
-0.266555694899245
-2.62110537346382
5.03307246493001
-6.74242200597694
-6.31791275715996
-4.31253093697796
-2.53831043778937
-4.12310487389587
-1.58051515969570
-0.649691644280180
-4.34363809501081
-2.64344000012387
-4.59755267586724
-4.20568373810362
-2.54423733012263
-4.02292170321733
-1.56883321509475
-2.09738965044969
-1.40725564998252
-3.33544786331713
-5.09379958198800
-3.39901077485826
-3.16299122529260
-8.38342189509661
-7.80756298759484
-2.00771057331395
-7.01913633013783
-6.70209102206411
-2.44595299402289
-6.31220098598988
-5.99778484220324
-2.72536588510150
-0.598110636094505
-3.07911926180134
-1.55460198569613
-3.88956856635450
-6.19247629156251
-5.35397846825037
-1.45623606795991
-4.04548366210276
-3.31560675496812
-3.12306063328832
-4.81048709370063
-2.75060706002346
-4.34741005419423
-4.74021220740076
-3.10789974182064
-4.47275495610303
-1.55069464321767
-1.61013800359639
-2.04780691670134
-1.19631121945514
-2.96049726729590
-3.11838826461271
-1.92865744306290
-2.31864373336666
-8.39129208184239
-7.39748303116701
-7.02114089129751
-6.55463526470099
-6.95092688445730
-2.87799577250177
-5.63839582964232
-4.97502585807505
-3.38627503034559
0.624770680137512
-1.07248766777283
-0.690577008497355
-1.20121773036166
-4.98373674280102
-3.50371400802652
-1.09836403407779
-2.95757253527567
-1.99865891957325
-3.22405118695773
-4.19363193289819
-2.72988826945451
-2.85691232734671
1.05837284406645
-2.12745488034732
-3.34023460241823
-1.02326437048089
-1.70174956486226
-1.38760812080668
-1.11483443880206
-3.51723591876736
-3.31149189270922
-3.70303461736699
-2.53930502610262
-8.39684867725512
-6.43312899501157
-3.81220348756836
-5.98852062921632
-5.94261023452411
-4.69741646586496
-5.78751478643663
-7.43958905862669
-3.61463635299147
-1.12433123856046
-3.19968219906754
-1.83868115756642
-6.00219317883777
-6.68876073394531
-3.57270815579853
-1.49692392613013
-3.96571154284577
-2.93780470820247
-2.28769676946755
-4.14726311544118
-3.31891990673321
-4.27916682702131
-4.66203339542708
-2.88649089909370
-4.19368642466584
-1.64893841436324
-1.86648421087638
-0.482906991833137
-1.31230526829849
-3.07073379237905
-3.13834853999906
-2.71291830355140
-3.11060161160687
-8.12643656326420
-6.85143019908427
-4.29036867301888
-7.26057834704716
-7.00534040640986
-3.68233294989857
-5.55452496452801
-6.66871348603660
-3.06515818962454
-0.290361818120498
-2.96616247154572
-1.91350022740563
-3.14007413738093
-5.81061107159754
-5.27165342314005
-1.68408666061112
-3.27558499678807
-2.69668282321086
-1.99745072197279
-4.87355728622920
-5.52911088653065
-4.80839959145968
-3.69202901851348
-1.58999353597492
-3.11599724654548
-1.07273417940470
-1.24370102341412
-0.679165973770558
-1.24114036020562
-7.29148459778011
-1.68235148793889
-2.57579463062681
-8.89573527242366
-6.15522118786056
-5.55762718987064
-7.56284571607731
-5.83937415445710
-5.72214292686281
-5.74972266252955
-6.59598709089609
-6.87170896861126
-5.84486847940513
-7.22615080562262
-3.32020115054998
-7.03920587232708
-7.06029613233312
-6.35595114359470
-5.04624349543966
-1.93861527528911
-3.96571154284577
-4.14569388877173
-3.21289390718705
-3.38024760227686
-3.31891990673321
-4.27916682702131
-4.28265531507317
-2.63748573339742
-3.86797966611100
-1.88816120053375
-1.16697008815044
-2.06380888780398
-3.68359468659721
-4.17991474745586
-3.64213877281987
-7.16547598713554
-4.70064258550219
-7.73889599178436
-4.36542190616473
-5.46732717994931
-4.94215870272818
-6.61761308852834
-5.01188442618044
-6.67228933338421
-1.49738825045517
-2.86382974096316
-0.782821454055282
-6.39031385575869
-5.47623699373736
-4.26633272503970
-2.40289371108470
-3.18051470422640
-3.17841331231879
-3.66365230214339
-3.39593664810284
-4.98470298627925
-4.01242754472247
-2.32346872716628
-3.60946492628974
-3.23652272018389
-3.25256565860530
-2.91182782166897
-3.80718178177927
-3.46157366621259
-6.62802869611442
-5.80740024147549
-6.56054285118085
-6.70484749361560
-3.70032074383014
-4.87223158182985
-7.28165959427479
-6.74902503790184
-6.71059649470335
-0.996569574664461
0.373948410386215
-6.49420483381086
-1.74376725345173
-3.16920067743172
-1.81475198667687
-2.51781718014930
-3.45000544815996
-1.24186257352800
-3.70265762257146
-7.68984473730980
-1.96012050253930
-3.00863303081393
-1.20996689912754
-3.71673905593193
-3.35519820147455
-3.40943177442122
-2.88040924424364
-2.48926608898889
-2.95009072830658
-7.69580754763190
-6.20563260640776
-7.24491813795173
-4.53602987783841
-5.58251676422444
-2.14813133373679
-7.33478785956068
-2.07098200086899
-3.94810073875627
-2.51036521208477
-2.52691030175552
-1.51169057867076
-4.57567463577025
-5.85924079927212
-3.61161908762290
-0.876499345600693
-6.17662602202894
-4.59769228674939
-4.16333541733258
-3.62398470721660
-3.76839772723952
-5.44869535014159
-3.07510976082744
-2.78454494234867
-2.91354575033826
-3.02325610016179
-3.80861867214463
-3.42154069151050
-2.96849616724299
-3.26738602783573
-3.38611147330521
-4.84446439886460
-7.82279567953172
-6.86375742001180
-6.06361295795707
-2.52055998530542
-6.15685836666697
-5.16979606681821
-3.55429322647159
-3.09026478254573
-2.55880260446105
-1.86465721923654
-4.19722510849086
-5.60967932424698
-4.21001143855315
-1.15817852739918
-5.12258270569623
-3.82723114125069
-3.23901447285672
-3.55472534811728
-5.26968311665827
-2.96769905135959
-2.90937085924149
-3.01736658348753
-3.61240785068913
-3.36998704610106
-3.75340662046491
-4.13519257105699
-2.13797481721649
-3.41583630639706
-3.41296774511685
-5.24912966053112
-7.68755122277952
-7.76443490315953
-6.61379001593187
-7.07003403686254
-4.42918897034659
-1.68953697688853
-4.03760086744927
-1.75557587113133
-1.59035379753861
-3.83351761852809
-4.85498448551946
-5.94147388424908
-3.05764038463043
0.637676353545430
-5.16504946427476
-2.97715871071054
-3.61889614742611
-2.64328750841820
-3.38440736221868
-3.66833798449175
-3.30422795831227
-4.27041563754706
-3.04348351845130
-3.77954991727893
-3.95773069502341
-3.40267680917663
-3.23129467065818
-3.18007559022416
-4.52631835413951
-7.16670220416898
-6.93378879190984
-6.58662489705004
-2.90342935058299
-5.28501500618667
-5.78973648301252
-5.90068224016155
-1.96679924551091
-2.35245370869397
-0.766034072005268
-5.32598949776943
-4.65616488834580
-4.10509208618824
-0.352597506594243
-2.40879080502530
-5.16689575026991
-3.54223715295261
-2.41145416840253
-3.11938565642224
-3.26329519551780
-2.75636781199147
-3.57244601022468
-1.37738703737058
-3.73042225343933
-1.70656086577016
-2.98713425894010
-1.95630739293006
-8.52440966715700
-6.99281611243009
-5.75900320688257
-6.45953273817410
-5.33805706187277
-3.64201326856655
-5.51885893242536
-6.22887302482299
-7.47558860518012
-5.94569737607938
-2.60189540292885
-6.07456495370175
-6.37227261121660
-5.71764936744032
0.394841119588199
-1.75298246130359
-5.01003311323398
-3.50134816361882
-3.32623956542620
-2.19130150385504
-3.28982173739703
-3.54384896406279
-3.40827548430513
-2.75315026712494
-2.36359800232314
-3.15353412047601
-0.790080345015887
-4.04376185663490
-3.38745452046247
-3.85667330226566
-6.39665821347232
-6.72756873461452
-5.99575871942853
-5.68505826815782
-5.65459826388170
-3.55986464518659
-3.54703121263759
-6.34953228895289
-2.16946109293209
-2.91926321473279
-4.54009578855169
-3.17656095232175
-5.38340292481468
-0.357021181349231
-5.72588055036401
-2.82653490350218
-2.65367610683475
-3.61918644263734
-3.66119504460685
-3.61990232937010
-3.02786869234403
-3.79857742829042
-3.75432890050822
-1.16490473055054
-4.88951788810401
-4.11960159455535
-2.67463287937447
-6.60823819773029
-2.86421093838825
-6.56040153506020
-6.21842026870432
-5.60387805420726
-1.38418533441138
-3.21193484649951
-6.71659347512999
-2.56484321948448
-5.11273467538013
-3.90198600534051
-4.91268634906285
-6.78624963603538
0.330685773628745
-2.62765627130616
-4.10874021206149
-2.40019963981588
-4.18656717087272
-5.84585784004921
-6.91611722937481
-2.58954213498365
-3.27082596974666
-3.44865689315135
-1.32516340595432
-1.47220677377569
-2.90399317899276
-4.65472560018309
-7.56649433945007
-3.91316182696596
-5.42801400990537
-1.98922712313916
-6.88211209359058
-5.96501285077095
-2.37840764168943
-2.12714771913629
-1.85326047522046
-6.39812141388969
-5.46318888039698
-6.04345269144344
-0.426063413471880
-7.27758536438212
-3.21620202029441
-3.56108859090869
-2.70587375183782
-3.72489234813259
-3.51583702411356
-3.20262543472067
-6.71205613835222
-2.00495067787538
-2.44337955229166
-3.01840437892789
-2.77777892875588
-4.35144809234100
-6.49956704212097
-2.48507681669997
-6.65357872733176
-3.11148940330360
-4.94929161137785
-7.32061832615349
-1.91368639137042
-5.00273827031223
-4.10582379612346
-5.66179680992804
-6.53460441791776
-3.80397779009156
-5.30553729426505
0.282963888790723
-3.10853088106847
-4.04631310158443
-2.04698807907066
-6.25615217381620
-2.71449271243589
-3.59930953204580
-3.06618969274612
-2.69215262817761
-6.08228180657052
-2.29785385979433
-6.18788129661633
-0.637508299472583
-2.29728005233341
-2.61834051922975
-6.73435656656438
-3.85232736370316
-5.93034701768773
-2.42458383149483
-5.69693377770012
-6.65975270234809
-2.91494262897725
-2.04517137673940
-4.19307701474558
-6.16462261165916
-5.02803969948247
-6.09879106986838
-3.58069279624745
-0.445163759887235
-3.74793458867469
-4.50826610641970
-2.56937284534391
-7.10100925548926
-2.82546119286942
-3.79529897312874
-3.79919579634780
-4.15791862380777
-4.47065558052209
-2.76263661488323
-6.07555263015155
-3.49658887157692
-4.44715960200755
-6.43120575580877
-4.03972823294724
-5.58444116043332
-1.42626561227644
-5.29179180416743
-6.42405908551938
-2.33011101237891
-1.64685623214777
-4.19307701474558
-5.75879195535753
-5.29155569297215
-5.50086442979927
-5.87821661939003
-0.688969003881123
-3.76656180925440
-3.79857392992593
-3.59658423275805
-5.42203833633874
-2.64841811491323
-2.12339645330041
-3.49975191216090
-4.31923870791222
0.261984246253818
-6.36434547034580
-5.06575272534133
-3.80428920598622
-8.65339887482613
-4.54969805971473
-3.86806785389306
-3.62557941145931
-2.89769799673350
-3.27238496021952
-6.67413840010519
-3.95947768537364
-5.66752322532779
-2.22549523392055
-4.36768853764702
-7.06439520673278
-2.46725145733852
-3.52250985285393
-2.48099020472182
-5.95347271212603
-4.81107925713079
-5.16035414924297
-0.126182197271195
-3.47827654305290
-2.86673040492084
-3.23907881057484
-7.11069059787495
-3.13885448149629
-2.30254573824783
-3.62822851494551
-2.25239256885788
-5.99305856367357
-7.40297734656966
-3.54618739368808
-6.68188316126346
-2.14074128744752
-4.23668787374713
-2.75426188980438
-7.00002246009462
-3.42746289617998
-5.88454111061542
-1.77467422625239
-7.00104079681955
-5.83051067755032
-1.84687087607687
-2.39431230582737
-2.48099020472182
-5.92194107852868
-6.10011245570781
-2.56493935702188
0.132755247007806
-3.54127553841204
-2.84174529607944
-5.42713776680662
-7.17815015655036
-3.50832277537801
-3.01654957662457
-4.47032342398409
-2.60057354687628
-6.46633354065234
-8.42194642695758
-4.07486423400777
-6.63674505868098
-5.40025658038879
-3.43325601936073
-2.23155313047817
-2.46470402855545
-3.93003669526448
-4.79480741762986
0.187382148383404
-4.58370970015741
-6.61822071970639
0.428071946251943
-0.244852924337585
-7.76074438394578
-2.20577901604981
-7.45541258627422
-6.28440533887401
-2.58421705126527
-7.07739118982314
-2.83005902768254
-2.41892079673797
-2.60844877821565
-1.27520951190708
-7.10682412873916
-3.07506253173533
-6.00807115458604
-3.86184086248571
-5.59879980046074
-8.38297427776977
-6.15339531214593
-4.73268074255782
-3.19629912166106
-5.33177824679492
-2.87430027556004
-0.799693743111686
-4.71515917665450
-7.32070129817561
-2.37330237582519
-2.03653885592828
-3.15354319221095
-5.39090942074554
-1.09598108887050
-5.65885423549942
-3.70267564868806
-0.240786751463250
-2.97842028909127
-3.45775395560535
-3.21790183956687
-5.92316487469495
-5.45886522944662
-2.79592045387929
-5.27747717570528
-3.77377810178190
-4.89687478445431
-4.09186332878563
-3.33059981792406
-3.19907909737891
-4.25900738231362
-8.16851614349137
-0.0991092905094532
-6.74792639242502
-5.10133203141578
-1.67977529222925
-1.87057025519606
-1.49515569469937
-7.24888937032143
-8.42489022985409
-2.80970734319659
-6.83505859273365
-2.63290480955982
-0.647379424328201
-3.26001448319674
-1.07867961999933
-5.63971554226500
-2.89675788286930
-5.71042664906070
-5.32475754118654
-3.39179289521099
-3.04565219309408
-1.60327065231246
-5.27490864224567
-0.0622986021890499
-3.39483497339133
-1.02561643327990
-8.08108813892678
-3.19172279432313
-2.21365201108673
-6.84935087767086
-4.30423476566827
-3.31383415320290
-0.407032680991096
-1.55217906974086
-4.78380258853764
-6.02765668066981
-7.66484779500411
-3.35908381504829
-6.76733673313910
-4.38567325845559
-3.79583091736139
-7.85657236836903
-0.391087591417738
-2.04871675635540
-5.42709999088835
-0.409685495113558
-1.57474254755475
-0.0697408125966003
-7.71898657350889
-2.32188669973516
-6.28082059305486
-8.83970591150755
-2.10210128810383
-0.998379907245572
-1.09457700901459
-0.511862707431329
-5.55230931569080
-7.04500979612764
-6.16882241420193
-4.50539874919754
-4.52146865427516
-4.92048082349967
-1.12313090419221
27.6310211159285
-7.40655846713803
-7.00056039924553
4.29632907156507
1.43174745956520
-1.87611962366704
-5.93432670182366
-6.83798229746691
-8.33353437837779
-3.31776725041160
-1.94487724629612
-3.35017245562952
-3.34599173235885
-6.16295150479415
-8.76540649241362
-3.74057431870057
-6.65823085266379
-3.26827018415405
-3.34698706502539
-4.83922465058681
0.441264530824059
-1.19710614341972
-7.22918399575146
-8.21480688110671
-1.20472433457152
-2.64484530700256
-7.54827774683408
4.06850855178394
1.89772842034576
-3.39648814191341
-3.58312329426499
-9.28660286001009
-4.60027738264144
-5.78104162640536
-8.40454654392974
-2.04389645525613
-4.10206002735665
-4.84284112600575
-8.16670072474072
-3.19903051704054
-4.75555231472873
-7.57847896806641
-3.48202203365328
-3.73053825591102
-2.76659267565389
-7.66954349942544
-4.14232037892147
-6.92653810999411
3.53663136236357
-8.25222996169075
4.67187048465378
-2.76869443706957
-6.89996816112327
4.47043982123789
-3.64753699103705
27.6310211159285
-7.85414619606578
-8.36936323400416
-4.71093861259616
-6.89219984035049
-7.07024332700893
-4.70028372333634
-0.727933915242815
-3.39783890140923
-5.89608871838976
-3.68244688005835
-3.32696556090943
-8.72497211772121
-4.42573653492381
-3.50379706181051
-3.97977311089033
-5.40488612872434
-5.60131270334257
-5.19763963924001
-4.45821598880164
-6.41854880942131
-6.14117556716810
-3.14652041837062
2.67625424439995
-3.23054807811592
-7.38987385740380
-0.547739693717368
0.985612006069551
-5.93104641040603
-4.56764579637333
-2.71694351613326
-4.82167033630572
-2.76361839649887
-1.30892416831046
-5.64469102100978
-8.01085734754674
-3.32598569123424
-8.60546973513653
-3.25752592834631
-8.63220152868707
-3.93847671955728
-3.77073868955791
-7.29473369283229
-5.21069364011025
-5.07947640913243
-2.84607975900209
-7.36616269674770
-5.25045874577095
-7.48931697155204
-2.51647777647125
-2.08896958203240
-8.07840075161279
-3.23040523953164
-6.55450641999394
-3.44620827324622
-6.76136990452446
-8.08385423117759
-0.0536053818719221
-2.39833879453433
-7.32717211905056
-3.57111676457025
-3.41116775067464
-8.43598175989955
-8.28585198709733
-3.08934656366787
-6.89534353338457
0.0336832164128779
-5.13873157469177
-3.92169394487996
-5.80232810026710
-2.26217818024167
1.30528480287730
4.61354066487855
-7.20383901643939
-3.80390548174447
-3.49333273195598
-4.94005406296392
-7.90965536027106
-1.56141401194066
-4.48207694287755
-8.89177859062786
-3.46085904890871
-2.54775291704878
-6.70057671014869
-3.79780596134834
-3.74264685624423
-3.22905662369932
-5.57533216333094
-10.0954436159152
-3.97098651871278
-7.52117752144584
-3.25268807965069
-1.57606821156607
-3.67169376874019
-7.42684649134378
1.16885756940174
-6.43773573867196
-8.74145651113898
-3.24579930560529
-4.56404455011999
-4.47471536028680
-4.89553898902983
-7.39369803592208
-1.94422952192346
-3.66076837078523
-7.87968607407958
-2.73832093306205
-2.68522064684700
-8.00079451095134
-2.94388604775169
-8.35154032432049
-7.75742203232419
-6.11251829278428
-2.01621326269781
-6.93123156772485
-6.97185750426106
-7.49889938806969
-3.36705010410627
-3.17678608444734
-5.88315781625046
-6.84153675543215
4.25513574823286
-3.09059186692241
5.28145543315694
-6.22417667494328
-4.33078895991651
-5.29503137143317
-4.44189288995531
-6.04606108866445
-2.08032719354997
-2.78245382216768
-6.58783261739352
-3.52011519281623
-3.54120540243774
-4.47749519374390
-6.57137652950441
-3.43881836544101
-3.85115181908305
-6.04983192080815
-5.25494759437952
-2.82123239842272
-6.38555992458914
-6.72538871980632
-3.24075726418600
-3.91594657930213
1.74136946307990
-7.45968914383042
-1.49559116783827
-6.88035446002534
-3.37376478121056
-4.55492791033744
-8.12775675129956
-0.803592176378702
-4.76130378442776
-5.95222323094756
-5.81047189031734
-3.46896934376419
-1.21417791054728
-7.75274455566694
-3.52363972236787
-3.27299081167179
-8.57149063907682
-4.62972247830324
-6.66286686893027
-3.63786879331147
-6.79499587353445
-3.65534223616787
-4.77359656645686
-2.91999252397290
-7.12983387539657
-10.5951002718319
-3.82266650613822
-2.58205654092255
-2.20608405767327
-7.36382558345920
-3.20648862621531
-6.88379655259733
-4.06007340216018
-8.39632696915509
0.387961639157865
-3.44947103081902
-4.17695355675959
-9.10242032018656
-3.27500767770227
-2.07230391804010
-7.47478578877923
-3.56913993684129
-4.17715769055219
-8.14927285746577
-4.60068393274427
-8.37963039289196
-3.84667414082761
-3.42699387214692
-6.94308210650203
-4.54771785731643
-1.88312006979076
-3.52321375582019
-6.97325773858759
-1.35840409581053
-3.92194956538518
-3.12112414535073
0.814852804746967
-7.63920507085518
-2.66753740721335
-6.85339547245662
-3.32537700142208
-8.81832306075743
-0.480521992648341
-4.54832676553001
-5.91707962647201
-8.19015670873719
-3.89241410815616
-1.45283476250546
-7.30227756609736
-3.03321517317681
-2.73134608977770
-8.62981319931857
-3.53781908094778
-7.15208886845339
-6.87644772075411
-3.96899716155397
-4.22190961338378
-5.98918490270604
-5.36840330536466
-3.85692105630343
-2.61078916979331
-6.88717452356112
-2.81981489075513
-6.78420894595663
-4.12299866153764
-1.42872570137024
-4.39341765995182
-4.40096804285943
-7.95814065747630
-3.16302371002153
-1.26153911428730
-6.25772627638463
-2.84840857860418
-4.67479109259552
-5.91690508110059
-2.43167671276321
-6.73423332947785
-4.40403458981778
-2.72822747557005
-4.03542258319291
-4.63060772072244
-4.31618465606477
-7.63731203080117
-1.92748750630530
-5.31608214219918
-1.95526025205715
-5.90310452638397
1.25823663619122
-3.31716507454016
-8.30336584594113
-3.61070492713129
-7.46643402561571
0.872375118702092
-4.17417775110876
-7.02233414659681
-6.80536758781445
-3.28767017390747
-1.81129369888608
-6.21533232187120
-3.41191496180689
-4.73574696025549
-2.99227827058708
-8.54711520749618
-5.28798593406549
-3.34629982488423
-7.41208065014154
-3.68028483495197
-5.48450701573064
-4.54080989177038
-3.51264697104045
-3.52322638203795
-6.78179064759084
-4.27870841039591
-0.743125038683690
27.6310211159285
-2.39498286459276
-6.73064707098424
-4.24443722037484
-8.78755827991754
-2.00567636508511
-4.17342011677296
-5.89770317859316
-5.35967787713492
-3.47647958761309
-2.93099963803885
-8.62599660258585
-3.69261895324427
-4.98784135478927
-4.03083879202560
-8.19222940284449
-7.56377694086992
-5.94143131713523
-3.73614781860579
-3.40094103034845
-3.48875995981292
-4.11425391006101
-4.42838167614459
-3.87694138567876
-4.36917978107420
-3.38912565887695
-8.71838511574439
-0.871602385745511
-7.21900334157573
-2.41987393783476
-4.98593732836827
-6.86276365875254
-1.01858836408368
-3.39110021754075
-2.57480908754071
-1.95907682683819
-3.53447490861289
-1.20817992968644
-8.44595943852718
-2.62513926756632
-9.03509982705733
-4.13025913616938
-3.24647358382442
-8.28234645932825
-4.97484513882724
-3.34917559854159
-4.50538226991548
-3.23922956562508
-2.70857285368199
-3.20521474137045
-2.08404944595799
-4.16554856520117
-7.93769432189212
-6.46201349728776
-3.85323667347969
-7.49473948403132
-4.04511374377822
-7.55750357449337
27.6310211159285
-3.69649962495762
-2.29422214229630
-3.26622242227494
-2.66063985405909
-10.6569931017905
-2.79831063800078
-4.21604767293490
-2.18189397925864
-7.02346467696783
-6.54901289702043
-5.14203416206200
-3.13569530737876
-7.17635849103753
-3.27891025955058
-6.47623448776966
-4.32055613019654
-6.30751006066716
-7.23459601898914
-3.60416882926538
-1.83450361984832
-2.54725860390998
-9.35291360099412
-1.76987732899962
-8.97999361540697
1.00871096546887
-4.34620185810519
-7.56002995153917
-3.15584281232158
-0.495652892910959
-5.73365383157940
-3.46180677406461
-7.26790841825087
-2.30944401312878
-3.21931245872324
-7.06930381705577
-5.92560913417246
-5.38168108080352
-3.11955960947258
-2.87871293097912
-3.15510421087798
-2.82641990867764
-5.44558183893225
-5.86065304690525
-2.05917059087082
-0.579269890559826
5.83699529301494
-2.04098650209384
-6.90227758233472
-4.62861348718294
-3.12253437686715
-0.512546702849245
-4.31594047048261
-3.39604001972776
-3.10287043622729
-2.50700368121023
-8.14289222301356
-3.52904415227398
-7.40764363547671
-8.12174953138832
-6.53985011136499
-9.48471548233381
-7.09923373088037
-3.78382699611641
-5.13389005116666
-5.30653081555367
-4.53387701743326
-5.02616288060041
-4.06025946276381
-3.60315637955010
-7.73500368781935
-4.17123157250661
-2.13969421097775
-2.08929797830505
-2.44332069278745
-6.36090877080979
-2.56477556163862
-10.7649486307738
-1.74624741647822
-3.34498344525125
-4.90247307580214
-3.49017039492637
-3.76031835517859
-2.67995503332105
-7.72900382166621
-3.51282725233605
-3.57174485924574
-3.18685308654754
-2.78133711349465
-1.14123364214741
-9.13124961712613
-3.33097324373707
-4.66762053922633
-4.33955458415250
-3.90068704954682
-7.01870858611212
-4.10320167700969
-3.02362413467852
-3.05431153596743
-3.97856397826044
-2.82195562028043
-1.90441932672273
-5.65350376856233
-2.39103882815269
-7.60572517818165
-2.66765835062124
-1.45464554089329
-2.41991097459635
-5.57061286946287
-3.09570924778047
-9.05201313815591
-7.05859362266089
-0.938319241681154
-3.24672161874348
-3.40166785972820
-5.51163197812215
-3.76794292827682
-3.36498438284123
-2.87314814611675
-6.08671842684229
-3.63286638855166
-8.03685103319548
-3.46526505310962
-8.10327216517042
-7.09203072787867
-3.90725449498892
-7.18941136813478
-4.16381710946508
-3.86440270015806
-5.21689959019106
-4.52563462043790
-5.51440248206880
-1.97409545826510
-3.11859118508603
-3.45756751759754
-7.01781795374540
-1.27797929043996
-3.81788517913283
-3.07850344470242
5.23038974557670
-2.59419125610939
-5.59661095543475
-0.947450583481190
-7.20595602105307
-1.58038958323082
-3.15104312821212
-4.51789381798302
-3.66635531762597
-3.81517627923454
-3.13681488347819
-1.08948958551502
-6.80240359893610
-3.84725477106567
-5.47718321079769
-3.37707143697313
-3.21837815038101
-9.05499205652466
-3.51051080938548
-5.35619561481861
-3.36572783754378
-4.39442297541595
-3.81219921288466
-3.01439463095756
-4.25750642281812
-2.55450226382837
-5.43305447410419
-4.82732498393405
-2.82149071378279
-2.30550055893742
-0.848975848191042
-1.97021639321375
-1.97525743631570
-3.03608336927092
-3.27152938593790
-6.55208299882105
-3.41823236358863
-0.593601729158733
-3.91696935931666
-5.40524764299885
-3.60991149860344
-1.67139613319566
-1.32571337336661
-8.81484496842204
-3.73611873194655
-3.46239344519394
-3.59033259870545
-2.99353127956831
-3.47021857955919
-7.65681427287074
-3.58552140983807
-5.27936486439660
-3.51879832809274
-3.69584746866059
-1.99618202875054
-4.56600293370712
-3.42845946611208
-1.66189131157749
-7.17877298274738
-5.20471501860385
-2.42568382081516
-1.78220600582726
0.227812666942251
-2.24391861017424
-6.52146174044050
-2.60893032171736
-3.60848866075474
-7.85349458335198
-7.80914766000746
-1.56703703964316
-0.196378478461987
-4.58926764873590
-2.28976337033707
-1.65668336675326
-3.25824059160407
-2.06221714868010
-7.20638918124022
-3.58368260163398
-3.71974316049117
-3.23425855276310
-3.18104609194085
-9.41497571123112
-3.47822578937207
-5.31986320745729
-4.57017846480538
-5.40513875835684
-2.14205491818241
-3.62882195167621
-3.20897549587770
-6.87618405117591
-2.63259481254071
-5.67129734409028
-2.76420774930779
-0.584484148120688
-1.58419130513261
-2.11338318955578
-2.78634263534764
-6.72465449962826
-8.01410657588262
-3.76022160734338
-6.79679724508280
-2.09013471180049
-0.795219900937969
-4.70108893989014
-3.98832984594962
-3.67553760830456
-3.12853889554079
-0.764455610389628
-7.06439316130991
-8.46658353235789
-3.92652765293587
-1.75295786697668
-4.12274178219199
-3.45710055706895
-5.17848439818583
-4.42495433469375
-4.86347788158072
-2.11691955559080
-3.98777722666375
-3.21184688366580
-5.16700171763492
-2.87480855673724
-4.31972817417542
-2.73148568483502
-2.14376906975433
-5.93210132995678
-1.56442445448686
-2.53777845708967
-2.82496062146468
-3.40893518373592
-6.56726181446009
-2.39173241700485
-4.23842272626217
-4.77510521999104
-3.17059499232772
-1.83941486178467
-1.76498266436768
-7.60322615667444
-9.02881722419605
-3.31200483494469
-4.46889998008354
-3.84056627118978
-8.45434671054151
-5.48549756434350
-2.84550757385901
-2.80392474380138
-3.05849393494080
-3.72768211993217
-3.36956816006888
-1.96414628317786
-7.31255048929034
-4.86682212831080
-2.77845234241021
0.0359197708177195
-8.12792193690195
2.24120964572606
-2.72481644171569
-6.67557391967110
-2.79703911384699
-1.20554062356347
-8.93200787282438
2.31343990159255
-3.42059733508091
-6.69796064390543
-4.60601042224852
-2.55779495218928
-5.92800572116698
-6.60704933040366
-2.58468869371078
-8.48412865961190
-0.786163522172005
-2.13178904558896
-4.30627880925450
-5.85468060108033
-3.75277633289738
-4.05665411993409
-4.95374209189517
-3.96421754693840
-3.63039384671036
-6.65506975025452
-4.18881172681917
-7.01200785244378
-7.67556822661278
-7.15342705662541
-4.26177843279749
-3.35557343167991
-7.29163715375036
-4.83678615797772
-6.67994833770447
6.71474794162088
-3.22007858810752
-3.53057916726697
-4.52117149062728
-6.43786202552586
-2.91162979274210
-2.83048090054158
-3.96906331081776
-3.26367951887235
-0.689612949007450
-3.11630565083210
-5.47187011707741
-6.13058496780073
-3.35409714819178
-5.69212282566894
-3.16185204851492
-3.71155897589241
-3.28975784255459
-3.27515730067467
-2.78563955932935
-5.89756484278945
-1.80421277938679
-8.72631704960243
-8.07142860010300
-4.61747915022531
-3.97754850332886
-2.33801682754191
-3.65417288093362
-3.16220241164378
-6.13514134855508
-3.21871534646872
-6.75086302978087
-1.79281155699087
-2.98495234720929
-5.25594959114731
-3.58242177678775
-2.38029373299745
-3.69900220599813
-3.81083200986586
-4.73786995002936
-2.06725107473594
-2.37942228657373
-1.27777936077635
-3.40208062034494
-5.04404471240169
-4.09658720746445
-2.72641717890536
-4.40246827504661
-3.64761013148963
-1.27593732402427
-2.36363872479583
-6.51669965690589
-5.87511815384854
-3.40504650657053
-7.37681753260743
-1.53558378458539
-3.14034723759038
-3.85884076663550
-7.66754815666936
-4.47223218724796
-7.13326217748648
-1.17337662325232
-2.46688186344897
-3.16249307903985
-6.13923290913062
-2.41396646321144
-1.87024342081927
-2.34345102472561
-3.54646824790040
-4.37435631139852
-4.40355479326902
-6.08555155877671
-8.89015289551262
0.122959193296608
0.220578042022026
-6.14781238698293
-6.96665231651002
-6.87119117309933
2.03354586033973
-8.27591655269733
-0.278994362584053
-6.12453967828844
-5.85885841755484
-9.02819553192010
-0.904730317288974
-3.20310535770149
-4.91965685056569
-4.83646939374127
-3.40119262845347
-3.51888261345651
-3.09008144346726
-1.42646341772452
-3.35882111751817
-6.82410094212928
-3.06725416584589
-1.81771344261425
-3.20091855377946
-7.35914239259660
-3.17707091700033
-3.47208934241090
-8.73888931122977
-1.64972418414062
-3.06963820859581
-3.56141831509520
-5.71929582890183
-3.72284394410561
-3.87070669540869
-3.90661952452903
-3.05089530499140
-0.144367794452575
-1.99118285089978
-4.02372250124838
-8.38452322369488
-6.54050504189337
-5.52776242419961
-3.08174438984439
-5.16296890425163
-1.96878141052851
-3.20370995709619
-6.58933096719671
-5.20065456233103
-4.13267308385542
-7.89958481393973
-3.05447596851152
-2.48513999243780
-7.94983641768770
-3.60771258664816
-2.50405240755833
-3.44094252219167
-2.43369813724641
-1.80466249087799
2.78839943609695
-2.13703111917690
-2.71737931472005
-5.78243935875208
-3.39734659373394
-3.77533126599764
-3.11573365595133
-2.88322848370447
-3.79095032956895
-2.04950147722840
-2.40413544167750
-4.94465399367279
-7.53182477178275
-9.10093886423209
-3.12689468659663
-6.89178773383285
-2.37115715443611
-1.97374192691089
-2.21829219926264
-6.85707175363244
-5.06058883775156
-7.64679207624827
-2.30337665178734
-3.32333962922777
-1.94491501510394
-7.92186667208571
-5.46438958295766
-0.140034519578019
-2.75309161073165
-2.95404585432772
-3.71857019883160
-2.34905881292599
-1.86413770382929
-5.21863818496645
-2.61662081097620
-3.25266682910768
-1.56582526493701
-3.74911652210248
-5.30292888320995
-1.87416095802978
-1.22752323011742
-1.56711925860955
-2.75127407742209
-3.06424381959055
-6.78912140164850
-7.59387085712860
-4.72999958159299
-2.86411520826107
-0.347240025525458
-5.00899263531925
-8.01772184825284
-4.41519089611725
-2.57340101095619
-0.902262853458066
-5.83526923977302
-5.82522654592465
-6.64279302238675
-3.91774502431052
-3.10101446654215
-3.40663834179639
-3.24654212249192
-0.466650512911452
-5.41848089916112
-2.95825473798114
-1.83390249222058
-5.40697166940715
-3.51910256956715
-4.10402079572145
-2.46421262859018
-3.07652593828695
-6.34502210789971
-1.12079392420266
-1.21532573335064
-3.11968664547396
-5.81001536464105
-3.54802709315265
-1.90385284613950
-7.39583710321537
-3.92418730476539
-3.43645256857214
-7.51871344522904
-2.08330552699686
-1.20690995417869
-6.71908429571615
-3.11842826534564
-2.24636658442363
-7.33572737139907
-2.53664780084598
-2.59988507186387
-2.98445087530245
-2.76506448643221
-1.67588044060050
-4.71797023912886
-5.23572862776042
-3.14412376003373
-2.13846511219492
-2.98017114144462
-6.89776062770164
-0.795899155117577
-0.701075785934577
-3.28526823433804
-3.59312789324191
-2.32589924453430
-3.59687780365477
-7.73204802764521
-5.39322886463635
-2.79945958130394
-5.85249819240669
-3.08351286135735
-7.64359507109894
-2.36201821894287
-3.43306342151115
-6.59433637799158
-3.13553055926243
-3.23227308600727
-1.63610272062845
-2.29670334578910
-5.39097808165166
-1.93070329227001
-1.80810136654353
-2.82836941415924
-3.03497910196375
-3.68799449054895
-6.32223440181053
-1.68931198701648
-2.46376436440362
-2.65507663892385
-1.70788065150109
-2.93473835676536
-6.05565642809222
-5.40863848642296
-2.24599224752456
-5.98388630682306
-6.61412922273961
-1.88487829300622
-8.02923514967256
-5.63979953970575
-2.85480963151963
-7.23572090593711
-2.56468062876319
-5.29819317265596
-4.30866080334379
-2.65615674340092
-2.91690949961206
0.131577758070788
-2.36617072789855
-2.52226333456782
-3.08958506692983
-5.61382210565474
-1.63369316246240
-4.47492293387605
-3.70767784556770
-1.90248173694533
-6.93698102061502
-2.49962507511110
-5.16171966195342
-2.50784662917247
-2.74588862266892
-3.63073647777954
-6.59487878835086
-3.79407563251243
-2.06204974571532
-4.70057898661108
-1.40330869887577
-3.61314704361635
-6.51649910990204
-8.68407095668480
-0.440923754324390
-8.20942254563197
-3.70637266008197
-3.64033344556674
-2.79822608028444
-8.83545585127465
-3.33803000807538
-7.48460504892191
-2.68915280723765
-4.09165297845263
-2.28109847974198
-2.90375634091463
-1.45804563304383
-5.97819913410567
-0.811725690170519
-1.69262965887643
-5.96189328135854
-4.70655791603340
-8.30819781122201
-3.09926632295959
-2.50122378854896
-2.37197355108819
-5.54633120894042
-3.62971187349280
-8.21456269106708
-2.13248041683912
-2.96414469772293
-3.34216059518327
-4.08979588636079
-8.34220687281420
-0.792456215631087
-8.33049135640936
-7.32536100738862
-2.79181629568129
-3.42984816882116
-1.14932314772363
-7.95403703918446
-2.77432069821378
-8.01368199931079
-6.64711065610735
-2.55639983194245
-2.93041804986464
-3.03621898553908
-6.89474084385557
-4.72645583260394
-1.56469087585644
-6.84221207928535
-4.09064669537274
-2.85740809213200
-2.66177530267259
-4.93257749273255
-4.33646842793129
-2.56617915024860
-8.30976053162575
-2.17110177662780
-3.90442372635408
-7.78391826979318
-4.09547782301302
-3.62536180005908
-0.326079114408741
-7.43968726790613
-3.31211098415024
-5.06584599862776
0.170863160162675
-7.54230280723082
-5.92361998898162
-2.47898314292255
-6.88965061721272
0.165254800266267
-6.69827436884123
-3.90877690007598
-4.21922104483873
-0.0307590871041266
-3.93969032865470
-1.62531646329455
-2.43457337984537
-0.365006758803479
-1.54972146925960
-6.35054527010668
-0.973342018638497
-7.13496284802914
-1.75958476962168
-4.30555109298830
-2.33322411091843
-2.53292669462971
-1.86296195633439
-3.17774058238737
-8.41053265324726
-7.49563149579209
-6.49888403448828
-2.78924577376485
-8.59908288927639
-4.79688585565490
-4.09756214527108
-8.77960233142388
-1.90302760963151
-1.04729520639099
-4.15030857783045
-8.07001987168490
-8.05264413971284
-0.318310991231878
-2.20375221409117
-6.97656659799816
-0.163479038887516
-7.96467783685673
-3.52301905882175
-8.09600225378437
-2.25259423082267
0.416746061009309
-2.32938744741953
-1.23633054275374
-2.58334575746466
-4.26815651789665
-5.17300476228301
-2.00282535715259
-4.48798131802111
-3.58880353485899
-2.37410734327148
-3.84668540716481
-1.87361834433699
-2.44585192159587
-6.99898304729936
-3.44187189000166
-1.40393125918186
-3.46289589005234
-1.54196405692187
-8.61478369106978
-5.08128178301121
-4.13990175735011
-7.96387382022277
-2.40111722798978
-0.987549038731846
-3.27165256253047
-5.06303646298430
-8.34908441899156
-6.59053258572778
-0.595777718325910
-7.74737509340131
-7.56903027670761
-0.555450322664243
-3.64341215440863
-7.42120041171900
-2.44907469326623
-1.18664500249524
-0.707472936789328
-0.686086038210536
-3.12148632529726
-0.969285918499952
-5.35629055008934
-5.55056675713871
-7.94264041410010
-0.930760820236641
-4.40175082289048
-3.42356868157199
-5.60438711246870
5.15151844091468
-1.99179791451618
-1.78867460799148
-1.89742957054684
-3.23778948200277
-7.79211816756170
-7.45125347439330
0.538170371541675
-3.87761896781112
-2.40354163000526
-3.03620198141999
-3.43343052617275
-7.44384822475568
-8.08476052338893
-0.841588060840441
-3.69589832135741
-1.04416511480562
-7.81902127753641
-0.798520710210274
-3.67367331261938
-0.497461389407591
-6.71720742898457
-4.42526141346295
-3.38496226521882
-2.84698659342579
-0.445630278018561
-3.18441329465882
-4.98088332437879
-6.41209115972918
-0.782345721374872
-5.34299258758253
-3.74145601948960
-2.08692778325719
-2.21713276924185
-7.48882306848058
-4.07383055630697
-2.94019957218739
-0.365046568675494
-2.46097813296874
-1.94869303865930
-8.85078481024708
-8.48694410964418
-3.48656910897140
-2.51271172180759
-5.08094745383818
-2.14994562216989
-6.45074493234906
-2.10833531062568
-8.38562767404598
-2.53854490309194
-4.29525119875687
-1.37447744135619
-7.73911302108026
-3.72205604035600
-7.22865293129642
-0.183584088100516
-0.390686036511864
-6.41298461576704
-3.28393455208913
-4.81871214354852
-0.490981522722743
-2.78303781185981
-3.33263135855648
-2.21071330812577
-4.61719676834839
-6.11655018397009
-5.31236251477867
-2.36073797510703
-6.88045884744842
-1.32918812035486
-2.66887889491104
-6.82594641045163
-3.90626006793602
-2.21165584057292
-7.13893983666755
-2.81761884239514
-1.88483501728631
-7.33720098882825
-4.69378877661699
-2.83847129965441
-1.77153917262014
-3.78407545132589
-2.57127817467971
-6.30629391997219
-0.653741949632944
-3.94036336806277
-8.07032687840275
-0.277236516979505
-8.32866891706296
-0.268973065063256
0.295868370500348
-1.56042986396083
-2.77394131939804
-3.17528001818223
-6.13467384606425
-5.87113166289486
-3.60958506831812
0.920148468960518
-2.97939534689100
-1.51535928025843
-4.64361812605827
-5.09231120274895
-8.72480591073594
-7.89222159855430
-5.93994898621324
-8.37476650649703
-2.14336998800144
-2.25911913155786
-3.79116531265464
-4.74588194745133
-3.72808235233741
-2.62354820014773
-4.08898637058202
-2.17893739525362
-3.81750204454966
-0.919701922795050
-7.40453576127078
-0.553604690249975
-8.74591429845547
-4.09346770896305
-0.455134978793210
-0.217161847489972
-0.567188434868494
-1.98707420484332
-8.50973107293827
-0.905824662552407
-1.07149337712021
-5.92832785768941
-3.11470431433903
-2.69827945939727
-7.28019432835136
-5.90512547488549
-3.12456703137859
-3.46851229449207
-6.20252985474000
-7.78922647274901
-7.15957470358854
-3.24893636141778
-6.85998255951567
-2.67040860668089
-4.15141883392498
-1.50512272831836
-1.39167422560735
-3.17078112143991
-6.92944839536689
-4.27237552189285
-3.24704773254542
-1.66649997185033
-1.23276294759023
-7.24640026008067
-6.08208834525776
-0.604904673728064
-0.449123375227559
-2.19618874254877
-2.16583555129309
-3.20717107539030
-1.85578469637864
-2.37769308567520
-8.35378550101802
-2.44109755536726
-6.56879004094248
-8.43585111314255
-6.98493261457410
-7.86532935828110
-7.51295134813503
-1.82959054233109
-2.29358915125353
-4.05270916135908
-8.68523054819131
-5.35653838743249
-3.98835470520082
-1.17838705667273
-1.96915570428007
-2.59445839217237
-7.84771662236804
-2.03198123657880
-2.32732710887101
-1.28397361242314
-7.96677082434525
-0.750974692160169
-7.62296166460260
-0.361736616085256
-0.626795864207724
-2.97152130717547
-0.164844304475726
-1.98368487161519
-3.40312440066559
-4.06039114463418
-2.95125892580950
-8.20910568859646
-1.83946557571239
-8.77250914899022
-2.05904218183788
-0.718307315177720
-2.42540704420195
-8.39979346774623
-4.01658124056073
-5.65401594142756
-3.88378848171757
-2.10067130726536
-2.28203645367440
-2.64269278988362
-6.59195577675414
-1.51094629325197
-3.78915366179598
-1.27627635346942
-2.40158376233705
-4.81170307271698
-1.07922163884354
-7.82378528117404
-0.886330728099591
-0.173013970895703
-0.994241121553602
-1.41865847034987
-0.976041599906229
-8.47703755463167
-3.44687519271750
-2.09690950897270
-6.75048398242758
-4.93955691780450
-2.16040303329290
-4.45385068505406
-2.64922516254647
-6.92333530588154
-4.09770517046157
-7.76488705456651
-3.04446673570257
-5.55187072331346
-3.62551565565604
-7.64832926918160
-2.87250876510891
-3.66231873730756
-2.55314083290584
-3.07709920112603
-1.70813126772325
-3.06077398969307
-2.49611127446210
-2.35566774183895
-5.95558127832018
-2.70618404000148
-3.62606187251346
-8.15954224135547
-0.470580733603383
-0.0935216710191655
-0.514742799775125
-3.22252084302362
-2.24497856502588
-0.580791527800420
-2.69810419728819
-6.90493924738610
-8.60978971915089
-2.40456792851737
-3.63337358767034
-4.00378550465689
-8.55212951332488
-0.876642880593828
-7.66248161756809
-3.04758292732362
-2.74251395319461
-5.32317460599004
-4.86510877970001
-4.22469101454810
-4.54907018622348
-6.56309655743523
-8.25699228471965
-3.28495613427896
-1.78596989004903
-0.0562641291045843
-3.39896174632116
-3.49341183543026
-2.60222015478273
-6.41926315130099
-1.02334970787102
-7.68672814936357
-0.316764891806902
-0.326705416492415
-3.30675607668721
-3.55704054656704
-6.75863217907311
-7.26680928710139
-2.80838010828546
-8.68311450423950
-3.78464966412436
-5.12201704707918
-8.60789887506805
-8.32922225915757
-7.25816803642650
-0.599469651944787
-2.58572013509314
-8.05182214849812
-3.99973387716202
-3.92233517917693
-6.59062415104256
-5.39192257701885
-8.04100224139500
-4.48567250880191
-0.701716827998249
-1.93282557468156
-3.44330495949473
-3.50792240954964
-0.867396532707239
-4.57407090881574
-2.36338882802057
-3.40988139566744
-3.77206395537718
1.11348542751746
-7.62221092415380
-0.594497990552299
-0.427420576440778
-2.90847125945705
-0.989030343102090
-0.378840455524854
-2.79667757254940
-4.52949799164588
-2.38739504450474
-7.94133053834985
-2.50156826651231
-2.26661523800863
-6.31761335939780
-0.636528344409905
-2.31283975653504
-4.24036744764951
-7.32862795898336
-3.41210176214480
-3.72516087914247
-5.20680794954967
-3.82368758970708
-4.45306095153032
-1.62893911148428
-1.85801132856429
-2.73623400673799
-3.35099228681915
-6.31797379841998
-2.21753477146689
-0.957532402093786
-6.96211516836401
-0.528976840543079
-0.360890511214367
-0.790973716416104
-2.35005384628250
-5.80366970556191
-4.26488029327122
-7.02412258126189
-3.23644086806730
-2.38414669969912
-8.05757731507411
-2.74905429860314
-7.88612469194335
-5.40895711926954
-2.08205242392843
-5.69508243935942
-8.43550040035817
-3.71618325997373
-4.76537500945489
-7.05085163349460
-5.68992152272685
-3.97388386650031
-2.31938922189389
-1.69848369421469
-1.66748485338586
-3.03753264774288
-3.64096609968678
-5.06163529899902
-1.86426724583224
-2.19528654817954
-7.11731662524533
-1.25747152222747
-0.927620818856468
-2.20368020476686
-3.07210447596030
-2.61674006439609
-8.71298672764414
-2.31799126007540
-8.59659113257795
-2.73214225403587
-8.14426095421970
-2.84561664916439
-4.20891165518078
-2.17050476305948
-8.57390116338591
-2.83567458414611
-8.37568441142004
-6.93733360292640
-7.80353234049730
-4.29087997410985
-4.14418278531940
-7.97326710869889
-5.30575800480236
-3.07795986280591
-7.78096504547984
-3.84654286887967
-4.39108674869994
-1.24657874932375
-2.09000534211761
-2.95270063287669
-2.03937894156330
-5.20396237565926
-0.138798760738449
-0.344810331530598
-2.73567181543589
-3.68109206638844
-8.16527398793887
-1.78595076704648
-2.96465106882844
-3.08777807859328
-3.31509055663943
-3.00020094001560
-3.27193832717089
-5.85127087017457
-2.57732512379333
-7.19060665859877
-1.90719481533272
-7.59895579648830
-4.81895884266828
-2.45361358168738
-8.02480055672954
-5.96491640695076
-8.46797987064615
-8.24417975116149
-5.24199100889764
-6.71010637163164
-8.41075284482074
-1.51550568890630
-4.55335882665958
-6.80753388518938
-5.81322143279837
-5.01143366590880
-4.43943138188253
-8.15455153408728
-3.95923723926269
-3.63004279920450
-1.19239074703471
-1.71823736075292
-4.41221161394480
-2.36689118634449
-7.82064500427535
-2.44624367072915
-2.18120898376330
-2.01097148768688
-3.40463879156575
-4.08596713734088
-1.11465035528322
-3.43327751898554
-3.45841976363619
-4.15398033419987
-8.15877898980542
-2.59445319208293
-7.57481534003437
-2.32005162997751
-1.54798041557168
-8.07288982559769
-7.38206608267627
-7.89097020414895
-5.33658360093083
-2.34488955824947
-8.48186643357736
-6.47367576460042
-6.76383828930134
-8.61141546735914
-2.24226956532633
-4.71397119167258
-6.95943605133612
-5.77529175655252
-3.82021312438063
-4.01676801416282
-8.06620676401367
-4.21958329888230
-1.47246611454417
-1.56806442625064
-0.974583264190476
-3.40276786975852
-6.76462112284815
-1.66332210989615
-1.91060681051864
-4.39698321848148
-3.73112235824402
-6.54966309261742
-3.84402416345504
-7.14431147430050
-1.67014941910419
-7.90618057532562
-3.42950339969901
-5.80365726741036
-1.81771018343814
-2.55164123988662
-8.18378405855123
-6.85442241682894
-6.44904925685864
-7.87967115075788
-3.23696194152270
-4.76658687817070
-8.76866898800095
-7.31593728505365
-4.94134808301505
-3.46930820637729
-2.95559566715457
-5.56955274264189
-1.03824585179424
-0.500906985946149
-3.29289756532489
-7.15830559495154
-2.47723576993905
-4.95901935329510
-9.27482050034215
-3.08319036872192
-3.49937632098825
-6.49707513279415
-2.92280032846991
-7.40739757056640
-2.21626706075447
-4.17392425937373
-8.13972092297037
-3.54261307907824
-8.16572011020929
-6.39403627763015
-9.33334594756001
-8.27172070051730
-6.47789872497610
-5.50576417890842
-8.21610317809945
-1.24876336236013
-3.79514550599656
-8.26644819168615
-6.59809897761898
-5.61905410078275
-2.76210837974064
-3.69828034662214
-4.02517900815009
-2.82166471232160
-3.34785879216546
-5.05733258073027
-3.87930489333065
-4.07084829360738
-4.20048261862908
-3.02482986480852
-4.60447081092490
-6.96691273193499
-4.53537623983297
-7.06759126875603
-8.05611392022617
-5.90906912570404
-3.39907878414112
-5.78146729013551
-1.51235382263442
-1.10348026997321
-8.18644630597446
-6.46529178362265
-5.95786644002103
-7.99960237287116
-3.39444799776639
-3.25024815787995
-5.17231644945665
-4.21052652718791
-6.15651857863085
-4.86105864181515
-4.92232832338054
-3.36660485342107
-6.00333526235495
-2.38362291175353
-3.60601849348039
-4.26893963727770
-4.19663331625112
-6.20035852037008
-2.11313303077241
-8.36145341860988
-5.83662933033282
-7.05552161393643
-1.70530718854487
-6.18146175490605
-2.33374732647573
-3.08106144293587
-7.08643405869389
-5.36954399153394
-5.03581328474119
-4.41475393858322
-2.24018655540327
-8.03352302742208
-5.59335663131772
-3.79597989085116
-3.30063850078837
-3.49173783559839
-2.78724086382901
-5.88949764279747
-5.55904421509132
-4.31496143998869
-4.54561575933363
-5.41773126456786
-1.80037444674203
-6.32348628762640
-2.32209178065791
-5.78431498830475
-7.59810634987222
-1.13158369008767
-3.48195423225654
-2.48924642260794
-6.12817622814810
-7.15119189563322
-2.91593194316676
-1.51811807585985
-6.97382857685897
-3.02000933636527
-8.16603812573538
-3.19543476987638
-2.42352645395195
-3.59498493685154
-2.33146471438404
-6.13427168340571
-3.51202186800268
-3.31432966832621
-7.77341608753441
-5.56221937502748
-2.98898747753398
-1.06476082708753
-6.77238872062344
-5.80756473026903
1.26486000753200
-5.42563383093074
-2.97414076615836
-5.95511365907174
-5.49006288531288
-4.98608103901402
-3.36751803785064
-8.28600710392928
-6.22009913653761
-3.12052371165801
-3.17587879318433
-2.88279397637773
-6.87794251335071
-2.75465658063926
-3.15328455472676
-7.16420425896685
-2.46458491742466
-1.29433116040535
-6.85198722851137
-1.95359324537638
-4.28675282186213
-4.12211818968590
-2.38697942526817
-1.96378870577179
-7.43575041634053
-1.98607279150053
-5.28009615874566
-3.25570473261633
-6.99294761643696
-3.13803634722821
-8.19987945345374
-3.35592731711641
-3.02867335773190
-4.36359245976466
-3.58441060696156
-3.86612900109880
-2.42844438119101
-7.24631304322713
-1.67602556947982
-2.76560493957340
-6.07972977124809
-1.81710489800092
-7.93044323394305
-7.74165430143924
-0.797402327402696
-0.408554017450978
-7.50309831417646
4.72395959431002
-4.09157151015047
-4.17519911856241
-6.41577348598440
-4.82428015125500
-2.25855121818559
-5.03205321589166
-5.25086513073186
-3.59117568791118
-3.32005268661671
-2.16228520882400
-9.43733619961064
5.86521866183850
-6.66092119586536
-1.51555826908235
-4.85170697123287
-0.974802069441572
-2.63508446287356
-2.26519324281593
-3.03364118151569
-2.96972203751697
-0.291801220732457
-3.30063305649204
-3.77452409467180
-3.04329254049804
-4.56092731692494
-3.09123323398882
-6.87625630884527
-5.23989573461812
-7.70623550506704
-3.28602164369041
-5.03756298978348
-4.80087263322928
0.604743990878855
-3.53770129227532
-3.39618412310130
-6.82248043007408
-6.35917181830148
-7.62342761709465
-6.19399824472972
-6.28134768889972
-7.70636978328162
-5.79085047595827
-6.64002588963533
-2.98388185214024
-7.03594700492821
-3.55379001724509
-0.124346618196970
-5.47627872140023
-5.32275473317281
-5.88173025506154
-5.62058343615369
-3.22728387882588
-4.38607715405829
-8.31364584691992
-6.69482239305705
-3.14837875904682
-4.03368032674915
-3.23999492636691
-3.25063355694762
-3.26337419957886
-7.62879877358329
-6.37211222374658
-3.46073465829870
-10.8359681433615
-4.99548851834587
-2.14656730233777
-4.15392300656334
-3.72166374633796
-5.35673637672297
-5.46708718871400
-3.44232357513120
-4.84506142660558
-6.05370102718783
-6.36668871986798
-3.02215574447284
-7.54358651492467
-3.03692784559990
-2.98470749670704
-2.16217688971157
-8.11041618891142
-0.249025885473337
-7.65464862741940
-8.24470655837529
-3.55901415678896
-5.10406929917267
-3.27397731547534
-4.33716867662450
-3.65934639203216
-6.67992134743856
-8.75130493737459
-4.35498519657562
-9.06280740425565
-3.80978934195974
-7.24274946260268
-3.39507519020601
-5.95796824495604
-6.23474033387927
-6.94447511708871
-3.32565840529305
-2.69733603397929
-3.42825817444721
-7.48069796944341
-2.90730687121277
-7.64819124504642
-4.33391980065494
-3.18665742083834
-7.01171216805325
-7.67812046296470
-2.87112068366070
-3.61601799345429
-6.15558520916204
-6.32910781866826
-4.52268510043623
-8.83813117507922
-3.29273123582813
-2.72237821110877
-8.28582856064851
-2.95743156646966
-8.14407559049006
-3.29017406283990
-5.45904590873830
-3.23575309085053
-5.15820989608836
-8.32655951017871
15.8257863771312
-7.06259713522150
-2.27745712946683
-7.87090030038448
-2.14752533341251
-5.61726727675373
-2.34145597135901
-2.94251755453584
-6.74446120447398
-5.76060784175230
-3.96222363513022
-7.90096207503196
-2.85773924323111
-2.22574853790083
-7.87243548211771
-4.03601987524728
-6.15728226821362
-6.52593373052802
-3.45583698510235
-0.979900089704053
-7.67529195164815
-7.72180085187093
-7.62486115346603
-8.38073471306355
-2.04535280160979
-7.39892579014279
-5.58032452990860
-6.34131073760776
-4.86800757943462
-10.4346245471920
-8.51803878885517
-8.77533623015732
-8.78962571427918
-3.12754908397628
-2.76208545108052
-7.98801060090939
-2.54914030032375
-8.77035779867402
-7.37915167221013
-7.79222005137853
-2.92214513298831
-2.62115324745632
-2.51942486812251
-5.14769590669310
-7.87070172174824
-2.86115253694100
-8.85163418238025
-8.22747914253816
-8.53458426159600
-2.71542806229511
-8.18179453264567
-3.42765910622937
-8.48331226140205
-2.61429012104335
-8.16557420383034
-8.10619497830488
-7.95216062373091
-7.73204305362699
-5.54712661173419
-5.16432488875217
-4.26792660197111
-2.53376873903523
-5.66753409669504
-9.01279612987595
-7.27014859119086
-1.85171680761241
-6.05587128900506
-8.46397401740154
-6.62072955521574
-2.67298915994454
-5.95951248061200
-2.96994867807085
-6.17140410037899
-7.59896002005892
-2.56777342340375
-5.77633356287337
-7.66541810480140
-6.57925936944771
-5.71384613055299
-5.65662121725963
-4.44722616642765
-3.18868285238170
-6.44919207366755
-3.55550927559828
-7.76121474355417
-4.11615546346687
-4.33310694702290
-4.58320215043100
-9.14813399014960
-8.76234734618887
-3.11063481013018
-2.25795702743096
-7.72223578501718
-3.49915660068111
-3.78713990666653
-7.81854778924430
-0.647194296076010
-7.63305369295316
-7.57255472735822
-6.01559583588835
-5.85414296339464
-5.79498959358282
-8.18360412417026
-2.62303228568619
-4.40590726383563
-6.23223895769027
-3.83145472041850
-7.62843765532342
-4.70427963929428
-4.42430007855095
-9.04004079581593
-7.77771313591563
-2.91492360580883
-3.21143588415190
-8.86998015665636
-4.22917807121686
-7.61018285592733
-0.917614971863697
-3.28463996370043
-8.04690840855505
-7.28658748630400
-8.13703730654757
-7.23944103210368
-5.23986833172680
-7.30964765441021
-4.73342409433470
-0.976921485503500
-5.57407143066697
-2.53539889313960
4.78384259505233
-3.96609179821215
-1.78663980520075
-3.22377067447023
-4.17311154144696
-8.26887221445438
-7.03552739079128
-2.44262108718107
-2.69123142141737
-8.14230394739040
-3.22479304743629
-5.28221135155964
-5.23343027191718
-3.82113925772270
-5.41525416267969
-8.01344386566306
-5.72128962506038
-5.97555747141297
-5.16822609060179
-7.46140068908287
-3.52879128406313
-3.60577543030518
-2.67163559668549
-6.58636570036477
-2.86052711573928
-4.76841848936026
-6.46987934127369
-8.47841760685168
-1.44650680779190
-3.25030418284261
-2.86660065316070
-8.61747210289181
-2.49478310623040
-7.38484835209591
-2.97582748392818
-8.19776588074952
-3.03930930963640
-4.28043748199750
-7.56148394520707
2.14913117216034
-3.39746388354879
-6.78573742342598
-7.51473294733819
-4.91879218018953
-7.64096487477756
-7.65637843903233
-7.04493560136751
-3.04424092871370
-3.04460355769714
-1.77966349044325
-6.14734526753688
-2.89058161571846
-1.47902868174888
-6.32534263574215
-4.07945831000990
-2.07573324239850
-4.34402467060409
-8.67003429277890
-2.57406999937533
-6.89816461715193
-5.79558789981179
-8.37357973922354
-3.32735538823765
-2.93543404850305
-5.35674944837687
0.210922567295944
-3.36279157907198
-7.47473214263655
-5.38198872757876
-3.15683314905431
-5.67355138285943
-2.53682239792585
-6.84864418069662
-3.88244069440155
-2.82188592326881
-2.90277154401140
-7.37944424157607
-2.63361619322664
-7.15009980471808
-6.67843535691210
-8.89842032820554
-6.47154919276664
-2.78299629404388
-3.94599964693636
-4.11179832733298
-3.18448108204352
-6.82625383506334
-3.32340681764525
-8.92572453107049
-1.16370344938053
-5.96266897626003
-7.01984632531708
-5.97568974949594
-6.76583058082535
-1.43934991712881
-3.44824240881078
-2.73736597215687
-8.53184827339116
-2.95105314476283
-5.89497495429978
-4.97899666547166
-7.12777131384808
-4.46555508545879
-3.77917560619093
-4.27666200354940
-6.59141392827293
-3.26153194526629
-4.59603514635324
-6.64661039330110
-4.29617736725789
-4.37256138761605
-3.03622611181114
-3.50037237553079
-3.99723100613246
-5.41676816740121
-2.93131949223100
-8.26171276620762
-1.29345580769046
-6.10687637686899
-4.15702860935994
-2.35302613081377
-4.18255808646367
-0.0970058706141613
-6.83344244186788
-2.79587424563765
-3.04257773006993
-5.82805402919751
-6.91469908460670
-3.87481245964147
-6.10364647694959
-4.30490069629205
-1.28923957624065
-2.14296126626060
-2.68145223516521
-6.15820356775784
-4.14303940963184
-3.13646207665263
-5.30521039281794
-6.65573391021854
-4.89805987955061
-3.56429170664429
2.11502764397251
-3.31705084783160
-2.76732284781106
-3.24755479257822
-8.08897504467393
-3.23932101283810
-10.7560886128036
-1.46102820266088
-5.33185627226975
-3.49634428162733
4.69684732373936
-6.66079059993810
-1.12361060595946
-5.82294701636060
-3.87326408121650
-2.62775329305333
-6.00141164968378
-7.65032201630741
-6.32053292008682
-4.87907203157287
-0.732816183075459
-4.03112957971453
-3.50973958367491
-1.60565759667974
-5.61319370510703
-2.48105345429352
-3.03923207409127
-5.22606127800506
-6.49096941978821
-2.38653863176798
-6.83903936997385
1.71081518908203
-3.87936466464461
-0.0441139233429210
-3.36593119156519
-8.10766886864680
-3.39598875699470
-3.51324436521285
-7.37738303845308
5.95915482408912
-5.32051364848849
-3.02906334879994
-1.64190537330101
-5.58790904608256
-1.83861532073725
-2.35087131883343
-2.49115446118964
-4.47462778901863
-6.02969568797805
-4.74890555493263
-3.25794198665494
-5.95142979014753
-7.60569405483989
-3.16178788278009
-3.56401505690492
-2.64587203460211
-3.06990200697712
-7.19507978605512
-6.52906630789789
-3.47712486631335
-3.55312689452025
-8.00541873009116
-8.36935830532979
-3.28510257481650
-6.07957963660935
-3.91257645141872
-2.78219389307124
-2.94194177134270
-7.60866559850572
-2.74169166146876
-3.50027149011618
-2.32093927707015
-0.702450140501285
-2.32610918778205
-2.27578910917340
-1.72258098018192
-2.24619628163284
-3.40654288504715
-2.43276370796569
-6.85453633759265
-7.18335511022536
-6.02205026201690
-6.73312273121777
-2.69147415516070
-4.85875608858944
-5.89551218395491
-3.33308914621764
-1.06237513940417
-3.40746911303700
-2.64193929227826
-2.47247333426074
-6.81115531766310
-3.56302048045917
-1.56250763438229
-8.71757159104540
-2.83061543815889
-6.51932197302577
-3.28024087481192
-8.26705289349181
-4.03735036495975
-4.17457744506390
-3.46325998008291
-1.98479989596036
-6.73709004834483
-3.90180530718109
-3.50157271677213
-5.25668265465150
-3.71345331951742
-5.33052286449718
-2.81610305523027
-2.05090747819514
-1.01389958262850
-3.74744157858210
-2.52695435615564
-6.70007605552105
-6.80632334345311
-8.12189571067165
-5.49427360731918
-5.98842226252567
-4.50585002925570
-2.67129845332212
-2.11561992162145
-3.07952863030843
-3.92614004061725
-3.58581777339976
-6.76510107026831
-2.89123835852591
-3.22182895983519
-8.23201760121772
-3.11563315921089
-5.97698802064496
-7.22309607821379
-2.01583461368395
-1.22912483030176
-5.22054340155334
-1.42857747487028
-7.26538267449166
-3.25148207424855
-3.63779651199866
-2.29671530192411
-4.95154689220564
-3.03220841805888
-5.34096596694328
-2.76361537656480
-2.04513968582292
-3.31210485319700
-0.0616096333218272
-1.77458877125691
-4.22097557834948
-6.39326557879070
-5.21625693186600
-8.20547500482871
-4.76846271672053
-6.81227354917948
-6.97633869328939
-8.34262073830457
-3.51306610590218
-4.45057889079176
-3.70011244014345
-2.77438658326356
-4.72685668365595
-4.22804187775251
-1.54533190117549
-8.03491649949722
-2.59357633957693
-6.86573054774096
-2.80059938194405
-4.03872510635981
-2.40650312101998
-2.08619732742913
-2.27456106902714
-3.44854374645392
-5.58615160924371
-2.93100331980692
-2.52998856748136
-6.20015497068020
-2.64975612177235
-6.01003839070543
-3.53942417514059
-3.20711862315165
-3.62844459702318
-3.17925878239273
-2.90115698473684
-7.13252471589595
-6.03200830291620
-8.64704003953762
-7.46111582329440
-2.76090682552675
-8.65669033810980
-3.51353550679657
-4.84325320261674
-2.74958899248469
-2.92514085089488
-4.47939536839004
-6.28343224265892
-2.97281797713453
-7.36744102699038
-3.16353868057815
-10.0282547372978
-3.08463390993501
-1.81044927582529
-7.04659160641429
-1.45671357559196
-4.53398448454734
0.436810373392193
-3.49729549721026
4.05927533695023
-2.75794661266387
-3.04834829528755
-7.15684631208101
-1.80434135388903
-3.44019742661385
-5.38393593035342
-2.59768546994846
-2.78652413680090
-1.93755970251210
-5.17225174429368
-8.43494320562835
-8.47754784024787
-6.00048042052351
-5.41048129166429
-7.91329065995281
-3.13295421147360
-2.25192886457823
-3.48977740993344
-3.33250968725227
-2.23595849508885
-3.81086115583474
-4.17971906992925
-3.18445380561422
-6.62597553867148
-2.97639240231895
-3.11317109342572
-5.87633328909638
-2.36151417164861
-8.48483807171128
-3.16213021789316
-7.16957360212328
-3.14073775204189
-3.22393106359157
-3.12040480364599
-0.536003477281345
-7.92042251613039
-2.23557648515282
-1.95035781601395
-7.01591461782021
-0.575374335072196
-2.08158106305186
-0.944629389779011
-5.96422912441781
-7.07899380028349
-7.95611795856245
-8.41332579653684
-6.18170237067277
-7.87203799488186
-6.67572560908462
-3.13061426766538
-3.24742864925146
-3.57178527545761
-2.48441565964536
-4.07174775930558
-2.31102102612709
-5.97337515669059
-3.82975205354242
-4.56159369589076
-1.33664292556877
-2.26271561605285
-3.78824808556264
-1.54528885242112
-7.92103980377945
-3.74142948951307
-2.26322663480530
-1.68888433558688
-3.39387513073987
-1.87172453857559
-5.76568017547865
-4.63943313172705
-6.41997250819795
-6.59002287856634
-0.553730041386312
-3.47041943033194
-7.07421962906652
-6.48042152976105
-8.10999671875921
-7.92840989993589
-5.31992172533316
-7.08233485866208
-7.91838328106603
-2.48161787828149
-3.37999669593865
-3.42298923349701
-2.94378402785846
-3.71186321605989
-6.41260142114321
-3.31036930111683
-3.46505079643412
-2.80968033673787
-4.60747108752407
-2.44126482807929
-3.56994263313068
-8.31493943610429
-4.93179838537813
-1.22707117372218
-2.74315994681872
-3.29402742563110
-4.20142754513452
-8.26713791246068
-7.13138990820754
-2.22545948214244
-3.48669864785496
-3.89891437398531
-7.07851616752312
-6.44464301141025
-6.90192491330790
-5.26600622979636
-6.51435265653525
-3.56889071013196
-3.50166802133170
-3.53238855570150
-3.54005586055478
-3.70543925419519
-3.78084743882600
-5.79183105739381
-3.08326434390018
-4.39453832671048
-1.82093996358132
-1.42602856468466
-3.71273942409767
-7.33323806348043
-1.05348851060877
-3.73316859921108
-5.18169272372265
-3.27119352051302
-3.38153853430976
-7.19042435141360
-1.40805782343981
-4.21114281879852
-3.29783799963376
-6.64373087538800
-6.51133312417204
-7.20988517359161
-6.14722891604704
-1.94856798448888
-2.83975406587646
-3.48949179120788
-3.87406583164193
-1.72792756027414
-0.803496320519434
-3.52264754159680
-3.90417790150527
-2.59638878203460
-5.08091150279076
-6.89667147714248
-2.54894479561857
-3.04333549177139
-2.08506693961337
-1.92672126900209
-1.62673077813290
-1.08376502647599
-6.71609524574815
-3.13952413206125
-7.87088864770562
-2.83332017453527
-2.92401186128489
-7.00687881622748
-1.94359111732001
-7.60963768374014
-3.47295642756367
-6.37979836526830
-6.67966899929572
-8.11471146828990
-1.33918643135237
-3.25932869118893
-8.28685086252390
-2.01238951286493
-2.14562566297184
-2.92353335380046
2.12639272823601
-1.16148442374583
-1.76422476674309
-3.27727176082070
-4.20313817958489
-0.682812344581556
0.511082333783603
-4.89443641773695
-1.12944031240792
-3.54808218255460
-3.26667432286244
-2.08786088167885
-2.25373925146510
-8.87491797550356
-1.10177108195030
-4.79021743719881
-3.17575734450111
-6.43296975485352
-8.67785282549817
-2.01328015653289
-7.33792752827879
-7.00943516744458
-7.58032810348643
-7.85110659034205
-6.51896289354569
-4.56559677879031
-1.46935181266208
-1.24847672363421
-0.619117961559040
-2.78022732180542
-2.05318842388600
0.0295047502273097
-2.93136800990544
-3.51714884879394
-1.98478045971395
-7.21748352363477
-0.281212037999028
-3.08280490045359
-1.19714307849588
-3.42597379857572
-2.94592066008052
-4.17683035310611
-3.83847875600138
-2.85788934451550
-7.45037684634632
-2.77025322844477
-3.61540232419479
-3.93037764128418
-7.97480351386879
-5.32259261293578
-3.22463692503272
-3.23983907742409
-7.86280580076654
-7.76393643387437
-6.18504714897699
-8.13165280734069
-1.70481450232473
-2.40503974424700
-1.02219656571444
-0.132008272356897
-3.85361755920428
-3.92123827863874
1.26648346119023
-5.45016440955192
-0.782708641315458
-2.71405570360815
-6.43264071322704
-2.18654015001039
-1.76497476734130
-1.02892645720545
-1.45772235602661
0.239032900982788
-3.60091452048959
-6.06323668146869
-3.01070588239508
-4.09567065141685
-6.88697552600381
-1.19497012737181
-2.89184665623540
-0.137700525436940
-7.28117100433304
-3.70745851342537
-6.33239913558370
-7.50582640319856
-7.28618061913480
-6.58005146785920
-4.92029640285490
-3.28995172669657
-3.08868854952596
-2.90785939287244
-3.28121230966353
-2.49034109622583
-3.49827975995892
-0.269120553770131
-3.35135020105045
-1.54758177431714
-3.28937186607582
-3.37203851873676
-6.67234495783880
-1.59279123087175
-1.74424031034580
-7.73691405609863
-2.40484660215567
-1.98903280406920
-2.06177807106787
-7.94349959777330
-2.37984387332852
-3.62372374850703
-6.91974320646612
-7.94611836638913
-3.24378347870712
-8.07760077226366
-7.55406766786256
-6.92533816112158
-6.81190442311236
-6.76439277814476
-3.18408900450396
-0.864990519447868
-2.96201562867933
1.11221876533395
3.94495486140980
-1.47259922886467
-0.182812275894648
-4.68645429337231
-1.02417663144902
-0.874537511934151
-3.86947792459772
-3.89557293448551
-1.09256569764061
-0.158937440657293
-6.95895269901342
-2.41778701768684
-2.32666776943705
-0.323763498155056
-8.16280865227302
-3.46177679721505
-4.14086021746490
-7.95960576573225
-3.70675043061801
-7.82845315473438
-7.58687041122713
-7.88514145408020
-8.11169943851302
-3.44274963074975
-2.69479463342366
-3.33548504494370
-3.79130953930000
-1.69132326249250
-1.99953885706040
-2.90920659170585
-1.45215845523381
-3.24952953449984
-3.68823794802134
-7.12031291476604
-1.24921705267961
-3.67760224610005
-3.18391155151541
-6.90195344856182
-2.46940905915910
-7.40659186510705
-3.43429972187579
-3.94021404300510
-8.13600275967259
-8.04509788046868
-5.60759711176349
-7.78245288745294
-8.78845499213432
-8.78307900182056
-1.53402481760716
-1.71285083111670
-2.15824285872754
-0.379701850405632
-2.88964247719585
-7.80397857280896
-3.02355495816801
-1.03505911969968
-7.86169301646040
-3.23392871100182
-4.91906062890991
-3.53927187511604
-6.96677324325856
-1.99029429373625
-5.83816702835158
-4.40539232143049
-7.51634849637668
-2.71370810777140
-1.52065212087160
-5.66683681784072
-7.10881124710402
-6.25862083788601
-5.86187700895650
-7.54763970960973
-4.87025194861502
-2.49219175557240
-3.68157279186850
-2.13873141074919
-2.90213344496154
-1.33570428085938
-2.64361038105283
-1.27409644975868
-2.19217340249320
-1.92143688942540
-2.17510189642169
-1.40466468346094
-5.97331372657363
-4.34598944095990
-2.73111385719839
-7.92168328016457
-3.32356446186441
-1.29710029260316
-7.48160945197916
-0.457598276761395
-3.10043262806873
-2.73220984681191
-7.56014970688728
-7.24619487034217
-5.93351466700510
-8.07875143666176
-4.88804433525728
-3.13559709133712
-3.60520935099280
-5.18197543687650
-3.61249668139646
-1.92995607150793
-4.19616464129850
-2.60335960387283
-2.46516592659896
-3.00346287652378
-1.98698967628109
-3.33520812406780
-3.97164215867097
-2.82474630391079
-6.96258644844315
-1.42601403813074
-4.27985140225622
-1.97117783614341
-3.15878344788467
-2.55952736080785
-7.68544252669275
-4.95881238811010
-2.84727212236744
-1.96710612792476
-7.73563882231877
-6.83361133907219
-7.56507942759760
-7.82525776448323
-7.65531437263814
-6.65380790200323
-3.90067900010303
-3.54930420045614
-2.47537503155514
-2.86996348763654
-2.04674974955631
-2.52853322180117
-3.93575855690044
-3.34590326653920
-1.26231506742822
-3.99575029619735
0.288854216249980
-3.62814346851318
-0.489580289546700
-6.14917793517092
-5.33219705018589
-1.12000511230440
-7.71206419701974
-1.21325753824264
-2.68831031746730
-2.80063128216067
-2.87246063858121
-8.69211054371641
-6.71974968196003
-7.90032446518003
-8.54210672646434
-3.34400502976022
-7.86433033943432
-8.18822295901835
-7.16389179242583
-2.80100192303265
-3.70621463349203
-2.84608000025034
-2.85907574086028
-2.45377902683385
-1.77796707048524
-3.25158910397475
-3.70527134535051
-1.21546714811696
-2.80791729174494
-5.53966393452455
-2.91955197471296
-5.83112081406988
-3.42104205149123
-1.29430766974033
-5.57342496547908
-9.01912008174344
-8.69593330973691
-0.341715101409390
-0.846755447046187
-2.64310243107787
-7.71751900272360
-6.79868717022321
-2.31083866917203
-0.701242153271927
-7.53673812985245
-3.47048373693068
-7.17405796484028
-6.92528768714162
-6.30260587156158
-7.38125960596636
-7.22546890937135
-3.65820238946701
-3.77834959012135
-5.44859810195602
-3.77216719257769
-3.54716947148534
-3.49407017539127
-3.13943951653714
-3.39237865024818
-3.10493933387055
-1.63124865859119
-2.22412429548293
0.992767287465043
-4.87102882491315
-2.84394238443303
-2.94766347412036
-0.122800028797519
-6.57139081028059
-7.44439975543290
-7.75021232703546
0.924086132615272
-1.13234081818158
-0.879937280779940
-1.75881649602235
-6.43919093737979
-5.92068240780067
-6.14400743697405
-2.80606981484049
-2.89707467708932
-3.74064046555961
-0.510311657632722
-7.56839242717140
-7.98178781301324
-7.55633833892645
-7.87643941161633
-3.46573180716847
3.02539716781856
-3.61347339914913
-3.93124199713602
-3.48577311961755
-4.10351465689971
-1.60468244404614
-4.14122480278740
-2.21007677396630
-4.44351727219669
-4.84950809396811
-2.84125952610898
-1.38446973076549
-4.35402919825596
-4.21030044018575
-7.11135276494300
-0.943313379041478
-5.49545426974725
-8.74312442190227
-3.79549748973334
-0.0707449808257027
-5.41373422895352
-0.242535436611278
-7.17824236872180
-1.63866332460181
-7.29622589644694
-2.46246836635686
-2.07211525759750
-1.58481433579751
-0.0872077125820244
-7.60627562560569
-7.62820079359322
-7.48151151403794
-4.27477086044088
-4.56365130706107
-4.27853238953015
-2.34081745821465
-1.93931992481041
-2.38500786596581
-3.31491388837395
-4.58403639235597
-2.85444343227625
-3.83014539320188
-1.45079342882731
-3.39660825101655
-5.54022723741598
-0.460664613322867
-1.30639351396402
-3.16346585265768
-5.76128275522979
-4.89658039965646
-0.796748237133025
-6.77814251306277
-0.0425395569927902
-6.67215822805190
0.107751381102695
-5.97900189941087
-7.74672492822187
-2.08406592375426
-0.278430586606246
-8.24819565434452
-2.07173742886519
-1.58947987979186
-0.356767411253087
-2.53118397790867
-5.84438257965782
-7.55167285502262
-8.16795011349413
-3.96636402794236
-3.27602976215359
-3.47593481299020
-3.77300450878798
-3.06897018415256
-1.92035947152594
-3.60343669092345
-4.19696386895654
-2.37428391682373
-5.79068415032914
-1.88223695284610
-4.83974329058245
-4.86384016933198
-2.40048350340859
-1.26409556604860
-6.93071848043954
-4.68126379285680
-5.06472271744230
-0.636861475160602
-6.80764049520387
-3.45269460898316
-6.54782885862893
-6.15583407275500
-0.274808141508351
-7.23653818683244
-4.72675415301054
-7.50734944639896
-0.100536773472628
-2.72055831470041
-2.21456984925931
-0.718207734484558
-2.38443549098292
-4.32446903282655
-7.44349092372540
-7.52236135372981
-8.78370985430158
-4.14075420899884
-3.38549588063196
-2.09043034370502
-1.74704617145209
-1.78638890193798
-4.83332830750270
-3.25719343158247
-4.60345212053452
-4.48195499625886
-6.98222838903660
-1.18847046168220
-2.74389028616235
0.865166172810645
-1.44879864891148
-6.15320798120048
-4.82647239754199
-4.62795361492799
-0.684446665170497
-7.85811361322691
-7.72345656465406
0.175697714594746
-2.46851840005937
-7.70414588569623
-2.29520489964712
-0.170463976433097
-2.32111608144432
-2.16153957439500
-3.14168114236982
0.254470953411896
-1.50641577320301
-7.39322663459786
-7.88260590137547
-6.86628865272936
-4.52275631856872
-2.74758370751952
-3.49315817899126
0.698304573872627
-2.19899900109546
-2.94234891584031
-3.67303636360173
-1.95839382040876
-3.90655045059544
-4.79657672239189
-5.54144927734722
-5.44617343552214
-1.58888307207467
0.752148278442655
-4.73290285471002
-3.25281197711568
-2.17916383215207
-5.30245875442538
-6.54819427514723
-0.944282894065298
-7.13305810407707
-4.23971968573044
-5.70601280169706
[truncated: 1,855,175 more chars]
