# Supplementary material for: Likelihood ratio data to report the validation of a forensic fingerprint evaluation method
Source: Data Brief. 2016 Nov 18;10:75–92. doi: 10.1016/j.dib.2016.11.008 (PMC5144651; doi:10.1016/j.dib.2016.11.008)
Supplement: Supplementary file 2 — Supplementary material [file mmc1.zip › Data DIB-D-16-00247R3/KDE_DEV_SS.txt]

7.58401006900022
8.22404078590541
7.13586251521126
7.83874996039998
8.39075608672393
7.96902974000275
8.12661868211399
7.87171765814046
7.68955878126319
7.66102061270617
7.85240087034932
2.87771950592401
8.02309842497370
7.36763900982737
7.95776138600728
2.72283757107519
8.42516463274981
7.58513614350194
4.36550677750392
3.65244521716690
8.26887469208448
8.59841364900725
6.53103414664368
1.05967897282787
8.06415128721250
3.52122177697503
3.03890297939661
7.96906367199184
2.60732565291896
8.00940340184202
8.52598871201529
8.00964853122167
9.51173726526132
-1.27478833992269
7.98225604847639
8.85940952659352
3.58817706689321
9.01453207699988
7.24622460787128
7.45380024850271
8.12464941786102
27.6310211159285
7.88951972302654
8.54003421886144
8.00251371900022
8.14326357828970
7.93647468020700
7.93856330641400
7.76237349422564
7.92701648658336
3.71758230808820
8.18630919359523
27.6310211159285
7.92223158097410
2.39407443210551
8.34551190755169
7.64561219864036
8.66376203463224
8.51981404244968
27.6310211159285
8.71820518774497
6.84955016401339
1.55260190322783
8.04836689537899
3.33058671614343
3.26031343940586
8.00643696705769
2.27088827834077
8.95107574753777
8.61611197335524
7.86212074883846
9.67170288354318
-1.16237839795129
8.65565597541186
8.88243110496409
2.84893512634167
9.18801312065366
8.01804236676960
7.71434966617129
8.26798722460949
7.90847517061932
7.90879457969410
8.45675916325704
7.81053698299001
7.98538630257532
7.89518892763831
7.24963425704805
27.6310211159285
7.93239751704756
3.86301246762152
7.97961331303397
7.73325572308442
7.92223223785067
0.925815999693055
8.44763748860190
7.27053395185416
4.06283897618821
3.13782825959630
8.25313453334559
8.63574140774359
6.81516414884894
1.18736118607392
7.99387193183281
4.47850066113976
4.29381661040832
8.06279188883412
4.94801195569516
9.07814296059940
8.09250249090404
7.90613413479977
9.73682176484026
-0.638698229138072
8.64027105657236
8.87126044329749
4.37122457552625
9.00918009228112
7.32193642960699
7.73527438745898
8.10701091288365
7.51191492444681
7.31568846589769
8.22449814639031
8.05762581062707
8.15655973451757
8.00163138434707
7.60345791187502
7.77009148181213
8.01035905851736
8.15135129679663
6.11999608673199
7.37919845185462
8.06322627711721
3.93496313258766
8.43371477987027
7.73519640117155
8.52823782359048
1.77354417896280
8.39724409551805
8.59841364900725
6.88786372442181
-1.00001709893119
8.11558840585424
3.10186758772846
-0.718465655977526
8.03554569818072
2.98942209020498
4.34588881368055
8.51560846261353
-0.869707059801516
7.48103502826975
9.47452154828594
8.79452398232969
4.95642630798556
7.71033357189209
8.19049622444533
6.91171787153740
7.59509810218013
8.32436391646334
7.97141104971315
8.17249395085606
8.04579255449915
7.87431329226832
6.59562419257262
7.32804196047880
8.21197591861309
27.6310211159285
3.50416696572482
7.36107162401348
2.65489617862989
8.30735285280772
7.30595553627026
8.60515772812263
2.20051026547513
8.43354651785256
8.63615356028116
7.11335604690254
-0.598283642626095
8.03688895647168
3.89604984205515
4.08494199615977
7.97707817379828
2.51236733433030
8.66287875298353
8.35327772196336
9.21758853747358
7.60951607358962
-0.838424492493692
8.05516712287820
8.88178012906229
3.34266958160646
9.03984988498416
7.28749593962668
7.72587598672247
8.13969671124191
8.02891044147846
8.02598869799281
8.43082983155358
8.19020371333779
8.06322627711721
7.99163364462779
7.91682947794397
4.90254513783683
7.94908195742769
8.68962253485088
8.24426920179208
7.89008903343803
8.22012565047474
7.34451897980224
8.47696676844223
6.80911070794574
8.38170484276186
4.16547134650381
8.48764099441807
8.66813539066738
3.16789023960795
-0.253609270124276
7.96176806274923
4.80593235241299
4.08165357034123
8.04286022563925
2.30803455573434
9.05430801848485
8.70579362548025
-0.952843043099084
7.98369987955650
5.41088589565088
8.92983026014752
3.48360575830240
7.78124800753415
8.15372741103684
8.10242791192151
8.03554628533327
8.38947567455570
8.22842173642900
8.06759069599763
7.99697312878359
7.98245399859761
8.10485711247576
7.96683989851857
3.96505880650025
8.10207884174965
7.97260903269713
7.93650081444640
8.11805450662191
8.41026575002834
6.31072300077535
8.64422735253632
5.14168235771727
8.34781028440906
8.80113241916021
7.03882406009258
-0.549483221746493
8.05801868022765
9.39178032784917
3.73382513943044
7.98245399859761
1.39409653408603
7.81425128352242
8.97426688122485
-0.878330695391400
7.93624862508421
8.92983026014752
3.39173086442861
8.78475887742076
7.84493722446579
8.19049556756875
8.13221925733314
7.90879399254155
7.61368034271185
7.91323668846666
7.62124533357303
7.81401799633387
7.51186520876465
3.36572882382243
7.84642780336761
27.6310211159285
8.09166823595731
7.39570732434638
7.86386220576557
1.41595175446157
8.39028722429985
6.98949691561628
8.52052298209635
-0.592788491415745
6.18188485085425
8.94677981846132
2.29337625897691
-1.72933879656152
7.99343317152639
9.30454116711497
1.20459076274462
19.9436853998630
7.56012654246327
9.13986073046207
8.74637023372990
-3.20398478805396
7.78952680196407
8.77505621568846
8.56170989479287
7.20942559422373
7.59373766824545
7.84130815149708
8.03498663112601
7.84657410726513
23.6878382822550
7.35093457053091
7.97317950900677
7.13005470120408
8.08206630096816
2.98052978124468
7.86045970423497
8.14125060644678
7.98529097861577
5.44421734721005
8.58535056813470
7.73764134277899
-2.70800166488138
8.59884146892646
8.45726735328828
9.24724300241256
1.04243418937591
0.115016041296419
7.53400973685736
-2.65762241359363
7.76849009331345
0.222655246795665
-3.13113021600185
7.90339739066753
5.92644824857896
7.69805514126723
7.85095880092965
3.71831695195428
7.93856369012755
7.90879399254155
7.80005409163018
7.82534662063984
7.23764929313885
7.80576705869535
5.23637465789336
8.16149735999479
7.33127907027679
7.90646809161966
2.10496948827086
8.15345695650736
3.24914701349157
6.40560542407156
7.15532042433306
9.49666520479639
-0.347354142321643
8.94953448162361
8.08565749243349
8.00359485204616
-2.89597069238247
-0.317595182862685
8.13072570132810
-2.23641606168905
7.82166414313026
8.14105802777756
8.07677156537099
7.13341745774535
4.03880374404739
7.77149370584129
8.21737706567339
7.86503905998993
2.57045622662931
27.6310211159285
8.21199631916079
8.10952117654493
3.80769452031813
8.06684247663584
8.19823286886817
8.23944243826580
8.21123216680356
8.52591983798361
7.88999625912983
17.1779230043557
3.33041029343765
8.82341148363330
8.02262143512594
8.43440706423318
-2.95305160594693
6.44644923065532
0.966775808031271
-6.29765776798925
8.18928460620015
27.6310211159285
0.344600081727335
-1.24357258877712
7.76411931802695
-2.32926720614303
-2.93232968530848
1.07558303188258
-7.82334522421920
4.77286990068337
8.32349895384845
8.00777869388407
6.91573856708545
7.64218409521413
7.89431981155479
7.78496773844074
7.57763950346216
4.62353106826017
7.33561284333709
7.84218887330053
7.95714045718194
7.87838053988723
8.22968009202660
8.07301121775384
3.10371109148745
7.77875949939877
8.24550484030962
9.00998379578636
8.47283953483774
8.49434346223938
5.12751917138784
7.95316710122293
8.34393427375189
8.18483527579422
8.31495025956695
20.1213913669275
7.98344806740176
7.68965755863637
6.04230650634302
7.88580976636898
7.76686339046079
8.01130270047296
4.01657506126427
8.10450786643111
7.83928249169916
7.39713080179085
8.19531782771712
8.31079105174131
8.29595290126981
8.20451155039575
23.0632193719762
6.10090484410850
8.46121211078483
8.69605211857115
7.91627612584477
3.69944174912314
8.42899279383267
3.77813667101549
6.29061699274865
7.66072207208235
6.72759949879338
7.99917807911464
7.96675907733425
1.75637481385504
27.6310211159285
7.90847517061932
8.01969952464172
7.99399109685956
7.98757055729018
6.91981789240104
7.18837342704314
6.57389480994094
8.02318545587210
7.37737320070184
4.24398795362132
4.02630801515083
8.37642988046925
8.24487504904132
1.85505467158996
8.14374859283546
8.32606447894636
8.44197758311486
5.08876673962438
8.94211201499544
8.37558252957560
7.87197911543036
2.55680031538660
9.15044053691774
8.38599966938025
7.59631876316822
8.18213208102883
8.03885811537664
7.49944265082542
7.48246569019631
8.13505890239937
8.08430515911357
7.88136431511698
7.77376426528373
8.21155931667507
5.62983449678826
7.88227864901937
8.21510161007290
7.93416692605915
8.36414169598764
8.28583195663683
8.26482987425929
3.44724436314096
4.30850826137157
8.47708826534042
8.24765398140867
8.44711191553623
2.55242478220772
8.64108872803588
8.43727610235880
8.57489817021438
7.90385032962652
8.37609290609734
27.6310211159285
7.90020089089634
7.80864546165250
8.13212619236023
8.03457964020500
7.82966916429123
8.81113884623307
7.40493558895330
5.71006477884370
7.23686526444157
7.97317950900677
7.82249080693078
8.38995373076464
8.45351263351784
8.22345227397798
5.02149844251622
7.66433975065211
8.39427492625267
5.16473784127949
8.31683778326702
8.25164096352038
6.40478206063639
7.77386687070158
8.22061918545708
8.77954123129152
8.30894023890796
7.70777371991755
7.65430678529098
7.64355308309733
7.11612256604599
8.08018631255328
7.91463942458261
8.04315763216255
8.64666097188878
7.70236263874258
7.48875520027980
8.40180531811252
3.35054526587416
7.45282882758742
6.47031566516157
8.24765463828525
7.70177190665574
7.64967466463949
4.36989966781429
8.47129937021861
8.09185242402770
8.94919238107085
5.80384592648658
7.89221185356000
8.22028580969855
8.73060464629249
7.95201040878976
8.29073424731179
7.63117908036863
7.99969612060530
8.20736284878275
7.23396491283436
7.71928952083017
8.08267972009695
8.12814209417365
8.40355423633381
8.00594807933085
4.85543454029015
8.34983420404303
8.32832901617956
4.19271336472100
8.24225187837855
7.82534662063990
8.52428747934846
7.47587821029100
7.86869238905016
6.47759227553363
8.10892252997983
9.02082831542916
8.01443622167680
8.20763383465865
8.35873117796214
5.85287602091731
8.16946602505660
7.88627295397927
7.39062751249389
7.99185694679047
8.11003379954758
7.77726328329882
8.04042380879715
8.14200408924076
8.67022310881586
-0.382451010826763
7.87477580413564
-0.505834409089765
8.45630724339755
-2.16977956657333
8.17341608505918
8.64115857680763
8.19062481581048
7.95746640918363
7.46189925269379
5.65821603461063
8.07225785633874
8.85181791123533
7.99206071243588
8.48791975617512
8.29073508414307
9.23966997201612
7.46914350939640
7.78124800753415
7.95762345268864
7.89113601279059
7.79795639059448
7.80767598045110
8.16862517094579
7.25614573070986
8.04845213007644
7.98211801336415
8.62016424959463
7.89911663232854
3.05586207842898
8.43643052300720
3.44113789542019
2.38966510157759
8.53946389751982
8.20722793011169
8.18548920118056
7.82249080693078
7.22920788699659
5.31064998871342
7.78043462179611
3.40930680857727
7.96034887934936
3.14371511838501
7.18268730143789
8.30261748562763
-0.414308224811009
10.1846335992156
7.77386687070158
8.23632741502919
8.20090523690284
7.96291693254571
8.18142575320389
8.36714289899897
8.02247317913028
8.13846486730991
8.01453356828786
8.11902953360335
4.05274240672525
5.52741820133481
8.41568053854655
7.80065400804957
8.46529565411727
0.645438981914893
8.56327936294976
8.42765510170996
7.61853378116231
8.18090493732141
7.61922739165476
6.02168721914036
7.71441035136280
2.33299378801510
8.02185310454335
8.31683689280347
2.02532966613866
7.60699831860456
3.32441880303289
9.30440153763138
-0.167483445937511
7.81743196852739
8.44151814161873
7.54035557639325
7.91886122247185
8.15109165642809
8.27304610406592
7.50402386624668
8.24707183473840
8.19268061531130
8.07095216622923
8.61789599699753
3.07531154881939
8.40180531811252
7.87250122750537
8.26010363973079
-3.47708268904032
8.35300105245723
8.30811347258148
7.65355552386427
7.82140461358568
7.57972816785563
4.53405154338023
7.74773706487238
9.22779744694397
-2.21306495191172
7.80875892988069
8.14791320736535
4.08536448186749
6.52910851697134
-3.11098485589332
1.91883450195039
1.53414833157810
-0.762389517614897
9.30285493783875
-3.20431543457152
1.59983236978883
7.65449423368122
8.44848853845293
-1.91364484201961
8.10125825913510
7.53113021375993
8.18630919359523
3.02024519281089
8.29419265682457
8.07626275682149
8.24919888200419
2.95148200578215
3.09898473935388
8.40196163655659
2.63360443089881
7.89675053263157
-3.86173848779193
8.56997484645270
8.47817764002053
7.50421203063183
8.19062481581048
7.56556949096683
6.21754709174911
7.84275713677065
3.87886840582842
-2.60009084335040
8.15567818960203
8.42329049546183
6.05121758938182
1.46951254759218
5.11254113760101
-1.50755382203196
3.36967280544341
-0.703442858158177
-1.74206316742159
-1.33173925276016
9.29602290856728
-2.57422763992769
2.30151798995057
8.02630684714113
8.26150334709732
-2.71324703249634
18.2072157674345
8.05613733974955
8.30140033342318
8.06971689951893
8.08675688325639
8.14227483555246
8.62016424959463
3.05586207842898
7.96143831317959
8.43643052300720
3.44113789542019
-1.28056525903262
8.53946389751982
8.08773616408199
7.79049232752980
8.24424349322295
7.42162355672213
7.00293680151693
7.78351983134292
4.46195306138227
-3.73781042429963
8.17069359714913
8.29173823707805
1.85613118029435
7.02018554849683
-2.55702952454089
2.94557548064576
-0.251199813211365
-3.17980561780520
0.0350666645111086
0.544647442761355
0.833735052573851
7.79331726751797
8.33706213432589
-0.984816582412197
0.853557254367520
5.72088960033429
7.74131812653344
8.28784515689983
27.6310211159285
8.22798188999574
8.19398042923197
8.37416608303798
2.14796389311025
8.37541352380308
7.88918001374989
8.25567588449789
-3.52393631030068
8.56997484645270
8.24765463828525
7.88289431602679
8.06199965199581
7.68878379162726
6.05862081715494
8.05088934819726
8.76112708454651
-2.70765726795784
8.24225187837855
3.32910991144135
7.31682898922499
2.85055955007512
-0.745498514778482
1.82075972922892
0.802866751801104
0.318459574306667
1.03370294798338
3.02913789129346
2.79238059125168
7.74886570366865
8.39117170879201
-3.30284779960871
0.394208500056054
8.16322963454446
7.65701362294417
8.08484567540086
27.6310211159285
10.4943691362007
7.91307855166270
7.39468844721059
8.59225356638423
3.04309940644852
8.42179136532623
8.40679421136272
-4.02717666978161
7.89236264690246
8.53773425765371
7.92788885431328
7.66617867774934
8.13199320221029
7.71162420422831
7.27131518875693
7.90769523532709
4.80096775035746
-1.49734135776146
3.85010841593218
7.88624103475785
27.6310211159285
3.11900843638337
4.87423352468618
3.59983503783576
-1.22186659466164
3.88723985218784
9.15889383258128
3.03413716043775
3.05553691102364
7.84130815149708
8.28005155039788
2.75134072064929
5.94955869305250
7.91773644561514
7.71439724798431
6.98000435659567
6.10227482516722
8.14304303839689
7.68067049677389
8.63744430588000
2.83209650675745
8.42179136532623
8.32991106320297
-1.98762636930614
7.44437379290179
8.58509633056875
8.14753289615154
7.61936179368636
8.10028242865998
7.62534239454273
5.32353789980473
7.59783523956187
9.07360056367432
0.412109462357813
7.16686722182215
8.26831234379831
8.44711191553623
5.79489866577100
6.11870620742289
3.34307342050617
3.80465867036317
0.614848577178247
3.28040549744000
8.58102467052917
2.86767426177084
9.01130407457284
6.95164350712942
8.43475145937954
9.11752345259782
5.04261951184130
6.40321195940359
8.19675766974178
27.6310211159285
8.03932769212292
7.28754610465112
8.54100110976374
2.82435200620196
8.35849522450575
4.37462090939956
7.77857423799397
-3.26488889355294
8.41980835460229
8.44874198325866
8.13247100147316
7.69027622932843
7.33561211677189
6.75310813755197
7.07739149570245
9.12491949625411
2.85476573808745
7.36199259218768
8.17228090418131
7.57972816785563
7.96907119421116
9.72030682421407
9.31428089898097
9.86164832192143
7.19850108504745
6.24558301519999
8.39907235734917
7.11406813154270
2.26440335122734
9.03746924964621
6.55353336509575
8.86872169435282
8.20578924896330
9.42136893098598
8.02172229084729
7.53113021375993
8.48543166228504
6.71480140608689
8.40309421146852
9.50545426020818
7.85983427996569
3.36160658354726
8.28371607815171
8.20455734486782
8.11427956410481
7.86281408378139
7.73527438745898
6.71143237617710
7.90144405121783
6.36723228348970
7.32499545607754
8.68150909613696
8.17680366762883
7.26691615278122
7.91627588810371
27.6310211159285
9.90927935094754
9.06132189010636
9.39146131148934
8.27783800354162
7.14887634096482
8.80115043299807
8.93399806081212
8.99608696486907
8.05947662346042
7.99813613225319
7.61458311303947
7.72440649452066
8.29600872299761
8.45865698023312
8.44449634549637
8.70604894098642
8.44197758311486
7.98757055729018
7.90081571201027
7.86692083736664
7.87970407663830
6.61240041369965
7.80524248507617
8.64116016285253
7.59218866664635
7.13068850400582
7.68481287424263
7.77616272536596
8.08724257932516
9.30809085601561
9.22592683183460
8.52695728537107
7.84984465133976
7.47123877394454
9.04855535839952
8.77444170787772
6.88418619529967
8.66421719863451
7.93802014056164
7.88301152469735
7.58802010708087
27.6310211159285
8.63628558099896
7.71258901486747
8.42551865497366
8.49586759612988
7.82423660451353
8.65622205314218
8.49971798233568
7.95472393026407
7.54909184137492
8.27880261046788
8.01998419951177
7.58088911139252
7.71875568170575
7.97431881512006
8.13354866378939
7.90547000868632
8.34348927492313
7.68507158408673
6.97711456615390
8.35308026605589
9.37153982589384
8.09864306755959
8.31117451359952
7.61922739165471
8.10540853579050
8.68408520756957
6.52911081938322
8.77134129525960
8.46329597693022
8.05907619559094
7.93555140751473
3.57826287170140
8.63356444400434
8.39075608672393
8.16062350881335
7.81709038208436
8.55818588010493
8.11290583322555
8.49792151325330
8.11967809239119
7.64279246259223
7.25437791031543
8.07063701799203
7.56670698264487
7.62641323206733
8.26167054114765
7.48976279659911
7.70881636266188
7.60680174182022
8.14224562804906
8.48773814517536
8.76313824692251
8.02894204591526
7.63825843857162
9.06630126119270
8.80608335608098
8.56369823048711
7.64794342630780
8.95686599063683
8.89513951770986
8.43545609013953
8.02589445623593
8.21737695694444
3.03815750752230
8.21833665103409
9.09783127218352
7.84780861491509
8.07842266312484
8.31854365977085
8.21921087371053
8.48628163184531
7.79049342220180
7.96572477964369
8.33533127577414
7.79523585370023
7.94811765242850
7.93797017791926
8.44109189719500
7.35605605460887
8.12104496000368
7.56292191534338
8.10301700812818
8.55833358038324
8.71862440054289
8.20805633699330
7.47502119920109
9.08163485276775
7.89675053263151
8.61080562550375
9.24033352578557
8.83707606333397
3.46412269527755
4.63324150156535
7.94297971488443
4.12239689671536
7.90049766268928
7.62787271922797
8.37463311605933
8.05805802902671
7.96479739523814
7.62787271922797
8.47847824435983
8.87663997166835
8.05429870951896
7.97903651945452
8.13625847082356
7.80576705869535
8.35876736775332
8.30430845450564
7.98302256409966
8.04126648616418
7.77491234820844
8.27744257366018
8.10453915682019
8.81946995114021
8.89842519726470
7.84543014421855
6.33419989072409
8.22414722007550
9.06144532445075
9.34205002541153
19.3245917962325
7.99217387708662
8.22099315646307
7.80892384832538
4.21586243458827
7.83628236091409
8.53585588329321
18.9173657564869
8.13526808487966
8.09875110696207
7.68899242246943
8.31929397182258
4.77541569576725
7.93025536457689
8.53286621516056
7.86776434834838
8.33004613681824
7.86385829095111
7.98368177717726
6.69036659005621
7.45473105376728
8.35823842450531
8.14227483555246
8.36855623253137
7.89265239188675
7.34775893421506
8.07677220024332
8.73748120444623
8.55833358038324
8.87597492266817
8.66167075186364
8.66087404707055
7.97200925498282
8.29311137295920
8.05893181120290
4.75495899278100
8.01228450273895
7.87250122750537
7.80005409163018
8.16936849041985
3.28646717337806
8.46639897351628
8.01748504922329
8.45585590574751
8.17395520142172
8.19129177473000
8.34931705190680
7.76838075814214
7.82477624375672
8.25263953089207
8.14937606390079
7.46240771308584
7.73084713456059
7.82404397147521
7.61743918411427
7.57215263812335
8.38193048771978
8.92267511251051
7.86061847013873
8.61995977991783
8.75925109114715
8.54130755598143
4.89137940529944
9.40900359342024
8.19217329131688
7.69700063843267
7.88756854928427
7.83984041703232
2.59242254718268
12.0308412264239
2.09547494540954
7.56107386346588
8.09090492413980
8.35731106737618
8.27449988415304
7.37160828145430
8.47837516456301
8.23942061012074
8.75591022701850
8.06199965199581
8.30627868557461
8.40749684673129
8.19135032314451
6.97341375923697
7.93112020160381
7.67084125339572
7.18526150540377
7.91111166483268
8.37655337605745
8.98214868336077
8.36385377405101
8.62900675662547
8.81819034420692
8.69929652215436
27.6310211159285
8.30299741768111
8.12373111498713
8.26228811097088
7.94297971488443
27.6310211159285
7.89102586983590
8.09090492413980
7.67696903749983
8.04244598457048
3.82500282972383
8.29608241776343
8.23721310774610
7.90665911871513
8.47874511347489
8.27020115159765
7.24303974148803
8.79066044767984
8.04531446594596
6.57531326650775
8.02112565047792
8.46549962218691
7.95221685121396
7.30595553627026
8.58808516847485
8.27403629195241
8.57732259020389
8.13353618999372
8.98227964531193
9.00590794657637
8.78624542947072
8.12965830046960
8.04217238049369
7.80816866426501
7.34750126803507
8.57096183068266
8.27505361247340
5.16754432618295
7.75549325362078
7.79340584083451
7.55536517222484
7.50993060510554
8.14054218189594
2.84553244299796
8.02309842497370
6.58759813898054
8.28207536251713
8.12661868211404
8.58693401567543
8.34661282754997
8.12012834772331
8.11510901271948
5.99231778232268
8.40068110492498
8.42210921850284
7.01461863516489
8.07895328457827
8.64309151891169
8.71281796091590
8.75957360247362
8.70423884213406
8.77483267226314
8.63750470549081
8.74003319474573
8.01805231246648
7.53638202001091
7.74966592368884
8.03429127244236
7.90273061291180
8.43903372862797
7.72716741756092
8.12025731218306
7.77133855952062
8.07034580209779
7.91687664557595
7.52270021582792
8.11890004393124
8.02072480611376
7.06745389120712
5.08322064627109
8.12355915311002
8.42675029150706
7.97227545504487
8.53143080032553
8.07130392673564
7.42531716856095
7.33770423458488
8.34670270442422
8.26575932453414
8.50489225902560
8.48288960828800
8.38246994606817
9.01453187827843
8.79423490788309
8.65293228431265
8.69984666174473
8.72639444384984
8.16322951316558
7.64648420803413
7.80266834184988
7.85936381861657
7.97184274957784
7.71554319896537
4.82586056811598
8.13001194247402
7.74823610196828
8.20090492248856
8.24335182747049
7.77150139529082
8.18631035016727
8.32530877058631
7.16510498865626
2.17656128634969
8.11780549427655
7.89345130295376
8.07336711706970
8.34458302132071
6.22369573818201
8.41724826742084
6.65914533354078
8.32261962363692
8.25744919706328
8.50301179925659
8.44292315075268
8.40389868137125
8.75011923790056
8.04412066439939
8.56984625573842
7.99373780273931
8.59205112262193
7.89907153685309
6.82200391609453
7.96194506135688
7.86648313741387
8.08267972009695
8.14498663587680
7.84209168428968
8.32291273278730
7.98196971396204
7.97937402389207
8.67684706011645
8.35615654552438
8.02507869356462
8.02612979525761
8.39271260004389
4.19584740984874
8.48492782874947
8.40749735178671
7.98206439771050
8.27836531593450
8.65349605990925
7.71480988526843
8.35408464261230
8.53973623377560
8.10301700812818
9.01040299597961
8.38193048771978
8.38715687615414
8.85950524109354
8.90711349741786
8.69842922346384
8.98530374382931
8.74742535754510
8.74509714227545
8.13209027769162
7.61471405233948
7.67633717118384
7.57763980410173
7.86503905998993
7.78174429908332
7.95077769355994
2.72207476114415
7.98282173520134
8.49558585864507
8.20070756461761
7.98196971396204
7.96336622185539
8.51023480734751
3.91658843304235
8.36948499731695
6.51732600885740
8.27403629195241
6.81079634564005
8.18375404360353
8.99650590573623
8.54259135277888
8.35518916802052
8.24752173698439
8.91221851939705
8.19249567633494
8.69194926486106
8.42666624429911
8.89567473031819
8.24080822875126
8.74813443048624
8.57517641596203
7.85732713068938
8.13354950062067
7.90144405121783
8.01166018670000
8.11824685158233
8.07361640255251
7.86296161313559
7.89456170363944
3.85403656024154
8.44420301026192
8.10967229213025
8.08044900520271
7.63236371505269
8.41199256617909
6.72020102085174
7.53568261133365
6.28016809457784
8.15873948112335
7.92383386251928
8.99571435125609
8.13526808487966
8.43159439831032
8.95575629726818
8.35105604088176
8.96897387819584
9.24422826218303
8.12482734538434
8.74136794742839
8.79298980705263
8.17064071265769
8.59756157200688
17.7229239555924
7.69057235522248
7.23266869378976
7.73325567732096
7.34639535079839
8.12182127412799
7.86725409665739
18.0609988312981
7.71731275830713
7.95029470795846
3.77149740168552
7.22973544410323
8.15109165642813
8.09061560384780
7.60648700211347
8.51620323105581
4.06101389362375
8.27600123798347
7.44642738386828
8.27077133295045
7.54909580793479
8.54859287034765
8.24677325960528
8.51849380119985
8.42108900941098
8.29941086913048
7.03415610111133
8.43528050945665
8.60942330640477
8.18488029007308
9.15260036650948
9.25756361041552
8.92602002677608
7.96545257073640
8.12702566641768
7.79729476269395
8.02848933433576
7.99326645457590
8.05563304940286
8.10813743114364
7.90509671256891
7.96792027972470
8.22751409047339
8.65434343962167
8.35301449706654
7.91048415561844
7.44851860092515
8.34410832883597
3.99487395819609
8.37453500364415
6.02112152829998
8.46283712633257
6.77419995126037
8.90201506231533
8.33571937801308
8.51876531649421
8.38213802183948
8.40068004882024
7.56458692897290
8.81412471559154
8.48209058378535
8.59372751985353
5.27969649246467
9.38987990411033
9.10576027812818
9.29118880403645
7.92830483770785
8.11389444236447
8.02107068036268
7.91444770452242
7.83299516159527
7.92791415509516
8.05511063430081
3.33805449781330
8.19923164423893
8.37829778614223
8.77171121151147
8.20458468287422
8.68643839754733
8.11418911158994
8.35087286293763
1.38009460920340
8.53198258449464
7.16903870946804
7.76038645223995
7.60390133643797
8.83920811865044
8.42862661050106
8.64114617515000
7.82590261147937
8.68050576269671
7.65832194554593
8.76027827543872
8.38715687615414
8.69280538507463
9.22692926423675
9.11087539391024
8.56860887776200
8.53033248226539
7.52413530135654
7.93751719097012
8.02727507337661
8.03263804944633
7.93367072173038
7.67677960539584
7.76070174146228
8.02900019898524
8.07708954101961
8.21715101055060
8.30709397897067
3.61337272545240
8.15834684178755
8.01748591203360
8.51098835841509
27.6310211159285
8.40989716061908
6.51741129736401
8.26833979141720
7.33770423458488
8.65349642035413
8.48849713169907
8.53662118579237
8.53989225415921
8.38903478389154
6.57801049854556
7.93845132109862
8.27686393793119
9.21416091720154
9.18973818206413
9.18307637368856
8.85914044019561
9.17589218243450
7.92537600594374
7.62174513064628
7.79652722904175
7.99681472359340
7.83440421023428
7.89596418785388
8.39014723654136
8.35329498746707
7.82140461358568
8.05571802284259
8.66269422321825
8.31117442380925
7.86303719871366
7.94286372210823
8.45351263351784
4.39731323816950
8.27046413990823
6.53214109464256
8.18783830572968
6.99758993886867
8.70951832123936
7.84899913770496
8.30125408516424
9.07364726456746
7.86385293792567
9.40779624769949
6.06107558748536
8.42285052296952
6.07658812367393
4.89795008452988
9.03216954329333
9.10132722472008
9.25578501959775
8.20090523690284
8.10504675969887
7.67830003828170
8.03165372948001
7.97317950900677
7.99914735077326
8.09780120421300
8.06477119799749
7.58263303816421
7.82941950101152
8.39260957637075
8.21123199827243
7.74189546194915
6.46729206146691
8.44711191553623
4.54728505564265
8.40989716061908
5.64089167558402
4.85829121156582
7.85323673420663
8.65349642035413
8.48849713169907
8.65333496287252
8.29941086913048
8.40158886537892
8.52216233694910
8.44798671421946
7.64891322717035
7.55774562009493
9.26798077908796
9.36417174753332
7.95184595926803
7.96034923979418
7.55612566095647
7.91843704370591
7.80524248507617
7.89029378610762
8.24736460489861
7.91316838346015
7.77133836079923
7.94106628068112
8.41747888783243
8.18755273241951
7.97319690349840
8.10798523860026
8.55409582185261
3.87748912947438
7.63121738147656
8.45267148326479
7.92235449763273
8.37986039981084
8.21528648808637
8.53585588329321
8.62826884294367
8.43144182852863
6.71052237134783
9.25268587310062
7.34081538040407
7.08595017541549
6.64940853624978
7.99022227617290
8.02112565047792
7.83994007312351
8.08257304914551
7.97228051619331
7.75274173634545
7.95858499918416
7.49082998036163
8.05042739278971
27.6310211159285
7.77530189589467
7.32317907665812
7.37557493293957
8.15771784212305
2.36813451863749
7.98196971396204
8.57070759311670
7.72382233479539
7.98284219595845
8.81941101837195
8.54630901610890
8.68520789299577
8.26943689953713
8.43016351997621
7.69997644995061
8.36863844475493
7.94463293744344
7.32999021907654
7.50032253938226
7.77133836079917
8.07361640255251
7.80435135630692
7.77133836079923
8.09631413633923
7.99342040162643
7.92266583056737
8.22716189758107
7.93058427643162
8.06533368628929
8.53920283246814
8.30251240134690
8.10122101072230
8.25786597845753
8.32530877058631
4.27188959970125
8.17341608505918
8.29126871011420
8.35580070493050
7.95000592260620
8.32465560425368
8.16996072147117
8.47439518809409
9.05272597548938
8.59806668809986
8.71185929667642
8.88197916497088
8.73878140432885
9.24252401333104
8.69640517883659
8.81534825893754
7.88289431602679
8.00152750977481
7.92333454393267
7.91555479167977
7.64279246259217
7.96266507908281
7.92444475672618
8.01317560227033
8.09631413633923
8.24407753852095
8.24862444374655
8.07625233660551
8.34092734773195
7.46586612490609
27.6310211159285
8.29073508414307
8.31889614799500
8.42713439469437
8.50565602973863
8.26827946482620
8.46972828618659
8.97997902567899
8.43752963888557
9.13004381848374
8.64842365287299
8.95046211631174
8.43153057283538
9.24284482002292
8.29013904852965
8.82414201061393
7.97088061618652
7.33032039023049
7.97224265842527
7.62379633269931
8.13732839249067
7.74794319605562
7.98045925336895
7.97228135302459
27.6310211159285
8.29177151795545
8.37407727543269
8.21536832310214
8.34946340064209
8.36195312905359
4.32343757711770
8.22519962858185
8.25747654137833
8.33572047268509
8.72208922647520
9.04658949792078
8.28532085519948
8.46550056972146
8.67785021675177
8.82669584434934
4.42465921713658
8.59043160966360
23.6377745111885
7.02363047983616
5.03860787749377
7.74723428073244
8.11877775059481
7.78496723338532
7.60639231856790
7.80198652772855
8.07483355475696
7.99649652844847
7.81482347273897
8.09180670825278
8.29177151795545
8.24887833151351
9.51676327490892
7.89065321379671
8.34530832180853
4.86192598855384
8.54506436400996
22.6320987818241
8.95797705481924
7.61571254936741
4.73767370186494
8.33572047268509
8.51925570797715
9.06572276498821
8.74323308570223
9.04850988047831
7.28392129814735
9.74647505694402
4.74700485341094
7.50996550391666
8.02598869799281
7.73643781983364
7.89858775369107
7.96631583664347
7.63266495043664
7.93244357802296
7.99109491427195
8.13209027769156
23.7106590742250
8.15681687243406
8.07427070680278
8.01321179439762
8.16386880825655
8.95758212455457
8.42659075858600
8.16594771212608
8.84765444594610
8.30806437087880
2.18846142201059
8.41126578376312
8.55569856592114
8.64218883708091
8.77203743181146
1.70141708307357
16.8997218348625
3.47205453235148
7.36967175334102
6.05187989662610
7.64650372732175
7.91984366247811
7.95991773852266
8.00594807933085
8.09660626520679
7.96559240389744
7.77616272536596
7.95050848693998
8.04217321698336
7.94688219366099
7.77939387447445
8.07877816458473
17.4822485283602
8.24850915704979
3.88779979818777
8.02589403952702
4.02734074787820
8.41287904337620
8.81819527299858
8.31783397980984
8.37986039981084
8.52143766717651
8.47133724482025
8.40112402961858
1.18729179213777
11.0972694360543
9.55851986986184
4.40196474254409
7.83161854885300
6.96211795408958
7.80238834455677
7.93797017791926
7.96150067532948
8.32202568482700
7.74889138631218
7.97861765642505
3.46514570083766
4.09319328153162
8.23797678041027
8.25567635750969
7.78049193480932
5.44193641583804
6.64805990210820
8.43727610235880
6.55115097313449
8.65743968673999
7.94214728592829
8.30563351302256
8.77471739800827
8.69358532405466
3.32654205404692
2.12741963744658
4.11956344704767
2.45657849146531
-1.05999133548139
7.76688622521045
7.59599082571599
7.83928249169916
8.07239555341825
7.82043232662045
7.89770596742978
8.28686012646161
7.94811686241270
8.19049622444533
8.09249944771154
8.27198721710162
8.15717760249731
8.37602539716195
8.14351781585566
8.35820245371356
8.64168208890361
9.19571587984826
11.0449199926269
8.41980835460229
9.10528401781702
7.89085507493132
-2.86611877617395
9.13490283744423
0.242049081197343
-3.41172307895202
-0.556298842227725
7.96034887934931
6.61240041369965
8.04327629269923
7.97460563484297
8.09626794486353
8.09736170757874
7.78351277872736
7.45858088456427
7.62619494586411
7.78565594342777
8.08059345257040
8.02356366320096
8.47735450377871
8.41928391892896
8.40745591695496
8.44162903962667
5.41815208075575
7.79652722904175
8.31124462218344
8.48809368147027
2.44947563735526
8.64231161281950
8.09918083129653
0.581589340915749
7.77837586990362
3.22567456805194
2.04213020684194
-3.65327237709737
7.78351877523819
6.64689155262775
8.01805231246648
7.38953253953700
7.36482896879073
8.07034621880671
8.18580440930730
8.15431376427530
7.64290706947713
7.88669145516122
5.79636397703164
8.08716673648613
8.31933580193185
8.64050393383171
8.35301449706654
8.40227983170149
3.37874847932745
7.85380618294145
8.67351023029992
8.49818976776471
3.48841115085615
5.16196269753677
8.39117170879201
-0.559035485054324
7.67368001671096
-1.97997062684237
-3.72676230057385
7.64148606515906
6.21754709174911
7.92876268147729
7.97667449492129
7.89256527345510
7.78559793291495
8.33650604358495
7.64389456909927
7.64290706947713
7.91984366247811
8.13001194247402
8.24850873698443
4.04718117218821
8.64408884859868
8.32743494468096
4.96792268396830
8.85159570118094
7.85309722422327
8.67673206385171
8.16899218097698
3.68722497196758
8.33913646471078
-3.41030009291201
7.53088027771402
8.20504285653853
4.51856259489022
8.31868827255921
-2.16965659285433
0.362865356568025
-2.88433513452420
2.29710784427058
-1.10421778250868
7.58217357210163
4.98180112280532
7.92741953762112
8.02074713786622
7.87845932846060
7.87297466962915
8.20780209942735
7.90046381921687
7.68851977558480
7.87620086611969
8.23020904795154
8.32384609324568
3.82706242987218
8.31961924604805
8.39704409906581
8.53216426346604
8.04217321698336
8.39752582054397
8.45956439759680
7.25521947275863
-3.73374380351028
7.93801984420608
27.6310211159285
-1.62104777461030
3.96278824546462
-0.737374088959595
6.96995835354831
1.84515824649414
7.81353829269735
5.30364906702058
8.05017315522369
8.10310626350662
7.99633955312778
8.04460201460418
7.31778755155088
8.16428137573145
7.68851977558480
7.93095699959190
8.17013985139876
8.12044636180721
4.39929880060961
8.33815325576023
8.60888660681088
3.76440583654553
8.16086188428390
8.51498545446641
8.56551012253063
1.01153398413533
-1.11289727194148
7.90004659498335
7.93499282843731
-2.66614791251304
-2.42780504808609
-3.83890202516979
3.12374072760740
11.3547875950403
4.99626881953783
7.82911471512996
8.06395430620738
8.11641012171313
7.80761632681728
7.61451843674762
7.98551265699173
2.09177330789374
7.86176030622173
2.24452621605039
-0.522569452261792
7.26344817443602
8.08129002765273
8.14304303839689
2.05812888673383
7.93865234930444
8.26831041214217
2.55604236517868
-6.20397690221690
1.65435772558673
-5.12544553946664
27.6310211159285
-4.67888747675566
-3.32765015545823
8.02900019898524
3.25025975930492
2.97021470342414
6.36809653845012
7.66433924559669
8.00827082881809
6.37519251017692
7.54819480948494
8.20161045899715
8.10341543352437
7.77954314719352
7.27847544044265
7.72137868491863
8.19294812419017
7.87660132133330
3.84564294081086
8.46112033172442
8.25824188260761
8.67297828020618
8.89073221768594
8.03593527364304
8.57900363328170
1.81783743376039
8.29166872291206
6.63809481053777
2.63057139311976
3.83253317818904
3.53998245652833
7.47928957945647
7.95753031423353
3.34436664363339
8.24506451351484
2.19815459669795
7.87148858319983
7.38550104698147
27.6310211159285
7.84088638727670
8.19943801022417
8.03605388821196
8.03482459008172
8.60918339531408
8.86613652377475
8.64289729920298
8.87777269285220
7.74254714106407
23.0507473665685
7.77939293691868
6.30812296005507
1.61603198696459
2.04668954005462
7.99068324348272
7.78351983134298
8.12446941963415
7.87567007380431
8.68892931448444
7.53436909575757
7.93594508292117
7.80538212956852
7.22072900467507
8.14008269354851
8.50716583377032
8.81542116626743
8.63049534212205
8.92665798649648
8.17154832663575
8.08746581538220
8.68186472766882
8.01702111915280
4.70616631303166
8.43722745144037
7.70252013049210
27.6310211159285
7.30936571261742
7.93647468020700
8.39709875273591
8.18146890756723
8.48767111675103
7.58743105066750
8.07625267363249
7.34487126518314
8.28346420637628
8.59708378208398
8.98813201169469
8.72378787248113
8.73310762675613
10.7480465692537
8.08746544826567
8.52220456746147
8.18271090450251
8.55442581042589
7.40132803798666
7.79136916289761
8.33124998751894
7.26451009954894
7.98735769167321
8.24192952862502
8.36093934281631
8.07951327029774
8.07239572194938
8.08257304914551
8.15781425484156
8.59029955807943
8.77841148071263
7.84453707615239
8.90133198240717
7.89102586983590
8.24424349322295
8.62056671818107
8.43883912247236
8.01662385332385
8.43440715402346
8.15834620493530
8.28392443656876
7.92468976043613
7.57340702214246
8.20578912758443
8.26831234379831
8.41728599698085
6.80185153054876
8.56271613857980
8.52187522982122
8.08749511186954
8.36264427576848
6.76479745206402
7.78214012105369
8.50409149589063
2.17824643241180
8.87788302032539
8.63388684453724
8.89102261274830
6.20321210306682
8.79561292710078
8.45557997578927
27.6310211159285
8.61340889103509
8.58914878853132
8.18428085153627
8.20989908532549
7.68082324000237
8.23823776553183
8.24605070990301
6.57142177152945
8.39266349834122
8.39348464880915
27.6310211159285
8.28041657693394
8.26714865619570
8.42794248939020
7.49002541320345
7.82621236991267
8.51738437222602
7.66263815587038
7.69383077162044
8.47074336228863
8.76554273397819
8.65204604194682
7.29326480854402
8.77235606493654
8.41629526301945
8.00651042761696
8.32189465827626
3.98276336317952
3.72274935217389
8.23513671822880
7.87095404719861
7.63707806740081
8.43924480335524
5.10138393813096
1.65752766331633
8.28458909903390
3.65454631764399
8.11826677053626
-0.526537453208709
2.94818533652985
3.88504675818625
4.71230135955370
8.46172262310044
0.334454059315863
8.25826074331124
0.0234475939769860
4.73235926428995
8.68985718697694
-3.05212666538629
8.71053715933200
5.29806865388136
8.40299299069925
7.48103598740652
8.36093934281631
8.48846227544867
7.82242801918755
7.98898622823987
7.14870249734777
7.85910116218981
27.6310211159285
8.26074357018229
6.12538640132972
18.8627743738044
3.79227489560631
7.00385345787272
8.31767316432580
8.57660525074049
8.71109862113076
7.43710143139195
7.12261463551761
27.6310211159285
8.73830893009549
7.39745458616586
8.82536643789309
8.54913003286941
7.67130701603405
7.59852139185704
6.22994041838392
8.17522219702123
8.10209722313899
7.37049247362216
8.20712056550629
7.46498919919159
8.34092734773195
7.81666498604430
8.29419250006879
7.25525696397422
8.45676816545490
8.59095430928868
8.15167350841642
7.18523447279654
27.6310211159285
8.72976601014601
7.19232080545968
8.73065088991972
8.51140227201758
8.26228811097088
8.41053628395566
8.22394412427335
8.62514719149270
8.18212295546337
8.18883198441093
8.46467417078494
8.00893757283354
8.30886037550052
8.49145589511252
8.37473175566479
7.64290220397980
8.64384076364824
7.36834699898125
7.21273760122613
8.33500546356264
8.44162903962667
8.47581132691491
7.91977566634502
7.64462114146371
8.67785021675177
8.67246799218920
7.50361014354304
8.71913553412320
8.35870808417401
7.59425809804138
8.61041563349212
8.34092793488446
8.13583534812276
8.09185200731878
8.11964915543846
8.17436030754512
7.88872754871645
8.30523842146478
8.41853854309221
8.49586687429903
27.6310211159285
27.6310211159285
8.37592171383431
8.40836962941046
8.41132369013138
7.90339795577116
8.34721968117202
8.61579068216486
27.6310211159285
7.37049247362216
8.74354547601718
8.66655103746551
7.75282782041079
8.71433632159875
8.51260872233996
8.46072321557619
8.26867532877933
8.58801058948131
27.6310211159285
7.19416487142453
4.12275367500465
2.52638776058795
25.6673244967637
3.79179211493680
7.77815253408822
1.24309888080992
1.88441326038155
2.19081278509225
2.45271340531317
7.52681109434762
8.42776501525296
8.39875642207049
7.58874423890262
3.47690726565581
8.59802167689190
4.33752304960697
7.32689537968617
8.71116006615272
27.6310211159285
7.20774249684025
8.76196437058801
8.48400513277274
7.73090160765713
8.39901704830908
8.31079105174131
8.35575981606662
8.29173806208741
8.63367983526992
8.32645232991391
8.55818588010493
7.93080712114228
8.39503112722290
8.46865589859401
8.18705402490367
8.51750756667660
7.95121959878976
8.44832467687082
7.84642780336761
8.59238410303626
7.89625609457080
8.62962518072615
8.57899556315013
8.14227566137537
7.94214728592823
8.67300617605569
27.6310211159285
8.06684247663584
8.71352947898697
8.41215458901618
7.89827962323442
8.28652140029045
8.05902063197246
8.61963229950089
8.54913003286941
8.18580863039700
8.51731881003236
8.19708214968371
8.47506917410466
8.16086188428390
8.53198258449464
8.18001901779493
8.38225834841324
8.39503124860177
7.82911471512996
8.42179136532623
7.80576689016429
8.35576009087217
7.54007558869280
8.59600284871957
8.52230522428163
8.21715153912703
7.80496336880227
8.58183861427107
27.6310211159285
7.89220338757483
8.67845635668076
8.52135046876230
8.05008590514229
8.63367899843864
8.16205697863420
8.23464478066078
8.57819946804429
8.24962713380867
3.41067827999649
8.56510947386870
8.68226559425243
8.68588168504210
2.50593203398595
8.57820005049555
7.52811961708612
8.51425766893386
8.61050680241614
8.56543406755509
7.55566009704832
7.10844767119535
8.61524883733823
8.72326078576014
7.73325572308442
8.69227148314082
7.99028385861515
8.36195312905359
8.66877571054012
8.01363697351594
8.59884146892646
8.11067919443202
8.48805635396573
8.45796045120525
8.47074319375750
6.82049348118737
8.12874941209242
7.85463853162259
8.41990132978492
27.6310211159285
8.26366000544038
8.38144338552628
7.57751045673531
8.37774562430144
7.87653762733596
8.47772284306803
8.48388721128682
7.98403772852076
7.95753031423353
8.64348372491679
8.65021766658598
7.96266114244454
8.53547646918046
8.44432244436584
8.47176764526176
8.05281271560537
7.24923017556847
27.6310211159285
8.26831234379831
8.68066074793907
8.06298274871466
8.57509616390023
8.37475574537747
8.47696667865196
17.3168766227616
3.80250082233102
4.10141341444227
3.51808249154232
8.46373547356449
5.94191644341245
8.50742890815842
27.6310211159285
3.48832685965896
8.53594857868255
-0.516115232433747
27.6310211159285
8.53242967225911
8.77990406381633
7.37671193502373
8.69262712322901
8.26874116295448
8.51113434642976
8.04126648616418
8.25178182506804
7.77169493206398
8.51996502772963
8.57931531257711
1.28692254826177
7.98717953214389
1.90485304358468
8.49573840944506
8.33166226448753
-1.70595482067143
5.21298684158444
2.26508844288275
-4.79333316701232
2.63770744503355
10.2113819064394
27.6310211159285
0.738637115779497
8.58347897895553
1.36957356091589
-0.118819229395038
8.66746599568006
8.80149825193297
7.18439768720910
8.73205029690003
6.00783752767045
8.30541096076573
8.49573840944506
8.17353045504196
8.08410176266153
3.96127544396614
8.40898307792056
8.42859599660528
8.40507302617936
8.57075594535059
8.46461433079489
7.85732824415863
8.51750756667660
8.47973616470994
8.38483954870915
7.54823285293557
8.44588891690532
7.76329654117578
7.87653762733596
8.37408678052132
8.07916976218939
8.45331243948249
8.56881725436425
6.63480654733409
8.71421786092263
8.36439595974247
8.55406269694099
7.55503741675334
7.95033654435685
6.96948189641409
3.78109746009228
7.89730281049305
8.40676084908104
7.79137027636681
8.71506827293663
8.21843513823563
27.6310211159285
7.41637145099660
8.68892931448444
8.02070921585503
5.09461858302529
8.47277153982426
7.34776515401330
7.28653529672348
8.58833610819832
6.57123595311364
8.66620867829046
27.6310211159285
6.30976529748352
8.64155132509405
10.5664783522753
8.53686069511108
18.7103894349123
7.76984782677135
7.63871122571390
8.22722349017479
7.87760876479065
8.35940202213775
8.61326720753548
8.35162345892384
7.59869213943923
8.25989736864533
7.91636535225983
19.3651868058933
11.3443721326172
8.39117170879201
6.62686239990427
8.43049828717170
8.25366961433334
8.34522983400025
8.36948435174379
8.05464874619259
8.47525855255428
4.10320295229597
6.56370756558073
8.68478082518767
8.72441877630968
8.43437493101792
8.33989602465266
8.02612979525761
7.48200677954400
8.16184159833625
8.71671668769394
8.08471808635428
8.56364397551454
8.28041737984629
8.86329214873466
23.1016961969748
6.28487145622721
7.60928142464442
8.54187871964064
6.35367044520506
8.64416467387051
7.06865977267372
8.54154794547633
5.70034878358516
2.10068991720195
8.73350094962685
8.60583897736854
7.68025353040696
8.71765853021146
4.92490195823675
7.36482896879079
8.50941672504922
3.60099774460253
8.63847665604367
8.55636303126149
7.88188959455733
7.10336813996754
7.87109877602089
8.53569164109677
8.59903101481141
8.95511666296059
8.01363587884393
8.08489883828058
8.04804752540975
9.02381586579552
8.39566205391667
8.64066618172356
4.83464230451148
7.61155124886742
27.6310211159285
7.64062189578787
8.17353003833304
8.14282408165544
27.6310211159285
7.52423855341359
8.48846227544867
7.83877715590465
27.6310211159285
8.32725932703227
2.63927775119132
8.40346958721854
7.95527647231298
8.65464785588943
8.75971988170718
8.49694338657986
7.96266085799309
7.67382180389457
8.70510266249148
8.81847658085130
8.43475145937954
7.71875551317462
8.32638776725872
7.67704226182260
8.52653776853274
8.72903739272782
8.16347874412619
8.58465683393449
8.28094763016205
9.37270386234706
5.26903023504167
3.65521394967692
6.80780750218345
3.30015326446440
7.54985800417360
11.5626347877454
8.09884573084684
27.6310211159285
7.16232484723147
1.24547797038509
22.9086857233907
7.93935893927376
3.82269389890547
8.57819946804429
7.79137027636687
8.57437557261406
8.46203923357882
4.28660498728216
8.04126711533351
8.48533643521341
4.40802617039780
4.06902086099416
8.35717229932968
7.51141016430787
8.52599080034655
8.01543685603797
8.61193904555178
8.33703741122743
9.31428089898097
8.65207635159167
8.52424298008177
2.67126987672496
3.40274188182758
8.14895902198774
27.6310211159285
27.6310211159285
3.55172122125646
9.88294909850712
1.63978225596054
8.34534144128764
7.66806345913072
1.96601342348086
1.93074963095587
8.34839662292056
8.50716474571994
7.76108685607868
8.67377919717213
8.06058719034755
8.66041965367301
-2.47653618277633
8.69444292153280
8.78570118150067
8.50327646545195
8.53876788396131
3.66687081149400
5.68551523861632
9.64545660625663
26.0773685698933
8.61326755733448
8.13846486730991
4.01819010371915
8.37466227685144
8.55610914349453
3.28886395668275
14.7915508705456
7.64702120915719
27.6310211159285
4.12726101310306
2.20431406767765
4.92259807712937
7.46422403747601
3.97394443695549
8.35887638217766
7.79727993662660
6.90227437976426
3.59078009336321
8.23131928316569
8.52226229194850
8.05782983509993
9.20225880561182
8.54554956224255
8.61327645705463
7.10563134912860
8.68337409599475
8.62221385743961
9.10743884911621
4.68415967776057
6.17090138876515
9.17684830836967
3.76478253284553
8.61648172449262
8.27744289570546
9.42136046874810
8.48680355675459
8.50175259283919
-0.484982660862617
3.67945080669124
8.17944934408999
9.25530155554495
3.63746457920193
27.6310211159285
8.52591983798361
2.25588780438518
7.03921330723436
7.55161024103605
8.23650990026282
7.18995645221606
3.26881252027649
8.46285517417026
8.46298043667720
8.12875631467019
8.96711263466669
8.53710417781678
27.6310211159285
6.66984314673952
6.29206742298727
19.9537343224074
8.72642628392855
5.23005779185153
9.33736309798161
4.24093267618741
8.50127879066231
8.29539617937175
7.43984019157954
8.45298954295425
8.73061074655761
3.99223820715027
4.84275121726278
7.97724085371497
27.6310211159285
4.51162426979232
7.96326077828481
8.17355618712113
8.44449698036865
8.53254354713227
8.90540903683766
27.6310211159285
8.31394027872752
8.36331620527360
7.98855489006150
8.90397297190423
8.71284670520161
8.57482392399764
5.21172546524320
7.07906604291358
8.53606939849750
9.18863170223805
8.92567100049209
6.00829386334188
8.34805933529175
8.51312441375109
8.05352078059210
3.38872798262175
8.56280635697415
8.68687902487874
5.25775106188543
7.91062044154699
8.07967933077791
4.60935112375398
8.38947567455570
8.13701424513786
8.27119107672392
5.78200880141788
7.60825315286323
8.42899220973460
9.03297528405319
7.47643724557519
8.36675416187726
8.47847913482338
7.65781555185728
8.66632668956672
8.66732393236436
6.95386537908475
6.57943041852390
3.73565838387596
8.72666964246727
4.38368722583042
27.6310211159285
8.14767365539799
8.40803127677757
8.95353792886099
7.82987554811492
8.53590352731485
8.41053628395566
9.22082247584040
7.72983830218612
8.24608953554013
8.05363263619881
7.96955516279626
7.96324239689547
8.31191229183523
4.08528158372766
7.58782730939738
8.33422952597882
7.57414820492580
8.32384609324564
0.0560882735286677
1.93758584187997
7.81937921349601
7.72440649452066
8.05504375256479
-2.44591691023585
4.68565170085368
11.8030149192646
2.60042483304129
26.3288516011424
8.29311137295920
8.03302057156227
8.18375404360353
8.05937935451551
9.05754670084498
8.14672621239151
8.15142962896055
8.42022570099797
9.26500382265254
7.57645344558440
9.52223902238469
8.29177151795545
2.82687664663381
8.22570971998363
1.40750791908852
8.47641727433739
2.45121665117844
8.35257826978206
5.95963282645458
8.38466037960578
27.6310211159285
8.40299335114413
8.46398971113044
8.07492349283824
27.6310211159285
8.25602330278951
8.50543555565055
8.42665553522354
6.33480195674071
9.26309081342220
9.11462457129525
7.46536021037813
7.98437554429738
7.78342647829120
8.97086998066590
7.90856636580377
7.87583505192159
8.16873970989474
9.53969327701101
9.60649136168190
7.97117872046415
8.14372857958444
8.33571937801308
7.75122299750781
8.06797954354164
8.24094676630742
5.31813856756890
7.05923508772519
8.34196592255452
7.80379620601991
8.15042933458251
8.48858730935464
7.71499788696334
7.32212304012114
8.52712519347713
8.13875866415148
8.98095333732239
8.76741788736273
7.95033654435685
8.22002435240868
8.04263246271306
8.01145524325223
4.81908480812199
8.20090523690289
8.11953123338879
8.00659075558412
8.00643758562648
7.95782276785784
7.93557042194536
26.4798023060460
8.18883198441093
8.05322221668029
7.89256527345510
7.97008509878457
8.52993395083035
27.6310211159285
6.46644313916575
8.62689619592575
3.11234521011553
8.26343448157572
8.82534631683591
-2.41762548816933
7.97938399844404
9.38791898080642
9.63837995834938
5.50629889121938
7.26150414461820
5.28939225583361
8.76648125695504
7.50836375560628
7.74003344688082
7.54938081399820
8.09808276951324
7.55035342321155
9.15598430689251
8.12699388094073
7.45352575776667
8.17710713973803
9.48713231055027
9.28629655601414
8.14316629058992
8.12577360482242
7.39483556688667
8.15320217298051
8.37827899243186
8.07310976555439
8.37285929740532
2.39693555577225
7.72829888475301
7.72376666130240
8.34196592255452
7.76641716227763
8.44954685919902
7.90827536318608
7.19781911966907
8.66733477860475
5.86137849557674
8.33552372977445
10.5674161116909
5.90861682488780
2.50859160192762
7.01786552180785
6.92984799453997
6.97331527513779
9.21505599004843
7.17727197748141
8.11097159671361
7.53434854289937
8.05363263619881
6.83626599900190
8.96897743290919
7.58497274761198
7.21173273221833
7.94769833890994
8.35747551689789
7.75126316840045
8.10776674487076
8.01414226277348
4.24509512378946
7.76366645473265
8.46846626901815
7.89730184750057
8.05754854816311
8.52653776853274
7.87305549841845
16.9844948988911
7.74307861757038
8.61125435707143
8.16913186152504
8.49213632888110
8.30391341438586
7.55773353050918
6.83143562163410
7.39124096830099
9.25162200764828
7.85842904159549
8.59177067426840
7.78342647829120
8.10242791192151
9.46796325975634
9.68420870566866
8.10000546226286
8.31803601125722
8.39566731105204
7.89625675144738
2.29051756747147
8.47226393694558
8.08673594824087
1.18025374245998
7.10912166943131
8.00016230265398
8.50421558019799
8.50897550795104
0.227518135368987
15.9118854434778
7.89456170363944
7.99329131396229
8.51549890765574
8.72457871037556
9.47573471772913
1.26139390525870
9.11815823265496
4.86464752143854
7.81747194117535
7.25110833696963
6.79512717716176
9.21724160068493
7.28946830189726
8.69495427138253
7.83645013487669
7.50103180291005
8.98322355413294
9.40581801704299
7.39626197165974
7.04817163744269
7.98407391831192
9.01274577579721
7.36143206823185
8.50409149589063
7.21804818113386
7.73325572308436
4.79048440080426
8.68249842415414
7.77124826132640
8.26074365997257
7.87280736954912
7.82966916429123
8.77582690065689
7.40793466094101
8.69408671988328
7.84383067908043
7.73547712430294
7.98635574008004
8.12874941209242
9.10034898092324
8.63601173574908
8.10852592067120
7.61080632055749
8.67868445684668
9.53361997651081
8.28041657693394
8.13636729821650
8.27677618751300
8.56273568492513
6.90975969511662
8.37150817303478
8.42015307392491
7.33534231053159
9.22435876198746
6.78014001930454
8.49030737899509
1.94032166866135
7.92455135170757
8.75500216781645
8.07641624585289
5.31031761688402
7.11390721545612
7.91937071398838
4.85884128899921
8.30886037550052
8.33783817436243
9.36079281323906
7.86070354070624
7.72587598672247
8.80844609250076
7.99880208430116
8.43133344607587
9.95492024200231
8.44879580168523
7.22968529772515
8.50356012824815
8.39139259756772
7.93546282677630
0.913652215574957
0.321579647047758
7.23552865821491
7.85373233141798
8.22809933589618
7.46039484441270
6.32448385873444
7.75028218045281
8.67666501903333
0.936529923621323
8.45555135768001
4.56185801541887
0.619491531948416
3.80658208919786
7.23054102068034
7.57060951000105
6.92984799453997
7.35704125850641
8.08370651735369
8.69986112137382
7.96000655425060
7.05949485076545
7.46039484441270
7.60649839270800
9.74029437757170
8.36860792666844
7.80766582966857
8.49731773749263
8.04012827120037
8.46980618668438
5.00042450476336
8.54894407030763
7.93712879711508
0.191054219007237
0.566889362496930
7.66844285667478
8.13622210297692
8.37340149758160
3.85751206969942
7.37392876636631
3.77377899934308
7.79875807322813
8.42605962297598
-3.35602692942989
9.00630719360493
-0.647435750520518
3.26933942725701
8.15834684178755
7.00326672238668
4.69291996028184
7.56493738743073
7.96317333664675
8.06989010607818
8.03255621869811
9.32055792428345
8.05893181120290
8.00129574097292
8.40975793170054
7.63617776187973
9.02626405523408
8.35613110846289
8.60888660681088
27.6310211159285
7.48453115102167
6.10784335546001
7.63740554045944
7.43508029062287
1.96007679240377
4.61896140696830
3.22075768952776
7.55998395604684
1.81915764286187
7.74913718334813
8.10504590499749
5.34996335724485
3.24314413630151
4.14682214433841
8.25067703594581
8.15655973451757
7.32716785636939
7.90339708172120
8.11190728982178
7.77491232675657
8.87192473335010
7.97309675712445
8.07081308639425
8.26830977726989
7.53134675672782
9.62279809392682
8.26029110514885
7.66190931862145
8.53439684538592
8.27488305565488
4.79210985992180
7.87929098204401
0.572944067361963
6.21625535318955
5.60289378733795
8.07301121775384
7.90049766268928
8.91227466447951
2.59224957079564
0.106864295963077
7.17953940820478
8.58107788188950
8.11336249227079
1.46616003251705
5.66175840413525
4.58472855620010
-0.393681099427162
1.58249942684723
2.15790766347649
8.25826888449044
8.17337797386272
8.13888297756510
7.10684666776234
7.89906193253073
7.48139211385314
8.31454081412706
8.73211322264286
8.00777869388407
7.92467909657486
7.12059858504250
8.37774562430144
5.03037761051077
6.80638697602214
4.02555898027486
8.35212590920625
6.82024824925842
2.14584298601170
5.56945106653935
8.22250082274510
7.99329131396229
7.68725202233016
5.41506458325909
0.610570206356040
7.38011095939061
0.624507467572641
7.09824283641367
8.68843876748138
7.92098805863698
8.55953869254067
2.27497544561080
9.19250626647534
2.18623634310947
1.45639383827403
3.43806105392528
8.48021276425113
7.69025887387073
8.08653082813360
7.98124034991062
7.60486838837750
8.18817973514106
8.05958353092079
8.03080598207149
7.56759647941263
3.10409213575470
8.49856388315955
8.26729538548575
5.13890672114310
7.30366754303346
4.66282227088415
8.41728599698085
7.54602708236083
-0.299546006357859
4.52146549270936
8.29984613296425
8.21073665629597
7.99890324560016
-0.204933577724443
4.43476801219371
7.45891654537349
7.50836332528801
-0.940491257690016
4.76580497270249
2.53680031413589
7.63012429020251
0.371997158453386
4.50436084210697
0.0896407440123765
1.46670700150665
3.57533463238610
7.62807914026753
7.57741213981568
7.81709038208436
7.98351783847338
8.36581398745745
7.65242667815251
7.37924117304271
7.96446167784768
6.57699097872333
8.84716678644857
7.27764771547079
8.80807051189535
7.78611301655970
7.74522529070859
0.214819400021125
27.6310211159285
10.0020365955344
8.43500630500976
8.53454710262639
7.79139001697369
8.13505352929658
8.71173144312010
8.72711818632508
7.80819869563900
7.56715769029425
5.31937350676832
2.86559400956279
-0.218898219880062
7.67873562033354
8.17588089691957
27.6310211159285
2.15531484470511
0.977368725388828
-0.0930781070181574
2.53587938679616
0.526648566726827
8.20888892332744
8.07225785633874
7.74549846300211
8.21177649045429
7.95029470795846
7.90884965089606
8.15181801042108
8.27835098755794
8.42893267889862
7.28689678212179
8.35265311065535
7.16780146073272
6.82176286942509
27.6310211159285
8.04825670789000
8.42328501228028
9.01970616539850
8.18318923997282
6.28805382832856
7.20689941442340
9.01997728420176
5.87342073779057
9.42713783363525
7.00809861296313
8.46285506432761
6.98000435659567
-1.13448589398831
4.99706108303199
7.60951577723399
8.39373358280620
9.27849801239552
-0.660574977189501
1.08824348908861
1.23859073440222
3.93625438631043
7.66628164679322
7.91843704370591
6.59602104399639
7.27005145805740
7.70251977004722
7.89339121289992
8.16250828725878
7.10729681684119
8.08749511186954
8.05469498424445
7.26461420544733
6.53725065007377
8.47879206255236
7.88580976636898
27.6310211159285
2.34663520333806
7.47462930819775
11.3713365069015
9.23996485934274
7.48034465826082
9.60535769287103
4.79333280861831
6.78025760306685
8.92657740959394
27.6310211159285
2.31677648848099
2.89779902801929
3.14765481966361
4.63714573036135
8.03101259077589
7.87197911543036
7.64589764036880
7.68391881104012
8.64666097188878
7.74977539328075
0.571320345266403
7.86571898791479
7.54873728035141
6.74443176027347
6.94553962212662
8.08254571419313
7.84642780336761
7.15771947880552
7.96624781565906
27.6310211159285
4.00395126881970
8.45215878615574
7.65908071976564
8.82097732786206
8.92300469413990
8.65507594020786
9.89416095331825
7.44106406358694
9.77936410222714
2.63275190725382
8.62024217550282
2.69529322409625
9.18822489326773
3.35825422863789
1.90594638127671
2.76512390230130
2.37130851173016
3.90619277231221
8.10414582626201
8.12493570943119
8.42450812905964
7.46765928544113
8.06559826477285
1.75259127861272
7.42107721337103
8.24119586378061
6.93478735538152
7.99529158692149
7.87281777904753
8.35132306887459
-0.190790097972024
3.94496125354874
7.28689678212179
8.70182336235760
8.32349958301778
7.30214451507104
7.84383067908043
9.12149016004997
8.55083358158570
9.60221993344262
27.6310211159285
7.34639623548271
9.60987627849217
3.02252162335192
5.13744867903278
9.20143226751811
7.76838075814214
8.48562802257515
0.582610011349299
7.60947113089069
8.21517460143675
7.61262773529579
6.00881505539287
8.05907678274349
8.39704409906581
6.53181281539167
8.20504169430797
27.6310211159285
8.07485351439517
6.94554003848182
7.60778742537810
8.51738378507347
8.83610868367998
6.90317974745778
8.28436416132766
6.67153592903849
7.81745020366464
9.01629220899260
8.64898565819433
7.50509413931202
8.94278026912126
7.44106396845635
9.24524040131789
2.25696928919151
1.71091838317232
0.821124704043210
3.36546494238251
8.06762253952570
7.86299600835549
8.49586687429903
7.95527688902190
8.28686012646161
7.79129215071623
8.44076864993136
10.5745373102350
8.19542490433873
7.91682947794397
8.29605360776903
8.08638479479396
8.45453755578442
8.99042779821170
8.49170203752061
8.46298043667720
7.73527438745898
8.59220828000980
9.09547947431192
8.64026241756363
7.93826177505213
8.05044816134597
9.61041480041759
7.96793560285879
9.43778637428800
3.54930694213770
3.63085449973310
2.23776664661062
2.59666888674995
8.07708954101961
8.37468782953157
8.27600014331147
8.10952034635827
7.83174799963801
8.09798673737859
7.57346086493117
8.39272797744932
7.88766009059553
7.85082315440574
7.84304724467670
7.74549846300211
7.57065861170372
5.92728020014917
7.94554069680094
5.10457266557458
4.33221045231062
8.55409594323149
8.95695817768343
6.94292007610734
3.25793131947410
8.70770787205941
7.20302811543142
8.01782106294134
9.25641711792880
8.33808725859139
2.93132674253315
9.50085538255324
11.3962325059537
1.40791292258241
-0.464394634076017
0.0641797694587800
3.35420325651950
3.93838531690788
7.10516643339160
6.66933868828286
1.52309799970561
8.09875047208979
8.35500096590480
6.63874668487914
2.81178785531319
7.41917638450408
8.26487715764483
7.83346139317706
8.13072570132810
8.14008294280121
8.13624632867649
4.19850550073890
8.21041965711407
7.41975865266561
23.4391893303807
8.57467624090911
7.83946740775073
8.12939844593824
8.69210409063428
7.58671982536513
8.22798188999574
9.77662393375505
27.6310211159285
9.10565230851279
3.40863272280246
3.98151461409526
2.33923513494980
7.45000798584143
7.99697396561487
27.6310211159285
7.10982251843389
7.96202021123480
8.39117088296909
6.93239449389068
0.238924081187308
7.17189108866671
8.26842707104275
8.11407441228267
7.94908195742769
8.14980282129028
7.78759724051492
8.27403306804257
8.41935579977857
7.58547276764596
24.4350205223943
9.18209529346309
8.40215814015000
6.36850615078333
8.53492779490607
7.67159989878150
8.19568352421578
7.42608769963120
8.45785622979044
8.61601620871122
9.31207534189107
7.81878578820261
9.05189791640056
2.20483422891332
2.18215365179461
4.52942399301402
4.19075794824635
2.45999175586021
8.04286022563930
8.34059329643515
7.48832172700729
7.12104224035538
8.24396353291030
7.39652141962039
8.25639030928522
8.40058748896839
8.01351449844380
7.68939655138055
8.08370651735369
7.90433283662382
7.08155581542819
8.51110475219845
8.52625583054582
8.63280751577327
6.03205811097224
8.68203987632537
9.06732938960270
27.6310211159285
7.30721743321882
9.68948285604937
1.88320515437773
9.59053927739125
1.99866597035599
2.38566610985371
0.695171358236604
8.11307462257778
7.46384360207536
7.73329355604330
8.10952034635832
4.34699929122380
7.59371263105027
8.48805594171216
7.47754575971260
8.28346420637628
8.15616444440933
8.10022317138724
7.08855348159772
8.25738229155818
8.27463932792487
7.92719161481964
8.27029969038660
8.45676899127782
8.46348378833578
8.59220828000980
7.01527947423687
8.39040790395571
8.77816120681937
27.6310211159285
7.46911771054117
8.62992429235609
7.12966444581731
6.51280058011338
1.56609472625035
19.0370539475313
0.313160242873676
-1.45588468814182
-2.46738242398572
2.67865209675059
7.30319302944441
2.79932601552498
7.40707599082730
8.48789523198402
7.99471838424779
8.38976091420146
7.47214365668248
8.31911294539082
8.09286966197000
8.24887833151351
7.03775500954845
8.17498951058225
8.05938087509494
8.21715184073721
8.18080130817337
8.44954685919902
7.93087410498790
8.55172899889945
27.6310211159285
8.40215814015000
5.14150416388067
3.92545351221479
9.16910734415182
7.89870561408922
7.33224054865957
9.51239801049834
4.42526575721060
8.72339723354937
7.84139524495703
5.16574727721591
4.43648198448904
0.633268398064696
5.01663578418053
1.15748986756361
3.74811506403339
8.30261748562763
8.06435689515620
8.22143108781758
8.05017315522369
7.80456497663813
8.43094565074154
6.20090215695053
7.59710106056125
8.24887833151351
8.27379983526570
8.53002333183097
2.59107978814491
8.16721622692693
6.36438659379189
8.10798487815539
7.89157126080156
8.23020904795154
8.25166357435059
8.39654981851291
6.95126768456055
8.04408175109086
8.65606405272634
8.81774552644080
7.58279589629426
7.27056122087701
2.91881417538994
9.68945560534234
7.31463151332412
6.94111555281171
9.19947502808808
3.56644352789274
1.74060001859871
8.83247870198292
9.08471635130875
3.95082426366710
8.51252639405596
4.81008410894372
8.23944288368931
7.62019861818597
8.11949426606324
7.93751755613004
10.9474374826616
7.68660836625399
8.47772296444690
7.53568324367445
8.25989736864533
8.29546076633588
8.40499317902686
8.54129370791038
8.12651806353899
7.21822460413531
8.13352512042821
7.88402322208530
8.27238510864357
8.35615654552438
8.45314076392149
4.32348190429306
8.12770959626460
8.63940669267462
8.67190846620149
8.23356105205444
7.88698054729358
8.65581315010631
7.55421762471879
9.05227220626129
7.76763956742748
8.45607537734229
3.97703927970518
7.85457928061968
8.28593499561482
7.46914350939640
8.73247487268287
6.17480757892004
8.28933287402406
6.81640731095158
8.02509899701342
8.35881930839059
8.02904397836390
8.50356018750353
7.84130815149708
6.63835123278340
7.38115589067323
7.60390133643797
7.42658389497761
7.22968529772515
7.69225216189951
8.45298908027802
5.08250142097400
8.78938678232398
8.05513933584151
7.90461565412710
8.65990619863881
7.17483516152189
8.47826159665822
8.50207102888532
3.56001884769658
9.39229925902194
2.70498764682591
7.87620086611969
3.80629527617726
8.00012386164604
8.12519399761836
2.32508348727765
7.65346564699003
8.08767658093682
7.75928130759415
8.14744199378962
8.23339383381007
7.90996985472623
7.95423681006340
8.11389444236453
7.72666108425207
8.25399790909525
7.77477157397416
7.62619411278323
7.47139680284056
8.18361729776680
8.39566695060717
8.98974830145868
8.38085186482201
8.72727802677120
8.35466926595863
8.61313737721965
7.91188077110622
8.41897960655203
8.59662231135977
8.41141318743897
2.03543095384238
8.10190887859298
8.24903759084119
7.91591978833180
6.68635837129150
8.64954264662915
8.33561958739451
5.95849577149975
8.36738726375377
8.11987545947097
8.27046413990823
8.56869462127378
7.65250194374127
5.96599815298091
8.04221351365606
7.49710890869275
8.19568352421578
7.66562041158905
7.69225216189951
8.57888119316738
7.74014661277030
4.25939194578785
7.84543133358867
7.98905490823510
7.37950763252968
7.78985053395904
8.66498993013778
8.36860792666840
8.54774076948358
8.02894204591526
5.76804210772821
7.88139560550602
8.02750257269759
8.00129574097292
7.71939487503380
7.90665911871513
7.87423844195936
8.31844195058324
7.64701255964456
7.60336196724449
7.73299562466425
7.77990913293254
8.08694364944141
8.40346958721854
8.22362678890383
8.72786473221481
8.36954379901777
9.06053444431375
8.46336222298442
8.21554160585022
8.98922454927904
7.90131158040167
8.48838963706939
7.99681472359335
9.26107016525556
8.00777826179793
7.77789519090467
8.38267499289109
8.03075987813153
8.48020445489539
7.85078279485810
7.96594341107784
7.49729066818606
8.00209242381461
7.67074079880736
8.26355023014934
8.15460258237397
8.28887704839326
8.61710137406464
8.78968483810676
8.15729923043602
8.21833721743734
4.97765212701538
9.01671934380070
7.61962119155594
7.45489568605340
8.71313138007178
8.76242288516457
6.71260309260868
7.71240785620049
8.35873117796214
7.60423225022216
8.45683861104003
8.38192316144388
7.62321415494251
7.58385708999388
8.66758866637171
7.26138735351884
8.04415232714998
8.52296528151425
8.74636939724024
8.75751830162542
7.52055905034633
9.01436044796317
8.16007949613828
8.28111866120499
7.66958892776356
7.57700353111814
27.6310211159285
6.10138305247634
1.83738972622299
7.59415777002856
3.72227846066650
2.33947981512104
7.84657334820471
8.61125435707143
7.00527337445336
8.51738378507347
-3.86906919791622
8.80149825193297
6.25061609935897
8.45314076392149
8.53200392681472
8.79753851734436
8.17844531406471
3.02476378292304
2.90058905036745
-1.62467561279698
3.43947960899063
1.05082006811161
-2.97726273608745
3.96532799660101
27.6310211159285
5.69365035236503
2.87551048402779
8.65980985937193
-0.849583249690121
7.49658644444666
8.59025803070650
8.62504755782491
-1.92482867678066
8.81780922808462
8.64066653152256
-5.06640802654211
8.03299009856959
8.75112243944707
7.74054119131806
4.28116664343313
0.382263184951009
0.430924476300149
5.86570352981830
0.200944884460991
27.6310211159285
3.77106635325718
3.12997751803565
4.16344020486553
8.28780591832776
10.6481068255101
4.50508813219201
8.47903239559629
6.08686395175419
8.51371515357162
8.53619080943623
8.78045851189345
-7.00039187964137
8.15655973451757
-2.53310817576201
8.75613345027721
7.20178766026214
7.03318259135220
8.54348307466883
3.18214277201665
3.81947703974737
7.84146772096251
7.68176424556014
27.6310211159285
8.22958113694065
8.38254328190646
0.964079377177472
7.58802010708087
7.07531347024188
8.48116197340418
7.88520752005879
8.58094342225821
8.32259842563604
7.65931753447642
8.33913582983850
7.70175573079068
7.40788545819084
8.60583897736854
5.21843742958274
7.49944268876614
8.10504675969893
8.30327618764012
8.58071572984415
8.66043814873255
8.76378419855192
8.89893642952320
6.85323946408807
6.86932333169438
8.79729300682190
6.62733383080839
8.58940327513075
8.01748591203360
8.28313241749406
8.63630401981379
8.06557781672479
27.6310211159285
8.40699261788297
7.91523753590592
2.92714919208386
7.83037376486609
8.26729572529039
7.82166353279595
8.58325393813378
8.18760522916186
27.6310211159285
7.16232591338961
4.04365944792364
8.13701525141267
7.58541397799802
8.56929579031368
8.27718276624860
8.37831870466025
8.59465345333349
8.53619442523658
7.39413188879041
6.32384501149047
8.11187110003059
27.2583339273949
2.98437875559141
27.6310211159285
5.78880631309437
8.29607678156655
6.92419960382139
7.56030032953193
8.57096183068266
8.30142721134187
8.74445023790668
7.21634179379492
8.45690021703910
8.32322777063253
8.42075075634708
8.30008520830869
8.35591119685108
5.45509738071045
6.43621142917267
7.87467683513199
7.41637145099666
7.90531445001501
8.04516174953555
2.76359784318643
8.22978052735405
6.67137303799977
7.12517199993755
8.42738620048487
8.03107827255713
6.07692750406414
8.07677156537104
1.52673424145185
4.21643169431606
7.46815279681625
2.10948108102368
8.11964937060294
8.55442453377200
8.02379812066093
8.29934147930635
8.41980779237814
10.5077395188396
7.79196253430402
7.01260941368479
7.86544944772682
4.60078913400525
0.901633669827541
8.17542547678639
7.81950694162807
6.81186314385550
8.19683404087618
7.54985640406283
7.82064304672592
8.51356305625661
2.48468301761339
7.25070404152380
7.62180734100600
8.36541921268960
8.31499847303090
8.55566929706127
7.02508791789574
7.48297045704888
5.59962092451143
8.07876673503886
7.39473841886012
7.68449633871791
7.84613355550751
8.07379485057682
7.35650368934950
-3.45958842092284
8.09780077221789
7.63919650207426
7.44791109113096
8.26404641615628
8.32606447894636
27.6310211159285
4.72270507347175
8.35212562475479
3.04688886271446
6.63880105698133
1.00461084495349
6.22200297559299
7.81750467296641
8.58908240587499
-1.16048314023958
7.96793560285879
3.97959596667408
7.32357463336155
4.78516626798823
8.21076840900158
6.66030169490200
8.17072106096818
8.42551780027227
8.24396353291030
2.58219232900085
7.99348521518904
1.74520585915245
4.17951072058378
27.6310211159285
5.66950270794887
1.11363820140432
7.83424868082411
6.06734169296185
7.77962835643046
1.33412529078155
8.03554569818072
7.16328269107506
8.05136851991107
8.18213208102883
8.33084109654820
8.30563375522004
8.21076882906695
8.12317467204912
8.24747462168358
9.70354789753484
3.35004891917873
27.6310211159285
7.38155310658360
1.90485968316802
5.66177201021446
7.18744439407933
18.0915325357032
7.58406657392026
7.31617057753450
8.06737442672958
8.40389255305319
2.70845318576775
7.47406904636698
2.65515158059135
8.23020904795154
8.15015233961746
8.73726407119830
7.90339795577111
-1.82945518292581
7.92537598844000
8.20763383465865
8.08313513426043
27.6310211159285
7.36763762945353
7.26104990910681
2.94955291888057
4.19357349179171
4.33883600969594
7.44222679651124
7.80146143581272
7.37392808188529
7.91387069382366
8.42144606531296
1.76246067050465
8.09875110696207
8.28428535684421
8.03339814849362
5.71385474518475
2.07987610112500
8.14853151269335
0.786621044196779
8.15397210892910
8.41582416662548
8.17516486936268
3.09182333226584
8.31073115984651
8.39245852843974
8.22909163064498
8.42659116226211
7.70172390597175
7.28090307553519
27.6310211159285
8.34550100297176
7.78085514820429
6.89082501213820
7.96862167241318
8.48443974219353
8.03712796088749
8.06368587191086
2.55514908880047
8.19675777847068
8.14131008650863
8.70350623907724
8.13199320221029
1.79512937864275
7.97275660027869
-6.28191011442912
8.38961586889888
-2.58168025983040
8.31046365096762
8.48680390118415
8.34059329643515
7.47062620688602
8.47929631827668
1.85482569493329
7.31693205776911
27.6310211159285
2.93668458732953
8.95891044364399
2.99188658327412
7.40569919466322
8.34779164641743
14.9976251311293
3.09417463120714
7.95754235207009
1.44422056867191
8.13376399286124
7.76180695323362
8.57061088580639
0.609437295986183
-2.65373144562505
8.04408175109086
5.32971910637517
7.87665145698380
-4.82083496977110
2.80290251082045
8.23197919777184
8.28748206508107
8.22396865935875
4.69422039212655
4.80155634887230
20.2726721168782
4.70148585036076
2.33527608619634
8.18215691061325
26.2220170726373
7.28348109318223
8.28777241250479
7.40614869916858
8.37377209777172
8.19457448862443
-0.169640654024566
8.25896933962021
8.07081297655160
27.6310211159285
-0.397874414003415
1.80478979807665
8.11964915543841
7.31376250287467
8.02999098203140
5.69520539830868
7.87887051140325
8.11877787197368
7.83862892164027
8.51054886178082
2.71665822867469
7.90015725564771
27.6310211159285
2.47301819253372
27.6310211159285
6.42833158686239
7.87614473684358
1.45054240505797
7.96446198574208
3.77388259384976
7.66335271258628
8.30327615503772
6.58273537888273
7.69575538558433
7.95368497669656
7.56765337346477
8.09578835374896
8.14105802777756
8.65606405272634
-1.16798427976395
0.737447465382362
4.19015189815059
0.548512544572486
8.04359891000599
7.26328992679755
2.59898347646956
8.04359891000599
2.77842067681679
8.30299741768111
7.42895351048550
3.34666117943812
27.6310211159285
-0.368209352950656
6.49994401103848
27.6310211159285
0.757952174303991
7.81384313221884
17.5781706017385
7.97062779798914
3.34525039619890
6.97732798352849
8.00491509329599
7.85413739855695
3.88239723469612
8.22502934355033
-5.14056491901127
9.19971020211907
7.99289615877564
0.874688330390340
-3.76804405806151
7.80358989912188
8.16398300990310
6.86453405178146
5.96293424602562
8.28262741454072
0.926151514107185
0.810234228929122
2.92164339535280
27.6310211159285
7.72026471733563
8.04408175109086
6.74070627190455
6.96307362241881
7.89715237751942
2.52681155365926
7.77476160253490
27.6310211159285
7.79774331057495
8.16256423299855
7.88620047089312
8.10485821347535
7.11261970960441
8.13167372732679
7.67682338477450
8.44162863595056
8.08086833150284
8.06199965199581
10.1897235155733
8.25738229155818
9.16791285114905
3.76914186587453
7.63794619328836
7.97317978144867
-2.28966033425406
7.98099097979891
0.636263171408842
-0.624652971200429
2.48487721183345
0.209513644492316
7.57395506271102
7.32830998470581
0.817425983038267
7.39570678087629
7.63691504777770
1.28619414325307
7.86183027737762
23.6502214131035
27.6310211159285
7.57659258783663
3.49757130896302
7.78588521503634
3.55019477701179
1.19095468909227
7.62787271922797
8.03086158731906
7.66310977679468
2.07658112412027
27.6310211159285
8.09344913114723
3.47818342736041
-3.59094478229855
-3.08737757888915
2.35515913119587
7.91280060489515
-4.98434206421210
7.71812024309721
-2.47337050704384
-2.49289321357595
2.75089913551905
0.937378879450903
-3.18376870617807
8.66607493975681
1.83170581998757
27.6310211159285
8.14008294280121
7.35264537393921
8.03932769212292
7.79534995113912
0.613622801745420
7.53088076218150
7.94840414453411
8.36220701682055
8.15890935284092
7.19177917101393
8.06904810661254
3.87387167457274
3.12589105424318
8.06415128721250
1.90619180104680
9.28616173839866
4.12573167910883
1.45562632458370
7.48151453487906
24.1894336696907
5.55946223941285
6.00063380994251
-2.69572617675354
7.85768777418554
7.79206032609865
8.02112550078558
-2.93398506395773
5.19466689677513
2.29924702323200
-1.10511894032314
8.12023503477441
0.520407537191561
8.45630724339755
8.33957978527253
8.46172250172157
8.17208238004760
-2.98332523684740
8.17522219702118
-1.92679989366615
8.29946477190456
8.23026182621072
18.1100380545110
8.26029094839307
8.13309838088568
7.44021982337103
8.13872049840005
4.31780562896081
7.03348562918102
3.55398090829216
6.62442099918748
9.07892173373301
2.92766432139359
18.7644983510765
9.20037650337734
9.44164464783212
8.00256616866944
-6.24189059808890
-2.84514287101890
7.53527521591469
5.83049557615454
-4.43118567840335
6.16463421691392
5.27422676805291
-3.03421564317633
8.75892680753440
-0.172763786595173
8.35546755469348
8.21603971008988
8.21042030268724
8.15134498853076
0.854017087949397
7.95368497669656
7.61980208155719
8.48492782874947
8.17782875758687
8.56091152890826
8.41215091517398
7.70177190665574
8.55569856592114
4.60177556007372
8.65090856656716
6.39639283038162
8.62911675551354
6.73205166337981
9.18737935189091
4.56184524702353
9.36812649866039
8.17686982434436
8.88489376498599
8.59928131535972
7.64290588010707
7.20942559422368
27.6310211159285
7.04525260044205
7.37537704050187
-5.56922309614835
4.24238533477246
8.50307603461816
-0.338155736925372
4.05910812875281
-1.27259662925502
8.33570158643905
8.39709875273591
8.32336672270143
8.30261831145054
1.11992421918768
27.6310211159285
8.08402840759780
8.23813426145977
6.89299117432119
1.80428295114677
5.75104557979954
2.81469360378034
7.72587598672247
-0.0189652262462607
1.00241243005798
7.50863705583712
5.37362388938351
6.65664566581279
2.95104991337635
9.35056417270834
2.39739663907577
9.47635791296952
1.08811978788535
8.26816799344944
7.66790048838214
27.6310211159285
7.00746254771428
8.21737706567339
5.34992081176157
7.70144736582439
-0.0899929974039636
-0.210320600974346
4.22189087286055
8.41153308011440
8.13115831594674
8.26099849107681
3.93480602744893
-0.788805551409442
8.03290597484097
8.53314197006240
8.22842138663001
7.74484914726267
8.37150817303478
7.98189814299378
4.88856172539297
3.64366572545938
7.83999478950246
3.81370194261964
8.24962713380867
8.16480298837424
3.45576981993810
1.29265912522699
6.24361561572133
1.90242939876940
4.45103911670941
27.6310211159285
8.25178182506804
8.19969186311199
7.33433709390746
8.02891061000964
7.59415777002856
-0.823259008590182
8.11826663971510
4.46303742488592
8.97194979102778
4.45659004047548
0.133704662062666
7.52787932534220
8.38098293977405
8.24903759084119
8.10798487815539
8.69477856490702
1.54985930349261
7.79540453081982
-0.515029072478258
8.27774339955487
8.30008520830869
8.03554569818072
8.02107068036268
2.54732790908111
3.61122987330761
6.24965343389433
7.21650455321177
8.33650604358495
2.09575686274893
7.90472935833913
2.83627590841601
3.71479857931134
0.920881264957903
7.86254555785441
7.98757036220830
-4.53941313829842
7.10322189829765
7.26239673822790
27.6310211159285
-2.61857503362086
3.42196652659970
7.72969635404905
8.77762199497903
6.80737126534158
8.43500768784272
8.28686071361416
8.39158287092206
4.70879843092703
8.34343528602742
2.56450527478469
8.12227398570749
24.1514786369013
7.36299554269374
7.96194591605827
7.81250287536141
8.26913433245301
1.91163754115005
3.12212978397395
4.31219485361707
2.04518657092124
8.15834562248404
7.91117676226126
7.73836018224463
3.09272709847475
3.33787202286641
8.05797614935074
8.00696304940618
-8.17243101035290
-2.55427472917390
7.40851217091651
7.11612259931342
-2.38228454744159
1.88768068333388
8.98095368607858
9.15519967085481
8.08294934448151
8.23459879456649
8.00930433641421
9.02674485344394
2.62674064667831
8.43469831994913
8.35597319137204
23.2809355840472
8.22002435240868
7.98189814299384
8.00177078638861
8.25567635750969
8.17767833158161
-0.971710942960364
8.09619225061766
7.15469294845959
7.66257229100409
7.57672942731203
7.66212773719563
10.3299763711138
8.18473583976545
8.03515829789901
7.69075146389785
7.33629503278330
7.88061595811036
5.32432156229063
8.77125771440998
4.61386920211673
8.17532898287601
9.03014200922612
8.04382886730161
7.73443370533986
2.43792412852090
8.27836531593450
8.31659268246142
7.73739662111281
8.54098730957948
7.83299378843542
8.35580070493050
8.19107915417304
7.82545713709016
8.01165940685457
1.72068759415481
8.26099878487583
7.60423225022216
5.40195623719526
3.16652266424882
7.53826314648428
8.09061571369045
7.66175093696488
8.04460083558661
7.39570572423556
9.67498473421998
8.48495150379950
8.97320142768525
9.68694780971386
6.65665149306204
8.52631304491231
8.19254226618346
5.18588312345747
8.41190269373457
8.14330269811585
1.96090401302416
8.22798243669092
8.04382937235703
8.23710002430881
8.37609329326234
8.11907877662926
8.14227566137537
5.78154976627649
7.72115357400588
2.12745085921367
2.64033782153096
7.62139352483816
3.45161229929472
7.87661025440898
3.82883836273080
8.08865253937851
7.97184274957784
7.50402386624673
7.27847546189452
8.19542490433873
7.72234296721125
9.62766056411580
9.22961268257012
8.97648713189134
6.77441304221894
4.46360783773011
8.10299929840553
8.48802153478196
8.25772539208936
4.46986679949614
8.30371909567923
8.42056455060697
2.23012669845726
8.04661370496702
8.22523597512877
4.00717395919788
8.20736260279309
7.53318724119629
8.45644372173572
8.24040098915278
3.76893731399006
8.16193486982788
7.26951353293138
1.37681312434356
7.40215185104994
7.95176036581402
7.87228790040436
7.16926863145404
7.59019277077145
8.09619225061766
9.10923885606429
7.08089881211238
9.00590794657637
8.48841396812225
8.18282774210819
9.49393899728884
8.36069329020566
8.20527814752592
8.69613773627513
8.25490928032709
4.83316501048038
8.05144565513551
2.30333570082575
8.17951877999626
8.34661282754997
8.18001901779493
8.51738437222602
8.21774069411807
7.85422085548998
8.40763117983489
4.05208479832947
4.83895280966569
7.17556141868109
7.28678705379130
8.97233452590188
7.84275634675485
6.84457268220143
7.04142207133635
8.16524283480750
8.14777401768772
6.89340953859134
10.3687497610642
4.05410528869202
9.09825026589346
8.26529938807390
1.82906830817672
5.63210745307448
8.02309842497370
8.06976579266454
3.65681245279212
8.20160913623935
8.22798188999574
5.94587995209996
3.98127732859556
2.37622268785484
3.75510702677853
8.11389444236453
7.82668524327901
8.34661388365471
4.93927702720156
7.94840414453411
2.06577354817327
2.17133288765060
2.76930367827030
7.48308777773124
2.47717088099964
7.79637613084986
7.78033930119918
7.93358472519433
7.67007931355545
27.6310211159285
8.98282673989936
8.67057713875572
9.62780851176345
8.94680164245236
8.41053544712438
8.90567067229133
6.50493818544824
8.16192937371129
7.66074997190504
3.86141685521461
7.81231547080661
8.29539617937175
3.50090148324342
5.51771134033786
7.79727958298162
7.91387701831589
7.25693378259186
2.13735658223566
7.54739512494815
3.69208716618849
2.60109645259334
7.51465526866640
7.50917431647445
9.34625891322099
8.04460117777290
7.81902882917946
7.36771831871844
7.48092149593124
8.23813426145977
8.65213571027458
8.83718402440866
8.34298266423820
9.95604277322281
8.29016953618483
9.19674523082535
8.41324380199223
7.30084391629961
3.58066929245063
27.6310211159285
8.21187214837026
8.29419250006879
2.65678993908487
5.50158816994049
7.66161113625040
2.71316556534177
8.34717923980263
9.63605333062525
4.61751355703171
2.55005491064686
2.23457049966625
6.79704536553271
7.93647457147804
6.86282602451148
6.70311479109980
7.15877000289007
7.96314292728919
19.4865908595208
7.98599984076424
8.34844482299252
6.77107409863598
9.20373289989048
8.77950658257570
8.49810951555846
4.04434723028442
8.33038978258783
3.38129354056795
8.46020335160838
2.00278705946502
3.84255250002509
8.42659116226211
8.52739586138412
8.30735285280772
8.20736260279309
2.76906305274840
0.770675327367704
7.68093959996138
7.44911417251152
8.18090493732141
7.95000279101486
7.80032401947624
7.58986184747430
8.42501046494242
8.29978491966300
8.47847632586201
8.11345694691192
8.29296411535567
7.80744059429272
8.20070756461761
4.89734340155031
8.02511908029674
7.81932924477828
8.05797614935074
4.33172745667711
7.59019277077145
8.14777412753037
2.87906368026711
7.83678734718237
7.65235221816799
2.98448911524880
4.39762602181086
6.15086766414723
7.53436909575757
7.06387299821646
7.38021993650976
2.23983689575937
8.20888892332744
5.09579886592511
8.38293766410883
8.54365335970038
8.51935955047262
8.53657633039297
9.73337113911303
8.91543808264744
8.41026043937130
8.31499847303090
8.61662820012339
3.76365011128394
8.33312198441265
7.78793500742906
3.65680866511917
7.96559165057138
5.62076917889243
4.49132791719570
7.64675238262273
8.45832170010542
5.28866030999814
8.84195093922532
6.17927512984683
7.02497306253731
7.66628151597206
7.40744837142258
8.04286022563930
8.19201860034557
8.61601620871122
4.13694528960211
7.91937071398838
8.40299299069925
0.958235955358781
9.19912690390395
8.02511888157529
8.19114863214666
8.58940393200733
8.17680366762883
8.39272883215071
3.30420793399477
8.13980114005306
8.66312095949712
8.18361764219641
2.33000130444238
3.28693796429192
1.68854002630522
7.98733757556603
8.33480213998761
1.67854260172500
4.54552971846948
6.99166569368269
7.46026112360389
7.29258917034873
7.08903671987240
7.59857215080874
7.75282744181124
8.51427063043599
8.50372083500709
7.88525945682127
6.75448602749348
8.93924732260610
8.07914512481916
8.55496019163415
9.52091241269724
8.70500460723601
7.58815240954606
9.55503407101463
8.28024091224384
6.80800350655056
8.12791248956750
7.97431881512006
2.81572499548849
8.09198611388529
8.71313873719735
7.92847581773706
3.79427086860527
3.13977032847413
6.11081330555552
7.51770005711678
7.07628468774164
6.13410754385285
4.28004906700504
-3.00343841991760
7.37851750422077
6.86975592951425
8.54100151343985
8.93762895486526
8.33620803562671
8.39383649158676
8.27449988415304
9.31425714803651
7.82140461358568
8.68895031826956
7.71463025141722
8.69969971330776
8.20805633699330
8.25387836553303
7.83114682422750
9.29927865540974
5.43661142198155
7.82862302590215
7.96150067532948
7.75967818388710
1.37321294915690
4.22407725338525
7.47339114005814
7.78525679399744
7.74922370524880
2.47814011024735
2.92990188842562
8.08206630096816
2.45114811682142
7.33460452045255
27.6310211159285
3.07787383267102
7.61471376955425
-2.17125320269855
2.44002536510634
8.17347914813648
4.12479719400229
8.57918148481686
8.29126871011420
7.58743105066750
27.6310211159285
7.85410777205273
8.81384621733603
8.42114898149935
7.79816243531902
7.49888485243105
7.75957569372958
9.25248753974660
8.81280088888933
9.30203253398601
7.96947583003695
7.93735936112464
7.43428563720060
4.03484402966010
1.99147833193042
7.27576825716295
7.16595335295780
7.95008629687599
7.43203893142313
7.61749148262379
-1.63134454847108
2.18114990486933
3.47969044531281
2.33470257694845
7.37996258499445
7.17112747972852
8.00016273464910
7.95000279101486
8.27595626691958
8.39717748039394
8.61074325563406
8.38891633560312
8.52709705243168
17.4607320293267
9.16303039679278
7.99329131396229
8.49654995420712
8.32645232991391
8.02507869356462
8.21737706567339
8.41508269503666
9.60462151520285
9.00200691048730
8.36954379901777
9.80540818470319
7.91920253440743
7.45389871050844
3.11484019025676
2.72974432264264
7.91999019665970
9.82497799770491
7.68877615622066
7.89206031929396
7.59462482054419
0.701979762509065
3.04596487592659
2.35647215741717
3.48219634042299
7.70251977004722
7.82872512009042
7.87838053988723
8.48961678077682
17.3350343610991
8.35068240317519
8.57785160863657
8.31073157655542
8.23350260983150
7.19522384766658
8.69899089368533
27.6310211159285
8.04126648616418
8.93748115898949
8.05563304940286
8.02598869799275
8.34995749584050
9.89784933510136
8.69363433023333
8.11067919443202
8.09752332838236
5.60911514217058
7.70236263874258
9.58361525139108
7.91382922415929
2.24980478292090
7.80538314028007
7.82621178746141
8.06394532243060
9.75002559897989
8.07238812801706
2.32749937521200
3.55446538257940
2.79100557009565
2.09550228003334
7.71335792164199
1.17465195878514
3.39272583652519
5.72479407190641
3.12660280561553
7.41926198787797
8.27273505376641
8.86885154983282
8.16111381902379
7.78628147631791
7.53912497471778
7.17012469859155
8.01451382768103
8.87890444916712
8.08430515911357
7.93582001841245
8.35912502570134
9.73700131374128
4.49406854617905
8.16907767795784
7.96124619371074
9.82182330999893
7.33901902757377
9.36384459222473
7.72878842571541
7.53579817085149
2.50704440041625
7.83312345075704
9.18334724492694
7.92599407666281
9.96874692314564
7.92120305840797
1.95111550693984
2.69948524081749
2.76350333053413
-0.00408534949313254
7.85336306449295
7.59293441159180
3.20916742697197
8.28574916723078
8.09059691998005
8.17915141199353
8.13212628215051
9.41370639315049
8.14767365539799
8.04617563039826
8.05958438562218
8.60084305075931
7.97309675712445
8.83237335597610
7.69805463455161
8.31001964342917
9.91418622726105
7.24043758533203
8.16514365244018
8.00129608540247
8.46149699551811
7.45573276414507
6.89412221581405
1.92505116287005
1.45804379613737
7.22722708398147
7.80625853686946
9.87869989612922
-0.775820195773851
-1.12193298564410
-0.742361261674758
1.68486262860050
0.630096584596636
7.20310858275990
7.87305549841845
3.56661263576524
3.80242293498508
8.30940170963224
8.39668135704604
8.23433699238055
8.17498951058225
8.22126638261787
7.58491109184750
9.34383671318998
8.11826677053626
1.74388548337387
7.93797017791926
8.05110131143391
8.92554733940745
8.24175700500073
8.21522669480365
8.63227872978886
9.52322710840362
8.23890893898064
7.61980294436750
5.62779059945770
7.79685638892631
5.19366438598361
7.61115874521565
7.90081357746644
3.01599067485524
7.50493465769304
-2.39555259701222
6.02302499172237
7.81902921188661
5.38177350466337
7.71852724165983
6.51183794565913
27.6310211159285
7.90860140275446
8.42351742057460
4.04391953610484
8.28740531046661
8.30335872517633
8.49429807448421
3.08402823196719
7.49316007615818
7.93025536457689
8.91748474592994
7.68240302633285
8.55818588010493
7.92741953762112
8.25399790909525
8.99309610294011
7.60622434621892
9.72454692515360
2.90686781953782
8.03080598207149
1.84512668973162
1.63043765572498
5.54959801689882
1.02778607069210
1.92188840318948
-0.509200574229509
3.77184471999198
1.81633746274230
3.31546823088532
0.440648953977484
2.00844431286335
8.62443240334386
8.43094565074154
11.3860697865481
2.66209055319086
7.55566009704838
27.6310211159285
8.10477645598796
27.6310211159285
8.39462363105387
8.46650015769416
3.16228928753418
8.17197058399934
8.83319140109174
8.08816608690926
8.07301121775384
7.85366551644385
8.30142929596197
8.46299425400524
8.55520014034059
8.09782307298168
7.69802337598273
7.41688650914498
9.04913126412105
9.10151680997040
6.83432482433732
8.14811960286481
2.68423675564187
9.46641662745191
3.77508317112621
2.57828661348928
8.00041693405334
0.517432598684839
3.41380548804203
1.86529415767194
7.80146153622255
0.363082781978958
7.33285122296939
27.6310211159285
8.13583534812276
7.55411973198465
10.6191427571683
3.04143030353769
6.20620721241261
8.01858368010896
8.55399697974679
8.35257868649098
3.74154224809897
8.02112625749206
8.69418318006938
7.90150454378903
7.76970799361031
7.82876162892851
8.55818588010493
4.01202370227976
8.01756026380356
8.88846282262715
7.88470353761307
7.42529827918516
9.52557928335587
7.43995120032582
8.89490877493093
7.77893823681258
1.93467824073795
9.78895650191858
1.00108835748072
7.16495521072926
4.43798748198378
2.76941149947810
0.993885726217152
8.17404055064869
1.11029447055851
7.40002370944176
8.04415183417156
8.21791327388448
7.80057325043683
5.31858048106458
8.60263943022621
8.14131072138086
8.12651806353899
8.38790524383900
27.6310211159285
4.31596800918540
7.90729565790825
8.87597542772359
8.05225826644417
7.96314292728919
8.01620870322976
8.42461481973553
8.18473583976545
8.02894195612498
9.14337666016918
8.10967271219561
9.02981720626581
7.96902974000269
8.07811053385003
3.67937913794638
3.42680904307230
9.66435399548977
8.09344913114723
-0.207238414696527
3.70507755302783
4.49738005663649
7.97440747877495
8.80353856744346
7.53361197899485
7.89899982708989
8.12875631467019
7.95151050647740
8.31495025956695
8.37029321527865
8.15372782774576
8.57931531257711
8.06759153282890
8.59884146892646
8.01810923486788
8.64436677934970
8.16398299595957
8.42461481973553
8.05907678274349
7.90020089089628
9.04780230972211
8.19675777847074
7.66737424173891
7.33643739733546
8.15460290981847
8.04415217397615
8.21308143492544
8.37934157294711
6.71766749488337
9.13366191309762
6.93457592749134
8.77686022640131
2.99304325050816
9.75002547030181
8.20578879595843
5.13408881841072
4.90496736941288
6.82361783168396
0.942888373475872
3.53698217264950
7.95842436103002
7.88760727313053
7.91759607507411
4.10162787873563
8.39663539013497
8.15433061305529
8.50176307386362
8.66538983898527
8.41971199025367
8.01168624831379
7.78351877523819
4.19836611148540
8.47322890066290
8.14316629058992
8.01263503060616
9.29969995634528
8.10781059742042
7.90532594363314
8.13483162975778
8.11418911158994
7.88951972302654
9.12710892895452
8.22549759725670
9.54464120290744
8.08294886001403
8.42011351950105
7.95286023305638
3.72563692732627
9.29300563845291
3.62273326336459
4.10664464553776
9.03654727585427
7.83161447398344
1.55447364040761
8.12419454184509
8.24433397842958
8.02750130407727
8.73145069654441
8.53669396173367
7.79424041077746
7.72476142488047
8.74323308570223
27.5856489093875
7.95202131804847
7.80263511787948
8.17524353771835
7.96000655425060
8.00359485204616
7.54620355340459
8.63835041462081
8.65397384509262
7.58671982536513
8.41772821335027
8.22798243669092
8.28532085519948
8.89732253246807
7.99889514467885
8.87929258876467
7.27079481522513
8.73855861544370
7.74022255240637
8.40506285495838
4.77495766500005
5.79186719672794
6.48599590600467
2.46727700921481
5.26409036939153
3.50344012729629
7.74131908567026
2.45984088651461
8.31079105174131
8.28785644840358
7.96898963179747
8.46121211078483
7.91591958961035
7.91843704370585
8.07190478696788
8.15154427821736
7.72587618544392
8.17469275076477
8.03651247500666
8.50911316026936
8.27020036158185
8.56550932823040
8.54151393092917
8.61524883733823
7.80418545918049
8.04371495512593
8.36134229777956
7.43969335168692
8.78501471219218
8.54772646117968
7.07293697758258
8.63414226658291
7.94688245011279
8.67898634585074
9.48491667288380
3.83006820908745
7.70765281354144
9.16270382688108
9.13183233772440
7.25601168404334
4.58920452050742
5.30574556872329
4.75385170456567
8.05134881888491
7.66836610206029
3.45054888751365
8.21964007976261
7.98435780962813
7.91984366247811
7.79006857560838
8.28809904466683
7.88289431602679
8.13636630239729
8.01144873375424
8.15834532571690
7.82913368645826
7.93101211161170
8.48680390118415
8.42200863022807
6.91958157374379
7.77062497129174
8.64011072560022
8.43395459919974
8.64481736265213
7.85829393569558
8.16378126387305
9.21408680089322
8.19114863214666
8.02904397836390
8.91307839421342
7.68830392086075
8.67954114033474
9.17221822096276
6.83705470218766
3.16336397542087
8.25019086730368
9.29907508501568
9.25131167750875
6.55653602206159
8.79735351847521
27.6310211159285
7.47291505547734
3.90281542946793
7.65701297856779
7.85910116218981
8.19135032314451
8.03263777844884
8.31974947209140
3.04274972244060
7.81384313221884
7.73956920183778
7.12026731793823
7.67899122091655
8.13766851830059
8.49994392872952
27.6310211159285
2.36735935349478
8.68664059965173
8.38117710745499
7.87038661342500
8.78258205702096
7.62293300394405
27.6310211159285
9.12465445009314
8.37441802069264
7.73304472636692
9.73147556919195
-2.47169439520008
8.91014088121097
9.55207301801532
4.59838835173416
2.71593940596796
9.69702593767534
9.38488916085560
9.11138562101548
4.87298503282585
-7.48958062148943
9.58827478975554
-2.10018890932172
3.06516241861467
8.41026043937130
3.15500830986011
8.10894715332028
8.20958974390909
8.49810951555846
7.26051293575465
8.00177339736298
7.83111831750447
7.75028167539739
8.10022317138724
7.30858951169519
8.56869474265266
8.72895827238542
8.65581225964275
7.82354363148862
7.92847581773706
7.82396172568994
8.63330590368946
8.63121370711918
8.15033492769919
7.81747194117535
8.94953799490062
8.37126328500018
7.44806077426649
2.66762970789202
8.74345259409709
8.70257220819203
9.31497885787269
5.30533984644904
8.18213208102883
9.36608322485569
9.09178722423178
7.91920208137158
2.75346508951290
8.08013263632591
8.03434361237525
27.6310211159285
7.87984524293067
8.06618718019051
8.02856022467525
8.07427070680278
7.92012037677453
7.96980664752121
8.12989302261608
8.42015307392491
8.73185287536688
8.47305664093699
6.95382697628149
8.14316629058992
8.55943721703730
8.41960737088162
7.94891011036318
8.44604036687083
8.22927273006112
9.19983265381721
1.80811646778924
8.22874835313287
8.03200359877497
9.37300439965598
8.72781932441702
9.04312458054998
1.58302068203215
8.20578853289448
8.01702296592280
9.06022149249391
8.96584646049274
9.01765726507814
0.600768250154193
8.25738240028714
7.81789641988468
7.91112740582211
8.10209722313899
8.16958528083652
7.74224854069999
8.28392535261545
7.88627312896991
7.91118300646208
7.86552010052867
7.31617173738011
8.54921193117107
8.45282536444712
8.20522798657573
8.35580165246505
7.87984527965209
7.15777802061714
8.46915098001904
8.12182634008570
8.87626794889777
8.10076457067835
8.79558171391819
6.95441159109972
8.07974099609013
8.29518217167431
9.16868275682714
7.67469643122919
8.12393411714250
6.47293846406612
7.45327591853422
8.78372642651076
8.31752187511700
8.34588105853285
7.77726328329882
8.36029741535335
8.42665659132827
7.70243313077060
8.03763424886531
7.94745219994752
8.38437502490907
7.82889387941569
7.61940552297395
3.07954409871395
8.34120285304388
8.35388214303032
6.99092281934385
7.96319863861734
8.15597399502894
7.27744729598272
8.43918231386951
7.79257312158659
8.50999915374631
8.11170387675251
8.57833271933476
7.94963278878512
8.04316358170090
5.63048850840633
8.06012094248549
8.96909264102996
7.89585491345603
9.26797110455758
8.82598795260546
8.93212631050550
8.60867748354846
8.19396200942448
8.44057809016831
7.78217545715180
7.79245056387413
8.26153044117055
7.95898916458698
8.13531090406170
7.94751935096261
8.17395520142172
8.36195312905359
7.90114991195918
8.05130305734673
27.6310211159285
7.79727958298162
4.05128112827339
8.06170043283261
8.20644144907939
8.34681497580722
7.97493366918413
8.12128270571522
7.48989678032848
8.17609007939990
7.96202021123486
8.08544222193022
7.79448066358290
8.18590730947465
8.69008395880913
7.15531759944274
9.28339751837989
6.90838919657740
3.70922894826420
9.02771929270539
3.14343361930088
9.40996217856230
4.82582468394198
9.25648806647827
10.9077617439843
8.15144768766376
4.18776804167464
8.09060176672581
8.20545456299688
7.92429844247537
7.12159776844627
8.19373802785687
8.16907767795784
8.23603982287254
7.18972308229286
7.38007480912016
8.10580257635742
27.6310211159285
8.59884217479692
8.39663522160384
8.18418377492646
8.09798673737859
7.77449936009241
7.51667567634200
4.73407172089484
8.47190667995872
8.58676607491681
8.33606901365878
7.65858010596317
7.47377415545157
8.91001464291825
7.71519309205496
8.38665907546524
8.85650850883107
7.47535435502083
9.03845090289166
6.87757773723029
9.22493505924835
7.74010401458650
7.60496695544564
9.60881816112538
5.55537729736547
8.25786597845753
8.06395430620738
8.57818207865616
7.90907570601892
8.10810253756515
8.39601631693834
7.79614402813121
8.33412372349589
8.10566923832167
8.29675027911878
8.17547831415009
8.27372611825133
8.28094794457642
8.01620870322976
7.83316586435237
8.10709807072325
8.19017138925896
8.23766409540979
7.97735797163872
8.37743099630870
8.22244982799433
7.60963795006850
8.06107450826745
8.25272108571514
8.17872763272752
8.60963976944547
8.28913800627594
8.45512489572054
8.41582122097486
8.75081073752834
9.50746225022674
2.48684435219251
8.61919151468493
2.99521821155460
2.05301499099542
8.33989602465266
7.79223993031319
8.07034580209779
7.83874996040005
8.39467523231627
7.90058756367290
8.10961626417999
7.48922090894495
7.47855811397715
7.12879125215124
7.99972323801483
8.36319720106019
27.6310211159285
8.04383201126210
7.99729528004928
7.26190869672459
7.92547285189210
8.01199072108517
7.95577820138739
7.87281777904753
7.96680683012731
8.10426739960150
7.72967420463077
7.86062237552983
7.49744398596387
7.63449586343935
8.14871577631243
8.71237426743417
8.38984619649107
8.68648956582589
9.53167351185096
9.06881660314693
3.02429447108769
3.36897845797989
3.10950405730763
3.20805754264040
6.19419718740994
7.32720862988006
7.80403266270668
7.19525475907699
5.68877659670183
5.71423713201433
7.52391721185045
8.00139209686517
7.66466122669185
7.53088076218150
5.49853144706536
6.61727746779782
7.39866883587946
8.44250789422190
6.35380850814388
6.99823059558500
7.56292191534338
6.84564322886147
7.99719722320230
7.90433283662382
7.05235128244216
7.65324147166766
6.87545368496551
8.28596668305393
7.49710890869275
7.67326535475761
7.97162262100260
8.60232023319002
7.94184712811907
7.60430713150622
5.07942717045650
9.76819799556997
8.29073508414307
5.44361916746464
8.22716189758107
7.48330442621130
8.04433450835376
7.84657410726513
8.57066391282597
9.12809048361314
8.06433991980706
8.28740531046661
7.79774301314267
7.55547726318660
8.36813018719099
8.34844399021737
18.7902360237205
7.35056699693282
9.36393436460629
7.34290585295062
9.48159676995767
3.10842881351536
2.87995374331653
-1.52184300897250
7.51168153567033
7.75126316840039
2.09707651817216
7.33611471781634
7.65776075809172
6.26470756974088
7.83743425432884
4.82348136556744
2.46252817960109
0.951338709527875
-0.553124948569503
-3.88315766269144
7.95067790886902
7.54657477116863
8.25565557842980
7.83874912356877
7.54819500820646
6.65559962597359
7.86212074883839
8.29737943078210
7.98079005902903
8.30875275281449
6.71143007376534
7.86856103119003
27.6310211159285
6.43587365655430
7.89682435804099
7.07433786986651
7.62212313955843
7.60024021974270
7.24979687944848
7.63741922298450
7.70564026985159
7.26393376131798
8.15692203015146
6.95315487554205
7.48507371070552
8.74163735251405
8.02469249976285
7.87961435192166
9.49791010342186
5.29536899320564
9.49016571243315
7.69840565233914
7.51213096696597
7.15593815128994
7.76036545295790
7.83064431977050
6.75763745666696
7.94009077099667
8.04579255449909
8.41511336833228
6.36065234498480
8.03885733625771
8.32557057277214
8.04179759025143
27.6310211159285
7.04543941617866
7.88840193963694
7.82901559329528
7.85355520830673
7.72967420463077
7.87641945578094
8.00328595440418
8.14901056439520
7.07421845835898
8.09489100385013
8.34181097839784
8.48878837243522
8.24747462168358
8.30627868557461
3.49875708607799
9.86999611239317
4.63882408462081
8.05351983305754
6.97313446623328
7.91573942625093
7.61980294436750
6.73341701029145
8.09166839271304
7.93367135660266
7.96094237129477
8.18291700322718
7.95122686652888
6.06182823457802
8.26705609634388
8.26366000544038
8.41507656669650
7.97059328717255
7.80403418328612
7.64222020074007
8.12262193360333
8.15433081177674
7.07388522659333
6.83442196651548
7.90098909292038
7.21345640282060
9.13258993076230
8.38837741686393
8.61190655718753
7.14890436143886
1.99598308207431
12.5737405578374
-0.217138047076672
0.646119656883909
7.64030237920912
7.24894313367561
7.76857544254049
7.36123326670239
6.82450771259672
8.26842707104275
7.99533712701882
7.98726286934120
5.47589447781663
8.54046718433157
8.23553612883758
8.03086158731906
8.15748322700472
8.33650604358495
8.34139533539716
8.43581555014422
6.88338355684426
8.44711191553623
8.46661868657947
8.28395636730247
8.30650305040247
8.33262658557521
7.93871270886849
8.62467562137378
8.65387085206113
6.82447191230227
9.28206281485918
8.49965007855514
8.85185842815470
8.27970202948809
5.42936847120207
8.90194078775352
8.97032994680854
8.73077952349827
7.84473930613317
2.63848831527151
1.64755269564688
7.90588383425146
7.44581415814515
7.73432153829193
8.00675260370033
7.35500214576021
3.81592499221340
7.36829915717551
7.51776939172565
7.94840414453417
7.90638802256673
8.43266870832856
7.51448665409870
8.39640255820582
8.07361640255251
8.14694134094128
8.27132632924937
7.81568734050938
7.90098865601426
7.54291844472402
8.34043309141062
8.21317131179967
8.27829541588492
8.17482250853528
9.19410836473427
9.81667235811367
8.27715724956017
7.35639062053615
8.39452014716442
9.37654425301321
9.07350819690004
9.44502566638075
9.08674526475012
9.05818933452552
9.26994408045950
6.12078112441045
5.17291168507970
7.83928249169916
7.37444351543768
7.76970746050412
7.33460452045255
8.26798722460949
7.85122389590789
7.05621353310201
7.63454076709215
10.3102362945637
8.43690737311223
7.70033746824920
8.20580180427549
8.45501759589953
8.35540944645990
8.09574133743659
7.90387126735756
7.64344920864798
7.96006522798371
7.20667261667123
8.53590431733065
8.07274970626612
8.12528701629591
8.52408729618654
9.36639505940145
10.0522565206755
7.98355695501550
9.94501714373108
8.44122830164269
9.44947280451955
9.37716332256464
8.69159427081731
9.43104705405177
9.33507889337493
9.19801938864286
9.13979350554787
6.85821778796112
9.30613802359800
5.23151266815472
6.98140540424014
6.75719031529774
6.41282860876671
7.75588921672699
8.07052038126173
7.76895131748790
6.69297750026218
7.78756280629406
8.14104516590744
7.64284452766993
7.05002216213312
7.52145934188966
8.13134129355209
8.35912522442279
7.97990378449479
7.87067622196726
8.05607944529867
7.86005479263228
8.47581132691491
8.29605360776903
8.59142678218611
9.36461540874500
8.35001732920469
9.46039671336373
8.27597794787938
6.85477939081004
8.63838356652710
4.56014130460477
9.32761648289056
9.14061759915700
9.63518808505437
8.08418831262963
3.41258829091188
7.73643781983370
7.37444351543768
7.80861589330368
7.69613777166662
8.14802370671220
8.19519772844495
7.92401990252891
7.94034035024018
6.91592127961980
8.24407753852095
7.47784229055400
7.64070555775060
7.73741974789349
8.13777373862395
8.35912522442279
7.72075159568364
8.10616108861700
8.16936868914130
6.93264297405741
8.52631304491231
8.33572047268509
7.85927945162057
23.4158544234000
8.39920033973885
6.38943430976789
8.37108591975391
4.63964376029867
8.64873126197327
4.17783735661590
7.36124402838562
9.59173406028102
5.51150403988202
9.10372833143263
2.43593999996062
7.96943110666632
27.6310211159285
8.08206528142225
7.31265461953722
7.68981214420344
8.12035193167387
7.97937444060099
7.70234568803370
7.53634597933245
7.00293994860978
7.57556669248578
6.67485788914990
7.21670200315653
8.55619067579438
7.43969335168692
8.19497773036005
7.59259076996256
7.14066290156522
8.51051186780708
8.30747407336577
8.76741823716172
9.01001626267317
4.38058828947969
9.66197265076646
9.46663714476178
8.67682895773726
3.67072073097792
4.67144155611381
4.22117641699843
2.55116937227056
8.05993032158463
7.91322374690226
8.06577962697446
7.91137178469526
7.82028349090282
27.6310211159285
6.01737647200725
6.22318832572688
8.37763938451109
7.86281435671807
8.29530587816677
8.32598625234256
6.24052002332141
6.46603751283466
8.18361729776680
7.18525835831091
3.75651514447465
7.50955449151153
7.81747196262721
7.41027929119639
8.33348843473153
8.49069835291027
1.21072295179967
8.46746540567714
8.94305530850260
27.6310211159285
9.14951350112689
8.47365802078907
3.36587506298910
8.84734534461183
6.89757628585908
7.14775448219720
7.47123877394454
6.60142917855099
7.85189530728910
7.33195463978529
7.56619818823624
8.31051444355440
7.13619365979611
8.01748591203360
7.84453832103657
8.24335191726077
1.02466300447627
7.75042226397419
7.98105909050274
8.42694057109913
8.48443974219353
8.12128270571522
-1.26705373557408
-1.20207276243882
8.96639958919018
8.22523597512877
8.41026575002834
0.000623847550070104
8.78811951394655
9.09419746639084
8.74274963323862
8.86508736613894
7.71859314780837
7.88703053705246
5.92206501098363
7.47784229055400
7.30406082784248
8.17360528882381
7.84063503393799
8.50176307386362
7.47324829454589
1.27243377926015
10.3372934276644
8.01108318572250
8.12740062258492
8.32436456203651
-1.79865011589325
8.50200633498488
-0.801434912798180
8.14218939053456
8.89539430123676
8.65408955185471
8.12085862612830
-0.713106898250046
9.45014425435350
8.67078088839217
9.10529809573392
8.85407909755662
9.01184897713480
7.48558045216764
7.86586122114123
7.20363494059161
8.35301449706654
7.89258377764628
7.53437061633700
8.55045263444849
8.05285768666927
8.48961678077682
21.1775274537115
7.97405310178263
8.26345798156374
8.21746309219998
27.6310211159285
8.41935564302279
8.03216620813371
8.83671954932852
8.56381131304350
8.04947667436559
5.28628582748894
8.96481704730100
9.10151680997040
8.89371448554204
8.74730630457656
7.39872035107229
8.08731103165976
6.42775605074272
7.36743062508313
7.72476142488041
7.79331746623942
7.82887188427239
8.57070759311670
8.16873970989474
8.16549672257446
8.11890004393124
7.85380618294145
8.29423362262845
8.02379755936370
7.99068324348272
8.20767146041936
7.66836634805010
8.49731753213583
8.30972651697267
8.74624390654179
8.12086895461031
8.58280259109939
8.70478945193749
8.23942061012074
9.27294356843009
8.55258767633789
9.05446113731772
8.83081569886053
3.66700929928968
8.83757033850072
8.09969137662816
8.06797954354164
7.85434679993059
3.60674321899946
7.76983334590760
7.20625227895297
6.99315622199078
7.59797233389014
27.6310211159285
7.78217612152184
8.14498752634036
8.01781990417211
5.99119074321501
8.22751473604656
8.14842486747860
8.13978585978551
7.89593522531504
8.03657345876396
8.49749853686686
8.21411056976058
7.97687833561014
8.97167737008303
8.22909437071300
8.57835470061874
8.34120285304388
4.13236558114720
8.56271613857980
8.91484863402223
9.03412648400225
9.12869433625497
8.60381205754051
8.02894195612498
7.67295628639639
8.39014723654136
7.55153906314516
8.52712477951059
8.34938233675324
7.80531712341577
7.94259422718359
7.87545256783584
7.85463852463882
7.98757055729018
7.66461823149481
8.24736460489861
8.34192089740956
8.37222453844063
8.34908375964220
8.41190286226570
7.16805146100865
8.58428319335054
8.99692221201981
8.37827899243186
7.86430169417120
8.35310130650635
9.54502018200994
8.84564337179698
9.14834594725758
8.75569593388195
4.61823691346730
8.75637356640611
7.81037294435992
6.94229074825312
8.36445363782282
2.03071364615149
7.27136661514824
8.38385239244895
7.90160253374834
8.28658531805194
6.87663003064712
8.05088934819726
8.10974640148111
8.20991365342588
8.27297305106758
8.42329015103227
10.0995988349477
8.42776501525296
8.39448108818963
7.81487382267705
8.26881594286833
5.31746019996396
8.86440759428685
8.01376545903774
8.32390215181405
9.78105581859695
9.07954423642677
4.80620675979951
8.76052160728953
3.59217313361273
8.93197517621999
8.14344060104983
8.09185200731878
7.89721903040322
8.02630720758600
7.67111881116469
7.85322472853936
9.67361875655166
27.6310211159285
8.05130354878483
7.61931219986267
2.16403959775880
7.93358417856770
2.95360507268279
8.37294637260447
8.43880495692198
8.45811576649819
8.44852986565543
8.40797882710841
7.94009118325023
8.44938860194951
8.61587152876350
9.16055313933542
8.14254876780628
4.55240419193280
8.44832533374739
8.83212064333166
7.59449210534657
8.51345099326903
3.86459110332200
2.43255626952313
8.28475567344330
8.13787348224677
8.25092234635217
8.06319079048585
8.22646424457053
8.09645504392306
8.07225785633874
7.83526626703748
8.16256388856900
7.55333640573623
7.37330567071065
7.96266085799309
2.66502773491075
8.25738240028714
8.50411693772830
8.34717859422946
2.99629166994979
0.776426107536783
8.34764651950642
9.37486659818038
6.85719975321436
9.14546116028331
8.54554805090934
8.52333906049719
3.79722709359970
8.37975579606663
8.18460112769500
4.56286398992029
9.05295110122109
7.93072067818941
8.16193000858362
8.10566923832167
8.05277586409366
7.57401191899719
7.92244465456142
7.27116376866864
7.95050808326388
9.67820000036126
7.89854862361529
7.14488831510340
8.16915712103953
7.94980463556628
8.40728521317280
8.18213208102883
3.88818634553271
1.17533824012418
8.43945883494329
8.36407080528078
3.52248602110664
7.95465478494324
9.14472238986031
27.6310211159285
3.15094110716669
8.41324443686451
-0.357433056016351
2.02143853247070
-1.23680366515484
8.07293886644922
8.24661112210463
8.10813743114364
8.63714547309383
7.32835470601967
7.95831550310730
7.96050252486151
7.72878842571541
7.66071123899527
7.92791494511096
8.08708361826968
7.85940216287892
0.0906944378243916
3.17530010035214
7.97347992460561
-1.61374634957321
5.90497511157254
8.00523535964016
8.33288984406632
8.63075531772920
0.553280137038924
8.44979742324358
8.36682719727090
-3.57465808436244
3.46765851093699
27.6310211159285
22.3641818269762
3.20647168215081
5.08206167476923
2.92416319313466
2.35010739698823
7.76057463543822
8.25886080444878
7.98062709819742
8.48803901195499
6.95656056160565
8.02630720758600
7.45556942883336
7.79049342220180
7.57144559038650
8.13625847082356
7.77062497129174
8.02589445623588
4.16541320731599
2.86511348199513
-2.03259286553805
8.12935620351702
23.6985999394914
4.30081209939883
8.17194018557904
7.90356780613025
6.48252028683587
6.91284295458415
9.27461040947050
-0.152586225033690
2.89372956018321
8.40360069261655
3.08716731283540
4.12626027549453
8.20537523519191
6.13018836306728
8.61430539825333
7.90828807676033
7.91280060489515
7.90858398435754
9.32567598466322
7.90198982587082
7.93900516170364
7.91118300646208
7.81576181607764
7.76412737566468
8.29394238562237
3.28781467634315
3.00731339130914
1.59899326263128
8.49548452167810
8.63835041462081
8.02513618200287
8.30309906153829
8.46312866507660
8.19689130292578
8.96690045886925
-0.137434067716733
27.6310211159285
7.44292205295984
12.0792240351714
-2.10204819566112
8.21923309151252
4.81751426250991
8.39099227653651
-3.19246239835685
-4.96732930171623
8.14895902198774
8.03013017170903
0.107764368497800
8.09889745372857
7.94696354504027
7.95420401239709
7.82627731847479
8.06415155965439
-2.99035682299699
6.15146655453445
2.23467991932680
7.43386942725356
10.6851691252233
4.06592244344617
7.53182486917626
-2.72626898719734
8.25167814472753
8.12319014629756
3.09429574301327
-0.210296057084806
-3.50327954378290
27.6310211159285
-5.04952220040148
3.96858512013859
-0.808422901597683
4.51798628213551
-1.21861840235006
7.83803256692565
27.6310211159285
27.6310211159285
5.13669368520457
2.96041408929280
7.44814939437860
4.62168846902994
4.77569179408378
2.65996277184391
27.6310211159285
8.28930861748745
3.94553276167326
8.02371680175102
-2.90914068128094
27.6310211159285
1.87108223203451
8.34648122086673
7.99465859312889
7.75801363601798
5.98957053099826
0.919399926665155
7.45397147403987
8.32349895384845
4.50532686705021
-0.900904777210038
2.36250071303482
5.77939870010267
7.43299017785177
0.772264288801821
4.51378560897869
-0.317367809527730
-2.94284216249086
21.5041807248812
8.28041657693394
7.49082891420356
9.00746193956421
27.6310211159285
8.56985781408189
8.92257364483195
7.99372235259302
3.74245769755526
0.338615311965556
8.64666097188878
8.15567818960203
8.05901475500249
-6.10587533214483
1.31378847714695
7.71026620485969
8.38270596182313
-2.87302951842753
8.05421880457343
3.49962899838693
27.6310211159285
3.67270787660482
7.21832195605458
7.97748487384258
2.55729875889130
7.47185067429141
7.93893131967647
8.31378916145239
6.01830548958176
2.99011961329777
8.65663492509824
8.19115698195054
15.3540209922017
8.44546198084985
27.6310211159285
3.98932545531971
8.04661370496708
7.54722824796456
8.60199683145607
7.02533353604946
7.38922113006754
7.65649638347172
7.35654115161669
6.74820255528100
6.55840133427606
5.40197580071758
27.6310211159285
3.38227741131946
8.14445072239943
8.17102778577105
9.08915958728653
8.57324322080328
8.56879666156343
8.42404878821708
8.38868961389783
8.05017350502275
7.34691587611428
8.66733477860475
-3.49520563811492
8.19062481581048
8.61769935809043
7.38658376700443
6.31877420588962
8.12029592883371
27.6310211159285
7.40002370944176
7.15535617352501
8.54516962330623
6.23343833726487
6.65976346522280
8.44441034896033
8.22640853616596
5.84188279570465
7.47763852466782
8.14763589501633
1.43554692744618
7.73949330304273
8.36445363782282
7.50170097246650
7.85732713068938
7.91307855166276
7.28703933604739
8.23139400447021
8.37423536449812
8.10398266270618
8.31008737574627
1.00515747777994
-0.223823005051428
7.12851791310636
8.04891366617476
8.00655155017664
7.69190489513534
7.69778381530416
2.89117232243898
0.353694791147617
5.90999626156262
8.29460969140057
1.34945594368424
27.6310211159285
4.38792666980656
-0.627551447034805
2.49258582369536
7.35389057734836
7.90030980774752
7.49361489824831
7.91682947794397
8.41511358349681
8.32545519492522
7.99719430870354
1.00306010493573
4.89503025794062
7.74257777514683
7.48218115674290
8.07104830681500
8.70651004963314
7.77084249240878
27.6310211159285
8.32558513508367
8.50491879094884
7.75647069305634
8.34780988073296
8.36322649411540
4.50831561397464
7.51077594539776
7.78548878382924
8.00491509329599
8.52228175748179
7.77667482270442
8.09626792373385
0.660999858042867
8.38995373076464
8.68687902487874
7.54556945405340
7.88230784286713
8.06277348301757
8.03130875920815
3.76057125915834
5.32277697750511
4.97414247896180
8.62861000733624
7.62019861818597
8.69605211857115
8.32698232289174
1.89158672019347
7.70908334019944
7.06204164056770
7.21639136239384
8.44020251011437
8.09780155401200
-0.0454773158712449
8.41212556058222
8.53279529694223
7.91697442334444
8.14853187163867
8.53386547774344
27.6310211159285
6.51147344765643
8.47277068512288
8.61706921279941
23.5108985186202
8.61459032578185
3.79959786326953
9.65758210450293
8.34393427375189
-0.214513752446713
7.75891414463060
3.30408345659548
7.03446920963224
27.6310211159285
7.37254202407678
3.53687799029755
3.27865280263152
8.46368585682235
8.44861471127928
8.22398642561563
8.51935896802136
7.37766590583431
7.75282904004269
8.60199683145607
7.91984922227955
8.48492799728060
3.43344046949846
8.62190986203729
7.59707231768048
5.17657534914641
3.30747012329593
8.32885000078838
1.16784424435117
6.10014611635716
3.26313745772268
-1.43709865026773
7.46469965236327
8.24927284151634
8.40593250489530
7.81950694162807
8.25513531217730
7.62561034777427
8.10498239243447
8.54372727296271
8.24172781387435
8.31117442380925
7.78871387536189
8.38743482207021
7.41433150978791
8.13861081470303
8.56202484262570
8.55020576555809
23.3547546926083
6.49429527847706
6.89561117377239
6.74482789486912
8.76767212492868
6.67806253403631
7.17990876347679
8.39094123752899
8.48421379579970
8.24424226401281
8.11910773916804
8.43234621370213
5.98908347942288
7.25959106669687
8.66532157834170
8.58535180550450
8.31526932688604
8.14200408924082
7.74003406654907
8.44861398944843
8.44175565688429
8.44861398944843
8.47074319375750
8.02112565047792
7.62330939572198
8.52709705243168
8.62942607990938
8.15681687243406
8.51614335500566
6.82123693361144
7.53277328624002
6.51718076967986
7.44247663587918
8.52319891263154
8.24134218876640
8.54750895744152
8.30172185955555
7.66505582268579
8.50326688389244
8.59127373850517
6.12710108264200
8.48430990008283
10.8910264409912
8.04000587520024
1.55165941803133
8.56055654409121
9.37543462631377
8.43395459919974
1.60955287957373
6.62476980990126
0.403773812167995
2.00911879779878
8.45644412541182
8.24030234119419
-5.17463864958352
8.76540491551981
8.78441368107471
-2.35956245175262
3.05837379530122
7.98127417841231
8.57386134005901
8.72000592223526
-1.92992358878460
8.34196668900315
8.16677865591444
8.66489920819850
7.98675553401135
8.30745493397899
8.02505800718503
7.97937402389207
8.38928495222657
8.09780120421300
8.45675916325704
7.89258380660899
8.34282762932600
8.35918373278586
8.23632741502919
7.94751900116361
8.48122240640257
8.72521458019953
7.49747763525053
8.04263246271306
7.83972089156073
8.68050576269671
8.58287849269533
8.31933580193185
7.87331149260886
8.09060963355430
7.11181515443857
8.25519666777750
8.05306270048218
7.41104599869345
8.50660775769049
1.66214790680644
9.12174446904816
27.6310211159285
19.8412650503550
8.36426002092015
9.25231406915633
8.49573840944506
1.82285055244198
1.54291988199523
6.32257092320850
7.39570732434638
8.56218195660482
8.79881641888156
7.62132627990538
8.92045019479433
7.74485026073192
7.88505286993560
8.57282758233301
8.70560944435216
8.74854483379154
7.74913679021795
4.90037581677063
7.97083156189335
7.60797458521149
8.49961589360091
8.38914688528542
7.98115718733217
8.60997665850392
8.34139533539716
7.80057325043683
4.74506324705184
9.24806517485536
8.56909200984880
8.60681928371793
4.95713423552179
5.22261491453684
8.16520540779494
8.29290934397869
3.36823335564619
8.70565050013208
8.73653534374959
7.04465163942064
9.33272258494240
8.28998602795010
7.81014100052982
4.96825143396513
8.76093266280165
8.10125825913510
9.07700016016145
8.31144505441846
8.70560944435216
7.46409566028160
9.02316364037572
6.86906337159031
8.61524883733823
7.81374576560232
7.96194473639506
3.34797550714235
8.03540837176124
8.24357205434696
8.20448561020346
7.99185677955837
8.18318923997282
9.21913692071848
7.67677960539584
8.00173669225513
8.09666778044951
8.16047114995866
9.22292278239543
8.27065763729525
6.18974872410117
6.77201443460608
6.60216978731400
8.18213208102883
4.93641076948967
8.61033151759991
27.6310211159285
7.30319302944441
8.19268061531124
9.00118957015477
7.97431881512012
9.03984968626271
8.57160650902055
8.93757584273797
8.76102330341800
8.15186894388179
9.67046827290088
7.53612554950111
9.10884756334534
7.55536517222484
9.18816544319601
9.94545839884317
7.50103180291011
8.05285659199726
8.49815861080418
7.87423692137993
8.22716189758107
8.24765398140867
8.17353003833304
8.28540852242329
8.31374047129428
8.05017315522375
8.38387432306941
8.84359291039666
8.47992680969108
8.07914591483496
7.33766032209098
8.08704489302926
8.71433632159875
8.85096143540151
7.50421203063183
8.08836385077590
9.32744313666644
7.37327924135373
8.01351449844385
8.64222913798769
8.77097352639145
7.52433068243300
9.03168388761322
9.06441033473897
7.74632422364558
9.05092540381436
9.00006478997214
7.34029132558019
7.77874434946189
9.65419577445945
5.85179363065988
8.11170387675251
7.70170166529137
7.89206031929396
8.55313876350613
8.02295659073198
6.39985078067138
7.41576326923878
7.90863150043347
8.48443974219353
9.39820198609193
7.80976158669549
8.49961629727701
8.21041965711407
7.50493003993842
8.52625583054582
7.67633781675701
9.41855481897705
6.26267630038331
9.41597236223705
6.39416704082962
8.74032021219994
7.68724336235269
7.60652561297698
7.47587821029100
9.16845359811846
4.96586133762557
8.01446794750788
9.12439633188559
7.29449078347496
7.79331726751797
5.65278242292719
9.28620147463550
9.40650035408418
7.87539158725783
9.15096970848421
8.94811642220275
7.28002390283402
5.99626669030353
7.57932517599777
7.06391801055244
6.91776880917494
4.64199986985459
7.48507371070552
6.85211705887523
8.19272329399452
8.00570743731473
7.55773353050918
8.39404503480282
7.29689354709420
7.02153389532508
8.42329049546183
7.50432009900257
7.12241421723411
8.63255370685004
7.49894928333875
7.64279246259223
8.69356415277500
8.25420890621916
7.47447013870828
8.37159320393465
7.93869498851625
6.38861796563668
8.57835470061874
8.65922566804156
7.47855894705802
9.34212636456543
8.19644407093445
9.17793222014712
7.11561130085334
9.53930014884949
9.22028251057551
7.95465132517815
7.76031354878727
7.92906302803567
7.30721743321882
7.69221664209582
7.46938418803432
6.20930700072997
7.51231177587052
8.08297766274880
7.92387937959544
7.92283247828503
8.41475467502580
8.44043673328925
7.41464722812611
7.15532042433306
8.32653940870946
8.68719668391068
7.71333528184812
7.51168940742057
8.22526941697052
7.74344220416519
8.17951877999626
9.83039261367418
7.71162420422837
9.59625224341851
8.15012100089245
8.24062860053748
7.85653577946371
9.08224305041378
9.26113976644503
6.03900033531405
7.42317394665256
8.05797614935068
8.72890821068313
9.34493683554323
7.68725159673237
8.06797954354164
8.22751409047339
7.88993629954476
8.26792409522230
5.68670121161529
7.54826900369220
8.01195633663287
8.17922937339190
8.47695988003939
8.46258598958001
8.29123754567085
8.05473824350021
6.46367329536510
8.19497694034425
8.73334302914840
7.83877681147509
8.03154044451111
8.14066194618578
8.11003368970488
7.39567128725228
7.71811972764544
9.38518893587496
9.64244000783040
6.81681832335671
7.69880229149330
8.79836853958575
8.03261066480703
8.74897121910679
9.16983960990144
9.00004053243049
6.29201517568816
7.85413634245217
1.67341455781903
3.70917311538753
6.31483068844634
6.98081420062332
8.20417466133727
8.39601631693834
8.09654171516407
8.38465948914222
6.78050619054504
7.25110833696963
7.98403772852076
8.15966068282670
8.35347539531235
8.49552949678908
8.28933287402406
7.78588521503634
7.35320842112086
8.19497694034425
7.91374177221938
7.16937493594138
7.82423660451353
7.89133251638399
7.97747144253143
8.05715100784310
8.04804752540970
9.28658391923280
9.62613943459044
7.83587708065822
7.87929056533510
8.14105802777756
8.89875843825315
9.03650198258369
9.14606094040040
8.97960248414121
4.04461386829391
7.91810717651149
27.6310211159285
4.02528521266279
8.79985808219124
8.55088442198231
2.71391224710611
7.71189875159405
7.65571393886936
7.60024021974270
6.60309283061486
7.94457827841520
7.17418559360385
6.69609471463058
7.66367915422554
7.48875638964991
8.24433503453431
8.14437205244430
8.35748642615664
7.76529311809236
6.89920730298413
7.51115468205132
6.99020534606330
7.47512884051844
6.96838948012225
7.64472926987976
8.16902539085095
7.84063503393799
7.23308533202657
8.44501192556747
8.27614133007545
9.53233147444482
7.56523839480027
6.87940448597177
7.75633347579116
8.69591908830462
9.25478802239805
8.81745767428726
9.19647005675203
7.72685805584704
5.71837891400737
4.64792648676062
7.45556942883336
1.19880551912887
3.56852070471878
6.86795475947999
6.89743259168431
7.72293027587645
7.49482501992848
7.13751677148805
7.50493003993842
7.60123437307662
7.87480321443281
6.20192867173957
8.08749511186954
7.96321436924503
8.19129177473000
7.03652702407082
8.38926412432298
6.98336609166075
8.10299916758437
6.98855141176604
8.40215902188753
8.16992737916313
7.81455924153244
7.64113099611307
8.17353045504196
8.01627142866571
7.91694096243940
7.94752506942357
7.65435052892247
9.72385109435441
8.06737384427832
7.60985023712116
8.04004613883184
9.36975815438664
8.92064102372469
7.94311879471941
8.95938993601540
9.41353438074155
5.78468389939278
8.21177649045434
8.66699703976523
8.37605839528071
7.09909212967097
7.64967466463949
8.32112057859191
7.90874162387402
7.85160496899664
7.84693988401352
7.64279246259223
7.80894044459593
7.82901559329528
7.95476848130823
7.47921510388813
7.59263562035748
8.21411056976058
8.70561187589302
8.08370651735369
8.10119988057912
7.88139470350208
7.12292290295889
7.78128564210784
9.21188041450281
7.99999568135862
7.61060005687812
7.72552301766469
8.51609877793614
8.04826380079361
7.74898567034883
4.51012999771829
8.12166008536893
7.40143128400176
8.39525786753539
7.72507688353359
8.95634215014807
8.91014088121097
7.62647206548818
3.55413575758683
9.60556800869758
7.94708021039981
8.99609119502290
8.31934129334318
8.15585148900512
7.94074032402283
7.69642707289782
8.16996023700369
8.06639692717417
8.14178936003696
8.08370651735369
7.79071939267224
8.54226238980210
7.98947706858126
7.95577939075750
7.65430545574649
7.87396706621660
8.16936849041985
8.47950323352367
8.03273208130165
7.73351170811565
8.12651716153505
7.58217405656905
8.44348355385131
8.05166535012798
9.72252971446146
7.67556011322664
7.69880229149330
8.46620505132138
8.14553473666889
8.01351544597840
4.13435475766389
7.89719814604139
8.36387672931077
7.53865011485599
8.78587081590257
8.70977103388376
7.98735769167321
3.96143990079618
2.93910870100134
8.06618825095787
9.53272778105480
8.28573797197441
8.33689131400040
2.03844687793315
7.33770423458488
7.42731639327452
8.12791248956750
8.12358483575362
7.84487091536343
7.65653407929739
7.86281298910938
7.71580753567064
8.40200139137451
7.42010350845295
8.24927284151634
7.55132914376075
8.86949528749051
7.92565207511809
8.18333891109387
7.62596168058644
6.97590240225439
8.17738564183418
8.14988942859605
7.44016835443379
9.65111801981899
7.58917983849685
8.05262203506784
8.07878738683285
8.12035238237551
4.45705990228113
7.75646967396486
8.70703932748092
8.31683778326702
9.40345548639473
8.72957602493911
7.63740554045944
5.20902366549992
9.58013999214572
9.00246261829460
7.71398896936113
4.00752434120356
6.14958776602835
6.68903074722942
8.08340384730213
8.01715571752181
7.73547712430294
6.66152678875621
7.52854954492049
8.13360907869213
8.20887990222293
6.98912149241608
8.24210435203780
7.69968890551897
9.04929019753712
7.60390076651422
8.14073962638834
7.97598895373377
7.69529349239168
8.34705576571751
7.66223444906993
7.85148733449328
9.52978736366655
7.98757055729018
7.87961435192166
9.35225025266993
8.09660592077723
5.27056505856211
7.40751679858068
8.64978696247112
8.10199327163990
9.47379185952470
8.67870046192908
7.91322374690226
9.06419629132058
4.60418285207607
9.33805472693388
7.87067325203183
5.64949640331854
8.12740332445739
8.11017287938256
7.98169303666632
7.86723243444705
7.88747188765211
8.22751473604656
8.13636729821650
8.11170387675251
8.31276076601643
7.77962835643046
8.14226135307146
8.00638656055245
8.23658342561267
9.09339800243339
7.21805132822672
8.05144565513551
6.54251882030614
7.84968298237011
8.12653770854311
8.10922439633277
8.09732569249930
7.97460563484297
9.94759454814041
7.79478873616662
8.11325068901290
7.96266507908287
7.83184984548219
9.84982245771683
7.80197424929933
4.30733701898147
8.34139040289652
9.22754913392796
9.12367029585314
7.37790176819456
6.67749987512975
9.24668380959149
3.56908764222633
9.17162177063885
7.91367311656720
7.80054251128748
7.82512023517945
7.98573635090867
7.69843286404856
7.68514452544609
8.12675421801558
7.94003429061977
7.93650081444640
7.19385523347956
8.02510182034523
6.97634991464859
8.10852592067120
8.37751163576325
9.00622570008375
7.23419229820391
7.49353437233544
7.21634308999937
7.89715320334240
8.36675416187726
8.13050527859820
5.37422660931907
8.52135046876230
9.31048539229453
8.09782280027393
8.49395372771956
5.84117993623302
3.74239838812240
8.26944661734657
9.47094572799714
9.15478445443342
7.72758908770265
9.16049699605006
9.21179104662208
8.98162381336546
3.77027268419923
7.69996947934307
9.38673377954796
7.90965173377163
7.94074032402283
7.97059328717255
7.89339121289992
8.00326660536113
8.15164527653542
7.86473604348945
8.10709720791293
8.01584467127624
7.56221055215026
7.37950763252968
7.95373761300151
7.87356117795710
8.87256568110163
7.69968892697084
7.85325156341858
8.03498663112601
8.24610001122499
4.79849050825319
7.68514452544609
9.37102973903165
7.85457928061968
8.01363587884393
8.35748693121206
9.13631434194485
8.14895902198774
9.53051581764050
8.54114086518455
6.78662288780708
8.37407617690202
3.43256021842714
8.34019439776962
7.10306826701066
9.50968459178864
9.05511733308235
4.84373087825313
7.28754572601505
9.38951963253707
8.12740332445739
8.14498752634036
7.87460861750459
8.28686012646161
7.59752744452090
8.03890277914429
8.13636671576524
8.11115485108061
8.17215161655141
7.88918001374989
7.89906193253073
8.27806592383052
7.50493465769304
8.68908466358436
8.50323407015061
8.06103502670712
7.79870980689387
8.76144772037622
27.6310211159285
8.12373111498719
9.19164245609974
7.97460603851907
8.70025060211969
9.34804354159352
7.76410204397117
7.38876204774343
6.47232132207588
8.56624323100974
3.70795370131101
7.25070519412517
8.39222122927203
9.24160670305225
9.36014272983866
-1.88681246265219
8.39283435736878
24.6548726706735
5.70287933905405
1.89324253397520
2.17172088740559
7.53113167454761
9.33780486759724
7.08758882401211
7.77536287980297
8.27711167718591
8.26049705144749
7.57233232993035
8.00288125489905
7.94892333444491
7.87153916244562
7.80263511787948
8.11641012171313
8.33128225911168
8.20760847362801
8.25560156216068
8.27772280010593
7.83316586435237
8.18293126403508
8.73745912554364
5.49645374194333
7.73952152776861
9.00059589098776
8.01321179439757
6.12384479286411
8.64222466427834
8.03554569818072
8.59860851551175
27.6310211159285
7.82421503867762
7.00500450639451
8.26816858060199
5.10752498110756
3.30653051503825
7.51015000472910
9.30938124522234
8.95389075074228
3.71145891345042
6.47868526058214
4.79228453402921
2.56689377206825
7.38621835085367
7.77232976838419
7.87686191094868
8.30897650159736
7.90098909292038
8.59566967614741
8.00290493801121
7.54526423943518
7.28769087710162
8.02318545587210
8.32559438460285
8.26366000544038
8.22883084799833
7.93807976358269
8.15419816405189
8.44072007748559
8.69915207846196
8.09660626520673
4.75359688434916
8.54753679777900
8.11400549320152
8.64780196550318
3.30458518705793
8.57381146382875
8.23941497997997
7.59869291266001
8.64069722639487
8.89069077731951
-1.81316123399414
3.47375313995379
9.02134987333042
8.07225785633874
9.34347569403566
8.87256591286284
9.41507946199463
3.31994053945091
27.6310211159285
7.66539478838551
7.64154025793461
8.39383649158676
7.63461207382562
7.86499903180014
8.00936587462235
8.10709807072325
6.82858341437216
7.90413428089677
7.71939401222349
8.14678392611080
7.71380672673865
8.61601620871122
8.55681640490481
7.38687051234828
8.64152501623882
8.80408381949068
7.84023041711575
8.55399697974679
8.05766355696840
8.30377717153543
8.11003368970493
8.12661868211404
8.54381142950254
9.25159386279084
1.25232810369824
8.83562271597921
7.59707163319946
8.94895461625647
7.94297960504178
8.64675129605987
8.14130965442245
9.24234086825252
4.03821058367093
8.57672306065863
0.472117385841608
-2.17507098019391
8.13567575707639
8.18969637800795
7.93532938589771
8.22592046679996
7.99660328439243
8.34204359524545
7.93856330641400
7.71541026277733
7.32502030068608
8.11723165934600
1.78775908793844
8.43266870832856
8.26213555798265
8.27048055641953
7.19356030821847
7.96598851979434
8.38436058248018
4.15613354354141
7.99535109875134
8.39964537980521
3.12324354368488
8.58153688031208
8.20780159740595
9.35967185750502
7.67873484711271
8.24736521979236
8.54426412990612
9.38336796211138
7.37392876636631
7.37302527737779
8.83937610199327
8.08382610058303
8.89164844186503
7.81829710897953
7.60311606509538
8.95462650570532
6.01582336332994
4.36016853555183
5.18790878101616
-2.24095768424847
8.08639162568089
8.06759153282890
8.03101259077589
8.20545373717396
7.95906576412975
8.25092234635217
7.91999008681705
7.90759303725579
7.38137638433006
7.58874423890262
2.69543294222067
8.26558953588469
8.01748504922329
8.67963881545736
7.20179080735500
7.41624608677042
8.55406247563995
8.66733428084058
1.61927697923027
9.01682949397590
7.94688245011279
8.60263974464053
8.16047136512319
9.54750443899333
8.42578678940917
8.09060176672581
7.99900347013592
-4.10523855327469
7.07784935844558
8.71633263643209
8.95680718600028
8.53610753983295
7.99633955312778
8.18212383391124
-2.41317923292931
8.86287865549164
8.85378978497903
8.71266686272404
7.27040901506519
7.15994369741945
7.83645013487669
7.64469198231359
8.53189714095992
6.81862235942975
27.6310211159285
7.98344823593289
8.99145489268411
7.81942729324691
7.93851718306163
8.36485827301157
8.34267478470296
8.19797954712881
9.23683688680727
8.00643758562648
7.07828668761064
8.23433699238055
8.65282971300678
8.00129522108803
6.22540863627384
9.73733480701494
8.25330523712770
8.66043756628129
8.01362813093034
9.57658219536113
3.88546905628141
8.00918187990284
8.71951965491261
-2.85124402792665
5.27348031819328
8.72229670487046
8.80002778115369
8.10724320687143
8.03593458673722
5.70411070811564
1.84352595631943
8.71358549456811
6.55258774452396
7.97191937810853
7.85842904159549
8.37763938451109
8.02422105358442
6.81436599298567
7.96194506135688
7.68203124718676
7.92828237351112
7.96291687216640
8.25225098511066
27.6310211159285
8.06329544806488
9.31303020764048
8.10879184240759
8.15843222989305
8.62395658619027
6.85195441813353
7.28126029821500
4.52708641156676
5.70487605963436
8.14026844264112
8.64436760517262
8.26867618348067
9.29929176159420
2.94762379257928
8.23350260983150
8.83937706842398
7.49316102669429
1.50477790537946
8.67050515219867
8.94304675137951
7.86856103119003
8.31639147984103
8.24850886349771
9.54679727355872
-2.93373951022857
7.01465118589619
7.81152859254283
7.55389671165696
7.95378623023671
8.21422358952145
7.72670234635892
8.58509668036774
8.00129574097292
7.85411892990265
8.20508247851626
7.89650170247468
8.36302190043855
8.31046365096762
8.20547021885797
6.53908352612556
8.02894204591526
8.38912465788588
8.21557119564193
7.39501181906566
7.84228050221206
22.5681338231299
9.49708417728514
8.15331439106789
8.63865320988064
8.25044255882037
9.30903973177479
4.36232288425671
8.22443963671661
-0.686160607043842
7.30434566876743
7.37851750422077
8.71299600646186
8.46602911015161
7.69454035415470
8.18883214116671
7.27562364505896
4.40148334792637
7.50493003993842
7.98169176804600
7.53801388750918
8.09512216168913
7.41027721051824
8.57178528154498
7.85469219474406
8.00466174575280
8.10515403507898
7.91240062280554
8.26116199705733
8.12908188467555
8.02402859680958
4.80631097648936
8.07239555341825
8.61091884528219
8.50082316101105
7.21120277997927
8.07720887441587
27.6310211159285
5.15583644088144
8.17588105665059
8.59967019794907
8.24426257154634
5.11084708714249
1.76655707932902
8.22503023401389
21.4718504590330
7.47340478362686
4.62652124799259
9.27132925921606
7.17186618707330
8.03853926466032
8.34388749601241
8.62937698067648
7.27693696768858
7.53936224537665
8.14645115898314
8.24927334657176
7.66786184633599
3.17441961042221
8.02112625749206
8.15806537607116
8.13868815595724
8.11290583322555
8.38213960302938
8.35546789912307
8.37130268289464
8.14508797624005
8.32279515355990
8.46399272498892
7.59126790446354
8.05766418499469
8.39260953067597
8.56752208674237
8.11290583322555
3.90389086936358
3.09990372906477
8.20991431030245
7.41404183351993
5.40382107435314
9.02815264412263
8.19294812419012
8.30251269698402
8.12323066092460
9.13769318446944
8.57819946804429
8.63828562118712
9.00459223497840
6.71744076483357
8.04231638986243
8.36485827301157
7.47610655744401
8.39750250729769
7.99109452826521
8.44938860194951
8.25199790727982
7.41877611859941
8.33595106704542
7.82876162892851
8.15084512809766
8.22355974536638
8.14906226982233
8.98013922471391
7.99093731188731
8.52443330568115
8.63531063707197
8.42173653677387
7.99037382657634
4.70317920342807
9.17803567806035
8.19176522372740
8.62113371842099
8.06979344444608
4.39241696108998
8.12431049372732
8.75184924571195
7.87550827830594
8.98089093768751
9.19514915619910
8.25284230919196
8.26060101704677
8.30329399092100
8.80418529171788
9.02627544200899
8.35388214303032
8.45591335924438
7.19694019195885
8.42326903516798
8.19062481581048
8.40554170945157
8.47641727433739
7.88402405516617
8.63750470549081
7.39095342386936
8.54408094308457
7.96540472500443
8.57049961092326
9.27460982231795
8.54390237048505
7.92581587434964
8.51235313354077
8.31079105174131
7.81482367146042
18.4584528010959
8.90786791957341
8.22565225037107
8.58197083178924
4.44348480384348
8.04179759025143
7.45269403784659
8.00638577053665
6.90168614423562
8.35722558323400
9.02090048816640
8.55569941484842
9.36898177575309
8.46746540567714
9.38489431752877
6.77995826513734
8.19884309762986
8.41988323416397
17.7351719434870
8.50961093437010
8.47129971464816
8.13221925733314
9.21224358955840
9.59720123293474
8.58308348010470
7.67682338477450
7.30646174677622
8.55579472852646
3.95782860394681
8.70973727789652
7.28447056567159
7.55153906314522
3.51084621927900
8.50061937023707
1.46967765217468
9.22989439602079
8.24818459731329
2.76607921204048
5.03673879152611
4.57171703589659
8.09445753057760
7.91118300646208
9.53904902195734
8.30689335187050
7.89194502625415
8.58509668036774
8.24363629937342
8.81049525698728
8.49422529772391
9.42514891316225
8.17804260868108
8.22565727031442
8.34298282099398
17.9634696740655
7.65346670309476
8.44441034896033
3.78557645997511
27.6310211159285
6.64364985671578
7.67767002615231
8.25383185847746
8.32108022094542
8.43654260081986
5.90447857003950
7.38867293109293
2.91395339635527
7.20117201263264
4.12437598587208
5.65592722691052
7.82358343531027
1.94294573408773
2.99649552387481
8.65839297965754
8.00655196765205
9.06474016205647
8.01858338334175
9.31155809106734
8.13431353772275
2.82055438689626
8.40820506028908
8.89266395563536
4.96921789701801
-0.661240050125781
27.6310211159285
21.3934828858759
7.99399109685956
2.32085084580403
3.73243227570895
-1.62240948512653
1.31500758189132
2.70534911841575
3.58195240601856
7.62584760882106
3.04876871175876
7.84944417221893
8.13352512042821
8.70758340223668
1.38212017317860
8.11302957247051
7.92835669010355
7.94707950452935
1.95075567750441
8.31374531803997
7.87431329226832
8.65789570608238
1.20720227455852
8.59250295720658
8.07238835360259
9.45036916127432
8.07708975618414
9.42578741313137
7.46917541550462
0.800579900010581
9.27913696513590
8.80873617356673
5.83939483060962
0.577903823380168
0.896750860590918
8.56909200984880
1.62902238297683
0.571643287923337
8.06068104360078
6.43957470388513
3.50675347592251
2.64009788820758
3.63756962109338
7.94563215418851
8.37839286730508
8.29569458483347
7.94481464164173
1.55542920415005
8.08707367292572
8.14282478752590
1.84502998545613
7.99426189033671
8.73879678915644
4.08101982153747
8.52201906483233
7.99629798797474
9.21607170810332
8.13583576037632
8.26831324966605
9.41266748104572
3.14001592679848
27.6310211159285
8.35466991153180
9.24171873955532
6.83053174999324
8.54443857087988
3.37128647790691
-0.185271352737748
3.21548970877417
8.58535056813470
1.07297414817876
8.53314197006240
1.30632881203052
2.51407056491632
8.38821952378306
8.82211218526502
7.98524647934913
8.13787364631667
8.62706087946683
3.91271190979243
7.51940234917775
5.88333355601624
7.80601834572377
1.49073738012720
7.88386791007859
7.92830427339058
27.6310211159285
8.44293239891857
8.73808598985902
8.54259135277888
8.12082023880789
8.47924717901418
8.19531782771712
8.72603654544891
3.38968664468117
-3.69544430188791
8.44072073436217
8.80235497453687
9.22736605993377
8.88576656191107
-2.72903136282446
1.01779163136923
-1.62319751708169
8.44162903962667
-0.163456834328186
-2.14812169168336
8.20329718528905
7.85458234498108
8.34166050846623
4.24192430979631
8.06881719002806
2.50981260325179
8.59443909217673
3.01762310227140
7.98282173520134
3.38190425334268
7.81121847228009
1.81619651144706
8.04999553955675
4.55478902699965
8.03377183714071
3.77525193440286
1.51220537500822
27.6310211159285
8.01453446148064
6.14998699695851
9.40004158463010
8.22404078590541
5.59005922388400
8.62328601599618
-0.107214543987556
8.19793952780742
4.04346235926863
6.01304756513092
3.36227831702505
2.41529688716453
7.83652801742399
8.46487048597016
6.85003777756187
-1.74938058241654
8.47251734824597
8.46186040880411
1.41347503042961
8.36277775146404
7.34569641073011
3.62514223682235
8.71977986711246
4.68517897338812
-0.163769949639474
1.62538310738089
2.22515669688856
8.07379508901150
1.73358018296994
8.77569289475307
8.26842672124375
1.80116770673420
8.18694739349347
7.84977689470082
8.63461355523331
9.46408395102688
7.80005291754154
8.02017822038246
1.22390512516018
8.97585752217692
8.41840777377986
9.18052209388346
8.80736185624179
7.92061730368117
8.00159338066838
7.71488409621763
8.06797893405799
8.11290496078115
7.76093036699775
7.30814856041298
7.73150766736539
7.64964628309518
8.42899215896039
8.12987160262892
8.27621511712575
8.36093850598503
8.41265652360898
8.47840302702283
8.03080750265093
7.90649691101826
8.63861366187298
8.30828355745254
7.80005333256982
7.71777321588232
8.34117481120900
8.46550056972146
5.48558840379090
8.12405825591653
9.57030726323936
3.95858130405344
8.13742281492478
3.91771652639685
9.19170461793315
4.68330812678398
8.17587900547701
8.40929810337672
8.28373674034416
8.62232960173851
6.90160087574488
8.57572840289388
6.86723619986287
8.90155384815125
8.75367888159434
8.73663121955445
8.09767899203019
8.62210757322649
8.75783884187591
8.85769080885254
7.45612483478657
7.05959051752962
7.71337174898454
8.03229623276732
8.72076811961724
8.79145189316748
8.22360208570438
6.91917040431916
8.60453691812969
6.69923186378796
8.38809018233122
8.83760038911968
8.63482658432233
8.14707174735976
8.69560266392801
8.83059797603796
8.83618492086597
7.46530927192235
6.29374086445540
7.96214970510633
8.09798050118804
7.94879304155301
8.63230676282481
8.26984726139327
8.10880638946562
4.39771968198923
6.96639042945809
8.07175226820553
8.79599309578940
8.80707248912754
7.87831882122251
8.16508241692070
7.61250533902205
8.56571626710607
8.54007533415981
8.37773625701654
7.94314940972421
0.372212840745005
8.57345062459203
8.29514966460929
7.94652472209368
8.25042246652633
8.65643473262492
8.00550809982925
8.18978707412273
6.76713473178163
6.89733192706377
6.85819340025514
8.94855984408522
8.62879748330854
8.52289908213558
7.55785492957145
8.03637575601683
-0.152160543736674
5.04985261437447
2.17461900539421
0.513220045399521
8.72523746038016
8.78428340368894
8.33057966448596
8.25042246652633
8.18482129671378
8.01019437520611
6.39745912186512
7.73995492458457
7.01248856926085
7.75418371779024
8.33619002857152
7.01294414522482
8.72092779047915
8.99063347820492
7.98230853474655
8.03636988567494
8.57771286212273
0.616988167989329
27.6310211159285
8.19394468859275
8.68244717057863
8.13504145064026
8.76659371362759
8.24057687909317
8.32159252295767
7.73680305569964
7.92755905270589
2.88112392788102
8.45494615599688
7.02909266455000
7.28783643715096
9.03353525939045
8.86408429520845
4.97873800382566
3.50451549743901
7.61223636816076
8.71296410729588
8.69643480534465
7.83939753436414
7.94772311311239
6.12507101174664
8.12328054742147
8.26248679231472
8.39794653496760
8.69560998249490
8.73577676101892
8.22782839603480
8.42920182671961
3.52237837158457
8.69442823480614
22.6291634989149
3.01455675850551
7.40602964563989
8.53608446949967
8.58910479253140
8.72498617669940
7.83945553649522
7.16885676817286
7.41332590453398
6.87121265265099
8.09449474070564
8.36448192044766
8.09618176514164
7.61472617701323
3.28255317107911
8.67088713690487
7.03427270954537
6.75113439043517
8.53221440391857
8.64643850716127
7.44911402251618
8.24718421994875
8.32087922253148
8.17911806409061
8.18332000447044
7.28874503382661
24.8120210093848
8.65812800254379
7.03818327115356
8.65963368340647
8.54664562941958
6.90891289036662
7.98398710184998
8.28651220299546
8.73332921769190
8.97675829839623
6.95524340109489
8.48853934041595
6.69010936385659
8.66258661320393
8.04801136655728
8.07020568452738
8.62318164499703
6.89408153374471
8.02054490134615
8.70183973447784
6.87472993194715
8.77159100279288
8.29626202089823
7.90455560048478
8.00472090807164
8.05256629326732
9.01624376228043
8.69889647440965
7.04556873710579
7.58808791979891
7.88371179284563
6.98729048594167
7.90532657589184
7.89191471179550
7.14866498244107
7.77749320438194
2.52567972325915
7.99975961758359
3.59809169318276
8.64593825052927
8.61587518174556
8.12807314853167
7.11468733751869
8.03278332531306
7.99091436475939
8.62209697273544
8.88202825747735
8.44492932069282
7.68293795384590
8.47176144113842
6.56287960601733
7.66267361718358
8.55797488344476
8.89253754018275
8.75081559103057
8.73743744159858
3.42033637025170
8.96996347805952
8.37037626954995
7.03823706250839
8.70200725032317
8.78183849679580
8.53810453897811
9.43584260700512
9.75350642666883
8.32366903574627
9.72025425604802
8.74048221804614
8.57081427883895
9.08584010262936
6.84849800760264
8.52967452966114
8.13356313565380
7.93760719043698
8.87246031086554
8.95617439762818
8.72542431899759
7.92773785342797
9.52421861204547
7.32745909205927
7.28294672885621
7.81727403326452
8.32545501410458
8.43192788605139
9.18906122402955
9.78375562516364
8.32365127325162
8.80708331292502
8.96545874314228
8.69997511247929
8.06853244254205
7.53386148581915
8.81053994916883
8.69047123189518
8.32140694506811
8.94588352088804
8.81729809133648
7.91264515496679
8.98560790760848
6.66166101132820
8.78685847492361
9.19591377853302
7.39199761319684
8.81589216976373
7.96425622361318
9.49933534915247
8.76478795914689
9.97829398551840
9.00039815655941
9.03250439284038
8.25259323389360
8.71624090770965
8.76836880074435
8.28740588434473
6.22842608559632
8.45937986853107
8.80375095005715
8.36241451747789
9.00794185610256
8.65805206550374
8.47518890337810
7.13398980169947
9.07773324032837
9.03430892527812
8.84056567660311
8.89485522476940
9.17245544950936
9.06780217492145
9.35586037710486
8.87016234866315
8.63689431994442
5.43027158153691
7.88181255440209
8.68319847256609
8.61582735972184
7.06166914011982
8.05670027150538
8.86595168439625
8.69490499245259
8.51326733291512
8.67575791910115
8.51063575781298
8.91983848735669
8.74081911836677
9.00454772251722
9.03710278089716
9.86135035119854
10.4311835043259
6.80677689049100
8.87956068945440
8.74046872025296
8.48171641803307
8.46135446533284
7.59502389884423
8.71682286606031
8.97890429096146
8.11797831391462
8.99582439433463
8.96860583845639
8.64385538235709
8.86906112392469
8.72542431899759
8.99847555063766
8.96860583845639
9.52032014299698
9.50354109204457
8.92458737060660
9.61124549837282
9.16251514429880
8.99348582821102
9.60964457931364
8.87270021962213
6.85402977534161
8.81886905427560
7.96140421103670
8.43774224654585
7.86606419743393
8.60156239887918
7.81731711484474
8.98797563656084
8.92001591099101
8.98674309788370
8.74302375609075
8.97511080170850
8.84462428552578
9.08327627722016
9.14122898147529
9.45562264030622
9.70485607804129
9.90146033608882
9.58732539772399
9.11167621117048
8.21426021061242
9.82782477274754
8.26387468969072
4.80307710704868
8.76002681411913
7.88344266956698
7.35661287539925
8.61145207445815
8.63302889693985
7.92759849829355
6.31104608342536
8.89600568376575
8.94411346257003
8.75141764839429
8.76658908541786
8.46454608239668
7.88273617543276
8.74812787080287
8.71588224484823
6.47488131286276
9.68109256487947
9.93221441230268
9.69802072730727
9.59144287107664
9.12227843502342
9.76388628428072
8.19827810444870
6.23582266218776
8.68146586309132
7.69595625784047
7.65472762279781
8.49088834351251
7.89729314879826
7.46725027084987
8.21426291369137
8.90874470954313
8.76646252330236
8.87246589982769
7.71761922739631
8.74522591375151
8.17467179349589
7.15694459349186
8.44280143497384
7.82823437997177
6.77231090542601
9.82616037985613
9.07958551253183
9.89800718365778
9.91723383133107
9.09629413071573
9.68132520673477
8.72497663755440
6.23582266218776
8.88952892129802
8.28888344564700
8.53864835446190
8.60631849986096
8.59938359810222
7.62490706613067
8.55136792291540
9.06799930601454
8.92510963331318
8.93213727152330
8.69235468302099
8.44230409335175
8.45149366017126
5.50955438287199
6.62023436109810
7.87372183827757
7.00422723495683
9.69067487285466
10.0907459353776
9.73024606975362
9.58107360971174
9.12979417041196
9.84382511409397
8.76096149962837
8.73307384778703
8.14968179687252
8.52237661565751
8.37066294843431
8.62926140178885
8.23424231810515
8.33744376317671
9.01438193536533
8.49018781576620
8.56341157637525
8.97035342392528
8.64830025653659
8.23924485118405
7.87750542897851
9.09402016809548
10.5598653537315
9.06494925880413
9.25384566335022
10.7505700301863
10.5257024258253
9.69055220448089
9.96864365463564
8.28059668415571
9.03076376907466
9.02623437910147
8.74740651083068
9.01395177892715
8.58939574638196
8.78144088231172
7.38231860958085
8.36447820869699
8.87256217513704
9.08019548892503
8.88835797514296
8.53445225709938
9.09018379471043
7.91671655776642
8.87163885987691
9.40157221607170
10.4162834778084
9.85452980261902
10.7306624246735
10.2211834060813
9.98403145763184
8.91956621257063
8.80562409104141
8.83742416516371
8.85678613921749
9.04573203213960
8.90569045811126
9.31283278365917
9.02779315491212
8.22502799826810
8.87520533509447
7.66393132868046
9.43349081993676
9.45411643697696
9.19174938977059
8.90125803011529
9.25307747594255
9.27002351172063
10.6147510228960
9.09549747882894
9.84512000577884
10.1224135499906
7.34645740941839
9.11672150197731
10.4203045721381
9.61214460064679
8.25681194004601
8.79560374391336
8.75772312963446
8.74048703689906
8.75924471206079
8.79324113349192
7.85473570855370
8.17584473806718
9.06798653492325
8.89837174969878
9.41741047458878
8.92087305628279
8.29219520870958
8.69415785746265
7.79773578537338
10.3831445619351
8.40769518600179
10.3218502495837
7.46737890268768
10.5901635564883
6.04131170218800
4.72502144237538
8.88765237805956
8.80562382752556
8.85058740455923
8.98072719898869
8.69142260788087
8.91184146726860
8.37100020800377
8.11594568883897
8.35491765840238
7.86890230955188
8.29953785353342
8.96914458248167
9.01291953283194
8.72570172099140
4.88490706691048
9.60051439493211
8.47927845965964
8.06686166306278
6.08698092187775
9.75655320145570
3.49967347319189
9.09220467523893
3.00960458253782
8.87000549041635
8.27741408354165
8.46604393216243
8.47689779740662
8.93744513078830
8.99734808727198
8.77186534179410
8.42865213747478
8.72072898894977
8.43322708406000
9.71696069396716
8.79904556974314
6.96651240981763
9.03923790871483
9.02471619374086
5.91531518663982
9.12234900727956
10.3414735233289
7.82763323960436
3.44356934314912
9.32014615855561
10.6301733830925
6.27284387048241
9.83739867407175
9.19719826640330
8.98072564405413
8.15372267774590
8.90578665979184
8.70063017748574
8.75984745388881
9.15087187784220
8.90582979148032
8.90407876608520
8.94601727294548
8.59692389229776
10.3966734055658
8.97011482452450
10.5162225721276
7.88354975089766
9.58226632973410
9.16318823774264
9.21382985239909
9.26988922808598
8.82092292774363
10.1889180577105
9.50912994549048
10.6463860042673
8.89364876146083
5.92390018648651
8.95381111198124
8.97343592284660
8.42091588900196
9.07758115280093
9.02794881391925
8.42052957209336
8.86565407020910
8.43583728234700
9.06011636068739
8.62924308514275
9.07758779525052
10.2356098371571
5.40295114487434
8.97920812488796
6.34686269257204
8.94329081321098
9.44160426687332
8.90976660251920
8.52365689992220
9.32177502897692
9.65873422854025
7.15428504291688
9.35079392400360
9.87190804525562
9.04865132886878
8.84521428435465
8.67531236950148
8.89316634151012
8.65869528240972
8.63487768476024
8.84812778201153
7.87248042444712
8.85756969259784
7.64830239062054
9.63436191531077
10.7064564957497
8.95977450735282
10.0868750325250
10.5786071481656
8.92227284595245
8.95868752488879
9.12427992285769
8.61061361806489
4.62530053604262
10.1458024547554
10.5290044422391
9.72720659161645
9.54819577891454
9.10574913307225
8.17849167931696
8.97508927220297
8.19454078343703
8.66970052323935
8.99164383193116
7.71980187535145
8.48241644630424
8.89798506086926
8.93078697047959
9.04800435815531
8.51326979173355
9.66949814837171
10.4463192976195
8.97469938757724
10.0638021008165
7.80637647179783
9.06821047695384
9.46868513708660
9.15095254325360
9.18370334332846
8.87014856333796
9.64438046675869
10.3811128477196
10.5030588319572
8.81794842478641
9.21407406159027
10.6866962058049
9.14049851516723
9.05031394459137
9.06643368507442
8.97539685435397
8.93894075808667
9.58594375730048
8.95905425709017
9.54843752685999
8.96545874314228
8.63613133570212
8.92627183019016
9.07017481387284
9.83827765975177
9.06884770634884
4.44613925734789
9.00498514449123
9.44963694211589
9.21283287408912
8.34957652978983
7.58965470194517
10.4323730878899
10.0242943122862
9.36787756137681
9.00637376699662
9.06799836177709
8.38216244818175
8.84336311888534
9.00211441193337
8.33262284197503
8.98895786229364
8.55125478044321
9.04474149961286
8.61152338351358
9.03923328050510
10.3589669466544
4.15309911077221
4.80715395715543
9.06798621768890
9.07372998072354
9.06161716822418
9.21282794697166
8.95854472306323
8.73065434978765
3.03134723714265
9.24068448243906
9.09013985645032
9.07929655434714
8.83838500381426
8.97153809558954
8.98410473370822
9.20565583995337
9.10354353030588
8.92730555877560
9.06310105556571
9.08499950257924
8.67243357365403
9.95507303332963
10.2913811573615
9.97304648086767
8.79902693577574
8.72394604886680
8.42270481599871
8.95212785741968
8.63041999085599
8.68318855986346
8.53400201080696
9.00753013418956
8.81420569691282
8.12845076773870
8.65891828830043
8.91469184643351
7.56366897238345
7.54401607338227
8.90778559030684
8.57104068851413
8.55157919355693
9.32946591774667
6.10026004348346
8.79592834657312
8.05953867787771
8.79220080719341
7.75103428893826
10.3941018207094
9.30050507149754
9.79421495259610
9.24928237630151
8.94175690355899
7.92654368459336
8.91508684966082
7.94459784543994
9.79846456669019
9.46623135439512
8.63886736201020
8.23129238916762
8.96074618368668
9.00918456666944
8.90658498413252
8.89837336868706
8.54491543450214
8.73505677824597
8.73849640056496
8.50899784496751
9.23654579177305
8.83893555665027
8.96547252846746
8.49545502536331
8.09082545694498
8.69558888970907
10.0226850003547
9.18368892482255
9.29863140600451
9.71560740977469
9.03985498938754
9.66188661754386
9.44113541098998
9.31282195986169
8.60512922237836
9.04801085264319
9.08894491145126
8.94974488459566
8.93282452764631
8.07447323954495
8.78049102539535
8.72222834472812
8.81787897744095
9.35693321806291
8.79529399895810
9.02093085091911
8.33405614040258
8.33943174509276
8.63693092638230
9.81015796945183
9.33505307597325
8.99076041330263
9.79142674818990
9.58220790326652
9.62378888736440
8.59030354852907
9.08054656773011
9.10389106870934
7.98766248059198
8.89937564934135
8.15720540192934
7.94185981090175
8.89290185937412
7.88840191296844
8.69458708552720
8.91283583194664
8.92510404435102
7.18994954023888
7.66539095363793
8.87386079627476
9.05942770057752
7.27846318850870
8.28565400375324
9.32947900607232
9.22445381692254
9.00228580804113
8.80225534394796
8.94845433067340
8.87641820370137
8.78710044138759
8.87368999140449
7.80751861717250
8.86568905352095
8.91673858812746
7.99965746979487
8.57510761613846
8.80199232122841
8.92590791351401
8.40005852304590
9.13517034927994
9.24801685403199
9.42558197537622
8.91918190946918
8.72870670779371
8.65453727226105
9.21854103589900
8.68385739216189
8.68515041985967
8.94826634260194
8.46454608239668
8.60664603885480
8.91240450358516
9.05703158739355
8.79560374391336
8.95303016223665
8.51164517094489
8.95857980984773
9.49191240846827
8.02472280115953
8.90582979148032
8.79593580651508
7.55589218623746
8.40432722240362
8.96862034150091
7.86540106825939
8.80822551093447
8.76786351658631
8.86994047908233
8.73651439184889
8.15864822574210
9.32529531899072
9.24554158577238
8.73125645235564
8.81035189800664
8.55157711872823
8.43245967235475
8.59668939562543
8.75365013351671
7.47497331964471
8.74147154297142
8.71304598847445
8.76711320974473
8.65738594266365
8.72134816832237
8.74941363264531
9.53153854253172
9.79158888683006
9.02091870683092
9.10781033834710
9.81530908946573
8.86862887892827
9.17201095914952
9.37362527027613
8.85879432029618
8.75364709082919
8.96250411448347
8.99899548402194
8.86906447698613
8.71008017057679
8.80161043916474
9.00391392452298
9.03882963339747
9.73198990228306
9.82782508998189
8.90614350947283
8.56706345411756
8.94100915475092
9.47559268707838
10.0041117034047
8.95155034412731
9.70625685712360
9.34214745028146
9.03814080703008
8.76836187134954
8.70502131758364
8.86596618744077
8.97381375171455
9.00211441193337
8.56979162354466
8.86477012016383
8.90569201304581
10.0358004198229
9.27891256083414
8.94052058794763
10.0108665643483
9.41695222124392
9.22967566586749
10.1858663616180
8.68916045819720
8.70986809355190
8.42482748791776
9.03289521511200
9.08582930664329
9.09825898757932
8.43194058012651
8.70019644010333
7.15098971137032
7.92293319703864
9.66280856209605
9.56913312358136
8.90583502995975
7.57589846751892
8.55179622597425
8.84986522083482
9.94991405357764
7.94241358407870
10.5422493517548
8.21881464559144
8.95952277041448
8.57406040280356
8.95634562069935
7.91356350864888
8.36748636097190
7.83351604358225
8.33569691658866
8.49427598046658
9.61631969055205
8.00248342929297
9.56583289713758
9.00826077986957
9.76266774980753
8.30987103219917
9.91225893522500
9.90207081518742
9.72474020141024
8.85709693076244
8.84975334375522
8.90126882610135
8.62881257021963
8.82158612144480
9.00794575486693
8.61497928582380
8.50278695455881
9.19721009325714
8.51769470780885
9.71037207050500
9.43347484386262
9.70624835979894
10.0438136474451
9.18301787654573
8.90155384815125
9.02091902406527
9.78869891401259
8.78732555752074
7.17302245657144
7.82785734424484
6.58103580815674
8.21680723973832
7.19092132146192
8.91956621257063
8.63302142190936
8.52328415148588
9.11168999993142
7.97003984687454
8.75944351359018
8.57674112135243
8.97538731520897
8.78520196025968
9.41938454426119
9.66520454478152
8.93213727152330
9.06311703163985
10.0446439801195
9.93903324578906
9.72275419795104
8.10773222301763
8.69047360569854
7.96328982562401
8.98355430174281
8.78779209912546
9.04846716004976
9.10575202976766
8.76413975735183
8.81689045971073
8.50409343998192
9.97040092572805
9.74640055398450
9.84001575346716
8.22360208570438
9.02696415337050
10.0943611622043
9.70606671339188
8.49098462572322
8.59950182749278
7.40749080186558
8.96437151479067
8.80560995366713
8.63075437099692
8.68273219504294
9.04276632144844
8.83855115527362
8.69552960270647
7.66807923799586
9.60555168414514
9.65099412857736
9.49968676445393
9.01603354470772
9.21584538641507
8.87163885987693
7.95952264447092
9.42185238799489
8.83108068366486
7.98558186711478
8.69434855375520
8.89963279421746
8.81596414469726
9.14923424501198
8.90556832822149
8.04387187055781
8.24864542053285
7.70946445415870
8.12329113548561
9.75389112099388
9.53792954926156
9.13441787581581
8.40767660457438
8.92001591099101
8.55784466075238
9.43965757267570
8.17459714464119
7.61321107080927
8.62591142917098
8.72713724744397
8.33357821427461
8.83107143148552
8.47399755065026
7.65118564824562
8.83208461513047
8.76958333354334
7.99123160219889
8.67956274405662
8.65738869874597
7.33793983041956
8.68508885201081
9.04472935552466
7.41175502429926
8.63773374001809
8.72078417759632
7.70811953443414
8.29005377981159
7.86284251752478
8.48278399204989
8.07533447232735
9.14593382836113
9.33008185243714
9.05080864575937
8.29702198131787
7.48046083198422
9.00193637596554
8.96284996129601
8.74764927050911
8.70485996934722
7.43530566000168
9.11400900418458
9.31905614963101
8.94907613201591
8.74032766330267
7.68524685453687
8.83212174895817
8.68506882968508
8.95625165345623
8.58610259101119
8.46135446533284
8.62879748330854
8.39098003672105
8.72468317933706
8.75155120805330
8.81307355398752
8.73628836413230
9.08948916042239
8.84569897494655
9.18193079427249
7.62067365147430
9.24562820710083
8.53196919888266
7.65404202295092
9.00837346162784
8.86720337731157
7.88270597129603
9.32556223051221
8.86505366423550
8.44599903573456
9.08349384222554
9.25030991230286
8.01856894954111
6.81367614149705
8.86475829330999
8.78861383733549
8.54360288978540
8.54413543126570
8.77563159738258
8.51128200201941
8.84570415503462
7.91669298106949
8.69030540305855
9.15085918376708
3.90478650557379
7.82587560376091
8.67002837815570
9.24602725051086
8.55580538156990
7.97672638161251
8.85885465880981
8.21964351868398
9.30030628403650
8.75944351359018
8.53131305393969
8.76451558968888
6.88430039840462
8.34427550137951
8.83760038911968
9.10190085769027
9.40198737154202
10.0353825206230
8.32139282573251
9.20690315333264
9.13468438283512
9.47732463438728
8.10685186658021
8.86568929584927
8.54472965669472
9.51528652471155
8.83207768573566
8.33087860120468
8.79176363362880
8.32393409917653
8.71734392101382
8.57300034183568
9.14310253294760
9.43997372280961
8.52747956714921
9.78206697618019
8.50574186455103
8.91457336615459
8.69213888672809
8.52433581036041
8.89316196380036
8.79600759883392
8.49466947314739
8.21268784939981
8.81307355398752
8.83868973334973
9.01266160670166
8.80188555630210
9.09701858331557
9.41858658646862
7.81816100041236
10.3970538534738
8.98162742342498
9.63603286679046
8.90239548186447
8.98794538431955
8.08490991535759
9.41749047859034
8.74149848943471
8.10417790269068
8.52435408358678
8.01865526119885
7.56404130573041
8.96763880516227
8.92133907886098
9.38620681014142
9.18466665718792
8.92515080163734
9.24124096396410
8.98072564405413
8.11535689066022
8.86061418427691
9.12539102177077
8.42053642765932
8.96899823790824
8.44278706999819
9.08891481740064
9.57392667933173
9.74028306972009
8.71304598847445
9.16076588070724
9.09458537161911
7.47603248839334
8.85240495310306
8.21895785812788
7.75670573089154
8.09687640631042
8.76971063608170
7.89190761576401
8.70096326688773
8.89484108739511
9.43802648493394
7.25215437377185
8.12361277322179
8.31850733618539
8.98409212697542
8.08326756247277
5.80340315572414
7.09597531788902
6.30414248167979
7.13395507526719
8.94101433483899
8.41599800116799
8.26623582541095
8.92510404435102
9.26534566131960
9.10189991345282
8.42480505650334
9.23754972323861
8.51674379951991
9.05703158739355
8.86387886179111
8.40361065576176
9.07930148146460
8.68169545859034
9.08324177879869
8.99380874751188
10.0531977401142
9.00991041717986
8.75140073157445
9.94214110814523
9.17680122162591
8.35588569898310
9.03290798620329
9.08582930664329
7.48373605951745
8.94589660921368
8.27974926358920
7.33356812917118
8.89919183506913
9.94667859003358
9.23263057426786
8.98793151046112
9.00880949038681
8.85281644271542
8.77835185249488
9.20113644281920
8.94297448736644
8.58113413315298
8.85647606825460
8.82753752553742
7.09240607235426
8.65987231292304
8.42863427715710
7.71045134431535
8.82931629579998
10.4962708224386
8.92794225327162
9.09013985645032
8.93278689251229
9.90559624551178
8.47418418510114
9.85372893326763
9.03895889687636
8.36198067182693
8.52366424236449
8.09768234018509
8.88707381343312
9.00794185610256
8.95878692572396
9.47781873299833
9.22167410436576
8.71903824618169
8.76658908541786
9.56445581319492
8.65824893866206
9.02091902406527
8.34548724378073
8.43627348712846
9.15021703245979
8.84478261102993
8.88247107001062
8.62598108097476
8.72722511249122
8.29846482172319
9.06200998435457
6.79933121612969
8.84897779963344
8.80664503746055
8.37688982119992
8.80563652815946
8.11555489086391
9.92847594680244
8.49795978864050
9.01624376228043
9.36323821672321
9.85121238663873
8.89913414690989
9.99809693972405
9.16832282772975
8.81989260015905
8.89399533383330
8.89776905059840
8.93839602838738
8.93077538936990
8.75125325959694
9.70597678074575
9.20223606043321
8.82469533149430
8.89812469840933
8.92499971902497
9.70984064908345
8.83131023749450
9.00392298016149
8.90824602136985
8.84004886403466
9.39938356360928
8.65824411980913
9.68711040175772
8.57987728116138
8.69558888970907
7.72961275783054
8.94618632548331
8.59677916475119
8.87438006542634
8.97152595150134
8.59938452427578
8.72944868123486
7.86482770288481
8.92800589446481
9.55641765136177
7.57208377722606
8.53782570510279
8.41898586871493
9.90266421498362
8.17750124204920
8.46370028633373
8.75354080182033
9.41486420527529
8.20713669930118
9.16095076312600
8.93742452240915
9.13239165286624
8.21965788365963
8.38363071198986
4.05598802017167
8.50390766217448
8.61421377079846
8.94500347083340
7.22790469176862
8.88717899412719
9.01398333382504
8.38801638468627
8.67135802390089
8.03439081663595
8.75609199634497
8.74907418913349
9.72190068554131
9.14788613700641
10.0103400699733
9.32738831485114
9.91646512206758
9.09477599361400
9.11898325430773
9.49865038235093
8.61394981079722
8.09103257409506
4.96215515304259
9.01604314606183
6.39920566914293
7.79984851562701
8.21154224863473
8.65833403188857
9.36426512215773
8.19753345671050
8.51770098430684
8.63301437883622
9.60602472221416
9.67535341002059
8.70572779855551
9.12227210926197
9.43156254801587
8.70986499717070
8.39427206497195
6.82277723183746
8.62185577620634
8.56590992946865
7.63982277923419
8.68344970929247
8.88334519143681
8.66274536884567
8.97277092446261
8.67587243247401
8.69154829511933
9.10422210619717
8.83457136966730
8.90937918785975
9.31369751143318
9.90097008198541
8.89317024027449
8.63235745816549
8.78780768623643
6.27368493573890
8.00313389498274
8.62883456499062
8.87465765710327
9.02474749599108
8.57373451945514
9.09071478600083
8.80101101374110
9.12542174410238
9.25205615640227
9.44826619886384
8.87956068945440
10.0308990193684
8.21964351868398
9.83578733817830
8.83277320801016
9.24981288643563
7.71197445950461
8.65701064976480
8.77283562374326
9.08499950257924
8.76786351658631
9.06651323197859
9.24159564708855
8.28767827720683
9.60962673632023
5.44537762833970
8.19827810444870
7.83381490731428
9.82841298226551
8.21226341138635
8.66405546113942
9.35520999270381
9.20724860225677
8.73303322011731
9.24473757241543
8.78296600612919
8.82550870372813
8.20024269338079
8.84038010914395
8.68344581052810
8.63300945171876
8.27029922857015
7.51623657124510
9.77088042088831
8.64024420474574
8.61499094621606
8.69482711980614
9.35267371347181
9.50602491914592
8.38879333328278
8.72586752672208
8.09862833187374
8.92220023993136
8.14704169646455
8.26188825960167
8.22246976484400
8.80479064049244
8.71295228044204
8.59973986762253
8.55358914898203
8.67957090944068
8.74110601948430
8.94192700852408
8.64320406375400
9.47945037652776
9.72067390701779
9.43597149828587
8.76078508759794
8.93007501569235
8.92312974281593
8.92132349175001
8.91189162504402
7.86400886532703
8.91895277634843
9.03508858328243
9.06311703163985
8.64831836593653
8.57256842179079
8.51372815352370
8.04142626729706
8.59949309553191
8.61525631370915
9.42820762202310
8.62881532630195
10.0292283374253
8.56921977642459
8.61421377079846
9.88915273062494
10.0058253896188
8.09520068962424
8.79634340592171
8.78067576321707
8.39080833858391
23.2939019137565
8.27149587093799
8.74798823043004
8.69642297849081
8.62254636799388
8.61419868388737
8.52182536375633
8.79559420476836
9.33626640720685
8.89255062850839
9.21975629702673
8.69281445952179
8.83519018819617
9.48089348665951
9.63067684043825
8.62210757322649
9.00192787864088
9.47728330674049
8.96547279198332
4.75679745390820
8.34332273066420
8.48903554093338
8.47222842261698
7.89731674093807
8.57419913201754
8.61327264797444
8.62891775461031
9.29996575714969
8.55497914462994
8.49299081270753
9.86577851515488
8.99965950956791
9.28336337337746
9.62400614400716
8.14174648669917
9.32774032786400
9.52290464738955
8.59685100366914
9.05031394459137
9.03448681295948
8.75155583626303
8.66663869221170
7.88091045708284
8.64320130767168
8.57374301677979
8.57040699190453
9.53154091633508
8.78780768623643
8.50064697644317
10.1036538174492
9.07926031314038
8.86498487509871
10.3646943371355
8.59034658552389
9.94883719491584
8.54068497435102
9.54856235532537
8.96152743496441
8.66638536998378
8.76478795914689
8.77340336167341
8.84477611654205
8.53198002268014
8.76345759392593
8.76124278858525
9.23837231657909
9.09995637711305
8.16796708452825
9.50295917041368
8.93134431849390
9.65478713243909
8.48387633159473
9.28526672797521
9.09995637711305
8.79324113349192
8.59106214559859
8.70503582062816
8.46601690688294
8.45400765741294
8.24128851913981
9.38512356548999
8.89962153245219
9.87950575519532
9.30734586444732
8.63127723135492
8.86690118259717
9.48673633490677
9.59318800997708
8.77858136981249
9.70339117326174
9.07926031314038
8.43739777283967
8.29514966460929
8.21052439709342
8.66252324740079
7.75670581851901
9.70125373344406
8.71304068676737
8.92545360487166
9.94530482725795
9.10969189343823
8.79391711375576
9.89352302416753
9.51265419234513
8.67682921486698
9.65485146391357
8.34491419782677
8.79559420476836
8.70503582062816
8.78144088231172
8.98411687779641
9.23128980539348
8.62207073304046
9.02780921289120
9.95354752616344
9.91040065630049
8.87033763802489
9.58001840816614
8.65284239170717
9.51326961113515
7.99717370243625
8.93842166151245
8.36721532359768
7.71264582872502
8.47175327431328
8.43825050824992
8.76786351658631
8.54472338019673
8.71296410729588
7.67944480724943
8.98981175501944
8.42279707752027
8.95976063349439
9.64009890099604
8.65007036728517
8.47780195307887
9.04338713876008
7.96925858479130
8.11388598665448
7.75355277940314
7.69595625784047
7.08796794720535
8.72605581884034
7.81281132012482
8.67218308959308
8.73089769079832
9.02274251391493
9.01663484015939
9.30673911429764
9.45501669616159
9.57953773384909
8.95951967403327
9.41018912901912
8.49185516805024
8.71981398869748
8.35959924680847
7.63090477756676
8.70987625893596
8.21965296609447
8.33941419626583
8.69047123189518
8.32228426500811
8.68734121441963
8.66258749055964
8.97815330434692
6.90801939322342
8.70681817786067
8.93282452764631
7.78378162998226
8.51805754044429
-6.80437156144545
8.91071202355142
8.18908996481722
8.57298902643516
8.54997824097371
8.20691083011608
8.86307761640466
7.24409837106045
8.74309001805228
7.94107152027901
8.67277495840999
8.68158883941195
7.58606008174329
8.83341609226657
8.04960552039896
8.63742953486697
8.73355394773204
8.91777099117164
9.50512382679485
8.99150152826111
8.88102902752550
8.74562040306955
8.75773444503497
9.00996657700191
8.56475902170561
7.95475179934191
7.91859272036043
8.14743918320242
8.91219697629792
8.28312160589616
8.81751380405484
7.88591754999901
7.84805061744488
9.06509879151463
9.10812849310365
9.39345169426179
9.82452728269149
8.98757460641542
9.70807106316078
9.11354270517867
7.89774597423808
8.64711432861626
8.88217484528947
7.94743885396845
8.84020531144935
7.48270103508681
8.61491909633429
8.23411423096883
8.24718421994875
8.62591212096563
8.64294515622359
8.75944282179552
8.18330795713449
9.57871351938754
9.11021736474734
8.51099144626268
9.04418747229890
8.56877373128459
8.06112856395989
8.75080171717214
9.03645003024216
7.26496675185198
8.55179598198683
8.28735738704985
8.92035441831224
8.03451611906655
8.08555568943579
8.39284595388736
8.94974488459566
8.67088713690487
8.81885518041717
9.44955649090299
8.94298531116392
8.37524389347984
8.98572651159098
8.32335433785270
7.72701188275320
8.22723731243480
8.44488747438108
7.78397843240418
8.96265782857659
7.82358927651768
8.01277234494980
7.81187192732304
7.97734859541303
8.04572260125439
8.13482537213758
8.36215175388027
8.88273936137574
9.45387537243996
8.35429771365831
8.74487930437397
7.92293319703864
7.98921362278228
7.98698247317670
8.75317320878192
7.89280807763530
8.00149135092241
8.00057584662762
7.80021090296611
8.19227691111793
7.19744850431829
7.96770861234932
8.29081596743452
8.15814497030276
4.20281771786429
5.04718934979476
8.48139709063234
8.47449323662417
4.71359771409034
3.56815699305733
7.21493809263853
6.99685900747188
7.75940253860879
7.66296302334879
8.54162449207282
6.95139754940300
7.68710139848767
7.49632374570286
7.52365177453731
8.68036048820007
7.26289924691542
5.60170383066691
6.18555157375154
5.71075510541475
9.16333906886619
8.87149333039165
6.00228282048106
5.90880421120601
3.11436220873245
9.08763957599156
6.61248282204759
8.41821922729888
3.08367555373904
8.73663121955445
8.50275755754515
8.22139018662588
7.05055358089917
8.74014115420463
8.67961554294006
8.37772343544702
6.73354572010319
8.28769097128195
8.17902528882547
7.97984936983326
8.38674743748850
7.01689004892576
8.18955244215996
8.18254951007647
6.27666834795073
8.37054854956425
7.25215035633095
7.91356350864888
8.35778427962105
8.64386020121002
7.81325433631472
8.36258053114788
7.69696705541456
7.81134213163018
7.95855886630850
8.69534165154991
7.63002345567200
8.64984758742655
6.95390592465348
8.86605255685379
5.27247278448492
7.57682250891980
6.58454515791853
7.20881019238174
8.99679197393783
6.95134189852643
8.47176074934376
8.94782673065127
8.94392772891052
7.17004953013021
8.75079998365244
8.99921760546686
8.45719723192221
8.12110943982941
9.01603528505528
8.65295934511973
7.28007063457171
8.69618998813506
8.86862223647868
7.95950214749701
7.26760579494101
8.59001047461574
6.51461180486469
8.47176144113842
7.97407906834077
9.15854458709607
7.16881640413424
8.36019824360903
7.66664497281165
8.46584352452679
8.29826602019380
8.68757465920105
8.69489682562746
8.49783138012788
8.65891094585814
6.15793789259556
8.74543078925852
8.83043189964114
7.06198780045303
6.90078457968089
7.11899496627388
8.59953190951736
7.08206505964083
7.95043773458203
8.22865165114341
8.64231725605150
7.83944524628234
8.46751277442426
8.37773306056794
8.36697253318888
7.99163214683299
8.36449103026651
9.07318797187188
7.70781109039279
8.82006744361197
8.54700340198383
27.6310211159285
7.77875648842303
7.11680040621674
8.78033627178263
6.74009813383959
7.48994697055060
8.42610231071331
6.94381387429945
8.55580538156990
8.01178765052861
8.23411364619116
7.03768100199211
8.12328054742147
7.60940813399550
8.12103650157219
8.50977513020381
8.62386259030983
8.40361065576176
8.68231615260381
6.41500221517783
8.89375515940310
7.34424135242740
6.92724434694734
7.69849300222005
7.39593834261362
8.77243764129708
7.10904951269032
8.51968419790837
8.34098787936294
8.13502622112652
8.80562409104141
9.15612740235833
8.44496171629568
8.94246913638436
1.73557868172834
8.82975629822454
8.39378820344586
6.72540971960623
1.93810229546882
8.40005636690919
7.89138483930374
8.55838776819556
7.79253108174650
8.35095154467720
8.65408299793236
7.69140894748763
8.76121308248428
8.70024952654257
8.50622980282459
6.73797455019973
8.98410271503955
8.65030461470303
7.47624953564277
9.27391736740949
8.87444421449005
6.89703568946147
8.87722585745193
7.71721853428234
7.82615332181661
8.47662806245372
7.77340837287860
8.65736495845080
7.79220265164462
8.85234447740597
7.91857180264188
8.88718152614120
9.05031651375124
8.74170055366216
9.14310854212088
1.34821338417239
9.10275014769544
9.22144367131130
6.80383635666956
8.32396183094778
9.28965879498284
6.44896834628372
7.81232378912825
7.71499376511916
0.338883639700169
8.77930468165042
8.80486720492270
7.05811832340344
8.34702726167285
8.68269925909209
8.56947223608930
7.73936034736401
9.04133220596848
8.00948268220635
5.64138728497020
6.78298063405140
4.31223168759157
9.52725974791565
8.16290564331883
6.63219575218047
7.44603569524684
9.36541910536021
8.39634607381746
8.53661927045228
8.48079907113024
8.71681332691531
7.01666350282327
8.40162881305409
2.13264549199767
7.42415801002202
8.84478236870161
7.92512920318804
8.25372892788181
8.70593705407754
8.58618777946147
8.80663630549971
7.92073497455835
8.69441763431509
6.94217156734357
6.53716080217943
9.02072142181734
9.13597962558920
6.73351293850738
4.48504454172011
6.88574461604062
8.51516597496893
8.02203895739029
8.50557992979570
7.22909068088099
8.70987625893596
6.94342937975381
8.74521314266021
8.02701783072811
7.94864453824731
8.03194865336459
8.48251484578483
8.83129944150843
9.10555179870275
7.94773884473930
7.47806800812999
8.14979652945538
8.42187757044056
6.33985316222718
9.63858523002481
8.82470438176999
6.89739755797113
9.44923917690492
8.02731205122266
9.11800355613099
7.63091064790869
8.26509979083208
8.38194510507298
27.6310211159285
8.55270333839929
1.82743223798348
6.96346354171984
8.44674924833454
15.3111637361327
8.92343047297367
3.29946269865683
9.26432535588011
8.41690270276195
8.59332868184731
7.67891774596049
8.04914675796215
0.531691298711865
8.91497227493622
9.59619591258248
7.50387149801929
9.12221020860997
6.74878041063811
9.38139690643761
8.20588422144322
9.30511791523411
7.88373223430297
8.13021521352886
8.11052003510059
7.99126613972881
2.23923249508274
8.32088759549455
6.28163219821903
0.741777028526835
8.73280771140951
7.46811433159667
8.89966547780778
7.74325410384294
9.17191093375266
8.94411680507671
8.58943591922110
9.15701631616151
-5.19655853534006
7.94779426370187
9.01624839049016
9.54838730864671
9.36363301084291
7.17137298743140
7.28447260329202
8.95625702005231
6.67303563225383
7.13752160990725
8.74489900933761
8.73627386108778
8.70570104807682
0.711492537673577
7.99858110489418
27.6310211159285
8.77159100279288
7.87394189597213
7.76033016341308
8.59939012199303
8.24283628613538
4.72325361583124
8.95635024890909
8.61445683780553
8.94415782828383
27.6310211159285
8.61061361806489
8.72752363222020
8.55755845159786
8.37885971191260
8.19012482155222
9.37951226430580
8.36098071753638
7.83500438450754
7.82392398410055
8.70113341431319
1.61923540129904
2.51052480801552
8.06571981487399
8.77987305740314
7.84550585212915
8.94581397375998
8.80420285128518
8.89839006634488
8.97919962756330
7.58910547915381
-0.511325360424963
7.35139345145511
8.36382288388756
9.04800435815531
9.45020660772102
9.02485589680789
8.61134718735001
9.53156109442436
6.88130417214385
9.23092181517124
8.89400444852408
8.24097412345259
6.77073426598052
7.19369022157504
8.74098581734831
7.20293997517613
5.10716836530701
8.81039633628597
7.37624925622868
7.05811498405564
6.54288166845420
7.91785695584934
8.98140598057103
6.12249362093564
8.12117617602753
8.83244790966361
8.72922462816760
6.49685614397400
8.27460368271271
6.37765671342207
9.14715483797288
8.18955244215996
9.13345758797445
8.75250689167202
8.99899548402194
6.65360119867117
8.53992092530839
8.74521314266021
8.43785919766804
6.71801634746459
7.24269175331541
8.90614350947283
27.6310211159285
8.60951819052857
7.31619729891425
7.63986301351687
8.91497227493622
8.02702666558597
8.22273914137269
4.48434021373375
8.89901835759158
8.23161452471633
8.46605829713808
7.45735716314207
8.30693335585973
9.08801098473678
8.50148422650981
8.99675477854987
8.01231982350686
8.73943573533649
6.13862797520356
8.45216258155425
7.73931407580721
8.48477750138448
7.21359324091470
8.53725748842270
8.36201890852336
8.87178863705994
8.78789925962033
6.70127000295347
9.10036940876611
6.50463208178313
8.36128415475980
9.00192787864088
7.82420976461441
8.11365282732420
9.55582706941725
9.04345244332388
7.58069061545849
9.69769953128690
9.19543123335760
8.56512388776466
2.26920905949403
8.41643794762770
7.98745830443887
7.02058577949348
8.47887927822609
8.70485996934722
8.88719901245362
8.66105098853134
7.97793351298793
8.98448664296606
8.63594271114378
9.27468378447889
7.94180257039759
9.95286468874966
8.04550619796731
8.03194135689735
8.84331683074572
9.78106085203800
9.67685172283763
9.93148705271090
9.62447035105910
8.91057541416340
6.76532517325096
8.38474937235412
8.87597682833060
6.68491464306894
8.44572591713999
8.51758796107577
8.94392310070078
8.27533890319069
8.41690270276195
8.71943512356005
8.76549786717729
8.53900740478971
9.12668671708351
9.57190089424831
8.08330653700572
7.29711997726610
7.93856819879998
9.45312358159400
9.94568314526824
9.98243609350893
9.68037934280077
9.14049851516723
8.77859541865353
6.82249552351702
8.34622702247087
6.15357799919653
8.79599154085484
8.63730121334027
8.61556727482133
8.58428466858780
8.89485496125355
7.04284751192491
8.37037626954995
8.25002306476712
8.82159794829865
9.73635154577422
7.55815129362623
6.52948538073543
9.55412447072860
9.13959081371404
9.86769047562337
9.81290693874738
9.34160524621102
8.29958799268222
6.27885226470364
7.75876952606754
6.15898705131987
7.69074916071197
8.43192788605139
8.86596155923104
8.79293892035378
8.86576298961228
6.91371428361094
8.78154509372871
8.69643574958210
8.80246088037977
9.35803387521543
9.99982563504026
8.61357769801110
9.40757202376418
7.71721518612744
9.81440793400614
9.79567993964711
9.54510605817608
8.47956155574240
7.09776142538961
8.51257526883350
7.22695115141815
8.28742554368668
8.65947461714132
8.80073408524635
7.78324504962580
6.98656641672649
8.33572770641891
8.95155058645563
8.47747461545461
9.60931222607795
8.99592244168544
9.34646520722057
8.45201233338318
8.84079423535052
9.99774643557800
7.37265782138555
9.54213662123174
8.45412642369839
7.88507840725386
6.79719121869916
1.99784359431316
8.41821922729888
8.98546091732174
8.69374178098376
8.67377470962615
8.03366852231800
7.83377585424683
8.89838524749195
8.54846538334848
8.65283327701639
9.04578549147144
8.83077962244504
9.20421738743748
8.17735835675587
9.16895362630979
9.68658324169706
9.10299852528095
8.18482129671378
8.64295893044253
7.65371318742656
7.37877945947430
5.13889082789022
8.05766256311211
7.62565938849291
8.13557663925341
9.14685406986270
8.83838500381426
6.41560609465793
8.84478261102993
8.89988905025412
9.24772639288851
8.34628513554799
9.09296199817714
9.48870679837360
7.91841482752150
9.79638962606528
9.81766774135302
9.51881699746718
7.64750652655408
7.93283390041482
8.43322708406000
7.01545997281695
27.6310211159285
8.10688613399004
8.45939957349471
8.16445470819446
9.10746743131387
8.79433346335016
9.03847948694435
7.07886911260813
9.96882339610876
8.98411687779641
8.28094988866768
9.61297739144250
9.82857837292836
7.83287749822125
9.96005916754466
8.37179931295873
7.57684342663835
1.45850766959749
6.95390592465348
7.00595387613647
8.61419868388737
9.09295574601758
8.94176437858947
9.38121468047152
9.83494276732154
7.54850388320936
8.98887898145482
9.97479428033977
8.30051334860800
9.89420939013191
10.0043188047584
7.90144215977530
10.0627414150023
9.59639326342698
7.35118719853644
7.99824663531167
7.96230871842023
16.1835263828080
8.04041024475163
6.60229972731761
7.58117823498736
7.22018264567470
8.95304847888275
8.61152338351358
9.58831398505242
8.85240495310306
9.01991366943953
6.38268059376966
9.02621006434764
9.89460538445748
8.48704762189396
9.87928417567386
7.78981904007308
7.95655310063082
7.59517164758802
6.84469511302988
1.00137164152873
6.73487028869039
5.20265699662332
6.70915396098120
8.95941710811224
8.76348851820166
9.81223879266294
8.87034513430222
8.56707092914804
7.91009026523598
9.02697410757198
9.88529090308298
9.99374878584367
9.50983338130006
8.75367888159434
8.69997073476957
9.98025894101851
8.59449523165608
7.67947820629955
8.49807154160961
7.54200091320553
-1.26832142331792
7.27421786273113
27.6310211159285
7.32485695225080
27.6310211159285
9.11846169489682
8.12972540652029
9.28093535599689
7.85974665720809
8.97711054056805
6.68447568909432
9.07454054737541
9.28839936279084
9.42545418699065
9.65978796993813
10.0292283374253
8.46751651991916
7.63947566141512
8.81596297609219
7.63964432787737
8.43324571802739
7.81532166525421
-0.407688022566249
7.62561589781862
6.76509544453943
6.89509612904362
9.28258285745273
8.59938359810222
9.54567932002088
8.21156584077455
8.92035777137368
6.68447568909432
9.11294974963936
9.42652934468593
9.97113184747700
9.57922850943946
9.34705985049538
9.02800973575445
7.89731674093807
8.39047776725639
7.56002770334929
8.69297635583366
7.28010063723320
4.39309524402382
6.71948235897344
4.90549309242538
6.96247476832392
8.94695919546658
8.12267235863278
9.42162557466866
8.17144584698513
8.94391322586599
6.89177010332442
8.92626100639268
9.54045393977734
10.0336811218323
9.42618652992550
9.96328775532124
8.89484108739511
7.95701238349987
8.90126882610135
7.75355390455811
8.75155583626303
7.17734986497113
5.83142115187632
8.35105024743970
7.46530927192235
7.17627577472165
9.21831552719121
8.79522529971242
9.63989781452393
8.73809477317726
8.90874587814820
6.43160643600439
9.06028675899549
9.91904808496205
10.0127300534843
9.75791998986622
8.42982927521113
10.0865783860840
8.46134177125772
8.82975746682961
7.24865538983764
8.68147246423136
7.73680382915871
1.66793525344384
8.27744181531290
6.39739807476486
7.40057036144921
7.61925957997419
9.08368967128566
8.85678497061242
9.60713889669889
7.04909035791294
9.01291929050362
6.79701783695264
9.09220467523893
9.71588603125766
9.88131474477929
9.21287604263135
8.70598905720718
8.90658936184228
8.72728388998324
9.50989393651944
7.77381082996930
8.32368338812461
7.75670581851901
27.6310211159285
4.75233024008860
-1.35951622164838
7.40031301040902
8.36730602235767
8.80249805904150
9.43386712704026
8.74496891507059
8.89838524749195
8.94234837091306
6.96280480425136
9.84012669093374
8.81479191705600
8.65624565645875
8.67137218463841
8.44573121884707
7.70788274256990
8.67779071953152
7.36863236549521
5.79441142937377
1.57520696262628
1.03955992694806
8.40792044461529
8.69141032438661
8.80017252295495
9.99216032005000
7.65117928064717
8.37790503599581
8.76551614040366
6.56499792398564
9.19869246738114
9.62016837580923
8.82930813041592
8.44675566591167
9.99275017467977
7.63947566141512
8.47957067043318
8.16456153629075
7.23719270433221
5.76970878398047
7.09066486176887
0.843729038642524
7.29717340151307
2.24521549051577
8.77823146514502
8.87003019736246
9.20706905278503
9.80628549054938
9.02697221659404
7.74265989765034
8.51827998668208
8.93667280302829
9.18306860075967
8.74015859877994
8.43194058012651
8.91287754165418
8.75155120805330
8.54916396223237
7.26541701269821
7.17774439261282
7.07762230762928
6.71846815533085
8.54856485067723
8.89958435303705
8.07263744890877
8.59576559001876
9.00420672435748
8.43139372094681
3.63092823269887
6.65586299734304
3.00727061785799
8.24981369756593
8.79220107070926
8.56863639085435
8.76654084434327
7.63947566141512
8.59152705074049
8.63267234586048
7.88350452415035
6.82183832724882
5.31372560053437
1.62767925667345
7.43604967513961
8.58076325745473
8.33572304327474
8.65655497651988
8.88748235633759
9.82897686917577
8.37789850391821
9.82260101486989
8.78033627178263
9.44316657394093
8.66252110958073
9.05059479221142
9.93135652662589
8.55086908282181
8.04518585590475
6.95429939305310
27.6310211159285
6.49270903960863
8.29186588635589
1.48792039216723
8.85443760148671
7.18317299876204
25.1518341010053
-0.148315974419101
8.45719723192221
8.14372576783064
9.46804473661659
8.68220036932823
7.86604060529411
4.59913347191131
8.80188555630210
9.62728603339939
8.20588280364132
7.29711390134735
7.19945008212337
6.46502381601359
3.34960720383441
6.73382597962842
6.27247031325807
8.31569766964849
8.61062687427322
8.28421091423409
8.52432196871376
8.70294625093514
7.89728925996915
9.17557482328941
9.06820122477450
8.66253325366893
9.03675915828069
9.16351506779601
7.83907607799629
8.19011988062709
6.78992978636724
8.18049645723210
3.84308630639654
7.62836064603946
-3.11704817122444
1.81581754065168
8.66787639286039
8.62319991822340
8.88257099480328
8.75648976155598
6.74995361847383
8.65297465549185
8.55883785963085
8.63301694799609
9.07015488367109
8.91895277634843
9.84751770544814
8.20590035246825
9.77572971163458
8.54970798433960
7.55039096697313
19.5696800016677
8.24099167227948
6.26818634328485
1.37928636357676
8.66038572113122
9.08583104699085
7.81904274979311
7.95521901944473
9.03984593374903
8.88260847845344
8.38474937235412
8.77185786676361
9.75868696177812
9.06403926752120
7.52366005917838
8.67944632745976
9.05190798493233
8.95836280111117
8.29702274794206
9.56414629330924
8.46907902111992
7.56379347668314
7.63090477756680
6.88677742773301
6.59629060863899
5.99066475719693
6.94702663372401
7.28570212274799
1.73403637405159
8.35133068542952
8.68148197212044
8.74876146330250
7.86977358591826
8.64043104877179
8.36264937614408
7.76877423257034
9.05943954846683
8.18252354819568
8.44152588687470
9.16380784909960
6.29056056369403
8.24429249771128
9.26064282700929
6.84061848901514
9.14535571699105
6.11924327582414
8.93414100897617
3.56764096377564
9.15726413092729
8.11185953096765
8.37084196981665
7.97204673876423
8.31520880176585
8.30138639091113
8.09301685393206
8.12250342262931
8.23914810163785
8.31392744023860
8.33201911764530
8.36808178501372
8.46871465823611
8.50051126416272
8.16319095382702
7.67809336684973
7.74561302775689
8.12568183885411
2.14067606504773
7.20947618859964
8.23730682376672
8.61851010544124
8.31848345697968
8.12088932505567
-1.73944771177658
8.24110358527673
8.73414604109899
3.07935519103613
8.09309162451460
8.33994729644203
8.46266965521277
7.03549384370176
8.01158497533275
8.13581598769496
8.16574333836496
8.98304208851562
9.01170351660430
8.29289358583407
8.90675096649174
7.96254426642097
9.21049131697320
8.10561345762910
8.31305579402724
7.94957388291226
8.25627032369272
8.37083821639123
8.14504919285086
8.18195814160833
8.11654818601005
8.25230017096523
8.57401003990837
8.41963213398606
8.49135366864012
8.49427212055366
8.12329061744736
8.18852041302267
7.75289764774345
8.12568183885411
3.37137298012739
5.92021440505159
8.22575731785156
8.55944797113061
8.36992964216529
8.29880733899615
2.87932719246379
8.21853166817325
8.64251799615717
2.30522710223705
8.09309162451460
8.04513611890707
7.74193524230471
6.26994587518290
8.01158497533275
8.12055152307726
7.95378643118167
8.65404550791623
9.01170351660430
8.30002834559416
8.53612791084025
8.06989966405316
9.25654301766400
8.10903364446998
8.21354023163225
3.48973334297336
8.26279858953196
8.22190870166791
8.31562591220411
8.08326379109585
8.28579259708594
8.38489267094837
8.42350106765979
8.41042100351999
8.42033880908931
8.51328818275319
8.26220878887587
8.22592037344045
7.72606843168393
8.09491018018743
1.97601978155878
6.02242661442799
8.27925826803319
8.55944797113061
8.46883514483752
8.39846727371763
3.30783165826407
8.10331771947818
8.72687328176994
2.39966081504437
8.10561300600956
8.33892349665491
4.63558760780159
7.03203439938311
7.98128328436391
7.85576751376260
8.08850222412672
8.45244004790187
8.59623767865313
8.33511966540539
8.10405471362468
9.02299832504224
8.14769841850247
8.47100402092186
8.17678673699753
8.16250969978725
8.51600307555988
8.09004199010218
7.64929725142415
8.15499754925562
8.20769176531240
8.80370229868748
8.26932063499644
8.55177665353815
8.48862125204759
8.44052200598086
8.73456867579632
8.04749291071521
5.84000073600460
8.15433441159687
8.39809455928245
8.16748886134716
8.80096872217113
8.27228902486473
8.39029424197293
8.10331805134807
8.79513139666556
-2.18944799375244
4.38370790562586
7.96701623167397
8.40201586460286
8.16468126955685
8.35030012157708
7.71178319488326
8.89016839028520
8.93574462155238
8.22168549941961
8.69105081707517
6.52398212004023
8.33332480424997
6.90014313850561
9.29055908775823
27.6310211159285
1.25251056613839
5.49090201282735
8.43440787434121
7.38084792493938
8.50860586898317
8.13513036914083
3.33028828894893
8.33994729644203
6.49558264253554
8.11162698250441
8.29059588015995
4.43682223863433
8.60219645038127
8.34980996652160
8.48292242169310
8.45661573115384
8.61109169898217
8.79768293144203
8.21123529391681
3.31215207100935
8.19528526039012
8.45760540437424
8.24034049507830
2.44193038558376
8.78685516132697
8.41039707997255
8.36564395294809
8.12482392469918
-1.74386152993594
8.96459651640538
2.92630152493626
8.12250717830822
8.19199622207581
8.19246092452681
8.40362803921417
8.28081709503466
8.16512906005577
8.97142961746638
8.27925826803319
8.65524182045121
8.81876593736095
7.85315929286349
8.59554633804997
8.48919501005009
9.27934637676530
-0.669313408881232
8.76580356114255
6.46631468326395
8.45460876818498
8.16147523237686
8.48679565476790
8.14985563899018
8.02277210527170
8.41904878008343
8.13772234215070
8.14270707249105
8.23446128847673
8.35625674572513
8.77630332449939
8.33850375331624
8.44915661977506
8.49135713498590
8.44052200598086
8.72905901998540
8.03121447132899
3.29054079120407
8.04513620976993
8.13452861980290
8.13276631118455
8.81141246035894
8.79003990566285
8.42635286087009
-2.32147312612750
8.23446292171830
8.07659667284190
8.54123623637319
2.60438747878544
8.05234868587587
8.70188677011524
8.10398478366092
8.43223289019859
8.11644468717750
7.44867673701532
8.20188011645881
8.17930575251150
8.81797110525912
7.91040228148159
27.6310211159285
7.08380820391923
8.04666273938254
8.76927185962046
9.05118915560826
3.00846546900190
8.79828598464357
8.59985188249120
0.389823036949862
8.44897081085459
4.64920130715153
7.69217665275334
8.03658598407263
7.90276305460017
7.77832311675549
18.7782796702073
8.33769983709741
8.23801630975120
8.02916810414505
8.26816572472016
8.06922312869520
8.32140076301901
0.400558068499143
8.50616875442528
8.46198067943995
1.16845061205479
8.23771576320721
8.48041994969022
7.75214899422562
-2.85597393363653
8.15735801907529
8.00971001557555
8.22168632320960
8.74773782348214
-0.0465492453206725
8.19317062305121
8.06337003672944
8.63919811451362
-1.75689289245444
-2.72606747187893
8.12664392263650
-1.14857680539583
7.82546216426731
8.23604534977711
8.34155793123626
8.27461946236094
8.09573294483785
8.17181670849833
7.62382509110585
8.82705960010171
8.32074245809196
-2.04638899961287
8.73031512981783
8.41196815467282
8.63250107631636
9.60461224215166
27.6310211159285
9.10581960262271
7.80230602405314
0.472820432784518
8.62575702438083
2.67554144642695
8.08376908171968
8.38500992895936
7.94402197284249
8.32060870727014
8.22411548091694
8.31033921742638
8.16831395227970
8.24678823447850
7.60760393776440
8.80909581407968
8.31837361161445
8.24804407388621
8.42806412603525
8.75091593390516
8.54393195154987
8.13557946339850
2.10584689762436
8.41379890064001
8.24947359170798
8.26365731936663
8.78735464399150
8.43072662180827
8.41216352089893
8.05115017536162
-1.69559478487342
8.69633415879197
8.15879290632468
2.84155742183835
8.46332017860316
8.73129551854104
7.98111612866684
8.35887384612913
8.05220008695374
9.08097200143101
8.24840506501436
9.34541772707152
8.72451122065137
4.27543899839688
8.27241778938639
2.42042363458751
1.21977650964214
0.832839062959126
-1.39457223215957
1.19483948607982
6.65558680169074
8.13848896049972
8.49418097797849
8.07399510549933
8.12995620816531
7.99515618099050
8.42326187574496
8.20368555367612
3.70007634638991
8.69533455834205
2.58676247242571
8.41336203141318
7.91935745720947
8.44478242725699
8.20884112270987
8.62495470502286
8.16569420377475
8.45453599160797
2.44150854363833
-2.34661591958384
8.20733349538208
8.16335405589297
8.11519622970115
8.24680509850871
-2.34974914841730
8.58250858845911
8.30195140934146
2.47895814930865
8.22624197194478
8.84978656107542
-1.91677858883886
8.25861827616122
8.29059669534398
8.40025116089626
9.44907149988388
10.7596398887026
8.30856982521374
3.48759646816351
7.76186187196991
8.19280069242461
1.06577196434212
-3.10502656394682
-1.65097149583419
3.07865295218523
3.07487055062239
1.98332827534646
8.18669966028712
8.14587428371030
8.01446323405074
8.23914671474315
8.08442598290107
8.37450303073146
3.80006805286627
3.51265525684349
8.72931577208526
3.08360149005167
7.88741532023873
8.51780756227189
7.95029310801297
8.23637740867301
9.03653555940042
8.17425402803288
8.50877977739966
3.18197972557026
1.03898377500701
7.95102158607751
8.34370002704017
7.97138855929067
8.53056488418462
-2.41696005861642
8.43126742845518
8.47336989018694
-2.53132542222121
8.78636099687950
8.36633972009238
7.91299348165094
-2.39675181997283
3.36975175893243
8.37607328924610
9.26041684590117
4.19122196010984
7.87831571208378
4.74247735014627
6.18549770033251
2.99063691013096
0.785004789619323
2.38068706459065
0.829793154844189
2.34252671831699
9.53827759135260
1.20216849925400
1.40141559640753
9.09651276882079
5.34548795220964
8.91008988583833
7.89740496425002
8.14448256283787
7.72980508563092
8.33896093730942
2.70276861073799
3.66558871135581
8.42979866481337
8.16106087760320
8.65810423616610
8.43897118346087
2.82780100500026
27.6310211159285
10.2756444327160
8.14734504661695
8.36562496511563
1.62991964173051
27.6310211159285
0.468038499884283
7.88273034163040
8.41035251952363
8.91459953926718
8.07239087544785
8.76273459012299
8.52516285399944
8.68296387194942
7.80598620144341
8.88505565302146
-2.14568111380389
8.37352496503324
-2.11981085044312
9.35867275630039
-2.46110168886689
8.33082308872445
1.69727547261034
27.6310211159285
8.58550435845783
8.15737801230410
3.76549337571040
3.29379829301557
7.99027866104009
2.53551138519964
4.95395414960116
4.91149966352421
9.45809433753772
4.66695232827134
3.14700307747227
5.57680931809885
9.62660009048803
7.99634604560052
8.48632662917074
8.13573029481492
8.53682851220775
8.33338264304588
8.41216035640116
8.18216932711318
8.53759201854617
7.31275019600060
8.34771817189914
8.35781715979610
8.50781884953711
8.08345118988875
7.98629005649901
27.6310211159285
4.80731797490030
8.05941265835448
0.799700865896103
8.95329896080735
9.10235666834929
8.70685551862322
8.39442066217353
8.47875151852324
6.90485627086494
7.95145716283574
8.69313502265021
8.23351680011351
8.90837781175223
-2.39333607968673
-1.81031692129102
5.13662319947140
-1.71554206851177
8.60070624801486
8.20322415752405
-2.34601437468930
-1.73256712165364
4.76795483479487
-2.17376342013449
2.80867848503624
1.51067389230442
0.919617669242031
2.86382911517557
5.71937928296743
4.80723055639256
5.24434233318310
9.57113890368228
7.65239445228160
8.83778354817975
8.17926491475154
3.24051414428392
3.04549539510963
8.02264022062870
8.12664392263650
3.79847246958996
8.53822878658355
8.07265682826663
8.39244883661779
8.25168029332277
8.64569087779858
7.97670968021876
-2.01923702791432
8.07388604587941
8.90845643779880
8.22267007268516
27.6310211159285
8.72492269234374
8.20406578084299
9.03277186926229
7.91749685633365
7.69867783909341
2.17439052404248
8.36919388244686
4.63264445832116
4.16039387915914
9.32273042612159
8.47631579127556
8.31381720605631
5.33226910170199
8.28047827976440
-2.45945124171299
1.62100613441169
-0.783344971004442
1.90587687373078
2.83121363572738
-0.299263516634159
8.51060015876639
1.59865546933849
-2.08257401919369
-1.89236187606512
2.99815363353956
1.97853990795603
7.88252996254359
4.83767827730465
2.38174477502366
4.81641207020247
5.86663775751338
8.43097795321117
9.99921702963597
9.64934867990236
5.09950836658875
7.99064744766853
3.35973142629330
8.20916611921795
7.80980924541569
8.48957190889677
8.41699507553033
8.02051918221222
7.91299088200800
5.67834673236360
27.6310211159285
8.12008273789028
8.13407744638553
8.60397111857744
9.06910564888717
8.30459879683752
8.44205036801001
8.97293693880497
27.6310211159285
8.10326341605624
8.43432679992602
8.01584770741373
8.78687333142191
8.70147344770495
11.2398525181152
8.39005426698448
5.96094505448765
8.35777105026742
8.47191083312643
0.889437940094113
8.28200645803485
3.95593459750680
2.65783787340983
5.87336347304071
3.11510969957725
0.443839958599277
-3.30543148022919
-2.03162558958689
8.37210805535283
2.82819002974644
3.49772781939183
2.14036967904633
8.50099656766235
8.04451991710076
10.0253193409867
1.44560909526732
9.68564994462933
9.65438570501595
8.61512174320537
8.96295347125670
8.76502626701548
9.85476774473784
8.28025538104021
3.40366302094993
8.35181987724731
8.47190725367185
8.14270707249105
5.71765790491413
8.10696605666366
8.47152365423076
8.17827902791550
8.21853166817325
9.21051638008467
8.07365226777766
8.11981052385941
8.65044676384536
8.13136662686430
9.30287756640161
9.02285949764366
8.33850357530304
3.76217658373436
8.46193076448872
5.36230102552459
4.11751469173677
5.19412179151760
8.27373759209546
3.02520647861609
8.32223167064572
8.47932187909770
2.68494223214934
8.28973048312044
0.0704567558547013
6.05558805030392
1.00678624365585
4.96004012117592
4.22726470572398
-2.08171139362781
9.29019804466426
8.50272527507138
-1.80426553477491
-2.50443695736348
8.96018395506863
3.17049259569594
9.63672306370308
9.30932830870233
1.11460229458193
-1.45020476461976
5.96681317815312
8.33579257456865
8.29906787363191
8.08308970342121
4.20253512615009
7.95105794788676
1.16755404108903
3.82848412088218
0.296787763201207
8.31805185160890
8.01005244587612
8.17634020840880
8.10326415217302
8.02894276623303
4.84414622718682
8.14356883673215
8.21123529391681
7.69630305866714
8.49275555756132
8.30425566050724
9.37942983532228
8.44797985985653
18.9726419495913
8.41472628046181
8.44201648404865
8.34110290158082
2.00988474806907
8.35114458198923
7.75664998022879
8.05011248872166
8.46515704978465
8.99914754092610
5.17830392476220
8.31209454913609
8.40114740058873
1.58190905287071
4.89472039884735
3.92290160441974
6.00019408746904
4.79259636121494
4.28310130004998
5.10956169531277
9.92609875856546
-2.47526341322256
8.50665465774907
-2.24083420414022
9.80450071944123
5.10185667858763
4.30116689914680
9.45322227984675
0.962547661501068
3.50028112331501
9.16301973323244
-2.18420224610864
8.01278943845538
27.6310211159285
7.77389786300622
8.90863141134789
27.6310211159285
2.02279821265161
8.78553277931920
8.37084088314854
7.00298547939631
8.33091348942271
8.04022110482941
8.06346221514891
9.10469253619311
27.6310211159285
8.17404608412092
8.71747784809247
8.22192152091158
9.03402890486010
8.93679107086487
8.72636706734873
8.31387904632619
8.32992847963646
8.27482966713640
9.30350002700237
8.35224488871637
8.25695296280124
8.52197960020887
5.24960801285411
5.00298830652912
6.50802300279340
3.95814998224221
8.09920334017733
4.28475251323391
8.43395150093021
2.32563184323933
3.04119973610878
5.34005327705299
5.33154035058638
8.00390021028271
8.26866846550760
9.31171120964780
8.78249186768457
10.0430720600217
8.99860194497392
9.20693788044483
-1.73157383482716
-2.31470432989866
-2.32958706739845
8.44874377384495
5.24820451689236
5.36749264962264
7.71851693218052
2.52425960641860
5.14690779773628
7.98178083508871
7.26906668261065
3.10072425723218
4.02383713471473
2.21780136490120
3.24701716123910
4.54646741451597
8.68962289743587
8.22411548091694
7.26697717107276
8.59927082615318
7.79540406822721
7.95102110440029
8.85064227617361
6.23096749525509
8.17277164579829
8.70685545456312
8.21512286704977
8.21650689262557
9.19200321043859
8.43766229160047
8.39519569218977
8.30460220164052
8.23529882837972
2.50398275392391
8.16038080022827
27.6310211159285
8.83037429919511
8.23801725229539
5.20826647235031
8.50682867685264
8.52082531011018
8.60603446893771
8.40073455465861
3.69286513748539
7.41004079683820
3.87815006948245
5.34339624126543
6.56505763126572
16.7045614714198
9.61482249139264
6.95023988823962
8.14430876288493
2.46354782976434
19.6060107050377
8.83909616331995
8.93831299935447
2.88220501672439
9.17303360713316
9.22972898883243
-1.68690836149647
-2.07828381580546
8.51732463907585
-2.93975537717339
21.2843701149556
6.50806450496658
1.69849214581652
9.04061880753728
9.11444473145096
6.52813962933459
5.55002470419512
-1.51912429296251
2.22308555746540
8.42460566642249
9.57371906064390
1.94762980634703
8.28088265495601
3.18870925518762
7.95128372378703
8.11550072921211
9.69211503403088
8.06438663319380
8.65522703405254
7.89540915979352
3.75840603683870
8.38717876475354
7.98727006983247
8.15617879171925
8.88836633705790
7.70126424668921
8.04796030270862
8.58132583564156
8.35665968538398
8.56718595581597
8.99715620086712
8.47672019272157
8.15446452101943
8.37697775726208
8.25173252287718
2.86371245990373
8.36071618217282
8.16759912779221
8.11432591248540
5.22736681370424
8.34532950915175
8.06536043966374
8.32975399600647
8.05981566612637
8.24372722011261
3.29039421839540
8.48169672392478
8.32767664494913
9.57585892611128
9.48933631648767
9.66025293965539
4.33711265013063
27.6310211159285
8.63038266284997
8.96344108248348
3.89433192367491
8.39676473311276
5.03640949286926
8.87124818705927
8.43223289019859
1.16094138904016
8.79828489797545
8.02530495653977
4.43492686374280
0.651138217555112
8.96780151652143
8.43233873162068
10.0121476047365
3.41481853580961
5.84438839977726
2.71072331126295
8.68796427532638
8.17442788374343
27.6310211159285
8.00158264797243
8.97299162031102
3.75361343475253
8.26877859065061
7.93302698551731
7.91299348165094
8.52124194421046
8.00158681143085
8.38736751834246
9.13504749091425
7.88850601596006
7.93887148340548
8.74154357357974
8.63046647110286
8.46424438092635
9.19677307067521
6.40360605827205
8.24034049507830
8.45760540437424
8.21941752814108
5.57691765190142
8.07294467676540
8.35309975947952
8.95701324591540
8.27534372002668
7.78356528132189
27.6310211159285
5.04328204094513
8.37583700303685
8.26727354931868
4.51588806503616
6.63384242291735
7.71604183784930
8.17586786436044
8.84119914582319
10.0617146595454
7.44833110572666
7.95349443090104
7.44143586181677
8.60578234251588
9.39542367403982
10.1581577068056
9.93764504025910
9.56892979836113
7.92943750562838
5.85771965930000
9.11272581088860
9.30511827926014
9.93949994945509
6.95492671538207
9.34080521397512
9.35277297398677
8.92170375788897
6.92786309606379
8.03776432964513
7.87298814703719
8.01446323405074
8.50872852416441
26.2502662691273
8.37697670304454
8.08101061316140
7.81691503444327
7.67572218801304
8.06957223298310
7.98672647194851
7.92395771482689
9.01050995917450
7.50351912792252
8.82263902357408
8.48862391880491
4.12019115063374
8.30543662623427
9.24758781023306
2.73966092441397
8.20229722689706
4.17086781527797
8.33037972417559
8.21498864650425
8.87430152829051
8.05970659978973
5.93314023582614
2.38371839399126
8.32409883616649
4.68302248198504
9.12614259743673
8.55466776255857
8.07108432983231
9.38598569727578
9.50577570541101
8.89423427135837
8.76004157821425
8.75997536705403
3.93647550467885
3.58461929557034
9.24455469429011
4.99514091609820
9.25771886390719
9.93221920656777
9.10771026121488
8.03272421943490
9.32647928118291
9.74060345355370
9.46337136087107
8.80155424575413
9.34463154410292
9.45467935186903
8.17710760958205
27.6310211159285
2.70454312879080
27.6310211159285
2.13814894006819
8.37103625736504
2.89809107305238
7.96277304930393
4.83364137199892
8.42423064211268
8.18192778564437
8.10700244585888
8.41854305618679
8.06880865837216
2.37123275959995
7.93672687768349
27.6310211159285
9.36815380926535
1.74406677414917
8.39023677458110
8.99862836511941
26.6843030922839
8.14991122220221
8.28295223710296
8.13280163461630
10.5784728224588
3.11236336676197
5.74755965807087
9.31130362461918
8.77890990614752
5.81756859950769
2.46254024494005
9.12373475650231
8.76598748136086
7.60428238138633
3.76251702770677
4.69571567299041
3.04820839406852
9.32093506436077
4.18437090874236
8.36973561446504
5.90043877090775
9.60204812005953
8.45187882640244
9.05977661462181
6.45198232126058
10.2790998617628
4.03172493934563
5.87379390582799
1.80784640454986
2.36066979871813
7.58653993217958
1.36494025850980
2.27907874222016
4.73193407864085
8.31536883102713
4.14983112711377
8.41533065026040
2.56488357589139
2.29508438226174
27.6310211159285
8.10903364446998
2.73297778110324
8.26318444899817
7.73518172839604
3.09972890792763
4.05059460949406
3.06651101913676
9.40226200982549
3.48449596158964
4.57816850979950
3.58753940537224
22.5043111998069
6.64996829961390
8.06851418543630
5.15354796878819
4.90028735549868
9.62576461715690
9.22763469141512
8.71366636277217
10.2617081190510
2.79341534437238
8.14360012181748
7.70463789504354
5.94070469199056
6.46297400053617
8.16554049260378
8.16424869899807
5.54022532846679
9.73523200551636
7.74856954189527
7.63213087323410
8.71396228182837
9.15008930891894
9.78180954435896
8.78967559099377
9.62334833506077
0.995334536593092
0.884165939255516
2.93981315804699
3.58325497270667
2.35379365730755
-1.20770038258006
1.07749869413403
0.0388085167265382
8.37416376384167
8.44926842763658
-3.78042234309238
2.89627606795535
8.40114740058873
8.27808221037131
2.29100077411254
1.53097877415199
-1.44321476648949
8.43547922683480
8.05839709083089
8.54659868305114
3.27927341875776
8.25717550323195
-3.33485292378252
7.03072802551153
8.03621082691990
2.09814040530494
7.95029310801297
3.82557431416202
8.36808178501372
3.50882027344209
4.22600532333342
7.42871097081765
8.46940237931467
10.0383333953901
10.1180283069579
9.12740522093716
2.62136884137268
8.87967145970576
4.64508378619005
9.30234252118907
5.48427788252180
9.66722754309548
9.55230572189050
9.17794102363852
9.87284517054705
3.64811447645499
8.49029819680844
8.89626727870276
8.25510475021079
9.08069689543330
4.45659173676500
8.54725670207240
-1.48077253957308
0.867735288629342
8.47785795558902
-2.48488540236322
-1.68983138789306
8.40362803921417
-3.68276735342748
2.12813003591206
-0.104152375162243
-2.27034502594128
3.67547407174219
-1.88456935637522
8.23537535184085
8.26555688220936
-2.50366749662844
0.398235134711775
0.541624611872265
6.07834965648129
0.312784289381215
27.6310211159285
8.38956620787841
2.00967505673220
9.85451995400629
9.21797091326386
8.07492889973637
7.97093941492611
8.57628479022832
9.17430801080345
4.97325038076299
5.11020552082566
9.19228955718843
8.53306444880438
6.69561354240526
3.20195036361127
9.19262521501826
4.04241556463246
8.25673380138373
4.58202947194894
9.02394327081634
10.0546125610637
6.45747767332300
8.57675358950193
10.0355667712199
7.81432015992889
8.52225885644497
9.18305116898819
8.21631173532988
9.27740526422813
8.51521715380393
-4.29406990441922
-0.951322220169448
8.19448631409695
-3.60552386775945
0.939639085986867
8.28558570896701
-0.271179650789156
-3.32773618048758
23.5579288477608
8.31557170170041
11.7054584870068
8.12647440337282
-2.88495692247023
8.40889704150771
9.54842816900503
1.44764424743775
4.41947519847308
4.05255713369611
-2.12288504281394
8.10300036150742
8.38729391748564
17.7471006238629
9.15459351861545
19.0480521842786
7.88359530465793
1.47474020841993
10.5065645827266
9.16413682708441
8.32094305468876
1.45624503795869
8.74396868341120
0.864817120923823
4.07043633979183
8.78361065493644
5.99730990358152
9.71359112843211
9.68855076416482
1.89600565050950
1.74316271601200
5.58630725150679
3.47888282240991
3.53699239847313
9.20092694551597
9.60969040278582
3.03772013897100
9.71327248626803
9.23361778228304
9.41691995392861
5.30404335203768
0.199885205846616
8.20220901855740
2.61623190491163
8.29642996172932
0.896329190731627
-0.0904810048355076
8.21966717108298
2.87415354408351
27.6310211159285
-0.622058028565744
7.50891024042859
27.6310211159285
8.15994940332331
2.76283753257226
2.41412069570294
8.13692563896701
4.68720109428941
8.20642030982164
3.73313518540983
3.67407035957170
8.11550225858056
7.69871631257883
6.59581381762086
8.06079269648496
8.01164620789391
2.79534501111160
6.91629766589948
9.26766040096117
7.04124157884546
9.27459711248656
8.40848245318866
1.93651206573007
4.05083547862309
4.45245440684823
8.79887402070346
5.70929210096808
8.35256631078991
9.79041259148729
5.46789938292517
9.68644026171254
3.57135270862485
4.28404042224533
9.25897234735849
3.43136194754536
-3.03390948875665
6.53005546213860
4.50760286652737
-3.13148638694740
7.88910882800414
8.07845945753171
0.820590675853140
8.14026310403876
1.52818151972665
-3.06186976140658
3.35733621569396
-2.67206035879824
7.97528106914345
2.06570972418812
2.96446701179586
1.70829587844869
2.38955970683966
8.40872540135916
2.13578417055961
3.08523576809506
27.6310211159285
8.34370307722690
4.22540070758954
8.25627482796113
2.94757942086704
7.28632191449405
5.86431834566660
5.24251566312162
7.96277298933831
9.64095733486294
8.62457553769760
9.46206246069976
8.52402409737863
4.39367714543168
4.40324683451667
6.80615859249712
9.60899911353353
9.04192901716602
8.67188732515914
8.52999591139198
9.16350423931255
8.23983906576545
4.56312237033262
8.28778982490887
9.81121487543392
5.13481443767620
9.20530639143746
4.47354799637522
9.14923321632873
5.71007372510366
-1.23250714745897
-2.78671068018521
4.61885096185528
-3.08313941899104
5.34566582973498
8.11549762856713
1.97276638115944
8.47497310947560
-2.77284557257215
-2.78361433398533
8.28720705412572
8.04063326308998
2.19747636096683
-2.72290177503176
4.41932839175641
9.76620664900127
8.26947459506530
27.6310211159285
4.47545432440303
8.31587071955519
2.25392646859616
2.30874694083877
8.41128532242282
8.34108978828875
4.07391522256077
8.46531365275267
8.46643404761015
8.43690286618598
6.01128206135609
9.15055362590877
9.34652002681725
8.38590561999881
8.27224755667576
9.68341727410555
8.40329711958322
9.27198959609359
3.94757548148921
9.66947257955798
4.17683118840631
4.94188860946461
27.6310211159285
-1.68871107303032
9.26738669520782
8.81212575462147
1.37805382450599
3.04289574953035
9.14830181103568
6.80623000987906
6.93489815690115
5.10818760315228
6.29136936110380
8.72665693855818
9.53452402110816
-0.133170372226837
8.94739035471902
5.51036060628155
-1.47804911626018
8.11495738080309
-0.389188181216189
-1.95957565375877
7.45384485114830
6.84740167792234
0.439043759198394
1.31824465418364
8.31590841484588
7.67642956184170
-0.727813005661975
8.69056178647134
8.39689351681748
8.40748555050105
3.36738795224523
2.78637628547424
7.86282272684407
8.56964111930431
9.04268696760323
4.92606888772701
8.42955945513167
8.52516285399944
8.55992941675388
2.69089649743369
6.21435210546797
7.30981789555894
8.38590752030517
4.52396732452272
8.62245494530248
9.44634011351909
-1.83262969530985
4.76490126193437
5.13918032504223
8.50567372690667
-0.146317216540924
6.82806230894528
9.25853560162103
-0.0969284996859791
5.81508395687111
-0.407989764580287
5.60899835984445
9.70963420065917
-0.900849250225115
9.07602491185304
1.95395979369561
8.42985267419515
-0.121856705283632
4.68384258463218
10.9789968189338
8.05115017536162
7.75813607452326
7.67320767962261
5.46175130694056
7.72525548975178
7.66778566317549
-2.96639838471854
5.48018364128661
7.97151594391676
8.71991496265037
8.37007686838490
8.42064562662650
8.37718363148436
4.21858825910943
8.06898071357725
8.89490373052225
7.95003369075543
8.38718096954062
8.46105178549061
8.48638716642809
8.39822019475997
6.78621957867782
4.58819770716343
8.06088456673808
8.33217719578416
1.46610792636856
2.48213941715892
5.66261249150923
6.38649764422635
3.94710170736963
0.281100807473146
6.42864507409211
3.27003604335313
9.37769745600283
0.821338814767189
9.77686803902693
-0.268438164245022
4.83808630159317
1.56422744566722
8.81765870581490
8.00945575096773
16.1051656105424
7.59933102951172
3.63819519823429
7.62051994481085
5.12457843069254
8.19911190985280
7.85362485297904
7.53182762735894
8.43537574390968
0.880555490642172
8.15398286302242
8.01727818996361
8.54558603017764
8.46424438092635
8.30212903661776
7.80915321377186
8.59105127901592
8.38977911720190
8.54589801151987
8.46466513238961
8.43162923264993
8.24924590307423
2.88628759389457
1.30797545208025
8.27110385402283
8.30460220164052
7.80387906122473
7.38597718312633
2.20533470716775
10.0100592015328
2.92712433169572
9.44311776515524
0.615613277332764
9.50284254712996
8.96600554111577
7.90069112110335
7.41412586418275
9.72521508843109
0.589824517068299
9.59562428058093
-0.593281715714959
7.01398406924388
1.84155168175627
7.86767633894772
8.16649662109969
6.42937704483264
7.53114598069696
7.95491862291693
8.10173944632854
7.79237223187083
8.07495518147677
8.01104274930687
8.41517071767963
7.97204746293498
8.15749257617780
7.95105794788676
8.10504432902825
8.52776448119522
8.18519080405318
26.3375489155370
7.74455093439235
8.58482072926528
8.10139015681936
8.52114407157313
3.36475360292870
8.31195844646094
8.38483519236415
1.94456129728814
8.01158497533275
8.36427874529374
8.11632879344473
5.74490785733705
9.18556314742106
4.52459416413882
9.91997085753783
1.47866254109096
1.04394363927889
7.12472848851520
7.98073604336187
4.22719697976715
-0.296535643975283
9.74704937492088
-0.185027089495524
10.1243801725900
0.518155847812364
5.96665616151851
2.09744509863639
7.72202643044566
7.80980596842974
8.13681154013192
8.18246430067813
7.76194424757047
7.66762206698242
8.11552946739008
8.02433413387830
8.47932187909770
8.13681211730501
8.14769841850247
7.99634604560052
8.11432907698312
8.51252219504078
8.22190987094869
27.6310211159285
7.76850710654029
8.46531365275267
8.39809455928245
8.11095744914594
1.58564785010110
8.49679260848981
8.33981665240760
8.32279031194924
2.91835924421267
-1.74347803876652
6.99265353098593
6.97823498412608
8.42956386113580
5.04274438070097
2.71632967070050
0.402698931415461
6.12273866273221
8.67362955748358
2.13090773631317
9.50163659456934
7.01155393439059
8.55820975809144
7.93287823507163
-0.757113661269974
0.435880189077954
6.77458340303052
9.39008053570066
-0.0480840013043821
1.77533670984720
10.2782090057623
27.6310211159285
-0.812098541841038
8.11891493290446
7.81435792682054
8.11530244573824
8.17503843258915
7.85426370310794
8.24150988016531
0.506407558036516
8.04879201111033
8.12008273789028
1.07480940218696
7.66849502932501
8.08442457103446
7.76771213396152
8.23446185306003
8.42720139826349
27.6310211159285
8.25860165698806
2.41211902834828
7.19495518428423
8.57448854637242
8.34249973008020
8.47945838701244
8.24344665188738
8.39700151969613
5.52103128609020
8.33770305986209
8.34249997053366
8.82146742040915
4.31653127232881
3.18983164983772
5.20826033261743
4.55031655000339
1.10890912488456
9.17665158270464
7.83760502876818
9.06499770106937
2.19401782723182
1.12418096495659
8.49131512239684
9.74424032759931
-0.719977283585883
1.60867296373089
8.12482392469918
8.42720773163318
8.79308912152524
8.09999097392709
7.72980170038595
8.02834542020943
8.11289425181080
6.69600251644181
8.10757219265216
8.13136340409957
8.91018707880449
7.45882119092806
7.10789370192390
8.21625846252870
8.86758777514564
6.87861662927145
8.29851712375362
8.47631925762134
8.36080013883320
8.39860058231055
5.31241043962946
6.89488760671424
8.26095498257464
8.52169840001403
3.91254585125040
8.40362833559053
8.54501249317280
6.28899327458999
8.17425402803288
6.89184265286405
6.36047839035651
8.38737018509977
5.41141167685399
3.85559191916308
4.06988217536389
9.22114973622462
8.80943778900479
1.30996391090140
7.11641338080251
8.77492061433409
1.90809548526300
-0.0482298099832529
9.02651780467715
7.01220058389726
2.02638680499484
8.08992518469776
8.10782179930021
8.41039789515657
8.08083166877299
8.65452596812280
7.82328198511631
7.57598366551470
7.88090621804547
8.22411988692106
7.24344566221991
8.65972207393594
8.17503843258915
8.18209383452596
7.98622685928674
8.19106609061433
7.85902680111385
7.92940759787568
8.10527528694067
7.57565440580368
8.56496291467788
8.48795612950246
8.25355542366358
8.21210021458370
8.31848345697968
8.35182126414201
8.09430338800120
9.07948168570117
8.27241662352125
8.33064467737887
8.52438072606622
4.36358181116092
8.40287830215297
8.27534363826790
7.97648216581275
8.38408073946549
9.21980524710877
9.26355454377059
8.46466149136460
5.08745216013878
8.61894125148744
6.32562734785614
7.22696303512281
9.43423529680142
8.95714826028059
8.12857986185043
8.84213617560650
9.66899551734753
6.88921964791844
7.99071464479785
7.38440521061230
8.53465111268631
9.25867449821852
8.28660197497590
8.76810236203667
8.22494049683145
8.07280058758320
8.83709502607914
8.01317468649320
7.68244466497725
8.03769643662000
8.31562591220411
8.61109337144549
7.41185228903836
8.13336573618864
8.21625508047208
9.00298401842504
8.04050580789068
8.34980996652160
8.01317180007489
7.66162878178415
8.12366468806229
7.85902112024765
9.51764339381046
8.27925758297963
8.50601414807932
9.15921514344219
3.97050716011222
8.38259978934455
9.12598123941230
8.40616649492788
8.21012594954813
8.37117530075952
8.59392578368940
8.42956211166824
8.43877473889387
3.03246696679265
7.78018038919163
8.25420736338803
8.28958879301598
8.22582798371110
8.62919384049753
8.96386027533339
8.47051508563129
8.42748737558844
8.41780799919390
8.84101496611118
8.42565255687095
9.66319942966631
9.48717409615282
4.63726784535092
8.46037792018860
8.53846742779701
9.54508726744454
7.78067369700594
9.00835598232580
9.61696724258295
8.96244374598962
7.61227780148481
8.95437529145619
9.37737901543649
8.70869806109368
8.29933196795395
8.81673820506206
8.59990747741549
27.6310211159285
8.85110110786385
8.22809944672608
8.05220008695374
8.02628355398235
8.23045430674377
7.57565440580368
8.62431218952633
8.12632869613852
7.99402636965379
9.19600094077619
8.34370652065790
7.93303008827017
8.50685835440159
7.51093946710091
8.21504376720290
8.27541318130858
9.61773685927484
8.23446128847673
8.56963984395954
9.68410877976219
8.23132408317041
8.19846654318689
9.21179313925459
7.71891901989638
8.08929897957311
9.03811384304874
8.42881821953989
8.27136342674903
27.6310211159285
8.56733148575331
8.99346206264386
9.04333094676341
8.32254521073236
5.34379159898386
9.44646080142958
8.70075098191492
8.59663636770144
8.81196474500184
7.08054385579020
8.14432423378848
8.43480062291373
9.66833017125664
7.13830197051990
7.89199848532093
8.68472269108783
8.48629872415863
8.75350016024699
8.58961517461645
8.68321556819070
7.96450548632202
9.00609076671186
7.37618747819751
6.87862194428268
7.77201262967633
8.33970562118959
8.16748886134716
7.73035087958687
8.65953259296122
8.29089533923793
8.10513505065819
7.93723724891408
8.15553292211112
2.61759423877997
8.16649695296958
9.68575611106204
1.05349141760981
7.96791759503509
8.20229654184351
9.67801617093707
8.48679565476790
8.31772454063697
9.56147582458167
7.40953469639303
3.75277592727386
6.91904362362122
8.62920297144046
2.28331239989190
8.26555688220936
10.0629928731220
9.98234673819616
10.1321355183376
9.09995934121738
5.70742878191995
9.48172777284468
8.94690746896949
9.25147667312609
10.2813252375932
9.43939573386548
9.13587182786230
8.49116646049185
8.45453883989921
8.71234553901164
8.89276208140482
7.59568871830609
6.51782585178312
8.69259289351232
8.65826786409029
8.06212789406976
7.88112158820871
8.23314323765837
8.09998991970955
-1.30765384644910
7.83525604647095
6.12869933675992
8.99688744107537
6.97440897825004
8.15618201850905
8.91424488550780
2.39578303924481
8.11030999490176
4.52646804068504
8.27224688315604
8.22117885476166
2.44443013010380
4.31372951456597
1.17613631236442
4.30683159971440
1.76944337891609
2.83869551462648
2.19532724353120
2.34406926137765
9.21767975549455
6.57770520079911
9.63203856592815
9.38742588314263
8.18176960746804
8.63139883139798
7.94153433552005
7.00946881296308
7.61244810832776
7.98726959897305
8.48046545764873
2.73000079660170
7.72548972762308
7.89309057946227
7.60082049884586
10.2484343501175
7.37304697313630
-0.529173050211310
5.05593542422259
8.56046299725847
9.00647949178044
7.75807895185649
8.05764528217924
9.53228128176747
0.578957681680683
7.98853962171572
9.65608192490201
8.03723805969805
9.63090587581763
8.29760740670141
8.92164901781249
9.66602595398653
5.17919096809095
5.22913242443133
2.11999617828490
2.81956433447974
3.19674888520273
3.23132241395224
4.16381246004016
9.19662143697732
2.90135029482577
9.35561528380262
9.19455133282008
8.75868319404090
5.92113445878363
8.52554784599840
8.15070438621761
8.66966580426367
8.07389786211778
7.38081999740903
8.16705727372853
-2.83111419303663
8.30983994061798
27.6310211159285
7.99934744814740
6.55378437567643
8.04435533064205
4.58638345271459
2.81630075181733
8.17375168188161
8.68111309309429
1.19570088029211
9.09544705029990
5.19575078448752
8.10486942007612
7.81646150582880
8.06259917402901
5.33683112318627
2.64820457212301
8.19106944607146
0.154772235298428
4.35235068537372
3.13498848049391
3.32909414080671
1.98864689505704
-2.48904673248620
1.19814348077863
1.60803892877265
1.35114292674442
0.599894386799675
1.60758948064486
4.17880102169587
6.28196980312558
2.01199295346738
8.19375173245212
8.73024385520730
7.77439968537334
8.74429735592156
8.11374715866781
-0.867290992706647
-0.756610187320899
8.02894276623298
8.64431113685749
-0.622134882347406
7.71170993000483
5.34114113408737
2.67530245857892
8.20675613006531
9.38945145801510
7.61445636675740
7.70645658221072
-2.88129344641910
5.15694173519907
7.44457954066687
7.09568922254621
7.88272779242677
4.92921846174507
3.58868383145474
2.58533617977061
6.47806041521640
6.09522851716573
3.14342244100205
0.140598943541267
4.55051481410157
4.33760660591133
5.17761513873643
3.81772452217308
9.61041249857335
3.12939209330279
9.62418999741158
7.70417968427962
8.70793980918345
3.82237062844688
3.19789070281024
27.6310211159285
8.69241633874897
7.36728843260361
8.26879820111860
8.35503971519110
8.71575043665404
7.21020039425697
-0.118335845474521
27.6310211159285
0.613066779372278
8.77773453353920
8.01262779131279
7.39127982743805
5.99262610024895
9.18580876942346
1.82353598928493
9.21484558057394
5.76859285971718
2.29605567338426
3.43658968948153
1.63658620048863
1.47269393976435
3.73065079568863
4.29173367810900
0.0257138913893016
4.30815757452617
9.46461484399545
0.489061923207326
4.92290160874975
1.19954888456293
5.55458276569532
7.51227489792093
2.83694813665670
0.718674938549705
8.67685426611268
0.0184009219218526
5.68109678516435
2.48655210189056
-2.49604197359020
7.82135942463709
-1.31122168052580
8.56845646322450
4.40426072684157
-2.55839112533634
22.7133854154972
8.58892740850224
-1.74434365475010
0.328886847757311
1.87018389710571
8.19073765979487
8.17710644371690
-4.02045627768465
-4.11224318881686
1.54515630435141
22.2156927751149
7.85415636746156
-2.93748650081381
7.82210032065765
1.13115443818700
-1.48731790006361
2.74446272118744
1.21914329059450
6.04081181788443
3.68241164557126
0.870655474762463
2.99153901551238
3.74871397436064
5.43695691342233
8.82382320504880
1.71210301493108
9.24360555371762
9.04812611042005
5.34828642126407
3.26931643349844
5.38850670389101
5.05453997909208
7.68627708429088
5.93451219791748
5.78241832316534
7.55335549702089
8.83037054576968
7.64430599177963
3.81386398522842
-0.976304969831176
7.76605266780950
4.00037462451173
-1.37854275816614
2.18742378404382
8.78553383844854
7.71883746720997
8.72646900329419
-0.849594261854047
0.127604872796789
-4.79663637267550
3.05738324247297
3.32124360392919
-2.75275377645862
0.884675840702303
0.800284384888606
2.18735596551889
-1.14656735345547
-0.847436322999794
0.615839485288617
-2.27551784780202
0.0731237740558151
3.66763340391578
3.47639170884024
-0.692773015463093
2.11756635409159
0.135567766202491
7.47845435491629
3.38923957298797
7.91299088200800
1.96130961275358
7.80354022999357
0.133350827777524
8.60310577561770
2.92056491146303
9.01724768540761
7.62981478388187
2.09248997190962
5.17391185691987
0.177011906290557
0.603332304899054
2.14867580747965
8.77528498688611
0.342122413512399
-4.83382692300035
5.56864886099586
4.09733780293823
-1.47291391177996
-1.99493817744635
-1.92459495084280
0.689625509264970
2.43251193685452
0.378593978156840
1.98458431601913
2.75144844043650
1.46464926374938
3.75858345642321
6.39758968243971
-0.312955899324250
5.49997161743495
-0.416928449599661
5.14245738691339
5.43384657046256
5.81688185399580
2.40796986318105
7.64591360656665
2.50139297188328
2.58954977251748
5.22426995890573
27.6310211159285
-2.07720736332270
18.4744669505425
3.02410744148240
8.07165315304213
8.54599228586169
-0.534458721557914
2.22025936589487
-0.866656570437677
-0.197386737498353
4.73926316375588
8.30304688418750
5.57004137397543
-3.51124516563601
8.71593193717426
0.358853101411403
-1.53213685482159
2.84857912877133
-0.489683101144599
-2.11063571602350
7.89218272102968
0.675891342557254
-2.99813973968490
2.98437557303451
-0.434667265262491
-0.961566288354739
1.02035430957591
4.22672481524300
-2.74791748118231
5.33881463701725
2.03052732735740
5.15617990381873
1.93569099490934
5.93561644097153
3.59610260874643
3.81079381846255
8.04325845648211
1.08943863857729
27.6310211159285
7.97936855488756
8.08326484244511
2.62795676773510
-2.97740454264120
8.00669886047487
7.79015209917725
7.41377079572294
7.91617899453650
2.42767075473562
2.62932773340938
8.92360479083582
-0.758336047671679
7.70875774044732
-5.03646988711490
3.17215224548294
8.64272106347214
19.9618994854666
-0.723129379947595
8.30515064079197
7.69204823279187
7.98586205104127
2.25103700264310
4.27527195778147
0.101332610535595
-3.74307850862764
3.08635561238256
-0.267411783819745
-2.84311464897439
3.69576631189080
-1.21911287641915
-0.579968480112657
0.515522718846384
7.49580243382650
0.271520272949441
3.10831875257855
-1.40560161258347
3.47163557952558
0.482612534942125
6.85593419597590
3.03361984649836
3.36334734224236
1.50473240625349
27.6310211159285
8.02916810414505
8.10188413542666
7.97204846867861
8.47463429420535
8.11225132796914
2.92110159091787
-3.01174192745898
8.00158264797243
8.19540290967558
27.6310211159285
7.96576205113777
8.28720705412572
7.55743550049412
8.12173112327285
1.13475933291241
3.02130816115445
8.28295178941893
8.70773438111678
-0.283178143670072
-0.222413646364443
8.14985563899018
4.05805777815568
7.77471269945768
0.260969120278711
8.41991080067481
8.31823581903745
7.14447558695365
27.6310211159285
0.319537066578048
9.13454114770907
0.224717186743517
2.63245822664867
3.64276990386631
-1.07324999377971
-0.601396134322745
8.97125794751302
8.66478805384016
0.851536481568815
-0.277368620094045
8.96539473723570
0.247741438447789
2.75323222953692
5.78926174649582
-1.54452390294194
5.72634402116989
7.31488441753818
5.46375725049939
0.238063708858301
10.2170189473432
8.97679075479949
9.59770151033410
8.34710405979556
7.79540406822721
1.78448561074544
8.38100850064396
8.14673803437327
7.46701078805456
8.60107334685442
27.6310211159285
8.13347501127807
9.07384864571533
8.41854646098979
3.90165575937098
7.99786187073048
8.88265413765906
8.71303711932651
8.72658212218361
8.30856982521374
8.20759044830051
8.00589635107247
8.89402182000602
8.53112872433915
8.33631470382959
8.24085925156702
6.04094997601783
8.10097583606838
2.40631266903256
1.22598342845552
5.39723347076944
8.06517524270183
3.02805651088254
8.23984735062567
0.962238008484406
8.56323238750939
8.74727099754981
7.89371194561294
8.72591395141780
4.57413167505344
8.81142910638579
7.82018172325439
2.84744349904091
9.16832902516865
8.04679598291346
2.76120918323347
9.92619120900479
4.73464927634497
8.32908284197382
8.11436702438276
9.20978154558315
8.69787670499879
9.39349166125214
8.94280144687916
6.79517068938221
3.28006176820593
7.92536072009422
8.34747142268470
3.35242615517177
7.93906671433948
8.29399770082741
3.96216361826598
8.42758009579710
8.07845635688673
8.38408073946549
8.22013407220396
8.17495100796825
8.17835041759633
8.16468126955685
9.13482240004736
8.22863435783713
8.76400075290004
8.71902564937699
8.25351004803065
5.46659371363197
8.26279858953196
8.59299029532780
8.25832690125135
9.56392512623681
7.62938316847234
2.43944347568096
2.99985937446192
3.32781198127038
2.17904089090409
8.19028491843661
2.28952358014378
8.86952363314233
8.68087653994919
5.22463109944865
10.0433013205992
1.53867334889657
7.40940841087912
1.32739601639612
2.50133412550935
6.65705897974400
6.71398255335718
11.6527344512328
2.89494542875040
8.74771492324594
6.93838132850094
9.25968563229749
5.65212990163267
8.51312053573696
8.75680081494937
9.70515927759628
9.39028642109996
7.66236200397692
8.02018774088251
27.6310211159285
7.30862470552261
3.89934155053843
8.11289250234325
7.93190846199952
1.85103289065153
8.08323848991316
8.24947359170798
0.901522572112506
27.6310211159285
4.21469924110410
4.67539102973566
1.79635432510214
8.23790823417635
2.44774137137307
8.15499754925562
-2.35259051922421
8.29172300856966
4.81339628562426
9.26586004319073
5.84324225582151
8.28423577884210
9.29175020698174
2.12796274228040
7.50888860152062
8.88593754656819
6.41855611318597
3.99219419014336
8.09503944469690
2.18612133449528
7.27268308486400
5.80011159737544
2.13399166579789
9.62474625119848
5.69761480686891
8.17767036231831
7.78935058647566
8.12306604335245
8.17848134735975
3.47013678616091
8.15786552650287
8.28522854192155
8.12632869613852
8.20188287212341
2.90510875038028
2.23242057502679
1.45512667559062
2.37746311779646
8.30453336889108
27.6310211159285
7.33227084182830
8.04350301908979
8.15559094831781
2.33180937846505
8.77587267294818
9.06452969766790
9.94495486378551
8.73319606824635
9.71929720932509
9.32453266210853
1.37323591299786
9.04269724635705
8.94750548932091
8.69805298949918
8.71142818922212
8.11342134827189
3.53520643865016
9.48281671758548
3.04249676835035
9.06340892940338
8.42094388646190
8.35799586905410
1.07297534982652
9.44407613076420
9.20268486548410
4.93486424256785
8.29760672164785
8.19279752792685
8.18213895223768
8.45266735196127
8.97348335402834
7.84978935807251
7.75813607452326
8.46795283023062
8.47420590913505
9.01162800483040
9.09091747905714
8.66218465156376
9.24236647456626
7.91295972159786
9.70375256916757
9.46035836106090
9.08151626683783
5.35328601341666
9.67392179404354
1.81289399539000
9.10261609641351
8.98958937010083
8.66670476030349
9.42635863757719
3.36204705205662
8.79676749191987
9.55273616408230
2.07425645110032
7.20253682471360
9.47147605769384
9.46280717616758
1.00293267506907
9.69371070478890
4.27689407419880
3.93776095870166
8.08306070873870
8.43273126530265
8.26470848481010
7.83798455129223
8.71234365911893
7.69832885486654
9.25299608444884
9.13462415630155
8.70993753361879
4.05677715419248
5.09628838565147
9.47593197669401
8.32608205196256
9.51296122794682
9.70979779690472
2.87959090260601
9.01133220096541
9.19774587351551
9.92251516247953
8.78856105775341
5.53999260736163
8.92102503950991
9.50421339708504
4.18373525609620
10.1214393101411
9.40372091843582
4.66599866484689
9.40068861309287
9.43305696212777
5.69531339528624
10.0220560113642
8.04786116494274
7.93283643887567
8.11850126318436
8.25788380896883
8.28265571913179
8.93302759811353
8.30195140934146
8.72394856508784
7.02188972428215
8.79752402211176
5.90813362905255
9.45467208296923
8.59195346684177
6.68380994154693
9.55877076397809
5.68462973514416
6.99490376174296
9.51905803959526
8.86348671874311
9.97688891939265
9.65083148100357
9.08245506119167
9.14687110541754
9.76918552574950
9.55474078223656
5.56779618606969
9.26380540218839
9.98339235463331
0.722266575524221
5.70140977491877
6.91215164364454
2.94850649847256
8.13774101125435
8.09693671123927
7.87838795304814
8.15433124709910
7.96450548632202
8.39024379612196
9.22661803852821
8.10669401190650
8.16193440088847
8.84552240409709
8.14113614708808
7.05039999206682
9.37458821160628
8.00651392743756
9.54338748523338
6.81077628902812
6.04174868046726
6.99921393458117
9.06539702030677
10.1963709092515
9.38862863090700
8.96307361385516
8.56982304819659
8.25872768800601
9.04599355846921
9.07350558637306
6.14260318486051
8.06583092250621
8.41310226155938
9.21295944053571
9.17647595132414
6.85703010867249
5.97812257396555
9.54427549607425
8.37648054383443
8.05941115314597
7.83667353514531
7.94430277900448
7.80701851989461
7.77719087791599
7.33477267044734
7.44886322752164
7.25642670235231
7.77272691222985
6.44241914398936
7.79372974758219
8.65271115020482
9.07869557615551
7.63377251235638
6.06905347347268
5.18469156346935
27.6310211159285
3.23915834666968
8.49418402816522
6.93495752295802
8.05294086290752
7.30919703978267
8.65227020661689
9.04539294746144
7.42634743304242
1.79083527607044
8.02046246995174
9.04086166274925
7.93514529223282
7.75813607452326
8.04266367196799
3.47864201984329
9.73111808215407
9.22956712439935
9.61909814285777
8.47679195499284
9.62988667019790
8.39739460702007
9.60191653219192
8.31668491028331
8.47173816582385
9.63426143081933
9.36876543816871
10.0399584629887
10.0781307953816
4.12374403007516
4.15832857613969
8.62647725765003
2.97509882175564
3.30490492966027
8.19872388043921
8.00735548659690
7.41626157650926
5.62146971888930
8.34688889696037
8.16715069065872
5.67513194297106
7.37948570148645
8.24374982878897
8.47135943671158
7.81691503444327
8.34453182244765
6.20008173587914
8.56008288278706
-0.728394972647913
8.45307361095244
8.27684600194332
7.90314118520792
6.76263710038392
7.05616048436885
6.78805676116604
6.84614315782081
4.75858879340270
7.74243187315234
9.16073974795809
7.85081626878486
6.96048120655900
7.48538677016244
2.91408783146081
5.86346550052893
8.93299328481419
8.76492870989494
9.59986702829095
9.34243853138171
4.20726763462567
9.02166075532644
8.43552389541183
9.47501395780899
9.52555373044886
9.11169364154969
9.42459275291674
9.72574031385539
8.94501769883982
9.57903180622520
9.31801106369304
8.98221869761008
9.91475181617638
4.41743832086477
8.75167606696577
7.59944817856634
8.88775880884789
8.99107909655601
10.5513462636885
4.08264267519066
3.52271702017632
1.84767278322880
8.06337131207421
7.45029441695088
8.00789880319780
7.46799502745064
8.08306070873870
27.6310211159285
8.16831395227970
7.04892222075066
7.91299348165094
8.75000428063314
7.54400452342448
9.14017601861426
6.43077785301092
8.59392578368940
8.53917728463584
27.6310211159285
8.02640371964436
8.93599515345716
8.13597608440171
7.43389303432928
8.85893911750250
7.89065304117354
6.05919149800402
6.17025492467203
7.38671131114676
6.65391117794685
27.6310211159285
2.13287077696104
5.62091659956057
4.45140561173609
3.97746460734662
9.70621253332336
9.07843814448462
4.01651898026918
5.56081261610863
10.5003656647336
8.79324540730057
8.74787194773027
8.91592596123300
9.75263362959268
10.0959219695586
9.25650010678462
8.29747976092095
8.28490118645860
9.44375440198722
9.85570927554259
9.38266419133101
9.11011111559299
6.61181715212125
9.11628079054071
3.03774939009865
8.25860165698806
7.89467763449523
8.05412477009851
8.22411988692106
8.09587515045637
27.6310211159285
7.96495394636775
8.10903364446998
6.02217913554548
8.23273473280188
7.88363970627042
8.34976708676509
7.89740496425002
6.16436365327702
8.53735620003040
8.41623116154191
8.53819204069593
8.50333006619462
8.27373533489751
7.38533758814616
8.25022934638573
8.17051407670891
8.18143520963836
4.13064598907037
7.30384165440680
8.93383471415632
5.83606859551172
8.48078967600155
6.43209023939899
4.89158387640041
11.3653106984869
9.31562299899301
8.28819290053490
4.92583739537698
8.89788990894307
2.60118033841494
3.87783712363945
9.33005478682305
8.97949531929051
8.34566388583315
9.68709222879355
6.22059035858243
9.43823570202566
3.43941892521861
7.09237526912031
8.19120340823926
8.03999317670396
8.07085357234015
8.06940436271782
7.96636340578494
7.91935395274518
8.31685017659688
8.09557446867943
8.15786494932977
8.70643250321333
6.34838803003061
8.20112116923519
9.07228686652315
7.24133766431049
8.51179755336868
8.43537673752879
8.33225675883675
8.23024949955366
8.30891391095480
8.20108603658093
8.01159158375486
8.48774539431717
8.50717157850362
9.22082640121615
7.65904923081299
8.04513620976993
9.60921620085991
8.07500034954056
2.76096438952699
8.74425538099429
2.16772809911676
8.70209678929320
5.35689262799387
1.14342852315635
8.40956532126021
1.45256172184208
1.09449707619102
4.79560580451281
4.77107444683319
1.60428311846911
5.16906589128268
3.40551825624336
-0.750498151383017
10.0190705255251
5.57709845359582
5.06658363950281
2.04494793141456
4.27047036450485
4.97835374273166
4.06895400547220
3.41608553503043
8.33458303345284
8.21658897351154
8.16309471635709
8.08133914462927
7.47962183252912
7.86981050372596
8.33437513701964
8.23730949052404
8.67396929895059
8.10488549733175
8.05082168086440
27.6310211159285
8.60056605504147
8.26548145415879
8.61395147476490
8.10527419073931
9.15296748518149
8.45154357460482
8.12995673839410
8.60789423388672
8.81403928479226
4.11515556709370
8.35940140543351
8.73024466603460
9.59052947222505
8.60658496119684
4.13480519618622
1.86790485033230
8.17403672972415
0.885969057435205
1.57816436885368
27.6310211159285
3.81583686592924
8.37574085396103
9.29908666412323
2.98408507978575
9.32563874944999
2.46084334237286
5.03322896126013
9.19751483823629
2.20649797935211
3.70350758771254
5.04105900868569
5.20732462604693
8.08570337016939
27.6310211159285
8.08750039984968
8.11190409141656
8.11214702398189
8.29456977265388
8.10513771741550
8.10331805134807
8.67585059396880
8.91225971618625
27.6310211159285
7.52227888201445
8.57456553165893
9.04484714364681
8.67771184959993
8.15038268906383
8.90466412440986
8.76719668117347
1.15210394796435
8.52141794898206
-0.725723627274046
8.26053346401969
2.29671413044648
-2.38570316346929
7.75986622560756
-1.76094769967757
-2.38196125811432
1.86182292960436
0.963375610966364
4.14220068368305
-0.0243493924403834
-3.33599391770822
1.62933815086637
1.73534455259475
-0.00863499936713087
2.09547866626428
3.40012536250843
1.65691778220680
1.50961965054887
1.98918250354008
1.19818077129750
-1.24899683831169
3.77875519064860
-0.630413954346226
1.35206495271242
8.24827656559721
27.6310211159285
8.22092379653139
8.01988180711720
8.27220161645952
8.14026358571597
8.11536020200205
8.38561589669801
8.00158264797243
8.11927589219558
3.22931044737755
7.73871798866613
8.69503304304798
8.59392220423482
8.63389166711844
7.98698372850970
27.6310211159285
3.51696922819789
1.07485211446379
-0.147817357683484
8.27421072015796
2.22173832995056
-0.0939229674291500
-1.16192279630220
4.04182077390405
-2.66194311114309
2.13204216179492
-2.01277715342435
-3.26289277925801
0.213326448233592
-3.06518761451473
2.89628804112608
1.72093761590103
3.54833950740088
3.36268108578763
-2.86445154928293
1.87678029491886
4.62811343382048
7.09860212840077
1.27568468116317
3.24041155257622
9.82994444424303
9.16147550636806
4.36046454894476
1.45596668672842
8.02687362351255
3.37470444426068
7.76824847845552
7.70564024607452
8.35012349398780
7.94378495789267
8.54030175914789
7.70645658221072
8.75767582481626
9.02967159949114
8.04749291071521
7.99184509519005
27.6310211159285
8.89811628711533
7.97014929584792
7.35661333408562
4.35048601888762
3.75381434820893
0.0538773861511853
7.72950676780340
8.31516001999399
7.82216021003566
5.45177987218609
-1.38405618215460
0.0278619696125011
7.17128711192777
-2.67073336431378
1.42117052793044
-2.57399079270104
-3.26559819117035
3.58004158450376
-2.59703011987052
1.95718452043702
2.31765966140636
-0.432421166051440
1.91901786420498
2.65699197758622
3.02276515905331
5.36116093858651
3.83655222158269
1.13695580582484
6.73072296087515
1.42538708479711
5.78117845606114
3.43920151922313
1.09841191427490
3.01405830157181
-0.978930856180998
8.07113952763848
3.64713760586246
8.18091846191765
7.88648306493986
7.84447358817585
8.46643370771547
8.15690490226450
8.67709934117326
8.47683332021308
7.84561917200168
8.97681647844081
7.62181942170295
7.98586269315897
8.61822521381757
8.92085665325514
8.21638635177083
8.86913182636520
7.99384394684809
8.81047215462988
-0.918487321868591
0.122255992093785
8.13506299224395
8.21499011179680
-2.15448605091449
-1.39436739103496
3.23817362094114
0.436564480430760
7.86767599721074
2.90132602399682
-2.56266220796055
-0.936602719475775
3.74607045675015
4.44056802609976
-2.67438647023549
4.81841658447358
-1.69385520152649
0.918650071320177
1.76673822454043
2.52465275658930
4.65930574410771
2.35396206368401
1.89031839224015
4.96026224817898
6.33041585329880
5.78268385273398
9.08573471146991
3.21285613522941
9.89588246407544
2.16215583721423
8.11289425181080
8.40427956041511
8.10530573550116
8.31954492200370
8.63843565380888
8.38575948900987
8.04749506523594
8.64842288114827
8.05226788052684
8.36902088521122
8.20188287212341
8.27182084882920
8.69267216223385
9.21869502655838
8.12666641520741
4.39828932630324
7.25746296857150
1.52525678265577
1.55437491993629
2.53917094187963
2.11641942553854
4.41184557377892
2.49935959761071
8.02917171632684
2.62155856007997
-2.10319705393620
0.831069203862600
-4.61825751582300
8.73122999826955
2.03640283793374
-0.142098791315525
2.30348033604731
5.09874506632515
9.26376235885149
2.78295511991559
3.03745742793191
5.70019735198823
4.05353258667990
8.50010792300755
6.07662939307730
8.61999675248945
3.94186752031439
8.18574082075063
4.44884703767274
8.19868752102307
8.13265673663753
8.13540636589961
8.06957223298310
8.30211501091824
8.07787802268062
8.17218539861982
8.35635828651806
8.04991350049178
8.39527370276770
8.13597608440171
9.09570443952906
8.74420440728421
8.40329711958322
8.46424713659094
8.21123931352074
5.89308469328908
8.96128301840934
8.23446185306003
5.46208002990458
3.83558551989271
3.73763747535508
8.24444990248328
8.28280699764969
2.17090190464933
9.70480302074363
8.14270707249105
3.08846393017844
7.53950173400842
4.38958757172722
4.70666928662139
2.72811817484817
5.68282949131639
6.27562737052504
8.67731158566099
6.14560016484681
9.09758360049071
9.73683258016146
5.81697351930671
9.23140276193023
9.75164700568558
9.08367963363636
6.11427738095300
8.10020502373905
7.57366584358222
3.69996363244016
2.42559772095803
7.42316754692600
8.01445217158762
3.45887706936761
7.97805439825456
8.74808599030265
-1.22352055045456
8.28295178941893
8.50333115286273
8.15877134360400
8.13172698522736
8.48944284135632
8.29105629355477
5.24646381194531
8.34688889696037
8.09430338800120
8.15181498757409
9.43247327265368
9.10776296965823
8.25831813216217
8.28558570896701
8.40057457479503
8.52396637129256
6.03321090002981
8.40099520573952
8.25050566724727
7.87220457424044
9.55807537725571
7.90914601428670
8.15721143585420
8.23313983285538
7.87220748783416
8.92545670133418
9.96418067208808
9.27639395192002
6.23629274872654
9.19252637235470
1.67847132316263
8.21940368781833
8.82622770939155
9.18651112466416
9.17069153173172
7.76191774737915
8.16215134160002
7.87150752194373
2.37757904785923
2.29876355833306
9.39125025653172
5.06290564363197
9.29411129774349
-0.116767040482120
2.68211862107440
27.6310211159285
8.07399493543705
7.90262779342970
4.48528291673697
8.41472628046181
8.13337950468075
8.43537574390968
2.47520549975904
8.49228602893524
7.92354978694697
7.86523375772915
8.14000471274076
8.33511966540539
8.26555688220936
8.18851932635455
7.91712366844662
8.29719305192775
7.26878502193288
8.37094691489689
8.17503786800586
7.61647301507891
9.18698959771149
8.42275845215909
8.15446370583541
8.55129206823475
8.08083338722942
8.20123566611423
5.57978837588460
8.32420159601044
8.16456734016646
7.86009424545271
8.22491447618611
7.85813566708512
9.98733402850324
8.19659067331845
8.18573147957825
8.29719029626316
9.33260911455392
9.03713749073741
7.81645747742507
9.72896289553285
9.50258496956475
4.85171840466146
9.31218557325514
9.73381838191221
2.95848215432080
8.17767245087620
9.55313946784888
0.861941772674161
8.60017694014068
3.54662304384692
9.01201730701476
1.02907679229484
7.74385187065016
7.95785476949273
7.95128306767912
8.05114701086385
8.26056613502101
8.44874295005496
7.97164385316505
8.30856926063044
8.16250875724306
8.00275305657213
8.36427874529374
7.42789720256495
7.87269872777649
8.10068742638913
8.30503822126404
8.11523103999885
8.19448942620612
8.38638192928867
8.23351619147130
7.98766164757497
7.97329870068892
8.05720454710453
7.91356907230786
8.15198269130228
8.79583160756481
8.56652680950132
8.51737001470879
8.37146192686335
8.15403781317285
4.09619262865120
9.09077891291617
8.62399510381809
9.83090945641241
8.09720115156721
8.16248673021202
8.30685869357636
8.78666078804086
8.10413957376247
8.56380230288193
9.34589496814969
5.54160998975029
4.06544086897923
9.49221127013953
8.85385353259061
8.70273517388233
9.22133600955887
9.28610329442045
8.26181514303939
8.30184801166159
7.90988340621706
7.96400208483956
8.34747258008592
7.84569743222891
7.26305813500979
8.13924437820692
7.97151293640374
7.99790290039839
8.12104332890735
8.13452861980290
8.51761213209002
8.00158576008160
8.57456819090622
8.15618201850905
8.04749291071521
8.78388427609590
8.32646160266226
8.39753837976829
7.49289849425638
8.37595730246212
8.18167740914127
8.45733909229753
7.32497970270281
7.15655566716767
8.42806713520240
8.51760949938079
5.92332224732758
2.84582059213616
8.41310237708857
7.54719331451836
8.40472292827745
10.0249750553314
8.43751599856020
8.84989377709745
7.93170805780685
8.40316960904320
27.6310211159285
9.11140273208728
8.84748159215681
3.99515359961186
7.78505056106656
8.58855082449209
7.68397762055138
9.39126384134975
6.92574673089437
9.36103647793525
8.13184549116725
8.33981665240760
8.53428316634493
8.24150722362874
27.6310211159285
8.31685334109465
7.81819182049275
8.22209985419327
7.65259603769494
7.95868195724933
8.05234868587587
8.33844888622511
8.59398443446272
8.24110358527673
7.97543612407964
8.36715297689132
8.05446796002228
8.16715069065872
9.12257929498720
8.31954867542913
8.13489732467827
27.6310211159285
8.34109290039792
7.91866877608794
8.07343436821523
7.46879019706341
7.88324866446584
7.17305491490262
8.22551207428949
7.71595793810764
8.52499264964387
9.22785935614726
7.93858322052948
8.17277164579829
8.42979577564069
8.21078107375818
9.98120214928124
8.11292549144029
9.44073856139823
8.28255620966869
9.72641641448581
8.26419684122056
8.14949292509517
9.39756697869402
7.99309166472950
9.38920816882806
8.24345590627371
8.55634851396649
9.11693724098737
7.81707221413084
9.49105081631946
8.32090168740159
8.23146521687080
8.18017278279566
8.25098528553280
8.13276769807924
8.35287456026641
8.85996562930672
7.47196903778054
8.09372538155747
8.12524656555466
8.09857557956070
8.96681516309953
8.02202102103972
9.29381723447547
7.93846064383262
7.94686913010228
8.11549762856713
4.63461902286925
7.87229330606763
8.12293845741788
8.17495288786095
5.98371442648025
8.21526874129967
3.59180209232190
8.02206074749215
9.72260906494950
5.55443294933758
6.79918675267706
2.30839382012084
8.37595846832727
8.21465385460792
7.89523741318323
10.0663789315890
2.43083804059570
9.74758262055105
5.81537116793830
9.33359107606030
6.88968641886721
8.83902484632681
4.34988247415086
3.52898137030029
6.03617570479349
8.61722903889568
9.31669150393232
8.66602717224074
3.09136624837435
8.83132991614557
6.86696598869416
8.54326126563817
7.40847349666542
8.94885957884496
6.53488977400728
8.73024466603460
7.97554396970887
8.45576338760881
7.80354132593325
7.82857146214167
6.97439329959992
8.01988746176348
8.33994995297860
7.74122378637099
8.08083072622880
8.62400647435245
7.96704993269308
8.20229722689706
27.6310211159285
8.17710644371690
8.85462118350493
7.01267064237056
7.91645315922064
6.96161135719331
3.17412560670743
8.09587523221515
8.47915813969219
7.28562444313484
8.33088821571923
7.56109599359913
9.60402747101218
4.79369254771677
9.69850819055047
4.20815066125427
8.19936268864195
8.19985056969537
6.71165727410263
8.74810166867624
3.59099355863109
9.24907802011254
9.17446786556658
9.53493213124434
9.30620547644656
7.58252606229125
2.05781158423737
10.1367253100475
8.67164216765948
9.25467114892090
9.49336934786016
9.39595556189027
9.58275734272693
1.37272985967752
1.26525738882252
2.97135504613359
2.57275989480671
9.24501601012729
0.377982306992863
0.782191019581990
8.03646752180378
4.68107067650465
7.91299088200800
8.34482372103418
8.33949041721338
4.30775717141878
8.02151437389086
8.21966811362717
27.6310211159285
7.50366410536928
8.42747755351541
7.99184509519005
2.02731253357091
27.6310211159285
8.61900533974041
27.6310211159285
7.66077605038999
8.23074830577782
8.46485823534733
24.1887057508759
9.05509797824491
8.15350548887479
7.94378495789267
8.40181070803417
9.45077824272933
7.77693763654659
4.07116392090942
8.39244883661779
10.3218532852939
9.49714191309033
2.61553117893652
8.66096963824017
3.05558397455595
9.23652768799763
5.01960765988464
8.61130445533030
9.05351241255552
9.22209826426266
7.19029425222309
10.1783081502476
8.29698161251928
9.58946161909507
5.53171765915562
9.23065251397406
8.41528462138027
8.72256184341147
5.27557438053002
8.42806485020600
8.79995750446707
7.18479566024390
8.15749509561366
8.25482261562655
3.07251820167295
1.54447583575940
7.99924335974099
7.69613249168041
8.08371058176074
8.51238359381497
8.84688337793090
7.58404078320030
7.88936151530830
8.01164572621669
9.34767126879004
8.10120540395944
7.62279978655864
16.8069701337843
4.62867751700967
7.36516065337541
3.96437176573387
9.13933721506488
7.92354978694697
3.40390366957677
5.09583087948854
4.55437068523962
6.59318528747076
7.87634818483392
1.27885748790101
8.85115653381983
5.72777556634739
8.87740661093381
6.98039522282215
8.94249458020659
0.985723645329713
9.74830939345141
4.60039668161103
9.38935958701336
8.13453249096692
3.95060439195909
9.60727322744121
3.48970454656317
1.27219292424860
9.67584481839254
5.60096410357378
9.40201700783619
1.82458009828096
9.28642743747754
3.03961281424322
8.01446323405074
8.61188366846222
21.8451041554504
9.00171644119039
16.3354698887499
5.75506684238060
8.09478876993663
8.59801961741480
8.18745594690963
8.66995422288222
27.6310211159285
5.08269832914161
-2.27350261810405
-1.70311538405388
6.60656363894373
10.8105342114241
8.94382021685279
-2.33018009071268
3.37156378203513
5.13480976566531
9.13883339349756
8.25628137689303
6.35356578194412
8.88271291899634
9.79519140262764
7.14811531216182
2.71462451597568
9.12267095313236
1.89260813791797
4.65085135615315
9.36002882101588
9.04794125702744
2.20692344995503
2.42583096443856
5.23868351302458
2.36739981114455
2.18759139465047
4.26456337266136
9.09985818212464
8.31685378877868
7.77471570823914
8.13453223198469
8.13908099848988
8.77079528396661
8.02684456242404
8.63320248085873
8.79040375535501
9.42220620054532
7.71897752744397
-2.80802913683663
8.98755343466871
5.05586595992922
-1.88696043593345
3.67779417770088
-1.59064530065710
7.26566263223612
8.70285719613550
3.40097470876444
5.81466202988466
8.71324518853224
3.48087808740526
8.49530237598051
5.08201335855717
3.73673655643797
2.66974396881575
6.70991913087850
9.32327962634803
9.94368351979224
2.08588930404972
9.18110249487838
2.71353682322699
1.37580758331192
2.33273826675071
3.34692093604032
4.80931273410349
20.0488536316456
8.98789580426435
2.71342738056964
7.79269392509785
-0.143245824881461
7.56455321911172
9.05477969237385
8.68681026957125
8.61270975919260
8.86396206501237
7.59502968316043
4.20385283572432
-2.37752994166289
4.27657381867115
-2.33164663161861
7.97823415454245
4.54464810061347
2.92820927066950
-2.22661289351543
3.29109575200893
8.59151078292446
0.964704550238585
-4.71744057248074
5.82012576344777
3.34348533438611
3.96061468351344
6.51884011314047
2.05325056348995
4.63406984025048
5.61465142501066
9.94187457237354
9.23941282566696
10.1036436796415
4.57591748570430
2.92124693101831
9.33533851805200
8.58180571376758
9.22980561938732
8.79285064276943
5.08998987692179
8.07659762595048
7.96800890758077
7.74792894936825
8.03545660769443
7.93906671433948
8.20670957450049
8.55106661985866
8.56847306046596
7.27192863037265
3.60302467089307
8.05270176164852
8.13597948920470
8.65667199491799
8.17495288786095
5.30891555452480
8.80624952491748
8.22168632320960
8.83239294607708
4.14504927157522
8.34803642009068
2.71556057799799
-0.234315847374157
4.42867360816639
1.48234633169329
-2.53258950774899
4.43040288206120
2.55141531534964
8.50261809444547
-0.408815587207768
8.53193951148099
5.92135135033577
0.936390204542187
1.02965887932373
19.7640593734549
3.68721044578088
7.46893792972421
5.27024920591035
8.79222970432278
7.28587198132108
1.44409823829243
5.88041652275639
9.37733905101897
5.86177833416428
5.18086448329786
9.21613549595778
8.74879996301880
5.89628435028899
4.28980525090498
8.11657238636435
7.84702643787298
8.03999317670396
8.17005091618317
7.85587282671936
8.83600513220029
8.10069004565278
27.6310211159285
8.73764486410997
27.6310211159285
8.69217868337494
8.64462060823841
8.07388604587941
8.25788532309636
7.77439601269299
7.84189496032429
9.19163445190088
9.16596401509252
8.86524482427937
6.04807866355175
9.52352039308691
4.47500510968975
5.61814592744015
8.16861055452603
8.07336765661462
3.29086344903584
7.03491074637592
7.22539662305399
2.36014000764996
1.98893074188408
3.06454789976260
-2.94822415781766
3.22878355304676
5.21052923564881
0.959732239903144
3.29540869101909
-0.427188175769103
2.49876017378819
7.75849057784849
4.61868031308445
2.31270032046043
9.27783894876316
3.11006850241816
0.673943055162779
5.59699332367904
-0.585126756014672
8.96787552834092
7.97279053765023
8.09138792874132
2.35191507204575
8.07336765661462
7.79576597967936
7.86614991419878
9.05968273500946
8.05114701086385
8.45759716862813
3.30195572833585
8.58818695259669
2.85539484172553
8.11366102944875
9.42016221997043
7.95595039998288
2.28483059365937
7.93723548229008
27.6310211159285
9.37205270006890
8.06429257670795
7.84279748740175
4.58680521631335
8.21012644642992
0.107764893967319
8.98340487140635
3.91573316366298
8.37264082814653
7.95728855032604
8.14042113812545
10.0633611453001
9.44516855516131
8.15749257617780
9.49279660415056
2.62403291720433
8.36513085345000
5.18596550145346
9.51910356157569
8.86169851768374
3.42205016622774
3.41773848153220
5.16273101159304
11.1970883108820
1.78327589259877
4.87028962338999
9.33872201242068
9.57535349586891
2.28512973783826
4.68680680108560
0.926121429179732
2.42839754544535
6.17420932152874
1.99942804439281
7.81183043412045
8.49918994288606
7.82419389035267
7.85587282671936
8.73275791856923
7.97204746293498
4.45373575317056
8.10517226590475
8.41306986257173
8.08083072622880
8.07870246231839
8.32029204121314
7.93241156750807
8.44118558693676
8.38088512590990
8.20188369591339
8.00651392743756
8.20169261131399
7.94970036619909
8.25972953538682
8.09462463818041
8.30055080573629
8.05502028457040
8.22869072999245
7.76139767040873
8.25860606299219
9.14363104015588
8.16247234538386
7.32679714374759
2.55520615943703
7.92773650241318
8.18573156133703
9.48855939143382
7.67641546381296
8.24022609662374
7.97655977217249
10.1238635531190
9.27802599632301
4.51767372481676
7.72218216331533
4.90341379572223
5.82501796505294
10.2167831370011
7.14271500586078
8.71591928583170
8.69021793177456
8.12429696309392
5.99612887353435
8.68936386848806
7.86904599901238
1.80993996097367
9.05973018465418
9.14455489837601
3.40413152890161
2.27315103158657
5.28672609476357
1.72320892189848
8.02894095275927
8.04511942234498
8.35503287725427
8.69896954939537
7.50826272605422
8.13628561506185
8.13344457492688
8.07053278769444
8.04866378396618
4.83487734780990
8.26245977426171
2.88507097973002
9.16918987237928
7.62279940556466
8.30767494060848
7.94863327893734
8.25625153401354
9.45546801651001
27.6310211159285
3.92693275550308
2.98079554560653
8.12172695981443
4.03662911537738
8.03658598407263
2.10245477778934
8.67296399006435
8.52829082826982
1.39395823030499
7.84569743222891
1.04728140476381
7.92720169271199
8.32420334547799
8.35451017817849
7.57856064268296
8.23045430674377
8.11922606186759
5.82015463092652
9.53055273206543
2.35048302056053
-0.155760632315741
9.41557828440086
4.87225411325516
8.99957702745155
1.16435776877427
8.60516876260926
5.63906232847647
2.01480760403018
6.95336271760055
2.20316599864078
9.59053082530455
3.45900050770875
8.38027287047833
8.72395106137926
2.96585107853808
9.48806881664239
7.92743863121191
27.6310211159285
8.09785583263274
8.78647071957944
7.52227888201445
8.14172949466723
8.34164481449855
8.23143891870039
8.35671784671684
8.38139186223222
8.05220008695374
27.6310211159285
9.18048757309475
7.62981912167429
8.21012727982387
6.74918528060515
9.01548501696631
8.12173007192360
7.93723240373436
8.22868968448503
9.47724291687145
8.09998441742434
8.18017192248328
7.89284536609506
8.48944284135632
2.68897843068146
8.50272583965468
8.19868752102307
4.78962172425037
8.07658980564175
8.60062897718139
7.96100827873994
8.37932234303346
9.26027859702447
8.73795090156075
8.08543489019782
8.36108849308140
8.19868405467729
7.73999033183752
7.27865073355375
8.72421147431093
9.56331330706085
9.34196061948549
8.53930848654292
4.25942636416786
2.65116259055433
9.12613901798215
8.41467556463574
7.40203978486562
7.99794842677848
4.86346310830752
1.25354326083881
9.77672933978791
2.00282054726070
8.08442457103446
8.50272583965468
8.15930309983726
8.77758606088007
8.04749291071521
7.47904144082456
8.34482539349751
8.17508380822209
8.31033754496306
8.26015178024736
7.73960245735931
8.21848957114618
8.29059588015995
8.61061117545479
7.97809219655881
8.23045761027582
8.93337423029227
8.17678984910669
7.42221507607392
8.29856494552711
8.34555145241868
9.15486849708890
8.19273787723842
8.41042100351999
2.43521487980539
27.6310211159285
7.10049609113959
8.26492470521530
9.34136843059523
8.12821439582276
8.25860165698806
7.90727448941491
9.63378278562492
5.63927605961619
8.20695496021464
8.74049962727787
9.39205746509118
18.9755626087013
8.31032124173120
8.99575159332233
3.80155583128793
9.47469526329860
8.50368441314155
4.75552034641405
4.75731165836803
5.65688615879912
3.15880830656366
9.46510221914712
8.31363281490326
2.30867652020475
3.15986495725402
10.1975167353307
7.82434812964926
7.51652818384105
7.84447358817585
8.37978472379724
7.33613674272097
8.25350948344735
8.51582110350518
7.89957311315585
8.31562591220411
7.86282272684407
8.15553292211112
4.91197092805574
7.62988723373301
8.19524057532340
8.11577683610230
8.58900695934141
7.13050525103928
10.4323732941584
8.07353419768843
4.60229251554611
8.01317468649320
8.10438592188307
6.77938412538086
0.882091208556864
6.92632897253356
8.00210724557000
8.43947187404958
2.45750616646775
8.36633926847283
7.92735308325072
6.07524878885628
3.91916556932274
5.03256827260459
9.37970114090510
9.02544448703948
8.34268585758423
2.41919691823751
3.25597703089241
8.84093197659547
9.24215682811399
5.91789974115083
9.31973403595511
8.78099637844155
5.09205637288108
4.59393049689288
3.20479006603385
8.84158873034598
8.62185253552422
8.52052859189132
2.72760022144536
9.73243628962786
5.43502500960248
7.97655780825861
7.60853800868603
8.16175543429079
8.46836784313495
7.63967110166176
7.85081658611899
7.88090621804547
7.32209698090080
8.29492659477675
8.17650493824590
8.19691023687825
4.82312635378478
8.98868251465600
7.29022103946370
8.29918221966268
9.19744421993837
8.31298545090621
7.83527721696159
8.37257754810844
8.27884473704952
8.27519506295219
4.06214618416942
8.43537668645387
8.26749880118885
-1.33967504466170
8.50919039501840
3.32989970142033
8.15201078393374
8.29112613506512
10.1662960143476
3.05917929610511
2.88691287153284
3.83984489285278
9.09349558162831
8.36632668862991
8.62030174278012
9.45921387093480
8.69590023713208
2.21097332803492
4.12668876171205
9.45895118938653
9.13779761916120
8.43864600105179
3.77275409856508
0.585563985224488
7.82965338408152
2.41768071420667
5.00494975067562
0.640211165344664
4.84102556579766
1.73009133784142
8.01666551999307
8.66299962087750
27.6310211159285
8.48338362967835
7.82772504361205
6.22320525350637
8.61815644405924
8.80173484456295
8.16106087760320
27.6310211159285
7.90334707962942
8.15403781317285
4.74189884739714
7.87735211676233
7.33972668095058
8.12104438312495
8.02648063147794
8.88271432364712
3.38680065405021
8.26951070381609
7.62767303480480
8.39982909643364
3.68833281873662
10.2025155699998
9.00962362954151
8.19279752792685
3.87012307349337
-0.500667166030519
8.13491123242919
6.36348505117045
5.80906141269227
6.38969977008800
3.19496045107802
8.95944488436906
3.97816954674525
9.10064482785363
3.33062507942170
1.90204671958324
8.63045256104171
9.71108259876284
10.1424760161899
6.09486221061243
7.46875167246370
9.08370585032987
8.09812601343135
-0.565277057233718
-0.834951784545664
3.94898043512170
3.58042254474669
0.821521824606010
4.56225768233463
-0.726125612051825
3.90425454791825
3.76100297399852
8.05412477009851
8.57344725234590
8.11536002398885
8.97951850671355
8.05390143238424
7.90053686090270
8.68008624293240
8.01988254323397
7.94369735153408
2.90794894713916
8.55405812813084
7.56082558507524
8.11523103999885
4.55888043637710
17.6248924438299
8.13341029663755
7.87820065972761
9.00835550272949
7.81540377908426
2.50264273459558
2.34303802595976
7.36854692083657
-2.81760501737955
8.21622195011342
2.61447156992722
3.46088132474532
-2.26169937312744
0.626125975161197
7.51113918801494
4.99944504189790
3.65389844859948
8.96310200074377
3.61361462813025
9.63092478226048
4.75772570380651
0.407296583737705
5.34715576369701
5.09029293197440
2.88423541715186
8.64108295837241
-0.333066348362749
1.51926147178498
9.03723359286973
-1.00535202166714
0.258622065368925
1.14449116497927
0.665652793099901
8.13165194158415
-1.28985428944455
0.561562784028485
0.370933725807049
-0.305214191240737
8.29289321549669
8.12616221923826
27.6310211159285
8.93300123055660
2.95031926117081
8.09425438518709
8.63673412959547
7.97865667085819
8.87245646311654
1.91834351355963
-1.00806499670814
17.3705731799475
7.99683476163175
7.60510249930177
1.41478376913859
8.92229972333666
8.78907652664082
8.09952220119973
1.01545884903296
8.62749676337359
2.92668261011432
8.34236746077629
3.44905159542542
-0.875417970101503
-1.75209818632571
-2.50529251595207
0.940412839761580
0.922098966653282
1.24159481268507
8.62961024565869
7.43784409796838
1.46035763024648
1.59153357818717
5.03418319124413
6.90085569241990
6.74186284715054
9.72351437254822
0.520665437606998
2.25242754379146
7.15825664192976
-2.55141350337367
3.70379011930374
1.99498162372260
8.70287721295160
3.68754078027126
2.75822160761122
4.90939473284624
8.04514428363799
7.57015312923170
7.83798455129217
8.88780667579090
7.75319105623578
8.59990922688305
7.72005428691980
7.98569364375493
7.77119587597022
7.54534444021727
8.08360809888443
7.21907403804179
5.92166262905096
8.17100197626649
8.01286218412306
9.25089457130014
7.83373508219593
8.04749506523594
4.47824991931868
7.95102110440029
8.12084363760935
2.00569606984840
3.09808070516761
2.76199876338605
3.44707719641777
0.940688204104647
0.132307428258045
8.32076184007129
8.75988680859696
4.77885848284392
1.95407364404482
3.22019270935888
3.35375595867659
9.76549392912406
0.571407524164370
1.92316107307900
9.16186303817256
6.55907661764113
5.61322393974779
-1.05878242544377
4.87639197466228
9.65701408945959
2.72927364052259
3.23870892168515
-0.246452063343487
1.91544719167395
2.77035810771358
1.96365360942249
2.82086204289439
2.21908600727157
8.32932437326686
8.74917162876606
8.06337116183661
8.47939160840881
8.11214841087659
1.00137764469001
8.41990417544674
8.61196635370402
7.93350266700378
8.88163658327014
4.64966031061520
8.02223052689808
2.81057087872581
4.36386374106196
8.33844946339821
7.67764694596383
3.56367044475208
7.58563468905187
8.29059669534398
2.78197352040396
7.97680704232228
8.23529882837972
8.29964571567988
0.305833269253846
2.95084185771443
8.30469541761337
8.06416628468450
8.14990880663198
4.15240520971768
-1.12978341872717
0.929250902077959
1.80220155949710
8.25783136829972
3.08993751640161
2.42319775284501
2.74139678058522
2.66322985263582
5.13959886810181
3.29375194302748
8.70550925276534
2.90435972749382
10.1066604220438
4.24266261646051
4.95977604548425
9.11776968880877
4.43849459862780
2.37808741022982
2.24585669112928
4.87498261232633
2.80341278050063
2.82348266088034
7.08079394220199
7.94812236517617
8.23985404999666
8.57765050672799
7.91275525272368
8.97572343574499
8.07446385538724
-1.29453084605083
8.69946280893555
0.968158020847854
7.92726726501720
8.77630707792482
8.11192169031889
2.19687427329203
3.70128716470486
8.30004305828048
8.12313312558353
7.77439968537334
4.87485238244638
3.22486349014293
8.19373333072974
1.99821550313764
8.00473234106126
8.16529097694921
8.14568250556081
0.0881023829735872
0.189068618400450
8.20352009761827
8.31772792269359
3.33452984688027
8.48329749744858
-2.04069482572417
-0.716181982051695
3.82742736284830
-1.08792549987203
-0.00289190115893542
5.03041908654571
9.19692885592386
4.14540873691041
8.42422958789515
5.78882651531185
1.60300704379452
0.890258731626003
8.28927624884949
4.59904527551823
1.94532646480207
9.26567065147259
-1.37314603520773
2.58028491335921
5.05330188599645
0.102114939824969
2.02546845102370
3.62248014538609
8.03658598407263
8.37129357613918
27.6310211159285
8.22055815722562
8.30822056842444
8.27519400873465
5.51307396099320
8.20406578084299
8.45612030042958
8.38949967942492
8.28660471511386
8.18567984787320
8.40748671398235
9.13066272750064
8.35812353073464
9.16512607707937
3.91491295374740
8.38461878369105
8.41082441489587
2.01946402716748
3.40760563459063
8.12401303163978
8.57977277145139
8.41221865701708
8.16831395227970
3.32189853256823
-1.72487978134235
3.54016069364533
8.52852802360887
8.80896961970368
8.54148293509453
8.32552644883517
8.13902720194043
5.19116311449501
9.18932630833693
8.05197012166874
8.56584134364160
2.50806760224601
8.17271815839718
2.08645135492675
5.34156518372282
3.72641270610272
-3.58061561801359
-1.25269540937286
2.36610109094028
2.29869943204694
2.38468054420931
6.72654302585347
6.52893167608393
7.88100014631365
6.95106537704489
7.61520170905508
5.58847189275008
7.55758349783013
6.95829201512417
6.72435283029552
5.85307527157828
7.50822142351061
7.20702889752286
6.08739289768243
6.27295478458263
6.24887072793428
7.78511872293144
7.34172799364969
7.20765825328314
8.61111870130988
7.83570659567586
8.97887529002727
9.36926236690372
8.25495462231912
9.42328515558628
8.94546501067655
9.59076984781708
6.13687350134060
5.12185175296434
8.88016478484450
5.59753224565120
3.99198515814808
3.39638630855102
6.75787394550747
6.25874102288468
7.72443485176199
6.93003054511413
7.69805442223615
6.25862955508535
7.65213627507785
6.89757087989025
6.82758860702541
4.84093070836565
7.50822142351061
6.86745555069058
6.68708418141817
5.96354851293660
7.11691641032216
7.87017306422387
7.70065060434878
6.32261657914533
8.54130897925402
7.64702951290966
8.93483311773113
9.23832678005060
8.08718838033666
8.50304777918407
8.67800117479480
9.48304361822359
8.83361458402175
5.23342713513142
8.42160558320222
5.27398586945871
4.39107298694287
6.72654302585347
5.87902807625637
7.59995760813548
6.76583634050049
7.77177945752087
5.34973175091150
7.52591533415652
6.86111305556381
6.97650845211546
5.75383172180642
8.00327685765294
6.86745555069058
6.68708418141817
6.38924267526740
7.11691641032216
8.01907418989762
7.92544116423181
6.99268713992136
4.59878298691029
7.92407002986265
9.08531553909955
8.18738423385361
8.24700262409482
8.43518866982635
9.40815717226805
8.92859475943249
5.82496897692645
4.72973736717908
8.88683159424804
5.32516307256862
4.63292290031531
4.49554028277413
6.87534153095550
6.67179933673612
7.77177283658401
7.06995115258742
7.52584254975360
6.24693351532215
7.24403135733012
8.09004836950478
7.22241154739658
6.83357501046208
5.58235404618027
7.52592185665846
7.05348494821131
6.16231651747087
5.89016262235101
6.65251652402292
7.98551193269762
7.59489429543851
7.76425155867564
7.86334180084912
7.96191669012764
8.32294618240022
8.39462931062555
8.76078288861959
7.38552869390635
8.36958031161007
4.11865491338031
8.85972872013989
7.70947706185160
8.70333000601358
6.93726901954588
6.28173054110935
7.51739135526005
6.92999994349343
7.80953605843872
6.12838960915450
7.54489074472422
8.06443125258854
7.00081194246369
6.49191357480825
5.83386512412369
7.83693503262686
7.01049595373361
7.02736617924129
6.05950576742409
7.63632361676132
8.01994420586352
7.42005451879016
8.02803914251998
6.26924483599044
9.10748807032256
9.46430542535618
9.41917818808877
9.09183972211927
5.67092049312679
5.41572187996184
9.32218178260549
8.83536674522803
7.83058381087735
8.08130263641085
7.18340673551372
7.80996720855623
27.6310211159285
7.21149283816478
3.92478067476025
8.04444424512096
7.05059770485292
7.07119273922552
8.12427062665729
7.11959057633987
6.85206444389379
7.24399865554960
7.24576422485901
7.81836387460880
8.30362576297475
8.96988033911697
6.60830878763196
5.71859847101358
5.25635298201245
8.32707632472922
7.20404344560246
7.63862657382546
7.59579553100663
8.11081336115780
6.96565576204619
3.71612206840349
7.80020973732913
8.18803261042345
7.85078651819489
6.48652495375535
8.21441174377748
8.70238721002522
8.13002128212911
1.43081752448212
8.61143752017136
7.98084907753979
3.09145085207208
1.00136148145137
1.83067312254017
-0.495825418926550
-0.796454210468744
1.30205897743242
7.55580342429188
7.67262241832874
7.89177046621569
7.33301166803200
8.18291850329536
8.13885139220984
7.28412515195113
3.99848246548505
6.61941695106546
8.37096361350677
7.57181821019597
8.17714006867502
16.6868376525416
3.11887384645741
3.68053845698884
8.24710281458360
2.56040613087333
0.700995623798275
1.14210065728190
7.96486565161396
7.94161654471663
7.99912429999989
7.98083725786995
6.83365389665886
8.09095273292554
7.87341940883803
2.00486224609694
6.43276075271965
27.6310211159285
0.804140342143511
8.12394992118050
8.04735128505630
8.09374666572114
0.859612889490985
4.56381452615802
-1.83785502530323
0.440347259993611
0.275064453913630
7.77626763459117
8.09778218541777
4.12906059161485
7.38370760927060
7.63910241477532
3.47028804493010
1.79211133034544
8.06168235062539
7.64038811270306
7.92921468798037
5.42865504773513
7.58247669596678
2.42156263315820
8.02347313447783
8.07264934865416
8.17111922343860
-1.73449162604934
8.23270308479735
7.69806917565095
7.14823437656133
1.67642935010241
0.726866635781365
8.06805146113607
7.42474441835932
-1.24470310608458
7.79645836770190
8.12870794852793
27.6310211159285
8.15945366247893
8.15048499249616
8.17637090222579
1.32127943186991
8.19667666599603
18.7317489593024
-2.56992308337828
27.6310211159285
1.05587306947301
0.546029323100707
7.80952287940174
7.78892861345953
7.96274336823284
7.98638125715971
4.08547948619854
8.09096454732259
8.05758277555274
8.04743494015246
8.14483141789049
8.25313087972496
27.6310211159285
8.16482830590638
9.12825464640803
-2.72221136144114
1.57264037905283
3.05092061654816
0.206230907539434
7.23317386804922
8.05496124552968
0.956640090163972
7.85078651819489
7.99304962338425
7.85809481959075
7.99914568733704
7.94094156958141
7.87787544495272
8.07573554285245
8.15609389066580
8.18488938380402
3.36027680259940
8.07307792698912
8.29859209770376
-2.27788165939717
1.09110385091588
1.71239488559414
27.6310211159285
8.06921084947419
7.80997750660669
7.94075475048773
7.85148347493722
7.90995552886451
7.99725255927672
5.07401022239883
7.72821837408226
6.26201698015808
8.29616989654834
3.98438331656242
8.19326445195388
5.92599513170372
-3.09926003879763
-0.196205898268786
1.82636573694085
2.53887406386549
7.93743803405629
7.95048697688612
7.60816603665369
7.91115977092166
8.12067289269668
27.6310211159285
7.74252534815577
8.18221173850414
8.12916240585648
7.84109081366510
3.13149329921057
8.21163814959888
4.11275917740604
-2.90175582642486
0.221154804794406
0.929327029184905
3.46556888418126
27.6310211159285
7.83641074009274
4.49408412415529
7.86971957866156
27.6310211159285
8.04816254329342
8.01358902606832
8.05720858193963
7.80066524003190
8.16435874250014
0.824082039933963
8.14712269974075
3.14366769316185
-3.26038043684363
0.0145956205756494
1.82271453525008
16.6128387213714
7.97910109478008
7.95847852456006
8.10653178361104
8.14142544594992
3.65090183707984
8.07463790343034
8.18275728561522
8.14356684068211
8.08072322296986
8.11263031370076
3.37156596151273
8.22736229461003
-3.37482415803301
3.44746992903456
0.806797736227511
0.982260623783660
3.85381139256499
27.6310211159285
7.85590501621786
7.95847885956918
8.08747737403109
8.14783402231291
2.48864120890066
7.85472727582585
8.14718968652283
8.24709969258509
2.72118833374272
3.12225236321044
8.26167813189633
-2.43121086850595
1.35943142181965
1.12164869987789
2.35528426697776
1.19439062225238
1.57775335441848
3.80513588331372
7.89493959977861
27.6310211159285
8.09276028500952
7.75413946094735
4.98377491202198
8.16561877629211
8.15327497982715
8.21044475937732
1.65900531033785
8.21162643421373
8.34996067371080
-2.83039053192751
4.46329164277140
0.493624634384925
-0.374512319774895
-0.919950832291715
-2.12314594720253
1.10458058446443
-2.61324318534550
1.19413470327296
1.93558517043808
1.15970903633048
3.54694593692634
7.85588748843096
7.85266549232009
8.01428866956803
8.05325140683052
8.06922347742251
4.69968342750697
7.77177945752087
8.16507895578136
8.19443038235827
27.6310211159285
8.14718091135918
7.32647178186351
-2.21849324235650
0.0809355018079557
0.341968172299851
-0.861996043837041
-1.34658443990306
1.51386731482903
0.996461971639564
4.11916852084548
4.50307537887334
2.17162164628535
8.01090502229406
7.92843121772802
7.88962104632314
7.91873390723423
8.03312895458529
8.01857758585275
7.16302566717530
7.56362007069418
8.11037128115179
8.09764928100798
27.6310211159285
6.84421932606231
8.35921109609065
27.6310211159285
2.17106773215484
5.08292488191238
8.88554797069615
0.0399799400303269
0.557309541313812
9.02448164220461
4.83742649974401
27.6310211159285
7.92043729653849
4.12101179534648
7.83704143861061
7.85809481959075
7.35407074368337
8.14705708719615
7.82604724108277
8.07307293920546
7.44580692830823
7.50645167969158
8.09267174534788
8.34439862792718
8.05454457131924
8.03314042575310
8.48673756320237
1.04727077581893
8.46747876181279
8.97769763229303
4.15130730667472
2.93435839994334
9.04352073262760
0.565194797671522
2.58872761672346
9.11394172893249
4.30067018626429
11.4420849197343
27.6310211159285
1.23752178953812
7.94636650115641
-0.0551164676344864
7.96487858876164
4.51297697520234
7.89891681411095
7.99044590240053
7.65884745632531
7.71709818926696
8.07462918254568
7.97587788346479
7.86413758459349
8.03152430949671
8.64466525702039
7.84761625734266
5.57414319961223
8.59395774626233
3.18164750833186
8.40550321760999
5.91299422132940
8.69996815300260
4.76471968626022
27.6310211159285
7.99913035092220
7.15167546008518
8.08982091764811
7.22242632558707
6.72646397410208
7.13316402121098
7.77180085434871
6.58474361774651
6.66493128657904
7.85475734696514
8.77108677032128
8.34025452726600
7.80462064720130
8.14130145045211
5.84597627881679
7.75645371370360
6.33338540687784
27.6310211159285
8.61675660726129
7.35223205388316
27.6310211159285
3.64729872463249
7.81379499287669
8.12081860899768
7.59695881085048
7.58593132675493
6.94420245322906
7.76600539651861
7.01170857612839
7.67068334064949
8.06323318638139
8.63373596337492
8.61059077958322
7.76956988975214
8.37308370621273
7.93646595116680
9.04923331040411
7.35882565804824
8.04825666087776
7.13611961767023
7.87786721431297
7.26498152311583
7.15504692697282
7.90559563335408
6.95031120708328
7.83728579444161
8.70924639925947
8.40010859451998
8.62772542566325
7.64951388832437
4.48044963953665
9.00544878467817
8.49811546611887
7.15299239235870
8.68846838121384
8.41293922042081
7.06342854991837
8.14416905531218
7.79660230375557
8.11218114922155
6.87944901183069
8.69907753389629
9.03014062757311
8.78295555281511
9.07302108989746
8.65456878626250
7.76647409616899
8.58839045023230
7.00344453260905
8.80224695689325
6.13697769703364
6.29042989796382
7.01958339653559
4.65595359343083
7.11043277793993
8.69011054705020
8.04824726055301
7.35361216590626
4.30551135968854
19.1498019499922
8.80807984779820
9.83271405962129
8.34825975681230
7.57544767220396
8.26320326836479
7.96412818643393
7.96488126654804
7.92664977532359
8.45757597191020
8.92860800118927
6.33704757454500
8.27658685168437
8.12005846247475
8.78974021185149
6.87232319182279
9.11711768669620
8.02069195287091
8.92743577292912
8.08125283673202
8.73366055210008
8.41222816910615
7.89711087792113
7.91830039727038
7.52592100061003
8.07568019985239
7.48661041738754
7.10171517439403
6.98545841020995
7.24392811391798
8.40888819408692
6.93678789899039
8.75820630853203
8.11833913746912
8.10543142145005
8.84124134936956
8.34460984735092
8.07516817076543
8.50449500613132
6.03419139812154
7.99725993593970
7.94076446151404
7.48811454036808
8.10626632881627
7.18555393677412
7.53515900138155
6.77602482686072
6.99723204748710
6.85066944382140
8.37800771708148
9.08457381079969
7.00347927348906
8.44273698572413
8.20192347581007
8.22100034149782
8.01018386002895
7.32931310661026
7.16283484812288
7.27582634913643
7.40399316160300
6.94623769705666
5.36238023031794
8.14332782327863
7.40651406709902
8.98410611066465
9.16342192984510
8.58236027083440
8.55327886012396
8.61357668453716
4.96806458582188
7.51664604684092
6.21356277740486
7.71458133001301
6.55017417597346
8.57292963079338
8.40016308436841
7.91202351817395
8.32708661876410
7.91211025304791
8.27809332286890
8.42305159217708
8.14829863987625
4.38433179988669
7.88099502242086
7.71697623737272
7.62721962553753
7.98135527139421
7.36585418756404
7.29235565108766
7.11327599679506
9.22347157337169
8.73849054862756
6.64056416578330
8.45281643989898
8.88474812119532
7.92044026905956
7.58817172011845
7.50468673226522
7.14082183662804
8.20000836332928
7.68162087529227
6.69253893906617
7.00346065838771
8.90973725707106
9.12895170362711
7.42304336905025
8.52374397436934
8.58837649011200
8.42242686970771
8.50567368087875
27.6310211159285
27.6310211159285
7.99912163003754
7.35406507722986
7.41573099299606
7.35973796054660
7.18429108017160
8.31683306071389
6.93985395301301
8.20630720244608
7.89710812653521
7.49869248777134
7.83342889206994
8.16157575865462
7.60731875245205
8.29095893010467
7.75566644432099
7.54846497075040
7.67125234534911
6.20018839182777
7.96031072751445
22.9933774799359
7.89958964171424
8.03853204100633
7.97261597316751
7.63428375476767
7.31924981966814
7.63617078671437
7.02168397126059
6.21107799958628
7.74332203751613
7.62787665550478
7.94163256022264
7.92141837893016
7.90040792470435
2.79383647801007
0.234730545907044
5.36683194623570
7.74502615873868
7.76252090963269
8.01856014428266
7.69804999429633
7.48655715021528
7.97880999563518
7.31927910498022
7.24576422485901
8.33683676884140
7.41319749341645
0.869890842844723
7.80725371420109
7.91871946962487
8.04445566785904
27.6310211159285
6.89909123391067
7.89713182589295
7.67863633637903
8.04049429419114
7.18435035591616
8.14047922313173
7.21492025493898
7.10384245200039
7.98267940310572
7.62967907404265
7.91247836823062
7.68682020819002
8.05628876476212
5.20963340218314
10.9726507769328
7.73580950363374
7.87787147350594
8.03154112685172
7.89891684232867
7.87394385956182
8.19325731453633
7.47105610618495
7.41059189421970
7.72578313930799
7.60263246397368
7.97941116678689
7.79111751122636
7.94768639691953
7.73257501730259
8.08746797370634
5.17827555661449
8.01093607668056
6.53918817625108
7.26667071509404
7.89529174039208
7.95911427209536
7.69173012891043
7.52893670764984
8.10439388529584
7.13611987829110
7.00411677663760
7.98145801181859
8.22587012224510
8.10626474910290
22.7978277709242
27.6310211159285
8.03876139498412
6.54193681683344
7.97909765684300
7.95717846928966
7.40327742061901
7.05312317356199
7.94490844395946
6.06571570913437
6.16070940921176
8.24169198809354
8.17645733363748
8.25057787555948
2.05828463086875
8.04735133179082
8.10999592493821
7.99920920819470
7.79646460400331
7.89002473033092
7.20399332093585
7.50821575705710
8.09776767285617
7.19075680757740
8.28071729176734
8.17233011724071
1.70019096646578
8.04964006182165
8.04824726055301
8.08277708246599
7.59697305877956
7.77628573152365
7.73255212343068
7.35527441532646
8.02522173739351
8.31526413532389
4.29736108229348
6.85046514553227
3.61824139868275
0.811249439297338
8.12426476198760
8.10438353825057
7.62624340774927
8.03726273232688
8.05174383416927
8.04742651949308
8.20980700775714
9.26949513261088
7.91507056231931
0.731601254574677
2.21788433960917
1.00057434424346
-0.904017094759657
-0.841869328888711
-2.25446264270989
3.61583538026276
1.17914051016248
0.442552206231747
8.16481999579233
7.89749734572845
4.97710753900066
8.02805287390558
7.76600539651866
27.6310211159285
8.05912549054951
7.95901234079224
3.04908912008151
3.80081497736260
0.626995481691628
-0.660355137236143
-1.06731407925689
3.53331392975851
8.27936367680178
4.59360189036816
8.41289506942631
22.5548885052293
7.30986065044455
27.6310211159285
8.07626462738274
7.93968598784767
3.84646394825745
8.09094710949599
8.14313404870027
7.92045011460598
8.21198419944712
3.44667469889572
8.26433655581999
7.88145558289858
8.17934972257513
8.43016345253454
27.6310211159285
8.05656326224933
7.96127210912618
-2.20913606128857
27.6310211159285
8.18228859094344
7.44436058662928
8.08955163954672
8.20632090454048
7.93646101774127
8.24896859345273
4.59149843601923
8.16507251947631
8.36813334950160
3.62869260987348
8.14704219957655
2.43942488888208
3.48133072337152
-3.36801825100452
7.97077545918160
7.84461094397147
1.80229080957635
3.86217629463162
8.20780553317560
8.18200736338773
7.88097109397360
7.87234208357052
8.28799268211586
8.38515965631370
6.39287704726892
5.72370022556791
7.59052382064765
7.32750297543210
8.02127281228757
-2.51944544938676
8.19932007055839
7.99921950624516
8.14703719661860
8.12427062665729
0.666834145330698
1.82899499770556
8.29621658448921
8.23041552306102
6.80518871758561
7.74065152075452
-2.35364355470398
8.11152383395382
6.40587880475255
8.04466612996700
5.41245383392595
27.6310211159285
8.04932137091755
-0.300505701073556
2.38537154754906
8.15634129884149
1.35928992584704
4.19175990256801
-2.17002417211241
-3.26258079620059
-1.82269371102864
17.1011574820637
-0.927749406665253
-1.13268031483685
-1.83519188253512
0.127833981215822
7.73580950363374
4.68027662551877
7.91744157569485
7.30488876902822
4.00567123896573
3.62012996081549
4.31950653592002
7.23484130622557
2.38988822539208
-3.42500712734268
7.91667158945994
7.78530991683724
7.84910804307872
-3.35020875950781
8.00479323065105
5.59340706963466
7.83568099956467
8.03073870397676
8.03449519645563
7.96486565161396
3.74637017857697
3.83794479624706
1.67049727367076
4.42997438982388
6.99921441364782
-3.51305807789203
2.93697255980542
8.17635887485064
1.23724894259575
8.21617387681566
0.149125711904764
-3.58449275326389
-0.0292713206834106
0.377222733043157
-0.937713885433205
7.35459368180552
8.14718091135918
7.79084904931933
7.75564260948311
7.96200287731878
3.25763884023898
8.23428615867945
8.34514197741784
1.49723739176010
6.72112951846819
8.13907538014948
-1.79264123803150
8.59292391098029
3.78888842488525
8.58760381798647
-0.0312177103997725
8.17426044055223
-1.17468181691448
8.16507559269885
7.95557986287621
8.01092183964907
10.1215792216557
8.24961416431746
3.59642636551458
0.417134773101355
-0.296686315987400
8.03694422762032
20.2376036550175
7.71661037817282
4.49759721984034
0.557621065904817
3.13053604550376
12.4043826379267
-1.33947172548853
-0.965871182333956
10.2152036780531
-1.24163747661320
0.644189744718036
-3.31069359182394
3.73581180783512
7.97910634340081
-3.25371112956693
-4.08096869465140
7.35735158206028
3.73645696877287
9.25427913932150
-1.43674047976800
3.24968331029226
7.62986827658383
8.01858818533371
6.95174096816043
3.70350347599857
8.56010203296441
8.01510252883613
5.34586668186197
7.26862522004198
-2.74778786256568
-1.87679864155706
-1.06857718761787
-1.03860995827170
7.68161122017205
8.01860186279906
1.27262278168475
7.00484251077349
8.14357037750504
8.21377220445226
8.07628353571508
7.87344947997732
8.21160271151583
8.02281923934420
8.15935608179883
6.27562822841939
8.37380109318554
8.07264724081281
7.85545197624852
4.16514805904614
7.63425345355729
8.56558151354041
4.65227282720098
7.97587262750245
7.99367320193537
8.11939700138081
7.91604896780789
8.18439074716119
8.16165769624245
7.25900437374423
8.32587918851939
7.96274605356488
7.99305290556967
6.69111647758751
7.98927054369038
7.93966848967721
5.34020561827703
1.77653452890938
4.83355330916987
8.03821412358111
7.82968509263333
8.40592327811170
6.98235084240858
7.64653917389020
3.83392634812734
7.84476806583883
8.58200640587219
8.21832983968084
4.46622685257752
9.28438894079286
9.36924426997124
8.46930721549237
7.73346204944742
7.85591159346833
7.51240588597422
7.92910889958797
7.88963890273114
5.55304386477663
7.44943490652818
2.41968185387826
2.38425813276855
1.42202112106813
4.14247866803606
2.37799743908237
8.69235638875468
5.60249310056755
8.45257892068337
7.67135038114760
7.58652200337822
-1.62658307385430
7.85327545761887
7.70907923796262
7.48167696193079
-1.27971345282523
7.56472233193050
-0.108510266768367
9.04865236019088
7.35154679532704
8.73027544228446
0.844189787465398
6.26714425347828
1.98789407794770
8.79366936450160
-0.264734316005949
-0.332638141836639
2.54463275790111
7.81893975410842
7.62180935902529
-0.161656901187981
3.80476908112991
-1.29941737296641
4.23052338334345
8.75907120546696
5.57678329646960
1.29940977639021
8.78864399207048
9.23002044393062
9.10607499316579
11.1616523050703
5.11285697861382
-1.47759831103992
27.6310211159285
0.319588290458336
-1.64068500804018
7.29670948655116
9.13586476460251
7.69780090642029
6.13637899819342
7.85784208848358
9.21063831873597
5.37402680245912
5.66317781238895
4.43244936827449
8.57016104112410
8.28283811730606
9.94676975961393
8.36813334950160
-1.17108212347982
7.57753591578597
-0.962163228394830
-0.806655667121444
1.30959015252237
-0.789400675387853
7.03308882015830
8.42739988249890
2.09443009845223
3.93294225651556
4.33587253666280
5.04053454138234
7.27663503415979
8.91136459241780
8.34439601030549
7.17045855727613
7.18924602613014
-5.91459408245271
3.40926560741204
1.44316252799902
1.06652634052169
3.04196029184989
-0.595141659392409
0.834187380173599
1.02413828347287
3.45695327473318
2.35803652316980
1.05487398835176
4.79372317331802
-0.0101798133723048
8.04558864453296
8.41227230606659
-4.25804750273280
1.13802273950712
7.63726525841810
-0.342098622294528
2.92104645171853
8.18828895525659
8.06591789344178
-0.00931586920031789
8.80087153559343
3.50105979460324
2.04059046834522
0.612571321396242
4.64141772000128
7.34896792147219
-3.75939436739567
-0.899332387914680
7.41301846557949
8.03312679725639
7.41133134331433
8.83439909190908
-2.23596392253571
4.79666186048232
2.48190464462617
2.48347218085152
1.81378391025868
-2.82785136171832
7.83913852201834
-4.81094202580333
1.68483472396283
5.20662716540037
-6.25967109979626
3.00295505812944
-6.12196994399121
4.55777061345998
3.72837356820217
0.403464433777791
-1.83635687431447
2.20499388574514
7.67552222424308
1.61610575602209
27.6310211159285
-3.28767994517285
1.28766022731113
8.33115244316053
0.426859480848331
-1.46026267478679
7.30539500531992
7.35556170648586
2.07696756038054
-2.69372981669120
2.77740466601008
-1.11407524907655
-3.95287726707272
2.81290053459164
-4.15925376855098
7.38133166778758
27.6310211159285
7.80006992103358
27.6310211159285
-2.35585726404236
-2.81238731416945
3.14818234046285
-1.27863964636800
-0.347443447739352
-0.350068270589814
1.17088939352996
8.24285561451445
2.59940484280524
-0.638966980860107
0.0156706424866103
3.29753925416109
-2.51840905918374
-6.57388514965708
9.96822690194184
-0.269978322835634
7.14895140026081
-0.945622828059484
7.85721038304821
5.56400573550489
8.54732641112920
4.80088013991082
3.19600066986115
8.40002922626769
-0.750569459699272
-0.958683230283569
4.37064105905191
-3.06582501817408
4.73120117298513
-0.705217258648419
4.27416180106938
8.15944331543367
7.75576173732417
5.77427977125168
5.38155852868741
1.07561305956304
0.370018919044496
0.172902131605880
0.0815697318516685
-0.393313790480314
27.6310211159285
27.6310211159285
8.02606814412162
0.906600596169937
9.07456463469857
-2.58687686852247
5.70352824680292
4.66361250456054
7.91763084360317
-2.98449536926542
4.09560235497482
3.29437370369641
7.73867009144891
8.29097336771404
8.96584164596768
-1.43452944233393
9.32711862981385
-1.27332728058505
4.42635284675079
7.09135532694075
8.80414236064777
4.08104576365639
-3.52568890517636
27.6310211159285
5.54689854313593
7.60342012790484
7.26355794938193
8.10624593754669
7.22964413582461
5.31870864772403
-0.761247744190912
7.47354543936236
4.71463714725206
5.35404661976119
5.13399943409188
7.44113337132786
-0.988766198912142
4.71947196565309
4.15631673646586
0.209137508895864
-4.37326406133936
0.167259487337437
4.18925529171200
-6.25655281745398
8.36270713166585
7.16985844692330
-3.13605823883538
6.28084689719913
-0.808339730855965
6.87564613402053
9.43742872731174
9.24495869894591
8.62715696223541
4.79491604613355
5.16403792491526
4.72243274654283
8.22735894176146
7.96274210218225
7.94121904435948
2.43869638284309
7.72189482959893
8.16158146832324
7.62182061032340
4.18119720697984
7.76686188040698
7.53802985554239
8.28335560829533
8.10651616867696
6.99396778045970
3.77442093518560
7.57015471488652
-0.00225531048083300
2.61010350030384
7.85894597355942
2.67651771994939
8.01818269119557
8.21777275395692
7.24865220959134
5.15472100235464
8.42985075584359
27.6310211159285
8.01156953548499
3.04685154084866
7.32372248848221
1.39483110909404
7.94161752522865
7.10520557132302
7.98304990188926
1.53260164384595
-0.0890260729133556
7.60557511766537
7.99914568733704
6.70781088868689
7.71715769237739
1.55401571310005
1.63773941981551
1.09948136007353
7.41720008458785
8.03693854419086
7.26343467908781
7.95720023479650
5.00246377708390
8.28784536248424
8.05669719104176
7.54333224881702
8.11001917859826
8.20631453354485
1.59480055530417
7.11329176085222
7.89001218493797
1.67947632407615
4.78999489087087
6.56083185746578
2.58572323343961
8.59161713825679
3.77463101621297
7.72295810027476
6.76217277577552
7.61521361686370
4.31405868427636
1.86135679172553
7.75084996855455
7.72322295539440
-2.25060823625934
7.58495761628396
-1.47392526529859
-2.48579791288746
3.34984705073032
6.49389991918465
7.90665800537569
-0.766726012425790
7.78238299785496
7.83341553028376
-0.0522688186035669
-0.807162273712387
7.76600244102975
2.91949510007145
7.46759957353337
7.76601972863505
7.78891379935837
8.04168168391874
7.94772149084204
8.15883221374090
8.10653957617226
8.07266082262910
8.07580117035678
0.694447031014366
27.6310211159285
8.16164928041999
8.02112718445446
2.60968189613214
8.29512295341865
8.21681547106177
-1.91106857288235
1.67401001232427
0.0815733875580906
7.81444492284664
7.69990734499180
7.71279569459332
7.73812500671457
7.86663975352270
2.00852512608396
7.54477072119331
4.69855592744491
7.81553523338962
1.16644800772480
1.82987419323341
8.00334642459611
7.97587785524707
27.6310211159285
7.96030855545251
8.11145776222507
7.51800383514383
8.48667635159142
6.83362244529165
5.83760326039542
7.31227553568367
7.80084942543674
1.62925829645858
7.39284702546575
2.56194772606853
2.69211791329579
2.86954620625192
7.86663108234696
7.69276726991023
0.349336002843149
6.67365944845938
0.591712720267151
1.03849767876350
3.90969735887858
27.6310211159285
8.14712721352189
8.84455514368741
6.12967360730244
7.15243715856063
-0.445213902127133
-0.884583605665081
7.89176914314742
7.99082129998669
0.563748779814185
-0.691217257139780
9.38505886242241
0.0276819034405236
4.82999696973851
8.91285366505866
8.15600936611013
7.18103358899875
0.316501226973275
1.84024433801973
8.71170403316168
7.91592341934682
3.88610258351250
7.45347276339680
9.02100504333549
7.10316707242463
27.6310211159285
27.6310211159285
5.15600651996907
8.00195663266608
8.10215002535937
4.86314882830418
7.74064650056280
8.02590947460998
7.99368334248566
8.07153463414576
8.01431167945124
4.52638505095906
4.02506224629211
7.98107473642238
8.24285525501998
3.94235388189487
5.66433526581581
8.40572715409861
7.82313960877326
8.90629871386036
27.6310211159285
0.611062203595143
4.17253973534395
8.22824270283691
5.94683340156588
7.31938682884274
7.51061148995676
7.75714738263067
4.59133673867805
3.26905417243986
4.60454818311826
4.11689496094655
5.34247480110681
8.95683003715838
1.25272725490380
7.50446089253060
1.87509655614614
27.6310211159285
4.49413730657372
27.6310211159285
-0.205033176711505
7.61601812816400
7.74188323558506
9.11298764375743
7.59529651766566
8.19327770580591
0.622535430687414
8.58910863166173
3.94800328539895
7.56314036933163
3.20710468495068
7.06785878586535
2.17987139126067
4.50075342522804
8.35892742627272
1.68548628993770
3.32684180898357
7.69704771326815
8.21725280978639
7.40730985535518
0.894578839686038
8.05429400418177
8.08531255042693
0.412727312713900
7.83605184597673
3.19880111351568
2.36191475974933
7.76901184043882
7.77730696644641
7.88963680459331
2.14478729910090
7.80335559575296
3.10744617706473
8.08531715024963
7.83585511077612
7.77630205859409
8.22617705734446
7.62264526889852
8.44703822262068
7.73202963125398
7.97261622881507
8.33242539526016
7.87147756918811
7.64916947991629
3.55944668187038
7.90898538458767
27.6310211159285
7.15334202978700
7.44583703503786
7.75237764459880
8.20399682469018
7.85473351212726
7.28560081031849
8.38259721379309
8.57674351720777
1.83625794824665
8.57103768074708
5.01453829263511
1.33445663172391
7.97198181011773
8.00528981174836
8.21008527818742
7.96030527505033
4.71332183755294
8.12394053520034
7.97262993328781
8.21886165582282
2.66567935827341
3.50385098803792
1.70865858234748
7.35459809869561
6.92943229954127
8.23057821767175
6.82755386614544
7.26749006977708
7.50465437638125
8.26560844205234
8.05429400418177
8.24960657607256
8.84032856468856
9.46319828348543
1.30137224831718
2.44023837918818
7.16114858374048
7.22451739596248
7.63504892794670
7.19888951659579
7.50184570253275
7.27275908934535
7.11961007513470
7.57721429499756
8.19655748362688
7.45531516653048
7.54492793768205
7.82436290097520
6.95516113110963
7.90907292530154
6.86725678186993
8.88161409945449
7.85472727582585
7.44600862591023
7.01958339653563
7.52090453595257
6.92851531545704
7.58193201640461
7.78105184729283
7.58343525423430
8.59227754347373
8.24018177172672
7.50182424690330
6.68314299922264
7.47132237300371
6.49464364166829
7.45316250237594
7.15177370046639
7.25423961167902
8.64966075231096
7.70239694344674
7.54490385536987
6.46163338241649
8.08790298248637
8.09705303965658
7.13617792841277
8.80350316659236
7.57601484664372
7.72441290882869
7.52591533415652
7.15497605368899
7.66218382785048
7.11964862646154
8.01156974731884
9.37614535374450
6.90325671961218
7.26501387899980
7.87231406580582
7.96412015709169
8.11152712623637
7.37261603337166
23.3105806147977
7.00222511856475
8.03606429427311
7.84690836488823
7.61522684476275
7.79354903607231
8.64318683690516
5.58814869671597
4.22069610149207
7.87448839581892
7.49317502900380
7.16260545909012
7.78986247697500
3.62694250698714
7.96643601733271
7.32463375410487
7.50642244937358
8.81255273642560
3.90092867025550
8.18296970507185
7.97011376322215
8.16488112870696
7.92041388904313
8.37558600874782
7.69996631334188
8.48437990810308
8.12395885582870
7.84847747442599
8.03823315026230
9.09119055383207
8.38515737873735
7.56776061142917
27.6310211159285
7.97191632966781
7.66478907428115
7.15243844928449
9.50971370783499
7.88868238961017
9.40740649152371
3.36475651309102
1.70424463705885
5.29330286353206
8.40583692162813
1.97409838429079
3.63477073055104
7.69998112744304
8.07286285885362
7.50352478039670
7.27487414344051
7.17316334885210
7.77178819524792
6.96570736164564
6.97979822034516
8.19149766307745
7.90172814210493
8.50878789976048
7.50340854338963
7.35283744458762
6.91913654812187
6.51857283541076
7.05347249341760
6.61398599067537
8.77663314660275
8.73529505974461
3.79325689373846
7.79951072279008
7.88994137628031
7.87389387340824
7.86665358815389
7.00464822122788
8.03450050712418
7.87787147350594
7.72262536137626
10.2484354681526
8.05606559699876
8.15627534879513
8.14712041869291
7.95558723953919
3.26327427514585
8.08749138120164
3.39623877629746
3.44582372091234
4.75911695857313
8.02806016816955
7.79357076428018
7.12887111813060
7.06966741259191
7.92755446774151
7.84102280285358
7.92913339860993
8.13224144585639
8.05365629708872
8.52919015610393
8.14848223448797
7.93760979431455
4.60463152086926
7.59376310244397
8.14483611118128
3.02169005128520
2.82048103641770
0.155838139085840
9.17447493223231
27.6310211159285
2.95826200844741
1.95897402132605
0.509351976896380
4.57972946754516
7.62956895834370
4.47266320087153
8.24690790385531
5.88062876774348
27.6310211159285
7.79080967048809
7.81626723129951
7.83641001869987
8.13032862656700
8.07152964411046
8.05686461671300
8.19669067316658
7.03680821353106
7.56593066004824
7.31396505853066
8.06590058269337
3.93686292380104
7.36908682224889
2.53084742196222
2.88252865541152
7.32563850081620
8.57055772928567
2.75777250326191
7.74129127076900
6.25646447482565
3.31651793093739
7.93113412296360
9.58372849736109
7.76602923135655
8.05360825937700
7.69110982625087
8.01360292476331
7.85078651819489
8.11146382583665
7.53631432490603
8.09213749394912
7.85617408280150
8.10714699870023
8.50278406290899
7.22182026303049
8.23059222484230
9.08433676844581
7.75686729871546
7.79411362257642
6.90287092120432
7.71680293846044
9.16259193601294
8.35312757658046
7.10401202078106
8.22755587947544
6.11419186050286
7.74808667143116
6.93625756741203
7.11254473400832
7.27301889420341
7.96273365720653
7.11693742176938
7.95110976794652
7.92756033241120
7.94106282455822
8.33117091590182
7.50399890140017
8.77174872419369
7.52409427473190
7.99675266877504
8.03728389204559
7.88346569564974
5.10584532735092
5.25313800627796
8.57264584801911
9.46240741269630
6.33428833078973
8.99626129425021
5.45248137462082
7.70606201812816
7.42515634648990
7.67128242464355
7.36527187239474
6.93001196784704
7.62837450159818
7.87177159002712
2.35858056481008
7.71713033777673
7.19003134037814
2.07590456508438
7.94610968093123
8.14357861068576
3.43942569199522
1.59220930434048
5.97182044589564
4.41783301621463
4.48452117380804
5.57000408651510
3.12397955809875
1.14109505219792
8.84992874744346
3.43222237615648
3.95864175184751
6.04473842346678
7.40410349800670
7.98424713470099
7.03257919935022
7.95848180757742
27.6310211159285
1.01210988903588
-1.29153343236294
-1.28062418130402
0.893150569788844
7.73378283060536
7.79646460400331
7.83585788061946
8.08746873071056
7.92849669817794
8.01091188082133
7.95911629542384
27.6310211159285
3.19165039697044
2.21049093433044
-2.13438171096385
0.938292384018378
4.33164619184925
4.17650029408963
8.01971957698324
8.05669719104176
7.98701727040379
0.517025241739613
1.70127945305265
7.15186855388016
9.66570701019808
8.09711963759130
27.6310211159285
3.45590844478485
7.85617632692976
2.07992906093789
8.16488048845860
22.7165557957650
7.98304557126952
7.77617031611459
-2.26021167132201
-3.11434730533504
25.1393113672204
7.90559563335408
7.83279067878801
7.97665027972076
-2.55893218117208
7.92102721190706
7.78633960764317
7.89759769137072
27.6310211159285
8.06405017912715
1.97096379070943
-2.48014714062235
-2.18837852829801
7.95911427209541
7.85966627124142
-1.86203399653586
7.98637185683496
7.87935322549063
7.74809395259412
7.88962104632314
3.11134774684985
17.3091035918326
8.03822987712140
-0.577697993234568
27.6310211159285
-3.16608735088599
1.49898357248884
3.43873468473721
8.08747266899171
-0.509635215033063
0.208110302771006
7.83585719419807
8.05758277555274
9.34303077165573
7.99368079018033
7.74545835330128
8.10999530446661
7.51024550799391
7.72817851827805
0.804350723412638
-2.44475113066170
7.76250178551956
7.48448032193806
8.03852107731387
5.47952243801843
2.76548680709953
8.37382733333842
7.60632450955775
7.69110982625092
7.81338289618625
3.09792280575180
9.89973231873328
1.26409722169980
7.89394328643978
7.82434865304612
2.29309407266934
1.70064193833119
8.10366037948481
-1.15239239555541
3.59381171523809
1.20340450621266
6.50232141905186
7.79299209451219
8.09212113417608
7.95176290927116
2.88558584788719
3.53006018342989
7.66479251079998
0.518051289875267
7.92913468079783
7.84471367897771
-1.08340313140754
8.04466634562995
5.07128189255937
7.22392759058445
7.92041388904319
-0.344841972620832
7.87786721431297
-1.48004245111956
5.01700013503380
-1.23319601248989
8.01510353840203
-0.0651899662998159
7.89188319249800
0.713975408741162
5.58978420951704
1.73739156086381
5.76708974402168
3.02016668233100
27.6310211159285
3.20858031737130
-0.405899744962579
2.22459123425830
-1.79408384492890
-3.47168468156226
16.4180281725830
7.32363719998551
7.21542088284761
3.56809295304666
8.12774167782195
27.6310211159285
0.815419466570713
8.00075343808663
1.37754062342919
8.14143389092564
1.93348062907565
2.35015635558718
4.02519619115929
-1.04621820952397
7.92958081387069
7.79631090093306
27.6310211159285
7.97880049291368
7.90597226057098
7.70607113666613
-1.49722674215463
27.6310211159285
-2.44480669226374
8.12426444304939
2.25470337335851
-0.0431312293487841
7.37344846856495
3.69625352937687
3.10115550588624
2.36868561579414
-2.14551611086569
0.799284388149542
3.15211007901657
19.6363086193188
-2.07235359783795
-2.40178247346781
7.71996963330315
7.48873785569373
-0.689932782597750
3.18314860653577
7.78313427415956
2.44425829546416
-1.16180683171835
5.71295358862609
7.90601885454231
3.44368040869558
3.75944794082472
-1.46303917507231
-1.58890260500862
7.95451548824016
-1.71820918379369
6.15197824233636
4.11614643740929
3.06195620728534
-1.64424778558859
2.48236166733073
-0.684171450351073
3.93584678143026
7.83341545174214
3.99001557973823
5.04114520200454
8.72134509665234
7.80615157947895
9.30708623406683
1.57109244396516
-3.35153363339222
7.76686500913254
8.40769802052872
2.37455118975087
-1.20321513795159
3.05524515125018
-2.10798341798808
7.72005210213741
24.2640347108978
2.47206632622949
-0.484363208688060
-1.33251461401817
7.85590501621786
-0.839704242741080
7.96273365720653
7.85810933215235
3.69537330632833
8.76658285800404
7.89712228588057
3.14911070777709
9.41917818808877
7.85268006332217
2.41764845194409
7.79088568906918
2.85055799144931
5.00648259427971
4.65365982378660
27.6310211159285
9.87387651979584
7.92799901119169
4.08434097996207
4.13141079714188
7.53196946306275
7.56239548118632
7.88028482117588
1.28423274073065
7.80328149701439
7.61131927243724
4.32568562270465
4.14015618221214
3.52379435752270
1.91483878211504
7.81894063894572
27.6310211159285
4.02430419697297
7.97806053576291
7.92103910533756
8.15608621854947
8.05757761433345
27.6310211159285
-2.22935879587921
3.48051194286988
-1.00849291168203
-0.211829268172807
7.87935322549063
7.97199318210711
4.25772730311260
-1.53233768451757
5.04057894018986
3.08728406809033
6.26929251636568
7.79355629845310
7.09465334997730
7.97911073045680
4.73789422635312
7.99727377057094
3.62108570139786
7.76932716585365
7.98747038891985
8.12916363047354
8.30638912576543
8.11081471092864
8.30360537170517
3.61225488618136
1.28218406991480
7.69897668053359
7.89742989328165
3.54421468338339
-0.0382791509581287
7.83438326818589
-0.517375662787803
-0.767576759387627
7.84849684022273
1.17489041148466
7.41521610125970
0.878086713207225
4.21103747567583
7.87513623439228
-0.0639683514466131
5.74013754222836
8.06921180328384
7.05188039673750
8.14483611118128
6.05864142724625
3.52736469750678
4.85003564225145
7.96835041083316
8.23057351263237
3.41413013029586
0.385445829998475
7.62447999662692
8.59999974335305
7.49682875533426
7.62765092162161
7.55595860543574
0.211418205650797
2.74733765026290
7.89711725489086
7.64005232416926
8.00328175746339
7.87343138304484
7.86360327970906
3.03192893818765
8.50445515524077
7.46186202213954
7.43760887205233
8.41546122374993
7.21593008328232
7.60166394393600
8.55757880806838
7.87269339122855
7.59577165025042
8.84898138402644
8.64251366900638
8.57577516088321
8.77291106034747
8.58070203521916
8.18167136478809
7.82470134062161
7.71586279882044
9.08165249132347
8.63365178180091
8.80891861092084
7.39389780018213
8.56790481373779
7.98014315249205
8.66567112386019
7.85818896507750
8.22824666239626
8.44312400835179
8.84664655276792
8.25762573618730
8.71338762237382
6.60986511533179
8.37166329851867
8.16017586175593
7.20959299159034
10.3408440403106
9.08166733944101
8.33598675394326
8.03221254650670
9.54896375892235
8.57112874954382
8.38477952701078
8.50446898275441
7.89203198492201
7.46533669793809
7.77860811566675
7.21598015129838
7.49969141280286
8.52667952353812
8.12252119993011
7.19746058216104
8.67687408946774
8.62027672596510
8.69326151673536
8.16776504071220
8.08114680970590
7.37712820800483
7.56717181089270
7.39388860487392
8.62457480874612
8.21998045703758
8.38323588805998
6.67018855571386
8.39365421636839
8.52286710350528
8.73585355028075
7.42128757906200
8.39358187127666
8.75806825822365
8.22788171558795
8.60458987457363
8.74561721205762
7.09685658904686
8.35856289655716
8.08085826419469
7.35362664311184
10.0137864539282
8.92507341105839
9.83686387780372
7.84632391724407
9.43325316869829
8.51981924684769
8.65801552559923
8.56789776720161
6.91267480554394
7.57115299317899
8.47261463221095
6.60054594362058
7.38208786961958
8.23886592701140
8.41814685122904
6.73004720898052
8.61926548887748
8.03517370749342
8.87038387736744
8.16776882603669
8.82292551032209
7.93709010625244
8.24977096763928
8.55124636222344
8.67586810313365
8.65801785554237
8.87649336697787
8.88683150513576
7.26336508419999
8.25898762274422
8.53791768889975
8.68832821041655
7.85163741435068
8.24307439308740
8.81476248033757
5.66934075906698
8.24977096763928
8.42588941753146
6.27553436370989
8.50444005032091
8.17838028435871
6.91271167503000
10.3756133927763
8.73194011922127
6.06434295586768
8.15153217425703
9.63253244915982
8.65801785554237
8.31059620119551
8.51383277433573
7.46983844965320
7.29254099602443
8.48052309685830
7.63917500371615
8.62546508164266
8.36796639378999
7.97135524733132
8.38302929837259
8.80119443009484
8.50760889626252
9.12448773183891
8.70187686933061
8.41419341221711
8.29402437541961
8.55328483365867
8.64441711459032
8.31254797717574
7.95171502308831
8.66539500851375
8.46626031589343
8.59354774842182
8.45392249919883
8.00551814977641
8.50898227638187
7.54373406336344
8.81418775159587
8.74413122178874
8.20539332658197
8.94104798214948
8.16998860186008
8.50446898275441
7.30694498893223
7.59065925164728
27.6310211159285
8.40205148141676
8.21203063965649
4.28279209456362
8.52669380164436
8.47497659892888
7.53574575635639
8.43035852113187
8.63554419809583
8.06725122481328
8.55961344402978
7.98679620655529
8.69990005437790
10.2873247098019
8.73667290256885
8.21405149488549
8.39198447861303
8.00772522795010
8.09064587971808
8.57469641934222
7.65950986226931
9.39856287897584
9.01867819408077
8.73812373555323
8.55463569348883
8.43516815342621
8.17578794968065
8.77501232404302
8.82792823554562
8.94105036466739
8.93978397139708
8.94291814819923
8.29093219300988
8.61082504032306
8.57302384111450
9.00436348211568
8.66434970349693
8.33843379339423
8.15260973245590
7.65514000551946
8.54891428469397
4.09535179223026
8.36366346097850
3.30209302217136
8.64902045540764
8.29554045939245
0.845659092340851
8.18026501001547
8.28828981578198
22.7483660578829
8.87848449981883
8.89595278547623
8.70502863353056
9.30318503959907
7.33395681871889
-3.25068428853778
9.62321732833338
2.24813538958472
7.72231161763663
8.90169560916965
7.30690040957578
1.23580855322591
8.27444357719444
8.53364157424997
8.28642308482761
9.01002947287228
8.65993296277643
8.70967975779053
8.88854071255976
3.02658565036431
8.55673372678982
8.72093025810925
2.07809101536255
8.42181168981788
7.63639343472767
7.90549476777738
4.76065676889572
7.56360718726166
7.47206797127693
8.58412658308081
5.34487506263843
9.61213110694245
-3.56784132712249
7.24838747492443
8.06609860630860
9.16803672142103
8.78776739542701
7.78168935115594
7.33853857191875
-3.24631820055200
8.36841960039232
8.57023945260326
9.33716109449327
8.08594523908551
-1.28827454682078
8.67742923240250
6.19380472922779
-5.69942256884123
6.38484165896491
8.12400781950947
8.23616997404730
0.400521348847221
3.42454291948568
7.24332387685276
0.0178218878884910
2.97726332776736
1.12673442323477
27.6310211159285
1.96756632180671
8.61749826103494
8.31889989353078
9.06702309271748
8.74532046962921
8.70187548466885
8.38895609563253
9.52751804971704
9.36365028287132
8.61920474834623
9.07805340535662
7.84324724415537
8.75446662264336
8.89226020049796
8.31012306769219
8.48483090935189
8.83512045222187
20.5439661615152
8.23108134789740
6.79130528140892
6.88763817228909
-0.586755812569008
3.13586304244973
-3.47356649078679
0.251597661904298
0.702253887457954
1.99009097619079
2.47951107298752
8.60753578934555
-0.351156667460330
-0.0712650622323241
1.88881282092509
2.44303638529013
8.87916243219582
8.80259613002726
9.08061926277720
9.07977419165110
8.43355890256327
8.83708313811059
8.66150230698199
9.07377091453258
8.68939411769760
9.06702073467229
8.47635635275838
7.57316926061772
8.38894963500128
0.110397478058814
8.05557505253016
-1.01168918630532
8.68463258224718
8.53264581636872
8.66226780555318
8.81018050347255
8.05565047015536
7.48515848769291
8.31464386900262
8.29157195635673
1.65516863043641
27.6310211159285
8.07490449435767
3.26798667690577
8.77418359836167
8.60493893211472
8.66865474650084
7.55058793769386
8.45694898479147
8.07274052285974
8.94602876582980
2.91912070131776
7.28542874660483
7.89404273418571
6.41616882641544
8.44858513937942
1.07701633535158
-1.08970008063420
8.74790922209720
2.52445418188314
8.44741531124823
8.45911578422729
7.89765267158406
7.88100374776914
8.71536877211118
-1.43221968812077
8.01248946195355
9.05318027035354
7.78322644305554
8.50152124233241
6.67817230923258
7.90485365028994
8.21404742514126
27.6310211159285
8.25134974312817
8.97919602402500
8.94369415369978
8.31914855138548
9.06412220395208
8.54892792013582
8.41364491708580
9.09318881790958
5.23942207663769
7.24017079158021
8.36832298091622
4.70623965770504
2.42379823776736
7.78571614258874
0.172447105353883
8.66865474650084
3.95639677727571
8.54206775544163
8.57827692789139
8.11573742928453
9.53810687421587
-0.690901016450516
7.74944140642607
-0.978150002699596
8.53624041475718
2.83467919876951
9.01733352597539
2.25740315989965
8.65992927712173
7.93658968748228
8.26876205573606
-0.00316360599582596
8.59297735927897
0.0997821749790941
-0.398529276853689
8.10629508718928
7.83880461564287
8.78588876432016
1.34290861142894
0.901551026256909
8.53745304009109
7.06066899771130
7.79858792031694
1.13408562486076
8.24633002290034
8.42587690409347
8.41874270417941
8.54447420397651
9.08208944867888
8.45668581884845
9.20233957533921
5.57893715172540
8.39565359107483
9.69704918682080
7.71931741708248
3.21086049040288
8.82786913780827
8.26984916855427
9.00960206723538
8.75773473566819
8.24357080079435
9.43782254027863
7.17983293308743
-0.0548859406234450
8.56790481373779
8.67222035715412
-1.71142585740199
9.09955970627485
1.32551843194953
8.22075010796787
8.49917347717876
8.38242197814910
3.52048978271388
8.62111207707548
3.92551480333207
8.67788687861363
8.61076997607066
8.63230235426428
1.36095824318681
8.54712384915936
8.35545642994713
8.82792182082084
8.53106606557990
7.82516304689034
8.12532752997651
5.11820111459966
8.72271424542648
8.05627862351751
8.86283497229533
8.15709760551056
8.85869347948757
8.70075942114383
8.25288408417141
8.49512444968240
9.08880077163478
9.38465890372871
7.35650082764710
6.99234975373384
5.11485486808838
8.70690368854437
8.26295764171843
8.38729283354451
7.44540741816402
9.11276313991910
8.43687655133133
8.65618604895277
8.14949334204422
8.18474052104901
3.57435885535742
8.54712079384264
8.08942831756411
8.24588828529969
8.26911127206854
8.55943848853123
8.55756498055469
8.57926032006188
8.82792823554562
8.31709046697736
8.33887960939121
8.18406479138291
8.33465484523365
8.68463258224718
8.38746477283531
8.73104035538776
8.54363549371720
8.38924727851600
8.29955728256356
8.67701778333258
8.65086269549252
8.91445238986890
8.73850186967260
4.72881705082755
8.45483449279665
8.57606325202481
8.62200090921504
9.25583406346099
8.00838700473962
9.04827866385709
8.70667691681581
8.89915911952224
8.38507173365710
4.04295536722360
3.87476176369027
8.49834601377456
8.20520774844330
8.99450204032659
8.39714531945320
8.39604973867940
8.86473006386601
8.32746539881523
8.33888670884059
8.59156012917886
2.83841310705571
3.02879880822877
8.37459273590122
8.33003823718447
4.63750524124003
7.88801799101194
8.64251867438528
8.28153877706087
8.57793948191441
8.57067657637048
8.45667917862753
8.23687990384413
7.94169678402732
8.01432195392600
8.21885915410469
8.57605763017469
8.63606243475658
8.45529136265101
9.48795929839903
7.98453933736931
8.68993389619841
8.91426167601520
8.29156769744122
9.43900780057636
9.01023549480546
8.63986378750532
8.28613363590219
8.60238617167719
9.51979978160997
8.34659988043821
8.25518569776019
8.87513148226252
8.45625573446956
9.03458781696428
8.62604718241568
10.1797470548707
8.18335880753206
8.18531771289869
8.18377607237333
8.36501182532424
8.49402022399954
9.75574554414747
8.39561792512049
8.44205919854841
8.78357827680561
8.58931065914057
8.02584395909355
7.87059047641403
8.71773709024398
8.28774217065158
8.65037852372883
8.63459981657562
8.14954179491205
8.63573405029746
8.57793948191441
8.47124687688214
8.99919768788572
8.62425852318974
9.61244988113560
8.52768309869273
8.94834214320811
8.49629403218788
7.88894654747446
8.33120609214780
8.22120363547937
8.54718269636509
8.87144689720146
8.91180330480152
5.30533789196030
7.93042985219681
8.43514173098036
8.21998045703758
8.91653663470575
8.60819846088741
8.78641275738872
7.82912859303220
9.30285884023132
8.52254765112052
8.16185260231108
8.42589235758834
8.38641547679598
8.68373662926288
9.98192107163533
8.23687280448311
8.04401137106802
8.33152267589439
8.18011150645924
9.61618368680271
8.65128667326241
9.81851937394711
8.65702412876454
8.66226780555318
8.35482926661144
8.42569862197689
8.89915911952224
9.21620806835325
9.64214771677890
9.79785310446695
8.89234595114679
8.82786267717703
8.68626431684329
8.23107385871910
8.66296943446737
9.05687918048359
8.75038840316280
27.6310211159285
9.01623007879996
8.98220573821360
8.51541912493308
8.18335880753206
6.44396726359112
8.51107552315799
8.26013853234158
8.34054554671135
9.23304638053318
8.80567115752275
8.60835808395599
8.36037878501624
8.45912530062123
9.80661977194815
7.63548948795477
6.85440405783810
8.11192464769666
8.72468168354986
9.01444835649874
8.58714717508505
7.43759476974895
7.60885945580480
8.99323611783796
8.39330744089581
6.92789639620218
8.71338069442867
8.86582111952011
9.09335261072932
8.32774750526532
8.51383054593127
8.80111636923986
8.73446118765314
8.31409022187293
8.74434007042137
8.24428743415413
8.48893857117223
7.90248329832794
8.46147490188763
8.76350873172380
8.39565859645373
8.37582267249884
7.90282574520009
8.78640818748876
8.32219640804313
8.75671519157259
7.10717624012815
8.73587140425495
9.46379660877572
9.07260223513375
4.81864251979470
8.31983304701065
9.08838793891587
8.46011517876984
8.63820281631959
7.51699077239727
8.66861773701096
9.01706594981819
7.19594749169102
7.33500477031463
8.48454078250862
8.43657891944281
9.05382778273879
8.59152277463165
8.16185260231108
8.84785860865724
8.86658211351039
8.97613930196073
8.36343279938214
8.29096215645493
8.04497906826357
8.82791609074331
8.42894977086901
7.77214196778529
8.63640484156178
8.53542748161304
8.46331724492757
6.70888518235620
8.65544206283364
8.31822434237695
10.1298191655105
8.32987503402034
7.37105167577442
7.30294966013955
8.68256815262719
8.62111207707548
8.22504192447744
8.83082593217326
8.96813926120499
7.40522123735991
27.6310211159285
7.93623743092863
9.27253247140670
9.03168032418423
7.60494107139274
8.28614112508049
8.47738854661794
8.32012524572974
5.87435224485006
9.17506181700022
8.72807795706951
7.21949188319280
8.57794162522758
8.51542126824625
8.41546816653410
7.81818507781835
9.09000471627279
8.50299074976497
7.66294267582035
7.91249575728960
8.08713909163656
8.17030509639228
8.18175128268696
8.82772632643843
7.13767858356707
8.43487930960705
8.72975301752762
9.95501394486486
8.05550437909259
10.4961083391575
8.33772189898233
9.22295427835437
7.71102293389713
8.85603541373511
8.21651394109893
8.13198295607490
8.66569267645098
9.05100214276401
9.20615573256272
7.05532642373384
8.57181971484454
9.43972336192684
9.01870534300213
8.33369051914849
8.59388694036191
8.74632241085107
7.96576387969999
8.90893458005805
9.17759089500702
8.42589164593592
8.31519537540668
8.52902600135805
8.57302168838270
8.60417420493379
8.29502476309535
8.34042971309783
8.61082281191861
8.40205851101272
8.60413191659550
8.26503799420321
8.35513148329715
7.56720074340994
8.84786553660239
7.70068300380315
8.40703913216948
8.27570177436700
9.97904377201210
8.55019819010219
9.38383518211694
8.19499923017064
7.89545678952520
9.66494546949398
9.53431190610616
7.70376214236626
8.70255859556291
9.06102211771300
9.28737485296747
8.97486258155814
5.08749316939772
-3.33294431257705
7.52575403560072
8.70015955046122
9.00158359313674
-5.03835861079376
8.97536324799676
7.08426800184814
2.24374503456995
27.6310211159285
2.80215974411773
4.58965537589223
7.27921045913125
7.26711591099269
7.90551734240133
7.56255123901473
7.24842377798052
1.92913474380491
7.41427923882562
8.67723017825318
0.618512909278030
8.45812844708845
9.49095231392455
9.15965632749748
8.92819694937108
9.02707545530414
1.38641834078765
9.05604503083675
7.74351364067844
0.639582462123648
8.99693164033858
-4.51506591368832
5.28476011115653
8.50154860786360
6.74314342482559
6.85111762875060
7.80297301541715
8.19254172267233
27.6310211159285
7.21384099012879
-0.623459833001288
7.89258293756371
7.42275717617103
7.79975104950578
5.51008119713008
9.15553686922912
8.60967209697112
3.63662579823905
8.37382132666440
9.17769323050494
8.47210792383863
8.64364572195076
8.32317759384565
8.04896684112981
8.35124771300273
2.27559715604852
6.04248126481242
8.19252306161942
-2.48097138847961
7.31258949322566
7.44671388531810
-1.28757550303834
2.67359212599979
8.02242234769238
7.45780885776371
-1.18447828070660
1.86560932968848
8.52042570034943
2.73639581819744
2.07883205392989
3.19510774198860
11.1612817255183
8.35585013126304
8.32392090732199
8.58428844357526
8.07488540114947
27.6310211159285
8.19118125069687
19.6673706381637
1.40060673392122
7.55080555615668
8.00473816427376
8.16573291761468
7.35243696140860
0.388686660424725
7.81307825241889
-3.12017699549185
-4.00445795197825
-0.530490160170725
8.04953611858938
8.27454299736083
8.21887107305423
8.65169053087471
8.15377699730153
7.63636787650666
8.55756498055469
7.67280818040515
-1.16299702610066
4.45112080630238
7.16993430787171
3.80110923944622
3.30087703471305
2.97963918775801
6.88759124763776
7.42564241320268
0.672889190216661
9.20835804165966
8.97226462543571
8.87325868701919
8.07610143876634
8.66686303683899
8.70578133988693
8.39684164610997
8.86657199061168
4.73479977082442
7.70206776891722
8.05557505253016
8.33464088003015
2.37046261780885
7.50976594317365
8.27452869982672
7.81210538113952
7.87266246654325
8.77993566260209
8.11496059224130
6.92568087081520
7.85668369806330
8.09065508786890
0.336145408195414
6.11383152161107
27.6310211159285
8.56699691478976
8.06355723138031
8.45676925941518
8.61518679531378
6.28039633843139
8.61162459076773
7.48403299574683
7.86880399361373
6.87805658638947
7.76529355751169
8.97807324865580
8.14336352054609
8.84837509227787
8.89724546873277
27.6310211159285
9.35443239881010
5.42260600791846
7.87098584912644
8.20843812352528
8.72256771988780
8.83764085282919
7.56574805710880
7.25050654252798
8.81461225168097
8.53105913763475
3.41631750393298
5.30270588036913
8.49096877625807
8.04025172041324
8.13557580969976
7.68989745062156
8.33378319273567
8.15578673746120
9.16829934732404
8.13825525535163
8.54431026685593
8.24524807493692
8.07274052285974
8.78690433191819
7.73688556731464
8.62425635505336
8.92546320637095
8.76365096836206
8.63668358698698
8.63572741007655
8.74806213297865
7.75806096940150
8.23459370114040
8.69269923238977
9.03202678995116
8.36706659588375
8.35858513990271
8.91818203501987
7.55988293765640
9.02318115882896
7.26045268147289
8.94170552286534
9.26866043881072
2.62643527280291
8.21744408362459
8.13646462390017
8.00952445763288
8.49192120575575
7.83837620143703
7.53667742112835
8.74563103957127
2.78710508385245
7.98590524696295
8.28278518664809
8.41075907027257
27.6310211159285
7.66294267582035
8.38143922381001
8.38894443625526
8.89450967376138
8.11852899007633
8.44408506999534
7.69900001952085
8.11088038603868
8.44836785672613
8.18474239512652
8.33897137564127
8.82743600750040
8.71492618521504
8.62021984885099
8.88043713713708
7.21463962470319
7.22258397255483
8.39683274569070
8.82786913780827
8.95288243979649
8.53421902248178
8.53218191300395
8.78417905696551
8.60822413465984
8.20264629532743
9.24639249997016
7.79000376960676
9.40058734112390
8.40558917649421
2.15960941197475
8.78758357929308
10.0431244776261
7.73647194870149
7.00037234826344
8.86474220866832
6.97433331147878
5.85220688077019
8.65850692123590
2.55597980410013
8.26330972238671
0.751455280968498
8.27479301349170
6.89754718778355
8.22545555326871
5.07876380461749
7.41436523755300
8.38521453264178
8.00872830410891
9.35501576057251
8.30586567597006
8.38792381939038
8.08175169905082
8.22516016157613
8.19261506706965
8.44276678466112
7.67194397996300
8.13207293964510
8.53679711897120
8.50287679110841
8.33696381709391
8.68993389619841
8.54017504442853
7.00134398146516
7.21852402137229
8.87481116334206
8.72749664071622
8.74433768790345
8.01685747492676
8.96751144261444
7.20701709589674
8.62578441921377
6.84791938662310
8.96757865040189
9.29772995568419
9.07920906043787
5.33487526577621
8.38296432989490
7.86213272535187
8.65172708564514
2.44956691042498
8.55533715048919
3.37037070311396
7.69833887631760
8.46211575644478
7.81135766539341
1.56051552680300
4.45174519528802
8.20602140714874
8.27196619127548
8.09288698797788
7.82258597049758
9.91189218742309
7.75957737125954
9.27231548380701
8.43687173319960
8.43298579306898
7.18705935844209
8.44859910458292
8.49656752709662
-3.40991945294378
6.95802252563561
6.16947722725812
8.78689730232223
8.98013188890458
9.79089361461550
7.72915545377986
8.55329658018610
8.28010718131177
8.58417132099386
8.47061592889023
8.83124623877754
8.27743362159166
8.15159778047515
8.62200723651463
8.63929351868650
3.23463586762851
4.74749458183690
8.84956404179025
8.07405933539124
8.07476497950130
8.60685820612170
8.35360532493812
4.03008819664464
6.96285100101256
8.29955728256356
10.2095454456763
8.25288845234226
8.34900151453520
8.85446165073379
8.30351698306087
7.87119247010254
27.6310211159285
7.95537967572964
7.78571250073204
8.43298579306898
8.72883032387321
8.37728365956966
9.02988989999525
9.41118415754644
5.53641864394370
8.77402150501754
8.59589223852018
1.35713902159924
8.63037233643206
8.84092739186199
8.48610601657255
8.91112080825795
0.953889417931343
5.06452860027435
9.19417670025255
9.12219140276868
8.34054439105447
3.35618167357379
2.76432264944987
8.32220567293111
8.32220567293111
9.65696341018311
10.0096456612621
9.19364447794694
8.06958940937890
9.60878301369803
9.29311313560528
9.34726107067146
9.67867416215336
9.26204531361353
4.99954264566260
3.59308622867214
6.71713732540606
9.93467404459130
8.30032261843354
5.98219165758310
4.22948547607894
8.35602475193286
8.87897607546701
4.62071304635601
9.55103704356013
8.38824798793193
9.34202788204161
9.10075395831914
9.72516694091514
-0.889791381584183
9.36857459587275
9.94125870483871
8.32011037261234
0.0189335228676463
-0.273653685826148
-1.48829288345309
-0.482697429260086
-0.00542572298602658
9.08711627747938
8.34900580138946
1.67647526468162
-1.90417810471783
8.38109275804304
8.45555158512660
9.48508246416567
8.75170603782942
8.20276535678707
8.41587128760908
9.08683311828032
4.39722739343612
8.93101775503620
9.30114518287793
9.40977685574435
8.72206895270444
8.35466965767647
7.75048119333270
8.89084139658015
4.95321519634054
8.79763647293394
3.91509742030014
9.36455016956932
8.17628120180062
6.50544400905026
8.33003063609780
8.01246810969376
5.47689447758184
10.3370994285854
3.74950318439409
8.22790620148148
3.44824080830643
8.29213092188841
9.26600839839753
9.85892584577939
9.61642535510484
9.71290054578002
7.51168083583852
7.95800285082529
8.61555639891709
9.32746981205511
8.66725909846864
9.27233285958765
8.69222142574834
10.3401518747723
9.09438950771195
10.3169902128206
8.91201825361418
9.25152872119436
9.70272738549527
10.5298319806070
8.52122137346233
7.01442454938540
8.26876055761023
10.4816088921591
8.66938975545410
6.36997961151256
6.52415198723900
8.42523568032306
9.06356552653041
8.29746027187752
8.65172708564514
8.64267407009604
7.87860796935255
9.21052482901227
7.91640001244530
27.6310211159285
8.23687280448311
7.87268403940976
9.50581873247548
27.6310211159285
9.59809918841893
10.3293154128966
8.97230360336851
-3.18679839049109
7.60725224514729
9.23640324779967
9.64775898598990
4.77579611780223
7.33748098732070
9.25796812388926
7.25566893683157
8.78970060800066
9.92653410948895
3.74299276552488
8.40703226509713
8.18867551085603
8.06723569568880
9.44485848884031
9.63417695443307
7.70389958897441
8.88809441021829
9.42262319849002
9.08210327619252
8.07373428962798
7.66270093716275
8.84595217434523
8.09286934808797
7.90574822579765
0.714614532736134
9.46642266210635
8.93671798135430
9.28020867708928
9.27059871274284
10.1566215577484
7.67094761282138
7.67230941818524
8.26984853783150
4.06624910812369
9.59346577350950
5.69303109083864
2.94541030083617
9.89593920414575
-1.16020888765322
1.18633699845116
0.237148154369969
1.61634801437840
1.65329300063271
-5.13863375687818
-3.51971560842064
3.31854079629052
8.79501886026969
8.04861286476523
9.20939270761716
7.99615163205928
9.02372224319418
8.62242620067369
9.88143277403903
8.37726878645227
9.82357052757133
8.16667995774124
8.81048930453608
8.62578621600725
8.69270626887969
8.87692325293333
9.74520455284979
3.99936634868753
9.33656019145633
9.82205777867097
10.0137378857178
7.20781009172702
7.29826027416737
8.23798191506720
9.78802073597815
7.42195667019866
8.12354618615721
8.16573706831438
8.82186143924093
9.05176548889665
9.45543867207998
8.69439042819629
8.12434337613448
7.85058748444651
6.08201041773810
8.86945370006982
7.92074627149977
8.94006109774485
8.87793511459019
9.85371561156271
8.58097958110252
10.3991115241570
7.15953437661730
8.45983783124680
7.19015025100134
6.97632103161312
6.93187005904664
9.86821433537657
27.6310211159285
7.79321078806269
5.37906894128228
8.76034934387923
5.43900884165571
8.39202657751592
9.30418900310820
9.24012977099897
8.46837776256433
2.37925177726182
8.50287517984308
8.11789860522743
7.27578659019822
8.05840146860551
7.69138265539633
8.26984916855427
8.92666131820124
7.32091535137311
8.10615043404179
8.29940846797720
9.41782978828775
8.94303365139535
9.65481009273320
8.63572259194482
8.02583888727829
8.37726878645227
6.64056593837874
8.51384423268837
9.72606274372867
8.61090509112489
8.36343028611185
7.72559669345531
8.16502714655883
9.63543079425323
9.66046832441869
8.24355484400448
9.64983172736057
10.0813652941622
8.16277766438562
8.10568077818311
8.35429634919069
8.91629746336682
9.17367027741824
8.28711558366927
7.95973614759363
8.80119443009484
8.96222627561909
7.52602745043070
8.78174144545152
8.50592873796230
8.58106815761408
8.53421495273759
8.49916074737453
8.33129192911133
9.84179929575865
9.05378930509335
7.50184420468067
7.67630860275882
8.47061258671907
6.84332288046066
4.43415617967893
8.95653944472017
2.84425921111937
9.39304723493789
8.57798709603189
8.42575577051629
8.20988966642696
7.51375079999745
8.43688319155224
10.0147345907250
8.40205386393467
8.89429435183402
8.20364736176246
7.85163156453134
9.79253130096398
8.14948485558159
27.6310211159285
9.94510476498436
9.10823012082105
8.12349537808984
8.54318127977169
8.10562536844405
8.94452170704071
8.26266349836815
9.00106512492565
9.09110363448462
8.51543399805048
8.16457349643909
8.33590196251421
8.69438254538696
8.89034750296784
8.30011025862824
8.77662064362396
8.64400962707906
8.52128041773631
7.48265580502667
7.93263496570317
7.44872166755021
7.42553183901548
8.40501989194700
9.23630397205021
8.87968287297125
9.75548102745082
8.51981622432001
7.75475022507349
7.52766626287615
8.18169539707630
7.27948973844092
9.45674486101700
8.26318191604801
8.01104392348395
7.61499614244836
8.33832687825103
8.78770068422974
8.60288012313419
7.84996971316781
9.69894093293587
8.39991092568217
8.49246956331564
8.78690433191819
8.39959461279594
8.61161641665490
8.35466332412587
8.33831938907274
9.03168849829707
8.51383054593127
8.30383818890962
8.62609269823224
8.74433768790345
8.19866971287555
8.54023186555975
7.81295704034494
9.11378942852548
7.30531187206873
8.47261230226782
7.65366128679636
8.93896874571415
8.38478091167254
9.01349655585626
8.06661427673896
8.85558688618953
7.09685658904686
8.55796659055470
8.69811558034313
8.68887470229995
7.06534120336552
8.71450828792960
7.94291525419664
8.13565882510072
8.97326070502121
8.68674017496073
8.44452214135165
8.65020150586530
8.44704009861238
8.71493083229309
8.02439792665121
7.98458795059715
8.22261596872563
7.14258337190124
8.36535956869656
7.39357484851514
8.56699941369132
8.31797531007941
8.18407322377490
7.35361879721987
8.61617297233438
7.39353939285387
8.04862151883088
8.92754585995710
9.04781395904131
8.69270626887969
8.22428442105631
8.51624279504824
8.63027963912857
8.37459273590122
7.86877666322447
7.18553664965999
7.63697504916716
7.40520902898788
8.46218261026783
7.16305080927211
8.15584713463925
8.43657307434026
8.18479214285130
8.59368357723522
7.95277022725193
9.26046604663607
8.50791675547776
7.79417645450768
8.13061171725524
7.46374783301332
4.01812138572220
8.02756355331870
8.60032864426774
4.54264940057984
7.78069645816453
8.07345126223084
7.85154453324663
8.18378241552277
8.62199390641526
6.90149042326962
8.75038207586321
7.77355384144924
8.88815463117443
8.35466645502701
8.44859286172406
8.94380671010479
8.81048500005517
8.17266467407219
8.22989505913178
8.33810414355549
7.13032607602884
9.29853083725963
7.94966637518902
8.12458586663775
8.63364910652515
7.66091176260790
8.27176932906052
8.66866098935970
7.67814264768355
0.229658067250124
8.53324906359252
8.52122137346233
7.47221797583426
8.22335263998193
8.68372958272670
8.21858750869010
7.88843546544184
6.97999396483616
8.50633031388403
8.27999078393973
8.15975189984938
7.87704745988682
8.39691955903347
2.51086521570300
27.6310211159285
1.53458186227334
8.04891469963954
7.93209409181984
7.96930088253905
8.44635886247833
27.6310211159285
8.06039439967055
8.17558936475741
8.46645818446951
7.87250305647936
8.04354353619297
8.82018460446168
8.02440437722319
0.160106598826017
7.99575519274435
8.85307610817057
1.07754169145989
8.18623484011539
8.15377374343425
8.56485201427917
8.30672235787212
8.35174303573411
8.26259062423614
7.72045832864211
8.50792096429882
8.18622087491189
8.32808121473793
8.73825158913563
9.33340604509614
8.67479879467125
7.93231282926745
8.64061212764095
8.49209428918168
3.27816860011120
27.6310211159285
8.06360100697230
2.67594931375479
8.05365067611912
7.57112639981433
3.34705070780817
7.38686924729316
6.94883840304344
7.91554893940670
7.23264601631343
7.98672291263833
3.03710382024214
7.02118521826862
8.08399705355171
-0.235830144266252
8.40565727607733
9.57541808071474
6.42805426339404
4.78668122512588
5.06532255955472
4.20600454905367
3.97758825741240
4.75662838916468
0.813257506055915
-0.570538819633644
7.18786167812226
6.65441000294591
8.07273452292910
8.44205681603050
3.76864453672297
8.08400601945076
7.75233252577182
8.40117792275548
8.46582218379373
8.33609530022821
8.53413359352806
8.55943397049041
7.75088942306559
5.66948810651286
7.75884819902330
7.53345337324409
2.61250243677536
8.68000810546903
8.11812824364100
7.97559664586872
8.74499570989081
9.21620142813233
8.56733157410607
8.84085094796943
8.58681826223660
8.37089811707814
8.43727950862260
1.99679632078715
8.20232392989312
9.65977798827739
9.04781979477323
9.43383182644387
9.02553231620712
2.92705074801909
3.23471137624842
8.51535173396529
-1.77906312624255
3.39424422674299
7.07005873806115
2.88635604251934
0.585004754796030
3.55933334881463
8.70730076381995
8.29414464148458
-0.0554373555732226
7.95029984261538
2.12972564368836
4.63023600260788
8.53422317318148
8.35292188107640
4.19808389860918
3.35331599088867
8.56116569960928
2.65442636882963
8.66567112386019
8.60239098980892
8.08741797882617
7.41168067526610
8.73445648092292
3.23876121700626
8.21524714151494
7.86087690581643
8.48038030865884
7.99210078611184
8.69811322229794
8.84096452359250
8.95148309377547
8.39349253667259
2.23369895726745
9.02465839810176
8.41621312962059
27.6310211159285
8.62578280888380
8.86584497470157
9.16737942869582
9.09930408640739
9.08580202450153
8.74412267388234
4.65877963209545
4.12882469926127
2.65302446524157
-1.21587928807467
8.49371329700451
1.45903882150875
1.11038916117640
8.14453514819405
-2.60659357369573
1.60856773405637
8.33379013551984
8.57467324142766
0.395900584407819
7.47789758371381
5.60172120695165
1.63515445261483
8.62028245604263
8.46646255264035
7.79420305582007
5.09854406018358
7.77481117567093
8.75874055440084
-3.42737108374853
7.91508556989199
7.88251029587454
8.78128510533125
8.27813711534737
7.53345133830967
1.65785942404041
7.89406220802589
8.18186877785442
7.30687722788426
7.48833545518024
27.6310211159285
8.54436850702766
8.63606243475658
7.83433830394702
7.09936889414790
8.21505920948950
8.59368357723522
8.18306751121389
7.37433483930874
9.25258566909118
9.05963954532757
9.14602739816550
9.28091580777183
8.95264780447323
8.77586930521576
8.13069314870931
6.24730725965176
2.46185772922856
-1.82648521555520
8.77291106034747
3.06144214929216
8.09741168300025
-1.97533416387314
8.13134685898053
0.688647186218374
8.52342689997515
-0.604191381354550
7.82765983762289
7.75491285681432
-2.44189823162603
8.43209662823334
8.30899617992150
2.72381598428990
8.57068122344852
-0.907714091196160
8.59299223239637
2.78287141797473
8.73993045308627
7.91099382371903
7.45837992188182
7.94186387303464
7.51194716802310
7.58232621345734
8.47609726448466
8.77222119445160
8.47634708787041
8.91445933265307
8.52861191056454
8.72396954279014
9.01348286909916
2.66072477237559
7.08833279125444
8.90469446702396
7.52825478779649
8.15973323879647
8.50154255635795
7.22938124348477
7.44907465990153
8.48969023436818
8.97629910676985
8.75182911062789
8.98758212682970
8.66587902488901
3.17378335347148
3.61620211791411
-0.661903379267133
27.6310211159285
8.68825662205584
6.89789467245629
-3.03212282547177
8.17030509639228
2.74680636924392
8.25254979310792
-0.825509011558113
7.76736700392052
3.12658246991185
8.30586774295120
-1.77524206251918
8.28929393255383
8.28613861181020
2.27261788508724
7.80561176685488
-0.662279215220068
8.80567140813490
-3.65835650742171
7.97028466588551
8.56212977507300
8.53745555336137
7.89140947896672
7.48998786139126
7.62332601784746
7.64803260929007
8.52269311153308
8.65070047501517
8.18903577171709
7.19788715482047
8.89211437745250
8.72066048351481
8.99450204032659
1.92551780175623
8.56212564964620
7.09174917863775
8.44645794735312
7.95712369524439
8.71902022348752
4.90065642756870
9.25961944192325
9.24748509938089
8.98535957203206
9.34751772555832
8.60047700523906
9.03086266481754
3.94861263671867
16.9060237195345
-2.53853779090272
5.11832876772020
8.75638809992343
1.38581189748286
4.41057871117237
-1.42245667655277
8.40325505777347
8.02357628430521
-1.25525075494261
7.89490121467344
2.97248069987893
8.10252799046614
0.535231233056423
8.70993969769638
8.32219640804313
6.72686651048593
8.38792381939038
8.06580582340435
-3.40467358057819
8.02755945556743
8.50346077883509
8.62367180262729
8.17561255552655
7.85057209076572
7.40882991741306
7.05217183086779
8.28243129493223
8.65096676024248
7.65948769558603
8.27175303269821
8.90603387000730
8.98112258454261
8.83582362924006
9.06909572565946
7.35650230265968
8.44529784606042
7.72848183045192
4.69625260914756
7.82141165056691
9.28722327897683
8.70857487411449
9.01369907270324
9.15046716114838
9.04242747857727
8.76013156313520
3.33715125688619
27.6310211159285
-1.64894171521559
8.77291808994343
1.86405465106189
8.20519680566142
0.556949342307320
-0.926525931273101
2.81371832153991
8.40481491610230
8.40381157403313
-0.223308187013428
7.98670426509027
3.15059903654568
8.32240559280884
0.869240615700801
8.20208019763133
8.43298579306898
8.30019799808007
8.55487090394786
8.70858147791305
1.45317613832871
7.97272329642266
8.88599058748436
7.65915239500860
8.24194834091736
7.55452638252891
20.3529356210992
8.58776862721189
8.65783988685048
8.46017819864913
8.49922225946638
8.85250520672055
9.22077809515975
8.86933168482187
8.96956613031242
7.84379500993735
8.44845635142403
8.28477799578795
8.64827194966090
8.05439138419152
9.02475591149723
9.05260917705851
9.15845494063193
9.03086266481754
8.94380403482904
8.84408457602561
27.6310211159285
3.68542824832726
-2.15924134336368
27.6310211159285
8.05683520427456
8.40528975034576
0.970526475373672
-3.34182308360689
2.60239243939169
7.93043685440607
8.59223143403511
-0.656339595965905
7.91549441163336
2.94515715932627
8.65834919227957
2.17694029077357
8.46326321676529
8.29402437541961
27.6310211159285
8.12760713690653
8.74631046268800
16.8897268687227
8.02755493752661
8.15937535171807
7.51289028685164
8.68992118816850
7.75245478438880
8.02242234769238
2.28329884475250
8.22315440823371
8.37459906320082
7.61506783190904
8.59368357723522
8.97204048768699
8.89225781798005
8.45670789433599
8.92313051705937
4.82630237736784
8.56567313603315
8.25249949367986
8.66246615598574
7.59535219707485
9.35072821218988
9.31035339952434
9.04215298194940
9.28877389107541
8.97300392955295
8.89915911952224
11.4914827016329
27.6310211159285
-1.35564993407213
8.73213083307492
5.44188564686817
8.38894963500128
1.45358874710194
-1.51369496175978
2.48224046150963
8.41428627805088
8.57566184460529
0.941350918332436
7.95880709473738
2.58310279061912
8.36855015405051
0.257441598162024
8.45911578422729
8.49854594995784
3.65531459233563
3.36579428789337
8.68374326948380
8.61801101368209
1.09837268708194
8.12094643932598
8.57455229507157
7.46451761957994
8.79187808600255
7.65359768508610
7.68768275180444
0.586247394180900
8.69812015024309
8.71774209562288
8.61162459076773
8.19138495045511
8.87152746491865
8.88155755446110
8.38106229002484
9.02465839810176
7.01508986934086
8.48635796862258
7.99212648386790
8.36139638530529
7.51608048749382
9.28951972362778
9.23769806921749
8.34785997291230
8.46583067025635
9.00385083562019
9.05205514388539
6.50965263894949
1.67409837585919
0.122153707154946
8.78640818748876
3.01413813596934
8.26171139212034
-3.06979265842190
1.87276789992581
8.24976599173127
8.38509375545206
-0.304235899199483
7.88431943174823
1.39021484480334
8.32241175199510
0.301149395689087
8.54939346457212
8.49514545945528
3.94104499350274
7.79800716746965
8.76721481756421
1.43385502132268
7.92509318045221
8.72767422418124
8.13186974139694
8.35720109504800
7.70989516997001
7.49711113291259
7.71055296627140
8.50643945837467
7.65221493625694
8.50633246661583
9.01004788323241
8.80111869918300
8.77587137219690
8.81621491349276
7.77307407159151
8.71979342455132
8.06947532390552
7.56823228124675
3.20368480157191
8.83443145062828
8.82355816631639
8.51286935407696
9.03020339660911
9.05205514388539
3.01483905761581
7.09783800448386
0.386953449238144
8.77993566260209
7.98736958257020
7.89934052736728
8.12434547119383
8.39691955903347
8.00782038177559
1.22291902410380
8.32052551463089
8.69438469811876
1.88491697067979
8.58406812339602
6.27351557834323
8.43835485901614
8.38509041328089
8.02135628923793
9.36466378734627
5.73077070159652
8.05681144416395
8.83247276338392
3.66214630675943
8.04510653197118
8.61091993924243
8.00604873230562
8.68348914218132
7.75245309455454
8.00030682564410
8.25764058430484
8.74435643294759
7.90639016688834
8.76029437471962
8.56202316070540
8.81466632594588
8.78603416853778
8.71512924142055
6.98220228564533
8.63395379071844
8.10615703786181
2.60462872598734
9.25781845639561
9.09246721112458
9.68677346941396
8.96511337183546
9.13285427456465
9.09507121206270
8.24130252048916
5.39514599593005
4.91119431457086
-0.105369840203704
2.83066730825334
8.53733064068409
6.68764188414480
8.10988294020239
-3.89487413503437
2.20151843123133
7.95173091512453
8.50446898275441
-0.648521782052650
7.90699895032111
8.36366714663320
0.970678743361619
8.41410220908121
8.44704446678323
2.68441324518284
27.6310211159285
7.69349446873420
8.05119753693947
3.26178273647025
8.13186184692119
8.53680784166195
8.40502419642791
8.48416823360326
7.60075032392617
7.58882573947291
7.98262260757662
8.71990458637744
7.61505809969843
8.51639465498522
8.40907190917256
8.95485387101558
8.60413695912723
8.18409067433835
7.50533827913771
8.67278556910139
8.18243712636499
7.52546750623751
9.34288332439590
9.08327009330030
8.86940972130760
9.16374050716151
8.65035816878521
6.11869526884946
3.06076072973523
2.76409139980952
-0.115046519299478
9.79689436723560
3.35501172507713
7.52485641467185
2.03257816121968
8.21347758445508
8.60032591225872
7.99571074766619
0.572756378332807
8.50198262187749
8.60819846088741
8.14293878160235
8.37459906320082
8.65096461692931
8.58176345350518
8.54597415536984
7.55605419235997
7.77307291780519
8.47784155000330
7.73917355232989
7.77308994894230
7.74376838216738
8.96096740012490
-0.464277193261376
8.37166078524838
8.75980401518597
8.31798038189468
8.21373300001713
7.84378523036364
8.60835808395599
7.40707195461070
7.70991104732075
9.72335721738994
9.34264497528931
9.01871272500811
9.05667940323629
8.62275027146265
7.78165295170304
27.6310211159285
1.60068879664003
8.50643538863048
7.66093001905323
7.12379027708770
8.55124138631543
3.35599071042513
3.04772649963302
8.37771293606197
6.86100815593075
7.81567314745770
8.50446898275441
8.50199732897016
8.25039401035553
7.99732822444327
7.20859149402264
7.62138146418978
8.49471761257084
8.60410228354521
7.74374991045042
8.90688018057708
8.05692717131158
8.66380381574986
8.47496967098373
8.56201613110944
8.48687644976195
8.75155793587695
8.19253572274169
8.13767266787451
8.11191958424307
9.81564264603045
9.83686600119921
9.38466595026489
9.24644376074600
8.56854641238535
9.15337433020536
3.95086268555093
8.40432314643773
9.16443179882956
9.13001668535509
2.45460489710372
7.85669304988209
8.26337342809056
8.78770762701391
3.32053577767310
8.02630467023001
7.98834458977508
8.21203063965644
7.59065925164728
8.58097103319608
7.21485031058410
8.58529655644960
7.73503038566768
8.07490449435767
8.80392759950900
8.33113892087097
1.83111132850656
8.84093475874439
7.82258597049758
8.29746611698007
7.58936538743506
7.46693919475545
8.84895128088294
27.6310211159285
8.41133463678489
8.96304391617650
8.86595710706311
9.32131492830206
27.6310211159285
8.80776824728057
8.22788171558791
9.28395367767116
9.47304780431293
9.05554780559085
9.07368713382476
0.262157215899801
3.11207078121375
4.12671399897036
8.24889437084909
8.66750616833931
3.56225560827480
2.89296551936155
8.05036423953685
8.07240512852216
0.825078600772943
2.28815116738036
7.68756344804675
8.44859286172406
8.46001635579727
5.88984645790251
7.96258694677894
8.43688319155224
8.37446236421353
2.68130144742867
7.79365747010316
8.10334347883966
7.71771151531103
8.09286934808797
8.13165341237820
8.41152245620591
8.61800119627811
8.59422767240752
8.39945007082409
8.72093025810925
8.80111869918300
8.85307610817057
7.30344880241483
8.37040419710762
8.33582204461531
8.01928508870044
7.51375079999745
9.19568712311125
8.71939525551083
6.82257003885861
8.06028572236849
8.04581071378161
8.60556931478781
6.10578079466278
9.38564416911404
8.44025489484129
8.96663080771745
8.07027538856477
8.58310045069626
6.01438651170296
8.84672921043504
8.43755230947016
8.03840617945585
8.04352572200895
9.32561316073393
8.07802971226410
8.30904982004236
8.71901808017434
7.87861060278123
9.08462561787580
8.42524549772704
8.28011352446122
8.33392397026329
8.42225657125221
8.12968302468387
9.50779031411103
8.72169380575291
8.38144632325944
8.26715180371318
8.91445933265307
9.45309547815403
8.66350474495062
9.33715667700904
7.76093783511373
8.50898728176077
6.34523030055604
8.22335263998198
7.32909681712123
6.50439336549104
8.16640100426142
7.71817589864652
8.59583170500729
8.83219884071548
7.65642924102797
9.61812503609347
8.98499795984106
8.18712111512795
8.88855285736207
7.41364789763375
8.94256656019885
8.52230567153607
8.23505397763219
8.61919328999359
10.0164770446036
8.53558287404134
10.4324084527329
8.62070856396840
8.66535121090530
8.46582218379373
7.99167507851383
8.17558521405770
8.16601607253500
7.38154418902791
10.0185828878705
10.0075665889128
7.31505949103486
8.68699616282436
8.13648364420895
8.68992118816850
8.41234687321665
7.11578171786409
8.78796619695642
8.39398270286931
6.32787585547520
7.85619798983205
7.65387301397924
7.44796502145240
9.65904671165079
7.83373489451013
8.32185668473801
6.79352145281066
8.70343817756535
8.28565513434741
9.49366387409089
8.75479616516000
8.83702724284379
8.90990986515929
8.60800966169529
8.44562968532636
8.48818304903723
9.22110044295222
8.20274880627410
7.83022549867465
-3.17372795013389
7.85593046257750
9.37732171335750
9.31681782753035
8.52642668893130
9.24809714424971
9.06000073740141
9.75548807398701
2.83748188242312
8.58098574028876
8.72339792266914
8.86764068188610
9.06147232961250
-1.94197824681012
2.61323823580983
7.44024190646296
-3.42492493478735
-0.626100112689475
7.31806290146357
3.65681317291296
8.63677998193734
5.90151037715690
-1.55995420385924
2.73402724072367
6.99484714178515
8.49225988244472
7.78299690891948
4.65711359124792
1.90310614149990
6.41891118821970
9.42527300825601
9.04924547275567
2.43785011443446
8.04015617173726
9.07814333418525
-1.59750357304938
9.30107025888493
8.22788171558791
9.21562300943979
8.88455824227314
0.659105305764400
8.74937222660925
0.626809991164984
4.25469340505306
8.59156260829878
7.69702149649737
7.37522570984692
6.61162469004186
7.99255657879197
7.62216076162379
8.45485910484412
7.79744801562541
7.53475851820257
8.27175189803865
8.14897037231741
27.6310211159285
9.43773023449014
3.66997666400852
2.49094053745883
9.73286392936862
8.84210599529893
9.33454392880691
8.11381420400188
9.57889507170383
8.86582111952011
2.19463220634397
9.17464333664283
8.95486125302155
2.27369007522782
7.12069073909774
8.16669773529589
8.37424309582344
2.11861261724286
8.65801785554237
8.19868599989299
8.35602475193286
8.54372036345977
7.70989516997001
8.22507851023128
7.99615163205928
3.81356975284143
7.97482461569600
7.67526939730470
8.39523808308021
8.58406539138700
7.80602629661881
7.79800621366363
8.44409588781615
8.67151660678636
8.48821097924285
7.99385492245644
8.66798345416300
7.91537434111595
8.56268049624630
8.86941173484788
8.60413191659550
4.51972152519765
1.66143536011373
8.07620218412519
9.24487076751717
5.66506431419678
8.89203917150015
3.22644487076407
7.05120256795784
8.96303225679923
8.59156315170653
8.47782727189710
5.91479441990464
5.73938428335416
7.98739428485086
8.09075302843180
7.52618659809310
7.28256519962566
9.14187493099440
7.85057209076572
3.79342621083245
7.70073142394115
8.44207094507584
3.03422379199207
7.62754897882998
8.23094307562481
8.35689315880180
7.40016415480126
8.40223796005979
8.47762317921152
27.6310211159285
9.10163891279113
8.71493083229309
8.34055825474126
7.59534837704911
8.60804947041948
8.85026916879452
8.86473579394354
8.48912863809052
8.15260973245590
9.31227340363839
9.62846532298895
8.06029200512335
8.25301125699401
8.58640828856212
9.16443179882956
2.22438645439346
3.60067135104875
9.06746679215705
8.92520108093605
2.22852712393992
4.92374674257531
8.61745222187542
1.66222663221835
1.40516643714482
9.43239348624880
8.43341680114432
7.35563455558538
2.05893268950811
7.79027230555132
7.96256991564183
7.84017851989847
8.29222242184255
8.10953932145596
8.63459981657562
8.54908000118263
8.57940061480596
9.01765825977620
8.66394570176521
9.21590138573795
8.61923998853703
8.56753882144479
9.36265380317356
9.16995297260660
7.76713915494581
10.1606867879278
9.31737861367225
8.24728618407925
8.95566329821032
8.93896143633222
10.4158734431516
6.24146726775923
9.83686600119921
9.98056055718633
8.30022912792042
8.00472386272712
8.47261963758985
7.53175004231284
5.16053882666916
8.80792109539378
6.37413334774518
7.37522570984692
8.42724183948703
7.41594776482286
7.61365114033365
7.43226362784399
7.60433770409822
7.54458190816373
7.59093428267362
7.46653938351388
6.18240637325578
8.29095170950679
7.77133118365833
6.54353411475442
7.58361544926895
6.06556880604132
6.72150646915961
9.43514483138620
8.64312162087595
8.44815190940220
10.1767694865401
8.42687752604442
8.03176358058117
5.06795547253159
4.46099333531053
10.4006767933779
8.25108281821753
9.90140596000529
6.57924552643730
10.2137756431249
8.69632369429713
7.78288045492567
8.45555851307175
4.14783598752914
8.49097571904224
8.38110093215587
8.70182841691290
7.47538873319490
8.65096676024248
9.14447473029117
7.02603689789386
6.79221816711414
8.89591072515247
8.92817218484477
9.04557238626641
9.22205268842870
8.99365589342614
10.0614778527295
8.61743212301683
9.67115367800996
7.27552879269882
9.04611128031706
6.08581321068759
7.23297658696130
9.60063813967142
8.49113251772916
9.42638614890700
9.27420165342552
9.55811194470751
4.66265224782827
5.44328350399083
4.59385385120075
6.18184320685468
7.23297658696130
9.73668428627421
4.44055570006370
8.23006215620053
8.56444634138226
8.82485929214962
8.70213154401762
4.64667098800146
9.15350319197191
9.03458545891910
1.95626906068054
8.46645568556795
8.89226020049796
8.22904820257722
3.10975140632588
7.59532387106519
7.93726604071595
8.71095712619152
7.44450460505965
7.11155180593395
3.85370172701436
8.33392397026329
7.50232210417382
8.18467689734110
8.30454172086160
8.60961428189724
8.38592515771742
8.65086726539249
8.92038212000983
7.95905888519006
8.61838430967018
8.29594640701656
8.18621877985254
9.39558327603194
8.33464860237479
8.57904753717106
9.36693632331667
8.56046923543463
7.80056606289640
8.06980361563169
8.96097240550379
7.61577231695707
8.72581064052421
8.53130010643603
2.20503414742593
1.63666657400177
8.32011885907497
7.62375352211252
8.08703303544830
8.07152508866975
4.32493784465596
7.26711591099269
7.85806573033133
8.11740083974030
8.55523664064557
8.50507901361084
8.33770975418002
8.21203063965649
8.00932000260016
8.51538703583413
8.44872775043441
8.43298579306898
8.61617297233438
8.61076997607066
8.16664014178079
7.65375961921846
8.63554419809583
8.85383816358032
8.89227194702539
8.80888460984442
7.97439198336553
8.33772189898233
8.80152630514017
8.91596994468727
8.96749998426180
8.87192766074852
9.25223654648380
9.24639551103783
9.31571797182341
3.06787863186305
0.359650021346993
7.46598108751645
7.87541113804445
8.05392617948695
7.89704215103558
6.96868154426984
7.50294080157775
9.34581226425420
6.34017260379182
1.99490374195963
7.63173667828630
8.39565359107483
8.33770760144822
8.73925524362797
6.69495004184172
8.00929966884123
8.90302936121556
8.47497031547828
7.67087961079880
8.18474913684110
7.25726522493953
8.16276210391993
6.20619208492421
7.91553829182471
2.70373794415500
8.07371673421407
8.54908000118263
8.66259611938576
8.89724110056193
7.84161075467776
8.01068953920976
8.59169994822355
6.16430364672704
8.18025746698484
7.99723297035160
8.27453680146240
8.53142160959271
7.87272387772168
9.59216722559471
9.94774673552061
9.19148163675604
9.00038058057738
8.37985237820384
8.59218966696819
8.71270263355238
8.53129318386969
8.43943849021241
7.88688952955602
7.87000742831445
5.54449378178673
9.28683496661622
8.67989657795011
7.99943351121751
8.52286594784839
8.29156435527005
8.57797514786882
8.53143433939694
8.13581892032116
8.54716782324770
8.28838117957300
5.87016897454613
7.64255745732797
8.76370970793738
8.30183338161871
7.48582420153514
8.44242165953957
8.54056365772166
8.85445929268860
7.88182648009797
8.75155793587695
8.88682457719061
6.70571195656742
8.26179777568501
8.64758583359924
8.02742703225098
8.77662064362396
8.84594530727282
9.01870801827789
8.56267200978368
8.20409392000198
8.36374582264067
8.03321547419624
9.61064549202560
6.85745082728699
7.33486301345645
8.17970184900179
8.18148263574018
10.0824114073788
6.19350386434027
8.76613677178093
8.78780246162821
5.02140876001241
10.0848746642363
10.2538808863172
8.71773709024398
9.69786149035338
8.31690780212179
8.03859852826427
7.90266288209133
6.89637177000904
6.86572765384919
8.74563103957127
9.89767521982917
6.54355039538636
8.38591899853116
8.39524546508618
7.28605953971949
8.74128244599333
8.23406948709055
8.42581387467424
6.91267480554394
8.47261963758985
8.44859286172406
8.00998091512733
8.91696455961579
8.37041481199517
8.87192766074852
8.39492190653392
8.72918991718389
6.68457729316591
8.57068832289790
8.07029647519004
8.88854071255976
8.39086998540367
7.85006352942577
8.53679711897120
8.76371407610822
8.27443285450370
8.67788414660461
8.63278830063321
8.95680125374561
9.36648469194744
7.71021540847103
7.75586146374116
8.18716833467715
10.1422430966658
8.59269076724907
6.72478775858970
8.86694000999579
8.78273603787364
9.14774586851135
6.47734485542474
10.2809948439245
8.77116295012911
9.85116613595887
8.40501715993798
8.73446118765314
6.01438651170296
7.80558283433764
6.68663495839508
8.77334174141634
6.10251540537875
8.31724913731835
8.41221088247674
8.12762665340345
7.09499112141479
8.68721405590841
8.43488564743600
8.59922602445204
8.20442608041672
8.44704060069371
8.61807287266958
8.68083753868738
8.49401786595435
8.59384856931417
8.82513013663484
8.84033708239319
6.60979427971200
8.82901637898434
8.77993566260209
8.66226568215768
8.68000810546903
8.76997316072998
8.78689968484014
8.68562857702382
8.90990986515929
8.85403660515987
0.219854021906445
-0.414048799288854
-0.279946165378090
9.35773707155787
-0.350692058889041
8.34676828575879
9.38635445931972
7.89863004171398
8.88920972943741
8.95567698496742
7.81688771526071
7.15338597753075
5.30529576149562
8.81454402008051
9.04781832721215
5.93224958844370
9.10562259158823
8.68824347434338
4.49781010286480
7.54077698872096
8.72237291022999
8.40432314643773
2.61332103327622
8.79501886026969
8.61519084046552
2.89071470747815
7.49708813605144
7.30510845235875
8.86865896775690
9.02823532037453
9.39304013548851
7.07002193316972
6.50025628836631
8.81033346605989
7.70066014686157
9.80042904620374
8.48215117764548
8.52223585832777
9.76472624766093
8.86901548940332
9.42900308888589
9.07874810583818
8.87152015553671
8.77379545590675
8.94753960732582
7.69064756163064
8.46645568556795
8.46943335513872
8.49210470972654
7.29159479678499
7.76185404613757
7.92140904897565
7.68620859439056
8.60682760130958
8.44879172525448
8.01215588150615
8.57244446953430
8.56789999560607
8.33003063609785
3.42514848320898
5.37187547636609
8.52270707673658
8.75902049732933
5.72643476161440
8.65834669337801
8.33464860237479
8.91698252961347
8.43571585021732
8.74433976140724
8.56865422518314
8.73466828220142
8.87128943521507
7.41156207984277
7.72777247421701
8.59080328968993
8.22824666239626
8.83093557294387
8.14942261319195
9.56424982132189
8.68289834539381
3.62900406292762
9.97407711737712
8.53852673680813
8.47761140598247
9.22920582744101
8.96304391617650
7.87433202956428
9.38698918138687
8.39565126113170
7.95171817275581
8.66863218169261
8.47717134722566
8.36832298091622
7.60064979390454
7.80756136946271
6.49929023189497
2.93655129778604
8.48262930211013
8.40423310539538
1.38766434302229
8.32858003564303
8.64391232282361
8.60477253942912
8.09064530829520
8.28056464205955
8.68832821041655
8.44845220072432
8.45101096535550
7.98833443238812
7.80373100623474
3.47105615030354
6.70772204158345
27.6310211159285
7.39592207334839
0.883723489246466
8.25109276656584
8.55328245114076
8.32577719401102
8.42723747131618
8.09024603616530
8.05565692072733
7.22281729236526
7.87226523925207
8.55677546504509
8.00474141814103
8.13191190672983
6.87638627364164
8.41919793891845
7.48443975015233
4.95192489653489
8.46001635579727
7.39699349478756
8.67328532767310
7.90640862008492
8.45409088585451
8.50633819669336
9.01236925007957
9.16057489163401
8.75981567456324
8.87807974031915
8.58721493339035
9.28355679659036
8.70689664200819
4.96688380822894
8.57797514786882
9.71708208966286
8.18959854446808
9.47023617864533
10.1794151605013
8.82814539323456
8.67810825110201
10.3518640835065
7.33378395455847
8.74585062805081
8.60083107186127
8.02044591774769
8.53453596625898
6.66250946773782
9.57814059142601
7.88923546926983
9.16249323579387
8.64252561716945
8.74434007042137
8.86694000999579
8.79382477476277
8.21562756408831
8.56485201427917
8.97850109402500
8.34429769021208
8.70187548466885
8.48544869125012
7.77948933378523
7.70383441709900
8.85983142515545
8.24782667982472
9.09318411117936
9.28091580777183
8.39494142303083
8.93797555195710
8.65001028982490
8.44116435928754
8.24125278466587
7.17057215306126
8.49288308693426
7.35665256215980
27.6310211159285
8.57870468438042
7.60885684581781
8.36161151038034
8.22282880293721
8.39605455681113
8.95645530909234
8.56521100802691
10.1954546957280
8.32926039711330
8.44240361670094
2.98575269765318
4.06043750894288
8.60597026842039
27.4456735354516
6.99909958702548
6.66867116679448
-4.77157945175224
1.11361804635465
4.44052120248151
-3.30827912218042
7.27731741227366
8.25156236282747
5.74710686459336
7.49424749410639
7.71455665435869
8.47479428716044
9.50176076274880
8.65712474437365
8.21854880206220
8.44511659338445
9.51406617709601
10.6548041717809
9.00365327832362
9.27529228674050
8.69073772032610
8.32083944922413
8.18623484011539
8.59168388796071
8.08808580513781
8.59223143403511
8.58002758392068
9.45153416974448
7.08475805114269
7.33863405665710
-1.27097174791107
8.66226780555318
-0.318953518209476
27.6310211159285
-3.32755453767177
7.72016174153398
2.79313792328388
0.976653235325109
8.79763240318975
6.70046171658129
8.27253848321663
7.39788732150659
8.24005866096052
7.22612366336083
7.71477926322643
8.29615412299769
8.43621918572537
8.65032407077855
8.43621918572537
8.49525999248243
8.81085671215731
8.29922470911274
8.46384644067769
7.72693412404907
8.79068214360945
8.57952818282753
2.61694119546076
8.50881205204450
8.02013480540601
27.6310211159285
8.51416312554939
8.39773114661117
8.48500659462366
8.65073715281493
9.00606541048225
8.86836766052696
8.63233618624101
8.39668948325366
9.43748164583816
8.07322314291541
8.91428367778694
9.42470660360352
9.81796495847821
8.77617716289621
8.89759723074646
9.82762110068533
7.85016445883798
8.15962904784984
8.15963534647722
8.29615026725478
7.05202346891146
7.46008247171239
8.33186621021366
8.33938588704064
8.74742201137939
8.38511601616623
8.48891280984785
8.93794033537752
8.53152661025853
8.24126304015179
8.41342243080428
8.63832112231734
8.68265175328352
1.29110460360658
8.55116516655333
7.96548285705660
16.0944126315287
8.55654483897207
8.48700586936863
8.15300289602661
8.12950583023912
9.31401347070450
9.03318841855252
8.75208025971530
8.92675410438277
8.85777501469074
7.39958866909801
9.04584776131078
8.73358588444815
8.99124721422207
8.17713637070665
8.82296304233907
10.0202794685302
7.78230801449414
8.27211989395182
7.90622995515555
8.33554033077050
7.04335044911207
7.46008247171239
8.27683493924326
8.33938588704064
8.71079345216305
8.36563356198340
8.55758004272963
8.86495624600818
8.10992703809071
8.24126304015179
8.41342243080428
8.80432558347477
8.71904953856771
2.47695860811117
8.59748945491080
7.96548285705660
7.82376090319201
8.33171955990154
7.97380358392129
8.15300289602661
9.60805758442324
8.98852363843746
8.75208025971530
8.64872103569934
9.18460977272541
7.75089447492925
9.04584776131078
8.82704403944857
8.50780452965499
8.84168429383356
9.16278360479741
9.56696172197688
7.92529966033401
8.18580093705029
8.28183796591145
7.77344054630358
8.06992225617086
8.36635452592802
7.19174558968543
8.39365681603541
7.85726075395100
8.36200606212554
8.47804176412924
8.35203649144299
8.41589158557097
8.67161138228990
8.35220082749538
8.33745781690209
8.14441126484957
8.70790638248795
23.7075322908258
8.60455662213390
8.06568915613789
8.41217132033911
8.34550401259759
1.96705162866507
8.55017586530734
8.12464918820341
8.26285993164846
9.79168634083253
8.50860555213456
8.37861588939557
8.58610248824112
8.78245103033998
9.30680476669167
7.89955964886457
8.59199287584626
7.69936641725914
9.65225910878079
9.24714522926284
10.0148576773010
8.92064447699630
7.73881259967607
8.24439024750934
8.21313855077644
7.72800198427262
8.12229024168813
7.83618747149786
8.30377037671227
8.31755285432793
8.70118531544344
8.49181569174121
8.44629169506317
8.49375839408233
8.98770290587521
5.90365360778813
8.26498800574171
8.34707082414269
8.77431125682362
0.880434044711674
8.22418043116582
1.44144891753769
8.34965096335778
8.52796163073897
8.50137782729174
7.06942417437452
8.58877711329759
8.57970036895043
8.42554149239198
8.61735275393437
10.1520524144342
8.67587265434195
8.80766864115970
9.12188857399743
9.39855963029371
7.27337716746772
8.63475455888466
10.0654468504471
7.08609461934715
9.79874591720775
9.29276724371068
9.52950302853747
10.0638860359756
9.81797680196691
9.92361596581490
10.2533848124384
6.90812687190218
8.20289537040961
8.26348309410153
8.00085201691922
8.09057216899582
7.88102197687425
7.76208034219629
8.46900483586947
6.59367203026450
8.08930929406204
8.19482998694709
8.37964936370689
7.83336217201275
8.48226595456758
8.57383013697398
7.76446847607195
6.93579129138658
7.36173382664659
8.60835562471078
-4.35174141092182
7.55898768880211
8.89260474432687
7.55586558085244
-4.22614887090509
8.52658167151685
8.76160681849712
-3.31965740867541
3.51558618498766
9.21700362760323
8.53425189952581
8.62093110097510
10.1502312064489
9.32619966482982
8.81085671215731
9.41419136948655
10.3383425407582
9.11684650961037
5.69527947837122
10.2278782209838
9.29611347485306
7.42935398918318
5.58855742502239
8.36174403320343
8.48524775480292
8.16209541585218
8.06112261875536
8.24408569798607
8.33275313015263
7.56859249261100
8.34950620140031
8.31919476927944
8.50929757080745
8.97138570885489
8.30028777141729
7.77845353671758
-3.95532056779373
8.46285566736340
8.47068644240008
-2.34960280402452
-1.17427297425927
8.63598082655629
9.10224995021975
8.92416771809290
9.20075778595607
9.57809106628262
8.98171654325913
9.33484407934532
9.59467832787457
9.49450053125037
9.64900425371000
9.96750452652102
9.24029555661505
8.53866501519422
8.21881510782412
8.07649463332644
8.21313313540803
8.23585136287687
8.28945059432164
8.18330713707484
7.97025559675725
8.73013392951712
-0.340523777771549
6.99395357440718
9.36031837421357
2.64619686699205
9.04527963033466
9.68471263726597
5.66981054893814
10.1658186829873
9.43674757880349
8.31729486340544
9.84967096879590
10.4184048981533
10.1435635456810
5.84178816455905
8.53712291890673
8.19280979671870
8.50848046416979
7.59613316125276
8.02094214667190
8.34486077787301
8.71901214681848
4.44962819501345
7.73245358901262
8.44144513214455
7.31685358911810
7.35814292822884
8.68371276054422
8.50944808025795
8.33109266702453
8.58734926107192
8.47315339424397
8.88870031836304
-2.48223171725431
9.66730320248894
-2.06962151789097
-2.19530310850698
9.79709058741486
5.44737327656960
8.84929759437507
9.67867598651180
9.62792481732177
9.97197726777620
6.87904013625608
10.3566345699225
9.60673195073874
10.2374534816058
8.15989797079767
1.96758610896096
1.27209508646401
3.04779471766757
8.49769061978716
8.19568403017186
3.85078611937097
5.01322964525359
8.89897866526433
7.24359490573446
9.33951692661826
8.43352461692272
1.40886696377253
9.23753765941574
8.29681957685329
8.45455513775901
6.60900868200745
7.35868830999064
8.58074787993687
9.70624671976836
-4.00833232250158
9.76804890579697
-2.86548686285451
8.95053758150644
9.19579739071912
9.14308530708875
8.37774045904959
9.27321382225562
10.0328100216877
10.1017039819948
9.62294047265182
9.20924501765450
10.1292449936104
9.71531330937611
9.50654311585887
7.89393521104574
7.09460599101285
0.934943058129076
8.22506933738922
2.79087412380635
1.24332821492295
8.36220857785270
6.95857127056012
8.86169998473248
7.00556060382280
8.36956553495963
8.14124306697821
8.43621918572537
-2.87442519746653
8.46091391990503
7.49160997581836
8.63262036423276
8.20473084221879
7.02990378862179
8.75183840097153
3.98821971123760
8.76369177653904
8.50763530522080
9.01570220091867
2.52739474868598
8.58055793460729
2.78907118032865
9.68210339731078
9.36381165071161
2.03808981086517
6.10698726687929
8.98345921020189
9.27845106825543
8.86662404303648
9.94867387142776
9.70725230280784
9.31192632798742
9.91790390413525
3.17440541566057
7.96319433515951
4.24563924691082
8.22417492855348
3.80501362303409
8.15243154407148
7.39491592007988
7.47920107330563
8.38140096652631
5.75155982808246
5.82345959531365
7.46233952284160
8.87447136138539
7.33116727851129
7.22704046494749
7.81929220043767
8.08679631433038
8.41350187224022
8.63653146378221
8.40231975563899
7.96814361307371
8.55854216696861
8.59448517130094
6.96345676973355
8.50790496649412
8.82058099554763
8.69749565690946
8.31597885627778
9.62767213337638
9.43798849518111
6.95680123066932
9.69226094407842
9.02653392718377
8.75419610104725
9.64398892582523
9.48382860903339
8.65296084880287
9.63861328465494
9.44573135976949
7.64064178401119
9.64441381139028
8.47010465902702
8.03716573449593
8.66547699072086
9.04199585675434
8.22453870715699
2.00567445130406
8.94194103604577
7.41790909054218
8.43221001871834
8.73195206089030
6.22392458749630
8.05911539127943
1.42005986182773
6.86301978883884
7.75734763538546
8.53794065471609
8.97563603264498
8.58668776502180
8.41036633186778
8.19573452518797
8.40496414628260
8.10408168111011
7.90950300881919
8.46439753886534
8.36231643037461
8.82577960297812
8.39601731163387
5.32257070608693
8.04036972897055
8.53703596893007
9.27253012629122
10.1527611613213
8.66455290113583
9.55598381001937
9.00026091704761
9.11437520120632
9.64396330962597
10.1547998567262
8.69733618965033
7.94800448998780
0.0383441001220311
4.14570926764952
8.71761443885835
2.60179782797342
-0.199666745307006
9.15719536982430
8.65652568221115
7.87901137728045
8.28269194580375
7.98371669400630
27.6310211159285
8.94787120423727
8.02046065488207
8.76651448080348
8.94036789380753
1.67717841532553
8.24980620017612
8.19602608959056
8.78661523196190
8.15308359120468
7.88837385018273
8.51998181017421
8.83597540872082
8.64989716793866
8.32067779922771
8.46846962131616
8.39184760064020
4.12904001841997
4.01104978263521
9.82694355056455
9.39293011214051
9.73018992278451
8.14125769230182
9.59448683914345
10.1941789300769
9.84089375306555
9.73392346445927
9.94015843872179
9.83858634317210
7.79215658725865
8.14093386503904
4.91474676753352
8.13186783453899
0.902116243200224
3.76183562808945
9.48394328394163
8.18079350383541
9.65066058445081
9.21665479878513
2.04388354138841
8.39837029237465
7.57932486160724
7.86473814505862
3.23969270826624
8.42344162006292
8.02917537222085
8.87205255969410
8.47826590668347
8.19686852741897
9.04101940061372
8.75128782280149
8.20299682230615
8.55339328867342
1.97579410251666
8.64131195943083
6.95789376257655
8.57004226539828
8.38316549998733
8.42591000689739
8.15032665518751
8.57689130563677
8.60732798714097
8.19568403017186
8.29777402771163
9.55220001806094
9.37437119013415
10.1633770058702
9.67266428801109
10.1497105154736
9.75473103170064
8.85395355456323
9.66943108057279
9.81330304449971
8.80708845491296
8.34332100748980
8.97680105755755
8.86581677923116
9.05144589915358
9.36781190863448
8.00670751708493
8.77580982865464
27.6310211159285
7.94853443945932
8.37832560838073
8.07325339861485
7.98255131221642
8.55611455907652
8.17514608241622
8.79915615397969
8.62846232826641
8.67706022909343
8.52280346448702
8.36510587242089
8.46320435191797
8.37980856702416
8.33761335539818
8.27823852829499
7.80242721877784
7.54989893066326
7.90206890321537
7.95483463520383
8.57640063717918
8.13724648962633
8.28646990927323
8.56022777793356
8.54206775287267
8.98655301701267
8.96630578994680
9.43748164583816
9.17343869150147
9.16706094751553
9.35645932696105
9.75274145905282
9.10125309705155
8.40231410489414
9.35250412214505
9.34581675676988
8.21001294647622
5.45626065978945
8.34885553088782
7.84630600394421
8.08622051580996
8.91573793522289
8.09371389335844
8.75417895684081
8.17747846587716
8.42285629841913
7.53280462460448
8.37359452157940
8.41470493486493
3.92753483658558
7.76465468650169
8.52242267422297
8.21024280311957
8.12833604469499
9.32013132532277
9.32315484385496
8.51539840064947
9.94903845278167
8.34503227118125
8.95274160911978
9.75420540921830
9.59341321383203
9.72585255883650
3.55259054092878
8.35336862554619
6.32413212002970
8.31110831340815
5.81172134079846
8.07540614692218
8.23051571844812
4.38326156860120
8.50657839539265
8.03737607812503
27.6310211159285
4.68941257651937
2.02745877919052
8.23369704320318
27.6310211159285
7.46234320003750
6.54631032708916
8.56110131431082
6.75410554457177
7.94801608937621
7.68267196202138
7.92877940906609
9.39580781196813
8.04337423585450
7.96089139870631
9.29317645694142
9.46780865122089
9.37841606925627
8.35234045973175
3.86194230802557
8.22110418736830
7.51948731509815
7.88815729414906
7.85332541685336
8.68725036740765
8.36967352144706
8.65829148382701
8.51900631985765
2.79511881336274
8.58866239799288
8.84877712057542
8.44736945616561
8.19603195872203
8.22258661929443
7.35284127472589
3.54807526684285
8.08479934230096
8.28269054336411
8.17599279270126
8.87559039189578
9.20961283347655
7.73523532509758
9.75506418371824
8.34950620140031
9.79082236242168
9.31174542407611
5.74340949452003
8.58184804139070
3.86365119446186
5.77629877006310
1.23924965871665
7.98428631042873
2.38196391817916
8.49884454842406
8.81656941288251
8.80316673427882
8.81126353625478
6.42736964238085
8.70901540367045
9.93893605789613
8.61621605568365
7.14218117432086
4.85675094532509
8.32586779994100
8.75762425694992
9.47185927268011
8.40210408392843
27.6310211159285
8.22368929191026
8.39289815660830
9.48580476889041
6.40658062475127
8.66311150086845
8.32420742290324
8.65033092547197
8.15756293420333
8.33263224976666
8.31111520290502
5.08165168038011
4.04647274536116
5.01196972946265
8.33016339787564
7.33485132912134
3.92899427780427
8.41987527038830
9.21666551958528
3.29228150294701
8.71988554052243
7.95045369599244
27.6310211159285
8.04981142961059
8.47471009448972
6.84948954114817
2.89459927549550
27.6310211159285
8.56765255206743
27.6310211159285
9.55807111398751
7.76625163256502
9.71002509498829
9.12535750135873
6.97079354610305
7.52548255003373
8.80386320960259
8.30720776097950
8.43221032079879
8.05911591686772
8.10483819361458
5.32778109801214
6.10816934523238
8.71210106924263
8.30421763622701
4.45591533498397
7.92547682468194
8.62467539538150
8.19603195872203
8.50446626050639
3.73439372891130
8.61565379468686
3.61367024690163
8.35068658565979
8.48371403117377
3.89062607173753
7.99282306185995
8.37689849854090
8.31510531990059
9.22344996037028
8.65003493842243
7.34164570724572
3.95754631377868
8.70614613373178
9.23443547370637
25.6925280608884
9.30215790039781
8.20109174710725
9.71586716663454
8.27432229369359
4.80714236345935
9.57110703776611
9.77614068493296
8.01510559278148
9.48653962982291
8.10349147531314
8.40227478956293
8.32649701288480
8.10229381531326
8.21921028727333
8.15962749008385
8.84161028737770
8.66560535822968
5.42740397512709
7.73774478732079
8.22064657048955
1.16049780354994
8.31500781472330
8.67982844975088
8.34195714101747
5.29385683648625
3.39166224083325
8.45617412374146
3.47998539551810
8.79719734129245
7.85335533432970
9.28192116990054
8.56632672957105
8.24312291576337
7.70533659498921
8.47250178056343
8.50952702674644
5.11308881582541
9.33966284112776
7.45690125872622
7.74627793028584
8.81668763246811
9.39900262864248
9.37050063886239
9.54121388133695
8.06575114733029
9.91919155979667
9.39890006008538
8.17570251366741
19.9827036267719
9.43477098344772
9.65939348940355
7.96104823134101
9.51117505922867
8.48500659462366
8.47638276171665
8.45062336683183
7.99655172101438
8.39603068809248
8.19499569142323
8.76306109501394
8.76722080099874
9.57664700428029
7.50816830935365
8.09801418926333
3.50398087521023
8.33004569208786
8.68941796262590
7.74672991655675
9.07811129471314
8.45617412374146
8.66254730946050
8.55256219099330
8.79719734129245
8.50981949466719
10.1967669673468
8.70765768981888
8.67218342546864
8.30115573048020
8.34920993032507
8.12069286158983
9.60672860254746
8.20608421258561
4.92729374708230
7.14027735394391
8.67587265434195
9.28513688058957
9.03972959323839
9.37841390226362
9.56318873684292
8.45275060926595
9.60059067698593
10.1198195471512
7.62265828494577
8.23353904474560
9.21965686105036
10.1114317932019
7.20923700577022
8.46627590839276
9.00433532046374
8.14320989542891
8.32901559637692
7.49466958102493
7.64118081438606
8.33443649141548
8.88557891341114
8.72410660010451
4.23802064288857
8.09661154240615
7.63794989441576
8.08294080175105
4.81598793277061
8.63064021110850
8.30800738748327
3.53115560620037
8.79732413338339
8.49400929166945
7.35508230848591
9.18307497156010
8.56125730973816
8.62267136734551
9.70862973271338
7.60010546340126
8.42398149912140
3.30838602074498
8.02093773872072
8.87350184710590
8.53907098955725
7.96559078953726
7.92077191376212
8.27015304883933
1.49867983498135
8.79457587504985
9.49028354339554
8.31548522998445
9.47963323175699
9.67271007361267
8.71599177612893
8.56577898422805
9.05535575841260
9.64681884436614
5.58622396598932
9.80865554146601
8.17428249887604
7.74703553917607
8.05115797480180
8.31641219045829
8.02542482344994
8.38584913123780
8.65652568221115
9.28348854673679
7.87570925012266
6.84068013523612
9.10880187935721
8.51297232359893
7.95611814017482
8.33109683314446
8.32603836358666
8.24126315809313
8.34950761781828
7.53233561806843
9.23292397899624
8.81351066159569
9.17898559468136
8.19114825322582
8.61314989388444
8.24817711380251
8.94551865661555
9.23761594342507
8.49780730120415
8.62964553927395
8.61735245185393
7.33127097339529
8.35394818070409
8.47074534849691
8.67996306078715
8.45946164614240
9.44217400278832
8.55117088132602
8.51661960531926
8.55082984363724
9.66925525483293
8.58279999961184
9.96807888232689
10.2060705714214
10.1652951176087
8.34965226821169
8.27429783025379
7.27761100582093
8.31110906334761
8.18487602605032
8.63120787422689
8.38146125544557
8.66623185476199
7.26300420259496
8.15563485896623
8.78010982440712
8.44113799053449
8.57927438352747
7.95141013793859
8.74920760479177
8.25879052496153
8.39510089052833
8.76406483416844
9.27035625379800
8.86188526727436
8.31192451489690
5.63182444688686
8.66693111986456
8.73012763524893
8.12425004621927
8.24879312705696
7.65457569188858
8.38492067493899
8.48342105135759
7.80128942743175
9.24695041498448
8.71127475187208
8.27768100645403
8.50137782729174
9.64211599543259
9.70037347353551
8.44574454872069
10.2321092797796
9.58918487772251
9.85642766859688
9.03188176082182
8.30005532707234
8.16085918049073
8.11452046123192
8.28183794754244
8.16172058386816
8.72780047970163
8.73484252899584
8.18064535195512
7.86967029404067
8.21249511081817
8.85278252703723
8.32055554007721
8.12449055274124
8.72884888274686
8.43621339027088
8.72065726417008
8.43987778012030
8.73448405636439
9.06267499178669
8.81246619860461
8.48849509044443
8.17733002770625
9.23734086105345
8.56748585303992
8.39968880655241
8.30421657528840
8.59582342903416
8.35132438277884
8.47635488089863
9.41703489678520
9.40436427228055
8.49213212263832
9.10172204639680
8.38275016022931
9.84661857459764
10.0259781256647
9.71837638748607
8.64594183829674
10.2588640180893
10.1860959219312
10.1955442564181
8.26022639060764
7.80984854950368
8.12464918820341
8.31358405479604
8.14230249801103
8.60119823689434
8.69857927751403
8.50359685503555
7.75200183357138
6.97668285050748
8.73800443544890
8.37276869636833
8.37861763355316
8.76420162024760
8.21150062487697
8.64394690000428
8.54534622162992
8.41131421859528
8.89499474016570
8.59669225941349
9.54063275918108
8.28636695899275
8.53490278569939
8.25853699654739
8.33434505901528
5.04578875773632
8.37988699731386
8.18541492774075
8.47401701470506
8.82736781051266
7.80975976201072
9.94417350819281
8.40292171934889
8.85665169033858
6.39241019749028
8.62491909825000
6.04495932099746
4.59902713313221
7.25386728943820
7.85799706993267
8.13438761016268
8.01717822461448
8.36201306400905
8.37385316855322
8.66914627174935
8.66390536694088
8.63133869382869
8.42591034040153
7.40852782513834
8.21369792516577
8.63106820317113
8.84517068278131
8.82577960297812
8.17142888184307
8.97498195228575
3.93175317076293
5.73650318090684
3.83516495586141
6.02703548381528
8.99895718082188
8.65851104332091
4.87192640470778
9.61230261388291
3.22938943664146
3.41475840377652
7.65770004332457
3.83416171362077
9.84845572757578
7.24402725553616
6.30714848869323
7.54849353499987
3.44947660581543
8.10162575418128
8.36660618558484
8.34451037150473
8.49368047217893
8.00451580685174
8.58707936130423
8.29681792055074
8.86366044528116
7.92365008669473
8.32267838324044
4.24007276966600
8.31163822244915
8.48587364075575
8.43288835555698
8.52657797565465
3.76814860998955
9.14392450883808
8.31964349834416
7.31902148526069
4.71065075176301
8.69597924912527
7.98294717217741
1.69198632597125
8.50871834954349
8.12326673530804
7.99742198747117
-0.293237605146381
0.117413650732516
7.34596773313181
8.53673477900377
8.05002105345880
8.39510396342786
7.98915286679145
8.32876315163651
8.15371265915766
8.63133869382869
1.76694092195418
2.44492572280673
8.08302998233627
7.65625111679128
8.56210460706003
3.14882557872237
3.30016483689877
8.70353033661262
8.34249538957655
-0.137741197189338
4.09010955939337
2.21832908407901
1.86468747576597
-0.293445643609240
8.32798348807107
8.85193997161439
3.15208510877874
7.30512347790342
7.85333063296662
3.84431384634573
2.36444992299875
2.19280448358323
2.48331445226306
8.38360340178671
7.62976458452535
7.49342322534716
8.19204487265460
7.55869397105127
8.56137815600052
8.32736796078311
3.09651991632711
-0.185819654312392
9.14608583687672
0.812068628433084
8.09887330691881
27.6310211159285
4.84882863275277
0.149549980130793
8.03250719532315
8.56425631675294
7.46233952284160
0.967863958267665
7.49917514591210
7.26520687029803
3.14157206644427
8.19599513425477
0.247988494144236
8.17779354114163
8.26507467200297
0.249171729412948
3.33541500464483
7.06695414534528
8.61621605568365
8.33711070771792
7.53261792750648
7.99928103915565
8.44412189949848
8.08244934425337
7.60017408855802
1.86649540089687
2.75917432825712
2.83723464890962
1.51416790218099
3.05113792158486
25.2900615787976
0.228432613968750
8.34061820018213
27.6310211159285
27.6310211159285
2.65959256497299
0.0640819782413132
1.40008191457120
7.26578552475775
7.64005571703049
3.15312321758861
2.88577214851913
8.07189268158749
4.09655858668832
8.09222551167902
2.58028986530006
1.80342429690812
5.42236947486314
8.43621339027088
2.97410243667859
7.52548637849898
8.31548450155563
8.03095438435141
6.79383806242361
6.79167608564418
5.67562695326964
6.45914293884154
9.28372238803996
9.00854440137709
8.87352164723151
8.53168317678702
9.45471408344685
4.28078335403572
5.42832871715991
8.97871044526112
8.89788031782291
3.67087569583895
9.81382693657298
4.42788157888407
3.39906302386772
1.69833188762578
0.587961096623932
3.11166899327135
4.10501982662900
9.10089933396862
8.70570190548757
8.10215516981501
8.72457986653294
7.92329804352835
8.26943893239781
8.45704336774654
7.85388767411160
8.26694848697439
8.37810793617797
8.15202988528865
2.63845155358628
8.40109387801353
8.34988965873306
8.26617028005198
8.08480390726674
8.42967415433161
8.03424046656496
4.39753333047638
4.68174169804152
8.62580173589698
5.67532006975928
9.08385101651482
0.685690291375423
6.54704943860963
8.16170906697328
4.81632185648680
8.32484892280522
6.33645947215043
8.25793800154852
8.30416640839513
3.67789036487582
6.26681430243723
8.15772502096982
1.44080324278629
8.16564324513568
8.12184061398136
8.55702841498304
8.32952272602625
27.6310211159285
8.51657291473638
8.47968599726928
7.57175102037717
8.15095693337291
8.12636593931221
8.15989797079767
7.80707400652583
-0.497765431244249
8.12046491431312
2.93907595785574
7.80070558126584
8.26588342504772
8.06245994077715
2.45390144932454
8.39969480193856
7.04443014000396
8.00892265858070
6.44793486569685
9.14865234770430
10.0708145183448
9.23934590531071
9.05735390893933
9.05369539133723
8.42133937193565
8.51625913812780
9.55880394810140
9.26579029424216
9.74864972964370
10.1360208888049
10.0729258093160
8.48346627512148
8.51626401498826
10.0347284705463
8.52316969545120
8.19641379738290
9.78561122648962
8.57937233480626
8.08777803175138
10.2625681392775
8.26408397236853
8.37389913547817
8.01812085478646
8.38419149165412
8.21706011676872
8.27768409979795
8.36879663628910
27.6310211159285
27.6310211159285
8.51355565817231
7.74548118299725
8.75431378430259
2.62807061483463
8.22110418736830
8.50075353418409
7.95684903249673
7.91236841727390
8.29719111534881
8.23584685132266
8.09693614738029
7.70498748196931
9.24990257415733
8.35623397904869
9.29583706773504
7.94470357602263
8.75448091820396
9.01854200227461
9.35530347951471
7.77996738527974
8.30109504084583
8.03849771822063
9.59725953173831
9.86506164214130
8.35339794817053
8.37045483473695
9.68698363928298
7.77872667454704
9.71367075081909
7.94040296594703
9.41219203747652
10.1924311622591
8.69489608104183
5.36074441641511
8.60901075785306
7.97254047885770
8.72786773387253
7.43035737656963
9.76014568910567
8.42095848833489
8.49741754415211
6.55385221771144
8.40539160404918
8.17051814158168
8.15923240239038
4.37268975223790
8.24091043340464
8.65715075098497
8.39669475392382
8.13825593823468
8.12582631742266
8.55149481942036
8.24006465634667
8.29169711704789
8.29300351562339
8.01717100821704
8.22118688499220
8.53502213754476
8.34056167055521
8.05224675760455
8.49368047217893
8.90330335484054
10.1199142288321
8.67434679240797
9.73976544590778
8.43627963094274
7.01322394723108
9.37266852882472
6.49814608919565
9.87849922233433
8.65491556594724
8.65025606919755
8.71904916290420
8.84749069645090
8.72096611554798
8.97252027605224
8.82446778902391
27.6310211159285
9.29073567039353
8.84480499564185
5.48187739932156
9.92368863415222
9.35300987047219
7.17999954075281
5.01805573891661
9.12257020026801
9.52694079694191
7.87767876069683
8.28630870274701
8.57004226539828
8.88557234986020
8.10430576971027
8.50499994003442
7.71280043814162
8.00828013738100
7.98950261986825
8.65833163757699
8.97660085646179
8.21361136387611
8.18705001314219
7.65818437511241
7.98063703535271
8.09015526707852
8.44284604004019
8.61216735318590
8.54537663715712
8.36010626662820
7.70679542529253
7.22031465469729
9.51456375573551
8.43297043318455
8.59221150312006
8.81693695380919
8.44876549644610
10.1851163616457
9.68081300433138
8.75208964707521
8.50207307328916
9.52447771103495
9.26391170814999
8.85995149856866
8.36722355896731
8.42941816590104
8.97620935266980
8.75184157678816
8.48715778044452
8.93786678906544
9.25081265665784
6.53759738840424
8.04184601219351
9.08486863552083
10.2415556741416
8.24688534276473
9.87465051667894
8.27954499121993
8.06499782718409
8.73226544233573
6.30054579632008
7.92113415647005
5.79139586207397
6.52245636492558
8.48090238845539
6.92964941961246
7.99274094112951
8.14230249801103
7.46237702946158
8.44888011063208
7.46236085311307
8.19478356457145
6.51184493355382
8.40564783379278
8.44063776480963
8.86208949587207
8.33015725831823
8.87831487207988
8.48747957332861
10.2260940015621
8.53732029589387
8.73385205952547
8.23277161404031
9.39866761574045
8.49181569174121
8.16625661450308
9.54367808544664
8.76577221098616
9.22804992824407
9.69526412286956
9.00216649166274
27.6310211159285
9.17915299328057
9.53698268977679
8.99583050200441
8.69755479700427
8.01717337080749
8.82135047997483
8.42350434830508
9.77520757408492
8.26867214042706
10.2427214630226
8.16121838316597
8.93900597287135
10.2125349136348
10.1914660166076
8.22537856930753
9.20147582350127
8.04073819144972
8.28724405178224
6.95580152228978
8.50963063629660
7.89508191128065
3.86048465473414
8.33019947851906
6.47724936080979
8.89148083100849
8.50738456117777
9.21408061649871
8.44284118623320
8.53813223474982
8.81246302278798
8.82058099554763
9.25433903583812
8.79722386095390
9.00045411780335
10.1845232237796
7.32259891073790
8.90418370769517
9.34570889777522
6.16697280147073
8.34949952435275
8.35845557631469
9.72868810481474
9.95071123114844
8.12351372321310
8.73655777513269
9.19698996641815
9.44867727758999
9.85470895318738
9.23970866537220
9.35908099313387
8.23039675004877
7.82310100604813
9.48519811907983
8.53014169494984
8.19050513204906
9.66649683055471
6.73287040934531
8.72047292283151
8.09572643648026
8.15910302711554
8.41581736765230
9.02011723960239
8.88315439564830
6.59659611844237
8.53561487912486
8.31734595887291
8.67312577686896
6.91713380262972
8.88557234986020
9.14747241807184
8.23485477013470
8.09691738733638
8.57418758395269
8.29855473342958
8.63350813902438
8.72769718999758
10.2090983263322
8.51081995329323
9.65542453786003
8.54505967162901
8.64638735350736
8.88686546904129
8.15718491627032
8.20445581814766
27.6310211159285
9.60637121208958
8.39760716123018
8.33494459703973
8.51738798476960
8.75331458551334
9.83858634317210
8.09223371544191
10.2140405852512
7.63110109475234
10.1876239176948
10.3033148909304
9.41035322553990
8.56765255206743
8.96584946872247
8.05687288396030
8.54612233128448
6.64308568744464
8.78004729502361
8.49587160662331
7.81648345573666
7.51872996601271
4.85569036740750
8.44767957415681
8.65539473567033
8.23574880830727
8.71062083487312
8.60316811894240
8.20704001835449
8.46659870595325
8.24878985856348
8.20108619628204
8.25054133413136
8.58668776502180
8.76953246887619
9.07411060048464
9.72416200554654
8.71366756962201
7.95263038780880
8.36029818554599
9.25341156890099
8.22575690430353
9.47300179357579
8.89094085655253
9.69916850690192
9.34604121259471
9.57528873736095
9.32290188544298
8.55766653703651
8.44235684827846
9.75284258029434
10.2710700924048
9.54954257034809
9.78096721299401
8.54876865472691
8.25853542642699
9.42810210242545
8.94048086258564
8.54611964697004
8.99300363360508
7.65104061521877
8.50929462695546
8.21369767187717
8.86820742942683
7.78267813251028
5.17351565110718
8.53722922677472
8.10246907624393
8.52253985370550
9.18510166735026
9.34935989158876
8.66073004528795
8.48206675319348
8.57548579944540
8.33993092574708
9.18669313122514
8.45146240501727
9.07046406373674
9.79357209656079
9.00956154773259
8.85430445207078
8.89363515948027
9.35213329629157
9.43879278328275
8.63008439442745
9.37501012107065
9.93675435623929
9.39596891600725
8.20509705894164
9.55628189553916
10.1042436914050
8.58717484178814
9.91397586076256
9.97549444503394
7.68385422954255
8.33848296650626
7.80243906226659
7.44775840145425
9.30493950788578
8.66816232301495
9.07000339103185
7.67073947540746
9.28180115514072
7.93858468808084
8.43088993155815
9.44746096486254
7.94164659869065
8.22627363968657
6.89041876302692
9.43296651738270
9.67801572858036
7.73840990879576
8.92621136878816
8.57561416060547
8.92490367681445
8.47098585764732
8.26032272380727
8.31388605917046
8.41813593526706
9.13944158389731
10.2874277685852
8.69766774594541
8.70206983914065
8.44235913804817
9.77839052892673
8.21562183423314
9.39433764288615
8.69787647996972
9.17434468593434
8.15079110436293
7.66560793733419
9.09651370128968
8.39603068809248
8.33080742935581
9.03186412693126
9.46690255300755
9.62927152868723
9.68897768256436
7.79285863216071
7.94165396299321
8.30005532707234
8.19913969865164
8.88324198311219
8.38180736888543
8.56670560719383
6.96647791917317
8.32134738137602
8.55842816476860
8.49587160662331
7.99260342333046
9.01208506790515
8.27639297859555
8.52033907461423
8.20131548991359
8.59385625450035
7.09947153577217
8.44715594498985
8.45624125969171
8.72588307491660
9.83858057521100
8.76420097184949
8.65032407077855
8.35764364979966
8.23579237552481
9.32660872640181
8.52979127359240
9.69846301976462
9.69057671944785
9.99852054847078
9.28187675510569
9.51639245290298
8.18552172651116
8.13033764617015
10.0898225210181
10.2224947175324
9.53239781828492
10.0902689719073
6.12655512432644
4.77869314194728
4.97409878309591
7.03391938229521
8.65914858353911
6.67081385585179
7.97312444230565
6.22186530413078
7.91915235748497
8.60674426878649
8.32430419924114
8.83172329190799
8.13208533381738
11.4123720632130
6.82044534962931
8.03205497014668
8.58221658879442
8.21001061458899
8.17679843668485
8.44075913131222
8.06944955525842
7.36337520071538
8.18721941207566
8.12184688395774
7.70849196679508
9.25268946443635
3.28476995184217
9.57026631202340
8.22588088968450
7.46711960503932
9.28507636356128
8.43463709195425
9.36960543957410
8.34136567706461
10.0760004790916
9.72968930370528
9.80935100499150
9.05079083035956
10.3475352703090
9.56234895808137
6.12285133153138
8.19456416827334
8.13462615173755
8.24856837476420
7.74986243586267
8.43988495301382
7.93202041627418
8.35871621747292
8.11770717118045
8.73656194125262
9.06591046155983
9.12653185041296
8.78801226894135
9.15405622360456
9.14109345477354
1.13100622782024
4.87229717870473
8.39640960211549
27.6310211159285
4.07136542811812
8.63981814096663
8.86352806052569
8.67839372570508
8.80477220310799
9.31920734447484
8.95367166380618
9.30033376949855
9.18947269270131
9.30510261105469
9.56020678337462
9.79913816112096
9.46159708552056
9.78864751351921
9.84773432023361
9.04146278732569
7.84879376493897
7.77102844596246
8.10382650772823
7.52715577763655
8.31135239138452
8.12268251525843
7.82262883480278
8.38683316055914
4.68772681448533
8.43621339027088
4.01391581980179
8.48087629022359
-3.08253605220725
8.52392688773377
6.51954880018469
2.46771260499609
-3.47920975308767
8.83653015471207
8.93900597287135
8.92901503847764
9.20409328779436
8.80196718477028
8.70678882656516
9.41111976877108
9.72897574763393
9.32661358020880
9.73287677379836
9.55152205426261
9.67586439741683
9.29327084153108
8.19000721508836
7.81190596273235
6.56542664011293
7.21930648337466
7.91417536647355
8.74582937679315
8.88309009522405
4.71325775794932
-2.07249163431753
7.75287622069462
8.94176779188015
8.65331572329736
7.63438542443117
8.25484809882636
9.07959759810962
9.58446540240644
9.57914234008117
9.38887144785451
6.28455232085777
10.0584816179060
9.55771461623581
8.13826069203430
8.13858504854368
8.05488022323425
8.59973352631485
8.04675080022353
4.70274169869416
7.61695249823356
7.41048287278103
4.56726661047254
4.14474030061149
5.07500331399501
0.230417648963487
27.6310211159285
0.986265195579022
7.93157501806710
6.45591225407673
7.84507704442944
-0.872899787760730
6.42822258197286
-2.70918718056666
-1.25058336140824
-2.32892967907528
-3.57541387888738
8.13857611134805
3.64531988830578
27.6310211159285
8.74904620549050
4.14307914058902
27.6310211159285
3.48665170884167
8.25764639276026
8.32546782143271
8.20803740954562
8.35337207165123
7.69115900967917
8.30814272733382
7.99243058713572
8.02219667040781
5.59406224779913
8.40581040606476
7.06165449693109
3.99428314171974
8.41350187224022
6.98250227516914
7.33379946332505
1.98382955058231
3.04162891472929
4.98807925832828
1.56694399286112
3.46087591231067
-4.51644032686482
-4.65515464454526
-4.50087247626077
-4.78535741561455
16.4965504930523
8.05933323350891
-0.321737731647052
5.96319209383071
6.46745978140373
3.73191537763523
7.24191599486233
8.19156203012300
3.96191614324681
7.91598379450494
8.09105428585443
9.09462069715172
3.60456635351100
8.15256831170618
2.66072194991854
4.25423927712782
8.43622130731472
7.91410293831208
8.15563620620261
3.97267832349965
8.28239414765413
21.9158245217738
8.43219791724544
8.04535904972901
2.40235454193282
8.22658074953572
8.29099348154738
8.00575038431435
7.56475065739914
8.32888020858140
-0.291971287794577
8.15775359520355
7.93807483185178
0.889131649671632
-0.289047945576249
1.67458781501337
5.62427621645987
0.00168339359131870
4.84095737358588
8.85274142965304
4.57901187579056
6.83423930008887
8.18646752035491
8.31082525498013
5.74651828680923
3.71885954642468
8.38312152133303
8.00873111443661
27.6310211159285
8.17389975672262
8.15256831170618
2.34844161785815
2.66267583500917
8.15202285382319
8.23108265321296
1.77982173179446
8.50853567462616
2.09838493772627
2.67896504892733
0.891944418179391
2.86104747010986
-3.03195732857981
3.13954932192316
7.60717177618139
8.16115727151083
6.59239990327171
0.0746450622670279
3.46519900877501
7.81762887703057
20.1807437102239
7.96408903960055
3.39479955864650
8.17595071492063
6.11947868711069
8.63160149194589
4.25717773675186
27.6310211159285
5.87254280606803
8.98166782066428
8.44344013203585
8.51444506452027
7.68989434155188
4.12691828715064
3.63298031524232
17.0949101634991
8.97952297629272
4.20584986853343
5.25533132605448
7.54654715436498
7.50580437914648
7.54243345017955
8.17998957412001
7.98102693420874
7.67285846380963
7.14512299973657
5.55719102101428
1.02515550158670
4.65812297213950
-2.59616419588139
1.39936505806291
6.80882978074231
7.88837543536530
2.33682539998625
4.62934399696541
7.72486093867362
7.23822207577654
0.989257702698383
7.60141335797687
8.38511601616623
5.34866700822433
27.6310211159285
1.86167741510927
1.10667266912291
17.1061580280575
2.65699809429820
8.57447510698658
9.37714518158106
3.91595962042486
27.6310211159285
9.18680296175776
4.66649493828459
8.39117082415024
7.88003139617986
8.59562953103273
-1.14460897958754
0.665813997798326
5.14275004315436
5.24707703013651
7.13286070538943
7.00170688259280
-3.38341386307753
1.99773001396280
8.02748953177685
-3.03769940223335
-2.75654893497367
3.11624455776080
27.6310211159285
8.11379144414002
8.26047748169700
8.19652960015825
8.71210471079499
8.03136935370719
8.50614525924180
8.00999224569988
1.75578781902756
7.59503756507695
2.78435299838989
0.362294457460804
7.95393931589062
7.31728748413057
8.61329625777591
6.36357865633011
4.04840862349042
7.98968291946599
2.08028512629519
5.15686046862853
8.90684114700038
4.75755196630947
0.111844387482785
3.59014775109433
6.39151233890517
8.30939822512591
-3.16720028136417
8.12787477938143
8.18722071940668
-3.25067209732961
7.87901427625720
-4.53984038297622
7.94112245040428
7.80707400652583
7.97771715471180
8.16564213871619
7.49916882587572
8.27339474972842
7.76208012485847
8.87062858574752
8.74257665888762
7.83541012155145
1.03825289792245
2.82168472593523
0.908306180824166
3.04165663499611
8.55155614024343
-0.351485499258979
27.6310211159285
7.09882763874865
7.98968291946599
2.16742582902617
2.10472870387541
8.28889469864455
3.96007212024522
-4.15051648857121
7.97892332831843
27.6310211159285
-5.16088413787578
8.68889028248071
7.79912041166020
8.01510494620920
3.40600913893554
27.6310211159285
5.16717339933726
7.92077191376212
0.0297694184344936
8.28692707718922
7.88393041071850
7.29432977976430
1.03999992827090
7.51978811307838
0.170041305227166
8.59668621869653
7.38380402902093
6.90876505852752
1.44555636375391
7.90238418633017
-1.22948811110060
-0.541959711345776
-4.04419504366287
20.2774827207641
2.77026905905353
-4.49447764986623
1.36416586728287
11.0396705001511
4.69958695889839
9.00911999612077
-2.56274879824571
0.868475194461109
2.33548007557101
3.50676260341655
[truncated: 26,962 more chars]
