# Supplementary material for: Likelihood ratio data to report the validation of a forensic fingerprint evaluation method
Source: Data Brief. 2016 Nov 18;10:75–92. doi: 10.1016/j.dib.2016.11.008 (PMC5144651; doi:10.1016/j.dib.2016.11.008)
Supplement: Supplementary file 2 — Supplementary material [file mmc1.zip › Data DIB-D-16-00247R3/MM_DEV_DS.txt]

-5.15547036074527
-5.60075946538689
-6.11000577934251
-6.43398612060641
-5.25409523752871
-6.02171533899086
-5.70455240797916
-6.48689014403366
-5.28134339487911
-5.75267000215961
-6.17366218340074
-6.50444817597674
-5.16154903729496
-5.44921595903504
-5.68679058264320
-6.17586235590166
-5.34889803388847
-5.51090680865757
-5.75935876660424
-6.17145715946482
-5.34386049363995
-5.73915673953592
-6.12861053447986
-6.43398612060641
-5.43086766207907
-5.34889803388847
-6.18024823166312
-6.19760186990271
-5.81447627829130
-6.53253070655697
-5.25960458979257
-5.29734288288311
-5.66870756124271
-6.59658738827047
-6.60090698721754
-6.53713540226510
-6.07659058006988
-5.73233100742747
-6.46901830964586
-6.38706260249994
-5.73233100742747
-5.69393321505940
-5.78891659800389
-6.01140623503526
-6.17805769826874
-6.64448319176735
-6.54931192750054
-6.61091407563081
-6.43737589690697
-5.92768891726301
-6.14913530232404
-6.13549903729922
-6.42717190027310
-5.70455240797916
-6.27216902013575
-6.24382761592293
-6.20829693024376
-6.16703247137611
-6.27615300978808
-6.30939100133004
-5.99046360946636
-6.00098974544466
-6.45415453250214
-5.90777417416405
-5.64282907005267
-6.02683030883941
-5.95272429895710
-5.94997334126502
-6.26012092355508
-6.41340255655070
-6.37452909077238
-6.62643992701400
-6.65406561167016
-5.81131681782607
-5.96365307088302
-5.85466591620195
-6.49809904907855
-5.71156973441380
-6.50127865144573
-5.56091514468291
-6.02427609427614
-5.99836858067167
-5.98249565145178
-5.65769867973815
-6.16481276390993
-6.33408314488617
-6.20403262238098
-6.09104831485382
-6.16035851276469
-5.71156973441380
-5.99836858067167
-6.11702318784990
-6.90990800989284
-6.63758194838267
-5.91350468467412
-5.99046360946636
-5.96907299147032
-6.09819954553965
-5.98249565145178
-5.36879819808249
-5.35391032446833
-5.14935450778845
-6.19112949503938
-6.27813906831462
-6.37452909077238
-5.65400195451981
-6.02937801600841
-5.70102519187824
-5.80496779170515
-6.36183649412695
-6.09819954553965
-5.78242327951685
-6.31322970395752
-6.04452943840269
-6.14234041309702
-6.05945471732999
-6.21887881561487
-6.21042228438379
-5.88745476153698
-6.04452943840269
-6.00881226714669
-5.77588752212543
-5.39792505688039
-5.87268388059534
-5.96093205481000
-6.00881226714669
-5.82076540942614
-5.87861844001443
-6.37452909077238
-6.10529999902975
-5.69748549047255
-6.11935142340140
-5.73233100742747
-5.62773501343885
-6.11468951896508
-6.11000577934251
-6.33969577678344
-5.71853816092562
-5.98781467146541
-6.42717190027310
-5.96636670311457
-6.04202008976718
-5.43548639459823
-5.70102519187824
-6.30166910430899
-5.94444861795049
-5.41217640254112
-5.97446369480252
-6.14461051009697
-5.86070804811505
-6.27216902013575
-6.32465818209110
-6.08143308729322
-6.02937801600841
-5.70455240797916
-5.98515869795116
-5.90489655714567
-5.99310554912887
-5.62392563014190
-5.63531052029355
-5.91350468467412
-5.66870756124271
-5.18550084394039
-5.77916074032722
-6.03950442845708
-5.37371197142089
-5.48930862989333
-6.11468951896508
-5.70102519187824
-5.67598005611510
-5.76268644595863
-5.96365307088302
-5.33879744804124
-5.88451798811265
-5.88157256464070
-5.76268644595863
-5.79536802517338
-5.99836858067167
-6.17366218340074
-6.24792589833378
-5.66138178949632
-5.87565556267286
-6.08625225760413
-6.10529999902975
-5.51941713617951
-5.88745476153698
-5.48493244681201
-5.86970334129606
-6.23143101908069
-6.31514354351127
-5.48930862989333
-5.78891659800389
-5.80496779170515
-6.26816909480113
-5.38346767047094
-5.80177809808184
-5.79857819774815
-6.29193211865410
-6.32655029444156
-6.46737764710658
-6.44915043538909
-5.89330256043016
-6.12399169529459
-6.22098182158436
-5.98781467146541
-5.81762578799687
-6.27017105739244
-6.09104831485382
-5.74930876743980
-6.08865316149686
-5.99310554912887
-5.95546770963772
-6.05698258930031
-6.43737589690697
-6.57322900302218
-6.11468951896508
-6.03191924885676
-6.52480877972181
-6.55082362073335
-6.60949060810885
-6.31131219459738
-6.18896269390560
-6.32086318313409
-6.24996875822994
-5.52785564876577
-6.10529999902975
-6.35451058821018
-6.74887901893715
-6.79489142077692
-6.58789180732742
-6.70324430281808
-6.62923709251381
-6.57470499626441
-6.49650544863930
-6.48849912895061
-5.53204835123063
-6.28997329253953
-6.64860119184900
-6.72251247416483
-6.64997009871702
-6.92352777391367
-6.60806511143833
-6.45248928091417
-6.81132352253028
-6.75751561010961
-6.61517236086913
-6.73389765236182
-6.64585774353633
-6.57765046311462
-6.68755791170965
-6.68359756277553
-6.65542706373271
-6.51232831320632
-6.60806511143833
-6.67028196410990
-6.66894060027852
-6.69804279826216
-6.72505373930294
-6.23143101908069
-6.13320813803608
-6.29583829732842
-6.75258955243954
-6.64860119184900
-6.60377638847756
-6.37991984253793
-6.72378391398723
-6.65542706373271
-6.31514354351127
-6.26415310578881
-6.37272569629614
-6.29388711526902
-6.45415453250214
-6.44580040461833
-6.38171032125300
-6.61941258997527
-6.55384016877424
-6.56432699916054
-6.46573428836958
-6.50127865144573
-6.60090698721754
-6.35634710228901
-6.59946919312074
-6.55834799747723
-6.46078794599011
-6.33969577678344
-5.80177809808184
-6.46901830964586
-6.41166798082655
-6.01914800939915
-6.70841889166616
-6.54628166806445
-6.46243944675358
-6.39944096783459
-6.38884034914154
-6.27416299898230
-6.59224904941016
-6.82977827403399
-6.43058481462837
-6.32655029444156
-6.51546306287760
-6.81828402672895
-6.67028196410990
-6.47229158141836
-6.59946919312074
-6.72758856277905
-6.62082201361347
-6.67028196410990
-6.86238338144815
-7.00828116397886
-6.60520800745337
-6.53713540226510
-6.67295930603932
-6.82863477640793
-6.51546306287760
-6.10057196960796
-6.55834799747723
-6.50918370597044
-6.75011739385238
-5.86970334129606
-6.42887981344808
-6.36365961545014
-6.40993039112072
-6.44580040461833
-6.39238638927511
-6.29778567968908
-6.48042819039973
-5.66870756124271
-6.32843883346295
-6.84565144321481
-6.84902030244975
-6.52325721310436
-6.25404200065926
-6.55984610265473
-6.69150263813036
-6.92456780479232
-6.29972927712120
-6.33782839748036
-6.32465818209110
-6.74016718676005
-6.90249672569172
-6.95527614704947
-6.57911994949976
-6.93490905164361
-6.52790470950225
-6.60949060810885
-6.69018945755007
-6.73515470774979
-6.46408822455862
-6.50760768635375
-6.37452909077238
-6.22517461194497
-6.61658776923836
-6.59369725461323
-6.69804279826216
-6.51075724565720
-6.12861053447986
-5.65400195451981
-6.26213904698226
-5.86371547872983
-6.45248928091417
-6.61658776923836
-6.27416299898230
-6.43906648580348
-6.35267069514087
-6.61091407563081
-6.30746610997325
-6.42717190027310
-6.09343774515604
-6.45248928091417
-6.64585774353633
-6.75258955243954
-6.76851131044179
-6.80782501748675
-6.42887981344808
-6.21254313097205
-6.40644612773968
-6.26213904698226
-6.60806511143833
-6.09819954553965
-6.43906648580348
-6.35818024976575
-6.24792589833378
-6.48366438681321
-5.84858705489453
-6.42203058888466
-6.47555417382972
-6.50444817597674
-6.17145715946482
-6.28801062189321
-6.75874334227449
-6.80431422992264
-6.80314122301989
-6.25809871906827
-6.63202645569809
-6.76607824881647
-6.54324219823918
-6.59224904941016
-6.60663757982590
-5.99574052733390
-6.46243944675358
-6.57765046311462
-6.52480877972181
-6.37272569629614
-6.61658776923836
-6.37991984253793
-6.41858830394139
-6.15588433246362
-6.26012092355508
-6.75874334227449
-6.72505373930294
-6.78537897701966
-6.61233551977286
-6.54324219823918
-6.69150263813036
-6.11235039132840
-6.64034816361528
-6.74016718676005
-6.55834799747723
-6.80079107329129
-6.73263901479651
-6.08143308729322
-6.32086318313409
-6.65133713424043
-6.73641018493319
-6.71613091302528
-6.59658738827047
-6.62503840473163
-6.30360517585139
-6.90249672569172
-6.45082125163717
-6.84227119639335
-6.76485949447614
-6.79489142077692
-6.43737589690697
-6.32843883346295
-6.22934989618851
-6.30939100133004
-6.27017105739244
-6.79489142077692
-6.64172840703325
-6.74266403578696
-6.65270230352864
-6.57027046474786
-6.49809904907855
-6.09104831485382
-6.60663757982590
-6.61941258997527
-6.69673818365591
-6.40644612773968
-6.54324219823918
-6.69412383725634
-6.64034816361528
-6.81015871360195
-6.45581701563679
-6.52944908750222
-6.48689014403366
-6.52944908750222
-6.69804279826216
-6.24792589833378
-6.28209939110828
-6.72885356908302
-6.54324219823918
-6.51389691637340
-6.74515466608281
-6.23971246845187
-6.66759743477323
-6.52480877972181
-6.29972927712120
-6.62082201361347
-6.11935142340140
-6.59224904941016
-6.53253070655697
-6.58497639586606
-6.36001004296077
-6.32086318313409
-6.57765046311462
-6.57617881416100
-6.49650544863930
-6.06683464307797
-6.29193211865410
-6.37991984253793
-6.18679118754753
-6.41166798082655
-6.51075724565720
-6.43228691372698
-6.57911994949976
-6.35818024976575
-6.30360517585139
-6.46737764710658
-6.49331060877865
-6.63202645569809
-6.68227395336467
-6.66085441182663
-6.54779794559109
-6.26816909480113
-5.73915673953592
-6.11702318784990
-5.93610387814173
-6.51858801659326
-6.49170935305229
-6.10293877859903
-6.22517461194497
-6.70454046247901
-6.79489142077692
-5.95820361460274
-6.21042228438379
-6.42374729803230
-6.32465818209110
-6.19975005229312
-6.19760186990271
-6.30746610997325
-6.47229158141836
-6.25809871906827
-6.50602917897795
-6.43568244507892
-6.38884034914154
-5.97982549419524
-5.96907299147032
-6.38706260249994
-6.08865316149686
-6.60377638847756
-6.49650544863930
-6.52790470950225
-6.30553750626270
-6.30939100133004
-6.62222945357219
-6.28407368643280
-6.37632923887060
-6.41686270775127
-6.34527708278284
-6.30939100133004
-6.75258955243954
-6.23764852683047
-6.88426585326419
-6.43737589690697
-5.98249565145178
-6.29388711526902
-6.25809871906827
-6.20616704935084
-6.36910912122528
-6.26816909480113
-5.91920254345572
-6.21042228438379
-6.79133484982661
-6.11235039132840
-6.68491942256008
-6.40993039112072
-6.35267069514087
-6.21042228438379
-6.35267069514087
-6.84339921537344
-6.14461051009697
-6.73641018493319
-6.28012119022975
-6.23350781989360
-5.98515869795116
-6.14687546542641
-6.73891642050276
-5.94167476801239
-6.64310674800487
-6.72378391398723
-6.51702676040190
-6.32276248286365
-6.57322900302218
-6.47880615633824
-6.82863477640793
-6.31896026919952
-6.71868842647158
-6.22934989618851
-6.02171533899086
-6.12861053447986
-6.08384557549618
-5.97714818810617
-6.83661193577981
-6.27813906831462
-6.16703247137611
-6.39944096783459
-6.18896269390560
-6.63341822500042
-6.63758194838267
-6.66759743477323
-6.30553750626270
-6.20616704935084
-6.40469943291471
-6.31705372727866
-6.62503840473163
-6.66220665879067
-6.13778470033630
-6.71099617946795
-6.31896026919952
-5.96636670311457
-6.22517461194497
-6.37991984253793
-6.56878790676774
-6.00098974544466
-6.04952932382174
-6.04452943840269
-5.97446369480252
-6.53713540226510
-6.74639765887190
-6.04952932382174
-6.56878790676774
-6.14913530232404
-6.03950442845708
-6.03698242263114
-6.62783948778044
-6.48204759772680
-6.19544906288841
-6.74515466608281
-6.65133713424043
-6.19329161129538
-6.19544906288841
-5.99046360946636
-6.27216902013575
-6.20189362988612
-6.88750731216444
-6.25200745335615
-6.27216902013575
-6.12630378159428
-6.29972927712120
-6.30746610997325
-6.77938741915000
-6.33220524532771
-6.05201992310177
-6.23971246845187
-6.27813906831462
-6.15363971299411
-5.93330675176206
-6.01399349165947
-6.49809904907855
-6.19760186990271
-6.68227395336467
-6.58934633188168
-6.19544906288841
-5.99046360946636
-5.93889320242378
-5.93050177951541
-6.53099108407613
-6.62082201361347
-6.61800117705801
-6.57765046311462
-6.66759743477323
-6.09819954553965
-6.01140623503526
-6.47392420818710
-6.18679118754753
-6.25607241698288
-6.14234041309702
-6.33408314488617
-6.60663757982590
-6.15139004387137
-5.96365307088302
-6.26415310578881
-6.61658776923836
-6.52325721310436
-6.40119686370460
-6.35267069514087
-6.49809904907855
-6.50127865144573
-6.41686270775127
-6.43906648580348
-6.60663757982590
-6.45913371325940
-6.49969011399551
-6.36365961545014
-6.58058727966281
-6.57175082800321
-6.39591989942678
-6.23971246845187
-6.50602917897795
-6.78776558451756
-6.81480983069473
-6.67962146709445
-6.49331060877865
-6.41166798082655
-6.03950442845708
-5.70455240797916
-5.96636670311457
-6.25607241698288
-6.80782501748675
-6.70064693249251
-6.31131219459738
-6.39944096783459
-6.48042819039973
-6.60806511143833
-6.05201992310177
-6.53099108407613
-6.60377638847756
-6.75011739385238
-6.48204759772680
-6.79014650967893
-6.52325721310436
-6.26213904698226
-6.51075724565720
-6.48204759772680
-5.87861844001443
-6.34898072213425
-6.51702676040190
-6.40818977694085
-6.41340255655070
-6.40644612773968
-5.85163110461048
-6.33032381262657
-6.57911994949976
-6.44580040461833
-6.49170935305229
-6.56878790676774
-6.58934633188168
-6.57765046311462
-6.48366438681321
-6.52944908750222
-6.51858801659326
-6.48204759772680
-6.09343774515604
-6.29583829732842
-6.43906648580348
-6.83661193577981
-6.78418353390590
-6.18024823166312
-6.18896269390560
-6.29583829732842
-6.38884034914154
-5.96093205481000
-6.53560285840260
-6.60234271703015
-6.67829258090401
-6.76607824881647
-6.49969011399551
-6.45248928091417
-6.41166798082655
-6.64860119184900
-6.51232831320632
-5.74930876743980
-5.92768891726301
-6.25809871906827
-5.34889803388847
-5.97177197559233
-6.22308041419943
-6.17145715946482
-5.73915673953592
-5.92768891726301
-6.38528168984602
-6.61091407563081
-5.95546770963772
-6.06192074901053
-6.08384557549618
-6.60377638847756
-5.98249565145178
-6.16703247137611
-6.48527856611157
-6.39944096783459
-6.03950442845708
-6.22308041419943
-6.21887881561487
-6.43058481462837
-6.06928256479191
-5.95820361460274
-6.09819954553965
-5.96093205481000
-6.31896026919952
-6.21254313097205
-6.34898072213425
-6.28407368643280
-6.16924726265156
-6.04703250596574
-6.45248928091417
-6.39415470506188
-5.86970334129606
-6.41513412873103
-6.41686270775127
-5.76600308857969
-6.09343774515604
-6.31705372727866
-5.75601997681772
-6.17805769826874
-5.83012556013305
-5.83322624166598
-6.08865316149686
-6.71356684192908
-6.37632923887060
-6.58497639586606
-6.26415310578881
-6.11702318784990
-6.44243911340802
-6.31705372727866
-5.97714818810617
-6.28209939110828
-5.80496779170515
-5.62010167993522
-5.85466591620195
-6.11702318784990
-6.27216902013575
-6.74266403578696
-6.32465818209110
-6.18896269390560
-6.17366218340074
-5.91064353425731
-6.33969577678344
-6.47392420818710
-6.54931192750054
-6.41166798082655
-6.41166798082655
-6.11935142340140
-6.20403262238098
-6.43398612060641
-6.40294968180776
-6.59946919312074
-6.30360517585139
-6.37272569629614
-5.84553371063967
-6.59224904941016
-6.32276248286365
-6.43058481462837
-6.68094858968973
-6.53560285840260
-6.24587885661672
-5.91350468467412
-6.68887455025880
-6.41686270775127
-6.21887881561487
-6.08384557549618
-6.30553750626270
-6.07416050427074
-6.60806511143833
-6.36910912122528
-6.25200745335615
-6.46408822455862
-6.29972927712120
-6.22934989618851
-6.41166798082655
-6.41340255655070
-5.82701523446301
-6.13549903729922
-6.50286466944643
-6.07901476491321
-6.32843883346295
-6.78178835186479
-5.87565556267286
-6.00621155308556
-5.55275216723020
-6.11000577934251
-6.42717190027310
-6.26213904698226
-6.03445404020661
-6.43228691372698
-6.39944096783459
-6.39591989942678
-6.40119686370460
-5.89038293557146
-5.73574969729774
-6.21677137768920
-6.09819954553965
-6.12630378159428
-6.23971246845187
-6.31322970395752
-6.67696192642496
-5.95546770963772
-5.90201063554443
-6.04202008976718
-5.97177197559233
-6.19329161129538
-5.38831006044751
-6.08625225760413
-5.76268644595863
-6.05698258930031
-6.50286466944643
-6.18896269390560
-6.10293877859903
-6.66894060027852
-6.17366218340074
-5.83012556013305
-6.21042228438379
-6.09343774515604
-6.27615300978808
-6.36183649412695
-6.26012092355508
-6.76119429385743
-5.91920254345572
-6.21887881561487
-6.64997009871702
-6.37091904371173
-6.57765046311462
-6.42717190027310
-6.78058860606696
-6.03698242263114
-6.22517461194497
-5.97446369480252
-6.10765565722962
-6.73389765236182
-6.22934989618851
-6.29388711526902
-6.12399169529459
-6.70841889166616
-6.23143101908069
-5.85466591620195
-6.11235039132840
-6.20403262238098
-6.75258955243954
-6.12167425086099
-6.22308041419943
-6.12399169529459
-6.52790470950225
-6.35267069514087
-6.02427609427614
-6.51702676040190
-5.90777417416405
-6.12630378159428
-6.36365961545014
-6.91096229513246
-6.36547941904966
-6.32276248286365
-6.06192074901053
-6.13320813803608
-6.40119686370460
-6.11935142340140
-6.67829258090401
-6.17586235590166
-6.32276248286365
-6.15363971299411
-6.25607241698288
-6.39415470506188
-6.14461051009697
-6.57027046474786
-6.81943941501013
-6.63202645569809
-6.47555417382972
-6.92248666024454
-6.75135423709178
-6.61233551977286
-6.41340255655070
-6.67962146709445
-6.94208481615319
-5.88745476153698
-6.56730314754560
-6.57470499626441
-6.39768198337023
-6.39415470506188
-6.70841889166616
-5.91064353425731
-6.43058481462837
-6.37272569629614
-6.56134196686987
-6.47880615633824
-6.25200745335615
-6.47065628482002
-5.94444861795049
-6.72251247416483
-6.35634710228901
-6.64172840703325
-6.49490930458365
-6.34898072213425
-6.65950033381442
-6.66894060027852
-6.72505373930294
-5.94167476801239
-6.35451058821018
-6.51858801659326
-6.51702676040190
-6.39061494100758
-6.15363971299411
-6.19975005229312
-6.26012092355508
-6.50602917897795
-6.21887881561487
-6.29778567968908
-6.30746610997325
-6.12399169529459
-6.19975005229312
-6.41340255655070
-6.42203058888466
-6.37272569629614
-5.84247101491312
-6.51389691637340
-6.30166910430899
-6.61658776923836
-6.31896026919952
-6.38706260249994
-6.42374729803230
-6.36183649412695
-6.42887981344808
-5.72545836431487
-6.57617881416100
-6.37091904371173
-6.40119686370460
-6.21887881561487
-6.37991984253793
-6.34898072213425
-6.30746610997325
-6.62923709251381
-6.36183649412695
-6.27615300978808
-6.37632923887060
-5.98781467146541
-6.47880615633824
-6.78537897701966
-6.61091407563081
-6.25809871906827
-6.52944908750222
-6.40644612773968
-6.54324219823918
-6.63202645569809
-6.62783948778044
-6.58058727966281
-6.62643992701400
-6.26012092355508
-6.39415470506188
-6.58058727966281
-6.56581618053506
-6.57765046311462
-6.44580040461833
-6.30939100133004
-6.46408822455862
-6.49010552919325
-6.56134196686987
-6.64997009871702
-6.47880615633824
-6.49331060877865
-6.30553750626270
-6.42031092757800
-6.45747673950785
-6.68094858968973
-6.54171899190059
-6.13091197850045
-6.28407368643280
-6.52944908750222
-6.49650544863930
-6.74639765887190
-6.55684764461293
-6.31896026919952
-6.44580040461833
-6.27615300978808
-6.20829693024376
-6.16481276390993
-6.33782839748036
-6.52014683906289
-6.13549903729922
-6.49010552919325
-6.56432699916054
-6.67562949894505
-6.30939100133004
-6.25607241698288
-6.34898072213425
-6.26213904698226
-6.00098974544466
-6.15812392489824
-6.23350781989360
-6.28407368643280
-6.22517461194497
-6.46737764710658
-6.41513412873103
-6.41513412873103
-6.27813906831462
-6.42546106513955
-6.48689014403366
-6.44243911340802
-6.46408822455862
-6.36001004296077
-6.46078794599011
-6.42887981344808
-6.35818024976575
-6.23350781989360
-6.23558031654225
-6.26213904698226
-6.57175082800321
-6.34527708278284
-6.22098182158436
-6.21887881561487
-6.34898072213425
-5.94997334126502
-6.25809871906827
-6.21887881561487
-6.30360517585139
-6.31896026919952
-6.34898072213425
-6.52635794270920
-6.25809871906827
-6.17145715946482
-6.33595752454686
-6.29388711526902
-6.56432699916054
-6.15139004387137
-6.09343774515604
-5.99046360946636
-6.14461051009697
-6.26213904698226
-5.83939891025739
-6.23350781989360
-6.03698242263114
-6.16481276390993
-6.14006515102926
-5.91920254345572
-6.02937801600841
-6.34155967547966
-5.96907299147032
-6.24792589833378
-5.87861844001443
-5.25960458979257
-5.15547036074527
-5.60075946538689
-6.11000577934251
-6.43398612060641
-5.25409523752871
-6.02171533899086
-5.70455240797916
-6.48689014403366
-5.28134339487911
-5.75267000215961
-6.17366218340074
-6.50444817597674
-5.16154903729496
-5.44921595903504
-5.68679058264320
-6.17586235590166
-5.34889803388847
-5.51090680865757
-5.75935876660424
-6.17145715946482
-5.34386049363995
-5.73915673953592
-6.12861053447986
-6.43398612060641
-5.43086766207907
-5.34889803388847
-6.18024823166312
-6.19760186990271
-5.81447627829130
-6.53253070655697
-5.25960458979257
-5.29734288288311
-5.66870756124271
-6.59658738827047
-6.60090698721754
-6.53713540226510
-6.07659058006988
-5.73233100742747
-6.46901830964586
-6.38706260249994
-5.73233100742747
-5.69393321505940
-5.78891659800389
-6.01140623503526
-6.17805769826874
-6.64448319176735
-6.54931192750054
-6.61091407563081
-6.43737589690697
-5.92768891726301
-6.14913530232404
-6.13549903729922
-6.42717190027310
-5.70455240797916
-6.27216902013575
-6.24382761592293
-6.20829693024376
-6.16703247137611
-6.27615300978808
-6.30939100133004
-5.99046360946636
-6.00098974544466
-6.45415453250214
-5.90777417416405
-5.64282907005267
-6.02683030883941
-5.95272429895710
-5.94997334126502
-6.26012092355508
-6.41340255655070
-6.37452909077238
-6.62643992701400
-6.65406561167016
-5.81131681782607
-5.96365307088302
-5.85466591620195
-6.49809904907855
-5.71156973441380
-6.50127865144573
-5.56091514468291
-6.02427609427614
-5.99836858067167
-5.98249565145178
-5.65769867973815
-6.16481276390993
-6.33408314488617
-6.20403262238098
-6.09104831485382
-6.16035851276469
-5.71156973441380
-5.99836858067167
-6.11702318784990
-6.90990800989284
-6.63758194838267
-5.91350468467412
-5.99046360946636
-5.96907299147032
-6.09819954553965
-5.98249565145178
-5.36879819808249
-5.35391032446833
-5.14935450778845
-6.19112949503938
-6.27813906831462
-6.37452909077238
-5.65400195451981
-6.02937801600841
-5.70102519187824
-5.80496779170515
-6.36183649412695
-6.09819954553965
-5.78242327951685
-6.31322970395752
-6.04452943840269
-6.14234041309702
-6.05945471732999
-6.21887881561487
-6.21042228438379
-5.88745476153698
-6.04452943840269
-6.00881226714669
-5.77588752212543
-5.39792505688039
-5.87268388059534
-5.96093205481000
-6.00881226714669
-5.82076540942614
-5.87861844001443
-6.37452909077238
-6.10529999902975
-5.69748549047255
-6.11935142340140
-5.73233100742747
-5.62773501343885
-6.11468951896508
-6.11000577934251
-6.33969577678344
-5.71853816092562
-5.98781467146541
-6.42717190027310
-5.96636670311457
-6.04202008976718
-5.43548639459823
-5.70102519187824
-6.30166910430899
-5.94444861795049
-5.41217640254112
-5.97446369480252
-6.14461051009697
-5.86070804811505
-6.27216902013575
-6.32465818209110
-6.08143308729322
-6.02937801600841
-5.70455240797916
-5.98515869795116
-5.90489655714567
-5.99310554912887
-5.62392563014190
-5.63531052029355
-5.91350468467412
-5.66870756124271
-5.18550084394039
-5.77916074032722
-6.03950442845708
-5.37371197142089
-5.48930862989333
-6.11468951896508
-5.70102519187824
-5.67598005611510
-5.76268644595863
-5.96365307088302
-5.33879744804124
-5.88451798811265
-5.88157256464070
-5.76268644595863
-5.79536802517338
-5.99836858067167
-6.17366218340074
-6.24792589833378
-5.66138178949632
-5.87565556267286
-6.08625225760413
-6.10529999902975
-5.51941713617951
-5.88745476153698
-5.48493244681201
-5.86970334129606
-6.23143101908069
-6.31514354351127
-5.48930862989333
-5.78891659800389
-5.80496779170515
-6.26816909480113
-5.38346767047094
-5.80177809808184
-5.79857819774815
-6.29193211865410
-6.32655029444156
-6.46737764710658
-6.44915043538909
-5.89330256043016
-6.12399169529459
-6.22098182158436
-5.98781467146541
-5.81762578799687
-6.27017105739244
-6.09104831485382
-5.74930876743980
-6.08865316149686
-5.99310554912887
-5.95546770963772
-6.05698258930031
-6.43737589690697
-6.57322900302218
-6.11468951896508
-6.03191924885676
-6.52480877972181
-6.55082362073335
-6.60949060810885
-6.31131219459738
-6.18896269390560
-6.32086318313409
-6.24996875822994
-5.52785564876577
-6.10529999902975
-6.35451058821018
-6.74887901893715
-6.79489142077692
-6.58789180732742
-6.70324430281808
-6.62923709251381
-6.57470499626441
-6.49650544863930
-6.48849912895061
-5.53204835123063
-6.28997329253953
-6.64860119184900
-6.72251247416483
-6.64997009871702
-6.92352777391367
-6.60806511143833
-6.45248928091417
-6.81132352253028
-6.75751561010961
-6.61517236086913
-6.73389765236182
-6.64585774353633
-6.57765046311462
-6.68755791170965
-6.68359756277553
-6.65542706373271
-6.51232831320632
-6.60806511143833
-6.67028196410990
-6.66894060027852
-6.69804279826216
-6.72505373930294
-6.23143101908069
-6.13320813803608
-6.29583829732842
-6.75258955243954
-6.64860119184900
-6.60377638847756
-6.37991984253793
-6.72378391398723
-6.65542706373271
-6.31514354351127
-6.26415310578881
-6.37272569629614
-6.29388711526902
-6.45415453250214
-6.44580040461833
-6.38171032125300
-6.61941258997527
-6.55384016877424
-6.56432699916054
-6.46573428836958
-6.50127865144573
-6.60090698721754
-6.35634710228901
-6.59946919312074
-6.55834799747723
-6.46078794599011
-6.33969577678344
-5.80177809808184
-6.46901830964586
-6.41166798082655
-6.01914800939915
-6.70841889166616
-6.54628166806445
-6.46243944675358
-6.39944096783459
-6.38884034914154
-6.27416299898230
-6.59224904941016
-6.82977827403399
-6.43058481462837
-6.32655029444156
-6.51546306287760
-6.81828402672895
-6.67028196410990
-6.47229158141836
-6.59946919312074
-6.72758856277905
-6.62082201361347
-6.67028196410990
-6.86238338144815
-7.00828116397886
-6.60520800745337
-6.53713540226510
-6.67295930603932
-6.82863477640793
-6.51546306287760
-6.10057196960796
-6.55834799747723
-6.50918370597044
-6.75011739385238
-5.86970334129606
-6.42887981344808
-6.36365961545014
-6.40993039112072
-6.44580040461833
-6.39238638927511
-6.29778567968908
-6.48042819039973
-5.66870756124271
-6.32843883346295
-6.84565144321481
-6.84902030244975
-6.52325721310436
-6.25404200065926
-6.55984610265473
-6.69150263813036
-6.92456780479232
-6.29972927712120
-6.33782839748036
-6.32465818209110
-6.74016718676005
-6.90249672569172
-6.95527614704947
-6.57911994949976
-6.93490905164361
-6.52790470950225
-6.60949060810885
-6.69018945755007
-6.73515470774979
-6.46408822455862
-6.50760768635375
-6.37452909077238
-6.22517461194497
-6.61658776923836
-6.59369725461323
-6.69804279826216
-6.51075724565720
-6.12861053447986
-5.65400195451981
-6.26213904698226
-5.86371547872983
-6.45248928091417
-6.61658776923836
-6.27416299898230
-6.43906648580348
-6.35267069514087
-6.61091407563081
-6.30746610997325
-6.42717190027310
-6.09343774515604
-6.45248928091417
-6.64585774353633
-6.75258955243954
-6.76851131044179
-6.80782501748675
-6.42887981344808
-6.21254313097205
-6.40644612773968
-6.26213904698226
-6.60806511143833
-6.09819954553965
-6.43906648580348
-6.35818024976575
-6.24792589833378
-6.48366438681321
-5.84858705489453
-6.42203058888466
-6.47555417382972
-6.50444817597674
-6.17145715946482
-6.28801062189321
-6.75874334227449
-6.80431422992264
-6.80314122301989
-6.25809871906827
-6.63202645569809
-6.76607824881647
-6.54324219823918
-6.59224904941016
-6.60663757982590
-5.99574052733390
-6.46243944675358
-6.57765046311462
-6.52480877972181
-6.37272569629614
-6.61658776923836
-6.37991984253793
-6.41858830394139
-6.15588433246362
-6.26012092355508
-6.75874334227449
-6.72505373930294
-6.78537897701966
-6.61233551977286
-6.54324219823918
-6.69150263813036
-6.11235039132840
-6.64034816361528
-6.74016718676005
-6.55834799747723
-6.80079107329129
-6.73263901479651
-6.08143308729322
-6.32086318313409
-6.65133713424043
-6.73641018493319
-6.71613091302528
-6.59658738827047
-6.62503840473163
-6.30360517585139
-6.90249672569172
-6.45082125163717
-6.84227119639335
-6.76485949447614
-6.79489142077692
-6.43737589690697
-6.32843883346295
-6.22934989618851
-6.30939100133004
-6.27017105739244
-6.79489142077692
-6.64172840703325
-6.74266403578696
-6.65270230352864
-6.57027046474786
-6.49809904907855
-6.09104831485382
-6.60663757982590
-6.61941258997527
-6.69673818365591
-6.40644612773968
-6.54324219823918
-6.69412383725634
-6.64034816361528
-6.81015871360195
-6.45581701563679
-6.52944908750222
-6.48689014403366
-6.52944908750222
-6.69804279826216
-6.24792589833378
-6.28209939110828
-6.72885356908302
-6.54324219823918
-6.51389691637340
-6.74515466608281
-6.23971246845187
-6.66759743477323
-6.52480877972181
-6.29972927712120
-6.62082201361347
-6.11935142340140
-6.59224904941016
-6.53253070655697
-6.58497639586606
-6.36001004296077
-6.32086318313409
-6.57765046311462
-6.57617881416100
-6.49650544863930
-6.06683464307797
-6.29193211865410
-6.37991984253793
-6.18679118754753
-6.41166798082655
-6.51075724565720
-6.43228691372698
-6.57911994949976
-6.35818024976575
-6.30360517585139
-6.46737764710658
-6.49331060877865
-6.63202645569809
-6.68227395336467
-6.66085441182663
-6.54779794559109
-6.26816909480113
-5.73915673953592
-6.11702318784990
-5.93610387814173
-6.51858801659326
-6.49170935305229
-6.10293877859903
-6.22517461194497
-6.70454046247901
-6.79489142077692
-5.95820361460274
-6.21042228438379
-6.42374729803230
-6.32465818209110
-6.19975005229312
-6.19760186990271
-6.30746610997325
-6.47229158141836
-6.25809871906827
-6.50602917897795
-6.43568244507892
-6.38884034914154
-5.97982549419524
-5.96907299147032
-6.38706260249994
-6.08865316149686
-6.60377638847756
-6.49650544863930
-6.52790470950225
-6.30553750626270
-6.30939100133004
-6.62222945357219
-6.28407368643280
-6.37632923887060
-6.41686270775127
-6.34527708278284
-6.30939100133004
-6.75258955243954
-6.23764852683047
-6.88426585326419
-6.43737589690697
-5.98249565145178
-6.29388711526902
-6.25809871906827
-6.20616704935084
-6.36910912122528
-6.26816909480113
-5.91920254345572
-6.21042228438379
-6.79133484982661
-6.11235039132840
-6.68491942256008
-6.40993039112072
-6.35267069514087
-6.21042228438379
-6.35267069514087
-6.84339921537344
-6.14461051009697
-6.73641018493319
-6.28012119022975
-6.23350781989360
-5.98515869795116
-6.14687546542641
-6.73891642050276
-5.94167476801239
-6.64310674800487
-6.72378391398723
-6.51702676040190
-6.32276248286365
-6.57322900302218
-6.47880615633824
-6.82863477640793
-6.31896026919952
-6.71868842647158
-6.22934989618851
-6.02171533899086
-6.12861053447986
-6.08384557549618
-5.97714818810617
-6.83661193577981
-6.27813906831462
-6.16703247137611
-6.39944096783459
-6.18896269390560
-6.63341822500042
-6.63758194838267
-6.66759743477323
-6.30553750626270
-6.20616704935084
-6.40469943291471
-6.31705372727866
-6.62503840473163
-6.66220665879067
-6.13778470033630
-6.71099617946795
-6.31896026919952
-5.96636670311457
-6.22517461194497
-6.37991984253793
-6.56878790676774
-6.00098974544466
-6.04952932382174
-6.04452943840269
-5.97446369480252
-6.53713540226510
-6.74639765887190
-6.04952932382174
-6.56878790676774
-6.14913530232404
-6.03950442845708
-6.03698242263114
-6.62783948778044
-6.48204759772680
-6.19544906288841
-6.74515466608281
-6.65133713424043
-6.19329161129538
-6.19544906288841
-5.99046360946636
-6.27216902013575
-6.20189362988612
-6.88750731216444
-6.25200745335615
-6.27216902013575
-6.12630378159428
-6.29972927712120
-6.30746610997325
-6.77938741915000
-6.33220524532771
-6.05201992310177
-6.23971246845187
-6.27813906831462
-6.15363971299411
-5.93330675176206
-6.01399349165947
-6.49809904907855
-6.19760186990271
-6.68227395336467
-6.58934633188168
-6.19544906288841
-5.99046360946636
-5.93889320242378
-5.93050177951541
-6.53099108407613
-6.62082201361347
-6.61800117705801
-6.57765046311462
-6.66759743477323
-6.09819954553965
-6.01140623503526
-6.47392420818710
-6.18679118754753
-6.25607241698288
-6.14234041309702
-6.33408314488617
-6.60663757982590
-6.15139004387137
-5.96365307088302
-6.26415310578881
-6.61658776923836
-6.52325721310436
-6.40119686370460
-6.35267069514087
-6.49809904907855
-6.50127865144573
-6.41686270775127
-6.43906648580348
-6.60663757982590
-6.45913371325940
-6.49969011399551
-6.36365961545014
-6.58058727966281
-6.57175082800321
-6.39591989942678
-6.23971246845187
-6.50602917897795
-6.78776558451756
-6.81480983069473
-6.67962146709445
-6.49331060877865
-6.41166798082655
-6.03950442845708
-5.70455240797916
-5.96636670311457
-6.25607241698288
-6.80782501748675
-6.70064693249251
-6.31131219459738
-6.39944096783459
-6.48042819039973
-6.60806511143833
-6.05201992310177
-6.53099108407613
-6.60377638847756
-6.75011739385238
-6.48204759772680
-6.79014650967893
-6.52325721310436
-6.26213904698226
-6.51075724565720
-6.48204759772680
-5.87861844001443
-6.34898072213425
-6.51702676040190
-6.40818977694085
-6.41340255655070
-6.40644612773968
-5.85163110461048
-6.33032381262657
-6.57911994949976
-6.44580040461833
-6.49170935305229
-6.56878790676774
-6.58934633188168
-6.57765046311462
-6.48366438681321
-6.52944908750222
-6.51858801659326
-6.48204759772680
-6.09343774515604
-6.29583829732842
-6.43906648580348
-6.83661193577981
-6.78418353390590
-6.18024823166312
-6.18896269390560
-6.29583829732842
-6.38884034914154
-5.96093205481000
-6.53560285840260
-6.60234271703015
-6.67829258090401
-6.76607824881647
-6.49969011399551
-6.45248928091417
-6.41166798082655
-6.64860119184900
-6.51232831320632
-5.74930876743980
-5.92768891726301
-6.25809871906827
-5.34889803388847
-5.97177197559233
-6.22308041419943
-6.17145715946482
-5.73915673953592
-5.92768891726301
-6.38528168984602
-6.61091407563081
-5.95546770963772
-6.06192074901053
-6.08384557549618
-6.60377638847756
-5.98249565145178
-6.16703247137611
-6.48527856611157
-6.39944096783459
-6.03950442845708
-6.22308041419943
-6.21887881561487
-6.43058481462837
-6.06928256479191
-5.95820361460274
-6.09819954553965
-5.96093205481000
-6.31896026919952
-6.21254313097205
-6.34898072213425
-6.28407368643280
-6.16924726265156
-6.04703250596574
-6.45248928091417
-6.39415470506188
-5.86970334129606
-6.41513412873103
-6.41686270775127
-5.76600308857969
-6.09343774515604
-6.31705372727866
-5.75601997681772
-6.17805769826874
-5.83012556013305
-5.83322624166598
-6.08865316149686
-6.71356684192908
-6.37632923887060
-6.58497639586606
-6.26415310578881
-6.11702318784990
-6.44243911340802
-6.31705372727866
-5.97714818810617
-6.28209939110828
-5.80496779170515
-5.62010167993522
-5.85466591620195
-6.11702318784990
-6.27216902013575
-6.74266403578696
-6.32465818209110
-6.18896269390560
-6.17366218340074
-5.91064353425731
-6.33969577678344
-6.47392420818710
-6.54931192750054
-6.41166798082655
-6.41166798082655
-6.11935142340140
-6.20403262238098
-6.43398612060641
-6.40294968180776
-6.59946919312074
-6.30360517585139
-6.37272569629614
-5.84553371063967
-6.59224904941016
-6.32276248286365
-6.43058481462837
-6.68094858968973
-6.53560285840260
-6.24587885661672
-5.91350468467412
-6.68887455025880
-6.41686270775127
-6.21887881561487
-6.08384557549618
-6.30553750626270
-6.07416050427074
-6.60806511143833
-6.36910912122528
-6.25200745335615
-6.46408822455862
-6.29972927712120
-6.22934989618851
-6.41166798082655
-6.41340255655070
-5.82701523446301
-6.13549903729922
-6.50286466944643
-6.07901476491321
-6.32843883346295
-6.78178835186479
-5.87565556267286
-6.00621155308556
-5.55275216723020
-6.11000577934251
-6.42717190027310
-6.26213904698226
-6.03445404020661
-6.43228691372698
-6.39944096783459
-6.39591989942678
-6.40119686370460
-5.89038293557146
-5.73574969729774
-6.21677137768920
-6.09819954553965
-6.12630378159428
-6.23971246845187
-6.31322970395752
-6.67696192642496
-5.95546770963772
-5.90201063554443
-6.04202008976718
-5.97177197559233
-6.19329161129538
-5.38831006044751
-6.08625225760413
-5.76268644595863
-6.05698258930031
-6.50286466944643
-6.18896269390560
-6.10293877859903
-6.66894060027852
-6.17366218340074
-5.83012556013305
-6.21042228438379
-6.09343774515604
-6.27615300978808
-6.36183649412695
-6.26012092355508
-6.76119429385743
-5.91920254345572
-6.21887881561487
-6.64997009871702
-6.37091904371173
-6.57765046311462
-6.42717190027310
-6.78058860606696
-6.03698242263114
-6.22517461194497
-5.97446369480252
-6.10765565722962
-6.73389765236182
-6.22934989618851
-6.29388711526902
-6.12399169529459
-6.70841889166616
-6.23143101908069
-5.85466591620195
-6.11235039132840
-6.20403262238098
-6.75258955243954
-6.12167425086099
-6.22308041419943
-6.12399169529459
-6.52790470950225
-6.35267069514087
-6.02427609427614
-6.51702676040190
-5.90777417416405
-6.12630378159428
-6.36365961545014
-6.91096229513246
-6.36547941904966
-6.32276248286365
-6.06192074901053
-6.13320813803608
-6.40119686370460
-6.11935142340140
-6.67829258090401
-6.17586235590166
-6.32276248286365
-6.15363971299411
-6.25607241698288
-6.39415470506188
-6.14461051009697
-6.57027046474786
-6.81943941501013
-6.63202645569809
-6.47555417382972
-6.92248666024454
-6.75135423709178
-6.61233551977286
-6.41340255655070
-6.67962146709445
-6.94208481615319
-5.88745476153698
-6.56730314754560
-6.57470499626441
-6.39768198337023
-6.39415470506188
-6.70841889166616
-5.91064353425731
-6.43058481462837
-6.37272569629614
-6.56134196686987
-6.47880615633824
-6.25200745335615
-6.47065628482002
-5.94444861795049
-6.72251247416483
-6.35634710228901
-6.64172840703325
-6.49490930458365
-6.34898072213425
-6.65950033381442
-6.66894060027852
-6.72505373930294
-5.94167476801239
-6.35451058821018
-6.51858801659326
-6.51702676040190
-6.39061494100758
-6.15363971299411
-6.19975005229312
-6.26012092355508
-6.50602917897795
-6.21887881561487
-6.29778567968908
-6.30746610997325
-6.12399169529459
-6.19975005229312
-6.41340255655070
-6.42203058888466
-6.37272569629614
-5.84247101491312
-6.51389691637340
-6.30166910430899
-6.61658776923836
-6.31896026919952
-6.38706260249994
-6.42374729803230
-6.36183649412695
-6.42887981344808
-5.72545836431487
-6.57617881416100
-6.37091904371173
-6.40119686370460
-6.21887881561487
-6.37991984253793
-6.34898072213425
-6.30746610997325
-6.62923709251381
-6.36183649412695
-6.27615300978808
-6.37632923887060
-5.98781467146541
-6.47880615633824
-6.78537897701966
-6.61091407563081
-6.25809871906827
-6.52944908750222
-6.40644612773968
-6.54324219823918
-6.63202645569809
-6.62783948778044
-6.58058727966281
-6.62643992701400
-6.26012092355508
-6.39415470506188
-6.58058727966281
-6.56581618053506
-6.57765046311462
-6.44580040461833
-6.30939100133004
-6.46408822455862
-6.49010552919325
-6.56134196686987
-6.64997009871702
-6.47880615633824
-6.49331060877865
-6.30553750626270
-6.42031092757800
-6.45747673950785
-6.68094858968973
-6.54171899190059
-6.13091197850045
-6.28407368643280
-6.52944908750222
-6.49650544863930
-6.74639765887190
-6.55684764461293
-6.31896026919952
-6.44580040461833
-6.27615300978808
-6.20829693024376
-6.16481276390993
-6.33782839748036
-6.52014683906289
-6.13549903729922
-6.49010552919325
-6.56432699916054
-6.67562949894505
-6.30939100133004
-6.25607241698288
-6.34898072213425
-6.26213904698226
-6.00098974544466
-6.15812392489824
-6.23350781989360
-6.28407368643280
-6.22517461194497
-6.46737764710658
-6.41513412873103
-6.41513412873103
-6.27813906831462
-6.42546106513955
-6.48689014403366
-6.44243911340802
-6.46408822455862
-6.36001004296077
-6.46078794599011
-6.42887981344808
-6.35818024976575
-6.23350781989360
-6.23558031654225
-6.26213904698226
-6.57175082800321
-6.34527708278284
-6.22098182158436
-6.21887881561487
-6.34898072213425
-5.94997334126502
-6.25809871906827
-6.21887881561487
-6.30360517585139
-6.31896026919952
-6.34898072213425
-6.52635794270920
-6.25809871906827
-6.17145715946482
-6.33595752454686
-6.29388711526902
-6.56432699916054
-6.15139004387137
-6.09343774515604
-5.99046360946636
-6.14461051009697
-6.26213904698226
-5.83939891025739
-6.23350781989360
-6.03698242263114
-6.16481276390993
-6.14006515102926
-5.91920254345572
-6.02937801600841
-6.34155967547966
-5.96907299147032
-6.24792589833378
-5.87861844001443
-5.25960458979257
-6.11000577934251
-6.30553750626270
-6.43398612060641
-6.29193211865410
-6.48689014403366
-6.17366218340074
-6.30746610997325
-6.50444817597674
-6.05945471732999
-6.17586235590166
-6.40993039112072
-6.52944908750222
-6.13778470033630
-5.75935876660424
-6.17145715946482
-6.39238638927511
-6.56283559681701
-5.67959656578899
-6.28604409159435
-6.43398612060641
-6.12630378159428
-5.56091514468291
-6.38171032125300
-6.53253070655697
-6.60090698721754
-6.53713540226510
-5.73233100742747
-6.59514336555056
-6.38706260249994
-6.21042228438379
-6.54931192750054
-6.61091407563081
-6.33969577678344
-6.43737589690697
-6.13549903729922
-6.28407368643280
-6.24382761592293
-6.56283559681701
-5.57704387623252
-6.16703247137611
-6.60090698721754
-6.10529999902975
-6.59802932879514
-6.49809904907855
-6.35082741062420
-5.72890059001247
-5.73915673953592
-6.54628166806445
-5.96365307088302
-6.36365961545014
-6.19544906288841
-6.66085441182663
-6.50127865144573
-6.26415310578881
-5.99836858067167
-6.47229158141836
-6.33032381262657
-6.25809871906827
-6.36183649412695
-6.30746610997325
-6.54324219823918
-5.86070804811505
-6.90990800989284
-6.57322900302218
-5.98249565145178
-6.19760186990271
-5.98249565145178
-6.00360405767062
-5.71506001752843
-5.84247101491312
-5.19726499349521
-6.02937801600841
-6.36183649412695
-6.09819954553965
-6.31322970395752
-5.88451798811265
-6.37452909077238
-5.72200424876017
-6.11000577934251
-6.30166910430899
-5.74255221324062
-6.14461051009697
-6.27216902013575
-5.89038293557146
-6.05201992310177
-6.03950442845708
-5.66870756124271
-5.31309041317507
-4.92315432974433
-5.99836858067167
-5.99836858067167
-5.94721479492387
-5.60854130303065
-6.43228691372698
-5.20889235546568
-6.37272569629614
-6.10529999902975
-5.68320004343696
-6.37632923887060
-5.71853816092562
-6.36001004296077
-5.51941713617951
-6.24587885661672
-6.22308041419943
-6.20403262238098
-6.33782839748036
-6.09104831485382
-5.74930876743980
-6.01399349165947
-6.57322900302218
-6.03191924885676
-6.04952932382174
-6.52480877972181
-6.60949060810885
-6.18896269390560
-6.20403262238098
-5.93610387814173
-6.32086318313409
-6.35451058821018
-6.35451058821018
-6.21677137768920
-6.44580040461833
-6.74887901893715
-6.79489142077692
-6.70324430281808
-5.96093205481000
-6.45581701563679
-6.25809871906827
-6.30166910430899
-6.64860119184900
-6.72251247416483
-6.64585774353633
-6.60806511143833
-6.45248928091417
-6.81132352253028
-6.75751561010961
-5.29734288288311
-6.61517236086913
-6.73389765236182
-6.57765046311462
-6.51858801659326
-6.65542706373271
-6.37812615225774
-6.12167425086099
-6.51232831320632
-6.60806511143833
-6.67028196410990
-6.69804279826216
-6.41340255655070
-6.11935142340140
-5.92203934431420
-6.29583829732842
-6.42374729803230
-6.58058727966281
-6.75258955243954
-6.64860119184900
-6.72378391398723
-6.65542706373271
-5.91350468467412
-6.26415310578881
-6.29388711526902
-6.04452943840269
-6.44580040461833
-6.38171032125300
-6.61941258997527
-6.56432699916054
-6.46573428836958
-6.04452943840269
-5.88451798811265
-6.50127865144573
-6.35634710228901
-5.93050177951541
-6.46901830964586
-6.41166798082655
-6.15812392489824
-6.01914800939915
-6.34155967547966
-6.70841889166616
-6.46243944675358
-6.36910912122528
-6.33220524532771
-6.04952932382174
-5.91064353425731
-6.39944096783459
-6.38884034914154
-6.59224904941016
-6.82977827403399
-6.43058481462837
-6.32655029444156
-6.81828402672895
-6.67028196410990
-6.47229158141836
-6.50444817597674
-6.36183649412695
-6.37272569629614
-6.72758856277905
-6.62082201361347
-7.00828116397886
-6.60520800745337
-6.53713540226510
-6.16703247137611
-6.67295930603932
-6.82863477640793
-6.50760768635375
-6.55834799747723
-6.70583494428460
-5.82076540942614
-6.65950033381442
-6.36365961545014
-6.42374729803230
-6.44580040461833
-6.33969577678344
-5.98249565145178
-6.25404200065926
-6.92456780479232
-6.29972927712120
-6.33782839748036
-6.32465818209110
-6.95527614704947
-6.57911994949976
-6.19975005229312
-6.60949060810885
-6.69018945755007
-5.73233100742747
-6.11235039132840
-6.37452909077238
-6.51075724565720
-6.62503840473163
-6.31131219459738
-6.26213904698226
-6.11468951896508
-6.23350781989360
-6.37091904371173
-6.48042819039973
-6.42717190027310
-6.40993039112072
-5.29734288288311
-6.36183649412695
-6.45248928091417
-6.76851131044179
-6.26213904698226
-6.60806511143833
-5.13077927245103
-6.48366438681321
-6.44412117129734
-6.50444817597674
-6.25200745335615
-6.28801062189321
-6.36547941904966
-6.63202645569809
-6.76607824881647
-5.30261966152469
-6.45581701563679
-6.57765046311462
-6.53560285840260
-6.37991984253793
-6.78537897701966
-6.54324219823918
-6.64034816361528
-6.74016718676005
-6.49650544863930
-6.55834799747723
-6.80079107329129
-6.73263901479651
-6.32086318313409
-6.71613091302528
-6.59658738827047
-6.49010552919325
-6.84227119639335
-6.79489142077692
-6.50127865144573
-6.43737589690697
-6.09104831485382
-6.22934989618851
-6.01657407165728
-6.43398612060641
-6.79489142077692
-6.58205245992229
-6.30553750626270
-6.37991984253793
-6.58058727966281
-6.25200745335615
-6.24792589833378
-6.57027046474786
-6.42546106513955
-6.49809904907855
-6.43058481462837
-6.40469943291471
-6.36910912122528
-6.40644612773968
-6.42374729803230
-6.54324219823918
-6.38884034914154
-5.87861844001443
-6.81015871360195
-6.52944908750222
-6.23558031654225
-5.77260355477229
-6.28209939110828
-6.26816909480113
-6.22517461194497
-6.16481276390993
-5.61240963016305
-6.25404200065926
-5.96907299147032
-6.38706260249994
-6.33408314488617
-6.56581618053506
-6.46737764710658
-6.62082201361347
-6.11702318784990
-6.24587885661672
-6.53253070655697
-6.14913530232404
-6.19975005229312
-6.57765046311462
-6.30360517585139
-5.84247101491312
-6.57617881416100
-6.49650544863930
-6.32655029444156
-6.29193211865410
-6.25200745335615
-6.41166798082655
-6.13549903729922
-6.11235039132840
-6.51075724565720
-6.43228691372698
-6.13091197850045
-6.35818024976575
-6.30360517585139
-6.08625225760413
-6.63202645569809
-6.41513412873103
-6.68227395336467
-6.66085441182663
-6.54779794559109
-6.08625225760413
-6.63480805997279
-5.93610387814173
-6.51858801659326
-6.79489142077692
-6.21042228438379
-6.42374729803230
-6.32465818209110
-6.19975005229312
-6.36183649412695
-6.47229158141836
-6.18461495548585
-5.14935450778845
-6.50602917897795
-6.43568244507892
-6.38884034914154
-5.04604357084612
-5.86671389181851
-5.97982549419524
-5.34889803388847
-5.96907299147032
-6.38706260249994
-6.11935142340140
-6.08865316149686
-6.08384557549618
-6.60377638847756
-6.49650544863930
-6.52790470950225
-6.30553750626270
-5.69748549047255
-6.62222945357219
-6.04452943840269
-6.07659058006988
-6.28407368643280
-6.17805769826874
-6.23764852683047
-6.88426585326419
-6.43737589690697
-5.98249565145178
-6.20616704935084
-5.92768891726301
-6.28801062189321
-6.08625225760413
-6.79133484982661
-6.11235039132840
-6.68491942256008
-5.90777417416405
-5.98249565145178
-6.84339921537344
-6.14461051009697
-5.90201063554443
-6.73641018493319
-5.97982549419524
-5.98515869795116
-6.73891642050276
-5.51090680865757
-5.87565556267286
-6.16258811837941
-6.24382761592293
-6.82863477640793
-6.71868842647158
-5.53204835123063
-5.89621368588857
-6.08384557549618
-5.52785564876577
-6.83661193577981
-6.63341822500042
-5.75935876660424
-6.10293877859903
-5.31828496020437
-6.62503840473163
-5.86671389181851
-6.71099617946795
-6.37991984253793
-6.00098974544466
-5.31828496020437
-6.44412117129734
-6.53713540226510
-6.74639765887190
-6.62783948778044
-6.48204759772680
-6.19544906288841
-6.74515466608281
-6.65133713424043
-6.19329161129538
-6.64997009871702
-6.25200745335615
-6.36365961545014
-6.25809871906827
-6.49809904907855
-5.57303601547111
-6.49809904907855
-6.58934633188168
-6.19760186990271
-6.58934633188168
-5.32859379847040
-6.62082201361347
-6.66759743477323
-6.09819954553965
-6.47392420818710
-5.05955637695762
-6.35818024976575
-6.32465818209110
-4.99008883215925
-6.51389691637340
-6.26415310578881
-6.50127865144573
-6.35267069514087
-6.49809904907855
-6.16258811837941
-6.45913371325940
-6.62643992701400
-6.58058727966281
-6.57175082800321
-6.39591989942678
-6.50602917897795
-6.67962146709445
-6.80899254631139
-6.49331060877865
-5.99310554912887
-6.44747682284133
-6.70064693249251
-6.39944096783459
-6.60806511143833
-6.25200745335615
-6.75011739385238
-6.48204759772680
-6.71868842647158
-6.52325721310436
-6.26213904698226
-6.35267069514087
-6.51075724565720
-6.51702676040190
-6.40818977694085
-6.57911994949976
-6.65133713424043
-6.49170935305229
-6.48366438681321
-6.32465818209110
-6.52944908750222
-6.51858801659326
-5.96093205481000
-6.01399349165947
-6.29583829732842
-6.12861053447986
-6.78657299275536
-6.78418353390590
-6.29583829732842
-6.53560285840260
-6.38706260249994
-6.67829258090401
-6.76607824881647
-6.35267069514087
-6.51232831320632
-6.14461051009697
-6.28407368643280
-6.24996875822994
-6.27813906831462
-6.20189362988612
-6.31131219459738
-6.39768198337023
-6.56730314754560
-5.09256049454062
-6.06192074901053
-6.60377638847756
-6.43398612060641
-5.11185245675768
-6.48366438681321
-6.39944096783459
-6.42203058888466
-6.22308041419943
-6.22098182158436
-6.26213904698226
-6.28209939110828
-6.06928256479191
-6.27216902013575
-6.06928256479191
-6.16924726265156
-6.26816909480113
-6.21887881561487
-6.33782839748036
-5.54452200678724
-5.89038293557146
-4.99008883215925
-6.03445404020661
-6.08865316149686
-6.03445404020661
-6.15588433246362
-6.02171533899086
-6.58497639586606
-6.35818024976575
-6.17145715946482
-6.28209939110828
-5.62010167993522
-5.97982549419524
-6.19975005229312
-6.09819954553965
-6.74266403578696
-6.33969577678344
-6.33408314488617
-6.23971246845187
-6.47392420818710
-6.54931192750054
-6.43398612060641
-6.37272569629614
-6.21887881561487
-6.43058481462837
-6.41686270775127
-6.37272569629614
-6.46408822455862
-6.35634710228901
-6.41166798082655
-6.41340255655070
-5.26508375532744
-6.13549903729922
-6.50286466944643
-6.07901476491321
-6.78178835186479
-5.30786874186729
-6.11000577934251
-6.42717190027310
-6.26213904698226
-6.38528168984602
-6.33595752454686
-6.31322970395752
-6.34527708278284
-6.12630378159428
-6.08625225760413
-6.02937801600841
-5.78891659800389
-6.24587885661672
-6.66894060027852
-5.97714818810617
-5.47168780483149
-6.21042228438379
-6.37452909077238
-6.31322970395752
-5.91350468467412
-5.95272429895710
-6.27615300978808
-6.76119429385743
-6.29778567968908
-5.91920254345572
-5.90201063554443
-6.13778470033630
-6.37091904371173
-6.57765046311462
-5.73233100742747
-6.78058860606696
-6.35082741062420
-6.50602917897795
-5.96365307088302
-6.22934989618851
-5.61240963016305
-6.29388711526902
-5.23738268765959
-6.12399169529459
-6.70841889166616
-6.36001004296077
-6.11235039132840
-6.12167425086099
-6.22308041419943
-5.87268388059534
-6.60949060810885
-6.38349759988286
-6.02427609427614
-6.51702676040190
-5.90777417416405
-6.12630378159428
-5.72545836431487
-5.82076540942614
-6.36547941904966
-6.32276248286365
-6.52480877972181
-5.99836858067167
-5.85466591620195
-6.40119686370460
-6.13091197850045
-6.11935142340140
-6.34155967547966
-5.62010167993522
-6.17586235590166
-6.32276248286365
-6.16703247137611
-6.25607241698288
-5.94721479492387
-5.21465572799774
-6.57027046474786
-6.12399169529459
-6.54779794559109
-6.81943941501013
-6.63202645569809
-6.47555417382972
-6.44580040461833
-6.75135423709178
-6.59946919312074
-6.61233551977286
-6.41340255655070
-6.94208481615319
-5.88745476153698
-6.56730314754560
-6.39415470506188
-6.24792589833378
-5.81131681782607
-6.43058481462837
-6.56134196686987
-6.47880615633824
-6.47065628482002
-6.72251247416483
-6.31705372727866
-6.36001004296077
-6.64172840703325
-6.65950033381442
-6.66894060027852
-6.72505373930294
-6.19760186990271
-5.74930876743980
-6.15363971299411
-6.19975005229312
-6.26012092355508
-6.50602917897795
-6.29778567968908
-6.42203058888466
-6.37272569629614
-6.41858830394139
-6.06438071433558
-6.33595752454686
-6.31131219459738
-6.27216902013575
-5.98781467146541
-6.47880615633824
-6.35818024976575
-6.63202645569809
-6.34898072213425
-6.45581701563679
-6.40469943291471
-6.46408822455862
-6.64997009871702
-6.49331060877865
-6.42031092757800
-6.68094858968973
-6.54171899190059
-6.44243911340802
-6.58643516404936
-6.48366438681321
-6.50602917897795
-6.74639765887190
-6.55684764461293
-6.38528168984602
-6.60377638847756
-6.29388711526902
-6.33220524532771
-6.56283559681701
-6.40119686370460
-6.67562949894505
-6.67429529373319
-6.49490930458365
-6.39944096783459
-6.36547941904966
-6.42717190027310
-5.71506001752843
-6.44243911340802
-6.27813906831462
-6.44243911340802
-6.37991984253793
-6.36001004296077
-6.35818024976575
-6.50444817597674
-6.34527708278284
-6.52325721310436
-6.21887881561487
-6.25809871906827
-5.65400195451981
-5.78567520914923
-6.30360517585139
-5.86371547872983
-6.36365961545014
-6.08384557549618
-6.14461051009697
-6.21887881561487
-6.32843883346295
-6.20829693024376
-6.04202008976718
-6.33032381262657
-5.95546770963772
-6.09104831485382
-6.18243397710721
-6.06438071433558
-6.20829693024376
-6.23558031654225
-6.39944096783459
-6.30553750626270
-6.43398612060641
-6.09104831485382
-6.48689014403366
-6.50444817597674
-6.40993039112072
-6.12399169529459
-6.39238638927511
-6.56283559681701
-6.05945471732999
-6.43398612060641
-6.19760186990271
-6.53253070655697
-6.60090698721754
-6.59514336555056
-6.17805769826874
-6.54931192750054
-6.61091407563081
-6.28407368643280
-6.51075724565720
-6.49809904907855
-6.36183649412695
-6.54628166806445
-6.59514336555056
-6.36365961545014
-6.25809871906827
-6.46408822455862
-6.33032381262657
-6.36183649412695
-6.47065628482002
-6.90990800989284
-6.57322900302218
-6.40469943291471
-6.63758194838267
-5.88745476153698
-6.11468951896508
-6.33969577678344
-6.31514354351127
-6.08865316149686
-6.43737589690697
-6.52480877972181
-6.55082362073335
-6.31131219459738
-6.37272569629614
-6.74887901893715
-6.79489142077692
-6.58789180732742
-6.57470499626441
-6.30166910430899
-6.64585774353633
-6.92352777391367
-6.60806511143833
-6.75751561010961
-5.29734288288311
-6.61517236086913
-6.57765046311462
-6.68359756277553
-6.65542706373271
-6.67028196410990
-6.13320813803608
-6.60377638847756
-6.65542706373271
-6.34342010651989
-6.37272569629614
-6.10529999902975
-6.44580040461833
-6.61941258997527
-6.55384016877424
-6.60090698721754
-6.55834799747723
-6.70841889166616
-6.46243944675358
-6.82977827403399
-6.81828402672895
-6.72758856277905
-6.62082201361347
-6.67028196410990
-6.40993039112072
-6.48042819039973
-6.84565144321481
-6.84902030244975
-6.33782839748036
-6.95527614704947
-6.57911994949976
-6.93490905164361
-6.19975005229312
-5.82076540942614
-6.37452909077238
-6.31131219459738
-6.36183649412695
-6.61658776923836
-6.35267069514087
-6.61091407563081
-6.37091904371173
-6.64585774353633
-6.75258955243954
-6.76851131044179
-6.80782501748675
-6.42887981344808
-6.09819954553965
-6.44412117129734
-6.42203058888466
-6.75874334227449
-6.80431422992264
-6.80314122301989
-6.76607824881647
-6.54324219823918
-6.59658738827047
-6.60663757982590
-6.46243944675358
-6.57765046311462
-6.61658776923836
-6.53560285840260
-6.41858830394139
-6.75874334227449
-6.78418353390590
-6.72505373930294
-6.78537897701966
-6.74016718676005
-6.49650544863930
-6.55834799747723
-6.80079107329129
-6.73263901479651
-6.43228691372698
-6.73641018493319
-6.16481276390993
-6.71613091302528
-6.90249672569172
-6.84227119639335
-6.76485949447614
-6.79489142077692
-6.50127865144573
-6.43737589690697
-6.38528168984602
-6.22934989618851
-6.01657407165728
-6.27017105739244
-6.79489142077692
-6.58205245992229
-6.65270230352864
-6.58058727966281
-6.57027046474786
-6.42546106513955
-6.43058481462837
-6.60663757982590
-6.61941258997527
-6.69673818365591
-6.56134196686987
-6.69412383725634
-6.38884034914154
-6.81015871360195
-6.35451058821018
-6.45581701563679
-6.69804279826216
-6.28209939110828
-6.72885356908302
-6.54324219823918
-6.51389691637340
-6.22517461194497
-6.74515466608281
-6.52480877972181
-6.38706260249994
-6.56581618053506
-6.46737764710658
-6.11935142340140
-6.13320813803608
-6.59224904941016
-6.58497639586606
-6.32086318313409
-6.37991984253793
-6.41166798082655
-6.31896026919952
-6.54779794559109
-6.79489142077692
-6.42374729803230
-6.19975005229312
-6.43568244507892
-6.19760186990271
-6.36365961545014
-6.50602917897795
-6.38884034914154
-6.60377638847756
-6.49650544863930
-6.52790470950225
-6.30553750626270
-6.62222945357219
-6.37632923887060
-6.34527708278284
-6.17805769826874
-6.88426585326419
-6.08625225760413
-6.36910912122528
-6.35267069514087
-6.23350781989360
-6.51702676040190
-6.22934989618851
-6.83661193577981
-6.39944096783459
-6.10293877859903
-6.66220665879067
-6.71099617946795
-6.74639765887190
-6.48204759772680
-6.64997009871702
-6.88750731216444
-6.36365961545014
-6.30746610997325
-6.77938741915000
-6.23971246845187
-6.49809904907855
-6.64860119184900
-6.58934633188168
-6.68227395336467
-6.53099108407613
-6.57765046311462
-6.51389691637340
-6.60663757982590
-5.95820361460274
-6.19112949503938
-6.03950442845708
-6.36910912122528
-6.16258811837941
-6.45913371325940
-6.49969011399551
-6.62643992701400
-6.50602917897795
-6.78776558451756
-6.81480983069473
-6.67962146709445
-6.49331060877865
-6.70064693249251
-6.60806511143833
-6.53099108407613
-6.75011739385238
-6.48204759772680
-6.71868842647158
-6.79014650967893
-6.35267069514087
-6.51075724565720
-6.51702676040190
-6.57911994949976
-6.65133713424043
-6.56878790676774
-6.52944908750222
-6.51858801659326
-6.40644612773968
-6.43906648580348
-6.83661193577981
-6.78657299275536
-6.78418353390590
-6.46243944675358
-6.38884034914154
-5.79857819774815
-6.53560285840260
-6.29972927712120
-6.45248928091417
-6.39061494100758
-6.25809871906827
-6.31131219459738
-6.25809871906827
-6.56730314754560
-6.61091407563081
-6.48527856611157
-6.39944096783459
-6.19544906288841
-6.45415453250214
-6.39415470506188
-6.15588433246362
-6.37632923887060
-6.58497639586606
-6.44243911340802
-6.74266403578696
-6.43398612060641
-6.37272569629614
-6.40294968180776
-6.43058481462837
-6.68094858968973
-6.53560285840260
-6.30553750626270
-6.07416050427074
-6.60806511143833
-6.37272569629614
-6.46408822455862
-6.29972927712120
-6.39238638927511
-6.08865316149686
-6.41340255655070
-6.32843883346295
-6.37632923887060
-6.78178835186479
-6.37452909077238
-6.21887881561487
-6.64997009871702
-6.03698242263114
-6.29193211865410
-6.22934989618851
-6.70841889166616
-6.75258955243954
-6.60949060810885
-6.38349759988286
-6.35267069514087
-6.02427609427614
-6.51702676040190
-6.32276248286365
-6.40119686370460
-6.11935142340140
-6.34155967547966
-6.25607241698288
-6.47555417382972
-6.44580040461833
-6.75135423709178
-6.59946919312074
-6.41340255655070
-6.67962146709445
-6.94208481615319
-6.56730314754560
-6.39768198337023
-6.39415470506188
-6.70841889166616
-6.56134196686987
-6.47065628482002
-6.72251247416483
-6.35634710228901
-6.36001004296077
-6.64172840703325
-6.37632923887060
-6.66894060027852
-6.19975005229312
-6.50602917897795
-6.29778567968908
-6.41858830394139
-6.61658776923836
-6.38706260249994
-6.36183649412695
-6.57617881416100
-6.40119686370460
-6.21887881561487
-6.40119686370460
-6.37991984253793
-6.31131219459738
-6.30746610997325
-6.62923709251381
-6.27216902013575
-6.47880615633824
-6.78537897701966
-6.61091407563081
-6.35818024976575
-6.63202645569809
-6.62783948778044
-6.02427609427614
-6.58058727966281
-6.34898072213425
-6.62643992701400
-6.56581618053506
-6.40818977694085
-6.40469943291471
-6.46901830964586
-6.64997009871702
-6.47880615633824
-6.26816909480113
-6.49331060877865
-6.47065628482002
-6.45082125163717
-6.68094858968973
-6.54171899190059
-6.13091197850045
-6.39238638927511
-6.41858830394139
-6.58643516404936
-6.49809904907855
-6.50602917897795
-6.39061494100758
-6.74639765887190
-6.31896026919952
-6.38528168984602
-6.43906648580348
-6.28209939110828
-6.49809904907855
-6.42203058888466
-6.33220524532771
-6.56283559681701
-6.33782839748036
-6.67562949894505
-6.30939100133004
-6.25607241698288
-6.23350781989360
-6.49490930458365
-6.34898072213425
-6.39944096783459
-6.28407368643280
-6.36547941904966
-6.44243911340802
-6.41513412873103
-6.44243911340802
-6.46408822455862
-6.50444817597674
-6.52325721310436
-6.36183649412695
-6.28407368643280
-6.31896026919952
-6.34898072213425
-6.25809871906827
-6.33032381262657
-6.15139004387137
-6.34155967547966
-6.39944096783459
-6.30553750626270
-6.43398612060641
-6.09104831485382
-6.48689014403366
-6.50444817597674
-6.40993039112072
-6.12399169529459
-6.39238638927511
-6.56283559681701
-6.05945471732999
-6.43398612060641
-6.19760186990271
-6.53253070655697
-6.60090698721754
-6.59514336555056
-6.17805769826874
-6.54931192750054
-6.61091407563081
-6.28407368643280
-6.51075724565720
-6.49809904907855
-6.36183649412695
-6.54628166806445
-6.59514336555056
-6.36365961545014
-6.25809871906827
-6.46408822455862
-6.33032381262657
-6.36183649412695
-6.47065628482002
-6.90990800989284
-6.57322900302218
-6.40469943291471
-6.63758194838267
-5.88745476153698
-6.11468951896508
-6.33969577678344
-6.31514354351127
-6.08865316149686
-6.43737589690697
-6.52480877972181
-6.55082362073335
-6.31131219459738
-6.37272569629614
-6.74887901893715
-6.79489142077692
-6.58789180732742
-6.57470499626441
-6.30166910430899
-6.64585774353633
-6.92352777391367
-6.60806511143833
-6.75751561010961
-5.29734288288311
-6.61517236086913
-6.57765046311462
-6.68359756277553
-6.65542706373271
-6.67028196410990
-6.13320813803608
-6.60377638847756
-6.65542706373271
-6.34342010651989
-6.37272569629614
-6.10529999902975
-6.44580040461833
-6.61941258997527
-6.55384016877424
-6.60090698721754
-6.55834799747723
-6.70841889166616
-6.46243944675358
-6.82977827403399
-6.81828402672895
-6.72758856277905
-6.62082201361347
-6.67028196410990
-6.40993039112072
-6.48042819039973
-6.84565144321481
-6.84902030244975
-6.33782839748036
-6.95527614704947
-6.57911994949976
-6.93490905164361
-6.19975005229312
-5.82076540942614
-6.37452909077238
-6.31131219459738
-6.36183649412695
-6.61658776923836
-6.35267069514087
-6.61091407563081
-6.37091904371173
-6.64585774353633
-6.75258955243954
-6.76851131044179
-6.80782501748675
-6.42887981344808
-6.09819954553965
-6.44412117129734
-6.42203058888466
-6.75874334227449
-6.80431422992264
-6.80314122301989
-6.76607824881647
-6.54324219823918
-6.59658738827047
-6.60663757982590
-6.46243944675358
-6.57765046311462
-6.61658776923836
-6.53560285840260
-6.41858830394139
-6.75874334227449
-6.78418353390590
-6.72505373930294
-6.78537897701966
-6.74016718676005
-6.49650544863930
-6.55834799747723
-6.80079107329129
-6.73263901479651
-6.43228691372698
-6.73641018493319
-6.16481276390993
-6.71613091302528
-6.90249672569172
-6.84227119639335
-6.76485949447614
-6.79489142077692
-6.50127865144573
-6.43737589690697
-6.38528168984602
-6.22934989618851
-6.01657407165728
-6.27017105739244
-6.79489142077692
-6.58205245992229
-6.65270230352864
-6.58058727966281
-6.57027046474786
-6.42546106513955
-6.43058481462837
-6.60663757982590
-6.61941258997527
-6.69673818365591
-6.56134196686987
-6.69412383725634
-6.38884034914154
-6.81015871360195
-6.35451058821018
-6.45581701563679
-6.69804279826216
-6.28209939110828
-6.72885356908302
-6.54324219823918
-6.51389691637340
-6.22517461194497
-6.74515466608281
-6.52480877972181
-6.38706260249994
-6.56581618053506
-6.46737764710658
-6.11935142340140
-6.13320813803608
-6.59224904941016
-6.58497639586606
-6.32086318313409
-6.37991984253793
-6.41166798082655
-6.31896026919952
-6.54779794559109
-6.79489142077692
-6.42374729803230
-6.19975005229312
-6.43568244507892
-6.19760186990271
-6.36365961545014
-6.50602917897795
-6.38884034914154
-6.60377638847756
-6.49650544863930
-6.52790470950225
-6.30553750626270
-6.62222945357219
-6.37632923887060
-6.34527708278284
-6.17805769826874
-6.88426585326419
-6.08625225760413
-6.36910912122528
-6.35267069514087
-6.23350781989360
-6.51702676040190
-6.22934989618851
-6.83661193577981
-6.39944096783459
-6.10293877859903
-6.66220665879067
-6.71099617946795
-6.74639765887190
-6.48204759772680
-6.64997009871702
-6.88750731216444
-6.36365961545014
-6.30746610997325
-6.77938741915000
-6.23971246845187
-6.49809904907855
-6.64860119184900
-6.58934633188168
-6.68227395336467
-6.53099108407613
-6.57765046311462
-6.51389691637340
-6.60663757982590
-5.95820361460274
-6.19112949503938
-6.03950442845708
-6.36910912122528
-6.16258811837941
-6.45913371325940
-6.49969011399551
-6.62643992701400
-6.50602917897795
-6.78776558451756
-6.81480983069473
-6.67962146709445
-6.49331060877865
-6.70064693249251
-6.60806511143833
-6.53099108407613
-6.75011739385238
-6.48204759772680
-6.71868842647158
-6.79014650967893
-6.35267069514087
-6.51075724565720
-6.51702676040190
-6.57911994949976
-6.65133713424043
-6.56878790676774
-6.52944908750222
-6.51858801659326
-6.40644612773968
-6.43906648580348
-6.83661193577981
-6.78657299275536
-6.78418353390590
-6.46243944675358
-6.38884034914154
-5.79857819774815
-6.53560285840260
-6.29972927712120
-6.45248928091417
-6.39061494100758
-6.25809871906827
-6.31131219459738
-6.25809871906827
-6.56730314754560
-6.61091407563081
-6.48527856611157
-6.39944096783459
-6.19544906288841
-6.45415453250214
-6.39415470506188
-6.15588433246362
-6.37632923887060
-6.58497639586606
-6.44243911340802
-6.74266403578696
-6.43398612060641
-6.37272569629614
-6.40294968180776
-6.43058481462837
-6.68094858968973
-6.53560285840260
-6.30553750626270
-6.07416050427074
-6.60806511143833
-6.37272569629614
-6.46408822455862
-6.29972927712120
-6.39238638927511
-6.08865316149686
-6.41340255655070
-6.32843883346295
-6.37632923887060
-6.78178835186479
-6.37452909077238
-6.21887881561487
-6.64997009871702
-6.03698242263114
-6.29193211865410
-6.22934989618851
-6.70841889166616
-6.75258955243954
-6.60949060810885
-6.38349759988286
-6.35267069514087
-6.02427609427614
-6.51702676040190
-6.32276248286365
-6.40119686370460
-6.11935142340140
-6.34155967547966
-6.25607241698288
-6.47555417382972
-6.44580040461833
-6.75135423709178
-6.59946919312074
-6.41340255655070
-6.67962146709445
-6.94208481615319
-6.56730314754560
-6.39768198337023
-6.39415470506188
-6.70841889166616
-6.56134196686987
-6.47065628482002
-6.72251247416483
-6.35634710228901
-6.36001004296077
-6.64172840703325
-6.37632923887060
-6.66894060027852
-6.19975005229312
-6.50602917897795
-6.29778567968908
-6.41858830394139
-6.61658776923836
-6.38706260249994
-6.36183649412695
-6.57617881416100
-6.40119686370460
-6.21887881561487
-6.40119686370460
-6.37991984253793
-6.31131219459738
-6.30746610997325
-6.62923709251381
-6.27216902013575
-6.47880615633824
-6.78537897701966
-6.61091407563081
-6.35818024976575
-6.63202645569809
-6.62783948778044
-6.02427609427614
-6.58058727966281
-6.34898072213425
-6.62643992701400
-6.56581618053506
-6.40818977694085
-6.40469943291471
-6.46901830964586
-6.64997009871702
-6.47880615633824
-6.26816909480113
-6.49331060877865
-6.47065628482002
-6.45082125163717
-6.68094858968973
-6.54171899190059
-6.13091197850045
-6.39238638927511
-6.41858830394139
-6.58643516404936
-6.49809904907855
-6.50602917897795
-6.39061494100758
-6.74639765887190
-6.31896026919952
-6.38528168984602
-6.43906648580348
-6.28209939110828
-6.49809904907855
-6.42203058888466
-6.33220524532771
-6.56283559681701
-6.33782839748036
-6.67562949894505
-6.30939100133004
-6.25607241698288
-6.23350781989360
-6.49490930458365
-6.34898072213425
-6.39944096783459
-6.28407368643280
-6.36547941904966
-6.44243911340802
-6.41513412873103
-6.44243911340802
-6.46408822455862
-6.50444817597674
-6.52325721310436
-6.36183649412695
-6.28407368643280
-6.31896026919952
-6.34898072213425
-6.25809871906827
-6.33032381262657
-6.15139004387137
-6.34155967547966
-6.39944096783459
-5.49853282318334
-5.64500441019107
-5.60782632855147
-5.65227699321355
-5.64012647071224
-5.73120241868502
-5.54530760072285
-5.40096946605338
-5.07746823619025
-5.35976050392422
-5.50415065768239
-5.42550982212228
-5.23222569541665
-5.49288325023453
-5.44946234593476
-5.28590392344877
-5.35976050392422
-5.60022192192874
-5.43455938465016
-5.41943096081486
-5.08601493152087
-5.52631161555805
-5.32686388273805
-5.42247501053081
-5.54799209402650
-5.58225014095559
-5.34344746069262
-5.14788778215285
-5.02459481445341
-5.02459481445341
-5.20992076715061
-5.22854258565848
-5.62782649522064
-5.53991689739065
-5.19476953606223
-5.34015267335568
-5.33684699450002
-5.01550425596505
-5.07316733927624
-4.99240960799263
-5.28938206684595
-4.91470439956028
-5.60022192192874
-5.32686388273805
-5.61787641188607
-5.50973710834411
-5.33353035187896
-5.48720157817910
-5.59512000019647
-5.17550185973464
-5.46414646635049
-5.47574046306600
-5.14387992139144
-5.49571202641294
-5.03360347859461
-5.58741797757761
-5.55333955737211
-5.80435172581393
-5.27186909779857
-5.29974449593280
-5.38216072374640
-5.52356820487743
-5.17938520895098
-5.43155195403538
-5.20992076715061
-5.38846969391720
-5.76197340095971
-5.26477712097973
-5.22113541872265
-5.02459481445341
-5.19476953606223
-5.20992076715061
-5.44946234593476
-5.24682396203543
-5.33020267252457
-5.18325353608338
-5.11536591270757
-5.44649946859319
-5.43755779773884
-5.75327788302754
-5.32015267336013
-5.62534824062518
-5.56130751538669
-5.46705759180890
-5.31000064545625
-5.51805870084420
-5.22484586044014
-5.41024281617772
-4.67630697284974
-5.44649946859319
-5.82894262498860
-5.82691632290321
-5.34344746069262
-4.53911527753524
-5.17550185973464
-5.68319429724873
-4.96397302055932
-5.79810833911030
-5.42853545149165
-4.64373292487828
-5.42247501053081
-4.69535395841489
-5.05577635273234
-5.49853282318334
-5.04696611117157
-5.29284815468050
-5.59512000019647
-5.52356820487743
-5.38532018421163
-5.53991689739065
-5.61286399568752
-5.74009116857189
-5.57705545900589
-5.63522462025591
-5.56921248659200
-5.52904752052307
-5.52631161555805
-5.49288325023453
-5.30659360321808
-5.44946234593476
-5.21741115833814
-5.35000464624755
-5.14788778215285
-5.11948945984777
-5.14387992139144
-5.40096946605338
-5.13581568672899
-5.22484586044014
-5.20615442621388
-5.13581568672899
-5.30317491334780
-5.23589528964131
-5.22854258565848
-4.75041036653189
-5.47861808008438
-5.55865857738574
-4.90964135396157
-5.61286399568752
-5.51251867393272
-5.63276465493086
-5.74670626182200
-5.29630227023520
-5.22113541872265
-5.61034833437741
-5.02459481445341
-5.17938520895098
-5.13581568672899
-5.01550425596505
-5.16376050141288
-5.52356820487743
-5.09448919942839
-5.11536591270757
-5.60782632855147
-5.14387992139144
-5.17550185973464
-4.99707140376452
-5.01550425596505
-5.24682396203543
-5.50415065768239
-5.49004644937606
-5.34673142804576
-5.65227699321355
-5.26832939639288
-5.73120241868502
-4.99240960799263
-4.50926454238325
-5.18325353608338
-5.41331492083345
-5.44649946859319
-5.40096946605338
-4.73843489259656
-5.23955146716304
-5.31000064545625
-5.68553342488541
-5.66904345145998
-5.41943096081486
-5.26477712097973
-5.37581169762548
-5.20992076715061
-5.11536591270757
-4.80259309324365
-5.14788778215285
-5.02459481445341
-5.17160337130722
-5.13175905060324
-5.54530760072285
-5.68553342488541
-5.66904345145998
-5.41943096081486
-5.26477712097973
-5.37581169762548
-5.20992076715061
-5.11536591270757
-4.80259309324365
-5.14788778215285
-5.02459481445341
-5.17160337130722
-5.13175905060324
-5.54530760072285
-5.35848798397674
-4.66539574394368
-6.05708700878691
-4.97478856086910
-4.84586597449469
-5.16512831189522
-5.02203772392850
-5.97453895685703
-5.66385517499283
-5.42233605748103
-5.46768159226666
-6.15338772888902
-5.68785536699252
-5.85490337100189
-6.34065555317491
-6.07065536977649
-5.79990858606241
-6.25924190694886
-6.14341283258686
-6.28784608808977
-4.64317507632526
-5.99799975547295
-5.01431627409146
-4.89944543445891
-5.16512831189522
-5.03730403064709
-5.91020021201024
-5.63926477976017
-5.38022678906328
-5.63926477976017
-5.41716835438854
-6.07334708898669
-5.68389512261819
-5.83121440161164
-6.08404209213533
-6.19708293972382
-6.07065536977649
-6.15833811151416
-6.16080414319470
-6.30077702407029
-5.13122905891422
-4.95029954016438
-6.08137904563595
-5.12430909496371
-4.94200142599777
-5.27248004421795
-5.10325716320356
-5.94135440909729
-5.80695062072681
-5.37483623102593
-6.10769566133086
-5.59688735298252
-6.02657231144718
-5.62252868769223
-6.24575885961058
-5.91020021201024
-6.17304389845491
-6.11545746584145
-4.89071251720005
-5.24823790197262
-6.06525009729874
-4.44502277142241
-4.93363387654877
-4.95029954016438
-5.16512831189522
-4.97478856086910
-6.21123378551257
-5.81394341171260
-4.92519571999208
-5.43259203169160
-6.31986521576853
-5.38022678906328
-5.49201250882316
-6.21823481758557
-5.27248004421795
-5.56611704707014
-6.48238099406703
-5.94441710482384
-6.56790170383003
-5.01431627409146
-5.44274388782412
-6.20653905141379
-4.79891340171946
-5.04485066671962
-4.81795978263942
-5.24208441507675
-4.99078762223602
-6.12571370302358
-5.84481959089160
-5.02203772392850
-5.42233605748103
-6.19708293972382
-6.21123378551257
-5.43259203169160
-5.61830053036368
-6.19708293972382
-6.44971080480836
-5.94441710482384
-6.10769566133086
-6.45523049647318
-5.00653473922244
-5.48235106465511
-4.78925242425002
-6.41974657731826
-4.96669200623511
-5.02970000952000
-5.16512831189522
-4.99078762223602
-6.38689401607738
-5.99799975547295
-5.39092150625911
-6.29648526408688
-5.47748511179090
-6.31986521576853
-6.31354288327192
-5.30777574964985
-5.55263430271725
-6.49656537755440
-5.91964880361031
-5.82778398419664
-6.20182217278320
-6.51228595073487
-6.46071988831112
-6.55636013369202
-4.96669200623511
-5.51576546631861
-4.75969653434284
-6.09725197485584
-4.80848193707232
-4.89071251720005
-5.08175249965437
-6.22055764504516
-5.60550772445408
-4.95029954016438
-5.98045595882487
-5.43259203169160
-6.19470487387220
-5.91020021201024
-5.41716835438854
-5.55263430271725
-6.29648526408688
-5.80695062072681
-6.21123378551257
-5.20434646111358
-6.42164587704782
-6.48949833519175
-4.84586597449469
-6.26147151256358
-5.19791598432162
-5.08175249965437
-5.21073585094185
-5.05977520312357
-6.10769566133086
-6.00952692844148
-5.65163556141437
-5.38558844471505
-6.15338772888902
-5.36396714951161
-6.41593712146283
-5.49201250882316
-5.78925167017164
-6.40442090044687
-6.41784366338369
-5.77486345029927
-5.20434646111358
-5.39622627706728
-4.72924041932761
-6.11545746584145
-4.86404664069897
-5.15170619240352
-4.74964720848884
-4.76964587519551
-6.07334708898669
-6.08404209213533
-5.09614020198425
-6.11803140358332
-5.66789542128711
-5.99799975547295
-6.25027343805554
-6.26813065683573
-6.35495581116705
-5.95657493975549
-5.99218595461433
-4.72924041932761
-5.24208441507675
-4.65434712862341
-4.65434712862341
-5.86488648276386
-4.95852936194166
-4.89944543445891
-6.00952692844148
-5.13122905891422
-5.57942042272896
-5.91020021201024
-5.63510694249505
-5.83804013372009
-6.17060790299924
-6.08934700365053
-6.27474575008583
-5.89746159193232
-6.27474575008583
-6.37105241431992
-5.93520073286799
-5.57500559943541
-5.01431627409146
-5.36941645731270
-4.86404664069897
-5.53436978878240
-5.43259203169160
-4.83665016878480
-4.65434712862341
-4.76964587519551
-5.05234077738656
-4.93363387654877
-5.18492963208814
-5.53436978878240
-5.01431627409146
-5.63093174541480
-5.65163556141437
-5.83463309148191
-5.01431627409146
-5.50158150198576
-6.05435110382189
-5.89425141935755
-5.75658207392232
-6.11803140358332
-5.98340138229681
-5.89425141935755
-6.38295708061697
-6.27254557758491
-6.43484091873103
-5.58819202407750
-5.35297863171288
-5.48719345463168
-5.40150305570886
-4.85499762410576
-4.88190266372648
-4.95852936194166
-5.20434646111358
-5.13122905891422
-5.16512831189522
-5.63926477976017
-5.70354134799848
-5.69964285957106
-5.71514644516878
-6.14090348395135
-5.59254913959333
-6.03498727232589
-5.83121440161164
-5.90703073770790
-5.98633815572115
-6.22055764504516
-6.16571803726214
-6.07603158229034
-6.42920720681074
-6.24801869650821
-6.51919432176217
-5.73796025541444
-5.65979853886708
-5.59254913959333
-5.45778101141972
-4.89944543445891
-4.71887870606395
-4.87301450637807
-4.78925242425002
-4.85499762410576
-4.99869217687065
-5.46768159226666
-5.07448026921944
-5.18492963208814
-5.50158150198576
-5.49680845106456
-5.34186802355652
-6.33031441326486
-5.63926477976017
-5.72661840762302
-6.19708293972382
-5.92277859865992
-5.68389512261819
-5.97750183419860
-6.29217500547955
-6.19470487387220
-6.16571803726214
-6.38098278529245
-6.39861267130537
-6.54132250759219
-5.67991913233004
-4.63187679774014
-5.55263430271725
-5.36941645731270
-5.26647438086040
-5.51105979672529
-4.72924041932761
-4.70840850257308
-5.09614020198425
-4.44502277142241
-5.56611704707014
-5.29614838767938
-4.95029954016438
-5.45279371865250
-5.86488648276386
-5.99799975547295
-5.97453895685703
-6.21823481758557
-6.09987313962883
-6.03498727232589
-6.25027343805554
-6.35698211325244
-6.46617931116297
-5.88455860333340
-4.68713336760879
-5.57500559943541
-4.16194134024179
-5.35848798397674
-5.17177241314212
-5.37483623102593
-4.95029954016438
-5.12430909496371
-4.73949586763551
-4.70840850257308
-5.64340540097141
-4.57338743582136
-5.26043243147913
-4.88190266372648
-5.44778142807264
-5.96559728600268
-5.83804013372009
-6.02938517369958
-6.19232113934021
-5.90066149226601
-6.31986521576853
-6.09725197485584
-6.15090331728594
-4.89071251720005
-5.56164296685845
-6.33653192101464
-6.47160909048031
-5.37483623102593
-5.19144388872479
-5.24823790197262
-5.02203772392850
-5.65979853886708
-4.93363387654877
-4.59719524998369
-5.29028361220406
-5.31353912218191
-4.99869217687065
-5.90385118588932
-5.38558844471505
-5.97453895685703
-5.22339344667872
-4.92519571999208
-5.42233605748103
-6.19708293972382
-5.06715476579908
-6.09198894331304
-4.83665016878480
-5.18492963208814
-5.16512831189522
-5.17177241314212
-6.17547397425405
-6.29863344647729
-4.91668575458529
-6.06253646506719
-4.98282008745689
-5.11032383101134
-4.88190266372648
-4.57338743582136
-5.34186802355652
-5.21073585094185
-4.84586597449469
-5.76759095542688
-5.86819216161952
-5.93828230444156
-5.36941645731270
-4.92519571999208
-5.35297863171288
-5.81742155510978
-5.54354374422889
-5.11032383101134
-5.19144388872479
-6.05435110382189
-6.18993170903799
-6.11028962921943
-6.24349390428114
-5.31926946850249
-5.13810146586789
-5.10325716320356
-6.37503640397225
-5.34186802355652
-6.44230350070406
-5.21073585094185
-5.22966266663520
-5.00653473922244
-4.92519571999208
-4.89944543445891
-4.70840850257308
-5.42747719265457
-5.36941645731270
-4.95852936194166
-5.56164296685845
-6.18993170903799
-5.91964880361031
-6.20888917352668
-5.53896728665107
-5.61405441978471
-5.07448026921944
-5.26647438086040
-5.57057119901566
-5.55714877925725
-6.04055816219656
-5.10325716320356
-5.25435375492944
-5.19791598432162
-4.99869217687065
-6.24122380728119
-6.31565477187337
-6.31142652515622
-6.23438243148338
-5.45778101141972
-5.19144388872479
-5.37483623102593
-5.72661840762302
-5.77847995997316
-5.17837266151035
-5.30777574964985
-6.46436281323383
-5.33626608184376
-6.54468379880250
-5.26043243147913
-5.17177241314212
-4.92519571999208
-5.14492696503029
-5.42233605748103
-4.85499762410576
-4.78925242425002
-4.58536219273117
-4.72924041932761
-5.39622627706728
-5.19791598432162
-5.02203772392850
-5.71129302434722
-5.96259887291400
-5.42233605748103
-5.16512831189522
-4.70840850257308
-5.05234077738656
-5.95959144229922
-5.31353912218191
-5.13122905891422
-5.94747044907870
-5.25435375492944
-5.14492696503029
-4.98282008745689
-5.18492963208814
-5.44274388782412
-6.36102244116643
-5.11032383101134
-5.16512831189522
-5.02970000952000
-5.38558844471505
-4.97478856086910
-5.56164296685845
-4.77949720104885
-4.85499762410576
-5.44274388782412
-5.05234077738656
-5.57942042272896
-5.57500559943541
-5.94441710482384
-5.55263430271725
-5.39622627706728
-5.38022678906328
-4.77949720104885
-5.10325716320356
-6.03777659660795
-5.38558844471505
-5.22966266663520
-5.30777574964985
-5.19144388872479
-5.07448026921944
-5.29614838767938
-5.40150305570886
-5.06715476579908
-5.66789542128711
-5.05977520312357
-5.45778101141972
-5.21708467551783
-5.16512831189522
-4.91668575458529
-5.43768084222541
-4.85499762410576
-5.03730403064709
-5.70354134799848
-5.24823790197262
-5.28438423812456
-5.30777574964985
-6.30718032442792
-6.31986521576853
-6.30077702407029
-6.54636021702549
-5.79636888465671
-5.20434646111358
-5.40675213605146
-6.04333201213466
-5.48719345463168
-5.13810146586789
-5.60979020284174
-5.15170619240352
-5.79281660924357
-5.73041333457123
-5.55714877925725
-5.17177241314212
-5.16512831189522
-5.74171246423684
-5.03730403064709
-5.91650918218104
-5.93828230444156
-5.50158150198576
-5.74917490698648
-5.68389512261819
-5.43768084222541
-5.18492963208814
-5.26043243147913
-5.56611704707014
-5.50633187907238
-5.53436978878240
-6.08934700365053
-5.61405441978471
-5.15170619240352
-4.95852936194166
-5.07448026921944
-5.91335967247547
-5.26043243147913
-5.28438423812456
-5.07448026921944
-5.16512831189522
-5.17177241314212
-5.51105979672529
-5.60979020284174
-5.22966266663520
-5.01431627409146
-5.42747719265457
-5.19791598432162
-5.06715476579908
-5.30197896801272
-5.24208441507675
-5.41197380735924
-5.11734091123926
-5.15843977114179
-5.02970000952000
-5.22339344667872
-5.21708467551783
-4.90810274764173
-5.40150305570886
-5.55714877925725
-5.38022678906328
-5.33626608184376
-6.12571370302358
-5.60979020284174
-5.41716835438854
-5.52044909625647
-5.45279371865250
-5.24823790197262
-5.13122905891422
-5.02970000952000
-5.08897222634342
-5.75288534870398
-5.69179998967671
-5.28438423812456
-5.17177241314212
-5.18492963208814
-5.52511089202836
-5.05977520312357
-4.78925242425002
-4.73949586763551
-5.38558844471505
-4.97478856086910
-4.65434712862341
-4.76964587519551
-5.87148694895646
-4.96669200623511
-5.63926477976017
-5.34743875825703
-5.20434646111358
-5.74917490698648
-6.10509494726973
-5.25435375492944
-5.41716835438854
-5.09614020198425
-5.04485066671962
-5.36396714951161
-4.83665016878480
-5.20434646111358
-5.17837266151035
-5.05977520312357
-4.99078762223602
-5.21073585094185
-5.77847995997316
-5.70742469721482
-5.00653473922244
-5.17837266151035
-5.26043243147913
-5.63926477976017
-5.30197896801272
-5.45279371865250
-5.29028361220406
-5.34186802355652
-4.99078762223602
-5.29614838767938
-5.57500559943541
-5.47748511179090
-5.06715476579908
-5.48719345463168
-5.49680845106456
-5.41716835438854
-6.13586581681531
-5.17837266151035
-5.34186802355652
-5.01431627409146
-5.39092150625911
-5.29028361220406
-5.05234077738656
-4.91668575458529
-5.05234077738656
-5.02203772392850
-5.65572537939271
-5.80343580216333
-4.98282008745689
-5.05977520312357
-4.86404664069897
-5.44274388782412
-5.09614020198425
-5.56611704707014
-5.38558844471505
-5.16512831189522
-5.57942042272896
-5.30777574964985
-5.67191940965528
-5.56164296685845
-5.44274388782412
-5.57057119901566
-5.51576546631861
-5.31353912218191
-5.01431627409146
-5.39092150625911
-4.58536219273117
-5.64752894811161
-5.46274355448079
-5.14492696503029
-4.90810274764173
-4.95852936194166
-5.23589282821127
-5.12430909496371
-5.38558844471505
-5.13810146586789
-4.94200142599777
-5.03730403064709
-4.34423259905510
-4.63187679774014
-4.45862657256379
-4.70840850257308
-4.84586597449469
-4.92519571999208
-5.41716835438854
-5.21708467551783
-5.31926946850249
-5.24823790197262
-5.49201250882316
-6.14591590014991
-5.48719345463168
-5.06715476579908
-5.43259203169160
-4.45862657256379
-5.36941645731270
-5.26043243147913
-4.85499762410576
-5.87804413451139
-5.24208441507675
-5.27248004421795
-4.58536219273117
-4.57338743582136
-4.66539574394368
-3.98328511752180
-5.21708467551783
-4.73949586763551
-5.97750183419860
-5.73041333457123
-5.66385517499283
-5.80695062072681
-6.18513565178830
-6.06795638565449
-5.55714877925725
-5.87148694895646
-5.46274355448079
-5.13810146586789
-5.22966266663520
-5.82434175849904
-5.35848798397674
-5.22339344667872
-5.13810146586789
-5.15843977114179
-5.48719345463168
-5.22966266663520
-5.36941645731270
-5.37483623102593
-5.42233605748103
-5.79281660924357
-5.82434175849904
-5.52044909625647
-5.49680845106456
-5.94441710482384
-5.27248004421795
-5.21708467551783
-6.42732222764712
-5.66385517499283
-6.05981544899417
-5.09614020198425
-5.60120682754008
-4.98282008745689
-5.18492963208814
-4.67632362014869
-4.89071251720005
-5.38022678906328
-5.22339344667872
-5.17837266151035
-5.04485066671962
-5.61830053036368
-5.06715476579908
-4.65434712862341
-4.58536219273117
-4.79891340171946
-5.01431627409146
-5.38022678906328
-4.83665016878480
-5.90066149226601
-5.55714877925725
-5.37483623102593
-5.17177241314212
-5.78925167017164
-4.83665016878480
-5.60550772445408
-5.39622627706728
-5.40150305570886
-5.18492963208814
-5.08175249965437
-5.53896728665107
-4.69782751294488
-4.88190266372648
-5.85490337100189
-5.09614020198425
-5.22966266663520
-5.80695062072681
-5.30777574964985
-5.49680845106456
-5.08897222634342
-4.92519571999208
-5.81045312859797
-4.75969653434284
-5.56164296685845
-5.25435375492944
-5.04485066671962
-4.62044940793235
-5.43768084222541
-5.44274388782412
-4.91668575458529
-5.67191940965528
-5.76393477790515
-5.11032383101134
-5.10325716320356
-5.31926946850249
-4.91668575458529
-5.01431627409146
-5.24208441507675
-4.62044940793235
-5.36396714951161
-4.89071251720005
-4.54899895719682
-5.22966266663520
-4.57338743582136
-6.02375151467678
-6.27913162584729
-5.62673904294994
-5.90703073770790
-5.48235106465511
-5.03730403064709
-4.90810274764173
-5.14492696503029
-4.58536219273117
-5.56611704707014
-5.31926946850249
-4.96669200623511
-4.87301450637807
-5.22966266663520
-4.49836163690558
-5.95051449879465
-6.12571370302358
-5.30197896801272
-6.54468379880250
-5.21073585094185
-6.34476225080089
-6.01808593763989
-5.36396714951161
-5.51576546631861
-5.35297863171288
-4.95029954016438
-5.34743875825703
-5.50158150198576
-4.90810274764173
-5.56164296685845
-4.95852936194166
-4.45862657256379
-6.29217500547955
-5.31926946850249
-5.46274355448079
-5.81742155510978
-5.07448026921944
-5.58381584099618
-4.99869217687065
-4.94200142599777
-5.05234077738656
-4.53657798021645
-5.26647438086040
-5.55714877925725
-4.85499762410576
-4.66539574394368
-4.48529126393237
-5.50158150198576
-5.79636888465671
-5.64340540097141
-5.82088764294434
-5.31353912218191
-5.05977520312357
-4.88190266372648
-5.70742469721482
-4.90810274764173
-5.41716835438854
-4.53657798021645
-5.19144388872479
-4.77949720104885
-5.27248004421795
-4.38867777498693
-5.02970000952000
-4.99869217687065
-6.04885673544919
-6.59379269876782
-5.89103090837785
-5.46274355448079
-5.37483623102593
-5.42747719265457
-5.06715476579908
-5.38022678906328
-5.17837266151035
-5.52044909625647
-4.98282008745689
-5.35297863171288
-5.22966266663520
-5.08897222634342
-5.52511089202836
-5.00653473922244
-6.10769566133086
-6.27254557758491
-6.31565477187337
-4.99869217687065
-4.70840850257308
-5.85155339634378
-5.48235106465511
-5.11032383101134
-5.46274355448079
-5.32496716496030
-5.27844985479573
-4.99078762223602
-5.39622627706728
-5.10325716320356
-5.56164296685845
-4.93363387654877
-5.39622627706728
-5.24823790197262
-4.83665016878480
-5.11032383101134
-6.07065536977649
-6.07870888837941
-6.10509494726973
-6.31776220979904
-4.91668575458529
-5.67991913233004
-5.39092150625911
-5.22339344667872
-5.18492963208814
-5.25435375492944
-4.74964720848884
-5.35297863171288
-5.05234077738656
-5.42747719265457
-5.28438423812456
-5.06715476579908
-5.62252868769223
-5.96259887291400
-5.24208441507675
-5.81045312859797
-4.90810274764173
-5.43259203169160
-5.17837266151035
-5.19144388872479
-5.89103090837785
-5.48719345463168
-6.33031441326486
-6.07065536977649
-6.10509494726973
-6.55137267509834
-6.03498727232589
-4.54899895719682
-4.77949720104885
-5.55263430271725
-5.03730403064709
-5.96858673548023
-5.24823790197262
-6.04885673544919
-5.87148694895646
-6.25700731908241
-5.60979020284174
-5.91335967247547
-4.95029954016438
-4.95852936194166
-5.90066149226601
-5.89103090837785
-5.60979020284174
-5.83804013372009
-4.81795978263942
-4.96669200623511
-5.59254913959333
-5.88455860333340
-5.85824216078841
-6.22055764504516
-4.47204779133596
-5.29614838767938
-5.43768084222541
-5.42747719265457
-5.90703073770790
-5.83804013372009
-5.63510694249505
-5.92277859865992
-4.79891340171946
-4.78925242425002
-5.03730403064709
-4.99869217687065
-5.27844985479573
-5.47748511179090
-5.85490337100189
-6.02938517369958
-5.76026518368049
-5.96559728600268
-5.90703073770790
-4.89944543445891
-4.89944543445891
-5.69179998967671
-5.55714877925725
-5.22339344667872
-6.04333201213466
-5.50158150198576
-6.08137904563595
-6.10248745185479
-6.32614782737414
-6.27694109245291
-6.19708293972382
-6.14341283258686
-6.10769566133086
-5.08175249965437
-5.08175249965437
-5.52975105626324
-5.60120682754008
-5.42747719265457
-5.18492963208814
-5.52044909625647
-5.54809935321921
-5.19144388872479
-5.91964880361031
-5.63510694249505
-6.10769566133086
-6.21823481758557
-6.19232113934021
-4.62044940793235
-5.33626608184376
-5.02970000952000
-5.30777574964985
-5.08897222634342
-5.38558844471505
-5.19144388872479
-5.62252868769223
-6.06253646506719
-5.98045595882487
-5.62252868769223
-4.77949720104885
-4.88190266372648
-5.42233605748103
-5.03730403064709
-5.13810146586789
-5.48719345463168
-5.22966266663520
-5.49680845106456
-5.17177241314212
-6.13586581681531
-5.32496716496030
-5.51576546631861
-5.99799975547295
-6.08669806564958
-6.03777659660795
-5.25435375492944
-5.08175249965437
-5.27844985479573
-5.79636888465671
-5.15170619240352
-5.17837266151035
-6.23666809452047
-5.11734091123926
-5.84819216162397
-5.86156984014280
-5.89425141935755
-4.57338743582136
-5.43259203169160
-4.70840850257308
-5.25435375492944
-5.63093174541480
-5.31926946850249
-5.60120682754008
-5.41197380735924
-5.44778142807264
-5.17177241314212
-5.24208441507675
-5.86156984014280
-6.06525009729874
-4.69782751294488
-5.08175249965437
-4.92519571999208
-4.65434712862341
-5.19791598432162
-5.67191940965528
-5.68389512261819
-6.22749392866403
-5.58381584099618
-5.70742469721482
-6.22749392866403
-5.49680845106456
-5.31926946850249
-5.24823790197262
-5.18492963208814
-4.81795978263942
-5.51576546631861
-4.92519571999208
-5.17177241314212
-5.35297863171288
-5.36941645731270
-6.14341283258686
-4.77949720104885
-5.09614020198425
-5.31926946850249
-5.28438423812456
-5.40675213605146
-5.39092150625911
-5.49201250882316
-5.38558844471505
-5.23589282821127
-5.98045595882487
-5.15170619240352
-5.43259203169160
-5.13810146586789
-5.19144388872479
-5.34743875825703
-5.11734091123926
-5.34186802355652
-5.08175249965437
-5.19791598432162
-5.48719345463168
-5.29614838767938
-5.11734091123926
-4.90810274764173
-5.72280902432607
-5.05234077738656
-4.83665016878480
-4.99869217687065
-5.02203772392850
-5.60550772445408
-5.47259536560506
-5.27844985479573
-4.89071251720005
-5.05234077738656
-5.38558844471505
-5.27248004421795
-4.76964587519551
-4.94200142599777
-5.15170619240352
-5.31926946850249
-5.39092150625911
-4.95029954016438
-5.26647438086040
-4.90810274764173
-5.06715476579908
-5.74171246423684
-5.94441710482384
-5.90385118588932
-5.52044909625647
-5.69179998967671
-4.64317507632526
-5.36396714951161
-5.30197896801272
-4.82734864139333
-5.19144388872479
-5.17837266151035
-4.79891340171946
-5.41716835438854
-4.95029954016438
-5.32496716496030
-5.12430909496371
-4.94200142599777
-5.37483623102593
-4.97478856086910
-6.04055816219656
-6.10769566133086
-5.86156984014280
-5.95354931038612
-5.93520073286799
-5.70742469721482
-5.50633187907238
-5.33626608184376
-4.91668575458529
-5.63926477976017
-5.19144388872479
-5.22966266663520
-4.95029954016438
-4.56126754440274
-5.27248004421795
-5.17837266151035
-5.38022678906328
-4.79891340171946
-5.33063258150748
-4.97478856086910
-6.22749392866403
-5.90703073770790
-5.83804013372009
-5.77847995997316
-5.51105979672529
-4.95029954016438
-5.70742469721482
-5.24823790197262
-5.04485066671962
-5.64752894811161
-5.40150305570886
-5.37483623102593
-4.73949586763551
-5.41197380735924
-4.96669200623511
-5.65572537939271
-5.81394341171260
-5.78567397682737
-5.42747719265457
-5.05234077738656
-5.56164296685845
-5.21073585094185
-5.15843977114179
-4.78925242425002
-5.48235106465511
-5.71129302434722
-5.22966266663520
-5.54809935321921
-5.13122905891422
-5.71898507411939
-6.07603158229034
-5.92900895431722
-5.71898507411939
-5.05977520312357
-5.43768084222541
-5.67592727041669
-5.34743875825703
-5.17837266151035
-5.36941645731270
-5.57057119901566
-5.26647438086040
-5.66385517499283
-5.84143560742479
-5.03730403064709
-5.53436978878240
-5.74917490698648
-5.68389512261819
-5.25435375492944
-5.13122905891422
-5.52044909625647
-5.47748511179090
-5.48235106465511
-5.25435375492944
-5.17837266151035
-5.48235106465511
-5.20434646111358
-4.93363387654877
-5.30197896801272
-4.92519571999208
-5.63510694249505
-5.90385118588932
-6.00952692844148
-5.73041333457123
-5.87477091630960
-5.13122905891422
-5.39622627706728
-5.74917490698648
-5.60120682754008
-5.21708467551783
-5.22966266663520
-5.10325716320356
-5.30777574964985
-5.49680845106456
-5.30777574964985
-5.08175249965437
-4.89944543445891
-5.36396714951161
-5.70354134799848
-6.06253646506719
-5.41716835438854
-6.22749392866403
-5.96559728600268
-6.04885673544919
-6.35495581116705
-5.86488648276386
-5.20434646111358
-5.36941645731270
-6.08669806564958
-5.91020021201024
-5.33063258150748
-5.24823790197262
-5.76393477790515
-5.04485066671962
-5.42747719265457
-5.66385517499283
-5.66789542128711
-5.16512831189522
-5.28438423812456
-5.45279371865250
-5.19144388872479
-4.78925242425002
-4.86404664069897
-6.36303649997297
-5.24208441507675
-5.15843977114179
-5.62252868769223
-5.71129302434722
-6.00952692844148
-5.84819216162397
-5.71129302434722
-4.71887870606395
-5.13122905891422
-5.83463309148191
-5.57942042272896
-5.09614020198425
-5.13810146586789
-5.16512831189522
-4.90810274764173
-5.33626608184376
-5.04485066671962
-4.96669200623511
-5.32496716496030
-4.95852936194166
-5.70354134799848
-4.97478856086910
-5.11032383101134
-6.45523049647318
-5.52511089202836
-5.21073585094185
-5.66789542128711
-5.85490337100189
-5.77486345029927
-5.74545064660198
-4.66539574394368
-5.58819202407750
-4.43123135161519
-5.41197380735924
-4.96669200623511
-5.36396714951161
-5.15170619240352
-5.35297863171288
-5.13810146586789
-5.26647438086040
-6.22287508947876
-6.35495581116705
-6.31565477187337
-6.09198894331304
-6.44416047696701
-5.63926477976017
-5.78925167017164
-4.08644804528925
-5.57500559943541
-5.40150305570886
-5.06715476579908
-5.27248004421795
-6.46617931116297
-6.36905445157661
-6.27694109245291
-6.27474575008583
-5.54809935321921
-5.27844985479573
-5.64752894811161
-5.20434646111358
-5.14492696503029
-5.49201250882316
-4.95852936194166
-5.96858673548023
-5.71898507411939
-5.53436978878240
-5.59688735298252
-5.93210963585015
-6.01524106644294
-5.12430909496371
-5.13122905891422
-4.19765304439791
-4.57338743582136
-4.96669200623511
-5.06715476579908
-4.65434712862341
-5.93210963585015
-5.37483623102593
-5.59254913959333
-5.70354134799848
-5.70742469721482
-5.77486345029927
-5.09614020198425
-5.31353912218191
-5.11032383101134
-5.24823790197262
-5.15170619240352
-5.67991913233004
-4.88190266372648
-5.53436978878240
-5.73041333457123
-5.78567397682737
-6.05981544899417
-5.82434175849904
-5.79281660924357
-5.99509708007274
-5.05977520312357
-4.92519571999208
-4.81795978263942
-5.35297863171288
-5.78208343762113
-5.00653473922244
-5.70742469721482
-5.36941645731270
-5.78208343762113
-6.17547397425405
-5.31926946850249
-4.93363387654877
-4.82734864139333
-4.44502277142241
-5.18492963208814
-5.96858673548023
-4.89944543445891
-5.54809935321921
-5.73041333457123
-5.57500559943541
-5.86156984014280
-4.99869217687065
-5.71514644516878
-5.51576546631861
-5.15170619240352
-5.31353912218191
-5.37483623102593
-4.82734864139333
-5.71898507411939
-5.36396714951161
-5.33063258150748
-5.89746159193232
-5.78567397682737
-5.69179998967671
-4.72924041932761
-5.90703073770790
-5.46274355448079
-5.83804013372009
-5.67592727041669
-5.76026518368049
-5.00653473922244
-5.73419391447772
-5.44778142807264
-5.59688735298252
-5.01431627409146
-5.02203772392850
-5.31353912218191
-5.27248004421795
-5.26043243147913
-5.68785536699252
-5.36396714951161
-5.50158150198576
-4.97478856086910
-5.30777574964985
-5.29028361220406
-5.58819202407750
-5.05234077738656
-5.40150305570886
-4.97478856086910
-5.58819202407750
-5.03730403064709
-5.14492696503029
-6.14841271800591
-5.72280902432607
-5.49201250882316
-5.35297863171288
-5.52044909625647
-5.39622627706728
-5.26647438086040
-5.65979853886708
-5.46274355448079
-5.41716835438854
-5.34743875825703
-5.52044909625647
-6.26147151256358
-6.07065536977649
-5.76026518368049
-6.06253646506719
-5.66385517499283
-5.83121440161164
-5.91964880361031
-5.52511089202836
-5.60979020284174
-5.67991913233004
-5.56611704707014
-5.55263430271725
-5.00653473922244
-6.21123378551257
-6.34476225080089
-5.97156727477951
-5.82778398419664
-6.26369615809410
-5.33626608184376
-5.46274355448079
-5.36941645731270
-5.65163556141437
-5.56164296685845
-5.35848798397674
-5.32496716496030
-5.67191940965528
-5.88779999218806
-6.11028962921943
-5.77486345029927
-5.52975105626324
-5.21708467551783
-5.34743875825703
-5.71898507411939
-5.08175249965437
-5.52511089202836
-5.27844985479573
-5.18492963208814
-5.54809935321921
-5.63093174541480
-5.65163556141437
-5.80695062072681
-5.92277859865992
-5.89425141935755
-4.72924041932761
-5.78208343762113
-5.65979853886708
-5.81394341171260
-4.81795978263942
-5.22966266663520
-5.10325716320356
-5.42747719265457
-5.02970000952000
-4.59719524998369
-5.31353912218191
-5.23589282821127
-5.11032383101134
-5.59688735298252
-5.68785536699252
-5.60120682754008
-5.45279371865250
-5.03730403064709
-4.82734864139333
-4.95852936194166
-4.74964720848884
-5.62252868769223
-5.15843977114179
-5.19791598432162
-5.63510694249505
-5.24823790197262
-5.42747719265457
-5.53436978878240
-5.93520073286799
-5.50158150198576
-5.17177241314212
-5.44778142807264
-5.19144388872479
-5.35297863171288
-6.37105241431992
-5.94747044907870
-6.27034055364899
-5.90066149226601
-6.10509494726973
-5.89425141935755
-5.90066149226601
-5.16512831189522
-5.68785536699252
-5.19791598432162
-6.29863344647729
-6.27913162584729
-6.08934700365053
-4.76964587519551
-4.19765304439791
-6.05435110382189
-5.85155339634378
-6.02938517369958
-4.84586597449469
-4.85499762410576
-5.25435375492944
-5.00653473922244
-5.22966266663520
-5.57942042272896
-5.08175249965437
-5.36941645731270
-5.98045595882487
-5.86156984014280
-5.94747044907870
-6.11028962921943
-4.87301450637807
-5.27248004421795
-4.92519571999208
-4.89944543445891
-4.89944543445891
-4.81795978263942
-5.31926946850249
-5.46768159226666
-5.08897222634342
-4.98282008745689
-6.03498727232589
-5.98045595882487
-4.75969653434284
-4.99078762223602
-5.38558844471505
-5.10325716320356
-5.03730403064709
-4.62044940793235
-5.98633815572115
-6.56790170383003
-6.13838782264125
-5.57942042272896
-5.69964285957106
-6.28784608808977
-5.24823790197262
-5.08897222634342
-5.26043243147913
-5.32496716496030
-5.13810146586789
-5.19791598432162
-4.95852936194166
-5.30777574964985
-4.53657798021645
-5.48235106465511
-5.13810146586789
-5.22339344667872
-5.81394341171260
-5.91020021201024
-5.65163556141437
-4.75969653434284
-5.40150305570886
-5.80695062072681
-5.47259536560506
-5.26647438086040
-5.18492963208814
-4.99078762223602
-5.29028361220406
-5.19144388872479
-5.02970000952000
-5.16512831189522
-5.76026518368049
-5.32496716496030
-5.14492696503029
-5.47748511179090
-5.91335967247547
-5.28438423812456
-5.56164296685845
-6.07334708898669
-4.45862657256379
-5.38022678906328
-5.61405441978471
-5.44274388782412
-5.99509708007274
-5.60550772445408
-5.24823790197262
-5.16512831189522
-5.09614020198425
-5.21708467551783
-5.50633187907238
-5.60550772445408
-5.21073585094185
-5.11734091123926
-5.01431627409146
-5.28438423812456
-5.63926477976017
-5.65572537939271
-5.75288534870398
-5.41716835438854
-5.15170619240352
-4.97478856086910
-4.87301450637807
-5.05234077738656
-5.44778142807264
-4.95029954016438
-5.05234077738656
-5.05977520312357
-4.89071251720005
-4.77949720104885
-5.38022678906328
-4.90810274764173
-4.95029954016438
-5.41197380735924
-5.77486345029927
-5.39622627706728
-5.38022678906328
-5.74917490698648
-5.36396714951161
-5.55714877925725
-5.02203772392850
-5.41716835438854
-5.36396714951161
-5.19791598432162
-4.83665016878480
-5.02203772392850
-5.23589282821127
-5.45279371865250
-4.97478856086910
-5.09614020198425
-5.18492963208814
-5.39092150625911
-4.73949586763551
-5.21073585094185
-4.87301450637807
-4.94200142599777
-5.05977520312357
-5.52975105626324
-5.41197380735924
-5.94135440909729
-5.29614838767938
-5.17177241314212
-5.51576546631861
-5.15843977114179
-5.63926477976017
-5.30777574964985
-5.06715476579908
-5.57942042272896
-5.31926946850249
-4.85499762410576
-5.32496716496030
-5.64752894811161
-5.12430909496371
-4.88190266372648
-5.40675213605146
-5.40675213605146
-4.99078762223602
-4.98282008745689
-5.38022678906328
-4.77949720104885
-4.91668575458529
-5.10325716320356
-5.40150305570886
-5.54809935321921
-5.57500559943541
-5.36396714951161
-5.20434646111358
-5.40150305570886
-4.83665016878480
-5.71129302434722
-5.25435375492944
-5.28438423812456
-4.76964587519551
-5.27844985479573
-5.20434646111358
-5.52511089202836
-5.16512831189522
-4.66539574394368
-5.24823790197262
-5.63926477976017
-5.61405441978471
-5.15843977114179
-5.56164296685845
-5.91964880361031
-5.92277859865992
-4.67632362014869
-6.07870888837941
-5.70742469721482
-4.87301450637807
-4.92519571999208
-5.51105979672529
-5.75288534870398
-4.74964720848884
-5.44274388782412
-4.54899895719682
-5.32496716496030
-4.68713336760879
-5.03730403064709
-4.70840850257308
-6.02938517369958
-6.02092273849837
-5.86488648276386
-6.15090331728594
-5.54809935321921
-5.13810146586789
-5.31353912218191
-5.55714877925725
-5.27844985479573
-5.91650918218104
-5.64340540097141
-5.84481959089160
-4.78925242425002
-5.45778101141972
-4.75969653434284
-5.24823790197262
-4.59719524998369
-5.07448026921944
-4.82734864139333
-5.71514644516878
-5.90703073770790
-5.41197380735924
-5.47748511179090
-5.46274355448079
-5.52511089202836
-5.39622627706728
-6.02938517369958
-5.96259887291400
-5.08175249965437
-5.52044909625647
-5.37483623102593
-5.10325716320356
-5.21708467551783
-4.82734864139333
-5.13810146586789
-4.99078762223602
-5.15843977114179
-4.89071251720005
-5.16512831189522
-5.89425141935755
-6.04885673544919
-5.85490337100189
-6.09987313962883
-5.72661840762302
-5.96559728600268
-5.99799975547295
-6.05981544899417
-6.09198894331304
-4.75969653434284
-5.88130667370102
-5.77486345029927
-5.38022678906328
-5.18492963208814
-5.71514644516878
-4.65434712862341
-6.03219014594623
-4.73949586763551
-4.89071251720005
-4.73949586763551
-4.69782751294488
-5.26647438086040
-5.36396714951161
-4.49836163690558
-5.79281660924357
-4.57338743582136
-5.20434646111358
-4.37408110654197
-5.02203772392850
-5.55714877925725
-4.00478669839046
-5.30777574964985
-5.97156727477951
-5.95657493975549
-5.50633187907238
-5.73796025541444
-4.51126337695464
-5.70354134799848
-5.48235106465511
-5.54354374422889
-5.30777574964985
-5.31353912218191
-5.10325716320356
-4.76964587519551
-5.11734091123926
-5.29614838767938
-4.83665016878480
-4.84586597449469
-4.93363387654877
-5.64752894811161
-6.22979537268462
-5.86156984014280
-6.06795638565449
-5.58381584099618
-5.91020021201024
-5.50158150198576
-5.79990858606241
-5.98633815572115
-6.02657231144718
-5.81394341171260
-5.57500559943541
-5.79636888465671
-6.13333743439078
-5.38558844471505
-5.17177241314212
-5.14492696503029
-5.45778101141972
-5.23589282821127
-5.29614838767938
-5.52044909625647
-5.31353912218191
-5.83121440161164
-5.62252868769223
-5.62673904294994
-5.81394341171260
-5.81394341171260
-5.34186802355652
-5.40675213605146
-5.45279371865250
-5.29028361220406
-5.26043243147913
-5.84143560742479
-5.71514644516878
-5.78208343762113
-5.72661840762302
-5.69572911343020
-5.78208343762113
-5.33063258150748
-5.51105979672529
-5.04485066671962
-5.16512831189522
-5.29028361220406
-5.10325716320356
-5.08897222634342
-5.25435375492944
-5.11032383101134
-4.96669200623511
-5.28438423812456
-4.73949586763551
-6.15586598348448
-4.97478856086910
-5.04485066671962
-5.03730403064709
-6.17304389845491
-5.59688735298252
-5.97453895685703
-5.33626608184376
-6.22979537268462
-6.26147151256358
-6.39666907387325
-6.13838782264125
-6.45706364394992
-6.47341248495655
-5.97156727477951
-5.79636888465671
-5.45778101141972
-5.20434646111358
-4.85499762410576
-5.35848798397674
-4.97478856086910
-4.84586597449469
-5.16512831189522
-5.02203772392850
-5.66385517499283
-5.46768159226666
-5.68785536699252
-5.98633815572115
-5.91964880361031
-6.07065536977649
-5.79990858606241
-6.25924190694886
-6.14341283258686
-6.28784608808977
-4.85499762410576
-5.43768084222541
-5.01431627409146
-4.89944543445891
-5.16512831189522
-5.03730403064709
-5.63926477976017
-5.41716835438854
-5.68389512261819
-6.08404209213533
-5.91964880361031
-6.19708293972382
-6.07065536977649
-5.68389512261819
-6.16080414319470
-6.30077702407029
-5.13122905891422
-5.44778142807264
-5.12430909496371
-4.94200142599777
-5.27248004421795
-5.10325716320356
-5.80695062072681
-5.55714877925725
-5.37483623102593
-5.43259203169160
-6.02657231144718
-5.62252868769223
-6.24575885961058
-5.91020021201024
-5.88455860333340
-6.02375151467678
-6.11545746584145
-4.89071251720005
-5.24823790197262
-4.44502277142241
-4.93363387654877
-4.95029954016438
-5.16512831189522
-4.97478856086910
-5.81394341171260
-5.43259203169160
-5.49201250882316
-6.21823481758557
-5.94441710482384
-5.92277859865992
-6.14090348395135
-6.23209153222025
-5.75658207392232
-6.56790170383003
-5.01431627409146
-5.44274388782412
-6.20653905141379
-5.04485066671962
-4.81795978263942
-5.24208441507675
-4.99078762223602
-5.84481959089160
-5.42233605748103
-5.68389512261819
-6.25027343805554
-5.94441710482384
-6.08404209213533
-6.50358282709888
-6.10769566133086
-6.09462392151807
-6.45523049647318
-5.00653473922244
-5.48235106465511
-4.96669200623511
-5.02970000952000
-5.16512831189522
-4.99078762223602
-5.99799975547295
-5.39092150625911
-5.47748511179090
-6.31354288327192
-5.89103090837785
-5.91964880361031
-6.32405800612914
-6.20182217278320
-5.38022678906328
-6.37503640397225
-6.51228595073487
-6.46071988831112
-6.55636013369202
-4.96669200623511
-5.51576546631861
-6.09725197485584
-4.80848193707232
-5.24208441507675
-5.08175249965437
-5.60550772445408
-5.98045595882487
-5.43259203169160
-5.38022678906328
-5.91020021201024
-5.80695062072681
-6.21123378551257
-5.94135440909729
-6.28131737129138
-6.47160909048031
-6.42164587704782
-6.48949833519175
-6.48416508403019
-5.02203772392850
-5.53436978878240
-5.19791598432162
-5.08175249965437
-5.21073585094185
-5.05977520312357
-5.68389512261819
-6.00952692844148
-5.38558844471505
-5.36396714951161
-6.41593712146283
-5.78925167017164
-6.41784366338369
-5.85490337100189
-6.09987313962883
-5.71514644516878
-5.77486345029927
-4.88190266372648
-5.39622627706728
-4.72924041932761
-4.86404664069897
-5.15170619240352
-4.74964720848884
-4.76964587519551
-6.08404209213533
-5.09614020198425
-5.25435375492944
-5.66789542128711
-6.25027343805554
-6.26813065683573
-6.35495581116705
-5.95657493975549
-6.44601401125979
-5.19791598432162
-4.72924041932761
-4.65434712862341
-4.95852936194166
-5.02203772392850
-4.89944543445891
-5.57942042272896
-5.91020021201024
-5.20434646111358
-5.63510694249505
-5.65163556141437
-6.27474575008583
-5.89746159193232
-6.27474575008583
-6.37105241431992
-5.93520073286799
-6.47160909048031
-5.57500559943541
-5.53436978878240
-5.43259203169160
-4.83665016878480
-4.76964587519551
-5.05234077738656
-5.18492963208814
-5.65163556141437
-5.01431627409146
-6.05435110382189
-5.75658207392232
-6.11803140358332
-6.38295708061697
-6.27254557758491
-6.43484091873103
-6.41211309814169
-5.58819202407750
-5.48719345463168
-5.40150305570886
-4.81795978263942
-4.85499762410576
-4.95852936194166
-5.20434646111358
-5.13122905891422
-5.16512831189522
-5.71514644516878
-6.03498727232589
-5.90703073770790
-6.22055764504516
-6.42920720681074
-6.51919432176217
-6.54468379880250
-5.73796025541444
-4.74964720848884
-5.65979853886708
-5.59254913959333
-5.45778101141972
-4.89944543445891
-4.87301450637807
-4.99869217687065
-5.46768159226666
-5.07448026921944
-5.07448026921944
-5.50158150198576
-5.72661840762302
-5.92277859865992
-6.29217500547955
-6.55137267509834
-6.38098278529245
-6.39861267130537
-6.54132250759219
-5.67991913233004
-4.63187679774014
-5.55263430271725
-4.43123135161519
-5.36941645731270
-5.26647438086040
-5.51105979672529
-4.72924041932761
-4.70840850257308
-5.56611704707014
-4.99869217687065
-4.95029954016438
-5.74171246423684
-5.99799975547295
-5.84819216162397
-6.53625929109114
-6.25027343805554
-6.35698211325244
-6.46617931116297
-5.88455860333340
-4.68713336760879
-5.57500559943541
-5.35848798397674
-5.17177241314212
-5.37483623102593
-4.95029954016438
-4.73949586763551
-4.70840850257308
-5.64340540097141
-5.07448026921944
-4.73949586763551
-5.76759095542688
-5.45279371865250
-5.96559728600268
-6.52776320763225
-5.83804013372009
-6.19232113934021
-5.90066149226601
-6.31986521576853
-4.89071251720005
-5.56164296685845
-4.43123135161519
-6.33653192101464
-6.47160909048031
-5.37483623102593
-5.19144388872479
-5.39622627706728
-5.02203772392850
-5.65979853886708
-5.14492696503029
-4.93363387654877
-4.79891340171946
-5.88779999218806
-4.86404664069897
-5.31353912218191
-4.99869217687065
-6.73923155779944
-5.90385118588932
-5.38558844471505
-5.22339344667872
-4.98282008745689
-4.92519571999208
-5.42233605748103
-5.06715476579908
-4.83665016878480
-5.18492963208814
-5.16512831189522
-5.17177241314212
-6.29863344647729
-4.91668575458529
-5.32496716496030
-4.88190266372648
-4.79891340171946
-4.71887870606395
-5.52511089202836
-4.72924041932761
-5.21073585094185
-4.84586597449469
-6.55137267509834
-5.86819216161952
-5.36941645731270
-4.92519571999208
-5.35297863171288
-5.81742155510978
-5.54354374422889
-4.35926821533950
-5.11032383101134
-5.19144388872479
-6.18993170903799
-6.24349390428114
-5.31926946850249
-5.13810146586789
-5.10325716320356
-6.37503640397225
-5.34186802355652
-6.44230350070406
-5.54809935321921
-5.00653473922244
-4.92519571999208
-4.89944543445891
-5.71129302434722
-4.93363387654877
-5.36941645731270
-4.95852936194166
-5.55263430271725
-5.91964880361031
-5.53896728665107
-5.07448026921944
-5.26647438086040
-5.10325716320356
-5.25435375492944
-5.19791598432162
-4.99869217687065
-6.31142652515622
-5.19144388872479
-5.37483623102593
-5.17837266151035
-6.46436281323383
-5.33626608184376
-6.54468379880250
-5.17177241314212
-5.42233605748103
-4.85499762410576
-4.78925242425002
-4.64317507632526
-5.53896728665107
-4.72924041932761
-5.19791598432162
-5.02203772392850
-5.22339344667872
-5.11032383101134
-5.13122905891422
-5.96259887291400
-5.52511089202836
-5.34743875825703
-5.16512831189522
-4.70840850257308
-5.28438423812456
-5.05234077738656
-5.13122905891422
-5.94747044907870
-5.14492696503029
-4.98282008745689
-5.18492963208814
-6.36102244116643
-5.11032383101134
-5.06715476579908
-5.16512831189522
-5.02970000952000
-4.97478856086910
-5.56164296685845
-5.35297863171288
-5.76026518368049
-4.82734864139333
-5.35848798397674
-5.39622627706728
-5.43259203169160
-5.22966266663520
-5.30777574964985
-4.34423259905510
-5.19144388872479
-5.07448026921944
-4.47204779133596
-5.06715476579908
-5.05977520312357
-5.45778101141972
-5.21708467551783
-5.43768084222541
-4.85499762410576
-5.01431627409146
-5.67592727041669
-5.03730403064709
-5.30777574964985
-5.34743875825703
-6.30077702407029
-6.54636021702549
-5.79636888465671
-5.20434646111358
-5.40675213605146
-5.48719345463168
-5.13810146586789
-4.75969653434284
-5.15170619240352
-5.55714877925725
-5.17177241314212
-5.16512831189522
-5.74171246423684
-5.03730403064709
-5.91650918218104
-5.93828230444156
-5.50158150198576
-5.74917490698648
-5.68389512261819
-5.61405441978471
-5.18492963208814
-6.04609818910804
-5.30197896801272
-6.00089402972860
-6.08934700365053
-5.22966266663520
-5.61405441978471
-5.15170619240352
-5.07448026921944
-5.26043243147913
-4.60888992191781
-5.28438423812456
-5.07448026921944
-5.17177241314212
-5.51105979672529
-5.22966266663520
-5.06715476579908
-5.30197896801272
-5.41197380735924
-5.11734091123926
-5.15843977114179
-5.02970000952000
-5.80695062072681
-5.40150305570886
-5.58819202407750
-5.93828230444156
-6.12571370302358
-5.60979020284174
-5.41716835438854
-5.18492963208814
-5.52044909625647
-5.45279371865250
-4.54899895719682
-5.24823790197262
-5.13122905891422
-5.02970000952000
-5.08897222634342
-5.75288534870398
-5.28438423812456
-5.17177241314212
-5.52511089202836
-5.87148694895646
-6.07870888837941
-5.49201250882316
-6.10509494726973
-5.25435375492944
-5.41716835438854
-5.09614020198425
-5.04485066671962
-5.36396714951161
-4.83665016878480
-5.20434646111358
-4.72924041932761
-5.17837266151035
-5.05977520312357
-5.21073585094185
-5.77847995997316
-5.00653473922244
-5.17837266151035
-5.26043243147913
-5.63926477976017
-5.29028361220406
-5.14492696503029
-6.23438243148338
-5.65572537939271
-6.13586581681531
-5.17837266151035
-5.34186802355652
-5.01431627409146
-4.96669200623511
-5.39092150625911
-4.23213327442350
-5.29028361220406
-5.05234077738656
-4.91668575458529
-5.05234077738656
-5.65572537939271
-5.80343580216333
-4.98282008745689
-4.98282008745689
-5.05977520312357
-4.86404664069897
-5.44274388782412
-5.09614020198425
-5.56611704707014
-5.38558844471505
-5.16512831189522
-5.86819216161952
-5.57942042272896
-6.45155408932504
-5.48235106465511
-5.51576546631861
-5.58381584099618
-5.31353912218191
-5.01431627409146
-5.39092150625911
-5.64752894811161
-5.46274355448079
-5.14492696503029
-5.04485066671962
-4.90810274764173
-5.23589282821127
-5.38558844471505
-5.13810146586789
-5.26647438086040
-4.94200142599777
-5.03730403064709
-4.34423259905510
-4.45862657256379
-4.70840850257308
-5.79281660924357
-5.41716835438854
-5.49201250882316
-5.94747044907870
-6.14591590014991
-5.63093174541480
-5.48719345463168
-5.06715476579908
-5.43259203169160
-5.36941645731270
-4.52400078008906
-5.26043243147913
-4.85499762410576
-5.87804413451139
-5.24208441507675
-5.27248004421795
-4.73949586763551
-5.97750183419860
-5.73041333457123
-5.66385517499283
-5.64752894811161
-6.23438243148338
-6.18513565178830
-5.55714877925725
-4.82734864139333
-5.24823790197262
-6.06795638565449
-5.15843977114179
-5.55714877925725
-5.06715476579908
-4.90810274764173
-5.10325716320356
-5.87148694895646
-4.45862657256379
-5.46274355448079
-5.13810146586789
-5.21708467551783
-5.22966266663520
-5.82434175849904
-5.35848798397674
-5.22339344667872
-5.13810146586789
-5.15843977114179
-5.48719345463168
-5.22966266663520
-5.36941645731270
-5.37483623102593
-5.42233605748103
-5.82434175849904
-5.49680845106456
-5.94441710482384
-5.90703073770790
-5.27248004421795
-6.42732222764712
-6.25027343805554
-5.66385517499283
-5.69572911343020
-5.04485066671962
-6.05981544899417
-5.09614020198425
-4.51126337695464
-5.60120682754008
-4.83665016878480
-4.98282008745689
-4.93363387654877
-5.18492963208814
-4.67632362014869
-5.38022678906328
-5.22339344667872
-5.17837266151035
-5.04485066671962
-4.88190266372648
-5.61830053036368
-4.79891340171946
-5.06715476579908
-4.43123135161519
-4.65434712862341
-4.58536219273117
-4.79891340171946
-4.52400078008906
-4.77949720104885
-5.01431627409146
-4.79891340171946
-4.88190266372648
-5.40675213605146
-5.65163556141437
-6.30930567856796
-5.38022678906328
-5.85824216078841
-5.90066149226601
-5.55714877925725
-5.37483623102593
-5.17177241314212
-5.78925167017164
-4.83665016878480
-5.60550772445408
-5.39622627706728
-5.08175249965437
-4.85499762410576
-5.11734091123926
-4.70840850257308
-4.66539574394368
-5.85490337100189
-5.17837266151035
-4.92519571999208
-5.19791598432162
-6.13586581681531
-5.89103090837785
-5.80695062072681
-5.49680845106456
-5.08897222634342
-5.81045312859797
-5.56164296685845
-5.25435375492944
-5.43768084222541
-4.94200142599777
-4.87301450637807
-5.44274388782412
-4.90810274764173
-5.80695062072681
-4.91668575458529
-6.09987313962883
-5.85155339634378
-5.23589282821127
-6.19232113934021
-5.95959144229922
-4.89071251720005
-5.76393477790515
-5.11032383101134
-5.31926946850249
-4.91668575458529
-5.36396714951161
-5.12430909496371
-5.21073585094185
-4.89944543445891
-5.61405441978471
-4.96669200623511
-6.27913162584729
-4.83665016878480
-5.76759095542688
-4.99869217687065
-5.82088764294434
-6.11803140358332
-5.81742155510978
-5.90703073770790
-5.48235106465511
-4.89944543445891
-5.03730403064709
-5.17837266151035
-5.56611704707014
-5.31926946850249
-5.57500559943541
-5.30197896801272
-5.85490337100189
-5.41716835438854
-6.54468379880250
-5.21073585094185
-6.34476225080089
-5.43259203169160
-6.03219014594623
-6.30291601656515
-5.89746159193232
-4.76964587519551
-4.96669200623511
-5.35297863171288
-4.94200142599777
-5.50158150198576
-4.90810274764173
-5.56164296685845
-5.53896728665107
-5.01431627409146
-5.67592727041669
-5.29614838767938
-6.45523049647318
-4.91668575458529
-6.29217500547955
-5.26043243147913
-5.99218595461433
-6.25700731908241
-5.33626608184376
-5.13122905891422
-5.81742155510978
-4.75969653434284
-5.73041333457123
-5.08897222634342
-5.26647438086040
-5.55714877925725
-5.35848798397674
-5.06715476579908
-5.72280902432607
-5.12430909496371
-5.50158150198576
-6.11028962921943
-5.60550772445408
-5.79636888465671
-5.64340540097141
-6.04609818910804
-5.65163556141437
-5.70742469721482
-5.82088764294434
-4.94200142599777
-5.31353912218191
-5.05977520312357
-5.41716835438854
-4.96669200623511
-5.19144388872479
-5.20434646111358
-5.02970000952000
-5.52044909625647
-5.09614020198425
-4.99869217687065
-4.64317507632526
-6.17304389845491
-5.33063258150748
-6.01808593763989
-6.04885673544919
-5.39622627706728
-5.52975105626324
-5.96559728600268
-5.21073585094185
-6.10248745185479
-5.99218595461433
-5.86488648276386
-6.59379269876782
-6.36102244116643
-5.42747719265457
-5.89103090837785
-5.59688735298252
-5.46274355448079
-5.37483623102593
-5.42747719265457
-5.17837266151035
-5.52044909625647
-5.45778101141972
-5.17837266151035
-4.95852936194166
-5.52511089202836
-4.96669200623511
-5.00653473922244
-4.66539574394368
-6.20888917352668
-5.29028361220406
-6.08934700365053
-6.06525009729874
-5.92277859865992
-5.35848798397674
-6.00665756834822
-5.53896728665107
-6.10769566133086
-5.95354931038612
-6.27254557758491
-5.88130667370102
-6.31565477187337
-6.18993170903799
-5.85155339634378
-5.63093174541480
-5.48235106465511
-5.11032383101134
-5.46274355448079
-5.32496716496030
-5.27844985479573
-5.56164296685845
-5.20434646111358
-5.11032383101134
-5.47748511179090
-5.14492696503029
-5.13810146586789
-4.87301450637807
-5.95657493975549
-6.07065536977649
-5.51105979672529
-6.07870888837941
-6.10509494726973
-5.39622627706728
-6.00665756834822
-5.52044909625647
-5.30197896801272
-5.39622627706728
-4.65434712862341
-5.67991913233004
-5.39092150625911
-5.18492963208814
-5.42747719265457
-5.33626608184376
-4.70840850257308
-5.52511089202836
-5.20434646111358
-5.74545064660198
-5.02970000952000
-6.07334708898669
-5.32496716496030
-5.97750183419860
-6.16326410851975
-5.99218595461433
-4.23213327442350
-5.24208441507675
-5.81045312859797
-4.90810274764173
-5.43259203169160
-5.17837266151035
-5.20434646111358
-5.19144388872479
-5.89103090837785
-5.48719345463168
-5.20434646111358
-4.74964720848884
-4.67632362014869
-5.13122905891422
-6.07065536977649
-6.24349390428114
-5.44274388782412
-6.26147151256358
-4.77949720104885
-6.00952692844148
-5.87477091630960
-5.55263430271725
-5.74171246423684
-5.20434646111358
-5.39092150625911
-4.75969653434284
-5.03730403064709
-5.24823790197262
-4.79891340171946
-6.30505044353501
-5.60979020284174
-6.51919432176217
-4.95029954016438
-4.95852936194166
-5.90066149226601
-5.89103090837785
-5.70742469721482
-5.60979020284174
-5.83804013372009
-4.81795978263942
-5.31353912218191
-4.68713336760879
-6.35698211325244
-5.11734091123926
-6.41784366338369
-6.31142652515622
-4.47204779133596
-5.76026518368049
-4.47204779133596
-5.65572537939271
-5.49680845106456
-5.29614838767938
-5.43768084222541
-5.42747719265457
-5.85155339634378
-5.63510694249505
-5.82434175849904
-4.79891340171946
-5.34186802355652
-5.60550772445408
-4.78925242425002
-5.47259536560506
-5.03730403064709
-4.99869217687065
-5.28438423812456
-5.27844985479573
-5.85490337100189
-5.76026518368049
-6.02375151467678
-4.89944543445891
-5.52975105626324
-5.73419391447772
-5.62673904294994
-5.12430909496371
-5.69179998967671
-5.55714877925725
-6.04333201213466
-6.08137904563595
-6.32614782737414
-6.27694109245291
-6.27254557758491
-5.08175249965437
-5.74171246423684
-5.80695062072681
-5.08175249965437
-5.52975105626324
-5.40150305570886
-5.34186802355652
-5.60120682754008
-5.42747719265457
-5.52044909625647
-5.19144388872479
-5.91964880361031
-6.44416047696701
-4.59719524998369
-5.74545064660198
-5.78208343762113
-5.59688735298252
-4.62044940793235
-5.33626608184376
-5.02970000952000
-5.30777574964985
-5.70742469721482
-6.03498727232589
-5.62252868769223
-4.77949720104885
-4.88190266372648
-5.69572911343020
-5.42233605748103
-4.73949586763551
-5.03730403064709
-5.08897222634342
-5.13810146586789
-5.48719345463168
-5.22966266663520
-5.49680845106456
-5.64340540097141
-6.13586581681531
-5.89103090837785
-5.32496716496030
-5.51576546631861
-5.61830053036368
-4.37408110654197
-5.30777574964985
-4.80848193707232
-5.25435375492944
-5.45778101141972
-5.08175249965437
-5.27844985479573
-5.79636888465671
-6.11028962921943
-5.17837266151035
-6.23666809452047
-6.18513565178830
-6.01238807885829
-5.89425141935755
-5.43259203169160
-4.70840850257308
-5.25435375492944
-5.63093174541480
-5.31926946850249
-5.60120682754008
-5.41197380735924
-5.44778142807264
-5.17177241314212
-5.24208441507675
-5.86156984014280
-4.69782751294488
-6.27034055364899
-5.08175249965437
-6.60174806363060
-6.22749392866403
-4.38867777498693
-5.49680845106456
-5.31926946850249
-5.24823790197262
-5.18492963208814
-4.81795978263942
-5.17177241314212
-5.36941645731270
-6.14341283258686
-4.77949720104885
-5.09614020198425
-5.31926946850249
-5.66385517499283
-5.58381584099618
-5.74545064660198
-4.79891340171946
-5.23589282821127
-5.15170619240352
-5.13810146586789
-5.19144388872479
-5.11734091123926
-5.08175249965437
-5.19791598432162
-5.48719345463168
-5.89425141935755
-4.90810274764173
-6.28784608808977
-5.02203772392850
-6.25924190694886
-5.75658207392232
-5.60550772445408
-4.89071251720005
-5.05234077738656
-5.38558844471505
-4.76964587519551
-4.94200142599777
-4.95029954016438
-4.90810274764173
-5.06715476579908
-5.74171246423684
-5.94441710482384
-5.52044909625647
-5.94747044907870
-6.18272896968035
-5.71898507411939
-4.95029954016438
-4.94200142599777
-6.04055816219656
-6.01238807885829
-6.10769566133086
-5.86156984014280
-6.15338772888902
-5.95354931038612
-6.38492748577852
-5.93520073286799
-4.91668575458529
-6.22749392866403
-6.01808593763989
-6.29433245707258
-5.51105979672529
-4.95029954016438
-5.24823790197262
-5.04485066671962
-5.87804413451139
-6.18753655568103
-5.81394341171260
-5.42747719265457
-5.05234077738656
-5.21073585094185
-5.15843977114179
-5.22966266663520
-5.54809935321921
-5.13122905891422
-5.98926632975563
-6.07603158229034
-5.68389512261819
-6.23894854521343
-6.24575885961058
-6.25924190694886
-5.92900895431722
-5.43768084222541
-5.34743875825703
-5.17837266151035
-5.21073585094185
-5.26647438086040
-5.51576546631861
-5.66385517499283
-5.61405441978471
-5.95657493975549
-6.01238807885829
-6.39277050945319
-6.52434445932372
-5.84143560742479
-5.53436978878240
-5.68389512261819
-5.25435375492944
-5.13122905891422
-5.47748511179090
-5.25435375492944
-5.17837266151035
-5.48235106465511
-6.19945536379213
-5.20434646111358
-5.02203772392850
-5.51105979672529
-4.86404664069897
-4.93363387654877
-5.92900895431722
-6.09725197485584
-5.53436978878240
-5.63510694249505
-5.65572537939271
-6.17547397425405
-6.18993170903799
-5.87477091630960
-5.39622627706728
-5.21708467551783
-5.22966266663520
-5.10325716320356
-5.30777574964985
-5.24823790197262
-4.91668575458529
-5.71898507411939
-4.89944543445891
-5.87477091630960
-6.32614782737414
-5.36396714951161
-6.16571803726214
-5.70354134799848
-6.31142652515622
-6.26591586556028
-6.33653192101464
-6.43108863951188
-6.35495581116705
-5.86488648276386
-5.36941645731270
-6.08669806564958
-5.91020021201024
-5.33063258150748
-5.24823790197262
-5.16512831189522
-5.28438423812456
-5.45279371865250
-5.94747044907870
-5.19144388872479
-4.78925242425002
-5.67191940965528
-4.86404664069897
-6.17304389845491
-6.36303649997297
-6.03498727232589
-5.62252868769223
-5.64340540097141
-6.50358282709888
-6.20888917352668
-6.27254557758491
-5.84819216162397
-5.71129302434722
-4.71887870606395
-5.13122905891422
-5.83463309148191
-5.57942042272896
-5.09614020198425
-5.13810146586789
-5.16512831189522
-4.90810274764173
-5.33626608184376
-5.04485066671962
-4.96669200623511
-5.32496716496030
-5.21073585094185
-5.70354134799848
-5.11032383101134
-6.45523049647318
-6.21357291314925
-5.52511089202836
-5.66789542128711
-5.91335967247547
-6.52946820881254
-6.50881378530489
-5.77486345029927
-5.74545064660198
-4.66539574394368
-5.58819202407750
-5.41197380735924
-4.96669200623511
-5.36396714951161
-5.15170619240352
-5.35297863171288
-5.24823790197262
-5.31926946850249
-5.62252868769223
-5.13810146586789
-5.26647438086040
-6.22287508947876
-5.95354931038612
-6.35495581116705
-6.23438243148338
-6.57117497560253
-5.63926477976017
-5.05234077738656
-5.78925167017164
-5.57500559943541
-5.57500559943541
-5.57057119901566
-5.17837266151035
-5.50158150198576
-5.40150305570886
-5.15843977114179
-5.24208441507675
-5.50633187907238
-5.06715476579908
-5.27248004421795
-6.28784608808977
-5.85824216078841
-5.15843977114179
-6.46617931116297
-4.66539574394368
-5.29614838767938
-5.00653473922244
-4.43123135161519
-5.08175249965437
-4.52400078008906
-5.89425141935755
-5.54809935321921
-5.27844985479573
-5.64752894811161
-4.38867777498693
-5.36941645731270
-4.83665016878480
-5.34186802355652
-5.45778101141972
-4.99869217687065
-4.43123135161519
-4.83665016878480
-5.14492696503029
-5.49201250882316
-4.95852936194166
-5.96858673548023
-5.71898507411939
-5.59688735298252
-4.90810274764173
-5.41197380735924
-5.30777574964985
-5.12430909496371
-5.46768159226666
-5.29028361220406
-4.57338743582136
-4.96669200623511
-5.06715476579908
-4.65434712862341
-5.93210963585015
-5.67592727041669
-5.37483623102593
-5.59254913959333
-5.90703073770790
-5.70742469721482
-5.07448026921944
-5.57500559943541
-5.36396714951161
-5.09614020198425
-4.92519571999208
-5.56611704707014
-5.31353912218191
-3.91585900015006
-4.53657798021645
-4.88190266372648
-5.24823790197262
-5.15170619240352
-5.67991913233004
-4.88190266372648
-6.09198894331304
-5.88779999218806
-5.73041333457123
-6.05981544899417
-4.63187679774014
-5.59688735298252
-5.46768159226666
-4.98282008745689
-4.82734864139333
-5.01431627409146
-5.05977520312357
-4.81795978263942
-5.35297863171288
-5.78208343762113
-5.00653473922244
-5.98045595882487
-5.85824216078841
-5.70742469721482
-5.36941645731270
-6.02657231144718
-5.69572911343020
-5.04485066671962
-5.52044909625647
-5.30197896801272
-4.91668575458529
-4.95029954016438
-5.15843977114179
-5.31926946850249
-4.14359556795922
-5.18492963208814
-5.96858673548023
-5.22339344667872
-5.73041333457123
-5.86156984014280
-6.06253646506719
-5.87148694895646
-6.14090348395135
-6.58416196029574
-4.99869217687065
-5.71514644516878
-5.51576546631861
-5.27248004421795
-4.90810274764173
-3.86824229275839
-4.99078762223602
-5.15170619240352
-5.31353912218191
-5.25435375492944
-5.37483623102593
-5.71898507411939
-5.36396714951161
-5.10325716320356
-5.41197380735924
-5.33063258150748
-5.65979853886708
-5.78567397682737
-5.69179998967671
-5.84819216162397
-5.75288534870398
-6.14341283258686
-4.72924041932761
-4.54899895719682
-5.90703073770790
-5.46274355448079
-5.95959144229922
-5.83804013372009
-4.87301450637807
-5.67592727041669
-5.26647438086040
-5.76026518368049
-5.01431627409146
-5.00653473922244
-5.73419391447772
-5.44778142807264
-5.59688735298252
-5.01431627409146
-5.02203772392850
-5.31353912218191
-5.27248004421795
-5.26043243147913
-5.52044909625647
-5.27248004421795
-4.74964720848884
-5.71129302434722
-4.83665016878480
-5.13122905891422
-5.26043243147913
-5.47259536560506
-5.70354134799848
-5.61405441978471
-5.68785536699252
-5.34186802355652
-5.57057119901566
-5.36396714951161
-4.97478856086910
-4.98282008745689
-4.88190266372648
-5.58819202407750
-4.99869217687065
-5.05234077738656
-5.91020021201024
-5.14492696503029
-5.58819202407750
-4.81795978263942
-5.76026518368049
-6.14841271800591
-4.54899895719682
-4.76964587519551
-5.21073585094185
-5.94135440909729
-5.25435375492944
-5.66385517499283
-5.26043243147913
-6.16080414319470
-5.38022678906328
-5.60550772445408
-5.72280902432607
-5.72280902432607
-5.49201250882316
-5.35297863171288
-5.52044909625647
-5.39622627706728
-5.26647438086040
-5.65979853886708
-5.46274355448079
-5.41716835438854
-5.34743875825703
-5.52044909625647
-5.31353912218191
-5.60550772445408
-4.96669200623511
-6.26147151256358
-4.73949586763551
-5.78567397682737
-4.94200142599777
-6.14841271800591
-5.33626608184376
-5.35297863171288
-5.87804413451139
-6.35089084754032
-5.30777574964985
-5.76026518368049
-5.90703073770790
-5.44778142807264
-6.06253646506719
-5.28438423812456
-5.66385517499283
-5.83121440161164
-5.28438423812456
-5.91964880361031
-5.52511089202836
-5.60979020284174
-5.67991913233004
-5.56611704707014
-5.55263430271725
-5.65572537939271
-5.34743875825703
-5.00653473922244
-6.21123378551257
-5.08175249965437
-6.34476225080089
-4.57338743582136
-5.77123381399621
-4.89071251720005
-6.21823481758557
-5.31353912218191
-5.42747719265457
-5.67191940965528
-5.71898507411939
-5.54354374422889
-5.42233605748103
-5.97156727477951
-5.60979020284174
-5.82778398419664
-5.60979020284174
-5.52975105626324
-6.26369615809410
-5.36396714951161
-5.33626608184376
-5.46274355448079
-5.65163556141437
-5.56164296685845
-5.35848798397674
-5.67191940965528
-5.40150305570886
-4.98282008745689
-5.10325716320356
-4.99869217687065
-5.79990858606241
-4.85499762410576
-5.59688735298252
-5.63093174541480
-6.04055816219656
-5.54809935321921
-5.30777574964985
-6.11028962921943
-5.76026518368049
-5.60120682754008
-4.76964587519551
-5.77486345029927
-5.22339344667872
-5.52975105626324
-4.91668575458529
-5.21708467551783
-5.34743875825703
-5.71898507411939
-5.08175249965437
-5.52511089202836
-4.91668575458529
-5.27844985479573
-5.18492963208814
-5.54809935321921
-5.63093174541480
-6.41784366338369
-6.25252310717828
-6.20888917352668
-5.51576546631861
-5.65163556141437
-6.16080414319470
-5.80695062072681
-5.79281660924357
-5.56611704707014
-5.93520073286799
-5.90703073770790
-5.89425141935755
-6.07065536977649
-5.92589862864718
-4.72924041932761
-5.78208343762113
-5.08897222634342
-4.83665016878480
-4.74964720848884
-5.21708467551783
-5.65979853886708
-5.81394341171260
-4.81795978263942
-5.22966266663520
-5.10325716320356
-5.42747719265457
-5.31353912218191
-5.23589282821127
-6.40055249849316
-6.20653905141379
-6.02375151467678
-5.17177241314212
-4.99078762223602
-5.15843977114179
-6.19708293972382
-6.12571370302358
-4.82734864139333
-5.60120682754008
-5.54809935321921
-5.04485066671962
-4.53657798021645
-5.45279371865250
-5.03730403064709
-4.95852936194166
-5.62252868769223
-5.15843977114179
-5.78567397682737
-5.89746159193232
-5.82088764294434
-5.19791598432162
-5.24823790197262
-5.63510694249505
-5.42747719265457
-5.36396714951161
-5.73041333457123
-5.69964285957106
-6.18513565178830
-5.50158150198576
-5.51105979672529
-5.08175249965437
-5.03730403064709
-5.17177241314212
-5.44778142807264
-5.19144388872479
-5.11734091123926
-5.35297863171288
-5.05234077738656
-6.08669806564958
-6.37105241431992
-6.27034055364899
-4.93363387654877
-5.69179998967671
-5.33626608184376
-5.02970000952000
-5.16512831189522
-5.68785536699252
-5.34743875825703
-5.19791598432162
-5.93210963585015
-6.45889343714494
-5.09614020198425
-4.83665016878480
-4.76964587519551
-4.65434712862341
-4.86404664069897
-4.70840850257308
-4.97478856086910
-5.00653473922244
-4.84586597449469
-4.85499762410576
-5.02203772392850
-4.88190266372648
-5.25435375492944
-5.26647438086040
-5.57942042272896
-5.48235106465511
-4.87301450637807
-5.56611704707014
-5.27248004421795
-4.92519571999208
-4.89944543445891
-4.89944543445891
-4.95852936194166
-5.31926946850249
-5.46768159226666
-5.08897222634342
-4.98282008745689
-6.03498727232589
-5.98045595882487
-5.55714877925725
-4.99078762223602
-5.98633815572115
-5.03730403064709
-4.62044940793235
-5.98633815572115
-6.56790170383003
-5.57942042272896
-4.89944543445891
-5.69964285957106
-5.24823790197262
-5.02203772392850
-5.08897222634342
-5.26043243147913
-5.32496716496030
-5.13810146586789
-5.19791598432162
-5.12430909496371
-4.95852936194166
-5.76026518368049
-5.30777574964985
-4.82734864139333
-5.13810146586789
-5.47748511179090
-5.81394341171260
-6.59698244326272
-5.91020021201024
-5.65163556141437
-4.75969653434284
-5.40150305570886
-5.80695062072681
-5.47259536560506
-4.80848193707232
-5.26647438086040
-5.18492963208814
-4.99078762223602
-5.29028361220406
-4.92519571999208
-5.19144388872479
-5.02970000952000
-5.26647438086040
-5.16512831189522
-5.73419391447772
-5.00653473922244
-5.60550772445408
-5.32496716496030
-5.78208343762113
-5.14492696503029
-5.14492696503029
-5.91335967247547
-5.28438423812456
-6.04885673544919
-5.97453895685703
-5.56164296685845
-6.07334708898669
-4.45862657256379
-5.38022678906328
-4.26546413851818
-5.24823790197262
-5.16512831189522
-5.09614020198425
-5.21708467551783
-5.21073585094185
-5.11734091123926
-5.01431627409146
-5.28438423812456
-5.33626608184376
-5.66385517499283
-5.63926477976017
-4.96669200623511
-4.67632362014869
-5.76759095542688
-5.11734091123926
-5.13810146586789
-5.65572537939271
-5.67991913233004
-5.55263430271725
-5.33626608184376
-5.87477091630960
-4.84586597449469
-5.41716835438854
-5.88130667370102
-4.97478856086910
-4.87301450637807
-5.44778142807264
-4.82734864139333
-4.95029954016438
-5.05234077738656
-5.05977520312357
-4.77949720104885
-4.95029954016438
-5.39622627706728
-5.80343580216333
-5.38022678906328
-5.74917490698648
-5.14492696503029
-4.86404664069897
-5.31353912218191
-4.58536219273117
-5.74171246423684
-5.23589282821127
-5.17177241314212
-5.55714877925725
-5.90385118588932
-5.59254913959333
-5.41716835438854
-5.27844985479573
-5.36396714951161
-5.23589282821127
-5.45279371865250
-4.97478856086910
-4.73949586763551
-5.52975105626324
-5.94747044907870
-5.41197380735924
-5.94135440909729
-5.29614838767938
-5.17177241314212
-5.51576546631861
-6.01238807885829
-5.36396714951161
-5.15843977114179
-5.46274355448079
-5.29614838767938
-5.63926477976017
-5.63926477976017
-5.30777574964985
-5.38022678906328
-5.57942042272896
-5.55263430271725
-5.32496716496030
-5.40675213605146
-5.40675213605146
-5.37483623102593
-5.73419391447772
-5.40150305570886
-5.14492696503029
-4.99078762223602
-5.39622627706728
-4.84586597449469
-5.85155339634378
-5.43768084222541
-5.02970000952000
-5.54809935321921
-5.49201250882316
-5.20434646111358
-5.40150305570886
-4.83665016878480
-5.71129302434722
-4.98282008745689
-4.76964587519551
-4.69782751294488
-4.66539574394368
-5.63926477976017
-5.61405441978471
-5.58381584099618
-5.51576546631861
-5.15843977114179
-5.72280902432607
-5.33063258150748
-5.56164296685845
-5.13122905891422
-5.91964880361031
-5.34186802355652
-5.65572537939271
-6.25700731908241
-6.20653905141379
-6.07870888837941
-5.70742469721482
-4.92519571999208
-5.75288534870398
-4.90810274764173
-4.82734864139333
-4.49836163690558
-6.02938517369958
-5.97453895685703
-5.86488648276386
-6.15090331728594
-5.54809935321921
-5.85824216078841
-5.80343580216333
-5.91650918218104
-6.19945536379213
-5.18492963208814
-4.79891340171946
-4.40306444234353
-4.78925242425002
-4.95029954016438
-4.48529126393237
-5.71514644516878
-5.90703073770790
-5.41197380735924
-5.76759095542688
-5.47748511179090
-5.46274355448079
-5.52511089202836
-5.88779999218806
-6.39666907387325
-5.52044909625647
-5.37483623102593
-5.10325716320356
-5.03730403064709
-5.21708467551783
-4.82734864139333
-4.89071251720005
-5.15843977114179
-5.79990858606241
-5.89425141935755
-6.09987313962883
-6.05981544899417
-4.75969653434284
-5.88130667370102
-5.77486345029927
-5.38022678906328
-5.18492963208814
-5.71514644516878
-4.65434712862341
-4.69782751294488
-5.26647438086040
-5.65572537939271
-6.28567458173170
-4.51126337695464
-5.70354134799848
-5.48235106465511
-5.54354374422889
-5.30777574964985
-5.10325716320356
-4.76964587519551
-4.83665016878480
-4.52400078008906
-5.64752894811161
-6.00377995132984
-6.22979537268462
-5.86156984014280
-6.06795638565449
-5.43259203169160
-6.25476772664779
-4.37408110654197
-5.57500559943541
-5.79636888465671
-4.48529126393237
-5.38558844471505
-5.17177241314212
-5.70354134799848
-5.81394341171260
-5.34186802355652
-6.33239121407777
-4.73949586763551
-5.72661840762302
-5.69572911343020
-5.33063258150748
-5.51105979672529
-5.04485066671962
-5.16512831189522
-5.25435375492944
-4.96669200623511
-5.28438423812456
-4.97478856086910
-5.04485066671962
-5.00653473922244
-5.03730403064709
-5.97453895685703
-5.65979853886708
-5.33626608184376
-5.27844985479573
-6.39666907387325
-5.55263430271725
-6.47341248495655
-5.79636888465671
-6.17789815909738
-5.67191940965528
-5.45778101141972
-5.57500559943541
-6.15338772888902
-5.65979853886708
-6.12571370302358
-6.34065555317491
-5.79990858606241
-5.84481959089160
-5.67592727041669
-5.65979853886708
-6.07334708898669
-6.13333743439078
-6.19708293972382
-5.84481959089160
-5.62252868769223
-6.10769566133086
-5.73796025541444
-6.16326410851975
-6.24575885961058
-5.88455860333340
-5.77123381399621
-5.71898507411939
-6.21123378551257
-6.31986521576853
-6.14841271800591
-6.48238099406703
-6.56790170383003
-6.20653905141379
-6.21123378551257
-6.19708293972382
-6.44971080480836
-6.50358282709888
-6.45523049647318
-6.31986521576853
-6.12826141019257
-6.49656537755440
-5.98633815572115
-5.74917490698648
-5.78925167017164
-6.55636013369202
-6.09725197485584
-5.44778142807264
-5.98045595882487
-5.78925167017164
-5.60979020284174
-6.11028962921943
-5.68389512261819
-5.81394341171260
-6.10769566133086
-5.65163556141437
-5.20434646111358
-6.15338772888902
-5.77847995997316
-5.98340138229681
-6.40442090044687
-6.41784366338369
-5.61830053036368
-5.21073585094185
-5.81742155510978
-6.26813065683573
-5.86819216161952
-6.35495581116705
-5.91964880361031
-5.94747044907870
-6.27474575008583
-6.37105241431992
-5.74171246423684
-5.77847995997316
-5.98340138229681
-5.89425141935755
-6.27254557758491
-6.43484091873103
-5.31353912218191
-5.89425141935755
-6.16571803726214
-6.07603158229034
-6.51919432176217
-5.88779999218806
-5.76759095542688
-6.33031441326486
-5.89746159193232
-6.29217500547955
-6.19470487387220
-6.16571803726214
-6.39861267130537
-6.54132250759219
-5.06715476579908
-5.69572911343020
-5.39092150625911
-6.09987313962883
-6.03498727232589
-6.35698211325244
-6.46617931116297
-5.24208441507675
-5.71129302434722
-5.88779999218806
-6.02938517369958
-6.09725197485584
-6.15090331728594
-6.33653192101464
-6.47160909048031
-5.89103090837785
-5.53436978878240
-6.09198894331304
-6.29863344647729
-6.06253646506719
-5.21073585094185
-5.76026518368049
-6.05435110382189
-6.11028962921943
-6.37503640397225
-6.44230350070406
-5.44778142807264
-5.64752894811161
-5.84819216162397
-6.20888917352668
-6.24122380728119
-6.23438243148338
-6.46436281323383
-6.54468379880250
-5.29028361220406
-5.05977520312357
-6.36102244116643
-5.95959144229922
-6.03777659660795
-5.82088764294434
-5.02203772392850
-5.30197896801272
-5.93210963585015
-5.63510694249505
-6.30718032442792
-6.54636021702549
-5.30777574964985
-5.88455860333340
-5.42747719265457
-5.97453895685703
-4.79891340171946
-5.98045595882487
-5.30777574964985
-5.85824216078841
-4.78925242425002
-4.87301450637807
-6.12571370302358
-6.18753655568103
-5.80695062072681
-6.09987313962883
-6.23209153222025
-5.63926477976017
-6.17304389845491
-5.65572537939271
-5.76393477790515
-6.12571370302358
-6.54468379880250
-6.34476225080089
-5.75658207392232
-6.01808593763989
-5.71129302434722
-6.29217500547955
-5.58819202407750
-5.88455860333340
-6.18753655568103
-6.16571803726214
-6.11028962921943
-6.00665756834822
-5.52044909625647
-6.17304389845491
-6.59379269876782
-5.05234077738656
-4.98282008745689
-6.20888917352668
-5.66789542128711
-6.27254557758491
-4.94200142599777
-5.51576546631861
-5.73041333457123
-5.95657493975549
-6.31776220979904
-6.05981544899417
-6.07334708898669
-5.68785536699252
-6.33031441326486
-5.81742155510978
-6.24349390428114
-6.55137267509834
-6.04885673544919
-5.87148694895646
-5.40150305570886
-6.30505044353501
-6.25700731908241
-5.60979020284174
-5.59688735298252
-5.92589862864718
-6.35698211325244
-6.41784366338369
-5.82088764294434
-5.76026518368049
-5.57057119901566
-5.78925167017164
-5.82434175849904
-5.78925167017164
-5.28438423812456
-6.02375151467678
-5.69179998967671
-5.69964285957106
-6.27254557758491
-5.91964880361031
-6.44416047696701
-5.70742469721482
-6.06253646506719
-5.89103090837785
-5.99799975547295
-6.18513565178830
-6.01238807885829
-6.36504651049875
-6.36905445157661
-5.77486345029927
-6.27034055364899
-5.79990858606241
-6.60174806363060
-5.71129302434722
-5.92589862864718
-5.86819216161952
-5.87477091630960
-5.88130667370102
-6.04055816219656
-5.91335967247547
-6.20888917352668
-5.98926632975563
-5.68389512261819
-6.23894854521343
-5.77486345029927
-5.95657493975549
-6.01238807885829
-5.74545064660198
-5.76026518368049
-5.52511089202836
-5.98926632975563
-6.32614782737414
-6.08404209213533
-6.22055764504516
-5.61830053036368
-5.60979020284174
-6.36303649997297
-6.04609818910804
-5.60550772445408
-5.62673904294994
-6.45523049647318
-6.21357291314925
-5.91335967247547
-5.72280902432607
-5.61830053036368
-6.44416047696701
-5.35848798397674
-5.52975105626324
-6.21823481758557
-4.72924041932761
-5.09614020198425
-6.17547397425405
-6.37304639316647
-6.40634950415742
-6.17547397425405
-6.43108863951188
-5.86819216161952
-5.70354134799848
-5.98045595882487
-5.57057119901566
-5.86488648276386
-5.95051449879465
-6.07334708898669
-5.31353912218191
-6.00377995132984
-5.43259203169160
-5.71898507411939
-5.54354374422889
-5.89746159193232
-6.26369615809410
-5.31353912218191
-5.75658207392232
-5.76759095542688
-5.29614838767938
-6.25252310717828
-5.88779999218806
-6.28567458173170
-6.20653905141379
-5.66385517499283
-6.02092273849837
-6.02375151467678
-5.75288534870398
-5.94747044907870
-5.78925167017164
-5.36396714951161
-5.64340540097141
-5.90066149226601
-5.89425141935755
-5.73419391447772
-5.74545064660198
-6.29863344647729
-6.08934700365053
-5.85155339634378
-5.78925167017164
-5.55263430271725
-6.56790170383003
-6.04609818910804
-5.57500559943541
-5.78567397682737
-5.55263430271725
-5.31926946850249
-5.47748511179090
-5.80695062072681
-5.50158150198576
-5.90066149226601
-5.95959144229922
-5.36396714951161
-5.86819216161952
-6.03498727232589
-5.44274388782412
-5.96259887291400
-5.45778101141972
-5.54809935321921
-5.96559728600268
-5.64340540097141
-5.84481959089160
-5.89425141935755
-5.96259887291400
-5.87477091630960
-5.77486345029927
-5.95657493975549
-5.50158150198576
-5.93210963585015
-5.81394341171260
-6.13333743439078
-5.45279371865250
-5.29028361220406
-5.78208343762113
-5.67991913233004
-5.41716835438854
-6.26147151256358
-6.13838782264125
-6.45706364394992
-6.47341248495655
-5.52975105626324
-5.82778398419664
-5.61405441978471
-5.57500559943541
-5.65163556141437
-5.06715476579908
-6.55137267509834
-5.74171246423684
-6.07870888837941
-6.23438243148338
-6.45155408932504
-5.80695062072681
-6.11028962921943
-6.01808593763989
-6.07334708898669
-6.30505044353501
-6.41784366338369
-6.27694109245291
-6.18513565178830
-6.06525009729874
-6.22979537268462
-6.42354157627527
-6.60174806363060
-6.14341283258686
-6.18272896968035
-6.24575885961058
-6.17547397425405
-6.40634950415742
-6.20888917352668
-5.81394341171260
-6.02092273849837
-5.57500559943541
-5.65163556141437
-5.06715476579908
-6.55137267509834
-5.74171246423684
-6.07870888837941
-6.23438243148338
-6.45155408932504
-5.80695062072681
-6.11028962921943
-6.01808593763989
-6.07334708898669
-6.30505044353501
-6.41784366338369
-6.27694109245291
-6.18513565178830
-6.06525009729874
-6.22979537268462
-6.42354157627527
-6.60174806363060
-6.14341283258686
-6.18272896968035
-6.24575885961058
-6.17547397425405
-6.40634950415742
-6.20888917352668
-5.81394341171260
-6.02092273849837
-4.14201045507806
-2.65110576222801
-2.82906774547112
-2.88198454465004
-4.38253949800705
-4.09409853441972
-2.63803538925480
-2.83987749293122
-4.27845782834601
-4.13320008414730
-2.70174308251925
-3.11127348726409
-3.16706039941389
-3.04345664252248
-4.13024595952103
-2.49697672437753
-2.65110576222801
-2.89223999295794
-4.63690920935262
-3.88315745989366
-4.45779456885744
-4.28354676836336
-4.11233556762165
-2.41820826384061
-3.99417973274722
-3.74093614939993
-4.13908228104358
-4.39623802960357
-3.69628786955132
-4.15074388079538
-3.96319725392040
-4.17931643676961
-3.73216454805139
-3.67785501735079
-3.54897040238971
-3.99078425904252
-3.72331532433809
-3.74093614939993
-3.84059949231495
-4.06925330750347
-4.11233556762165
-3.88315745989366
-3.57508018280346
-3.66850959164104
-3.69628786955132
-3.68249518158567
-3.97708588382147
-3.76679854510714
-4.08794485819042
-3.91667890322757
-3.65907600439481
-3.52758035634836
-4.30115684332834
-3.84454411499914
-4.01431396546523
-3.84059949231495
-3.87172919944182
-3.58022131797700
-3.53833257003748
-3.91300930900292
-3.61548767980322
-3.15927886454487
-3.57508018280346
-3.83266325765247
-4.09102642976399
-3.98052810951907
-3.81659930031526
-4.26303375454186
-3.56991247971096
-3.93482756294356
-3.99078425904252
-3.24171635166585
-3.77104465568611
-4.11233556762165
-3.97708588382147
-4.12431140010194
-4.44922938940931
-4.16798519176537
-3.82063954660954
-4.13024595952103
-4.06294433733267
-3.81254266418951
-4.13614550761924
-3.56991247971096
-3.80437968673680
-4.02423107427889
-4.15363815505103
-3.95969474604924
-3.65432562730819
-4.29615695790929
-3.70537842803968
-4.20709522914432
-4.17366686382080
-4.03405079902345
-4.10325862411708
-3.77948316827236
-4.06294433733267
-4.06925330750347
-3.80027307343404
-3.87936253294545
-3.67785501735079
-4.14201045507806
-3.93122408529559
-3.78367587073723
-4.10021457440113
-3.82063954660954
-3.67785501735079
-4.33787977711073
-4.41865999088271
-3.78367587073723
-3.13556421277932
-3.76679854510714
-3.97016568043221
-3.81254266418951
-4.06294433733267
-4.33547309500278
-3.99756371621403
-3.00774174942819
-4.27077552890575
-2.31468546556422
-2.78462092306257
-4.05340561758844
-2.41820826384061
-2.89223999295794
-4.57058778870612
-3.00774174942819
-3.20508490270899
-3.36347997626428
-3.59042496754784
-3.77527281301466
-3.82867139573912
-3.84059949231495
-4.47680213145157
-3.76253432816417
-4.44275701454598
-4.58383276483431
-4.59504762602649
-4.61710693855626
-4.50566952016585
-4.84965684830174
-3.68249518158567
-4.30364744260837
-3.69171141197350
-3.79200890508259
-3.82063954660954
-3.94911300997914
-3.67785501735079
-3.99756371621403
-4.05340561758844
-3.87555314964850
-3.86789057049121
-3.62042571758909
-3.61548767980322
-3.77104465568611
-3.70537842803968
-3.48337670682991
-3.61052513674215
-3.87936253294545
-4.13024595952103
-3.98395852693407
-3.49461214887895
-3.51123210929916
-3.70084347854164
-3.66850959164104
-4.12728308217946
-4.10629343570855
-4.11834141132511
-3.50572275703531
-3.86403714966965
-3.64475663414559
-3.67785501735079
-3.94199579549407
-3.69171141197350
-4.44491913080198
-4.40526723250071
-3.83663924794062
-3.41921850618283
-3.92760757562170
-3.61548767980322
-3.57508018280346
-3.89070438073687
-4.46417065047865
-3.75825184977651
-3.68249518158567
-3.86016882253725
-3.52216058263513
-3.39482854039918
-3.55424718103129
-3.79614952629384
-4.10629343570855
-3.75825184977651
-4.25783907259216
-3.80437968673680
-3.53297091438571
-3.55949626137389
-3.41317655680156
-3.90562947402641
-4.20160086077162
-3.97708588382147
-3.41921850618283
-3.74093614939993
-3.51671127483404
-3.97363176826677
-3.89070438073687
-4.21255957431660
-4.23412317095838
-4.19330228751899
-3.93482756294356
-3.97708588382147
-3.75395095286251
-4.14493007993675
-4.38941221984290
-4.19884231443047
-4.38941221984290
-4.29866002547234
-3.99078425904252
-4.28860994213774
-4.15940169367065
-4.06610379779790
-4.58571066439277
-3.82867139573912
-2.95165752704189
-2.77319353325478
-3.17478184925093
-3.35066010964405
-3.88315745989366
-3.87172919944182
-3.84059949231495
-3.44302773752649
-3.86789057049121
-3.41317655680156
-3.44889251300181
-4.44059021341220
-3.09474555132020
-2.93224132637128
-4.27334285849746
-3.06942987990771
-4.34982706504625
-4.31354826851713
-3.06942987990771
-3.22722439454187
-3.29767109035272
-5.17411417975114
-4.62975367176434
-2.33270072489859
-2.51201234066193
-4.00093628694640
-4.23145301370184
-2.99861009981712
-3.35709058643601
-3.83266325765247
-3.18244413484243
-3.19759479204205
-3.09474555132020
-3.58533615701403
-3.27008503656169
-3.56991247971096
-2.83987749293122
-2.62479191665839
-4.63154736204453
-3.99756371621403
-3.85628547332091
-3.85238698489349
-3.69171141197350
-4.04054411751049
-4.02093628694195
-5.14021298726706
-3.71886117239257
-3.74093614939993
-2.74993937530612
-3.51123210929916
-3.51671127483404
-4.17083006296232
-2.72613156114379
-4.83074746900636
-3.28397318423665
-3.07793984531451
-3.33767375741057
-4.67708858464614
-3.70084347854164
-4.93654694206668
-2.43446614103863
-2.48171158289323
-4.36865070735650
-4.03078825983382
-4.32821809957648
-4.08485376117258
-3.88693803980015
-3.84454411499914
-4.13024595952103
-4.04054411751049
-4.03405079902345
-4.22070051097692
-4.16513220418072
-4.44059021341220
-4.19884231443047
-3.84454411499914
-4.31846216258457
-3.56991247971096
-4.80396055170522
-4.63512511938946
-4.17649563999921
-4.59504762602649
-4.09409853441972
-4.11233556762165
-4.00429752166621
-4.28860994213774
-4.34506526466264
-4.17366686382080
-4.26043978665329
-4.46839889719580
-4.45566014188758
-4.26820159116388
-4.44275701454598
-4.69406663291462
-4.59504762602649
-4.22609121430912
-4.21255957431660
-4.24209112897296
-4.34744899919463
-4.54551463477562
-4.50159627773654
-4.47470793370603
-4.46839889719580
-4.43624247499245
-3.94199579549407
-4.01098628611084
-3.70084347854164
-4.65106848734119
-4.05020571725475
-4.59690460228944
-4.14201045507806
-2.65110576222801
-3.06942987990771
-4.38253949800705
-4.56293971410398
-4.09409853441972
-2.63803538925480
-2.83987749293122
-3.02575863170050
-3.90562947402641
-4.37793130110088
-4.45992444975035
-4.13320008414730
-2.70174308251925
-3.16706039941389
-3.04345664252248
-3.97016568043221
-4.32578802377734
-4.37793130110088
-4.13024595952103
-2.49697672437753
-2.89223999295794
-4.63690920935262
-4.52778052929468
-4.49545513542952
-4.50566952016585
-3.88315745989366
-4.13614550761924
-4.45779456885744
-4.11233556762165
-2.41820826384061
-4.13908228104358
-4.39623802960357
-2.27765105367656
-4.19607613745709
-3.54897040238971
-4.32578802377734
-3.72331532433809
-4.14784120539517
-3.84059949231495
-3.88315745989366
-3.98737721680434
-4.05977486303033
-3.83663924794062
-4.08794485819042
-3.53833257003748
-4.30115684332834
-3.84454411499914
-3.89445658955927
-4.04054411751049
-3.84059949231495
-3.91300930900292
-3.16706039941389
-3.19759479204205
-3.44889251300181
-4.24999610017827
-3.83266325765247
-3.98395852693407
-3.86016882253725
-3.97708588382147
-4.09102642976399
-4.26303375454186
-3.75825184977651
-3.68711391410483
-4.11233556762165
-3.97708588382147
-3.82063954660954
-4.06294433733267
-4.13614550761924
-4.38712655680581
-4.29615695790929
-4.20709522914432
-4.03405079902345
-4.19884231443047
-4.14201045507806
-3.71438709218088
-4.33787977711073
-4.41865999088271
-3.78367587073723
-2.59776689674484
-3.13556421277932
-3.83266325765247
-3.76679854510714
-3.00774174942819
-3.27705322028614
-3.24888432730668
-3.79614952629384
-4.14493007993675
-2.78462092306257
-3.84059949231495
-4.33547309500278
-4.19607613745709
-2.89223999295794
-4.10325862411708
-3.46628324750434
-4.12431140010194
-3.28397318423665
-4.32335202832167
-3.27705322028614
-3.20508490270899
-3.54897040238971
-3.36347997626428
-3.59042496754784
-3.82867139573912
-3.84059949231495
-2.82906774547112
-4.33787977711073
-4.47680213145157
-4.28608155971321
-4.58383276483431
-4.59504762602649
-4.68221233413497
-4.67537481753890
-4.59875813658222
-4.56101852083664
-4.45566014188758
-4.58195133213317
-4.61710693855626
-4.59504762602649
-4.50566952016585
-4.84965684830174
-4.50159627773654
-4.68050733295468
-4.47050633512147
-4.29615695790929
-4.30364744260837
-4.45992444975035
-4.39396793260362
-3.80846950471514
-4.36163329884911
-3.69171141197350
-3.71886117239257
-4.29364760927378
-4.05340561758844
-4.30364744260837
-3.77104465568611
-4.13024595952103
-4.17083006296232
-4.15363815505103
-3.98395852693407
-3.66850959164104
-4.07552272398235
-4.10629343570855
-3.94556073456600
-3.09474555132020
-4.11834141132511
-3.69171141197350
-4.44491913080198
-4.40526723250071
-3.99078425904252
-4.00764749632432
-4.06610379779790
-3.89070438073687
-4.22339949509892
-3.68249518158567
-4.08485376117258
-4.10629343570855
-3.75825184977651
-4.03078825983382
-3.90562947402641
-4.31846216258457
-4.21255957431660
-4.14493007993675
-4.38941221984290
-3.95265271138484
-4.38941221984290
-4.29866002547234
-4.32091008429851
-3.99078425904252
-4.22609121430912
-3.79200890508259
-3.73216454805139
-3.80437968673680
-4.31846216258457
-4.28860994213774
-4.18773139764832
-4.15940169367065
-3.61548767980322
-1.83382507769595
-3.41317655680156
-2.81813986926611
-4.00764749632432
-4.58571066439277
-4.13320008414730
-3.61548767980322
-3.48337670682991
-4.19607613745709
-2.38487739974593
-2.95165752704189
-4.35219948911456
-4.05020571725475
-4.29364760927378
-3.74963147830495
-4.44059021341220
-2.77319353325478
-3.75825184977651
-4.51979661430773
-4.58758504405346
-2.86115262789551
-3.17478184925093
-4.28608155971321
-3.26306795633377
-4.28100553551500
-3.88315745989366
-3.87172919944182
-3.40709788025187
-3.84059949231495
-4.65632695242131
-3.44302773752649
-3.86789057049121
-4.57058778870612
-4.68900341641357
-3.41317655680156
-3.44889251300181
-4.14201045507806
-4.52976658782122
-3.59042496754784
-4.29113194796368
-4.44059021341220
-4.30613185421145
-4.03078825983382
-3.09474555132020
-4.29866002547234
-4.02423107427889
-2.93224132637128
-4.27334285849746
-3.06942987990771
-3.98395852693407
-4.63333784075960
-4.53174870973635
-4.63154736204453
-4.34982706504625
-3.86403714966965
-4.13024595952103
-4.31354826851713
-4.18212929902201
-4.95487182232468
-2.98009276671576
-3.06942987990771
-3.29767109035272
-2.85057163826731
-4.45352114939272
-4.68730996458552
-4.23678621745776
-4.87806744652060
-4.86821528874496
-4.59132329629003
-4.82041542627434
-4.60245493013079
-5.03221612557355
-4.98803770443979
-4.77953222900885
-4.81296948637647
-5.17411417975114
-4.27845782834601
-5.14344049703479
-5.09050700424499
-4.57628570159770
-4.67879941977970
-4.69910434234792
-4.62975367176434
-4.20983113410934
-4.31108223683659
-4.56868124678526
-4.32335202832167
-3.95617992748576
-4.80546768828084
-4.74333687255889
-4.25783907259216
-4.29113194796368
-4.11834141132511
-2.33270072489859
-2.51201234066193
-4.00093628694640
-4.23145301370184
-2.99861009981712
-3.35709058643601
-4.23145301370184
-3.89819477192441
-3.83266325765247
-3.18244413484243
-3.58533615701403
-2.58397547693762
-3.27008503656169
-3.56991247971096
-4.41421563788601
-3.40709788025187
-2.83987749293122
-3.87936253294545
-3.83663924794062
-2.62479191665839
-4.60980776927235
-4.10931906507792
-4.76709058238420
-3.85628547332091
-4.20160086077162
-4.04054411751049
-2.56999119087085
-4.16227105376391
-1.86280421364342
-4.78876292177170
-4.77798546221580
-4.60613810771678
-4.68730996458552
-4.60797462179561
-4.89473426751147
-4.39850298493301
-4.87666592423823
-5.05359435806250
-4.78107660700881
-5.14021298726706
-4.41644028341653
-4.47260934109096
-4.51979661430773
-2.95165752704189
-3.72774972475784
-4.10021457440113
-4.06294433733267
-2.97070390796185
-3.77527281301466
-3.06942987990771
-3.99417973274722
-3.97363176826677
-3.60553784397493
-3.51671127483404
-4.17083006296232
-3.29767109035272
-4.06925330750347
-4.20160086077162
-2.54142190030936
-3.93841810214980
-4.07864275396961
-2.72613156114379
-4.03078825983382
-3.89445658955927
-4.24473306863547
-4.79334651140719
-4.83074746900636
-4.58006635296955
-3.28397318423665
-3.21989889112151
-3.07793984531451
-2.81813986926611
-3.33767375741057
-4.80396055170522
-3.95265271138484
-4.56677106301787
-3.99756371621403
-4.38712655680581
-4.46204980389039
-4.67708858464614
-3.90562947402641
-4.20983113410934
-4.13614550761924
-4.35692751853635
-4.09716123014627
-4.49750637612332
-4.24209112897296
-4.05340561758844
-4.93654694206668
-2.21939346410766
-4.58758504405346
-4.56677106301787
-3.77527281301466
-3.65907600439481
-4.10325862411708
-4.73205570990633
-4.55329662381559
-3.89819477192441
-4.26303375454186
-4.47889195269657
-4.03078825983382
-4.32821809957648
-4.08485376117258
-3.88693803980015
-3.84454411499914
-4.03405079902345
-4.42968521777534
-4.16513220418072
-4.19884231443047
-3.50572275703531
-3.84454411499914
-3.56991247971096
-4.68561364011300
-3.95265271138484
-4.72228380432662
-3.77527281301466
-4.76395583271292
-4.01763060808629
-4.05659531121175
-4.04377503370028
-4.63869012200654
-4.24999610017827
-4.58006635296955
-3.74963147830495
-4.80396055170522
-3.72774972475784
-4.63512511938946
-4.13908228104358
-3.64475663414559
-4.17649563999921
-4.03405079902345
-4.58383276483431
-3.91667890322757
-4.59504762602649
-4.01098628611084
-4.85109671262734
-4.76238476516380
-3.97363176826677
-4.11233556762165
-4.34744899919463
-4.11534299823643
-3.83266325765247
-4.28860994213774
-4.34506526466264
-4.17366686382080
-4.13908228104358
-4.09102642976399
-4.30115684332834
-4.26043978665329
-4.28860994213774
-3.99756371621403
-4.72880900651377
-4.05020571725475
-4.59132329629003
-4.65282438321120
-4.40301756337797
-3.80846950471514
-4.76552443587999
-4.55909362947985
-4.49750637612332
-4.23678621745776
-4.03078825983382
-4.44275701454598
-4.69406663291462
-3.75825184977651
-4.59504762602649
-3.80437968673680
-4.33787977711073
-4.15652407665227
-4.15940169367065
-4.20709522914432
-4.25523157717722
-4.21799422262117
-4.31846216258457
-4.22609121430912
-4.11834141132511
-4.10021457440113
-4.21255957431660
-4.03730272865583
-4.03730272865583
-4.24209112897296
-4.50159627773654
-4.47470793370603
-4.46839889719580
-4.42968521777534
-4.60429821464747
-4.50363497286275
-4.65106848734119
-4.19607613745709
-3.98052810951907
-3.86403714966965
-4.51174844306168
-4.05020571725475
-4.66676164823763
-4.64578222456848
-4.71406696626018
-4.61163756246737
-4.43841870705413
-4.41421563788601
-4.35219948911456
-3.72774972475784
-4.31846216258457
-4.42528970290734
-3.77104465568611
-4.33787977711073
-3.90562947402641
-3.74529326491576
-3.95969474604924
-3.97016568043221
-3.79200890508259
-4.29364760927378
-4.63690920935262
-3.88693803980015
-4.21255957431660
-3.99417973274722
-3.67785501735079
-4.10021457440113
-4.44922938940931
-3.80027307343404
-3.85238698489349
-3.51123210929916
-3.34418801404722
-4.32578802377734
-3.63993757995411
-3.83266325765247
-3.94556073456600
-4.10021457440113
-4.05977486303033
-3.60052555339507
-3.59548801314655
-4.01098628611084
-3.89445658955927
-4.04054411751049
-3.66380392204772
-3.30445031772595
-3.86016882253725
-3.09474555132020
-4.10629343570855
-3.75825184977651
-3.50018288357946
-4.39396793260362
-4.12431140010194
-4.44922938940931
-3.35709058643601
-4.02423107427889
-4.38712655680581
-3.40709788025187
-4.21528059038962
-4.23145301370184
-3.97363176826677
-3.97708588382147
-3.52758035634836
-3.79200890508259
-3.84059949231495
-3.93482756294356
-4.48927604633707
-4.32335202832167
-3.70537842803968
-3.51671127483404
-3.63993757995411
-4.30861010880691
-4.10629343570855
-3.72774972475784
-4.24999610017827
-4.59875813658222
-4.58195133213317
-4.48305853858729
-4.47889195269657
-3.41317655680156
-4.68050733295468
-4.47050633512147
-4.14201045507806
-4.17931643676961
-4.29364760927378
-4.09102642976399
-3.85628547332091
-4.17083006296232
-4.07552272398235
-3.86016882253725
-3.94556073456600
-4.16798519176537
-4.18773139764832
-4.00764749632432
-3.72331532433809
-3.36982880084026
-3.86016882253725
-3.66850959164104
-3.02575863170050
-3.57508018280346
-3.73216454805139
-3.44889251300181
-4.37097894290800
-4.13614550761924
-4.22877570761277
-4.06925330750347
-3.97363176826677
-4.35692751853635
-4.68730996458552
-4.16513220418072
-4.21799422262117
-4.23678621745776
-4.25261726495126
-3.93482756294356
-4.26820159116388
-4.13908228104358
-4.48097741569511
-4.59504762602649
-4.89611071127395
-4.87806744652060
-4.48927604633707
-4.36163329884911
-4.86821528874496
-4.59132329629003
-4.82041542627434
-4.59504762602649
-5.03221612557355
-5.02256598615019
-4.48097741569511
-4.98803770443979
-4.77953222900885
-4.81296948637647
-5.06062006581799
-5.17411417975114
-4.60613810771678
-5.02135314443501
-3.78367587073723
-4.21799422262117
-4.18212929902201
-4.42308467897142
-5.14344049703479
-5.09050700424499
-4.82780633366760
-4.79182098137113
-4.39169267053586
-4.19607613745709
-4.44059021341220
-4.55523269535799
-3.30445031772595
-4.45779456885744
-4.71241546549671
-4.39623802960357
-4.50566952016585
-4.37793130110088
-3.53297091438571
-4.80546768828084
-3.54366563158154
-3.59042496754784
-4.08485376117258
-3.96319725392040
-3.94199579549407
-3.41921850618283
-3.63509518997754
-3.59042496754784
-4.16227105376391
-3.73216454805139
-4.60613810771678
-3.94199579549407
-4.40751185197022
-4.60797462179561
-4.89473426751147
-4.04054411751049
-4.39850298493301
-4.41644028341653
-3.93122408529559
-4.33064228441981
-4.30115684332834
-4.87666592423823
-5.05359435806250
-4.66329550033315
-4.68561364011300
-4.78107660700881
-4.74173304869985
-4.79029312053703
-4.65807364724628
-3.76253432816417
-4.45352114939272
-3.86016882253725
-3.77948316827236
-4.57058778870612
-4.68730996458552
-4.25523157717722
-4.12133086080266
-3.62533949092749
-4.57439000237025
-4.80396055170522
-3.95265271138484
-3.99756371621403
-4.46204980389039
-3.53297091438571
-4.46628700859435
-4.93654694206668
-4.17649563999921
-4.02423107427889
-4.18493427126866
-4.06294433733267
-4.58758504405346
-4.56677106301787
-3.93482756294356
-4.51979661430773
-4.17366686382080
-3.98737721680434
-4.39396793260362
-4.14201045507806
-4.49545513542952
-4.44275701454598
-3.86016882253725
-4.31354826851713
-3.89819477192441
-4.43624247499245
-4.41421563788601
-3.86016882253725
-4.06294433733267
-4.35928317673622
-4.20160086077162
-4.35928317673622
-3.96319725392040
-4.20160086077162
-4.10325862411708
-4.55329662381559
-4.21799422262117
-4.42968521777534
-4.07552272398235
-4.24209112897296
-3.99417973274722
-3.88693803980015
-4.20160086077162
-4.01763060808629
-4.20709522914432
-4.03405079902345
-4.58383276483431
-3.97363176826677
-4.00429752166621
-3.90191903230891
-3.99756371621403
-4.38941221984290
-4.43841870705413
-4.44275701454598
-4.62615661027898
-4.69406663291462
-4.65457720131436
-4.25523157717722
-4.50363497286275
-4.05659531121175
-4.50363497286275
-4.34744899919463
-4.50159627773654
-4.19330228751899
-4.40076282183064
-4.31600823384218
-4.10325862411708
-4.11534299823643
-4.38941221984290
-4.10021457440113
-4.43624247499245
-4.13614550761924
-4.21528059038962
-4.05977486303033
-4.32821809957648
-4.06610379779790
-4.36397791083499
-4.17366686382080
-4.51174844306168
-4.40526723250071
-4.06294433733267
-4.13320008414730
-4.16513220418072
-4.45992444975035
-4.42528970290734
-4.07239292893274
-3.94199579549407
-4.00764749632432
-4.64578222456848
-4.71406696626018
-4.62435321580274
-4.76552443587999
-4.61163756246737
-4.20709522914432
-4.43841870705413
-4.41421563788601
-4.35219948911456
-3.93841810214980
-4.31846216258457
-4.47260934109096
-4.38253949800705
-4.42528970290734
-3.93841810214980
-4.33787977711073
-4.28608155971321
-3.94911300997914
-4.27845782834601
-3.92397793931864
-4.29364760927378
-4.47889195269657
-3.95265271138484
-4.46417065047865
-4.21255957431660
-4.28354676836336
-4.11534299823643
-4.15074388079538
-4.17931643676961
-4.07864275396961
-4.06925330750347
-4.11233556762165
-4.13614550761924
-4.04699554467998
-4.05977486303033
-4.21255957431660
-4.08175307963965
-4.44922938940931
-4.16798519176537
-4.13024595952103
-4.15940169367065
-4.38483565754268
-3.78785106781747
-4.27077552890575
-4.57058778870612
-4.58383276483431
-4.68221233413497
-4.50566952016585
-4.84965684830174
-4.47050633512147
-3.79200890508259
-4.13024595952103
-4.12728308217946
-4.08485376117258
-3.95969474604924
-3.97708588382147
-4.19330228751899
-4.51979661430773
-4.65632695242131
-4.57058778870612
-4.63154736204453
-4.37097894290800
-4.07239292893274
-4.22877570761277
-4.45352114939272
-4.42528970290734
-3.75395095286251
-4.35692751853635
-4.68730996458552
-4.07864275396961
-4.02751504163203
-4.13908228104358
-4.36397791083499
-4.98803770443979
-5.17411417975114
-3.94199579549407
-3.89819477192441
-4.49955341784037
-4.48097741569511
-4.14493007993675
-4.08794485819042
-3.86016882253725
-4.45352114939272
-5.09050700424499
-4.82780633366760
-4.57628570159770
-4.79182098137113
-4.39169267053586
-4.58195133213317
-4.12133086080266
-4.53174870973635
-4.31108223683659
-4.80546768828084
-4.28354676836336
-4.33787977711073
-4.43841870705413
-4.41421563788601
-4.63154736204453
-4.60980776927235
-4.15074388079538
-4.24736804684050
-4.77798546221580
-4.60613810771678
-4.68730996458552
-4.91653319884236
-4.28608155971321
-4.89473426751147
-4.39850298493301
-5.05359435806250
-4.75131763350211
-4.79334651140719
-4.66329550033315
-5.14021298726706
-4.74173304869985
-4.65807364724628
-4.14493007993675
-4.39169267053586
-4.57058778870612
-4.79334651140719
-4.83074746900636
-4.80396055170522
-4.46204980389039
-4.67708858464614
-4.93654694206668
-4.06294433733267
-4.56677106301787
-4.43841870705413
-4.17366686382080
-4.11233556762165
-4.10325862411708
-4.39396793260362
-4.14201045507806
-4.44275701454598
-4.43624247499245
-4.35928317673622
-4.20160086077162
-4.35928317673622
-4.20160086077162
-4.55329662381559
-4.07552272398235
-4.24209112897296
-3.82466353497771
-4.68561364011300
-4.80396055170522
-4.63512511938946
-4.85109671262734
-4.76238476516380
-4.00429752166621
-4.26043978665329
-4.21528059038962
-4.72880900651377
-4.59132329629003
-4.65282438321120
-4.76552443587999
-4.55909362947985
-4.38941221984290
-4.44275701454598
-4.62615661027898
-4.65457720131436
-4.02751504163203
-4.21799422262117
-4.50363497286275
-4.54551463477562
-4.50159627773654
-4.40076282183064
-3.98052810951907
-4.10325862411708
-4.38941221984290
-4.10021457440113
-4.43624247499245
-4.32821809957648
-4.06610379779790
-4.36397791083499
-4.40526723250071
-4.06294433733267
-3.97363176826677
-4.42528970290734
-4.62435321580274
-4.76552443587999
-4.61163756246737
-4.28608155971321
-4.41421563788601
-4.35219948911456
-3.93841810214980
-4.31846216258457
-4.47260934109096
-4.38253949800705
-4.42528970290734
-3.93841810214980
-4.33787977711073
-4.28608155971321
-3.94911300997914
-4.27845782834601
-3.92397793931864
-4.29364760927378
-4.47889195269657
-3.95265271138484
-4.46417065047865
-4.21255957431660
-4.28354676836336
-4.11534299823643
-4.15074388079538
-4.17931643676961
-4.07864275396961
-4.06925330750347
-4.11233556762165
-4.13614550761924
-4.04699554467998
-4.05977486303033
-4.21255957431660
-4.08175307963965
-4.44922938940931
-4.16798519176537
-4.13024595952103
-4.15940169367065
-4.38483565754268
-3.78785106781747
-4.27077552890575
-4.57058778870612
-4.58383276483431
-4.68221233413497
-4.50566952016585
-4.84965684830174
-4.47050633512147
-3.79200890508259
-4.13024595952103
-4.12728308217946
-4.08485376117258
-3.95969474604924
-3.97708588382147
-4.19330228751899
-4.51979661430773
-4.65632695242131
-4.57058778870612
-4.63154736204453
-4.37097894290800
-4.07239292893274
-4.22877570761277
-4.45352114939272
-4.42528970290734
-3.75395095286251
-4.35692751853635
-4.68730996458552
-4.07864275396961
-4.02751504163203
-4.13908228104358
-4.36397791083499
-4.98803770443979
-5.17411417975114
-3.94199579549407
-3.89819477192441
-4.49955341784037
-4.48097741569511
-4.14493007993675
-4.08794485819042
-3.86016882253725
-4.45352114939272
-5.09050700424499
-4.82780633366760
-4.57628570159770
-4.79182098137113
-4.39169267053586
-4.58195133213317
-4.12133086080266
-4.53174870973635
-4.31108223683659
-4.80546768828084
-4.28354676836336
-4.33787977711073
-4.43841870705413
-4.41421563788601
-4.63154736204453
-4.60980776927235
-4.15074388079538
-4.24736804684050
-4.77798546221580
-4.60613810771678
-4.68730996458552
-4.91653319884236
-4.28608155971321
-4.89473426751147
-4.39850298493301
-5.05359435806250
-4.75131763350211
-4.79334651140719
-4.66329550033315
-5.14021298726706
-4.74173304869985
-4.65807364724628
-4.14493007993675
-4.39169267053586
-4.57058778870612
-4.79334651140719
-4.83074746900636
-4.80396055170522
-4.46204980389039
-4.67708858464614
-4.93654694206668
-4.06294433733267
-4.56677106301787
-4.43841870705413
-4.17366686382080
-4.11233556762165
-4.10325862411708
-4.39396793260362
-4.14201045507806
-4.44275701454598
-4.43624247499245
-4.35928317673622
-4.20160086077162
-4.35928317673622
-4.20160086077162
-4.55329662381559
-4.07552272398235
-4.24209112897296
-3.82466353497771
-4.68561364011300
-4.80396055170522
-4.63512511938946
-4.85109671262734
-4.76238476516380
-4.00429752166621
-4.26043978665329
-4.21528059038962
-4.72880900651377
-4.59132329629003
-4.65282438321120
-4.76552443587999
-4.55909362947985
-4.38941221984290
-4.44275701454598
-4.62615661027898
-4.65457720131436
-4.02751504163203
-4.21799422262117
-4.50363497286275
-4.54551463477562
-4.50159627773654
-4.40076282183064
-3.98052810951907
-4.10325862411708
-4.38941221984290
-4.10021457440113
-4.43624247499245
-4.32821809957648
-4.06610379779790
-4.36397791083499
-4.40526723250071
-4.06294433733267
-3.97363176826677
-4.42528970290734
-4.62435321580274
-4.76552443587999
-4.61163756246737
-4.28608155971321
-5.80160055013100
-5.92151534187771
-4.30359826595149
-5.82064829155662
-5.98751731266262
-5.44767929995434
-4.14046567843176
-4.24834169608284
-5.81828707112590
-6.04000647461797
-6.16282511536819
-5.82064829155662
-5.91938091490785
-5.55474720278426
-5.63738763684106
-4.78159321023792
-4.03371196389112
-5.47470705913111
-5.54857453419285
-4.42494683541502
-5.18258194541284
-5.06925861699519
-4.85854931341944
-5.11327334940725
-4.90084913646725
-5.57303983809818
-4.84612756497790
-5.42341551906951
-4.54166061833477
-4.28186064228638
-6.21185374116617
-4.46233087283738
-5.02321703439416
-4.66880567572925
-5.30036002096089
-5.02843870570194
-4.83354957386052
-4.66880567572925
-4.93573436684518
-4.42494683541502
-4.11482653524828
-4.63850262227119
-5.53611370195301
-4.87081865327213
-4.60725252057872
-4.50717741554275
-5.94885611242047
-5.69249648063303
-5.55474720278426
-5.78950879679760
-5.89559652418999
-5.50102350167610
-5.96939029318612
-5.46465705996666
-4.35596076597821
-5.93633011411122
-4.12772827529734
-4.14046567843176
-6.25706728442746
-5.65702306053925
-3.97573311368220
-4.10175616227507
-3.57777593900196
-5.68442128399719
-3.35468792935790
-4.21366014832638
-3.38207939809518
-4.66131556506232
-4.10175616227507
-4.94709747985018
-3.88192903686088
-5.15083468712510
-5.58206218434538
-4.63078117243416
-3.48470719110108
-5.02843870570194
-5.32000624634118
-4.71260510032695
-3.79642149791886
-4.97495288231943
-5.27219027773541
-5.18703609735836
-3.99054600488466
-5.26399384645431
-5.67900136340989
-3.55530813252012
-4.79483755985304
-4.29278851849139
-5.09395001013360
-5.40571656851434
-5.68442128399719
-5.91724192241298
-4.85235772655396
-5.04905693003430
-5.28838430799798
-4.86470280031532
-4.06148766976511
-5.12279677741508
-5.39132834864197
-5.84626027102732
-3.55530813252012
-3.94543235591349
-5.66256308745074
-4.67624010146627
-3.92993057285103
-5.10365835297438
-4.76817109074621
-3.77840623858448
-4.96390365659973
-5.39132834864197
-5.96327419086064
-5.74980233273348
-5.57906377125670
-5.88238076390298
-4.33534360440665
-5.77233088182718
-4.62299963756513
-4.99669168740598
-4.20182709107387
-5.88459555517842
-5.80160055013100
-3.92993057285103
-5.74217860136628
-5.38039967624784
-4.89491475313843
-4.79483755985304
-5.36191554494468
-5.16000864257159
-4.57499426028436
-4.52456764598443
-5.25572967810286
-4.85854931341944
-4.92424064799255
-5.82064829155662
-5.01269117540998
-4.49836756206918
-4.85235772655396
-4.80139453043084
-4.23691430627505
-4.89491475313843
-5.16456425156191
-5.82064829155662
-5.16456425156191
-4.82720074928455
-4.69821739799707
-4.58315690457781
-4.57499426028436
-5.37304697226502
-4.74077399330641
-4.92424064799255
-5.11327334940725
-4.59125345921180
-5.99744768363515
-4.38611077353821
-5.70050699047803
-5.80160055013100
-5.46128448923430
-5.57906377125670
-5.37673008202319
-4.30359826595149
-4.55009877489147
-5.73962438680301
-5.82064829155662
-5.98751731266262
-5.46465705996666
-5.45450503206279
-5.44767929995434
-4.14046567843176
-5.81828707112590
-5.89121064842853
-5.44424888253934
-5.51712639060870
-5.18258194541284
-4.33534360440665
-6.04000647461797
-5.71633803797152
-5.34308330596572
-5.48795184729916
-6.01701739683585
-6.16282511536819
-5.84626027102732
-5.73449630192602
-5.77233088182718
-4.35596076597821
-5.66532163379189
-4.69094516756213
-4.70543712468612
-5.66532163379189
-4.25963997466796
-4.28186064228638
-6.04378712598982
-3.68311423712793
-5.79919386802304
-4.00514267332963
-4.03371196389112
-6.02473929385691
-5.98551934991931
-4.31429241128758
-5.68981198732939
-5.33927392266877
-4.27081202696611
-5.90213948007440
-5.06925861699519
-4.20182709107387
-5.68171499564144
-5.11327334940725
-5.07424590976242
-4.38611077353821
-4.08851268967866
-5.68171499564144
-4.14046567843176
-5.57303983809818
-5.80400145402373
-5.48795184729916
-5.63170596478564
-5.42341551906951
-5.83237148037677
-5.71108881986077
-5.46128448923430
-4.52456764598443
-3.99054600488466
-4.24834169608284
-4.28186064228638
-5.28436031962981
-6.07900790797700
-6.21185374116617
-4.08851268967866
-4.01952934068622
-3.92993057285103
-3.70291294363195
-3.35468792935790
-5.63455083598259
-4.17773244274544
-5.30432026533522
-3.70291294363195
-4.10175616227507
-6.16783757344104
-4.83354957386052
-3.96069749739780
-4.66880567572925
-4.63850262227119
-4.93573436684518
-4.42494683541502
-4.63850262227119
-4.12772827529734
-5.21767172588278
-5.81116977221490
-6.26011138047534
-4.87689732982183
-4.60725252057872
-4.63078117243416
-5.79193887259675
-5.69249648063303
-5.38405585376958
-3.89818691405890
-5.09395001013360
-5.78950879679760
-5.39854833596383
-5.98151140884145
-3.74137182669683
-5.57303983809818
-3.96069749739780
-4.22535482026050
-4.63850262227119
-5.69517378672211
-5.33544997246209
-5.54547385265992
-5.98751731266262
-5.89559652418999
-4.69094516756213
-5.57906377125670
-5.94469818871538
-5.54236352698987
-5.96939029318612
-5.06424632641534
-4.11482653524828
-3.99054600488466
-5.56697939713734
-5.96939029318612
-5.46465705996666
-5.03880095582373
-5.81116977221490
-3.96069749739780
-3.83150666117509
-4.35596076597821
-5.93633011411122
-4.12772827529734
-3.48470719110108
-4.14046567843176
-6.25706728442746
-5.35442515375714
-4.10175616227507
-5.64585007204227
-5.65145217066859
-5.81116977221490
-5.14157579037105
-5.68442128399719
-5.30432026533522
-3.35468792935790
-3.38207939809518
-5.84165207412115
-4.10175616227507
-3.70291294363195
-5.83933998782146
-5.49123581465230
-5.88901047592760
-5.64865504428893
-5.71895235019749
-3.35468792935790
-3.88192903686088
-5.15083468712510
-5.58206218434538
-5.92789142349892
-4.33534360440665
-5.82300394975649
-4.90084913646725
-3.48470719110108
-3.83150666117509
-3.79642149791886
-5.75233071515801
-3.46002067456626
-3.77840623858448
-6.05130581707373
-5.97344701159513
-5.76238079849260
-3.66291561061857
-5.26399384645431
-3.72232725948210
-5.89996324801271
-5.18258194541284
-5.81116977221490
-5.57605634064192
-3.55530813252012
-3.74137182669683
-5.88016105643679
-5.71371687319854
-5.04394209099727
-5.91724192241298
-3.57777593900196
-3.81411794274061
-5.87570680529155
-5.18703609735836
-5.79436305744008
-5.44424888253934
-5.64585007204227
-3.40874053469827
-3.72232725948210
-5.91724192241298
-5.82769868385526
-5.84626027102732
-5.45790050576749
-3.55530813252012
-5.92577057691066
-5.78950879679760
-5.81828707112590
-5.42341551906951
-3.55530813252012
-3.92993057285103
-5.20028073933887
-5.94677931160756
-5.32775792268992
-5.75987773092956
-5.41990070050603
-5.68442128399719
-3.46002067456626
-6.04755353785458
-5.96122714914359
-5.96327419086064
-5.54857453419285
-5.96735574588302
-5.67900136340989
-4.59125345921180
-5.95917590844979
-4.80139453043084
-4.90674851054675
-4.59125345921180
-4.11482653524828
-5.27626343720978
-4.22535482026050
-5.67628034733687
-5.22625510118444
-5.23899358603493
-4.68361966414178
-5.88238076390298
-4.75456636421059
-5.57906377125670
-6.11478926036146
-4.22535482026050
-6.02666048712425
-4.36611210683154
-5.35817736257953
-5.44080665684174
-4.06148766976511
-5.90213948007440
-5.79193887259675
-5.75987773092956
-5.77233088182718
-4.62299963756513
-5.52349563605060
-4.23691430627505
-3.89818691405890
-4.80139453043084
-5.88459555517842
-5.51392649027502
-5.80160055013100
-3.40874053469827
-3.83150666117509
-4.12772827529734
-4.41537830006216
-5.24739664375750
-5.91938091490785
-5.74217860136628
-3.17242191114939
-5.38039967624784
-4.48051153904167
-4.40571732259272
-4.89491475313843
-4.79483755985304
-5.79919386802304
-5.77480300985685
-5.27219027773541
-5.16000864257159
-4.39596209939154
-5.25572967810286
-5.01796795405156
-4.40571732259272
-4.92424064799255
-4.93573436684518
-5.01269117540998
-3.79642149791886
-5.14621595460594
-5.82535407186938
-4.43442468098212
-4.23691430627505
-5.98151140884145
-4.81438088266432
-3.96069749739780
-4.29278851849139
-5.83003781149195
-5.75233071515801
-5.82064829155662
-4.63850262227119
-4.11482653524828
-4.41537830006216
-4.99669168740598
-4.69821739799707
-4.47146252244846
-4.58315690457781
-3.86540246669854
-3.94543235591349
-4.21366014832638
-4.53315065292798
-4.78823731148481
-4.54166061833477
-4.07509147090649
-5.88238076390298
-5.21767172588278
-5.90213948007440
-5.99744768363515
-4.37616143268554
-5.37673008202319
-4.45311506712750
-5.44767929995434
-5.44424888253934
-5.18258194541284
-5.24739664375750
-5.63738763684106
-5.47470705913111
-5.46801829468648
-5.36563980532918
-4.85235772655396
-5.26399384645431
-5.55781930743999
-4.71260510032695
-5.19588532107166
-5.24320394129263
-5.52666511035294
-5.64585007204227
-5.03363325273123
-5.26810045975707
-5.33161134351148
-5.28436031962981
-4.85854931341944
-5.67081600216458
-5.75485272098395
-6.22610553818407
-5.97546921608195
-6.08987738329925
-5.68981198732939
-5.45109798982461
-6.08987738329925
-6.09884589240973
-5.73192236418414
-6.00335891442007
-5.55474720278426
-6.21979646850360
-5.48465705996222
-5.38405585376958
-5.50102350167610
-5.06424632641534
-5.65145217066859
-5.42341551906951
-5.61735892807130
-4.87689732982183
-5.68442128399719
-5.20028073933887
-5.65702306053925
-5.57906377125670
-5.56088200316654
-5.15543218499377
-6.34178821954086
-6.13909559055917
-5.85313299286317
-5.27219027773541
-5.57001420872882
-6.01118658985528
-5.16909920105995
-5.53924349700262
-5.17361367759994
-5.24739664375750
-5.55166563121069
-5.45109798982461
-5.47803473848550
-5.70050699047803
-5.92151534187771
-5.37673008202319
-5.82064829155662
-5.98751731266262
-5.44767929995434
-5.89121064842853
-5.18258194541284
-5.43388645345248
-6.04000647461797
-5.71633803797152
-5.69249648063303
-5.27219027773541
-5.24320394129263
-5.82064829155662
-5.51392649027502
-5.99744768363515
-4.78159321023792
-6.02473929385691
-5.47470705913111
-5.54857453419285
-5.68981198732939
-5.34687823291393
-5.90213948007440
-5.68171499564144
-5.35065881282042
-5.57303983809818
-5.80400145402373
-5.42341551906951
-5.28436031962981
-6.05317669000722
-5.71633803797152
-5.39132834864197
-5.85541344355613
-5.63455083598259
-6.16783757344104
-5.88901047592760
-5.49123581465230
-6.08987738329925
-5.53611370195301
-5.65702306053925
-5.75233071515801
-5.51071631770025
-5.94885611242047
-5.69249648063303
-6.21979646850360
-5.48465705996222
-5.89559652418999
-4.04769624995789
-5.41990070050603
-5.94469818871538
-5.04905693003430
-3.88192903686088
-5.41990070050603
-5.54236352698987
-5.83469971592827
-5.65145217066859
-5.42691802694067
-5.84165207412115
-5.14157579037105
-5.42341551906951
-4.94709747985018
-5.42691802694067
-5.75233071515801
-5.76238079849260
-5.18703609735836
-5.68171499564144
-5.64303720978988
-4.85235772655396
-5.12752469506799
-5.61446465381565
-4.86470280031532
-5.68442128399719
-4.27081202696611
-5.84626027102732
-5.74726754138363
-4.74077399330641
-5.66256308745074
-5.81828707112590
-5.22625510118444
-5.20028073933887
-5.75987773092956
-4.76817109074621
-5.53297408052374
-6.02473929385691
-5.11804640032845
-4.93573436684518
-6.13909559055917
-5.55474720278426
-5.36191554494468
-5.47803473848550
-5.27219027773541
-5.27219027773541
-5.31610775791376
-5.57906377125670
-6.11478926036146
-5.13691399459917
-4.83354957386052
-6.03049183603814
-5.74217860136628
-5.55781930743999
-6.11654515623147
-5.92364522277062
-5.92151534187771
-5.64303720978988
-5.51392649027502
-5.13691399459917
-5.77480300985685
-5.58803217312221
-5.31610775791376
-5.38405585376958
-5.75233071515801
-5.47803473848550
-5.99744768363515
-4.83985834502142
-5.55781930743999
-5.85995880262383
-5.70050699047803
-5.92151534187771
-5.37673008202319
-5.82064829155662
-5.98751731266262
-5.44767929995434
-5.89121064842853
-5.18258194541284
-5.43388645345248
-6.04000647461797
-5.71633803797152
-5.69249648063303
-5.27219027773541
-5.24320394129263
-5.82064829155662
-5.51392649027502
-5.99744768363515
-4.78159321023792
-6.02473929385691
-5.47470705913111
-5.54857453419285
-5.68981198732939
-5.34687823291393
-5.90213948007440
-5.68171499564144
-5.35065881282042
-5.57303983809818
-5.80400145402373
-5.42341551906951
-5.28436031962981
-6.05317669000722
-5.71633803797152
-5.39132834864197
-5.85541344355613
-5.63455083598259
-6.16783757344104
-5.88901047592760
-5.49123581465230
-6.08987738329925
-5.53611370195301
-5.65702306053925
-5.75233071515801
-5.51071631770025
-5.94885611242047
-5.69249648063303
-6.21979646850360
-5.48465705996222
-5.89559652418999
-4.04769624995789
-5.41990070050603
-5.94469818871538
-5.04905693003430
-3.88192903686088
-5.41990070050603
-5.54236352698987
-5.83469971592827
-5.65145217066859
-5.42691802694067
-5.84165207412115
-5.14157579037105
-5.42341551906951
-4.94709747985018
-5.42691802694067
-5.75233071515801
-5.76238079849260
-5.18703609735836
-5.68171499564144
-5.64303720978988
-4.85235772655396
-5.12752469506799
-5.61446465381565
-4.86470280031532
-5.68442128399719
-4.27081202696611
-5.84626027102732
-5.74726754138363
-4.74077399330641
-5.66256308745074
-5.81828707112590
-5.22625510118444
-5.20028073933887
-5.75987773092956
-4.76817109074621
-5.53297408052374
-6.02473929385691
-5.11804640032845
-4.93573436684518
-6.13909559055917
-5.55474720278426
-5.36191554494468
-5.47803473848550
-5.27219027773541
-5.27219027773541
-5.31610775791376
-5.57906377125670
-6.11478926036146
-5.13691399459917
-4.83354957386052
-6.03049183603814
-5.74217860136628
-5.55781930743999
-6.11654515623147
-5.92364522277062
-5.92151534187771
-5.64303720978988
-5.51392649027502
-5.13691399459917
-5.77480300985685
-5.58803217312221
-5.31610775791376
-5.38405585376958
-5.75233071515801
-5.47803473848550
-5.99744768363515
-4.83985834502142
-5.55781930743999
-5.85995880262383
-6.18424074147065
-6.08660425954265
-6.08660425954265
-6.70431783166323
-6.32837204177999
-6.19388383175905
-6.35649584534877
-5.84350369197167
-5.59063886370430
-4.78238041984814
-4.98160422729912
-4.85084300877657
-5.06213809777322
-4.42686331930275
-6.50339365077513
-6.44540723397868
-6.57538573369038
-6.52842938069799
-6.26785332700768
-6.24805105621132
-6.18617681301305
-5.81026055442467
-5.99022729439128
-5.72810534780133
-4.86544074263186
-4.61103688437082
-4.04915238149567
-5.79607632183579
-5.93459156026343
-5.59414137157547
-4.54338477732034
-4.89401207398883
-6.12639925308459
-5.70333704658780
-5.97600938231770
-6.41817449556426
-6.09299392154545
-5.98077118270132
-6.07370113220105
-6.22040003464202
-5.96882389476579
-4.18675268532102
-4.57294066722751
-4.64773488367647
-6.22040003464202
-6.57407427529203
-6.46608713373063
-6.42885330522612
-6.29943434491293
-6.54342604898829
-5.88878319024723
-6.26606923704453
-5.76119007717610
-5.93459156026343
-6.35975312416884
-5.76119007717610
-5.26117335476840
-5.75227497845772
-6.04515975554108
-5.32265552962857
-5.83254497842668
-5.44754341797032
-5.99257741650417
-6.52567838516653
-6.64498915779881
-6.67982709728971
-6.63268903101405
-6.70431783166323
-6.40115965375492
-6.21477688248938
-6.19388383175905
-6.70316510707131
-4.80572596690599
-6.36623602397487
-4.94212801411928
-5.59063886370430
-6.25168075838695
-5.81026055442467
-6.33506091807584
-6.18617681301305
-4.42686331930275
-4.41556504071763
-4.78238041984814
-4.92861520800779
-5.39347844581923
-6.07802070005007
-4.70888396296957
-4.98160422729912
-6.20343482029575
-6.02718214725863
-4.70037399756278
-4.62033841176230
-4.85084300877657
-4.38088349296118
-6.28901776490135
-6.18810914342436
-5.96158640207487
-4.79800451706896
-4.40413765090985
-6.00192306056306
-6.20912193160322
-6.09723112624941
-5.06213809777322
-5.52913888957948
-6.20912193160322
-5.97839311684969
-4.40413765090985
-5.00708168965622
-6.38067068624021
-4.42686331930275
-6.44540723397868
-5.99959482501157
-4.88694540618105
-6.48634802563922
-6.34004837666952
-6.59228000303004
-6.50339365077513
-6.44540723397868
-6.58451809810830
-6.45432246516487
-5.59063886370430
-5.84622470804468
-6.26249147969959
-6.64986715676422
-6.46608713373063
-6.63639498082753
-5.30879913500585
-5.32723198720639
-6.40582885026602
-5.35869384241290
-6.50761004189330
-6.00424588802265
-5.27088169760917
-6.50620655258908
-6.07153433106726
-6.12845049377838
-6.28727107007638
-6.52842938069799
-5.93210096098340
-6.16467102826995
-5.90684773143780
-6.12228410561354
-6.45284210190952
-5.75227497845772
-5.87303524662803
-6.23155235929592
-4.41556504071763
-6.19003774713492
-4.90799733794120
-5.47548823265421
-5.69704791545296
-4.94881655487271
-6.10774624910663
-6.04515975554108
-5.57650485222106
-6.02491205025869
-6.28025362053189
-6.33172207255075
-6.41817449556426
-5.87303524662803
-6.64498915779881
-5.66824684631090
-6.23891873945068
-4.49209674555057
-5.84077525176440
-5.81026055442467
-5.99022729439128
-5.34083702223474
-6.03845596962528
-4.86544074263186
-4.54338477732034
-4.61103688437082
-4.04915238149567
-5.86773033511283
-4.54338477732034
-4.89401207398883
-4.25573603431346
-4.76650833043438
-4.77447586521351
-4.60164802561692
-4.44908398692118
-4.03262581133333
-4.20093530852591
-4.46001186312618
-4.03262581133333
-5.84350369197167
-3.83013895525337
-4.43803537160091
-4.20093530852591
-6.33172207255075
-5.10295771147998
-6.10565205136109
-6.34501108391524
-5.81867551530339
-6.47046344448908
-6.58711209964067
-6.13864405414454
-6.45432246516487
-6.14873475347624
-6.35649584534877
-5.94940628023964
-5.64857472574135
-5.09722736515940
-6.25890087603227
-6.04293014992635
-5.47548823265421
-5.63859161397939
-6.09086856740542
-6.25349068087339
-6.08660425954265
-6.54477829595234
-6.33672616966380
-6.55953356358662
-6.18424074147065
-5.60803000147654
-6.63516118960120
-5.80743975765427
-5.22136908520290
-6.31994753406863
-6.33004846000299
-5.09146399262734
-4.18675268532102
-6.39959839756356
-6.19388383175905
-5.30413733923396
-4.42686331930275
-4.34495578738023
-4.64773488367647
-6.46754803302773
-5.93459156026343
-6.23155235929592
-6.40738041688347
-5.81307341667707
-6.57407427529203
-5.87038630862708
-6.27849153658844
-6.26428195841466
-6.01348361566211
-6.48347862437921
-6.40427487254813
-6.16071070547629
-6.47771500271222
-6.46608713373063
-6.31145145060974
-5.49883468814628
-6.13254039539161
-4.43803537160091
-6.14067035622993
-6.29943434491293
-6.54342604898829
-6.31825408224059
-5.77878532305024
-5.88878319024723
-6.26606923704453
-6.11400265624235
-5.84893834027624
-5.93459156026343
-6.35975312416884
-6.11815195370391
-4.95546065611961
-6.20722981925277
-6.04515975554108
-5.83254497842668
-5.09722736515940
-6.03170693948570
-5.72197054741906
-5.81026055442467
-6.24258168012244
-4.98803470409107
-6.19962536444032
-5.86239713135691
-6.52567838516653
-5.79034581132571
-6.12434379615241
-5.76708962527431
-6.02035633749796
-6.20912193160322
-5.74327968527672
-5.69704791545296
-6.22784871994450
-6.41510234371864
-5.74628711589149
-6.64498915779881
-5.64193040376590
-6.67982709728971
-6.63268903101405
-6.36623602397487
-6.70431783166323
-6.20722981925277
-6.37588224594032
-6.40115965375492
-6.19388383175905
-6.70316510707131
-5.78746819430733
-6.07370113220105
-5.96158640207487
-5.81026055442467
-5.75525551775700
-5.37188026705500
-6.33506091807584
-6.18617681301305
-5.71269719729472
-5.27088169760917
-6.16664532359446
-6.06500561426887
-6.02718214725863
-6.28901776490135
-6.16861572875602
-5.87831216449556
-5.52913888957948
-5.68753942886681
-6.38067068624021
-6.44540723397868
-6.29250202828238
-6.48634802563922
-6.34004837666952
-6.34665986172029
-6.36946178119532
-6.25349068087339
-5.86506728861344
-6.08446526704778
-6.29597419371236
-6.23708222537184
-5.82702025511216
-5.42295302273766
-6.44689863632220
-6.59228000303004
-6.10774624910663
-6.50339365077513
-6.58451809810830
-5.93210096098340
-6.45432246516487
-6.61898182209486
-5.59063886370430
-5.84622470804468
-6.26249147969959
-6.64986715676422
-6.46608713373063
-6.09934301485086
-6.63639498082753
-5.16391503204077
-5.30879913500585
-6.40582885026602
-6.50761004189330
-5.10295771147998
-6.00424588802265
-6.50620655258908
-6.07153433106726
-6.12845049377838
-6.57538573369038
-5.05016262383790
-5.19566205033674
-6.41510234371864
-5.85164462863199
-6.28727107007638
-6.52842938069799
-6.16467102826995
-6.46022210027629
-5.90684773143780
-6.03170693948570
-6.31825408224059
-6.12228410561354
-5.04412067445663
-6.45284210190952
-5.27570075180065
-5.31343929924073
-5.75227497845772
-5.96158640207487
-6.23155235929592
-5.71579787882765
-6.19003774713492
-4.97513213170229
-5.11432082448498
-5.20085659736603
-5.35425944199315
-5.56216820295065
-5.22643213080162
-5.47548823265421
-5.75822719983453
-5.16927668769254
-6.10774624910663
-6.04515975554108
-6.34501108391524
-5.28049669404205
-5.95429614597673
-6.02491205025869
-5.93955422646197
-5.63859161397939
-5.85971982526783
-6.28025362053189
-6.33172207255075
-6.31315645179003
-5.71269719729472
-6.41817449556426
-6.37907708580097
-5.06807248110205
-4.86544074263186
-6.04069556205990
-6.36785020327324
-6.38860081613961
-6.21665478204784
-6.10774624910663
-6.01577977519774
-6.42123723819209
-5.87303524662803
-6.66316024322862
-6.64498915779881
-6.14269256071675
-6.28901776490135
-6.08873868651250
-4.96206090448784
-5.66824684631090
-5.72197054741906
-6.23891873945068
-5.37623738257082
-6.43339525789501
-5.84077525176440
-6.03845596962528
-5.17991452004478
-6.25710072793404
-6.12639925308459
-5.84350369197167
-4.90102915421676
-4.85084300877657
-5.60457588592183
-6.33172207255075
-6.04738440107159
-6.24258168012244
-6.00424588802265
-5.83529593611876
-5.62172837669759
-6.28552131896942
-5.80177418061739
-5.75525551775700
-5.81867551530339
-5.59063886370430
-6.47046344448908
-6.03621135015578
-6.41817449556426
-6.58711209964067
-6.45432246516487
-6.35649584534877
-6.09299392154545
-5.94940628023964
-5.64857472574135
-6.21665478204784
-5.87567718629053
-5.76119007717610
-6.01118217164152
-5.90684773143780
-5.66173237748888
-6.19196263849171
-5.65517519193396
-6.16664532359446
-6.35158994680752
-5.87567718629053
-6.14672474295047
-6.12845049377838
-6.06718659264751
-6.44540723397868
-6.07370113220105
-6.16071070547629
-6.26963423966161
-6.46462409708395
-5.59763165469010
-6.39017932351541
-6.04293014992635
-5.47548823265421
-5.63859161397939
-4.79800451706896
-6.17254492970119
-5.87038630862708
-5.89656512882113
-6.09086856740542
-5.98077118270132
-5.84350369197167
-4.90799733794120
-6.46900680121103
-6.05623382056240
-5.69388845498773
-6.54477829595234
-5.03804199790693
-5.21628027466910
-6.18424074147065
-4.74221760491916
-5.65188040459701
-5.84893834027624
-5.60803000147654
-5.96400472445488
-6.63516118960120
-5.80743975765427
-5.22136908520290
-5.10865540793779
-4.98160422729912
-5.53286314996398
-6.19388383175905
-6.40738041688347
-5.56936221980487
-5.58005712763421
-6.27849153658844
-5.85971982526783
-6.01348361566211
-6.48347862437921
-6.30974353743476
-6.40427487254813
-5.76708962527431
-5.59763165469010
-6.16071070547629
-6.23524233230253
-6.25890087603227
-6.06281986882479
-5.57650485222106
-6.46608713373063
-6.42885330522612
-6.27318657816924
-5.74628711589149
-6.13254039539161
-6.31825408224059
-6.48060096595681
-6.26606923704453
-6.11400265624235
-6.35975312416884
-6.11815195370391
-6.03170693948570
-5.81026055442467
-6.52567838516653
-5.93707597186652
-5.99492202849006
-6.12434379615241
-6.02035633749796
-6.20912193160322
-6.22784871994450
-6.41510234371864
-6.22226741394510
-6.64498915779881
-6.63268903101405
-6.36623602397487
-6.37588224594032
-6.19388383175905
-4.81338825249749
-6.10565205136109
-5.22136908520290
-6.10983607035163
-6.24986755414047
-6.16861572875602
-6.16269282739141
-6.34004837666952
-6.25349068087339
-6.29597419371236
-6.44689863632220
-6.10774624910663
-6.58451809810830
-6.64986715676422
-6.46608713373063
-6.63639498082753
-6.40582885026602
-6.50761004189330
-6.50620655258908
-6.46022210027629
-6.31825408224059
-6.42581383540084
-6.45284210190952
-6.38543630660809
-6.29943434491293
-4.12792084203259
-5.87303524662803
-5.81307341667707
-6.19003774713492
-6.04515975554108
-6.34501108391524
-5.63859161397939
-6.33172207255075
-6.31315645179003
-5.74928552898018
-6.41817449556426
-6.36785020327324
-6.37907708580097
-5.75525551775700
-6.36785020327324
-6.55953356358662
-6.42123723819209
-6.66316024322862
-6.64498915779881
-6.23891873945068
-6.43339525789501
-5.84077525176440
-5.99022729439128
-5.93459156026343
-5.93955422646197
-6.08660425954265
-6.02491205025869
-5.10295771147998
-6.04738440107159
-6.24258168012244
-5.95916221723154
-5.98077118270132
-6.07370113220105
-6.25890087603227
-6.21665478204784
-6.22040003464202
-5.70019742515854
-6.12022016399213
-6.19196263849171
-6.35158994680752
-6.12845049377838
-6.44540723397868
-6.46462409708395
-6.39017932351541
-5.62512385040228
-5.80461098147586
-6.30115994110306
-5.70958687162467
-6.17840993449008
-5.71579787882765
-6.17254492970119
-5.75525551775700
-5.80743975765427
-6.46900680121103
-6.63516118960120
-6.31994753406863
-6.20343482029575
-6.23155235929592
-6.08232168945478
-5.68114983490982
-5.98551041576069
-5.56577168059862
-6.06281986882479
-6.13254039539161
-6.31825408224059
-6.48060096595681
-6.26606923704453
-6.11400265624235
-6.35975312416884
-6.11815195370391
-6.03170693948570
-5.81026055442467
-6.52567838516653
-5.93707597186652
-5.99492202849006
-6.12434379615241
-6.02035633749796
-6.20912193160322
-6.22784871994450
-6.41510234371864
-6.22226741394510
-6.64498915779881
-6.63268903101405
-6.36623602397487
-6.37588224594032
-6.19388383175905
-4.81338825249749
-6.10565205136109
-5.22136908520290
-6.10983607035163
-6.24986755414047
-6.16861572875602
-6.16269282739141
-6.34004837666952
-6.25349068087339
-6.29597419371236
-6.44689863632220
-6.10774624910663
-6.58451809810830
-6.64986715676422
-6.46608713373063
-6.63639498082753
-6.40582885026602
-6.50761004189330
-6.50620655258908
-6.46022210027629
-6.31825408224059
-6.42581383540084
-6.45284210190952
-6.38543630660809
-6.29943434491293
-4.12792084203259
-5.87303524662803
-5.81307341667707
-6.19003774713492
-6.04515975554108
-6.34501108391524
-5.63859161397939
-6.33172207255075
-6.31315645179003
-5.74928552898018
-6.41817449556426
-6.36785020327324
-6.37907708580097
-5.75525551775700
-6.36785020327324
-6.55953356358662
-6.42123723819209
-6.66316024322862
-6.64498915779881
-6.23891873945068
-6.43339525789501
-5.84077525176440
-5.99022729439128
-5.93459156026343
-5.93955422646197
-6.08660425954265
-6.02491205025869
-5.10295771147998
-6.04738440107159
-6.24258168012244
-5.95916221723154
-5.98077118270132
-6.07370113220105
-6.25890087603227
-6.21665478204784
-6.22040003464202
-5.70019742515854
-6.12022016399213
-6.19196263849171
-6.35158994680752
-6.12845049377838
-6.44540723397868
-6.46462409708395
-6.39017932351541
-5.62512385040228
-5.80461098147586
-6.30115994110306
-5.70958687162467
-6.17840993449008
-5.71579787882765
-6.17254492970119
-5.75525551775700
-5.80743975765427
-6.46900680121103
-6.63516118960120
-6.31994753406863
-6.20343482029575
-6.23155235929592
-6.08232168945478
-5.68114983490982
-5.98551041576069
-5.56577168059862
-6.06281986882479
-6.13254039539161
-5.53791764883383
-5.22490077806222
-5.88814821885980
-4.73922280870272
-2.91702411404101
-4.66271799816083
-4.42208290899061
-5.57842360689268
-5.53596886896206
-5.96394641757421
-5.08908591776117
-5.60412087718238
-5.70394101765739
-3.25876682127397
-5.70530112012731
-4.74243832552953
-4.48569617392381
-5.00186001194537
-5.58346988957838
-3.65383689196163
-0.635104901888483
-4.72126260762245
-3.06445043996318
-5.35249529298735
-6.07872208719502
-5.31930252789096
-5.01876804638390
-5.20180026688358
-5.70281950555952
-5.37453667335581
-5.71397743643731
-5.01119314016760
-3.33888970725996
-5.61685094640456
-5.08830601479124
-5.39896650679495
-3.11585054554614
-4.86168270718213
-4.07577411008576
-4.74038109112724
-5.83308578432488
-5.61236093025049
-4.80905413528852
-4.68399567087326
-3.93799036766406
-4.71462772128086
-4.26636467752469
-5.68228012280935
-5.66191454199773
-5.25699414721014
-5.29365380282674
-5.49688396719869
-5.50275334236585
-5.58932521973076
-5.96669990910303
-5.50008042155714
-5.62033462848434
-5.13049947593951
-5.66865777337626
-5.73695437128667
-5.20357134353515
-5.22508380640382
-5.08686070362513
-5.31088357223107
-5.33263529700923
-2.57739504390054
-4.22203119418817
-5.97380428672215
-4.46898872792025
-4.44016958456481
-5.40724273100271
-5.84032092513388
-4.47194712627587
-5.45506507426646
-5.42113413213329
-5.97839846557344
-5.72302220684913
-4.66938245161275
-4.49726619194408
-3.58591839409485
-4.55833727657208
-5.40194925050117
-5.15770029237991
-5.21113838897968
-5.42524749754254
-4.75538487420932
-4.88376400028186
-4.91779045608556
-4.63243336378588
-5.71705308754437
-5.55128073596849
-5.25841961928623
-4.34487180614612
-5.75503414646339
-5.19067633649796
-5.53455608827259
-4.21037711339349
-5.32913611980705
-5.31363969279911
-5.48530788411162
-5.82630990362326
-5.87448666811560
-4.33959605613001
-5.75636864850393
-4.82822587975891
-4.78146933302830
-4.66681058312013
-5.23235150582716
-4.93241427936053
-5.84755001749288
-4.84013347624101
-3.33451962036160
-5.65580760016017
-5.11351986490340
-5.44976480587943
-5.46529177600265
-5.71108015622898
-4.94535675220785
-5.06345971057221
-5.71574887267492
-5.74104837882393
-5.95229682227803
-4.77759330834425
-6.21421961414559
-4.82782340977102
-5.62635527250371
-5.46340274959614
-5.28617043293568
-4.69632111637633
-5.28975615283435
-5.52137632725499
-5.17950437456772
-5.39368377485554
-4.76850674683679
-5.72235172685429
-3.27021139469343
-4.40612072436811
-5.53580823427477
-5.28586891793557
-5.06797599390973
-5.43271867164249
-5.88106001648446
-5.70074201003875
-5.04706817057308
-5.02054732272704
-4.97078885438407
-5.78220825758964
-5.13306690862074
-5.11615793682802
-5.23706161835097
-3.62916806878827
-5.42027725227685
-5.55723370472474
-4.87018278083743
-5.68455658052581
-4.52511242286976
-4.64824073205383
-3.72559704404091
-5.54375751617353
-5.98346943714722
-4.69789348811160
-5.85163906173175
-5.65924444119742
-6.03320551016071
-3.51520255551502
-5.78786366174861
-4.67118964080169
-2.52997709186286
-5.47884523934290
-4.47749367982843
-4.95702722871755
-4.24605928367633
-5.34555861427697
-5.43593937735978
-4.81328337683099
-4.74173038755169
-4.73719233044120
-4.95563629343530
-5.01171817090732
-5.05308825897034
-4.77406405190440
-5.80212565210097
-6.07063986472472
-5.26191026056358
-5.83185228195843
-6.09237229513517
-5.01915490425179
-4.44293283867205
-5.23017213488008
-5.48514405308916
-5.82776246375937
-4.72992728159555
-5.13245081030453
-5.36913122582551
-4.66684644239292
-5.28758705791537
-4.78441029759779
-3.34932137161536
-4.89924649446605
-6.04210028095855
-5.24717710517623
-5.43820780023340
-5.53603134222274
-5.32055149026223
-4.55395477632830
-5.80391530436031
-5.76256774624150
-5.55741524147631
-5.84815662037175
-5.26102324444982
-4.69609066046458
-5.42962365431056
-5.86368819752940
-4.98903280274962
-4.26418773002128
-5.22809686251138
-4.26495816618741
-2.74834672883330
-4.57184654939716
-1.49542445901481
-4.96972578873832
-5.24473646460254
-5.06884528080314
-5.01986590898294
-5.36561636522372
-5.05872136674215
-5.27349621811372
-5.92890031232329
-5.07113927623646
-5.64272954825767
-3.95381879384069
-2.72443314354251
-5.22346558820899
-5.56133053944112
-5.87934659743471
-5.31301599986132
-4.86882616509010
-4.50400540331956
-5.09279952022124
-3.31964944845869
-5.28573087548400
-4.87175186625552
-5.22599844484042
-4.42865676902793
-4.93337595300865
-5.39473063728060
-5.67124765916515
-5.35858439836454
-6.03394845570675
-5.44548545350352
-5.20583528148530
-5.16835535035439
-5.28465577078402
-5.38206121044473
-5.91190060559990
-5.29058848638420
-3.22638270212666
-5.32590093573262
-5.76528662771011
-4.80688949410967
-5.25467989897112
-5.13564337742347
-5.49332851578194
-5.34394552726435
-5.54696087574163
-5.72548470179496
-4.92020110810393
-4.50545837048414
-5.61571353483441
-6.00712590248258
-5.80704602796146
-4.68348593242881
-5.45458352616106
-3.92710102997852
-5.76818912488414
-5.67575469712020
-5.89188282001470
-5.21905518028522
-5.41690493206961
-2.41491888080782
-4.70086217611660
-4.93810111353123
-4.95584077944119
-5.01448100958710
-4.60198536630100
-4.64512356341071
-5.01347353613969
-3.46237840627442
-5.26360675443128
-4.30461765790728
-5.81318268716600
-5.10957671263409
-5.97033951609580
-5.66155798377442
-5.41702549453504
-4.13769231751706
-4.31113590115207
-4.94348977709375
-5.25409110650441
-4.95492366179825
-5.79407325558062
-5.39287797927960
-4.96056498170739
-5.17528845452468
-5.23772550311794
-4.41912005555741
-5.52871703582509
-3.81364777447226
-5.45203113019531
-4.83042607909329
-4.61140441194757
-5.22788727886439
-4.28101237766064
-5.45596113062283
-5.38883803178228
-4.61454638079346
-5.33641474698863
-5.20582329758528
-3.86207454396125
-5.59929710940517
-5.76058327261988
-2.90665399756892
-5.48770554893849
-5.56477647174718
-5.44484120248710
-4.93872306994782
-3.97481254396513
-5.43355056143770
-3.68256971880075
-3.37273283669703
-3.26011580221993
-4.96722380835864
-4.96814221922666
-5.03486668160874
-4.96936663659045
-5.15852021686687
-4.03700976997470
-3.61149422685086
-2.60302520715035
-5.48848999451987
-5.59542461707876
-4.75688714549987
-5.15505357010141
-3.96091229383506
-5.44525592910294
-5.17039592555842
-5.21039987587448
-5.30900727086326
-4.61671897266583
-5.53475883816767
-4.67692403869524
-5.09800972085891
-5.08205924808658
-5.15273557348706
-5.34497929403835
-4.78895215163618
-5.07978234121186
-5.07322696282063
-4.95486968222316
-5.36851225831091
-5.10035823214478
-1.89029905299845
-5.83958577514766
-1.70641257194271
-5.74735393370299
-5.15809374984371
-5.21537549861620
-5.63244152434601
-5.54057820669148
-5.17831034678986
-5.72052356239976
-5.85185910536490
-4.02765025160463
-5.42774918054649
-4.85601314875681
-5.24980699101196
-5.39364097614411
-4.64395116167973
-4.09728694131346
-5.75184927387949
-5.45187088149986
-5.49587468112011
-5.42475491490467
-5.20844098786817
-4.68208582256790
-4.42513209199986
-4.47119284744002
-5.41546643701464
-5.21870569711743
-5.72841663726058
-5.13393594867018
-5.21757356051077
-5.03164980701442
-5.06098421566034
-5.67396197465264
-5.44741593140418
-4.95776738579531
-5.57949712997432
-4.79384010431181
-5.70593162664456
-5.48917287441845
13.1976907536592
-5.30441439961769
-5.33779352409448
-5.42610152744493
-4.34912457939334
-4.91385326202248
-4.46222430666339
-5.47634286383487
-5.85156896078161
-5.74602996341731
-5.29517230196955
-5.05026444864243
0.978652770812818
-5.19641595140257
-5.20568490195542
-5.39146998515311
-4.10085099261417
-5.40258088409361
-5.08322034171878
-4.66360587345299
-5.03151770423656
-5.04462937540708
-4.72597557315465
-5.88427722293267
-5.13049206001761
-5.78728963791303
-4.79781834946796
-5.60325849476202
-5.07502020700306
-5.54861075576079
-5.29382124527783
-5.83776807669419
-5.14376396023654
-4.71024791918357
-4.83469543477057
-5.03219310525032
-5.72506923629150
-5.22702417025020
-5.61524874806790
-5.63730910509434
-5.94276496590449
-4.77457172315088
-4.91843873251340
-5.85253612480549
-5.48778612803930
-4.66849088854495
-4.51965069922363
-5.12948511736673
-5.59073923330651
-5.61429854970556
-5.41792909562625
-5.38830751113425
-5.36588848905242
-5.72959040724451
-5.72118335462435
-5.04114453697973
-5.42278086470280
-5.82814832390884
-5.42307666192635
-5.24249496676636
-5.12681206197565
-5.68957596698320
-4.18577820440943
-5.48939816417162
-5.42420664760700
-4.77588211473345
-5.35646429940433
-4.85622862847988
-5.80618699823599
-5.61027295753633
-5.20910723370906
-5.58773051998056
-5.40659032880925
-4.94635829670422
-4.04526696330765
-5.40296367658132
-5.55617951915396
-4.77082834136835
-4.48893349302866
-5.86235817261762
-5.25454846672097
-5.07629772264906
-5.04113190877496
-4.82765394964922
-5.84343887991545
-5.10433592548376
-4.55856232971264
-5.21050481464011
-3.38956753253197
-5.53702008984676
-5.82143698240798
-4.67328041164160
-4.80240173702126
-4.74006807947102
-5.18208889397910
-4.05775290311340
-4.21971883523953
-4.99877943248820
-5.62433497707314
-5.03417872338984
-0.408433382196162
-4.85498595210580
-5.34636093226636
-5.42627133491484
-5.82171918539548
-5.26751459363737
-4.74615181480305
-5.19926545575600
-6.00491581055786
-4.91023066492158
-4.99017078927649
-5.11532435576620
-5.95163800640860
-5.72978447766722
-5.73974365787893
-4.77525430547827
-4.67011875201320
-4.93349837222826
-4.70613322237339
-4.65267874848191
-4.34615420218754
-5.09859077561912
-4.92569101866041
-5.13684447959019
-4.78689794895035
-5.75398476900311
-5.22755074361600
-5.37134049738978
-5.15731050992815
-5.37185302578450
-4.01065836109664
-5.33483107160186
-5.31421799947750
-4.43070692132331
-2.28232222401787
-4.12284523255052
-4.86043113940970
-4.84183115608802
-4.47197033776638
-5.82534335442159
-5.83185635794699
-4.63993504675701
-5.61121151426605
-5.74977478571969
-4.81248596338929
-5.49531035733133
-5.74826919261583
-4.76905781200076
-4.28676488246387
-5.05748908124269
-4.73650401286540
-5.81650390546857
-3.81144962116769
-5.03678119656234
-5.78138703953524
-5.57294227159391
-3.68666033452601
-5.16478593636126
-5.21879345718478
-5.25421340985585
-4.57038348428284
-5.28037620832549
-5.33399534672399
-5.49223368482792
-4.04177894725102
-5.62112885057467
-5.39774998743007
-4.47332632303308
-5.18037277320133
-5.41196453722562
-5.73262584401180
-4.75126286768106
-4.56614549368832
-4.80167182994397
-4.94480203085826
-5.26972039808581
-5.14206897278927
-4.77791227118905
-4.82468160091424
-4.80009551277302
-5.00257206355990
-5.78345698057476
-5.40525923254039
-4.86544560478224
-4.95824135023661
-4.43556174503683
-5.17004206262897
-3.72592541834937
-6.14402731458524
-5.18113055780962
-5.74616702454720
-4.82587681142431
-4.88858463540003
-4.43260586551988
-5.39393031034901
-3.80618482860206
-3.09343697876017
-5.42391402695774
-6.13861732174545
-4.79970061895756
-5.39406292143415
-4.94415848422445
-5.05674810927958
-5.17189088054473
-4.73205749463818
-5.74805242745942
-5.29616540957207
-4.89817673863229
-6.11428217106984
-2.60445101020847
-5.71959163354192
-4.98062654801943
-5.36154556769516
-4.59263911167813
-4.16035830010204
-5.70861576323993
-4.60295533535092
-4.54354470820755
-5.96567961250789
-1.32206661311421
-4.96716585998653
-5.06126522165611
-5.45366520716730
-4.83907544647455
-4.42074987419272
-5.31482509110137
-5.57351517770919
-5.25142981369772
-5.83259807370962
-5.34182453198564
-5.73206386491807
-5.00598068974221
-5.70810131405697
-2.93651860526630
-3.11249185507921
-5.21817018430500
-4.91310157804712
-3.72289947238134
-4.53507189771110
-5.82448562313981
-5.09442655720768
-6.25776952596573
-4.82708803938551
-5.25453080708701
-3.61839016313422
-5.03830941859253
-5.58023001613285
-3.80403567535038
-5.04977754078044
-5.45038648477884
-5.06534417372996
-5.29760241107604
-5.57957242350759
-6.03572434153912
-4.25631236191471
-5.06552424849649
-5.14557943517400
-4.88617959879944
-3.93761695040713
-4.71799084156933
-5.62940946957719
-4.37514676713076
-5.35038170194946
-5.08103979974979
-5.32285464087230
-4.06355751226731
-4.94971131405871
-3.25673530566204
-5.26826982893414
-4.24722655997927
-5.02722966690190
-5.28488599270788
-5.22537598150121
-5.33554668899293
-4.75662511220669
-5.76941448758074
-5.78965530014292
-5.42076374650412
-4.22313217900302
-5.52918685553425
-4.06576707070229
-5.64691203918018
-4.27931159732036
-5.52867051036570
-4.30276969924529
-5.63708743766091
-5.02802407742945
-4.77896992802329
-6.12687738750048
-5.14202009565356
-5.88493503956377
-5.12612038744764
-5.29147817016513
-5.66089874286706
-5.45490806372022
-5.56946545722508
-2.96226875757466
-6.13320386007123
-6.06600802246576
-4.74588309276783
-5.23023119042512
-5.80583427063455
-4.84271470256410
-4.79386349233159
-5.14984888964111
-5.69316498419022
-5.60436765276312
-4.93988379420936
-4.89296153574123
-5.56630138574783
-5.85839856384305
-5.02892175430628
-3.30110596616655
-5.36649637919148
-5.05242917672554
-5.35348902475077
-5.60485244101468
-4.83403125811616
-4.94381595253714
-5.55551285146771
1.92511153900935
-5.15861832898519
-5.25819057772749
-4.88790838042346
-4.63870358704366
-5.01906097581512
-4.42367068211267
-4.92080376840195
-3.18157387338729
-5.75415637710371
-5.53119719456135
-4.53073202586588
-4.52845320800747
-5.89744516927336
-4.99791469601971
-3.76991296149761
-4.86927773708129
-4.73086321654840
-4.90144896528118
-4.99867909250345
-5.40669686715571
-5.46912986168716
-5.54977509034814
-5.10525398274347
-4.14608764114311
-4.71487571581408
-5.17770234498581
-5.18663084536621
-4.38594326563976
-4.72501150185860
-3.91202316940560
-5.17295540686440
-5.91526401343873
-5.57483015227315
-5.06913500320913
-5.83550388966505
-5.01171513869806
-5.26933495508400
-5.68996706835672
-4.75760855021382
-5.53186269992897
-3.11130679558111
-5.86999996659115
-4.51139776025078
-4.60705577948543
-5.10144796128720
-5.24535210227955
-5.34383523337511
-6.00705917459395
-4.75464934584747
-3.10066442697733
-5.11175496804577
-4.86610545430804
-5.45350173215013
-5.61160138279930
-5.27554875454190
-2.60202826775136
-4.68363740304649
-6.18673970718388
-4.27837564534276
-4.25208313163824
-5.56909971866183
2.53188522652539
-5.88556668379402
-5.06160864508242
-2.80577305924680
-5.39290765316051
-4.73158105536949
-4.79861874360768
-4.59670626805642
-4.94797794376174
-5.23709747071670
-5.36826254153340
-4.88213202237979
-4.94735226092503
-4.84303836002058
-5.15171884852404
-5.10918888943995
-5.42944257727364
-5.10342492333810
-5.32250374090490
-4.98483611708538
-5.01734763872269
-4.72045614847599
-5.84241842132148
-4.45536937199341
-3.55703450829639
-4.78358165992476
-4.84249838187660
-5.28351504856958
-5.85185319709523
-5.44295063623865
-5.66513611037823
-4.99822070721594
-5.27917609306787
-5.09440512023405
-6.23117064906970
-5.70050915234503
-4.95667447725725
-5.07969482106070
-4.67068331199828
-5.15665149369237
-5.16868565140018
-5.04059102794754
-5.27611934075644
-4.84270967451167
-4.02766478941927
-4.87917638982451
-4.91795066334890
-5.31435561649186
-5.87292425384336
-5.66933623961462
-5.42055183723729
-5.21867692659959
-5.19850123763887
-3.57840592243253
-4.14963058454562
-4.70719277294488
-5.18217830087382
-5.44782702525328
-4.93657685961957
-4.47324094367553
-4.97095135806810
-5.09313499968840
-4.75286211660608
-5.12297645077655
-4.40019316351870
-4.88815233825262
-4.76592068025739
-4.90218117250361
-2.94311014759441
-5.66326559626828
-5.36529076343578
-4.90038092750752
-4.76526668211636
-5.26087372392359
-5.72798581424380
-5.98668918678674
-5.75524812293572
-5.28673689789366
-4.89193811380721
-4.96595924215654
-5.71643580376074
-5.81140785456882
-3.07553347131021
-3.47619094740184
-1.31090442635993
-5.42088250944106
-4.19926294834029
-5.66375769143857
-5.30301693980513
-5.79971521431663
-4.78100281409676
-5.32653516407090
-5.04141713884470
-5.46275226522960
-6.18186155599276
-5.61241057853051
-4.61084105259185
-5.10111265335074
-5.21598139846021
-5.29725266777783
-4.21469129553604
-4.52592230141762
-4.91344350044890
-4.68962843479177
-3.70267584189793
-5.47094496274741
-4.64748657548126
-4.37551255179991
-4.70794850371355
-4.58702895681223
-5.91407906003512
-6.04818886743455
-4.97828538855666
-5.32346750131837
-5.36918610660752
-5.64540290529449
-4.12526895357652
-5.59791131478065
-5.76946496736821
-4.97962984411059
-3.43364271008502
-4.86940929475963
-4.99804582350544
-4.09662628858721
-5.29732510798188
-5.01502909959055
-4.66573676024715
-4.70666318300146
-4.84664003172205
-4.26095651790491
-3.53049597478739
-5.17933450434554
-4.96287293598429
-5.22777070468362
-5.15242268233744
-5.95245829486233
-4.78645740577066
-5.56563966432181
-3.07495102111418
-4.99213910299269
-5.19273203729009
-4.44511345340977
-4.89408752928932
-5.19800571892437
-5.01540443400076
-4.72917378098136
-3.69046658351767
-5.46007356503584
-5.09868067351704
-5.40272647778779
-4.26840185723692
-4.84408414810949
-5.37961505913671
-5.94277701182082
-4.56673364305283
-5.43104414605633
-6.17326800410871
-5.54085934927842
-5.28239023329263
-5.82163561689929
-5.55209208267975
-4.91321824889114
-5.15295511540202
-5.58350862958788
-4.79681639650248
-5.00600903411804
-4.98422426708211
-4.52748867878484
-4.55298732686488
-4.80675920895779
-4.70500743915767
-5.35476382268752
-4.25959561971622
-5.75480555515186
-5.96503413099527
-5.24477230271143
-4.15368021378669
-5.93634911790850
-5.72400556724822
-5.75629709578353
-3.67382514257013
-4.85153248622055
-5.31736291944986
-5.37150482464531
-4.78642802819633
-4.31712625046859
-4.53221711746767
-4.76086007341853
-4.77866329771515
-4.44122750442489
-5.00139694560903
-4.61028508313029
-5.43916723463828
-5.35153588052675
-5.31562179843608
-5.79445542593771
-5.66143347890337
-4.97369314096572
-5.45028393573044
-4.71501142173687
-4.73611966817502
-5.22912821053314
-5.10036049605944
-4.55978706629479
-5.14588435361109
-4.75344696485973
-4.49064569634716
-5.29499184783697
-6.03158289564923
-5.63612846749024
-5.27952482197337
-5.81428302655176
-4.95838241414357
-4.04021107912632
-5.11673048366731
-5.16774196108165
-4.71049720598421
-5.15017322834692
-5.17991557544526
-4.42993578359281
-5.03096810484173
-4.61978407225931
-5.73964545879076
-4.30885606472099
-5.87930253764163
-5.64200591784003
-4.96773982384340
-5.31072086847113
-4.85176484150047
-4.93997939317694
-4.93026481492836
-4.81684673780831
-5.10729028816375
-4.51635178489898
-4.69268304605365
-5.11881405404295
-5.00591875267226
-3.94959791576259
-4.77019652567028
-3.67156152315734
-4.63149799119422
-5.85771081265002
-5.81022970665457
-3.83098405767154
-5.60409433042336
-5.68105733874058
-5.73996484159912
-5.02150496519257
-5.62168814989199
-5.66596815982951
-5.09455390142805
-4.79534753657496
-5.33767060511027
-4.25478499388050
-4.77792769389115
-5.22467830357577
-4.16492859247159
-5.04278519094692
-5.41215831950382
-4.89622589907122
-2.67241182230506
-5.67954930486432
-4.99946200279373
-3.73823385711079
-4.66496155689212
-4.83160240840341
-3.24854860568388
-4.83062984305280
-4.97513894382331
-5.59504341426351
-2.86506346574809
-4.93485143783820
-5.50641494677968
-4.47807635847913
-5.13993930293810
-5.04514611057779
-4.63778238280508
-4.84863268639547
-5.88211802285167
-5.99052408805783
-5.73305671616751
-5.96581690690478
-5.25730272277633
-4.68981264641152
-5.46577063148732
-5.03081325296957
-3.98687887702998
-4.44838347288694
-5.24574788420840
-5.40913634840343
-5.09542704759999
-5.14246807906123
-4.88815513486553
-5.05882099651271
-4.89061545334330
-1.13189584657562
-4.55792927566416
-5.99010813480555
-4.68958531799497
-3.07850250430747
-5.71351233242443
-5.53621340217885
-5.11051610180899
-4.58067572931013
-5.57620949929080
-4.86493903079830
-4.76652909399401
-4.61299739614834
-4.97538573111227
-3.87062668634868
-4.71176115974172
-4.81358602320784
-4.69458660234356
-5.66327556335974
-5.34230144602617
-5.52103979020397
-5.48560173521112
-5.81120295776048
-5.80418244428693
-5.77758038251132
-5.77099484994004
-5.14973518926965
-5.63753736615911
-5.00674829499333
-4.65258519085902
-5.24016833195003
-5.03838541131750
-5.16350258891545
-4.97488187487545
-4.50635560318169
-3.75130738179634
-5.06922721499046
-4.71020040095190
-5.62323362961400
-5.52839916145296
-5.33286307951536
-5.09123305453609
-5.24365987571491
-4.76946902461581
-5.12154223002657
-5.17740886632993
-4.68552066646619
0.710342118389420
-4.92738096351047
-5.28108911971121
-4.84691687369792
-4.84815895833621
-3.10302604115385
-5.64358046432942
-5.93425234499300
-5.86872164062779
-4.89107393614965
-5.69125999310776
-5.98627036598481
-5.00349908338468
-5.38538374644448
-5.73647063411882
-5.28053249705317
-5.78228510368485
-4.69254151484636
-5.21059230603475
-5.11980721309794
-5.21306423611667
-4.78325866307589
-4.15776852670560
-4.98507695700128
-4.76419960154986
-5.11030774774939
-4.89790729555905
-5.65540262783070
-5.94598554473730
-3.25129347543490
-5.90370082521439
-4.66947408236661
-5.60612017395757
-5.38522883363844
-5.32283594852340
-5.63062207166172
-5.24259916079298
-5.68417883371533
-5.40996199205282
-4.96605579971076
-4.83710646264280
-4.45475020649101
-4.97659946828804
-3.19326715460383
-5.02699115928254
-4.73767934151229
-4.99970120494879
-5.58932330011242
-4.69486456402521
-5.83855565189273
-5.72680026775783
-5.68842911692046
-4.90382574349896
-4.63536808478843
-5.41203422974392
-5.08695016414625
-5.21950496763628
-5.39767317143758
-4.99106988402266
-5.32101110645230
-5.13249457846755
-5.16061824214703
-4.94372989376782
-5.77594240339560
-5.04006791088761
-5.89186084041976
-5.55011709464269
-5.24196209528189
-5.56271197889406
-5.10215372474000
-4.80056358189315
-5.43038201387739
-5.31316655313858
-5.45336643519501
-4.90829693535293
-4.71145849183638
-4.77530362916843
-3.73242500618904
-4.92818635244482
-5.04660169277123
-4.60384885410644
-5.47345313557532
-4.82350290961554
-5.17199528451462
-5.68920227921685
-5.78516393120469
-5.59576971251422
-5.34639298948782
-5.45217842843642
-4.88146161682281
-5.74468975230236
-5.42460629747897
-5.35093662726955
-4.73365428447714
-5.01664456801348
-4.97297920725142
-5.27028162528405
-4.90726047072365
-2.58626759215999
-4.93743689908252
-4.80873086176121
-4.77895119927450
-4.77848680479839
-5.94478801124529
-5.58422742513662
-5.58293496271359
-5.76218353411704
-5.86182913362460
-5.79989943808845
-4.84198220508769
-4.98093732090337
-4.54486133861794
-5.46367963452379
-5.21079686483088
-5.65418296433701
-5.21291570454348
-5.07782386316437
-5.32992843575613
-5.27169577375341
-5.72590072874558
-3.91047518860206
-4.50572835104600
-3.99489180710645
-4.51853785182569
-5.73480740683063
-5.80490605376803
-4.99424671316723
-5.93760117218960
-5.43162099345297
-5.76849224151042
-5.76512922848971
-5.37416674237518
-5.42299049792866
-5.02620428347368
-5.16910864945032
-4.14535426845216
-5.08750236833788
-4.83886770359211
-5.71076128922858
-4.90830646627737
-3.92288270002016
-5.11660446914243
-5.36382688033960
-5.89687818663355
-5.40153129164749
-4.52922364542131
-4.44765652758198
-4.88718284383750
-5.51554474900948
-5.55960908612137
-5.16848835922130
-5.31175368166832
-5.33753820659276
-5.19997152290588
-5.34104226900863
-3.56283504168374
-5.22663461907393
-5.05890013346305
-3.83639429802915
-5.47149832175589
-5.10548259472324
-6.09550231547656
-4.75487541452495
-4.74050668903606
-5.79923692801589
-5.70465600477504
-5.49239394755230
-5.79509037838387
-4.54468796397853
-4.37283432494344
-5.93212042691243
-5.31450155372912
-5.35138773728199
-5.13516211684419
-5.56071244803060
-5.36908606124184
-5.27253557368074
-4.92514121431581
-4.83990563022652
-5.25040470271617
-4.80291576656498
-4.76880930134991
-3.19876030427516
-3.79736430494299
-5.25025539687969
-6.05462316158927
-4.11618457624086
-4.33217310032250
-5.27446182546942
-5.89013670467490
-5.86246058928102
-4.05042542468681
-4.51155272111466
-5.53856731002291
-5.56581144186414
-5.67883400394322
-5.38412791486169
-5.29963895028160
-5.16071468588740
-5.28359204819990
-4.82216211611098
-4.68153496311943
-5.08908222502595
-4.24042431104311
-5.54150970577852
-5.10550255223421
-5.27452086195844
-4.86607496015796
-4.96573519251981
-4.63467133817827
-4.69114397074469
-5.48153935908118
-5.65368372672958
-5.68112144714530
-5.09991422898136
-5.43139265918279
-5.92863656394206
-5.11437576754334
-5.07560147566675
-4.39641065602845
-5.26720714305143
-5.29608518121235
-5.57244386660648
-3.28419547196688
-5.22792577671390
-5.18229440607824
-5.04379341868356
-4.71410087642468
-4.99778632654997
-5.22107281212607
-4.64572892213122
-5.84327841203996
-4.69394027149818
-3.49587416475137
-5.75240543018802
-5.54226196319951
-4.95479767597509
-5.87385843915927
-5.60385581255974
-1.69394668403526
-4.90350158814356
-5.11797341383629
-5.28554951989862
-5.11909647119146
-5.60211876990552
-4.95490804053698
-4.11766127888815
-4.88095156547840
-2.31967403234178
-5.42980660575274
-4.80187742542648
-5.71957305887387
-5.72975132570311
-5.48649121598974
-4.66986846105446
-4.96938937434267
-4.82592849998376
-5.63843445621277
-5.25636988548435
-4.48152093181599
-5.34390519525328
-4.64303852896841
-5.26728251278810
-5.08227984127680
-5.50194231815594
-5.25709687289245
-5.02111807639767
-5.45393870849673
-5.29398061997306
-5.96697428190270
-5.85291620227160
-5.43321017956300
-6.10111475370792
-4.84367466194450
-5.93526046266724
-5.55160570207399
-5.50503002136639
-4.52518899729945
-5.50611626021113
-4.14492091233561
-4.49436105055500
-4.95565630183469
-5.02195042420001
-1.74692294594592
-5.58438813868170
-5.87440021415496
-5.62231687250700
-5.76826826144440
-3.54452638388614
-4.93549313740515
-4.67494096730245
-5.94157804735387
-5.12873267137351
-5.00550066835852
-4.76038650703917
-5.00143869895365
-5.42502349218439
-5.23319611782431
0.0578536175846897
-4.64169268306942
-3.85182646309334
-4.45505897670329
-5.27872455832774
-5.52153609187746
-4.44661882519726
-4.11696829288475
-4.96487698966694
-5.07897889511198
-4.27063273472376
-5.23909376143736
-5.15841489471572
-5.79825169119577
-5.32438592198898
-5.45132098465397
-5.12840038556795
-5.51124077905037
-5.09988752243816
-4.48856492984345
-5.23030149085467
-5.39623279982614
-5.59887473409210
-5.11092813698151
-5.43742191893009
-4.48525821690640
-5.52538423010230
-5.03210821128327
-3.54177013210114
-3.66568724249505
-4.65442546785707
-5.12354391924233
-5.13971870423269
-5.19452874626758
-5.94987537800172
-4.41014053832745
-5.42885147703171
-4.64386158742569
-5.14679527836082
-4.29377208985990
-4.87490147266558
-5.28181167679255
-4.03724656386562
-5.60261026638836
-5.12439630156099
-4.94397876931132
-5.17257317425345
-3.29170004847995
-5.27308342420203
-5.45445535497250
-5.12599340433075
-5.69169992294610
-5.94519633802611
-5.00469529885590
-4.72031327146884
-5.40462445653677
-5.66641766623547
-3.10628728428979
-5.27317190229878
-4.31833191821985
-4.57117052105478
-4.81418478450191
-0.383483877952675
-5.24033232463919
-5.25992201264144
-5.11990125187528
-4.83040195598855
-5.80531944063017
-4.66740161834868
-4.98833191530870
-5.53160243127107
-5.34585654361339
-5.15902037359852
-5.18059061430691
-5.19845039819343
-5.34043761449957
-5.45316999272289
-5.21103973629905
-5.39085944968951
-4.94794901205858
-5.46574555759258
-4.50217230038042
-5.59670805929712
-5.08817914142115
-5.01166658381624
-5.33217981617188
-5.70870383804123
-5.34598382662116
-5.26849574503914
-5.03672364549011
-4.10890674261284
-5.26200158279899
-4.71952700355222
-4.59582666716077
-5.21093153314677
-5.84241321124578
-5.17634384055637
-5.92004606720199
-5.25121147474628
-5.04471638685540
-4.04069847719153
-5.31498513801656
-5.26670744631205
-4.80638604642869
-5.67528076360885
-4.96882252806559
-4.71648271490295
-5.42307777802246
-5.57110320318476
-5.43578688086992
-5.94572866145641
-5.17230437740618
-1.11100072982752
-5.22224667003736
-4.61055816149715
-5.22310790676420
-5.14746918411051
-5.23081972268176
-5.55250913295663
-5.06579839580019
-4.36450670722019
-5.09620973873138
-4.89515046002231
-5.63949840835496
-3.95505552448596
-4.60474100937335
-3.25706933779729
-5.66555661594667
-5.57778936346077
-5.14218621866073
-5.16328812860569
-5.09628866584205
-5.31372791899705
-4.96796306821195
-4.96082594953880
-5.21030762447921
-5.14320736913453
-5.19389553422804
-6.10340483091967
-4.97191296540468
-4.77843199151243
-5.20623796224562
-4.99531240815892
-4.88634307616449
-5.67151194155708
-4.54092498996570
-4.09537089757109
-5.37965107388071
-3.99197302544019
-5.72074848209594
-5.29574364843423
-4.24383843426172
-5.21212786141834
-4.83787263368150
-4.82714425660321
-5.21869335467441
-5.23264104477479
-3.96638326303017
-4.87094148380427
-5.38600011313680
-5.27753735202723
-4.75946045796823
-4.63157135412529
-5.14991533902490
-5.80461681196004
-4.66188281059275
-4.90736931153311
-5.11949605200119
-4.40732202370584
-2.67799395983472
-4.73799838564563
-5.36625202637778
-4.64748711940262
-5.09572329645278
-5.15417337739931
-4.70018279445497
-4.92614238749317
-5.38865259941093
-5.13263052599352
-5.30336068049000
-5.18066618328157
-5.78425011373273
-5.33581701292182
-5.28766401417936
-5.47471021851304
-5.52602547569253
-5.13167779221659
-5.13551749780102
-5.48064977997079
-5.15758097999589
-5.55707998023652
-5.03084332589285
-5.06386064622810
-4.01309957582411
-5.15730269553308
-5.43548015571529
-5.32869214336348
-3.96920600690504
-5.40607711034761
-5.63774898214385
-4.14612674745108
-3.52899396652561
-5.04919365447614
-4.53843639329205
-2.52605632456762
-5.19112533966521
-5.27320855022613
-3.97463510301776
-4.96262713631902
-5.08458471375050
-5.08964479910398
-4.37233105096409
-3.29226274935898
-5.08782119766223
-4.83850877382253
-3.46027240660604
-5.04892553196457
-5.16924930032185
-3.74905069816868
-5.58851906815352
-5.06749879299338
-5.96073120024471
-5.26188968752749
-5.27326874026909
-5.25170189050352
-5.03898460946412
-5.19720895204226
-4.43752962156541
-5.41873568343638
-5.22950469684129
-4.42452447024602
-5.44971546247168
-5.39396543349427
-4.88332335655402
-5.20610094311863
-4.16525672845854
-5.18318559250905
-4.94135771259447
-4.83721439335827
-5.25026775426676
-5.82140341551204
-5.02855449701832
-5.13231110095883
-5.12918835794108
-5.10019627683845
-4.89798524479075
-3.86453587943394
-5.28343174559639
-3.62131133779193
-5.01527509464956
-4.77396945200513
-4.98815703094470
-5.66308477982113
-5.07585278530677
-5.38524182798863
-5.15717907545732
-5.77560844558695
-5.32614318950739
-5.22078480630432
-5.27436340503468
-5.55972305318881
-4.84710378521580
-4.93449462906960
-5.26822793899033
-4.28188307681341
-3.46563503762817
-5.11668105500113
-4.05415710033669
-3.80472869542918
-4.92139730884051
-4.97983087130356
-5.34256932385029
-5.20347802515233
-5.51334536727549
-5.12571353953482
-5.34265233994098
-5.12460217690942
-5.30318457575558
-5.15398862085187
-5.17443998787345
-5.38589606041704
-4.72085510545238
-5.48549816005096
-5.64729542353520
-5.16332221933212
-5.84458435720847
-5.27984156397782
-5.05434406021413
-4.99631408512422
-5.20319396234884
-4.76882006958179
-5.56805585248286
-5.21869538787641
-4.74954874200523
-4.61721057729316
-4.99564114848854
-4.74360601884782
-4.65077090533508
-4.86106668482449
-5.22514038820034
-5.45445849426675
-5.13171469363512
-5.29981355632099
-5.07655692371834
-5.24600103009989
-5.45647625747649
-4.70796001755751
-4.14629093318933
-5.06931905984762
-5.28186001135067
-3.20971507495101
-5.23714828224019
-5.20845934401809
-4.74109826613547
-5.23919162803326
-4.21056979184025
-5.28855932662508
-5.21180210115017
-5.08590689463423
-4.81111688804514
-5.31796502378597
-5.56935264014979
-5.68870674982494
-5.21745226954993
-4.36985941824928
-5.09351397241928
-5.50369407941608
-5.13332794797436
-4.97901585157766
-4.56736111719241
-5.08781772356112
-4.37492313856581
-3.93827751390703
-3.03964931299431
-5.08142865950712
-5.01684662632179
-5.36342887555678
-5.63094803337588
-4.72390908750826
-4.93778147910102
-4.90861013216397
-5.44265893290304
-5.67369965333271
-5.17943928190728
-4.99294210263104
-5.67073368804759
-5.13422633596708
-5.15798473137409
-3.84247619173602
-3.29183942606172
-4.51678025235142
-4.67903637215423
-5.29074393163459
-4.96690838626575
-4.86326095325789
-4.63556449080491
-5.16168146778595
-5.89374399194520
-4.71083016091011
-5.25557581239331
-5.96051531958405
-5.57787278730559
-5.18416068279734
-5.24630935661356
-5.47054580871314
-5.19511323829134
-5.20971550125379
-4.59972493908436
-4.97102313447812
-5.89371283137115
-4.82935601207986
-4.80378686837960
-5.23145010538237
-4.83868990010138
-4.20542888107899
-5.42551993605867
-5.06263291307624
-5.06155518699620
-4.68067561807701
-1.14956640781509
-4.87630023978964
-5.31798357490213
-4.98890679590391
-4.67922024750458
-5.19652924775695
-4.51185990335539
-4.82632217116271
-4.81520733898710
-5.11196970256679
-5.07445353647698
-4.59944621651314
-4.71979750729133
-4.74875574098167
-4.47594411933610
-3.91663571272222
-5.14153814506256
-4.87786129605322
-4.84326790127541
-5.51602698583989
-5.42956579391338
-5.28520024874730
-5.41717094575280
-5.23468486140034
-4.35640973172690
-3.58559253617187
-3.61989892146998
-5.69814741686758
-4.38354567101989
-5.01324111209779
-4.72675929490390
-3.42001126312920
-2.49240175862039
-5.37890366191213
-5.15810491809058
-5.73627206747222
-5.39016279105027
-5.09372274526955
-5.42741513066157
-4.02587488002640
-4.95472645451857
-4.69179626242763
-5.27017560279527
-4.60042189352009
-4.93436111070465
-5.17237718099949
-4.89887373487006
-4.46153353088183
-5.04575079221175
-5.11888445089087
-5.39721090287311
-4.97434143460851
-5.55584067288976
-5.28922172364309
-3.43175075272332
-4.63250842590448
-5.19288473232929
-4.97926914658355
-5.17957270886042
-4.05569362121488
-5.85260698168696
-5.19681817601966
-5.60808405549700
-4.64792031397640
-3.82423653349687
-4.55871435485189
-4.71010197614584
-5.11712328577049
-5.39280054987708
-5.21460558937313
-4.78723642188948
-5.51594663949685
-4.88873824139709
-4.95774280560255
-5.34035493442571
-5.55395371468221
-5.30512784945057
-4.62602346178416
-5.24039102175349
-5.48814573311504
-3.85791119288045
-5.22060048921192
-5.07774096064474
-5.33301112395433
-4.96288135037027
-4.17286933334610
-4.54533248019752
-5.40966645266939
-4.82988310046394
-5.65943192153649
-5.94543029591223
-5.67547881638765
-5.47347463956736
-5.57465339884055
-5.08448787018873
-5.09759088668485
-6.25125277804209
-4.82085883176495
-5.07365327231552
-5.11384121012280
-4.84344888336996
-5.02660421248797
-4.65139077831391
-3.98286720480221
-4.58651801479849
-5.63996468267966
-3.75969625918304
-4.90314172590473
-5.15335542691733
-4.72979353713841
-5.79480118674546
-5.32656729780726
-5.14298543058952
-4.66898085422296
-3.73881452973074
-4.53764964921265
-5.23107004495895
-5.32222624040164
-5.57546480119185
-4.80012598912989
-4.85146765923579
-4.25267727971085
-4.35063382067864
-5.27831768780297
-4.87599304303064
-5.25065716747390
-4.88513955297051
-5.53813789439966
-4.82040788679109
-5.67618867246685
-4.72879438471720
-5.08672559477719
-5.03261491984730
-3.39378233985211
-5.33007090803990
-4.97577716782372
2.92066985547111
-5.29419626477045
-5.28878821434592
-4.79153361078410
-5.39037254007050
-5.60155743903100
-5.89058420600998
-5.20240785117094
-5.56942984931229
-5.91637413586879
-5.83337860633260
-5.46759980388775
-4.95252374703623
-4.89462188339113
-5.29393884217649
-5.46846269459295
-4.95702408996601
-5.42158627518889
-5.18694511819865
-5.18655115415608
-4.76589878586486
-4.60498508956808
-4.65905145808326
-4.90374253205890
-0.182089555836139
-4.95287142594813
-5.08260645332411
-5.30727907114377
-5.48585420987259
-5.71552052469206
-5.38147567977584
-5.05627787409405
-5.41869727416710
-4.14265056709625
-5.54509079526202
-4.87703302789881
-4.86843447223898
-5.08258919499844
-4.74049045502124
-4.87615813468886
-5.31023967143794
-4.37480101358898
-5.37824686762843
-5.51557936808682
-4.69505972402266
-5.09480430063459
-5.92889504307438
-5.02180633971837
-5.33612658526596
-5.38203965218170
-4.88952162496658
-5.12934765943547
-4.95423985789618
-5.61060730592535
-5.94194120161098
-5.82867553679842
-5.33048624524413
-4.42934446521573
-5.16407580631825
-5.25301094030860
-5.87826304673945
-4.92292947227702
-5.47508385432986
-2.09447589758460
-4.72760877505244
-4.85481301342705
-4.44833076543360
-4.97656976161015
-5.14360334512489
-5.03775415089721
-5.63970103181905
-5.08938715925410
-4.11428937832631
-5.05343399600242
-5.38397945839886
-5.27108200931359
-4.57523581310230
-4.51722229435276
-5.91785248019981
-5.65110090707436
-5.67125868408746
-5.08083942222053
-5.80728870402155
-5.03472293034227
-4.91804074601654
-4.82712841468296
6.64782784447286
-5.16748918759724
-5.23110856519810
-5.07659373869894
-2.59625083767376
-4.56711151473794
-5.14303448749347
-4.66784840138402
-5.59258485958104
-5.03399290092223
-5.82726858393536
-3.41525290316291
-5.09058121659447
-4.27456711711881
-4.99326707995855
-5.01278439125241
-5.13550338363092
-5.26878810840292
-5.42372456719866
-4.85275053652139
-4.56891161708326
-5.72576227906374
-5.96189104224745
-4.93826936671951
-5.01039258392430
-4.94959230965511
-5.95635389393492
-5.11826557485615
-3.25483819842861
-5.14801997733089
-5.31727728705566
-5.11134740301901
-4.40807505980154
-5.34535284874970
-5.16028444068278
-4.84962817963587
-5.23373661494694
-5.60394587147156
-4.49725994613258
-5.07504034698120
-5.13570215817238
-5.60183159077258
-5.88838422026803
-3.54408412690759
-5.38023231179201
-3.14257458988217
-5.82929680781430
-5.31279830910003
-6.03326129330611
-5.09282255744881
-5.47555210938941
-5.46137597631810
-4.34083300053300
-5.52934753903194
-3.72402282046009
-1.79454169254778
-5.51039834201407
-4.64204224948584
-5.83584308326994
-4.76860594413759
-5.37618750345929
-4.86834894059076
-4.99284837228681
-5.33279176196157
-4.50353160936629
-5.66682894393574
-5.11976680359552
-5.13734648603821
-4.33658788446761
-5.11867193458896
-5.08109741834982
-3.59311381519939
-4.90664142202441
-5.37816351696571
-5.52241017615342
-6.02326502382047
-4.74062341236301
-5.69366825162954
-4.86962778940251
-4.68396856545093
-4.07208231852533
-4.98760573249321
-5.18729197288990
-5.37312812325932
-5.06056066827422
-5.05528390781565
-4.97700055987836
-5.45087191720286
-5.13497404112005
-4.59653371305475
-4.14137190716103
-4.00077930527461
-5.43427053278461
-5.27185835262000
-5.10848461088545
-4.96136419079713
-5.02380675052648
-4.72087276683653
-5.88922090400174
-5.47181149557238
-5.08903791162568
-4.58841263829070
-0.131823166768519
-4.74657339399555
-5.03020420205947
-5.15506718898183
-4.07753184280388
-3.99643837434964
-4.59838659006150
-5.74738712473154
-5.31833745078636
-5.39382560968342
-3.68720173287210
-5.28115312919691
-4.53507975847747
-5.49822704426862
-5.50279045655484
-3.56464531741560
-4.95980906719881
-4.83250214519210
-4.18922698764396
-5.13617286424561
-2.82759600029659
-5.02021800249809
-5.16432461746099
-4.27320710007369
-4.68472802350065
-5.34346946706337
-5.83224496079945
-5.14227392427104
-5.94948017257621
-5.45159821032083
-5.15492717243237
-4.69143985899879
-5.51079265590056
-4.91913431840473
-5.12325467529267
-4.89155525462216
-4.39139062859837
-5.72226392988702
-5.53942482383609
-5.07877429774369
-5.16632192742661
-4.91851001697499
-5.20845872400926
-4.76784502251806
-5.03312307717864
-5.03252845633402
-4.66184495447174
-5.04979706520050
-3.47337281458886
-5.79793383674324
-5.20256712941426
-5.93282266776732
-5.43891075961999
-5.36439325075353
-5.38342625470999
-5.67904335666441
-4.79360573430923
-4.90471394455338
-5.50100400747103
-4.76937864864897
-5.23455117761514
-4.94639495438794
-4.24520418709107
-2.63089442107970
-5.37265238882788
-4.63849037178843
-5.22186725321258
-2.87025565108426
-4.60648152575024
-4.75716615122927
-5.28858057840207
-5.01192674663452
-3.93104625214002
-6.14158941994915
-5.43424116839508
-2.26825376751956
-5.55509958663791
-5.45702957771435
-2.16609567668787
-3.79094415528855
-5.06915423549156
-5.37322730324711
-4.65584679565282
-4.92299776789616
-4.77920605705108
-4.89596928045793
-5.33663450462889
-5.48016601065585
-3.35147968064075
-5.18600913146947
-4.30646513462822
-2.96061774830131
-6.09394824384903
-4.94618771574923
-5.06858427805361
-5.11140617932250
-4.76948782279264
-5.00651708957996
-5.50226547681695
-4.42471375561493
-4.48258590754306
-4.40128524753522
-6.33475611489044
-5.45779843510700
-4.99824935558447
-5.40154714205541
-5.52386868775638
-5.80409691240835
-4.41600472159320
-4.87343985468583
-5.41453413841346
-0.329760687075489
-4.99956726447736
-4.87936680922506
-4.47525161969441
-5.60762931261146
-5.31319165318274
-5.52287985336686
-3.65952754530033
-5.73352944920260
-4.62619648997696
-6.03284935440447
-4.90789475772867
-5.69767037199523
-5.10377112254465
-6.00562452533976
-4.73570303333123
-4.48812054073177
-4.75210594894785
-5.06507964955813
-3.52431517458124
-4.87163366416583
-5.70795845237509
-5.21532957819536
-4.58526963909945
-2.22218307512576
-5.58880794219634
-3.24738438384850
-5.38355000488738
-3.36869938313428
-5.09146559430178
-2.63589927814359
-5.04293765555228
-5.66551141131088
-5.31010929261897
-5.35311014828979
-5.31994065286087
-5.64344379576042
-5.17266904798456
-4.46407525148220
-5.75264141378036
-5.41067605304025
-5.15129677361848
-5.39895705848727
-5.21511503946630
-4.94917512106868
-4.72803667713359
-5.10605917310741
-5.59512512081548
-4.82822592899739
-5.55339498516246
-5.48580678723999
-5.78075899843389
-1.45361903787235
-5.51916755020152
-5.64039208273174
-4.04239281520424
-4.97799068904380
-4.76322286285861
-4.66642357525455
-4.97107228699068
-5.09488985750025
-5.25099811463133
-5.07928257502046
-4.68616627987629
-5.16780568604678
-4.87466479007560
-4.20311649274987
-4.78822121693932
-5.52125280252647
-5.14603361300746
-3.55649524586234
-5.59159360861309
-5.08792636453925
-5.34023652326783
-5.82912809058851
-4.30082197495395
-2.72098871603821
-4.26818396572048
-2.74267783039338
-5.15564470735051
-5.18848190599351
-5.68420348990435
-5.53563479746982
-5.46964305823019
-5.08214899971940
-5.40156763882157
-5.53644696948931
-5.30171936775692
-5.32473151688399
-5.57993785896082
-5.33521968743444
-4.55796639314148
-5.37461931564382
-4.74052310886563
-4.63490356312224
-5.34143481457249
-5.53012456331535
-5.33090181535925
-4.57941390089939
-5.20190625623816
-4.92346676945138
-6.06538627479231
-5.38624241741664
-5.23499289160418
-4.91366824132879
-5.71778283602013
-5.25640121933583
-4.75106014713011
-3.28558074941026
-5.11167085409887
-5.28146237856255
-4.67661875419743
-5.27747327097517
-5.91723496470199
-5.58161548881285
-4.73901730438528
-3.72249443826962
-5.74809217020460
-5.45068955667063
-4.06669450106667
-6.04255754156908
-5.34757557167015
-4.84348255510759
-5.59999292086818
-5.58382448777919
-5.26000516703550
-2.52385023281237
-5.07519829696905
-5.10553602259862
-4.58322958213746
-4.77258075524609
-5.08978839248593
-4.25643068021694
-5.42544825374313
-5.46616239106624
-3.66718393904071
-4.74506388452027
-4.73679815456254
-3.32992817139361
-5.37104331161464
-5.52674697697810
-5.11931507532534
-5.14618481682964
-5.28979536093713
-5.19503122805990
-5.41480753671660
-5.25042628738002
-5.22438058362977
1.27548300709205
-4.69765655221040
-4.55317739380285
-5.25987708566140
-4.57125161344582
-5.21736836921708
-5.33515741945470
-5.05023538739487
-5.29746745002976
-5.17310616693474
-5.19753195314861
-5.16110578477206
-4.20615753676526
-5.28501192101951
-5.52135169089892
-6.00093938051102
-4.77898161052833
-4.93334952573789
-5.29640130110774
-3.07680559213115
-5.15172704303297
-5.08574397721317
-6.29517774746470
-4.57002433622638
-4.89566163656322
-4.47050656647944
-5.27119798402917
-4.80857508203394
-5.23628438296925
-4.65679845331195
-5.21556169455194
-5.46747455238825
-4.98494514829454
-5.41912687597964
-4.80852336153484
-5.52634756286540
-5.01749164218452
-5.66376839883942
-4.96296474700158
-5.12713036713523
-5.39202664598019
-4.00160345245173
-5.22008518042018
-5.18110734402674
-5.67356909420459
-4.79404703354581
-4.89209272716464
-5.55516819901206
-5.02664609101629
-5.04368467569458
-4.37195980883749
-3.85730768736598
-4.85753534127651
-4.94581797705559
-5.02129363764065
-5.00042370066521
-5.18518715803454
-5.62537935339587
-5.34732972243394
-4.00711681642567
-4.38194878389763
-3.77630430265489
-4.41999317947978
-5.27874923059616
-5.11240133688138
-4.42344795462671
-5.08030457126857
-4.86851412414899
-4.46959784425862
-5.03353749342140
-3.85426566949165
-4.55786634091721
-4.61710737292619
-4.88620792790486
-5.59026678350876
-5.42157217632890
-4.79525835699006
-5.74629660588465
-5.40658584271759
-4.72327759144643
-4.92154035812463
-4.36476459422547
-5.38750509927202
-5.31020765712779
-4.94252968900428
-5.70558905891268
-5.19088317508066
-4.82566382662662
-5.70970683671890
-4.95827430299554
-5.10055303034219
-5.01184530628574
-4.95663709644748
-5.11344954014951
-4.96793429456154
-5.08888857340519
-5.47797842787973
-5.23006970273046
-3.17305016441374
-5.12206629608230
-5.28563639934086
-5.27516354661159
-3.98889997500559
-3.18445016959102
-4.87668349773289
-4.93250301649082
-4.70970020183172
-5.23994066147818
-4.62354906790232
-5.77126400582067
-3.94487418612623
-5.64610150625108
-5.76004681066029
-5.43388859037406
-2.41685942263621
-6.07295274499120
-4.78114908497927
-3.44332204517072
-4.36366312820906
-4.35253765420186
-5.07541626665874
-4.90144821369126
-4.76113702379179
-5.20794122942601
-5.85659876342973
-6.03169286151957
-5.51733767096429
-5.62339940242500
-5.43020264432982
-5.47003530508156
-5.83054859046503
-5.12195356839854
-4.94336730024844
-5.75518916034825
-4.11899411989572
-4.40877359553043
-4.94190197131286
-5.18961162296829
-5.37486814032470
-4.60215420791317
-6.19685018124825
-4.91219134946752
-4.18694262089126
-2.87480844800987
-5.36068074805036
-5.35314884981588
-4.37215590480764
-5.33678238215809
-5.54249574613887
-5.26743634829202
-5.55427125825900
-4.89910529085551
-4.55687019497612
-2.02273833692191
-5.62042328228090
-3.99837208969179
-5.00027010321426
-2.98781132218051
-5.20972260779236
-3.50245890281961
-3.50948590325489
-4.99486343259438
-5.16138379730191
-5.06974541658496
-5.59238746400841
-5.43310136933933
-5.00178798791855
-4.84123506349377
-4.64107378613911
-5.30315664600718
-4.96928743519551
-5.35953220459821
-5.54515482470956
-2.47410066051514
-5.35502565360775
-5.45903438047974
-5.78813404968728
-5.76322356027311
-4.94684203216436
-6.31515215972019
-4.94447581442257
-4.67539637301633
-4.85385492800412
-5.36716511793321
-3.25538140055266
-4.30976063770199
-5.14308369838839
-4.69625787315415
-5.42550450630683
-5.77745606489522
-4.20032162883678
-4.68426371214058
-5.39093781884550
-6.28036539711088
-4.79427031319375
-4.49468502250203
-3.47733813248992
-5.40829006460653
-4.99677085820532
-5.37616267138043
-5.87838691062390
-0.911332368002947
-5.17173289345560
-0.773986336856715
-5.09668870825515
-5.44079218101020
-5.50684367271484
-6.27577833194047
-4.13874712907501
-4.86575082047682
-3.56962212285880
-5.17812208492389
-4.13034052901025
-5.37759574853254
-5.12665931385143
-5.27886743794491
-5.18630252877580
-4.87622304266805
-4.51789700079204
-5.57928209811540
-6.16254088617535
-5.11315819857408
-5.45441563070171
-5.34519316864636
-5.54176713523113
-5.14799356076449
-5.18197367443602
-5.25177820717478
-5.10863886398486
-5.24225960095738
-5.34022651812420
-3.08414879125006
-4.68928586016449
-4.88092299824914
-4.94503051157078
-4.87970790480966
-5.44369638146295
-4.76887583729736
-5.41297334501965
-5.54760752240955
-5.25416414488920
-5.79629931606764
-5.15021827230162
-6.35291686709011
-5.26777626433297
-5.56185141679910
-4.49156093398068
-5.23478775253087
-5.44059392635564
-1.41063684221581
-5.54122988403287
-5.09197115661694
-5.31399038356673
-5.13379903379353
-4.92320883860633
-5.68221538927428
-6.12281030104021
-5.28364881165498
-5.17845288914822
-5.89415356962836
-5.34877935524988
-5.97961570015795
-5.30896647135688
-5.21538746622122
-5.17516881810347
-4.89675060152454
-4.07908238350434
-5.64411120293759
-5.63740922192923
-5.01337498110259
-5.67711152163338
-5.18370690072161
-5.18142724252092
-6.04022114550112
-1.92170926169670
-3.95512170271320
-4.71527030286386
-6.27525748874334
-6.12000183266154
-5.52034285978234
-5.15745535173182
-5.36750378177786
-5.37907133975103
-5.94175480620807
-4.94651503704515
-2.34905089060860
-2.52158766824039
-5.85971744988934
-5.19581634462599
-5.38468139020582
-5.06841730859857
-5.32381041080020
-5.07518498849531
-5.53004357267020
-5.55011235996409
-5.17704100907183
-5.44961420582939
-4.85298419547779
-5.81006787065695
-2.43113081054848
-5.63965855176564
-5.43596527536682
-5.69313993491824
-3.78186899125616
-5.26695194036207
-5.01115819113522
-5.16474876833452
-4.68241318481903
-4.96192722445318
-5.24974971851190
-4.74362702754458
-5.41823176230075
-5.18171492907100
-5.63872176360270
-5.50777225385775
-5.72281313165335
-4.50284139291729
-5.04209022448982
-5.31015753749953
-5.40775454213602
-5.87085265975622
-4.79906878788671
-5.47228664071124
-4.53753825766917
-4.80250692694927
-4.58946507271539
-4.15875945788238
-4.36783341955270
-5.19971873422105
-4.81822043011911
-4.38005538622804
-5.45448324062718
-4.65441952898816
-5.37044741406959
-5.90391272743534
-4.95600344252500
-5.53089563104894
-1.03107249780936
-2.66000958507039
-4.82713070083930
-4.95156704200205
-4.97426787587743
-5.51829430230621
-5.17877466418109
-3.20421021863673
-5.61351053390708
-3.96341377301764
-5.04822450053665
-5.11812668571334
-4.72642111780474
-5.67774485554609
-4.65148878221353
-3.47474792723521
-4.91276382270488
-4.62301212004309
-5.69574650061772
-5.47992723222474
-5.71020589556989
-5.13842374245531
-5.89947202332188
-4.30599442487010
-5.35571139506575
-5.50440089317878
-5.08400138471174
-5.54575290390831
-5.70348176101207
-2.48762712408942
-5.19989477496304
-3.54730409108180
-4.74088358351678
-5.35233990785279
-5.29139383543341
-5.51506180742534
-5.67314228600511
-5.40704138229857
-5.57186999537559
-5.07318841340033
-4.01908307115442
-5.25129799637483
-5.20732515401235
-4.30788312080329
-5.21216656729998
-3.54946548370478
-4.99851474305938
-3.48335610399918
-4.17160636400202
-3.96856335111600
-5.00102804295722
-4.79978491605586
-5.72012533586629
-5.31780312946048
-4.87654658405148
-5.05536273489936
-4.65889925524207
-3.98688069165468
-4.47445749968332
-5.27664932898940
-4.58835670434916
-5.70372473440089
-5.21286513133577
-5.24517483641850
-4.84384066865612
-3.93062191845874
-6.02274924243040
-4.53253782940935
-5.16692297356659
-5.21297148395477
-5.67639035142406
-4.13983251789260
-4.23576301557395
-4.17495409913154
-5.12892651407069
-3.40860127511977
-5.56123485575085
-6.11838003232644
-5.93646280684522
-5.10646573479307
-4.41171029681656
-4.43679273801961
-5.07674997062274
-5.31106372155570
-5.68556096001491
-5.45961749459490
-5.14496546090908
-5.28834127939956
-4.14486297928562
-5.29963981935414
-5.21131370704432
-5.20698333400237
-5.22014860679142
-5.16386689151659
-3.61395404680449
-4.58814798499820
-5.36042492221739
-5.66377696766749
0.545312055149932
-5.06133138027591
-4.64683229381019
-4.97791202019278
-5.55657545871810
-4.58977491438226
-5.65893952191132
-5.08898434517088
-5.46131792112639
-5.04361914555269
-5.82636851950960
-5.25031096613059
-5.57064626437205
-5.13019194107432
-5.48268980017298
-4.89501087489033
-5.01752747748746
-4.27744785944199
-5.41969393565988
-4.26485208789245
-4.36297233067993
-4.53407902616915
-4.66471899924180
-3.46268240189653
-4.91651990326818
-5.03337589231018
-5.00844209471395
-5.00503999619280
-6.04768890901828
-5.86275267989701
-5.36695448775170
-5.18857210697057
-6.22296068593744
-5.44387579636439
-4.94250977912848
-5.07885588723434
-4.79349256604572
-5.08028263294206
-5.04477679785206
-4.01827702791315
-4.30738962414464
-5.26262533294005
-4.02327205219973
-6.04992007912881
-5.12248884252407
-5.24267922909852
-5.59528777651316
-2.58534962748503
-5.44721005244945
-5.80866822936367
-5.14532227308086
-5.07303006395604
-4.84004796761844
-5.25573456659015
-4.29219363236760
-4.88520782367739
-5.73888666094524
-5.62474452084711
-5.20230185201974
-5.29852282338569
-3.87287537340862
-5.39251653898035
-5.62708965824865
-5.44733681221397
-4.73300106779399
-2.59023545927989
-4.94008466328973
-4.30690347072174
-3.91412320281799
-5.12417566819858
-5.97065383079223
-5.24502885369364
-5.57236390193722
-5.36667422572498
-4.95196978336749
-5.47392828546353
-6.03203479617054
-4.71170427104164
-4.57153293682069
-4.54856718155982
-5.15154068985111
-5.06352348001635
-4.57419980529558
-5.04764869957045
-4.32880014790722
-5.51894018923181
-5.11717712436020
-5.39802607853576
-5.94740255593306
-5.01009668425439
-4.76141294188259
-5.27086323019158
-5.76041701016767
-5.69438381729549
-4.30131062530829
-5.72387264396722
-4.64596491967119
-4.33174933012957
-5.57324423897091
-5.01674556369273
-5.00888892708479
-5.37188851736238
-3.88921715372883
-5.57060492901453
-5.89534213242034
-5.25507589389172
-4.77454779008090
-5.38856809491453
-5.49043351768621
-5.80504267311120
-6.01931197238974
-5.82931430244046
-4.37643890778749
-4.98697374042317
-5.07102954204208
-4.79336638481977
-5.40932120445122
-2.96886783117713
-4.91485994032053
-5.28232993077255
-5.16263079044574
-5.32234663506157
-4.16220093979919
-2.29496155697527
-5.41091561953760
-5.15800127851081
-4.39251543544733
-5.56715181926877
-5.09923592828008
-4.86440617726122
-4.91290268072759
-5.68755057893474
-5.10774777906415
-4.61090198013257
-5.60100228973326
-5.39972727356179
-5.64763965869152
-5.52091781042318
-4.94996913881277
-4.96802803462071
-4.07870143426406
-4.17739697234255
-5.57988457143427
-5.39164713736793
-5.07136742752088
-5.31487421909705
-5.36929079250897
-5.50566754113703
-4.85201606548947
-5.71052011488131
-4.95404814537124
-5.95076258622260
-5.85239781295675
-4.47720113622342
-5.67648194648690
-5.19204490027096
-5.08934955921114
-5.15636079083364
-5.41007530142014
-3.70982532189496
-5.37022185077496
-5.12839109924373
-5.19104687434008
-5.45660683669379
-5.50131348067292
-4.54072297945610
-5.02528450223412
-5.23599462229350
-4.39305438701137
-2.76074126669055
-4.12253602796477
-5.44927844534076
-5.15021256482499
-5.60768771213616
-5.41623108774345
-5.23969827264102
-6.11721562876163
-3.64816314022981
-3.48383652847672
-5.15976715676632
-5.10425923621669
-5.69639625785945
-4.94665983055067
-5.68736753981082
-5.41292672552807
-4.58682640493348
-5.11332959190840
-6.27291858044284
-5.68815406843447
-5.62925864524719
-4.38488813502438
-4.86113170974874
-5.20643327245843
-5.39186329337032
-5.62145162743751
-5.01882556234172
-4.81500717665972
-5.52452567002796
-5.10153401157069
-4.98436470664480
-5.10878293553284
-5.10389144273044
-4.54569387521804
-4.89166719261487
-4.14895809555523
-2.01191695062138
-4.97216556330616
-4.55950192061271
-4.34664797813038
-5.75489105422286
-5.23626391351136
-3.98174549601613
-3.81443663879712
-5.10161314307922
-5.19606423417550
-4.74142135309504
-5.10784372247641
-5.64465277491763
-5.66710686265549
-5.38842200203017
-6.05743022155171
-2.97438563879412
-4.07793174550866
-5.06981571710311
-3.02030984027939
-4.96316941627275
-5.43724605752136
-5.10786186283877
-5.66588705459360
-5.41474300327383
-2.83607637563584
-5.06060693404132
-5.24814252680848
-3.46612826601148
-5.04040210439906
-4.78564997268529
-4.37321890386024
-4.71392378170759
-5.06553731972672
-4.89491048504555
-4.27053495776798
-4.88414624608170
-5.19667065748175
-5.85589635848125
-5.75893170944341
-4.60237536503504
-5.17811757338523
-5.57903301906607
-5.84086957131963
-3.01483994945673
-5.12895287214822
-4.57335638311277
-5.91035641059415
-4.97439493166371
-5.38290535799543
-5.35728458579872
-4.67250905521274
-4.89979744887399
-5.38754041370349
-4.51518124973310
-4.92824839010405
-3.03795235046003
-5.64066008378064
-2.71654510437647
-5.40373909444675
-3.53923577848788
-5.60209949698074
-5.18975252958229
-5.42992533034557
-5.88158496018362
-4.92627633957473
-5.28629154270710
-5.20493774254939
-5.87555342445727
-6.12544244000288
-5.91512872323610
-4.92829368030398
-5.71481826083048
-4.16149937568793
-5.18168255292680
-4.78100871857238
-5.82570002085284
-5.12417958706510
-3.03916599235357
-4.97074226362548
-5.39036854836886
-5.98933612023716
-4.84135056192617
-5.55981689383739
-5.14442540662024
-5.76335421162078
-2.70858046513295
-5.73646444057742
-5.65400087363784
-4.64750704835415
-5.06557518606930
-5.78873335386979
-4.54164062518015
-4.66914560331860
-5.03155434848509
-5.06182588358296
-5.59604891196052
-5.53115934696865
-5.55663035253395
-5.74557212225287
-5.27547191898952
-4.17057431772431
-4.12398713668340
-5.13909988103651
-5.17108269351009
-4.89128712501766
-5.27011809471384
-5.44481959784446
-5.14189129431060
-4.57184004342020
-5.56565206016902
-5.48393692559300
-5.65011040297740
-4.75741439028213
-4.77983408415765
-4.07194912836128
-4.84397944954073
-5.80546453946903
-5.54710870445187
-5.32720243478716
-4.99944763715169
-5.29655301401071
-3.99304920295996
-5.10734691484949
-5.20927368668855
-4.88667142769635
-5.54508448200481
-4.40846417340510
-4.47212966264649
-5.60322661575050
-5.52969459369011
-5.04213131911742
-5.54299406050912
-5.58606128051329
-5.51433820148139
-5.02113318692397
-4.69208477560511
-5.67798674781934
-5.22815560090035
-5.23773371352370
-5.45572138084699
-5.01910007647582
-5.15427470379446
-5.36944692058053
-4.72854170056367
-5.66758360105499
-6.03170744662186
-5.05045444732554
-4.94552151077548
-5.30821261911854
-4.82761568167548
-4.64433407929888
-4.00663190252564
-5.71039428477303
-4.63677349025962
-5.57613623557688
-5.24347517730926
-5.36692660309828
-5.16915193309884
-5.01104730999621
-5.50102166895698
-5.10743541044631
-5.34002168886528
-4.76872661897394
-5.58820469305399
-6.17823665742800
-5.39927153086397
-5.29268543201720
-4.81724670993669
-5.01786254480721
-0.779422418078456
-5.36268372701999
-5.63090996761319
-6.00968165312935
-4.53319601659166
-4.92834519634390
-5.00634483859590
-4.70085948822058
-5.56210648873012
-5.28303706619901
-4.57082497571976
-5.90792664915455
-5.08020538397076
-5.56276775381213
-5.84858356067878
-4.92412049309416
-5.22625316589027
-5.52223005815367
-5.41844638382484
-3.59784960385561
-5.87401076500933
-5.63208837486348
-5.80128148701080
-5.54831238048220
-4.43042741743480
-2.84944048450441
-5.16706924402322
-5.06272709474552
-5.28887768961181
-4.79780462518294
-5.24927391507010
-5.86543372633744
-5.52760215021001
-5.26985033270489
-5.80209411758336
-4.85184323268084
-5.75697543897879
-4.26404125414229
-5.48959425152024
-4.91304076038144
-5.49166086652114
-1.89412580699338
-4.82062923827910
-5.30048633759094
-5.47656051235725
-3.59200880168022
-5.27003210538873
-5.01377748619097
-5.12994949766566
-5.70414912771907
-5.46954237408919
-5.49756846070733
-5.88431169464543
-5.65458284793345
-4.94648410795517
-5.33752292776470
-5.70611682165805
-5.23892906667624
-5.70381356661140
-4.47762152227516
-2.96709839724009
-4.95584511711488
-5.16835748672375
-5.12689947176024
-4.50443948015847
-3.75429854837892
-5.23968708849090
-4.87302533573150
-5.30283343910106
-4.92216205713127
-5.60980116315657
-5.26838166343667
-4.52524241246303
-5.41225705497016
-4.44148819488945
-5.59887531059366
-5.46480358574009
-5.19781118099574
-5.08144141287594
-5.48802499096264
-5.17672034020873
-5.62908480843151
-5.06594312139966
-4.92597308749263
-3.31760056355155
-3.92354580113645
-5.45502389582631
-4.48946333187955
-4.81217022708581
-5.06134595004445
-4.84640417127531
-3.94343200398020
-5.16293042190879
-4.65389403678766
-5.15559749617701
-4.88245309800446
-5.43009114420073
-5.60244155749866
-5.59160385205122
-5.20195641257624
-6.04380712201339
-5.34852912794674
-4.88616591176493
-4.08741269587283
-5.42863787642789
-5.50526168948905
-5.06283341932696
-3.64342075255860
-4.66545470464318
-4.66702266658035
-5.28806652306936
-5.18974073192042
-4.86091095031182
-4.61399221756850
-3.85495049017946
-5.35126654832621
-5.58008469716092
-5.48733367529255
-5.78698036409193
-5.31882008229405
-2.42629807033961
-4.93052103653529
-5.17200299105776
-4.95618844983429
-4.57541450602697
-5.69008247319288
-4.58641553043805
-5.03386917393341
-4.96970613614090
-5.19875518828554
-4.97376536893964
-4.28216851354127
-5.91227371678540
-5.11785969303717
-5.45892077440453
-4.82076689655562
-4.87805023927077
-3.96030263599720
-4.41338385163265
-5.20712907533094
-5.04010678611569
-4.75362446897772
-4.58748920109239
-5.37435858701527
-5.23539666039565
-5.42200840693827
-4.16588058905189
-5.85954358825472
-5.43508325662921
-5.06301309363373
-5.06332882128773
-5.50924688320367
-5.29593289927016
-4.82183884714691
-5.90204673547272
-5.62813704770941
-5.22436259757676
-3.26908884870106
-5.02510770055828
-5.71683581081655
-5.28800975842171
-5.91233209187334
-5.05606361805271
-4.53920181663966
-4.88667052849113
-4.27883147069066
-6.04421625167495
-5.41532243105659
-5.14155337900344
-6.19308695694852
-5.41351931348903
-5.96752669197814
-4.97416626899886
-4.87561241741670
-4.80019071193599
-5.07082771509500
-5.85318886063985
-4.81990037032417
-3.99911049108505
-3.79932035762593
-4.91388783549320
-4.61499451709386
-4.42692855883566
-5.60398946558156
-5.13605704456460
-4.94856518710098
-4.42684293091085
-5.37404957533093
-5.65031576191517
-5.42942577383058
-4.99442945311506
-5.18909602567535
-2.80811896408214
-5.03185736118619
-4.99822649388394
-5.10211111242174
-4.60985745410266
-4.99767017732099
-4.59649260733320
-4.56256477942877
-4.89413070313580
-4.79234370273256
-5.08841350164773
-3.77422381767187
-4.59321044361174
-5.58756578024599
-5.75643084757421
-2.81119875204498
-5.72731850156973
-5.90380278607628
-5.65178366337392
-5.28547381421824
-2.98712941126778
-5.25616285947961
-4.95181608479365
-5.53861873900657
-4.63718624174706
-4.91671552179584
-4.97833982313461
-5.08157102995918
-4.75084193295621
-5.40360304497567
-5.46070966473743
-5.41342362177557
-5.31749222295854
-5.20744402710633
-5.27010606160317
-5.14755253695567
-5.57634056265625
-5.55363626304964
-4.24743541893448
-5.24134302786899
-5.02781474319631
-3.95198309424710
-4.98455903714915
-4.89896768368273
-4.86715252208188
-4.57571700442983
-5.14170011753194
-3.70527859927436
-5.21908992416857
-5.53419316575220
-5.27271576549651
-4.94665009847187
-5.40405804870976
-5.61125010593249
-4.98066485050365
-4.96593045881165
-5.61530291296402
-5.23430757818746
-4.90741309735980
-5.26111640577786
-4.91229314877101
-4.32614093810812
-3.37533580599847
-5.22909809800844
-4.00755952614796
-4.85373221322971
-4.93288630813833
-4.81933959306492
-5.44656167524581
-6.05619092108364
-5.96796435089693
-5.58354040823075
-5.62685283059512
-5.03503851775405
-5.92132549883495
-5.17957732297764
-5.37128470696807
-5.43729663526920
-5.58796062046363
-4.15415540132076
-5.13124821952973
-3.84010284604281
-5.00597432291004
-5.14439653450558
-5.50698639041310
-4.68878411185917
-5.42679640723288
-2.13902144817328
-6.04930126610585
-4.43759311527173
10.3885589831374
-5.18597712300261
-5.70291310182906
-5.50479490167256
-5.33182151589298
-4.40151475740795
-5.35541443468370
-5.36756218881987
-5.15027458912501
-4.98203459371378
-5.08042873519291
-4.78695887202470
-5.22524603666857
-4.78685737558497
-3.82399797787902
-5.26449915427258
-4.81202455099543
-5.33223950677314
-5.43316103917043
-5.68400396579796
-4.68840915418958
-4.81132746218366
-5.83029715501402
-5.45815087840559
-4.69187390591149
-5.16244388875768
-5.10691893599866
-5.15304650131803
-4.76507353160551
-5.89629102464288
-2.34434578513054
-4.92050640842680
-5.29302777932483
-5.06996164332797
-5.35654626637555
-6.16525901819927
-5.32956547976689
-5.32356829343048
-5.30357304644585
-5.18177839267292
-4.88183560447212
-5.32432098013135
-4.60631123015742
-4.63056874437758
-4.13997348622613
-4.87581239516148
-5.08694880551577
-4.99259253358378
-4.60164935360533
-4.87115897756779
-4.76510043122692
-4.36570099379140
-5.89356632827677
-3.68746343155147
-2.53038108454785
-5.55116492420508
-3.29893234896362
-4.74688282756366
-5.22088383140338
-5.08853229578700
-4.82849173233144
-5.33439267783845
-4.89883812126906
-4.61440605454204
-5.04978809110126
-5.81844589203337
-5.79752039651917
-5.71405029452215
-5.03597122383965
-4.67993691305126
-5.42297168852334
-5.16001742883229
-5.19127495111115
-4.82296213826226
-3.52027301990519
-4.94335326922351
-3.96061221721099
-3.85064710747973
-5.70924296696007
-4.26803702473801
-5.45576320820826
-5.48327654015149
-4.96573423173122
-5.38184590794349
-5.08492952690804
-5.49526073646188
-5.00594343502728
-5.14764066747689
-5.06036224894876
-4.66036019996237
-3.91361199786673
-5.85978126773172
-5.61435997010276
-5.11770572882207
-4.37002554133344
-3.17576514620371
-5.25996851048382
-4.34121611931757
-4.95236188252222
-4.75987460529271
-4.68841235070522
-5.69698099970182
-5.22142954007819
-5.18306470272884
-5.53267844904352
-5.56231729741913
-3.80176596068261
-5.15980559798131
-4.26286434424861
-5.10131434460453
-4.85534522650864
-4.96831445583820
-3.56985972399750
-4.77924266964682
-4.51400800720781
-4.87936002060524
-4.79233763436520
-4.97380139924058
-5.81353776258309
-5.55550802610416
-5.60089704354698
-5.39590314886750
-5.06490581352887
-5.61294271024291
-1.93337877914230
-4.89407915935816
-5.28159231214377
-5.04491202556611
-4.36359451047158
-4.85566607508450
-4.67230441554722
-4.81734202626888
-5.88571684695818
-5.54330076667086
-5.85468419562324
-5.80040003595067
-5.81099006477608
-5.50163475882976
-5.75297977586279
-5.16630632109514
-4.95245833234287
-4.91618528578057
-5.60522482067418
-5.21806481666294
-4.98603362778952
-5.00893587517858
-4.88013007509712
-4.94222240915702
-5.04517580805313
-4.57654314107930
-4.64709889057726
-5.38230265159693
-5.73744115167364
-5.49269731166894
-5.74884030996100
-5.20847663460228
-5.52908403959214
-5.34936341030899
-3.46957522980453
-5.19626834336046
-4.97996299934782
-4.76351520789642
-5.31290330753650
-5.03520254715994
-5.07493253003379
-3.29996310305742
-4.65040406453486
-4.66972924611386
-4.60437219616709
-5.55155903720925
-5.30468046561460
-5.08155008025539
-5.12201245589024
-5.69222335140794
-5.60929409279647
-5.09900618354656
-5.32193964142169
-5.63146848663815
-4.88088860135218
-4.28844271048686
-4.58222893700916
-5.20866498465879
-4.46770691863291
-4.73294782980335
-5.92344771973836
-5.31010555615908
-5.01382570921674
-5.16999265943665
-5.40219700532111
-4.77630102270486
-5.16886775831892
-4.80698233750681
-5.01577411107981
-5.10187296470244
-4.57973340709075
-5.35975916872287
-5.54714281136107
-5.21875879882322
-3.47517795257031
-4.76819640142880
-5.31425370261669
-5.40567866252119
-5.12104702735773
-4.28367687697055
-5.18482618108906
-4.94438690746880
-4.62694142867291
-4.48698930073814
-5.06148164341785
-4.94390478114282
-4.53436801205690
-5.21269194120241
-4.98013167730193
-5.23946819864699
-5.53407571928129
-4.42610901656799
-4.35248387003359
-5.13224504865275
-4.87504817757192
-4.49896665684243
-3.72046097829856
-4.08260277368117
-4.51339202377014
-5.88411757761603
1.66018724000593
-5.57345784299110
-5.81115059650578
-5.77107315035851
-5.04236323569661
-5.78606812016521
-5.55656285354539
-5.22468248881372
-5.38151456285354
-5.47053333128007
-5.16049584168697
-4.04684455071190
-4.80858041180438
-5.01556400815543
-4.76196137303669
-4.67234079761458
-5.35391990321417
-6.04085348996123
-5.42585164060166
-4.37629455948215
-3.93437768516051
-5.40828118026727
-4.76595730049564
-5.98904608628218
-5.48156873959063
-4.48056907994320
-4.88360412837394
-5.52358343492839
-5.51770185433532
-5.19257612320314
-4.57362136797429
-5.05578811496362
-4.94039153654466
-4.67715362198160
-5.46020126131019
-4.58937470769605
-4.74826616228878
-4.67145248012567
-4.83272067248223
-5.73738372354269
-5.34421732640987
-6.01258952739751
-5.16010949789194
-5.51494952779527
-5.66368604533772
-5.44652496655465
-5.71809581741557
-5.53387394516862
-5.50691538265846
-2.57259871822980
-5.17249072871934
-5.15826775184043
-5.21487730286159
-5.09570108065680
-4.71995157035106
-4.60074987222332
-4.68156020601444
-5.44887592598368
-5.48362974576802
-4.05531785485147
-5.17588059786199
-5.97686838912524
-5.20189924593754
-5.48851770752905
-4.75917702958668
-5.61413705918817
-5.43586552497828
-5.35956473646793
-5.61792124410053
-4.77661980623116
-4.21224040776901
-5.82005061446345
-4.57834335231637
-4.99699508478164
-5.01855520297969
-4.85792783849392
-5.01221576349016
-6.22031606683912
-5.46973017115219
-4.64864660977535
-0.345927741635769
-5.60532907987376
-5.04183066736571
-4.95880096782224
-5.14084698094090
-5.10973962625560
-5.06506869768135
-5.32561630821028
-5.89430969241397
-5.15999637445231
-3.91548682868289
-5.13959892665276
-4.74918828029798
-5.67426480102213
-5.56158086164991
-5.19994506458470
-5.14480724725862
-4.39695587992131
-5.62117267464780
-5.43129297784166
-5.63130598189003
-5.80957676805913
-5.16125853977013
-5.42940638339890
-5.03827541087441
-5.08446120018119
-5.07916174165553
-5.05594307797724
-5.01669429507447
-5.84510579267610
-4.82211875291950
-5.04679227477724
-4.70119672403895
-5.24153093520445
-4.80071405094318
-4.02364866653790
-5.20596704799607
-5.72848875328410
-3.33413291622155
-2.38949167893593
-4.70656098895656
-5.62009237210275
-5.37918678063520
-5.21709393400349
-5.79575009830997
-6.05953822660158
-4.04573331583618
-5.31874826971016
-3.78105938097487
-5.34363745564577
-4.91204863760135
-4.34155837839799
-5.00655853517504
-4.49823183063455
-5.09437163489509
-5.44938313240307
-5.12102579594850
-5.64153620075025
-5.10425437088148
-5.47836617628821
-5.87115902626049
-5.84178072941847
-5.51341258719654
-5.62152671734464
-5.45941124207619
-5.65228607077242
-5.04623346205837
-5.03712752298323
-5.17298333305298
-5.40938629356143
-3.41107750076789
-5.86580411051906
-5.11357489965454
-5.00882382710294
-4.69896200200013
-4.89271342156185
-5.13872774485489
-4.99357070245314
-5.60005341315405
-5.60049217360667
-5.25546387381347
-5.33857955741024
-5.69062414979625
-5.11377051641917
-5.00358097893700
-5.93695907187256
-5.62208736080734
-5.76403231114798
-5.89631193603183
-5.20527143628927
-4.27907299955246
-4.43223154887320
-5.75356302191025
-5.17899582902901
-4.89627083800042
-5.08396914489131
-5.08100540505970
-4.67586177045090
-4.95671796722122
-4.25977665210234
-4.29632058883549
-5.38688039103033
-5.39710274407898
-4.90508124627134
-4.80563996320944
-5.44025740555499
-4.73856893493805
-4.85401998904355
-5.93856843552592
-5.56963270744720
-5.81082289880943
-4.89754282271322
-4.88535375116445
-5.47697809810852
-5.14063628474314
-5.43543003270909
-3.93292755345726
-4.91059438914075
-5.51300691946511
-3.63615389852982
-4.90994315549253
-5.54031149295019
-4.57506959690268
-5.17906862585778
-4.62973241178142
-5.12354851141203
-4.96945409887555
-5.50959463263446
-5.70446353841166
-5.53519972037486
-5.39876868781175
-4.29590492877120
-3.13010212827128
-5.61448415638675
-5.73069663451136
-5.23254044499483
-5.18886465323704
-5.10251605053501
-5.76166300668449
-5.38933779533826
-5.22624623185420
-5.25224908640040
-5.56213602090267
-5.29404390769725
-4.35167524840998
-3.72053739907911
-4.24791907346641
-4.50315129519016
-5.05820608244653
-4.99350306631418
-5.31824007222870
-5.33806879313004
-4.97055024067945
-5.70771315497328
-5.24559636486601
-6.31344436643322
-5.63269976965012
-5.48563581131078
-5.92513086892433
-5.17519252883156
-4.93958400148223
-5.21228947027600
-5.28662333444902
-5.29362202264153
-5.70297419359972
-5.35518240812438
-4.80477641398848
-5.10152669096078
-3.99580326056686
-5.10918897042106
-4.93039794961073
-4.99974562230118
-4.75202725930023
-4.84567781353185
-5.77265911139374
-5.23220050703781
-4.93183599757692
-5.64993473256164
-5.29697491358514
-4.88136557101197
-5.41994168951320
-5.09433388750552
-5.24089287035825
-4.56753562185069
-4.88591085153773
-4.72296466778023
-5.12742781682098
-6.01204193925653
-5.02607073433654
-3.34720840253556
-5.46362642556243
-4.85785869565162
-5.98405769785537
-6.11816476422175
-5.23984083562086
-5.08328571253401
-4.42979779688102
-2.95591155592535
-4.78348852288981
-5.45355499182267
-5.05381148315033
-4.97084689537493
-5.08248542719067
-4.64141762234445
1.10492696935776
-5.23710415045758
-5.19403441499480
-5.25769333221920
-4.88195882614907
-5.27590056565574
-6.14744766631218
-4.59100001407689
-5.62817766147943
-5.02286846255067
-5.13810264494488
-5.44422409412726
-5.06663071308236
-5.11755345357292
-4.55686659386785
-5.05056414804135
-5.54276767275195
-5.74395622085825
-5.71706620817976
-5.28097981903573
-5.33865546878315
-5.43638080288461
-5.30099105109535
-5.38586767700470
-4.89705587821440
-5.60215900510027
-5.77965851907754
-5.18979150317468
-5.24495456849703
-5.51746331002984
-3.54810249395623
-5.18221236985224
-5.04597914366716
-5.31603168803534
-4.16626903374526
-5.49755873604884
-5.07660153243413
-4.30180373965515
-5.67606863883227
-4.76858394221628
-4.94917862108693
-5.54520221386130
-5.17449205682335
-0.696511639422096
-5.08597848886565
-5.22093841508265
-4.37692512168306
-4.20959738731599
-5.09495665349694
-4.13235173024970
-5.52550393783496
-5.61058641943867
-4.80001657251354
-5.66162755702873
-5.88477592617305
-4.65725341283389
-4.80706626599649
-4.32909450526949
-3.99779840784165
-1.87610569534835
-4.32841089184186
-5.32956075157172
-5.33009902027655
-5.58941200801510
-5.03109410035889
-4.94676960298068
-6.09116023504951
-5.05377620122738
-3.30999809654440
-5.11884003489614
-5.79945280509658
-5.39008892981029
-0.0828255899213305
-5.23205240277270
-5.18251450130731
-5.32106768797645
-4.72095838905252
-5.50878488857425
-5.37251931266898
-3.88861905048907
-5.77165561483101
-5.62348819714054
-3.70194872515534
-5.81738118566756
-1.89485935136890
-2.70163143476628
-4.46197026047876
-3.90198002802919
-1.83234276050203
-2.77400278221897
-5.14559712010033
-5.10783710430268
-3.69432253662086
-5.54482126257389
0.0758634335077954
-5.31275008881216
-5.23913293389178
-5.10192182259620
-0.0788595543939009
-5.57023549549561
-5.21630589289577
-5.42633141520812
-4.90073951423886
-5.27409747600598
-2.32448102580472
-5.31571212706920
-5.15780922289450
-5.28336514484407
-5.04877694526658
-5.72572950787421
-5.47469007910749
6.04031510014316
-4.93821121459439
-5.04023747772532
-5.51583309882012
-5.15093040064050
-5.47066018448703
-5.31023989776881
-5.29434288737540
-4.51805037833662
-5.09955353739789
-5.16371187513989
-5.21270325304108
-5.93014227279369
-4.56022653476805
-5.05468614856035
-4.27014683026066
-4.90984891579206
-5.40850281171880
-5.67629678631071
-6.25250148336030
-4.96459182344495
-5.10135232817910
-4.27546783805502
-3.91238743388859
-5.52620420414359
-4.94373391827956
-5.06603183699550
-5.16794679211499
-5.65881255422068
-5.20921132118264
-5.69915065831760
-5.06316446985197
-5.26577834080016
-5.29706457694694
-4.08673122903471
-3.28443458709625
-5.18848261528135
-5.46855811445709
-4.99834504689391
-4.38866700276215
-5.28802040200563
-5.70180370811316
-5.16238070091582
-5.82563888222858
-5.42027628068396
-5.13333044601095
-0.941772902352954
-5.21642201157841
-5.43021888400385
-5.23215679325185
-5.31751949511551
-6.22755158218330
-5.11511073801870
-4.89191154790951
-4.98109480625524
-5.34145826907739
-5.30871118028073
-5.27907856354402
-5.41293831721347
-5.45089437332175
-5.48787082399289
-5.46301737456085
-3.36928406305740
-3.85638508064404
-5.10304440228666
-4.98665002151972
-5.62434558396110
-5.12861855199200
-4.99340539140094
-4.86661722417563
-5.50670979804100
-5.38255999182009
-1.91304575945078
-5.42858446972749
-4.83357054801653
-3.64244721927124
-5.82451323752879
-5.34833669461567
-4.62182839444159
-5.15007691259810
-3.33026485311826
-5.18445175286798
-5.19602439495120
-3.95810945575872
-4.62954046068127
-3.30993125725718
-5.51631138964043
-5.75258484413927
-4.53529249998938
-4.69324035014783
-5.05896976494081
-5.82382132008917
-4.48985711035876
-5.70489743844138
-5.33040376021691
-4.85079266085766
-4.56840896073353
-5.11729579031510
-5.65461708540185
-4.68572283546215
-5.32129468634637
-4.69642099939571
-5.94953923973811
-5.11366704742684
-5.15293828366299
-5.75359230836672
-4.87077220555032
-5.16194449525153
-2.84173991830152
-4.56049791066698
-4.28486345475408
-4.83978749798504
-5.26039294391141
-5.19042212888256
-4.87544464719283
-2.55124682655266
-5.12900993035243
-5.28064212893843
-4.84470920584102
-5.28130457826896
-4.22579566152935
-5.65571378950176
-5.40457847042441
-4.69384629143480
-4.93238585784216
-4.49536885631642
-5.20514700204653
-5.80276390068100
-5.10711243273633
-5.09554086041894
-3.00363536192546
-4.98085535949904
-4.87193223689605
-5.70914286436426
-4.66461908071698
-5.57662917434857
-2.81736603825595
-4.95991659401314
-5.80761521718170
-5.02016774783719
-4.97205527785756
-4.62165467291689
-4.60713166146846
-4.38421118153134
-4.57022113152187
-5.88447500493136
-5.06998221968776
-4.70742949503619
-5.00520571356974
-3.83585374822017
-3.84545814391531
-4.59545320441934
-4.99771663868464
-5.11506375913489
-5.72275925169786
-5.55019816653777
-4.95257944826360
-5.74366711156144
-5.67066047235613
-4.97367026737784
-5.94772811113842
-5.00895823152225
-5.07699197208985
-4.97307274978680
-4.66162584778179
-3.76474965669806
-4.83914306075181
-5.08710622036339
-5.44356594684990
-5.04911801243881
-5.11391301563729
-5.58223200242750
-5.03332579682507
-5.76593361831320
-5.66599622616590
-5.39456992212108
-4.80883937183787
-4.22104651714565
-4.91813391896543
-5.30258003619585
-5.19854605364277
-5.10291859624284
-4.76725623842772
-5.01647948720113
-4.65776011650446
-5.07961108307509
-5.79744544983273
-5.40726973214427
-4.84141531456465
-5.50314662652970
-4.87541471822289
-5.95397806261340
-4.77010447484606
-5.15960236713953
-5.01165040862083
-4.92811586487081
-5.53330179243979
-4.97497780164250
-5.03832329463478
-5.25224066602806
-5.65523266874746
-5.56958480915546
-4.93583975327158
-5.20827122740954
-5.14386209802028
-5.26292261160223
-5.19536011627724
-5.23750492511631
-3.01123494883403
-5.02103692700603
-5.38029727974949
-5.30772442991988
-3.99769067335827
-5.08607297349209
-5.57333296374850
-5.55550667768722
-5.01680911194608
-5.50876211073217
-5.36993999483719
-4.82784556337633
-3.91552189671500
-4.66790040061127
-4.80114532271471
-5.59502245210086
-5.31338162940269
-5.52965425471721
-5.45162951658092
-5.00508932878228
-5.05843366322959
-5.19269878862605
-5.14524833342053
-4.80762533524539
-4.93220660178049
-5.74925698149579
-5.08287653081528
-5.64033125373445
-4.91277316097575
-3.59331033734443
-5.63924487777836
-3.26475939237172
-4.90050777444150
-5.44874446844590
-6.06241076002709
-3.99013853945180
-4.96911245175921
-5.22254272550071
-4.93525525655160
-5.66706028376375
-6.03790920495086
-4.67759527518925
-5.06764420673007
-5.24360248685411
-5.67365866312789
-5.06442963656468
-5.58028519198969
-5.55710906383064
-4.72941559018768
-5.18203699276378
-4.84936107282056
-5.86051604818568
-5.79285713462956
-4.78651041602867
-5.30197227687963
-5.59108196181263
-5.15841925533678
-4.96778638727700
-5.63851955952274
-5.63610414347507
-5.37263463428933
-5.93003283204701
-3.28329973580736
-4.34971772832949
-5.12045171537349
-4.56811759808527
-5.45177950378858
-5.52946625406575
-5.05313374329385
-4.94657386201845
-5.06777383468366
-5.13153968569618
-4.12533192409834
-5.63681881491553
-4.77956635924400
-5.70946730721805
-4.59451237601648
-5.06225826637540
-5.51108815913308
-5.69978118361428
-3.53469952249262
-5.22480916436588
-3.57806621316728
-5.32365768393489
-5.40343005881192
-5.17038356197024
-5.66510368692654
-5.09470608642769
-5.45206623091352
-5.16434987553104
-4.09880125893397
-5.17621932974788
-4.82749250641967
-4.86342708107228
-5.63420458266086
-5.15552378227710
-6.03832508103608
-4.99354690873838
-4.72057439661867
-5.53024523673686
-5.10306967003374
-5.06895308612273
-5.00420091432908
-4.78819162166916
-4.96966676018350
-4.87591596940629
-5.17724453601457
-5.90993324673570
-4.94843396793782
-4.13708366028327
-5.81859637918694
-5.73602806365439
-5.52125221661800
-5.91882137765281
-5.17105774708106
-4.80510748857081
-5.24989998973951
-5.05248647138126
4.30116324114615
-5.16966090900776
-4.50719220010291
-4.37608202237969
-4.11808499460109
-5.02127767597008
-5.18535185431961
-4.87482311977793
-5.51095077647630
-5.38579223435455
-3.48648857858649
-5.35682054180839
-5.11042850303982
-4.83620814702716
-4.76107163791710
-5.46234847667240
-4.86373645446242
-5.64714993601576
-5.82134263775333
-5.76806640534995
-5.05814753019199
-5.43720423752519
-3.46949779616235
-4.33895305486071
-5.21591032239466
-5.84877491106247
-5.98674920816079
-3.64453276345630
-5.59126455544134
-5.05300608962940
-5.32395096423848
-4.31285333521364
-5.40406123094558
-5.29770508408576
-5.21218178810308
-5.01022826635773
-4.93437515113367
-5.08951057781889
-4.98287976860295
-3.89077639711425
-4.48768085471588
-4.99956289756365
-5.09582431255954
-5.32171676148515
-3.24974169986333
-5.22968984885248
-5.00141746889801
-5.67149371722100
-4.76647457435252
-5.15016757767171
-5.16545445023033
-4.31627709614767
-4.76491418743498
-5.13703329737587
-4.81148413867676
-3.79876177484685
-4.50018294200822
-4.83783228836790
-5.24888650190389
-5.04753100767766
-4.93226052459985
-4.55267059655349
-4.05106575968335
-5.24070110539090
-2.85407728931036
-1.24191783152525
-4.34653359046418
-4.72720565135364
-5.84595314999669
-4.69224734822928
-5.71390124407970
-5.16787158860990
-4.58762200897949
-3.14547398237020
-5.17018209029698
-5.17232493295515
-5.94340971949460
-4.66776923557409
-4.53301518017335
-3.50548827605491
-4.88080338984828
-5.04035354045507
-5.90873782146224
-5.93523721564704
-4.50070076135572
-5.66442271423355
-5.72982636857580
-5.59380199619949
-5.17457833352941
-5.30554705454357
-5.67134488972220
-4.86202593147357
-5.35127810957449
-4.95221584946991
-5.64030712343170
-5.37323759524165
-5.18239035531919
-5.13738827252993
-4.25081818275378
-5.18674137402191
-5.84405662346245
-4.55624921541713
-4.00979385351023
-5.36216741075198
-5.26495653378654
-5.40153394521702
-5.19609368992421
-5.20458001150274
-5.80067861319489
-5.37496718843183
-5.19650013448656
-5.10505626253050
-5.41938808330992
-5.13315844643316
-4.88945352779109
-4.71617416820358
-5.37459173531158
-4.93095451302302
-4.83039145793653
-4.13802296740308
-4.91499240077175
-4.59378285089945
-4.93796044942526
-4.70602714226954
-5.46412059812536
-5.46604049749226
-5.71722207454451
-4.57147773177990
-4.44511884450280
-5.42680124555625
-4.70004287091973
-4.96839493948767
-5.47158100154851
-5.06691471744187
-5.08440079543439
-5.02808918015792
-5.66706148530339
-5.00059211432065
-5.63936841912620
-4.67625678938263
-4.70495357337441
-5.76587660395086
-5.54727744174660
-5.71009495423958
-5.75432234205672
-4.63333264076652
-3.70813398092576
-5.02377842938925
-5.43357759494910
-5.09013306392130
-4.99599329912072
-3.77617616746246
-5.40093067825067
-3.60190865760152
-5.15576565101751
-5.31951346594813
-4.85404174014606
-2.44352119527372
-4.63803754274443
-5.15555630454596
-5.61673814833213
-4.92235111005187
-4.75126546325460
-4.05170429881250
-5.46643654544901
-5.12325097087282
-5.15817996962256
-5.10901122838078
-5.07633766778498
-5.42813667282803
-4.85262240751888
-4.88305207053924
-6.12366832971255
-3.75340903543744
-4.86323838072170
-5.59281157590414
-5.00228983144936
-5.79142332817325
-4.87847091927161
-4.73101753903744
-4.98136415615761
-5.70574991384163
-4.90186749514938
-4.99087493851413
-4.97510293203525
-5.17245394830570
-5.51915447897630
-5.10287922899690
-4.44008199214986
-4.64568075832723
-4.64552649294231
-5.55730933367758
-5.90957730829738
-3.68014695001699
-5.20127600074827
-4.97131017624441
-3.90922376558946
-4.97157388425080
-5.04201535194346
-5.09827654809479
-5.36078471996555
-5.02389575237878
-2.60980695168674
-4.70435456025624
-5.25309479813238
-4.92072511924648
-5.16025832773807
-5.11801973834805
-5.55700584099941
-5.45074533056906
-4.20428315939404
-5.05160836851986
-5.04579280567376
-4.65438753293057
-5.09330779869057
-5.12038695927389
-5.51069857262214
-5.11036719120445
-5.46583391611693
-5.07299943311493
-4.86990370526780
-5.05428896710745
-5.13225758039280
-5.44197091353539
-4.91013181492550
-4.94549863306669
-5.09469041639285
-5.00111614127848
-5.16599908418684
-4.83116724765788
-4.79086786616799
-4.75893239962558
-5.22294532201088
-5.46893226458645
-4.67686492731021
-5.06030071943386
-4.99269422616267
-4.98925355698362
-5.17187104048059
-5.90766306306809
-5.18424007572093
-5.45172791297335
-5.96206168047599
-4.15142641325950
-5.47092899395812
-3.62297286513509
-5.77246659609759
-6.09117777495379
-5.27406516969429
-3.27709568384229
-4.89767554173925
-5.32181734689044
-4.74787858576158
-5.18227421251091
-5.57863692238959
-4.62314520603434
-5.49283609363634
-4.96484037712355
-4.86473014100104
-4.79099927283281
-4.73352637882564
-5.47327069556017
-5.03135835842294
-4.47993848268688
-4.89846069492457
-4.52130216182996
-5.45819117931908
-5.48730487787152
-4.73114225018047
-5.29214757361853
-5.10058346939208
-5.58985285248335
-5.28407573657468
-5.06694608962797
-5.15373454777237
-5.45203740187825
-5.45480980536993
-4.04284729466691
1.65707169796070
-4.65197483313348
-4.82682482731401
-5.88981781943893
-4.75620668812214
-3.96156977363086
-3.04392671786524
-5.27345665682901
-3.59414325225319
-5.15893079128130
-5.71909062165191
-5.72336447421126
-4.51249644604540
-4.11870216039515
-5.04462353504183
-5.19336836364342
-5.49409506651935
-5.34181946985914
-5.17977966875960
-4.24287088701129
-4.13004028464191
-5.80324132053306
-5.16862157324001
-4.80905635321199
-5.21343445570793
-5.20658701910963
-5.75470824241554
-5.39020959244069
-5.11589396511466
-5.27594217503780
-5.58201667185790
-4.24112133537132
-4.61499425659700
-6.22308900379864
-6.05084588829983
-5.23246712764491
-4.55712570709568
-1.36967770242160
-4.98302076795936
-4.85353440954890
-5.21622292829556
-5.64070368984239
-5.11602985841734
-5.07194484996070
-5.35451424068262
-5.07141942744557
-2.59132356490250
-5.48346619905226
-5.10256607233114
-2.65352428678797
-4.91523772778597
-5.55673568345424
-4.53621260283559
-5.72417049311844
-5.34015891108440
-4.80182725764295
-5.64964922823986
-5.40999189597440
-5.01876194457492
-4.93667935625736
-5.31445932026779
-4.37805737550438
-3.97527763390029
-4.40364726300483
-6.08023741554494
-3.24991517484414
-5.16738282462534
-3.98049603645420
-4.97769422292149
-5.16931227266698
-5.37903743341733
-5.76989030617390
-4.99321346686036
-5.58808474919106
-5.56700924074629
-3.71421369136371
-4.45689786919312
-6.08759464130999
-5.73929502223738
-4.84961365464400
-4.88129963963052
-5.03608465575661
-4.03804165220019
-5.93448680346869
-5.05520998320090
-5.62457611887672
-4.96409211625640
-5.49693785422024
-5.76529544387440
-4.93675597673471
-5.66436320780157
-3.69578168761644
-4.88078638331910
-4.55826000882891
-5.15009877503216
-4.70410449824039
-5.78131001482741
-3.63917984336441
-4.50583983537655
-3.61919078237631
-5.09899651995702
-5.79908348169637
-4.62306063617533
-5.01031304333046
-4.75448286532870
-5.46019399518804
-5.34612173374073
-5.34417002509250
-4.95024339304343
-5.56343966307390
-5.44426537614874
-4.92875045207207
-3.61098954354427
-5.44627801489738
-5.21874451209524
-4.77308242861997
-5.66202134445558
-4.87959770372151
-5.18005451095978
-3.71728042509075
-5.14455150927821
-5.32298400195764
-5.05705545223042
-5.53076793526377
-5.59011584728312
-3.70959159931715
-4.36708916356364
-5.51949612045158
-5.06144807120218
-5.31258813751302
-5.88669959159205
-5.94223509519580
-5.58384017176773
-5.25681313434904
-5.11610272960886
-5.03129314392218
-5.13063452579435
-5.04437521438955
-5.17932432932766
-5.29689095504059
-5.32172372479367
-4.31303275782719
-4.51291050199940
-4.91687523207811
-4.70557388709277
1.49481733961821
-5.53791764883383
-5.22490077806222
-5.88814821885980
-4.73922280870272
-2.91702411404101
-4.66271799816083
-4.42208290899061
-5.57842360689268
-5.53596886896206
-5.96394641757421
-5.08908591776117
-5.60412087718238
-5.70394101765739
-3.25876682127397
-5.70530112012731
-4.74243832552953
-4.48569617392381
-5.00186001194537
-5.58346988957838
-3.65383689196163
-0.635104901888483
-4.72126260762245
-3.06445043996318
-5.35249529298735
-6.07872208719502
-5.31930252789096
-5.01876804638390
-5.20180026688358
-5.70281950555952
-5.37453667335581
-5.71397743643731
-5.01119314016760
-3.33888970725996
-5.61685094640456
-5.08830601479124
-5.39896650679495
-3.11585054554614
-4.86168270718213
-4.07577411008576
-4.74038109112724
-5.83308578432488
-5.61236093025049
-4.80905413528852
-4.68399567087326
-3.93799036766406
-4.71462772128086
-4.26636467752469
-5.68228012280935
-5.66191454199773
-5.25699414721014
-5.29365380282674
-5.49688396719869
-5.50275334236585
-5.58932521973076
-5.96669990910303
-5.50008042155714
-5.62033462848434
-5.13049947593951
-5.66865777337626
-5.73695437128667
-5.20357134353515
-5.22508380640382
-5.08686070362513
-5.31088357223107
-5.33263529700923
-2.57739504390054
-4.22203119418817
-5.97380428672215
-4.46898872792025
-4.44016958456481
-5.40724273100271
-5.84032092513388
-4.47194712627587
-5.45506507426646
-5.42113413213329
-5.97839846557344
-5.72302220684913
-4.66938245161275
-4.49726619194408
-3.58591839409485
-4.55833727657208
-5.40194925050117
-5.15770029237991
-5.21113838897968
-5.42524749754254
-4.75538487420932
-4.88376400028186
-4.91779045608556
-4.63243336378588
-5.71705308754437
-5.55128073596849
-5.25841961928623
-4.34487180614612
-5.75503414646339
-5.19067633649796
-5.53455608827259
-4.21037711339349
-5.32913611980705
-5.31363969279911
-5.48530788411162
-5.82630990362326
-5.87448666811560
-4.33959605613001
-5.75636864850393
-4.82822587975891
-4.78146933302830
-4.66681058312013
-5.23235150582716
-4.93241427936053
-5.84755001749288
-4.84013347624101
-3.33451962036160
-5.65580760016017
-5.11351986490340
-5.44976480587943
-5.46529177600265
-5.71108015622898
-4.94535675220785
-5.06345971057221
-5.71574887267492
-5.74104837882393
-5.95229682227803
-4.77759330834425
-6.21421961414559
-4.82782340977102
-5.62635527250371
-5.46340274959614
-5.28617043293568
-4.69632111637633
-5.28975615283435
-5.52137632725499
-5.17950437456772
-5.39368377485554
-4.76850674683679
-5.72235172685429
-3.27021139469343
-4.40612072436811
-5.53580823427477
-5.28586891793557
-5.06797599390973
-5.43271867164249
-5.88106001648446
-5.70074201003875
-5.04706817057308
-5.02054732272704
-4.97078885438407
-5.78220825758964
-5.13306690862074
-5.11615793682802
-5.23706161835097
-3.62916806878827
-5.42027725227685
-5.55723370472474
-4.87018278083743
-5.68455658052581
-4.52511242286976
-4.64824073205383
-3.72559704404091
-5.54375751617353
-5.98346943714722
-4.69789348811160
-5.85163906173175
-5.65924444119742
-6.03320551016071
-3.51520255551502
-5.78786366174861
-4.67118964080169
-2.52997709186286
-5.47884523934290
-4.47749367982843
-4.95702722871755
-4.24605928367633
-5.34555861427697
-5.43593937735978
-4.81328337683099
-4.74173038755169
-4.73719233044120
-4.95563629343530
-5.01171817090732
-5.05308825897034
-4.77406405190440
-5.80212565210097
-6.07063986472472
-5.26191026056358
-5.83185228195843
-6.09237229513517
-5.01915490425179
-4.44293283867205
-5.23017213488008
-5.48514405308916
-5.82776246375937
-4.72992728159555
-5.13245081030453
-5.36913122582551
-4.66684644239292
-5.28758705791537
-4.78441029759779
-3.34932137161536
-4.89924649446605
-6.04210028095855
-5.24717710517623
-5.43820780023340
-5.53603134222274
-5.32055149026223
-4.55395477632830
-5.80391530436031
-5.76256774624150
-5.55741524147631
-5.84815662037175
-5.26102324444982
-4.69609066046458
-5.42962365431056
-5.86368819752940
-4.98903280274962
-4.26418773002128
-5.22809686251138
-4.26495816618741
-2.74834672883330
-4.57184654939716
-1.49542445901481
-4.96972578873832
-5.24473646460254
-5.06884528080314
-5.01986590898294
-5.36561636522372
-5.05872136674215
-5.27349621811372
-5.92890031232329
-5.07113927623646
-5.64272954825767
-3.95381879384069
-2.72443314354251
-5.22346558820899
-5.56133053944112
-5.87934659743471
-5.31301599986132
-4.86882616509010
-4.50400540331956
-5.09279952022124
-3.31964944845869
-5.28573087548400
-4.87175186625552
-5.22599844484042
-4.42865676902793
-4.93337595300865
-5.39473063728060
-5.67124765916515
-5.35858439836454
-6.03394845570675
-5.44548545350352
-5.20583528148530
-5.16835535035439
-5.28465577078402
-5.38206121044473
-5.91190060559990
-5.29058848638420
-3.22638270212666
-5.32590093573262
-5.76528662771011
-4.80688949410967
-5.25467989897112
-5.13564337742347
-5.49332851578194
-5.34394552726435
-5.54696087574163
-5.72548470179496
-4.92020110810393
-4.50545837048414
-5.61571353483441
-6.00712590248258
-5.80704602796146
-4.68348593242881
-5.45458352616106
-3.92710102997852
-5.76818912488414
-5.67575469712020
-5.89188282001470
-5.21905518028522
-5.41690493206961
-2.41491888080782
-4.70086217611660
-4.93810111353123
-4.95584077944119
-5.01448100958710
-4.60198536630100
-4.64512356341071
-5.01347353613969
-3.46237840627442
-5.26360675443128
-4.30461765790728
-5.81318268716600
-5.10957671263409
-5.97033951609580
-5.66155798377442
-5.41702549453504
-4.13769231751706
-4.31113590115207
-4.94348977709375
-5.25409110650441
-4.95492366179825
-5.79407325558062
-5.39287797927960
-4.96056498170739
-5.17528845452468
-5.23772550311794
-4.41912005555741
-5.52871703582509
-3.81364777447226
-5.45203113019531
-4.83042607909329
-4.61140441194757
-5.22788727886439
-4.28101237766064
-5.45596113062283
-5.38883803178228
-4.61454638079346
-5.33641474698863
-5.20582329758528
-3.86207454396125
-5.59929710940517
-5.76058327261988
-2.90665399756892
-5.48770554893849
-5.56477647174718
-5.44484120248710
-4.93872306994782
-3.97481254396513
-5.43355056143770
-3.68256971880075
-3.37273283669703
-3.26011580221993
-4.96722380835864
-4.96814221922666
-5.03486668160874
-4.96936663659045
-5.15852021686687
-4.03700976997470
-3.61149422685086
-2.60302520715035
-5.48848999451987
-5.59542461707876
-4.75688714549987
-5.15505357010141
-3.96091229383506
-5.44525592910294
-5.17039592555842
-5.21039987587448
-5.30900727086326
-4.61671897266583
-5.53475883816767
-4.67692403869524
-5.09800972085891
-5.08205924808658
-5.15273557348706
-5.34497929403835
-4.78895215163618
-5.07978234121186
-5.07322696282063
-4.95486968222316
-5.36851225831091
-5.10035823214478
-1.89029905299845
-5.83958577514766
-1.70641257194271
-5.74735393370299
-5.15809374984371
-5.21537549861620
-5.63244152434601
-5.54057820669148
-5.17831034678986
-5.72052356239976
-5.85185910536490
-4.02765025160463
-5.42774918054649
-4.85601314875681
-5.24980699101196
-5.39364097614411
-4.64395116167973
-4.09728694131346
-5.75184927387949
-5.45187088149986
-5.49587468112011
-5.42475491490467
-5.20844098786817
-4.68208582256790
-4.42513209199986
-4.47119284744002
-5.41546643701464
-5.21870569711743
-5.72841663726058
-5.13393594867018
-5.21757356051077
-5.03164980701442
-5.06098421566034
-5.67396197465264
-5.44741593140418
-4.95776738579531
-5.57949712997432
-4.79384010431181
-5.70593162664456
-5.48917287441845
13.1976907536592
-5.30441439961769
-5.33779352409448
-5.42610152744493
-4.34912457939334
-4.91385326202248
-4.46222430666339
-5.47634286383487
-5.85156896078161
-5.74602996341731
-5.29517230196955
-5.05026444864243
0.978652770812818
-5.19641595140257
-5.20568490195542
-5.39146998515311
-4.10085099261417
-5.40258088409361
-5.08322034171878
-4.66360587345299
-5.03151770423656
-5.04462937540708
-4.72597557315465
-5.88427722293267
-5.13049206001761
-5.78728963791303
-4.79781834946796
-5.60325849476202
-5.07502020700306
-5.54861075576079
-5.29382124527783
-5.83776807669419
-5.14376396023654
-4.71024791918357
-4.83469543477057
-5.03219310525032
-5.72506923629150
-5.22702417025020
-5.61524874806790
-5.63730910509434
-5.94276496590449
-4.77457172315088
-4.91843873251340
-5.85253612480549
-5.48778612803930
-4.66849088854495
-4.51965069922363
-5.12948511736673
-5.59073923330651
-5.61429854970556
-5.41792909562625
-5.38830751113425
-5.36588848905242
-5.72959040724451
-5.72118335462435
-5.04114453697973
-5.42278086470280
-5.82814832390884
-5.42307666192635
-5.24249496676636
-5.12681206197565
-5.68957596698320
-4.18577820440943
-5.48939816417162
-5.42420664760700
-4.77588211473345
-5.35646429940433
-4.85622862847988
-5.80618699823599
-5.61027295753633
-5.20910723370906
-5.58773051998056
-5.40659032880925
-4.94635829670422
-4.04526696330765
-5.40296367658132
-5.55617951915396
-4.77082834136835
-4.48893349302866
-5.86235817261762
-5.25454846672097
-5.07629772264906
-5.04113190877496
-4.82765394964922
-5.84343887991545
-5.10433592548376
-4.55856232971264
-5.21050481464011
-3.38956753253197
-5.53702008984676
-5.82143698240798
-4.67328041164160
-4.80240173702126
-4.74006807947102
-5.18208889397910
-4.05775290311340
-4.21971883523953
-4.99877943248820
-5.62433497707314
-5.03417872338984
-0.408433382196162
-4.85498595210580
-5.34636093226636
-5.42627133491484
-5.82171918539548
-5.26751459363737
-4.74615181480305
-5.19926545575600
-6.00491581055786
-4.91023066492158
-4.99017078927649
-5.11532435576620
-5.95163800640860
-5.72978447766722
-5.73974365787893
-4.77525430547827
-4.67011875201320
-4.93349837222826
-4.70613322237339
-4.65267874848191
-4.34615420218754
-5.09859077561912
-4.92569101866041
-5.13684447959019
-4.78689794895035
-5.75398476900311
-5.22755074361600
-5.37134049738978
-5.15731050992815
-5.37185302578450
-4.01065836109664
-5.33483107160186
-5.31421799947750
-4.43070692132331
-2.28232222401787
-4.12284523255052
-4.86043113940970
-4.84183115608802
-4.47197033776638
-5.82534335442159
-5.83185635794699
-4.63993504675701
-5.61121151426605
-5.74977478571969
-4.81248596338929
-5.49531035733133
-5.74826919261583
-4.76905781200076
-4.28676488246387
-5.05748908124269
-4.73650401286540
-5.81650390546857
-3.81144962116769
-5.03678119656234
-5.78138703953524
-5.57294227159391
-3.68666033452601
-5.16478593636126
-5.21879345718478
-5.25421340985585
-4.57038348428284
-5.28037620832549
-5.33399534672399
-5.49223368482792
-4.04177894725102
-5.62112885057467
-5.39774998743007
-4.47332632303308
-5.18037277320133
-5.41196453722562
-5.73262584401180
-4.75126286768106
-4.56614549368832
-4.80167182994397
-4.94480203085826
-5.26972039808581
-5.14206897278927
-4.77791227118905
-4.82468160091424
-4.80009551277302
-5.00257206355990
-5.78345698057476
-5.40525923254039
-4.86544560478224
-4.95824135023661
-4.43556174503683
-5.17004206262897
-3.72592541834937
-6.14402731458524
-5.18113055780962
-5.74616702454720
-4.82587681142431
-4.88858463540003
-4.43260586551988
-5.39393031034901
-3.80618482860206
-3.09343697876017
-5.42391402695774
-6.13861732174545
-4.79970061895756
-5.39406292143415
-4.94415848422445
-5.05674810927958
-5.17189088054473
-4.73205749463818
-5.74805242745942
-5.29616540957207
-4.89817673863229
-6.11428217106984
-2.60445101020847
-5.71959163354192
-4.98062654801943
-5.36154556769516
-4.59263911167813
-4.16035830010204
-5.70861576323993
-4.60295533535092
-4.54354470820755
-5.96567961250789
-1.32206661311421
-4.96716585998653
-5.06126522165611
-5.45366520716730
-4.83907544647455
-4.42074987419272
-5.31482509110137
-5.57351517770919
-5.25142981369772
-5.83259807370962
-5.34182453198564
-5.73206386491807
-5.00598068974221
-5.70810131405697
-2.93651860526630
-3.11249185507921
-5.21817018430500
-4.91310157804712
-3.72289947238134
-4.53507189771110
-5.82448562313981
-5.09442655720768
-6.25776952596573
-4.82708803938551
-5.25453080708701
-3.61839016313422
-5.03830941859253
-5.58023001613285
-3.80403567535038
-5.04977754078044
-5.45038648477884
-5.06534417372996
-5.29760241107604
-5.57957242350759
-6.03572434153912
-4.25631236191471
-5.06552424849649
-5.14557943517400
-4.88617959879944
-3.93761695040713
-4.71799084156933
-5.62940946957719
-4.37514676713076
-5.35038170194946
-5.08103979974979
-5.32285464087230
-4.06355751226731
-4.94971131405871
-3.25673530566204
-5.26826982893414
-4.24722655997927
-5.02722966690190
-5.28488599270788
-5.22537598150121
-5.33554668899293
-4.75662511220669
-5.76941448758074
-5.78965530014292
-5.42076374650412
-4.22313217900302
-5.52918685553425
-4.06576707070229
-5.64691203918018
-4.27931159732036
-5.52867051036570
-4.30276969924529
-5.63708743766091
-5.02802407742945
-4.77896992802329
-6.12687738750048
-5.14202009565356
-5.88493503956377
-5.12612038744764
-5.29147817016513
-5.66089874286706
-5.45490806372022
-5.56946545722508
-2.96226875757466
-6.13320386007123
-6.06600802246576
-4.74588309276783
-5.23023119042512
-5.80583427063455
-4.84271470256410
-4.79386349233159
-5.14984888964111
-5.69316498419022
-5.60436765276312
-4.93988379420936
-4.89296153574123
-5.56630138574783
-5.85839856384305
-5.02892175430628
-3.30110596616655
-5.36649637919148
-5.05242917672554
-5.35348902475077
-5.60485244101468
-4.83403125811616
-4.94381595253714
-5.55551285146771
1.92511153900935
-5.15861832898519
-5.25819057772749
-4.88790838042346
-4.63870358704366
-5.01906097581512
-4.42367068211267
-4.92080376840195
-3.18157387338729
-5.75415637710371
-5.53119719456135
-4.53073202586588
-4.52845320800747
-5.89744516927336
-4.99791469601971
-3.76991296149761
-4.86927773708129
-4.73086321654840
-4.90144896528118
-4.99867909250345
-5.40669686715571
-5.46912986168716
-5.54977509034814
-5.10525398274347
-4.14608764114311
-4.71487571581408
-5.17770234498581
-5.18663084536621
-4.38594326563976
-4.72501150185860
-3.91202316940560
-5.17295540686440
-5.91526401343873
-5.57483015227315
-5.06913500320913
-5.83550388966505
-5.01171513869806
-5.26933495508400
-5.68996706835672
-4.75760855021382
-5.53186269992897
-3.11130679558111
-5.86999996659115
-4.51139776025078
-4.60705577948543
-5.10144796128720
-5.24535210227955
-5.34383523337511
-6.00705917459395
-4.75464934584747
-3.10066442697733
-5.11175496804577
-4.86610545430804
-5.45350173215013
-5.61160138279930
-5.27554875454190
-2.60202826775136
-4.68363740304649
-6.18673970718388
-4.27837564534276
-4.25208313163824
-5.56909971866183
2.53188522652539
-5.88556668379402
-5.06160864508242
-2.80577305924680
-5.39290765316051
-4.73158105536949
-4.79861874360768
-4.59670626805642
-4.94797794376174
-5.23709747071670
-5.36826254153340
-4.88213202237979
-4.94735226092503
-4.84303836002058
-5.15171884852404
-5.10918888943995
-5.42944257727364
-5.10342492333810
-5.32250374090490
-4.98483611708538
-5.01734763872269
-4.72045614847599
-5.84241842132148
-4.45536937199341
-3.55703450829639
-4.78358165992476
-4.84249838187660
-5.28351504856958
-5.85185319709523
-5.44295063623865
-5.66513611037823
-4.99822070721594
-5.27917609306787
-5.09440512023405
-6.23117064906970
-5.70050915234503
-4.95667447725725
-5.07969482106070
-4.67068331199828
-5.15665149369237
-5.16868565140018
-5.04059102794754
-5.27611934075644
-4.84270967451167
-4.02766478941927
-4.87917638982451
-4.91795066334890
-5.31435561649186
-5.87292425384336
-5.66933623961462
-5.42055183723729
-5.21867692659959
-5.19850123763887
-3.57840592243253
-4.14963058454562
-4.70719277294488
-5.18217830087382
-5.44782702525328
-4.93657685961957
-4.47324094367553
-4.97095135806810
-5.09313499968840
-4.75286211660608
-5.12297645077655
-4.40019316351870
-4.88815233825262
-4.76592068025739
-4.90218117250361
-2.94311014759441
-5.66326559626828
-5.36529076343578
-4.90038092750752
-4.76526668211636
-5.26087372392359
-5.72798581424380
-5.98668918678674
-5.75524812293572
-5.28673689789366
-4.89193811380721
-4.96595924215654
-5.71643580376074
-5.81140785456882
-3.07553347131021
-3.47619094740184
-1.31090442635993
-5.42088250944106
-4.19926294834029
-5.66375769143857
-5.30301693980513
-5.79971521431663
-4.78100281409676
-5.32653516407090
-5.04141713884470
-5.46275226522960
-6.18186155599276
-5.61241057853051
-4.61084105259185
-5.10111265335074
-5.21598139846021
-5.29725266777783
-4.21469129553604
-4.52592230141762
-4.91344350044890
-4.68962843479177
-3.70267584189793
-5.47094496274741
-4.64748657548126
-4.37551255179991
-4.70794850371355
-4.58702895681223
-5.91407906003512
-6.04818886743455
-4.97828538855666
-5.32346750131837
-5.36918610660752
-5.64540290529449
-4.12526895357652
-5.59791131478065
-5.76946496736821
-4.97962984411059
-3.43364271008502
-4.86940929475963
-4.99804582350544
-4.09662628858721
-5.29732510798188
-5.01502909959055
-4.66573676024715
-4.70666318300146
-4.84664003172205
-4.26095651790491
-3.53049597478739
-5.17933450434554
-4.96287293598429
-5.22777070468362
-5.15242268233744
-5.95245829486233
-4.78645740577066
-5.56563966432181
-3.07495102111418
-4.99213910299269
-5.19273203729009
-4.44511345340977
-4.89408752928932
-5.19800571892437
-5.01540443400076
-4.72917378098136
-3.69046658351767
-5.46007356503584
-5.09868067351704
-5.40272647778779
-4.26840185723692
-4.84408414810949
-5.37961505913671
-5.94277701182082
-4.56673364305283
-5.43104414605633
-6.17326800410871
-5.54085934927842
-5.28239023329263
-5.82163561689929
-5.55209208267975
-4.91321824889114
-5.15295511540202
-5.58350862958788
-4.79681639650248
-5.00600903411804
-4.98422426708211
-4.52748867878484
-4.55298732686488
-4.80675920895779
-4.70500743915767
-5.35476382268752
-4.25959561971622
-5.75480555515186
-5.96503413099527
-5.24477230271143
-4.15368021378669
-5.93634911790850
-5.72400556724822
-5.75629709578353
-3.67382514257013
-4.85153248622055
-5.31736291944986
-5.37150482464531
-4.78642802819633
-4.31712625046859
-4.53221711746767
-4.76086007341853
-4.77866329771515
-4.44122750442489
-5.00139694560903
-4.61028508313029
-5.43916723463828
-5.35153588052675
-5.31562179843608
-5.79445542593771
-5.66143347890337
-4.97369314096572
-5.45028393573044
-4.71501142173687
-4.73611966817502
-5.22912821053314
-5.10036049605944
-4.55978706629479
-5.14588435361109
-4.75344696485973
-4.49064569634716
-5.29499184783697
-6.03158289564923
-5.63612846749024
-5.27952482197337
-5.81428302655176
-4.95838241414357
-4.04021107912632
-5.11673048366731
-5.16774196108165
-4.71049720598421
-5.15017322834692
-5.17991557544526
-4.42993578359281
-5.03096810484173
-4.61978407225931
-5.73964545879076
-4.30885606472099
-5.87930253764163
-5.64200591784003
-4.96773982384340
-5.31072086847113
-4.85176484150047
-4.93997939317694
-4.93026481492836
-4.81684673780831
-5.10729028816375
-4.51635178489898
-4.69268304605365
-5.11881405404295
-5.00591875267226
-3.94959791576259
-4.77019652567028
-3.67156152315734
-4.63149799119422
-5.85771081265002
-5.81022970665457
-3.83098405767154
-5.60409433042336
-5.68105733874058
-5.73996484159912
-5.02150496519257
-5.62168814989199
-5.66596815982951
-5.09455390142805
-4.79534753657496
-5.33767060511027
-4.25478499388050
-4.77792769389115
-5.22467830357577
-4.16492859247159
-5.04278519094692
-5.41215831950382
-4.89622589907122
-2.67241182230506
-5.67954930486432
-4.99946200279373
-3.73823385711079
-4.66496155689212
-4.83160240840341
-3.24854860568388
-4.83062984305280
-4.97513894382331
-5.59504341426351
-2.86506346574809
-4.93485143783820
-5.50641494677968
-4.47807635847913
-5.13993930293810
-5.04514611057779
-4.63778238280508
-4.84863268639547
-5.88211802285167
-5.99052408805783
-5.73305671616751
-5.96581690690478
-5.25730272277633
-4.68981264641152
-5.46577063148732
-5.03081325296957
-3.98687887702998
-4.44838347288694
-5.24574788420840
-5.40913634840343
-5.09542704759999
-5.14246807906123
-4.88815513486553
-5.05882099651271
-4.89061545334330
-1.13189584657562
-4.55792927566416
-5.99010813480555
-4.68958531799497
-3.07850250430747
-5.71351233242443
-5.53621340217885
-5.11051610180899
-4.58067572931013
-5.57620949929080
-4.86493903079830
-4.76652909399401
-4.61299739614834
-4.97538573111227
-3.87062668634868
-4.71176115974172
-4.81358602320784
-4.69458660234356
-5.66327556335974
-5.34230144602617
-5.52103979020397
-5.48560173521112
-5.81120295776048
-5.80418244428693
-5.77758038251132
-5.77099484994004
-5.14973518926965
-5.63753736615911
-5.00674829499333
-4.65258519085902
-5.24016833195003
-5.03838541131750
-5.16350258891545
-4.97488187487545
-4.50635560318169
-3.75130738179634
-5.06922721499046
-4.71020040095190
-5.62323362961400
-5.52839916145296
-5.33286307951536
-5.09123305453609
-5.24365987571491
-4.76946902461581
-5.12154223002657
-5.17740886632993
-4.68552066646619
0.710342118389420
-4.92738096351047
-5.28108911971121
-4.84691687369792
-4.84815895833621
-3.10302604115385
-5.64358046432942
-5.93425234499300
-5.86872164062779
-4.89107393614965
-5.69125999310776
-5.98627036598481
-5.00349908338468
-5.38538374644448
-5.73647063411882
-5.28053249705317
-5.78228510368485
-4.69254151484636
-5.21059230603475
-5.11980721309794
-5.21306423611667
-4.78325866307589
-4.15776852670560
-4.98507695700128
-4.76419960154986
-5.11030774774939
-4.89790729555905
-5.65540262783070
-5.94598554473730
-3.25129347543490
-5.90370082521439
-4.66947408236661
-5.60612017395757
-5.38522883363844
-5.32283594852340
-5.63062207166172
-5.24259916079298
-5.68417883371533
-5.40996199205282
-4.96605579971076
-4.83710646264280
-4.45475020649101
-4.97659946828804
-3.19326715460383
-5.02699115928254
-4.73767934151229
-4.99970120494879
-5.58932330011242
-4.69486456402521
-5.83855565189273
-5.72680026775783
-5.68842911692046
-4.90382574349896
-4.63536808478843
-5.41203422974392
-5.08695016414625
-5.21950496763628
-5.39767317143758
-4.99106988402266
-5.32101110645230
-5.13249457846755
-5.16061824214703
-4.94372989376782
-5.77594240339560
-5.04006791088761
-5.89186084041976
-5.55011709464269
-5.24196209528189
-5.56271197889406
-5.10215372474000
-4.80056358189315
-5.43038201387739
-5.31316655313858
-5.45336643519501
-4.90829693535293
-4.71145849183638
-4.77530362916843
-3.73242500618904
-4.92818635244482
-5.04660169277123
-4.60384885410644
-5.47345313557532
-4.82350290961554
-5.17199528451462
-5.68920227921685
-5.78516393120469
-5.59576971251422
-5.34639298948782
-5.45217842843642
-4.88146161682281
-5.74468975230236
-5.42460629747897
-5.35093662726955
-4.73365428447714
-5.01664456801348
-4.97297920725142
-5.27028162528405
-4.90726047072365
-2.58626759215999
-4.93743689908252
-4.80873086176121
-4.77895119927450
-4.77848680479839
-5.94478801124529
-5.58422742513662
-5.58293496271359
-5.76218353411704
-5.86182913362460
-5.79989943808845
-4.84198220508769
-4.98093732090337
-4.54486133861794
-5.46367963452379
-5.21079686483088
-5.65418296433701
-5.21291570454348
-5.07782386316437
-5.32992843575613
-5.27169577375341
-5.72590072874558
-3.91047518860206
-4.50572835104600
-3.99489180710645
-4.51853785182569
-5.73480740683063
-5.80490605376803
-4.99424671316723
-5.93760117218960
-5.43162099345297
-5.76849224151042
-5.76512922848971
-5.37416674237518
-5.42299049792866
-5.02620428347368
-5.16910864945032
-4.14535426845216
-5.08750236833788
-4.83886770359211
-5.71076128922858
-4.90830646627737
-3.92288270002016
-5.11660446914243
-5.36382688033960
-5.89687818663355
-5.40153129164749
-4.52922364542131
-4.44765652758198
-4.88718284383750
-5.51554474900948
-5.55960908612137
-5.16848835922130
-5.31175368166832
-5.33753820659276
-5.19997152290588
-5.34104226900863
-3.56283504168374
-5.22663461907393
-5.05890013346305
-3.83639429802915
-5.47149832175589
-5.10548259472324
-6.09550231547656
-4.75487541452495
-4.74050668903606
-5.79923692801589
-5.70465600477504
-5.49239394755230
-5.79509037838387
-4.54468796397853
-4.37283432494344
-5.93212042691243
-5.31450155372912
-5.35138773728199
-5.13516211684419
-5.56071244803060
-5.36908606124184
-5.27253557368074
-4.92514121431581
-4.83990563022652
-5.25040470271617
-4.80291576656498
-4.76880930134991
-3.19876030427516
-3.79736430494299
-5.25025539687969
-6.05462316158927
-4.11618457624086
-4.33217310032250
-5.27446182546942
-5.89013670467490
-5.86246058928102
-4.05042542468681
-4.51155272111466
-5.53856731002291
-5.56581144186414
-5.67883400394322
-5.38412791486169
-5.29963895028160
-5.16071468588740
-5.28359204819990
-4.82216211611098
-4.68153496311943
-5.08908222502595
-4.24042431104311
-5.54150970577852
-5.10550255223421
-5.27452086195844
-4.86607496015796
-4.96573519251981
-4.63467133817827
-4.69114397074469
-5.48153935908118
-5.65368372672958
-5.68112144714530
-5.09991422898136
-5.43139265918279
-5.92863656394206
-5.11437576754334
-5.07560147566675
-4.39641065602845
-5.26720714305143
-5.29608518121235
-5.57244386660648
-3.28419547196688
-5.22792577671390
-5.18229440607824
-5.04379341868356
-4.71410087642468
-4.99778632654997
-5.22107281212607
-4.64572892213122
-5.84327841203996
-4.69394027149818
-3.49587416475137
-5.75240543018802
-5.54226196319951
-4.95479767597509
-5.87385843915927
-5.60385581255974
-1.69394668403526
-4.90350158814356
-5.11797341383629
-5.28554951989862
-5.11909647119146
-5.60211876990552
-4.95490804053698
-4.11766127888815
-4.88095156547840
-2.31967403234178
-5.42980660575274
-4.80187742542648
-5.71957305887387
-5.72975132570311
-5.48649121598974
-4.66986846105446
-4.96938937434267
-4.82592849998376
-5.63843445621277
-5.25636988548435
-4.48152093181599
-5.34390519525328
-4.64303852896841
-5.26728251278810
-5.08227984127680
-5.50194231815594
-5.25709687289245
-5.02111807639767
-5.45393870849673
-5.29398061997306
-5.96697428190270
-5.85291620227160
-5.43321017956300
-6.10111475370792
-4.84367466194450
-5.93526046266724
-5.55160570207399
-5.50503002136639
-4.52518899729945
-5.50611626021113
-4.14492091233561
-4.49436105055500
-4.95565630183469
-5.02195042420001
-1.74692294594592
-5.58438813868170
-5.87440021415496
-5.62231687250700
-5.76826826144440
-3.54452638388614
-4.93549313740515
-4.67494096730245
-5.94157804735387
-5.12873267137351
-5.00550066835852
-4.76038650703917
-5.00143869895365
-5.42502349218439
-5.23319611782431
0.0578536175846897
-4.64169268306942
-3.85182646309334
-4.45505897670329
-5.27872455832774
-5.52153609187746
-4.44661882519726
-4.11696829288475
-4.96487698966694
-5.07897889511198
-4.27063273472376
-5.23909376143736
-5.15841489471572
-5.79825169119577
-5.32438592198898
-5.45132098465397
-5.12840038556795
-5.51124077905037
-5.09988752243816
-4.48856492984345
-5.23030149085467
-5.39623279982614
-5.59887473409210
-5.11092813698151
-5.43742191893009
-4.48525821690640
-5.52538423010230
-5.03210821128327
-3.54177013210114
-3.66568724249505
-4.65442546785707
-5.12354391924233
-5.13971870423269
-5.19452874626758
-5.94987537800172
-4.41014053832745
-5.42885147703171
-4.64386158742569
-5.14679527836082
-4.29377208985990
-4.87490147266558
-5.28181167679255
-4.03724656386562
-5.60261026638836
-5.12439630156099
-4.94397876931132
-5.17257317425345
-3.29170004847995
-5.27308342420203
-5.45445535497250
-5.12599340433075
-5.69169992294610
-5.94519633802611
-5.00469529885590
-4.72031327146884
-5.40462445653677
-5.66641766623547
-3.10628728428979
-5.27317190229878
-4.31833191821985
-4.57117052105478
-4.81418478450191
-0.383483877952675
-5.24033232463919
-5.25992201264144
-5.11990125187528
-4.83040195598855
-5.80531944063017
-4.66740161834868
-4.98833191530870
-5.53160243127107
-5.34585654361339
-5.15902037359852
-5.18059061430691
-5.19845039819343
-5.34043761449957
-5.45316999272289
-5.21103973629905
-5.39085944968951
-4.94794901205858
-5.46574555759258
-4.50217230038042
-5.59670805929712
-5.08817914142115
-5.01166658381624
-5.33217981617188
-5.70870383804123
-5.34598382662116
-5.26849574503914
-5.03672364549011
-4.10890674261284
-5.26200158279899
-4.71952700355222
-4.59582666716077
-5.21093153314677
-5.84241321124578
-5.17634384055637
-5.92004606720199
-5.25121147474628
-5.04471638685540
-4.04069847719153
-5.31498513801656
-5.26670744631205
-4.80638604642869
-5.67528076360885
-4.96882252806559
-4.71648271490295
-5.42307777802246
-5.57110320318476
-5.43578688086992
-5.94572866145641
-5.17230437740618
-1.11100072982752
-5.22224667003736
-4.61055816149715
-5.22310790676420
-5.14746918411051
-5.23081972268176
-5.55250913295663
-5.06579839580019
-4.36450670722019
-5.09620973873138
-4.89515046002231
-5.63949840835496
-3.95505552448596
-4.60474100937335
-3.25706933779729
-5.66555661594667
-5.57778936346077
-5.14218621866073
-5.16328812860569
-5.09628866584205
-5.31372791899705
-4.96796306821195
-4.96082594953880
-5.21030762447921
-5.14320736913453
-5.19389553422804
-6.10340483091967
-4.97191296540468
-4.77843199151243
-5.20623796224562
-4.99531240815892
-4.88634307616449
-5.67151194155708
-4.54092498996570
-4.09537089757109
-5.37965107388071
-3.99197302544019
-5.72074848209594
-5.29574364843423
-4.24383843426172
-5.21212786141834
-4.83787263368150
-4.82714425660321
-5.21869335467441
-5.23264104477479
-3.96638326303017
-4.87094148380427
-5.38600011313680
-5.27753735202723
-4.75946045796823
-4.63157135412529
-5.14991533902490
-5.80461681196004
-4.66188281059275
-4.90736931153311
-5.11949605200119
-4.40732202370584
-2.67799395983472
-4.73799838564563
-5.36625202637778
-4.64748711940262
-5.09572329645278
-5.15417337739931
-4.70018279445497
-4.92614238749317
-5.38865259941093
-5.13263052599352
-5.30336068049000
-5.18066618328157
-5.78425011373273
-5.33581701292182
-5.28766401417936
-5.47471021851304
-5.52602547569253
-5.13167779221659
-5.13551749780102
-5.48064977997079
-5.15758097999589
-5.55707998023652
-5.03084332589285
-5.06386064622810
-4.01309957582411
-5.15730269553308
-5.43548015571529
-5.32869214336348
-3.96920600690504
-5.40607711034761
-5.63774898214385
-4.14612674745108
-3.52899396652561
-5.04919365447614
-4.53843639329205
-2.52605632456762
-5.19112533966521
-5.27320855022613
-3.97463510301776
-4.96262713631902
-5.08458471375050
-5.08964479910398
-4.37233105096409
-3.29226274935898
-5.08782119766223
-4.83850877382253
-3.46027240660604
-5.04892553196457
-5.16924930032185
-3.74905069816868
-5.58851906815352
-5.06749879299338
-5.96073120024471
-5.26188968752749
-5.27326874026909
-5.25170189050352
-5.03898460946412
-5.19720895204226
-4.43752962156541
-5.41873568343638
-5.22950469684129
-4.42452447024602
-5.44971546247168
-5.39396543349427
-4.88332335655402
-5.20610094311863
-4.16525672845854
-5.18318559250905
-4.94135771259447
-4.83721439335827
-5.25026775426676
-5.82140341551204
-5.02855449701832
-5.13231110095883
-5.12918835794108
-5.10019627683845
-4.89798524479075
-3.86453587943394
-5.28343174559639
-3.62131133779193
-5.01527509464956
-4.77396945200513
-4.98815703094470
-5.66308477982113
-5.07585278530677
-5.38524182798863
-5.15717907545732
-5.77560844558695
-5.32614318950739
-5.22078480630432
-5.27436340503468
-5.55972305318881
-4.84710378521580
-4.93449462906960
-5.26822793899033
-4.28188307681341
-3.46563503762817
-5.11668105500113
-4.05415710033669
-3.80472869542918
-4.92139730884051
-4.97983087130356
-5.34256932385029
-5.20347802515233
-5.51334536727549
-5.12571353953482
-5.34265233994098
-5.12460217690942
-5.30318457575558
-5.15398862085187
-5.17443998787345
-5.38589606041704
-4.72085510545238
-5.48549816005096
-5.64729542353520
-5.16332221933212
-5.84458435720847
-5.27984156397782
-5.05434406021413
-4.99631408512422
-5.20319396234884
-4.76882006958179
-5.56805585248286
-5.21869538787641
-4.74954874200523
-4.61721057729316
-4.99564114848854
-4.74360601884782
-4.65077090533508
-4.86106668482449
-5.22514038820034
-5.45445849426675
-5.13171469363512
-5.29981355632099
-5.07655692371834
-5.24600103009989
-5.45647625747649
-4.70796001755751
-4.14629093318933
-5.06931905984762
-5.28186001135067
-3.20971507495101
-5.23714828224019
-5.20845934401809
-4.74109826613547
-5.23919162803326
-4.21056979184025
-5.28855932662508
-5.21180210115017
-5.08590689463423
-4.81111688804514
-5.31796502378597
-5.56935264014979
-5.68870674982494
-5.21745226954993
-4.36985941824928
-5.09351397241928
-5.50369407941608
-5.13332794797436
-4.97901585157766
-4.56736111719241
-5.08781772356112
-4.37492313856581
-3.93827751390703
-3.03964931299431
-5.08142865950712
-5.01684662632179
-5.36342887555678
-5.63094803337588
-4.72390908750826
-4.93778147910102
-4.90861013216397
-5.44265893290304
-5.67369965333271
-5.17943928190728
-4.99294210263104
-5.67073368804759
-5.13422633596708
-5.15798473137409
-3.84247619173602
-3.29183942606172
-4.51678025235142
-4.67903637215423
-5.29074393163459
-4.96690838626575
-4.86326095325789
-4.63556449080491
-5.16168146778595
-5.89374399194520
-4.71083016091011
-5.25557581239331
-5.96051531958405
-5.57787278730559
-5.18416068279734
-5.24630935661356
-5.47054580871314
-5.19511323829134
-5.20971550125379
-4.59972493908436
-4.97102313447812
-5.89371283137115
-4.82935601207986
-4.80378686837960
-5.23145010538237
-4.83868990010138
-4.20542888107899
-5.42551993605867
-5.06263291307624
-5.06155518699620
-4.68067561807701
-1.14956640781509
-4.87630023978964
-5.31798357490213
-4.98890679590391
-4.67922024750458
-5.19652924775695
-4.51185990335539
-4.82632217116271
-4.81520733898710
-5.11196970256679
-5.07445353647698
-4.59944621651314
-4.71979750729133
-4.74875574098167
-4.47594411933610
-3.91663571272222
-5.14153814506256
-4.87786129605322
-4.84326790127541
-5.51602698583989
-5.42956579391338
-5.28520024874730
-5.41717094575280
-5.23468486140034
-4.35640973172690
-3.58559253617187
-3.61989892146998
-5.69814741686758
-4.38354567101989
-5.01324111209779
-4.72675929490390
-3.42001126312920
-2.49240175862039
-5.37890366191213
-5.15810491809058
-5.73627206747222
-5.39016279105027
-5.09372274526955
-5.42741513066157
-4.02587488002640
-4.95472645451857
-4.69179626242763
-5.27017560279527
-4.60042189352009
-4.93436111070465
-5.17237718099949
-4.89887373487006
-4.46153353088183
-5.04575079221175
-5.11888445089087
-5.39721090287311
-4.97434143460851
-5.55584067288976
-5.28922172364309
-3.43175075272332
-4.63250842590448
-5.19288473232929
-4.97926914658355
-5.17957270886042
-4.05569362121488
-5.85260698168696
-5.19681817601966
-5.60808405549700
-4.64792031397640
-3.82423653349687
-4.55871435485189
-4.71010197614584
-5.11712328577049
-5.39280054987708
-5.21460558937313
-4.78723642188948
-5.51594663949685
-4.88873824139709
-4.95774280560255
-5.34035493442571
-5.55395371468221
-5.30512784945057
-4.62602346178416
-5.24039102175349
-5.48814573311504
-3.85791119288045
-5.22060048921192
-5.07774096064474
-5.33301112395433
-4.96288135037027
-4.17286933334610
-4.54533248019752
-5.40966645266939
-4.82988310046394
-5.65943192153649
-5.94543029591223
-5.67547881638765
-5.47347463956736
-5.57465339884055
-5.08448787018873
-5.09759088668485
-6.25125277804209
-4.82085883176495
-5.07365327231552
-5.11384121012280
-4.84344888336996
-5.02660421248797
-4.65139077831391
-3.98286720480221
-4.58651801479849
-5.63996468267966
-3.75969625918304
-4.90314172590473
-5.15335542691733
-4.72979353713841
-5.79480118674546
-5.32656729780726
-5.14298543058952
-4.66898085422296
-3.73881452973074
-4.53764964921265
-5.23107004495895
-5.32222624040164
-5.57546480119185
-4.80012598912989
-4.85146765923579
-4.25267727971085
-4.35063382067864
-5.27831768780297
-4.87599304303064
-5.25065716747390
-4.88513955297051
-5.53813789439966
-4.82040788679109
-5.67618867246685
-4.72879438471720
-5.08672559477719
-5.03261491984730
-3.39378233985211
-5.33007090803990
-4.97577716782372
2.92066985547111
-5.29419626477045
-5.28878821434592
-4.79153361078410
-5.39037254007050
-5.60155743903100
-5.89058420600998
-5.20240785117094
-5.56942984931229
-5.91637413586879
-5.83337860633260
-5.46759980388775
-4.95252374703623
-4.89462188339113
-5.29393884217649
-5.46846269459295
-4.95702408996601
-5.42158627518889
-5.18694511819865
-5.18655115415608
-4.76589878586486
-4.60498508956808
-4.65905145808326
-4.90374253205890
-0.182089555836139
-4.95287142594813
-5.08260645332411
-5.30727907114377
-5.48585420987259
-5.71552052469206
-5.38147567977584
-5.05627787409405
-5.41869727416710
-4.14265056709625
-5.54509079526202
-4.87703302789881
-4.86843447223898
-5.08258919499844
-4.74049045502124
-4.87615813468886
-5.31023967143794
-4.37480101358898
-5.37824686762843
-5.51557936808682
-4.69505972402266
-5.09480430063459
-5.92889504307438
-5.02180633971837
-5.33612658526596
-5.38203965218170
-4.88952162496658
-5.12934765943547
-4.95423985789618
-5.61060730592535
-5.94194120161098
-5.82867553679842
-5.33048624524413
-4.42934446521573
-5.16407580631825
-5.25301094030860
-5.87826304673945
-4.92292947227702
-5.47508385432986
-2.09447589758460
-4.72760877505244
-4.85481301342705
-4.44833076543360
-4.97656976161015
-5.14360334512489
-5.03775415089721
-5.63970103181905
-5.08938715925410
-4.11428937832631
-5.05343399600242
-5.38397945839886
-5.27108200931359
-4.57523581310230
-4.51722229435276
-5.91785248019981
-5.65110090707436
-5.67125868408746
-5.08083942222053
-5.80728870402155
-5.03472293034227
-4.91804074601654
-4.82712841468296
6.64782784447286
-5.16748918759724
-5.23110856519810
-5.07659373869894
-2.59625083767376
-4.56711151473794
-5.14303448749347
-4.66784840138402
-5.59258485958104
-5.03399290092223
-5.82726858393536
-3.41525290316291
-5.09058121659447
-4.27456711711881
-4.99326707995855
-5.01278439125241
-5.13550338363092
-5.26878810840292
-5.42372456719866
-4.85275053652139
-4.56891161708326
-5.72576227906374
-5.96189104224745
-4.93826936671951
-5.01039258392430
-4.94959230965511
-5.95635389393492
-5.11826557485615
-3.25483819842861
-5.14801997733089
-5.31727728705566
-5.11134740301901
-4.40807505980154
-5.34535284874970
-5.16028444068278
-4.84962817963587
-5.23373661494694
-5.60394587147156
-4.49725994613258
-5.07504034698120
-5.13570215817238
-5.60183159077258
-5.88838422026803
-3.54408412690759
-5.38023231179201
-3.14257458988217
-5.82929680781430
-5.31279830910003
-6.03326129330611
-5.09282255744881
-5.47555210938941
-5.46137597631810
-4.34083300053300
-5.52934753903194
-3.72402282046009
-1.79454169254778
-5.51039834201407
-4.64204224948584
-5.83584308326994
-4.76860594413759
-5.37618750345929
-4.86834894059076
-4.99284837228681
-5.33279176196157
-4.50353160936629
-5.66682894393574
-5.11976680359552
-5.13734648603821
-4.33658788446761
-5.11867193458896
-5.08109741834982
-3.59311381519939
-4.90664142202441
-5.37816351696571
-5.52241017615342
-6.02326502382047
-4.74062341236301
-5.69366825162954
-4.86962778940251
-4.68396856545093
-4.07208231852533
-4.98760573249321
-5.18729197288990
-5.37312812325932
-5.06056066827422
-5.05528390781565
-4.97700055987836
-5.45087191720286
-5.13497404112005
-4.59653371305475
-4.14137190716103
-4.00077930527461
-5.43427053278461
-5.27185835262000
-5.10848461088545
-4.96136419079713
-5.02380675052648
-4.72087276683653
-5.88922090400174
-5.47181149557238
-5.08903791162568
-4.58841263829070
-0.131823166768519
-4.74657339399555
-5.03020420205947
-5.15506718898183
-4.07753184280388
-3.99643837434964
-4.59838659006150
-5.74738712473154
-5.31833745078636
-5.39382560968342
-3.68720173287210
-5.28115312919691
-4.53507975847747
-5.49822704426862
-5.50279045655484
-3.56464531741560
-4.95980906719881
-4.83250214519210
-4.18922698764396
-5.13617286424561
-2.82759600029659
-5.02021800249809
-5.16432461746099
-4.27320710007369
-4.68472802350065
-5.34346946706337
-5.83224496079945
-5.14227392427104
-5.94948017257621
-5.45159821032083
-5.15492717243237
-4.69143985899879
-5.51079265590056
-4.91913431840473
-5.12325467529267
-4.89155525462216
-4.39139062859837
-5.72226392988702
-5.53942482383609
-5.07877429774369
-5.16632192742661
-4.91851001697499
-5.20845872400926
-4.76784502251806
-5.03312307717864
-5.03252845633402
-4.66184495447174
-5.04979706520050
-3.47337281458886
-5.79793383674324
-5.20256712941426
-5.93282266776732
-5.43891075961999
-5.36439325075353
-5.38342625470999
-5.67904335666441
-4.79360573430923
-4.90471394455338
-5.50100400747103
-4.76937864864897
-5.23455117761514
-4.94639495438794
-4.24520418709107
-2.63089442107970
-5.37265238882788
-4.63849037178843
-5.22186725321258
-2.87025565108426
-4.60648152575024
-4.75716615122927
-5.28858057840207
-5.01192674663452
-3.93104625214002
-6.14158941994915
-5.43424116839508
-2.26825376751956
-5.55509958663791
-5.45702957771435
-2.16609567668787
-3.79094415528855
-5.06915423549156
-5.37322730324711
-4.65584679565282
-4.92299776789616
-4.77920605705108
-4.89596928045793
-5.33663450462889
-5.48016601065585
-3.35147968064075
-5.18600913146947
-4.30646513462822
-2.96061774830131
-6.09394824384903
-4.94618771574923
-5.06858427805361
-5.11140617932250
-4.76948782279264
-5.00651708957996
-5.50226547681695
-4.42471375561493
-4.48258590754306
-4.40128524753522
-6.33475611489044
-5.45779843510700
-4.99824935558447
-5.40154714205541
-5.52386868775638
-5.80409691240835
-4.41600472159320
-4.87343985468583
-5.41453413841346
-0.329760687075489
-4.99956726447736
-4.87936680922506
-4.47525161969441
-5.60762931261146
-5.31319165318274
-5.52287985336686
-3.65952754530033
-5.73352944920260
-4.62619648997696
-6.03284935440447
-4.90789475772867
-5.69767037199523
-5.10377112254465
-6.00562452533976
-4.73570303333123
-4.48812054073177
-4.75210594894785
-5.06507964955813
-3.52431517458124
-4.87163366416583
-5.70795845237509
-5.21532957819536
-4.58526963909945
-2.22218307512576
-5.58880794219634
-3.24738438384850
-5.38355000488738
-3.36869938313428
-5.09146559430178
-2.63589927814359
-5.04293765555228
-5.66551141131088
-5.31010929261897
-5.35311014828979
-5.31994065286087
-5.64344379576042
-5.17266904798456
-4.46407525148220
-5.75264141378036
-5.41067605304025
-5.15129677361848
-5.39895705848727
-5.21511503946630
-4.94917512106868
-4.72803667713359
-5.10605917310741
-5.59512512081548
-4.82822592899739
-5.55339498516246
-5.48580678723999
-5.78075899843389
-1.45361903787235
-5.51916755020152
-5.64039208273174
-4.04239281520424
-4.97799068904380
-4.76322286285861
-4.66642357525455
-4.97107228699068
-5.09488985750025
-5.25099811463133
-5.07928257502046
-4.68616627987629
-5.16780568604678
-4.87466479007560
-4.20311649274987
-4.78822121693932
-5.52125280252647
-5.14603361300746
-3.55649524586234
-5.59159360861309
-5.08792636453925
-5.34023652326783
-5.82912809058851
-4.30082197495395
-2.72098871603821
-4.26818396572048
-2.74267783039338
-5.15564470735051
-5.18848190599351
-5.68420348990435
-5.53563479746982
-5.46964305823019
-5.08214899971940
-5.40156763882157
-5.53644696948931
-5.30171936775692
-5.32473151688399
-5.57993785896082
-5.33521968743444
-4.55796639314148
-5.37461931564382
-4.74052310886563
-4.63490356312224
-5.34143481457249
-5.53012456331535
-5.33090181535925
-4.57941390089939
-5.20190625623816
-4.92346676945138
-6.06538627479231
-5.38624241741664
-5.23499289160418
-4.91366824132879
-5.71778283602013
-5.25640121933583
-4.75106014713011
-3.28558074941026
-5.11167085409887
-5.28146237856255
-4.67661875419743
-5.27747327097517
-5.91723496470199
-5.58161548881285
-4.73901730438528
-3.72249443826962
-5.74809217020460
-5.45068955667063
-4.06669450106667
-6.04255754156908
-5.34757557167015
-4.84348255510759
-5.59999292086818
-5.58382448777919
-5.26000516703550
-2.52385023281237
-5.07519829696905
-5.10553602259862
-4.58322958213746
-4.77258075524609
-5.08978839248593
-4.25643068021694
-5.42544825374313
-5.46616239106624
-3.66718393904071
-4.74506388452027
-4.73679815456254
-3.32992817139361
-5.37104331161464
-5.52674697697810
-5.11931507532534
-5.14618481682964
-5.28979536093713
-5.19503122805990
-5.41480753671660
-5.25042628738002
-5.22438058362977
1.27548300709205
-4.69765655221040
-4.55317739380285
-5.25987708566140
-4.57125161344582
-5.21736836921708
-5.33515741945470
-5.05023538739487
-5.29746745002976
-5.17310616693474
-5.19753195314861
-5.16110578477206
-4.20615753676526
-5.28501192101951
-5.52135169089892
-6.00093938051102
-4.77898161052833
-4.93334952573789
-5.29640130110774
-3.07680559213115
-5.15172704303297
-5.08574397721317
-6.29517774746470
-4.57002433622638
-4.89566163656322
-4.47050656647944
-5.27119798402917
-4.80857508203394
-5.23628438296925
-4.65679845331195
-5.21556169455194
-5.46747455238825
-4.98494514829454
-5.41912687597964
-4.80852336153484
-5.52634756286540
-5.01749164218452
-5.66376839883942
-4.96296474700158
-5.12713036713523
-5.39202664598019
-4.00160345245173
-5.22008518042018
-5.18110734402674
-5.67356909420459
-4.79404703354581
-4.89209272716464
-5.55516819901206
-5.02664609101629
-5.04368467569458
-4.37195980883749
-3.85730768736598
-4.85753534127651
-4.94581797705559
-5.02129363764065
-5.00042370066521
-5.18518715803454
-5.62537935339587
-5.34732972243394
-4.00711681642567
-4.38194878389763
-3.77630430265489
-4.41999317947978
-5.27874923059616
-5.11240133688138
-4.42344795462671
-5.08030457126857
-4.86851412414899
-4.46959784425862
-5.03353749342140
-3.85426566949165
-4.55786634091721
-4.61710737292619
-4.88620792790486
-5.59026678350876
-5.42157217632890
-4.79525835699006
-5.74629660588465
-5.40658584271759
-4.72327759144643
-4.92154035812463
-4.36476459422547
-5.38750509927202
-5.31020765712779
-4.94252968900428
-5.70558905891268
-5.19088317508066
-4.82566382662662
-5.70970683671890
-4.95827430299554
-5.10055303034219
-5.01184530628574
-4.95663709644748
-5.11344954014951
-4.96793429456154
-5.08888857340519
-5.47797842787973
-5.23006970273046
-3.17305016441374
-5.12206629608230
-5.28563639934086
-5.27516354661159
-3.98889997500559
-3.18445016959102
-4.87668349773289
-4.93250301649082
-4.70970020183172
-5.23994066147818
-4.62354906790232
-5.77126400582067
-3.94487418612623
-5.64610150625108
-5.76004681066029
-5.43388859037406
-2.41685942263621
-6.07295274499120
-4.78114908497927
-3.44332204517072
-4.36366312820906
-4.35253765420186
-5.07541626665874
-4.90144821369126
-4.76113702379179
-5.20794122942601
-5.85659876342973
-6.03169286151957
-5.51733767096429
-5.62339940242500
-5.43020264432982
-5.47003530508156
-5.83054859046503
-5.12195356839854
-4.94336730024844
-5.75518916034825
-4.11899411989572
-4.40877359553043
-4.94190197131286
-5.18961162296829
-5.37486814032470
-4.60215420791317
-6.19685018124825
-4.91219134946752
-4.18694262089126
-2.87480844800987
-5.36068074805036
-5.35314884981588
-4.37215590480764
-5.33678238215809
-5.54249574613887
-5.26743634829202
-5.55427125825900
-4.89910529085551
-4.55687019497612
-2.02273833692191
-5.62042328228090
-3.99837208969179
-5.00027010321426
-2.98781132218051
-5.20972260779236
-3.50245890281961
-3.50948590325489
-4.99486343259438
-5.16138379730191
-5.06974541658496
-5.59238746400841
-5.43310136933933
-5.00178798791855
-4.84123506349377
-4.64107378613911
-5.30315664600718
-4.96928743519551
-5.35953220459821
-5.54515482470956
-2.47410066051514
-5.35502565360775
-5.45903438047974
-5.78813404968728
-5.76322356027311
-4.94684203216436
-6.31515215972019
-4.94447581442257
-4.67539637301633
-4.85385492800412
-5.36716511793321
-3.25538140055266
-4.30976063770199
-5.14308369838839
-4.69625787315415
-5.42550450630683
-5.77745606489522
-4.20032162883678
-4.68426371214058
-5.39093781884550
-6.28036539711088
-4.79427031319375
-4.49468502250203
-3.47733813248992
-5.40829006460653
-4.99677085820532
-5.37616267138043
-5.87838691062390
-0.911332368002947
-5.17173289345560
-0.773986336856715
-5.09668870825515
-5.44079218101020
-5.50684367271484
-6.27577833194047
-4.13874712907501
-4.86575082047682
-3.56962212285880
-5.17812208492389
-4.13034052901025
-5.37759574853254
-5.12665931385143
-5.27886743794491
-5.18630252877580
-4.87622304266805
-4.51789700079204
-5.57928209811540
-6.16254088617535
-5.11315819857408
-5.45441563070171
-5.34519316864636
-5.54176713523113
-5.14799356076449
-5.18197367443602
-5.25177820717478
-5.10863886398486
-5.24225960095738
-5.34022651812420
-3.08414879125006
-4.68928586016449
-4.88092299824914
-4.94503051157078
-4.87970790480966
-5.44369638146295
-4.76887583729736
-5.41297334501965
-5.54760752240955
-5.25416414488920
-5.79629931606764
-5.15021827230162
-6.35291686709011
-5.26777626433297
-5.56185141679910
-4.49156093398068
-5.23478775253087
-5.44059392635564
-1.41063684221581
-5.54122988403287
-5.09197115661694
-5.31399038356673
-5.13379903379353
-4.92320883860633
-5.68221538927428
-6.12281030104021
-5.28364881165498
-5.17845288914822
-5.89415356962836
-5.34877935524988
-5.97961570015795
-5.30896647135688
-5.21538746622122
-5.17516881810347
-4.89675060152454
-4.07908238350434
-5.64411120293759
-5.63740922192923
-5.01337498110259
-5.67711152163338
-5.18370690072161
-5.18142724252092
-6.04022114550112
-1.92170926169670
-3.95512170271320
-4.71527030286386
-6.27525748874334
-6.12000183266154
-5.52034285978234
-5.15745535173182
-5.36750378177786
-5.37907133975103
-5.94175480620807
-4.94651503704515
-2.34905089060860
-2.52158766824039
-5.85971744988934
-5.19581634462599
-5.38468139020582
-5.06841730859857
-5.32381041080020
-5.07518498849531
-5.53004357267020
-5.55011235996409
-5.17704100907183
-5.44961420582939
-4.85298419547779
-5.81006787065695
-2.43113081054848
-5.63965855176564
-5.43596527536682
-5.69313993491824
-3.78186899125616
-5.26695194036207
-5.01115819113522
-5.16474876833452
-4.68241318481903
-4.96192722445318
-5.24974971851190
-4.74362702754458
-5.41823176230075
-5.18171492907100
-5.63872176360270
-5.50777225385775
-5.72281313165335
-4.50284139291729
-5.04209022448982
-5.31015753749953
-5.40775454213602
-5.87085265975622
-4.79906878788671
-5.47228664071124
-4.53753825766917
-4.80250692694927
-4.58946507271539
-4.15875945788238
-4.36783341955270
-5.19971873422105
-4.81822043011911
-4.38005538622804
-5.45448324062718
-4.65441952898816
-5.37044741406959
-5.90391272743534
-4.95600344252500
-5.53089563104894
-1.03107249780936
-2.66000958507039
-4.82713070083930
-4.95156704200205
-4.97426787587743
-5.51829430230621
-5.17877466418109
-3.20421021863673
-5.61351053390708
-3.96341377301764
-5.04822450053665
-5.11812668571334
-4.72642111780474
-5.67774485554609
-4.65148878221353
-3.47474792723521
-4.91276382270488
-4.62301212004309
-5.69574650061772
-5.47992723222474
-5.71020589556989
-5.13842374245531
-5.89947202332188
-4.30599442487010
-5.35571139506575
-5.50440089317878
-5.08400138471174
-5.54575290390831
-5.70348176101207
-2.48762712408942
-5.19989477496304
-3.54730409108180
-4.74088358351678
-5.35233990785279
-5.29139383543341
-5.51506180742534
-5.67314228600511
-5.40704138229857
-5.57186999537559
-5.07318841340033
-4.01908307115442
-5.25129799637483
-5.20732515401235
-4.30788312080329
-5.21216656729998
-3.54946548370478
-4.99851474305938
-3.48335610399918
-4.17160636400202
-3.96856335111600
-5.00102804295722
-4.79978491605586
-5.72012533586629
-5.31780312946048
-4.87654658405148
-5.05536273489936
-4.65889925524207
-3.98688069165468
-4.47445749968332
-5.27664932898940
-4.58835670434916
-5.70372473440089
-5.21286513133577
-5.24517483641850
-4.84384066865612
-3.93062191845874
-6.02274924243040
-4.53253782940935
-5.16692297356659
-5.21297148395477
-5.67639035142406
-4.13983251789260
-4.23576301557395
-4.17495409913154
-5.12892651407069
-3.40860127511977
-5.56123485575085
-6.11838003232644
-5.93646280684522
-5.10646573479307
-4.41171029681656
-4.43679273801961
-5.07674997062274
-5.31106372155570
-5.68556096001491
-5.45961749459490
-5.14496546090908
-5.28834127939956
-4.14486297928562
-5.29963981935414
-5.21131370704432
-5.20698333400237
-5.22014860679142
-5.16386689151659
-3.61395404680449
-4.58814798499820
-5.36042492221739
-5.66377696766749
0.545312055149932
-5.06133138027591
-4.64683229381019
-4.97791202019278
-5.55657545871810
-4.58977491438226
-5.65893952191132
-5.08898434517088
-5.46131792112639
-5.04361914555269
-5.82636851950960
-5.25031096613059
-5.57064626437205
-5.13019194107432
-5.48268980017298
-4.89501087489033
-5.01752747748746
-4.27744785944199
-5.41969393565988
-4.26485208789245
-4.36297233067993
-4.53407902616915
-4.66471899924180
-3.46268240189653
-4.91651990326818
-5.03337589231018
-5.00844209471395
-5.00503999619280
-6.04768890901828
-5.86275267989701
-5.36695448775170
-5.18857210697057
-6.22296068593744
-5.44387579636439
-4.94250977912848
-5.07885588723434
-4.79349256604572
-5.08028263294206
-5.04477679785206
-4.01827702791315
-4.30738962414464
-5.26262533294005
-4.02327205219973
-6.04992007912881
-5.12248884252407
-5.24267922909852
-5.59528777651316
-2.58534962748503
-5.44721005244945
-5.80866822936367
-5.14532227308086
-5.07303006395604
-4.84004796761844
-5.25573456659015
-4.29219363236760
-4.88520782367739
-5.73888666094524
-5.62474452084711
-5.20230185201974
-5.29852282338569
-3.87287537340862
-5.39251653898035
-5.62708965824865
-5.44733681221397
-4.73300106779399
-2.59023545927989
-4.94008466328973
-4.30690347072174
-3.91412320281799
-5.12417566819858
-5.97065383079223
-5.24502885369364
-5.57236390193722
-5.36667422572498
-4.95196978336749
-5.47392828546353
-6.03203479617054
-4.71170427104164
-4.57153293682069
-4.54856718155982
-5.15154068985111
-5.06352348001635
-4.57419980529558
-5.04764869957045
-4.32880014790722
-5.51894018923181
-5.11717712436020
-5.39802607853576
-5.94740255593306
-5.01009668425439
-4.76141294188259
-5.27086323019158
-5.76041701016767
-5.69438381729549
-4.30131062530829
-5.72387264396722
-4.64596491967119
-4.33174933012957
-5.57324423897091
-5.01674556369273
-5.00888892708479
-5.37188851736238
-3.88921715372883
-5.57060492901453
-5.89534213242034
-5.25507589389172
-4.77454779008090
-5.38856809491453
-5.49043351768621
-5.80504267311120
-6.01931197238974
-5.82931430244046
-4.37643890778749
-4.98697374042317
-5.07102954204208
-4.79336638481977
-5.40932120445122
-2.96886783117713
-4.91485994032053
-5.28232993077255
-5.16263079044574
-5.32234663506157
-4.16220093979919
-2.29496155697527
-5.41091561953760
-5.15800127851081
-4.39251543544733
-5.56715181926877
-5.09923592828008
-4.86440617726122
-4.91290268072759
-5.68755057893474
-5.10774777906415
-4.61090198013257
-5.60100228973326
-5.39972727356179
-5.64763965869152
-5.52091781042318
-4.94996913881277
-4.96802803462071
-4.07870143426406
-4.17739697234255
-5.57988457143427
-5.39164713736793
-5.07136742752088
-5.31487421909705
-5.36929079250897
-5.50566754113703
-4.85201606548947
-5.71052011488131
-4.95404814537124
-5.95076258622260
-5.85239781295675
-4.47720113622342
-5.67648194648690
-5.19204490027096
-5.08934955921114
-5.15636079083364
-5.41007530142014
-3.70982532189496
-5.37022185077496
-5.12839109924373
-5.19104687434008
-5.45660683669379
-5.50131348067292
-4.54072297945610
-5.02528450223412
-5.23599462229350
-4.39305438701137
-2.76074126669055
-4.12253602796477
-5.44927844534076
-5.15021256482499
-5.60768771213616
-5.41623108774345
-5.23969827264102
-6.11721562876163
-3.64816314022981
-3.48383652847672
-5.15976715676632
-5.10425923621669
-5.69639625785945
-4.94665983055067
-5.68736753981082
-5.41292672552807
-4.58682640493348
-5.11332959190840
-6.27291858044284
-5.68815406843447
-5.62925864524719
-4.38488813502438
-4.86113170974874
-5.20643327245843
-5.39186329337032
-5.62145162743751
-5.01882556234172
-4.81500717665972
-5.52452567002796
-5.10153401157069
-4.98436470664480
-5.10878293553284
-5.10389144273044
-4.54569387521804
-4.89166719261487
-4.14895809555523
-2.01191695062138
-4.97216556330616
-4.55950192061271
-4.34664797813038
-5.75489105422286
-5.23626391351136
-3.98174549601613
-3.81443663879712
-5.10161314307922
-5.19606423417550
-4.74142135309504
-5.10784372247641
-5.64465277491763
-5.66710686265549
-5.38842200203017
-6.05743022155171
-2.97438563879412
-4.07793174550866
-5.06981571710311
-3.02030984027939
-4.96316941627275
-5.43724605752136
-5.10786186283877
-5.66588705459360
-5.41474300327383
-2.83607637563584
-5.06060693404132
-5.24814252680848
-3.46612826601148
-5.04040210439906
-4.78564997268529
-4.37321890386024
-4.71392378170759
-5.06553731972672
-4.89491048504555
-4.27053495776798
-4.88414624608170
-5.19667065748175
-5.85589635848125
-5.75893170944341
-4.60237536503504
-5.17811757338523
-5.57903301906607
-5.84086957131963
-3.01483994945673
-5.12895287214822
-4.57335638311277
-5.91035641059415
-4.97439493166371
-5.38290535799543
-5.35728458579872
-4.67250905521274
-4.89979744887399
-5.38754041370349
-4.51518124973310
-4.92824839010405
-3.03795235046003
-5.64066008378064
-2.71654510437647
-5.40373909444675
-3.53923577848788
-5.60209949698074
-5.18975252958229
-5.42992533034557
-5.88158496018362
-4.92627633957473
-5.28629154270710
-5.20493774254939
-5.87555342445727
-6.12544244000288
-5.91512872323610
-4.92829368030398
-5.71481826083048
-4.16149937568793
-5.18168255292680
-4.78100871857238
-5.82570002085284
-5.12417958706510
-3.03916599235357
-4.97074226362548
-5.39036854836886
-5.98933612023716
-4.84135056192617
-5.55981689383739
-5.14442540662024
-5.76335421162078
-2.70858046513295
-5.73646444057742
-5.65400087363784
-4.64750704835415
-5.06557518606930
-5.78873335386979
-4.54164062518015
-4.66914560331860
-5.03155434848509
-5.06182588358296
-5.59604891196052
-5.53115934696865
-5.55663035253395
-5.74557212225287
-5.27547191898952
-4.17057431772431
-4.12398713668340
-5.13909988103651
-5.17108269351009
-4.89128712501766
-5.27011809471384
-5.44481959784446
-5.14189129431060
-4.57184004342020
-5.56565206016902
-5.48393692559300
-5.65011040297740
-4.75741439028213
-4.77983408415765
-4.07194912836128
-4.84397944954073
-5.80546453946903
-5.54710870445187
-5.32720243478716
-4.99944763715169
-5.29655301401071
-3.99304920295996
-5.10734691484949
-5.20927368668855
-4.88667142769635
-5.54508448200481
-4.40846417340510
-4.47212966264649
-5.60322661575050
-5.52969459369011
-5.04213131911742
-5.54299406050912
-5.58606128051329
-5.51433820148139
-5.02113318692397
-4.69208477560511
-5.67798674781934
-5.22815560090035
-5.23773371352370
-5.45572138084699
-5.01910007647582
-5.15427470379446
-5.36944692058053
-4.72854170056367
-5.66758360105499
-6.03170744662186
-5.05045444732554
-4.94552151077548
-5.30821261911854
-4.82761568167548
-4.64433407929888
-4.00663190252564
-5.71039428477303
-4.63677349025962
-5.57613623557688
-5.24347517730926
-5.36692660309828
-5.16915193309884
-5.01104730999621
-5.50102166895698
-5.10743541044631
-5.34002168886528
-4.76872661897394
-5.58820469305399
-6.17823665742800
-5.39927153086397
-5.29268543201720
-4.81724670993669
-5.01786254480721
-0.779422418078456
-5.36268372701999
-5.63090996761319
-6.00968165312935
-4.53319601659166
-4.92834519634390
-5.00634483859590
-4.70085948822058
-5.56210648873012
-5.28303706619901
-4.57082497571976
-5.90792664915455
-5.08020538397076
-5.56276775381213
-5.84858356067878
-4.92412049309416
-5.22625316589027
-5.52223005815367
-5.41844638382484
-3.59784960385561
-5.87401076500933
-5.63208837486348
-5.80128148701080
-5.54831238048220
-4.43042741743480
-2.84944048450441
-5.16706924402322
-5.06272709474552
-5.28887768961181
-4.79780462518294
-5.24927391507010
-5.86543372633744
-5.52760215021001
-5.26985033270489
-5.80209411758336
-4.85184323268084
-5.75697543897879
-4.26404125414229
-5.48959425152024
-4.91304076038144
-5.49166086652114
-1.89412580699338
-4.82062923827910
-5.30048633759094
-5.47656051235725
-3.59200880168022
-5.27003210538873
-5.01377748619097
-5.12994949766566
-5.70414912771907
-5.46954237408919
-5.49756846070733
-5.88431169464543
-5.65458284793345
-4.94648410795517
-5.33752292776470
-5.70611682165805
-5.23892906667624
-5.70381356661140
-4.47762152227516
-2.96709839724009
-4.95584511711488
-5.16835748672375
-5.12689947176024
-4.50443948015847
-3.75429854837892
-5.23968708849090
-4.87302533573150
-5.30283343910106
-4.92216205713127
-5.60980116315657
-5.26838166343667
-4.52524241246303
-5.41225705497016
-4.44148819488945
-5.59887531059366
-5.46480358574009
-5.19781118099574
-5.08144141287594
-5.48802499096264
-5.17672034020873
-5.62908480843151
-5.06594312139966
-4.92597308749263
-3.31760056355155
-3.92354580113645
-5.45502389582631
-4.48946333187955
-4.81217022708581
-5.06134595004445
-4.84640417127531
-3.94343200398020
-5.16293042190879
-4.65389403678766
-5.15559749617701
-4.88245309800446
-5.43009114420073
-5.60244155749866
-5.59160385205122
-5.20195641257624
-6.04380712201339
-5.34852912794674
-4.88616591176493
-4.08741269587283
-5.42863787642789
-5.50526168948905
-5.06283341932696
-3.64342075255860
-4.66545470464318
-4.66702266658035
-5.28806652306936
-5.18974073192042
-4.86091095031182
-4.61399221756850
-3.85495049017946
-5.35126654832621
-5.58008469716092
-5.48733367529255
-5.78698036409193
-5.31882008229405
-2.42629807033961
-4.93052103653529
-5.17200299105776
-4.95618844983429
-4.57541450602697
-5.69008247319288
-4.58641553043805
-5.03386917393341
-4.96970613614090
-5.19875518828554
-4.97376536893964
-4.28216851354127
-5.91227371678540
-5.11785969303717
-5.45892077440453
-4.82076689655562
-4.87805023927077
-3.96030263599720
-4.41338385163265
-5.20712907533094
-5.04010678611569
-4.75362446897772
-4.58748920109239
-5.37435858701527
-5.23539666039565
-5.42200840693827
-4.16588058905189
-5.85954358825472
-5.43508325662921
-5.06301309363373
-5.06332882128773
-5.50924688320367
-5.29593289927016
-4.82183884714691
-5.90204673547272
-5.62813704770941
-5.22436259757676
-3.26908884870106
-5.02510770055828
-5.71683581081655
-5.28800975842171
-5.91233209187334
-5.05606361805271
-4.53920181663966
-4.88667052849113
-4.27883147069066
-6.04421625167495
-5.41532243105659
-5.14155337900344
-6.19308695694852
-5.41351931348903
-5.96752669197814
-4.97416626899886
-4.87561241741670
-4.80019071193599
-5.07082771509500
-5.85318886063985
-4.81990037032417
-3.99911049108505
-3.79932035762593
-4.91388783549320
-4.61499451709386
-4.42692855883566
-5.60398946558156
-5.13605704456460
-4.94856518710098
-4.42684293091085
-5.37404957533093
-5.65031576191517
-5.42942577383058
-4.99442945311506
-5.18909602567535
-2.80811896408214
-5.03185736118619
-4.99822649388394
-5.10211111242174
-4.60985745410266
-4.99767017732099
-4.59649260733320
-4.56256477942877
-4.89413070313580
-4.79234370273256
-5.08841350164773
-3.77422381767187
-4.59321044361174
-5.58756578024599
-5.75643084757421
-2.81119875204498
-5.72731850156973
-5.90380278607628
-5.65178366337392
-5.28547381421824
-2.98712941126778
-5.25616285947961
-4.95181608479365
-5.53861873900657
-4.63718624174706
-4.91671552179584
-4.97833982313461
-5.08157102995918
-4.75084193295621
-5.40360304497567
-5.46070966473743
-5.41342362177557
-5.31749222295854
-5.20744402710633
-5.27010606160317
-5.14755253695567
-5.57634056265625
-5.55363626304964
-4.24743541893448
-5.24134302786899
-5.02781474319631
-3.95198309424710
-4.98455903714915
-4.89896768368273
-4.86715252208188
-4.57571700442983
-5.14170011753194
-3.70527859927436
-5.21908992416857
-5.53419316575220
-5.27271576549651
-4.94665009847187
-5.40405804870976
-5.61125010593249
-4.98066485050365
-4.96593045881165
-5.61530291296402
-5.23430757818746
-4.90741309735980
-5.26111640577786
-4.91229314877101
-4.32614093810812
-3.37533580599847
-5.22909809800844
-4.00755952614796
-4.85373221322971
-4.93288630813833
-4.81933959306492
-5.44656167524581
-6.05619092108364
-5.96796435089693
-5.58354040823075
-5.62685283059512
-5.03503851775405
-5.92132549883495
-5.17957732297764
-5.37128470696807
-5.43729663526920
-5.58796062046363
-4.15415540132076
-5.13124821952973
-3.84010284604281
-5.00597432291004
-5.14439653450558
-5.50698639041310
-4.68878411185917
-5.42679640723288
-2.13902144817328
-6.04930126610585
-4.43759311527173
10.3885589831374
-5.18597712300261
-5.70291310182906
-5.50479490167256
-5.33182151589298
-4.40151475740795
-5.35541443468370
-5.36756218881987
-5.15027458912501
-4.98203459371378
-5.08042873519291
-4.78695887202470
-5.22524603666857
-4.78685737558497
-3.82399797787902
-5.26449915427258
-4.81202455099543
-5.33223950677314
-5.43316103917043
-5.68400396579796
-4.68840915418958
-4.81132746218366
-5.83029715501402
-5.45815087840559
-4.69187390591149
-5.16244388875768
-5.10691893599866
-5.15304650131803
-4.76507353160551
-5.89629102464288
-2.34434578513054
-4.92050640842680
-5.29302777932483
-5.06996164332797
-5.35654626637555
-6.16525901819927
-5.32956547976689
-5.32356829343048
-5.30357304644585
-5.18177839267292
-4.88183560447212
-5.32432098013135
-4.60631123015742
-4.63056874437758
-4.13997348622613
-4.87581239516148
-5.08694880551577
-4.99259253358378
-4.60164935360533
-4.87115897756779
-4.76510043122692
-4.36570099379140
-5.89356632827677
-3.68746343155147
-2.53038108454785
-5.55116492420508
-3.29893234896362
-4.74688282756366
-5.22088383140338
-5.08853229578700
-4.82849173233144
-5.33439267783845
-4.89883812126906
-4.61440605454204
-5.04978809110126
-5.81844589203337
-5.79752039651917
-5.71405029452215
-5.03597122383965
-4.67993691305126
-5.42297168852334
-5.16001742883229
-5.19127495111115
-4.82296213826226
-3.52027301990519
-4.94335326922351
-3.96061221721099
-3.85064710747973
-5.70924296696007
-4.26803702473801
-5.45576320820826
-5.48327654015149
-4.96573423173122
-5.38184590794349
-5.08492952690804
-5.49526073646188
-5.00594343502728
-5.14764066747689
-5.06036224894876
-4.66036019996237
-3.91361199786673
-5.85978126773172
-5.61435997010276
-5.11770572882207
-4.37002554133344
-3.17576514620371
-5.25996851048382
-4.34121611931757
-4.95236188252222
-4.75987460529271
-4.68841235070522
-5.69698099970182
-5.22142954007819
-5.18306470272884
-5.53267844904352
-5.56231729741913
-3.80176596068261
-5.15980559798131
-4.26286434424861
-5.10131434460453
-4.85534522650864
-4.96831445583820
-3.56985972399750
-4.77924266964682
-4.51400800720781
-4.87936002060524
-4.79233763436520
-4.97380139924058
-5.81353776258309
-5.55550802610416
-5.60089704354698
-5.39590314886750
-5.06490581352887
-5.61294271024291
-1.93337877914230
-4.89407915935816
-5.28159231214377
-5.04491202556611
-4.36359451047158
-4.85566607508450
-4.67230441554722
-4.81734202626888
-5.88571684695818
-5.54330076667086
-5.85468419562324
-5.80040003595067
-5.81099006477608
-5.50163475882976
-5.75297977586279
-5.16630632109514
-4.95245833234287
-4.91618528578057
-5.60522482067418
-5.21806481666294
-4.98603362778952
-5.00893587517858
-4.88013007509712
-4.94222240915702
-5.04517580805313
-4.57654314107930
-4.64709889057726
-5.38230265159693
-5.73744115167364
-5.49269731166894
-5.74884030996100
-5.20847663460228
-5.52908403959214
-5.34936341030899
-3.46957522980453
-5.19626834336046
-4.97996299934782
-4.76351520789642
-5.31290330753650
-5.03520254715994
-5.07493253003379
-3.29996310305742
-4.65040406453486
-4.66972924611386
-4.60437219616709
-5.55155903720925
-5.30468046561460
-5.08155008025539
-5.12201245589024
-5.69222335140794
-5.60929409279647
-5.09900618354656
-5.32193964142169
-5.63146848663815
-4.88088860135218
-4.28844271048686
-4.58222893700916
-5.20866498465879
-4.46770691863291
-4.73294782980335
-5.92344771973836
-5.31010555615908
-5.01382570921674
-5.16999265943665
-5.40219700532111
-4.77630102270486
-5.16886775831892
-4.80698233750681
-5.01577411107981
-5.10187296470244
-4.57973340709075
-5.35975916872287
-5.54714281136107
-5.21875879882322
-3.47517795257031
-4.76819640142880
-5.31425370261669
-5.40567866252119
-5.12104702735773
-4.28367687697055
-5.18482618108906
-4.94438690746880
-4.62694142867291
-4.48698930073814
-5.06148164341785
-4.94390478114282
-4.53436801205690
-5.21269194120241
-4.98013167730193
-5.23946819864699
-5.53407571928129
-4.42610901656799
-4.35248387003359
-5.13224504865275
-4.87504817757192
-4.49896665684243
-3.72046097829856
-4.08260277368117
-4.51339202377014
-5.88411757761603
1.66018724000593
-5.57345784299110
-5.81115059650578
-5.77107315035851
-5.04236323569661
-5.78606812016521
-5.55656285354539
-5.22468248881372
-5.38151456285354
-5.47053333128007
-5.16049584168697
-4.04684455071190
-4.80858041180438
-5.01556400815543
-4.76196137303669
-4.67234079761458
-5.35391990321417
-6.04085348996123
-5.42585164060166
-4.37629455948215
-3.93437768516051
-5.40828118026727
-4.76595730049564
-5.98904608628218
-5.48156873959063
-4.48056907994320
-4.88360412837394
-5.52358343492839
-5.51770185433532
-5.19257612320314
-4.57362136797429
-5.05578811496362
-4.94039153654466
-4.67715362198160
-5.46020126131019
-4.58937470769605
-4.74826616228878
-4.67145248012567
-4.83272067248223
-5.73738372354269
-5.34421732640987
-6.01258952739751
-5.16010949789194
-5.51494952779527
-5.66368604533772
-5.44652496655465
-5.71809581741557
-5.53387394516862
-5.50691538265846
-2.57259871822980
-5.17249072871934
-5.15826775184043
-5.21487730286159
-5.09570108065680
-4.71995157035106
-4.60074987222332
-4.68156020601444
-5.44887592598368
-5.48362974576802
-4.05531785485147
-5.17588059786199
-5.97686838912524
-5.20189924593754
-5.48851770752905
-4.75917702958668
-5.61413705918817
-5.43586552497828
-5.35956473646793
-5.61792124410053
-4.77661980623116
-4.21224040776901
-5.82005061446345
-4.57834335231637
-4.99699508478164
-5.01855520297969
-4.85792783849392
-5.01221576349016
-6.22031606683912
-5.46973017115219
-4.64864660977535
-0.345927741635769
-5.60532907987376
-5.04183066736571
-4.95880096782224
-5.14084698094090
-5.10973962625560
-5.06506869768135
-5.32561630821028
-5.89430969241397
-5.15999637445231
-3.91548682868289
-5.13959892665276
-4.74918828029798
-5.67426480102213
-5.56158086164991
-5.19994506458470
-5.14480724725862
-4.39695587992131
-5.62117267464780
-5.43129297784166
-5.63130598189003
-5.80957676805913
-5.16125853977013
-5.42940638339890
-5.03827541087441
-5.08446120018119
-5.07916174165553
-5.05594307797724
-5.01669429507447
-5.84510579267610
-4.82211875291950
-5.04679227477724
-4.70119672403895
-5.24153093520445
-4.80071405094318
-4.02364866653790
-5.20596704799607
-5.72848875328410
-3.33413291622155
-2.38949167893593
-4.70656098895656
-5.62009237210275
-5.37918678063520
-5.21709393400349
-5.79575009830997
-6.05953822660158
-4.04573331583618
-5.31874826971016
-3.78105938097487
-5.34363745564577
-4.91204863760135
-4.34155837839799
-5.00655853517504
-4.49823183063455
-5.09437163489509
-5.44938313240307
-5.12102579594850
-5.64153620075025
-5.10425437088148
-5.47836617628821
-5.87115902626049
-5.84178072941847
-5.51341258719654
-5.62152671734464
-5.45941124207619
-5.65228607077242
-5.04623346205837
-5.03712752298323
-5.17298333305298
-5.40938629356143
-3.41107750076789
-5.86580411051906
-5.11357489965454
-5.00882382710294
-4.69896200200013
-4.89271342156185
-5.13872774485489
-4.99357070245314
-5.60005341315405
-5.60049217360667
-5.25546387381347
-5.33857955741024
-5.69062414979625
-5.11377051641917
-5.00358097893700
-5.93695907187256
-5.62208736080734
-5.76403231114798
-5.89631193603183
-5.20527143628927
-4.27907299955246
-4.43223154887320
-5.75356302191025
-5.17899582902901
-4.89627083800042
-5.08396914489131
-5.08100540505970
-4.67586177045090
-4.95671796722122
-4.25977665210234
-4.29632058883549
-5.38688039103033
-5.39710274407898
-4.90508124627134
-4.80563996320944
-5.44025740555499
-4.73856893493805
-4.85401998904355
-5.93856843552592
-5.56963270744720
-5.81082289880943
-4.89754282271322
-4.88535375116445
-5.47697809810852
-5.14063628474314
-5.43543003270909
-3.93292755345726
-4.91059438914075
-5.51300691946511
-3.63615389852982
-4.90994315549253
-5.54031149295019
-4.57506959690268
-5.17906862585778
-4.62973241178142
-5.12354851141203
-4.96945409887555
-5.50959463263446
-5.70446353841166
-5.53519972037486
-5.39876868781175
-4.29590492877120
-3.13010212827128
-5.61448415638675
-5.73069663451136
-5.23254044499483
-5.18886465323704
-5.10251605053501
-5.76166300668449
-5.38933779533826
-5.22624623185420
-5.25224908640040
-5.56213602090267
-5.29404390769725
-4.35167524840998
-3.72053739907911
-4.24791907346641
-4.50315129519016
-5.05820608244653
-4.99350306631418
-5.31824007222870
-5.33806879313004
-4.97055024067945
-5.70771315497328
-5.24559636486601
-6.31344436643322
-5.63269976965012
-5.48563581131078
-5.92513086892433
-5.17519252883156
-4.93958400148223
-5.21228947027600
-5.28662333444902
-5.29362202264153
-5.70297419359972
-5.35518240812438
-4.80477641398848
-5.10152669096078
-3.99580326056686
-5.10918897042106
-4.93039794961073
-4.99974562230118
-4.75202725930023
-4.84567781353185
-5.77265911139374
-5.23220050703781
-4.93183599757692
-5.64993473256164
-5.29697491358514
-4.88136557101197
-5.41994168951320
-5.09433388750552
-5.24089287035825
-4.56753562185069
-4.88591085153773
-4.72296466778023
-5.12742781682098
-6.01204193925653
-5.02607073433654
-3.34720840253556
-5.46362642556243
-4.85785869565162
-5.98405769785537
-6.11816476422175
-5.23984083562086
-5.08328571253401
-4.42979779688102
-2.95591155592535
-4.78348852288981
-5.45355499182267
-5.05381148315033
-4.97084689537493
-5.08248542719067
-4.64141762234445
1.10492696935776
-5.23710415045758
-5.19403441499480
-5.25769333221920
-4.88195882614907
-5.27590056565574
-6.14744766631218
-4.59100001407689
-5.62817766147943
-5.02286846255067
-5.13810264494488
-5.44422409412726
-5.06663071308236
-5.11755345357292
-4.55686659386785
-5.05056414804135
-5.54276767275195
-5.74395622085825
-5.71706620817976
-5.28097981903573
-5.33865546878315
-5.43638080288461
-5.30099105109535
-5.38586767700470
-4.89705587821440
-5.60215900510027
-5.77965851907754
-5.18979150317468
-5.24495456849703
-5.51746331002984
-3.54810249395623
-5.18221236985224
-5.04597914366716
-5.31603168803534
-4.16626903374526
-5.49755873604884
-5.07660153243413
-4.30180373965515
-5.67606863883227
-4.76858394221628
-4.94917862108693
-5.54520221386130
-5.17449205682335
-0.696511639422096
-5.08597848886565
-5.22093841508265
-4.37692512168306
-4.20959738731599
-5.09495665349694
-4.13235173024970
-5.52550393783496
-5.61058641943867
-4.80001657251354
-5.66162755702873
-5.88477592617305
-4.65725341283389
-4.80706626599649
-4.32909450526949
-3.99779840784165
-1.87610569534835
-4.32841089184186
-5.32956075157172
-5.33009902027655
-5.58941200801510
-5.03109410035889
-4.94676960298068
-6.09116023504951
-5.05377620122738
-3.30999809654440
-5.11884003489614
-5.79945280509658
-5.39008892981029
-0.0828255899213305
-5.23205240277270
-5.18251450130731
-5.32106768797645
-4.72095838905252
-5.50878488857425
-5.37251931266898
-3.88861905048907
-5.77165561483101
-5.62348819714054
-3.70194872515534
-5.81738118566756
-1.89485935136890
-2.70163143476628
-4.46197026047876
-3.90198002802919
-1.83234276050203
-2.77400278221897
-5.14559712010033
-5.10783710430268
-3.69432253662086
-5.54482126257389
0.0758634335077954
-5.31275008881216
-5.23913293389178
-5.10192182259620
-0.0788595543939009
-5.57023549549561
-5.21630589289577
-5.42633141520812
-4.90073951423886
-5.27409747600598
-2.32448102580472
-5.31571212706920
-5.15780922289450
-5.28336514484407
-5.04877694526658
-5.72572950787421
-5.47469007910749
6.04031510014316
-4.93821121459439
-5.04023747772532
-5.51583309882012
-5.15093040064050
-5.47066018448703
-5.31023989776881
-5.29434288737540
-4.51805037833662
-5.09955353739789
-5.16371187513989
-5.21270325304108
-5.93014227279369
-4.56022653476805
-5.05468614856035
-4.27014683026066
-4.90984891579206
-5.40850281171880
-5.67629678631071
-6.25250148336030
-4.96459182344495
-5.10135232817910
-4.27546783805502
-3.91238743388859
-5.52620420414359
-4.94373391827956
-5.06603183699550
-5.16794679211499
-5.65881255422068
-5.20921132118264
-5.69915065831760
-5.06316446985197
-5.26577834080016
-5.29706457694694
-4.08673122903471
-3.28443458709625
-5.18848261528135
-5.46855811445709
-4.99834504689391
-4.38866700276215
-5.28802040200563
-5.70180370811316
-5.16238070091582
-5.82563888222858
-5.42027628068396
-5.13333044601095
-0.941772902352954
-5.21642201157841
-5.43021888400385
-5.23215679325185
-5.31751949511551
-6.22755158218330
-5.11511073801870
-4.89191154790951
-4.98109480625524
-5.34145826907739
-5.30871118028073
-5.27907856354402
-5.41293831721347
-5.45089437332175
-5.48787082399289
-5.46301737456085
-3.36928406305740
-3.85638508064404
-5.10304440228666
-4.98665002151972
-5.62434558396110
-5.12861855199200
-4.99340539140094
-4.86661722417563
-5.50670979804100
-5.38255999182009
-1.91304575945078
-5.42858446972749
-4.83357054801653
-3.64244721927124
-5.82451323752879
-5.34833669461567
-4.62182839444159
-5.15007691259810
-3.33026485311826
-5.18445175286798
-5.19602439495120
-3.95810945575872
-4.62954046068127
-3.30993125725718
-5.51631138964043
-5.75258484413927
-4.53529249998938
-4.69324035014783
-5.05896976494081
-5.82382132008917
-4.48985711035876
-5.70489743844138
-5.33040376021691
-4.85079266085766
-4.56840896073353
-5.11729579031510
-5.65461708540185
-4.68572283546215
-5.32129468634637
-4.69642099939571
-5.94953923973811
-5.11366704742684
-5.15293828366299
-5.75359230836672
-4.87077220555032
-5.16194449525153
-2.84173991830152
-4.56049791066698
-4.28486345475408
-4.83978749798504
-5.26039294391141
-5.19042212888256
-4.87544464719283
-2.55124682655266
-5.12900993035243
-5.28064212893843
-4.84470920584102
-5.28130457826896
-4.22579566152935
-5.65571378950176
-5.40457847042441
-4.69384629143480
-4.93238585784216
-4.49536885631642
-5.20514700204653
-5.80276390068100
-5.10711243273633
-5.09554086041894
-3.00363536192546
-4.98085535949904
-4.87193223689605
-5.70914286436426
-4.66461908071698
-5.57662917434857
-2.81736603825595
-4.95991659401314
-5.80761521718170
-5.02016774783719
-4.97205527785756
-4.62165467291689
-4.60713166146846
-4.38421118153134
-4.57022113152187
-5.88447500493136
-5.06998221968776
-4.70742949503619
-5.00520571356974
-3.83585374822017
-3.84545814391531
-4.59545320441934
-4.99771663868464
-5.11506375913489
-5.72275925169786
-5.55019816653777
-4.95257944826360
-5.74366711156144
-5.67066047235613
-4.97367026737784
-5.94772811113842
-5.00895823152225
-5.07699197208985
-4.97307274978680
-4.66162584778179
-3.76474965669806
-4.83914306075181
-5.08710622036339
-5.44356594684990
-5.04911801243881
-5.11391301563729
-5.58223200242750
-5.03332579682507
-5.76593361831320
-5.66599622616590
-5.39456992212108
-4.80883937183787
-4.22104651714565
-4.91813391896543
-5.30258003619585
-5.19854605364277
-5.10291859624284
-4.76725623842772
-5.01647948720113
-4.65776011650446
-5.07961108307509
-5.79744544983273
-5.40726973214427
-4.84141531456465
-5.50314662652970
-4.87541471822289
-5.95397806261340
-4.77010447484606
-5.15960236713953
-5.01165040862083
-4.92811586487081
-5.53330179243979
-4.97497780164250
-5.03832329463478
-5.25224066602806
-5.65523266874746
-5.56958480915546
-4.93583975327158
-5.20827122740954
-5.14386209802028
-5.26292261160223
-5.19536011627724
-5.23750492511631
-3.01123494883403
-5.02103692700603
-5.38029727974949
-5.30772442991988
-3.99769067335827
-5.08607297349209
-5.57333296374850
-5.55550667768722
-5.01680911194608
-5.50876211073217
-5.36993999483719
-4.82784556337633
-3.91552189671500
-4.66790040061127
-4.80114532271471
-5.59502245210086
-5.31338162940269
-5.52965425471721
-5.45162951658092
-5.00508932878228
-5.05843366322959
-5.19269878862605
-5.14524833342053
-4.80762533524539
-4.93220660178049
-5.74925698149579
-5.08287653081528
-5.64033125373445
-4.91277316097575
-3.59331033734443
-5.63924487777836
-3.26475939237172
-4.90050777444150
-5.44874446844590
-6.06241076002709
-3.99013853945180
-4.96911245175921
-5.22254272550071
-4.93525525655160
-5.66706028376375
-6.03790920495086
-4.67759527518925
-5.06764420673007
-5.24360248685411
-5.67365866312789
-5.06442963656468
-5.58028519198969
-5.55710906383064
-4.72941559018768
-5.18203699276378
-4.84936107282056
-5.86051604818568
-5.79285713462956
-4.78651041602867
-5.30197227687963
-5.59108196181263
-5.15841925533678
-4.96778638727700
-5.63851955952274
-5.63610414347507
-5.37263463428933
-5.93003283204701
-3.28329973580736
-4.34971772832949
-5.12045171537349
-4.56811759808527
-5.45177950378858
-5.52946625406575
-5.05313374329385
-4.94657386201845
-5.06777383468366
-5.13153968569618
-4.12533192409834
-5.63681881491553
-4.77956635924400
-5.70946730721805
-4.59451237601648
-5.06225826637540
-5.51108815913308
-5.69978118361428
-3.53469952249262
-5.22480916436588
-3.57806621316728
-5.32365768393489
-5.40343005881192
-5.17038356197024
-5.66510368692654
-5.09470608642769
-5.45206623091352
-5.16434987553104
-4.09880125893397
-5.17621932974788
-4.82749250641967
-4.86342708107228
-5.63420458266086
-5.15552378227710
-6.03832508103608
-4.99354690873838
-4.72057439661867
-5.53024523673686
-5.10306967003374
-5.06895308612273
-5.00420091432908
-4.78819162166916
-4.96966676018350
-4.87591596940629
-5.17724453601457
-5.90993324673570
-4.94843396793782
-4.13708366028327
-5.81859637918694
-5.73602806365439
-5.52125221661800
-5.91882137765281
-5.17105774708106
-4.80510748857081
-5.24989998973951
-5.05248647138126
4.30116324114615
-5.16966090900776
-4.50719220010291
-4.37608202237969
-4.11808499460109
-5.02127767597008
-5.18535185431961
-4.87482311977793
-5.51095077647630
-5.38579223435455
-3.48648857858649
-5.35682054180839
-5.11042850303982
-4.83620814702716
-4.76107163791710
-5.46234847667240
-4.86373645446242
-5.64714993601576
-5.82134263775333
-5.76806640534995
-5.05814753019199
-5.43720423752519
-3.46949779616235
-4.33895305486071
-5.21591032239466
-5.84877491106247
-5.98674920816079
-3.64453276345630
-5.59126455544134
-5.05300608962940
-5.32395096423848
-4.31285333521364
-5.40406123094558
-5.29770508408576
-5.21218178810308
-5.01022826635773
-4.93437515113367
-5.08951057781889
-4.98287976860295
-3.89077639711425
-4.48768085471588
-4.99956289756365
-5.09582431255954
-5.32171676148515
-3.24974169986333
-5.22968984885248
-5.00141746889801
-5.67149371722100
-4.76647457435252
-5.15016757767171
-5.16545445023033
-4.31627709614767
-4.76491418743498
-5.13703329737587
-4.81148413867676
-3.79876177484685
-4.50018294200822
-4.83783228836790
-5.24888650190389
-5.04753100767766
-4.93226052459985
-4.55267059655349
-4.05106575968335
-5.24070110539090
-2.85407728931036
-1.24191783152525
-4.34653359046418
-4.72720565135364
-5.84595314999669
-4.69224734822928
-5.71390124407970
-5.16787158860990
-4.58762200897949
-3.14547398237020
-5.17018209029698
-5.17232493295515
-5.94340971949460
-4.66776923557409
-4.53301518017335
-3.50548827605491
-4.88080338984828
-5.04035354045507
-5.90873782146224
-5.93523721564704
-4.50070076135572
-5.66442271423355
-5.72982636857580
-5.59380199619949
-5.17457833352941
-5.30554705454357
-5.67134488972220
-4.86202593147357
-5.35127810957449
-4.95221584946991
-5.64030712343170
-5.37323759524165
-5.18239035531919
-5.13738827252993
-4.25081818275378
-5.18674137402191
-5.84405662346245
-4.55624921541713
-4.00979385351023
-5.36216741075198
-5.26495653378654
-5.40153394521702
-5.19609368992421
-5.20458001150274
-5.80067861319489
-5.37496718843183
-5.19650013448656
-5.10505626253050
-5.41938808330992
-5.13315844643316
-4.88945352779109
-4.71617416820358
-5.37459173531158
-4.93095451302302
-4.83039145793653
-4.13802296740308
-4.91499240077175
-4.59378285089945
-4.93796044942526
-4.70602714226954
-5.46412059812536
-5.46604049749226
-5.71722207454451
-4.57147773177990
-4.44511884450280
-5.42680124555625
-4.70004287091973
-4.96839493948767
-5.47158100154851
-5.06691471744187
-5.08440079543439
-5.02808918015792
-5.66706148530339
-5.00059211432065
-5.63936841912620
-4.67625678938263
-4.70495357337441
-5.76587660395086
-5.54727744174660
-5.71009495423958
-5.75432234205672
-4.63333264076652
-3.70813398092576
-5.02377842938925
-5.43357759494910
-5.09013306392130
-4.99599329912072
-3.77617616746246
-5.40093067825067
-3.60190865760152
-5.15576565101751
-5.31951346594813
-4.85404174014606
-2.44352119527372
-4.63803754274443
-5.15555630454596
-5.61673814833213
-4.92235111005187
-4.75126546325460
-4.05170429881250
-5.46643654544901
-5.12325097087282
-5.15817996962256
-5.10901122838078
-5.07633766778498
-5.42813667282803
-4.85262240751888
-4.88305207053924
-6.12366832971255
-3.75340903543744
-4.86323838072170
-5.59281157590414
-5.00228983144936
-5.79142332817325
-4.87847091927161
-4.73101753903744
-4.98136415615761
-5.70574991384163
-4.90186749514938
-4.99087493851413
-4.97510293203525
-5.17245394830570
-5.51915447897630
-5.10287922899690
-4.44008199214986
-4.64568075832723
-4.64552649294231
-5.55730933367758
-5.90957730829738
-3.68014695001699
-5.20127600074827
-4.97131017624441
-3.90922376558946
-4.97157388425080
-5.04201535194346
-5.09827654809479
-5.36078471996555
-5.02389575237878
-2.60980695168674
-4.70435456025624
-5.25309479813238
-4.92072511924648
-5.16025832773807
-5.11801973834805
-5.55700584099941
-5.45074533056906
-4.20428315939404
-5.05160836851986
-5.04579280567376
-4.65438753293057
-5.09330779869057
-5.12038695927389
-5.51069857262214
-5.11036719120445
-5.46583391611693
-5.07299943311493
-4.86990370526780
-5.05428896710745
-5.13225758039280
-5.44197091353539
-4.91013181492550
-4.94549863306669
-5.09469041639285
-5.00111614127848
-5.16599908418684
-4.83116724765788
-4.79086786616799
-4.75893239962558
-5.22294532201088
-5.46893226458645
-4.67686492731021
-5.06030071943386
-4.99269422616267
-4.98925355698362
-5.17187104048059
-5.90766306306809
-5.18424007572093
-5.45172791297335
-5.96206168047599
-4.15142641325950
-5.47092899395812
-3.62297286513509
-5.77246659609759
-6.09117777495379
-5.27406516969429
-3.27709568384229
-4.89767554173925
-5.32181734689044
-4.74787858576158
-5.18227421251091
-5.57863692238959
-4.62314520603434
-5.49283609363634
-4.96484037712355
-4.86473014100104
-4.79099927283281
-4.73352637882564
-5.47327069556017
-5.03135835842294
-4.47993848268688
-4.89846069492457
-4.52130216182996
-5.45819117931908
-5.48730487787152
-4.73114225018047
-5.29214757361853
-5.10058346939208
-5.58985285248335
-5.28407573657468
-5.06694608962797
-5.15373454777237
-5.45203740187825
-5.45480980536993
-4.04284729466691
1.65707169796070
-4.65197483313348
-4.82682482731401
-5.88981781943893
-4.75620668812214
-3.96156977363086
-3.04392671786524
-5.27345665682901
-3.59414325225319
-5.15893079128130
-5.71909062165191
-5.72336447421126
-4.51249644604540
-4.11870216039515
-5.04462353504183
-5.19336836364342
-5.49409506651935
-5.34181946985914
-5.17977966875960
-4.24287088701129
-4.13004028464191
-5.80324132053306
-5.16862157324001
-4.80905635321199
-5.21343445570793
-5.20658701910963
-5.75470824241554
-5.39020959244069
-5.11589396511466
-5.27594217503780
-5.58201667185790
-4.24112133537132
-4.61499425659700
-6.22308900379864
-6.05084588829983
-5.23246712764491
-4.55712570709568
-1.36967770242160
-4.98302076795936
-4.85353440954890
-5.21622292829556
-5.64070368984239
-5.11602985841734
-5.07194484996070
-5.35451424068262
-5.07141942744557
-2.59132356490250
-5.48346619905226
-5.10256607233114
-2.65352428678797
-4.91523772778597
-5.55673568345424
-4.53621260283559
-5.72417049311844
-5.34015891108440
-4.80182725764295
-5.64964922823986
-5.40999189597440
-5.01876194457492
-4.93667935625736
-5.31445932026779
-4.37805737550438
-3.97527763390029
-4.40364726300483
-6.08023741554494
-3.24991517484414
-5.16738282462534
-3.98049603645420
-4.97769422292149
-5.16931227266698
-5.37903743341733
-5.76989030617390
-4.99321346686036
-5.58808474919106
-5.56700924074629
-3.71421369136371
-4.45689786919312
-6.08759464130999
-5.73929502223738
-4.84961365464400
-4.88129963963052
-5.03608465575661
-4.03804165220019
-5.93448680346869
-5.05520998320090
-5.62457611887672
-4.96409211625640
-5.49693785422024
-5.76529544387440
-4.93675597673471
-5.66436320780157
-3.69578168761644
-4.88078638331910
-4.55826000882891
-5.15009877503216
-4.70410449824039
-5.78131001482741
-3.63917984336441
-4.50583983537655
-3.61919078237631
-5.09899651995702
-5.79908348169637
-4.62306063617533
-5.01031304333046
-4.75448286532870
-5.46019399518804
-5.34612173374073
-5.34417002509250
-4.95024339304343
-5.56343966307390
-5.44426537614874
-4.92875045207207
-3.61098954354427
-5.44627801489738
-5.21874451209524
-4.77308242861997
-5.66202134445558
-4.87959770372151
-5.18005451095978
-3.71728042509075
-5.14455150927821
-5.32298400195764
-5.05705545223042
-5.53076793526377
-5.59011584728312
-3.70959159931715
-4.36708916356364
-5.51949612045158
-5.06144807120218
-5.31258813751302
-5.88669959159205
-5.94223509519580
-5.58384017176773
-5.25681313434904
-5.11610272960886
-5.03129314392218
-5.13063452579435
-5.04437521438955
-5.17932432932766
-5.29689095504059
-5.32172372479367
-4.31303275782719
-4.51291050199940
-4.91687523207811
-4.70557388709277
1.49481733961821
-5.51726599584306
-5.09604858702586
-5.00424607835709
-4.80983235293213
-5.17275598582690
-4.91458920097916
-5.62615864073984
-5.78932313148743
-5.68768430646059
-5.96394641757421
-5.08908591776117
-5.60412087718238
-5.36034098638424
-5.93946752628453
-5.06648468499880
-4.60219034699386
-4.85802088708027
-5.03968646285404
-5.29949835592555
-4.98449073595270
-3.81122869488024
-4.87390746541205
-4.93055179491218
-4.72871823595011
-4.56957677651642
-4.66607259499623
-4.60314218696874
-4.56392191878034
-5.21068866717457
-5.62904631521660
-5.71176033182856
-5.27432766039223
-4.37929624515667
-5.05113538873953
-6.21359417908034
-5.73334812490771
-5.61518338076477
-1.16015793714645
-5.25104806508212
-5.58120870870835
-5.69305516322336
-4.94145743507356
-4.73847873162341
-5.33897394631481
-4.55441383771800
-5.27724567227029
-5.87726476302980
-3.97904140988776
-5.58154296718538
-4.75757997324995
-4.44265435319575
-2.72301519875117
-4.40092320825699
-5.76384928772645
-4.97171190110022
-6.21116873468317
-5.21277167648703
-5.44139067225191
-5.69752274005298
-5.82495398221032
-5.56171866248841
-5.76142805110314
-3.34232427986750
-4.40540820450006
-5.76400835172931
-5.53341840567819
-4.88308189765682
-3.45158766418707
-5.04357684816119
-5.03595371931164
-4.75267010673382
-4.95500745381771
-5.37704828878767
-4.64461499602984
-4.67077321048893
-3.36777922598856
-4.35836359318305
-4.09878526935999
-5.60788634205361
-4.14820943359109
-5.85059290633828
-5.31262739981199
-5.70016566547936
-5.62961741103503
-5.13072414174303
-5.51673316792111
-5.04927276907442
-5.81293665642839
-4.19941092632779
-5.10122673937205
-4.92519550077894
-5.27379202932042
-4.70464995862858
-4.88843618426277
-5.59819865850307
-4.64705796169580
-4.61551036503671
-5.94876984420017
-5.48115718285594
-0.942623074246404
-5.75503414646339
-5.02046590641752
-5.96371010702995
-5.62777485142496
-3.64618522978818
-4.98974630636897
-5.48915240668077
-5.37262760422270
-4.69108146283727
-5.30833488542059
2.02570783334930
-5.38966110508778
-5.04695675094646
-5.19923034113178
-5.83061839707182
-4.14385168195538
-3.87600674862171
-5.11043648628422
-5.48600134270480
-5.90383598144524
-5.01892985088810
-3.25530790096261
-5.66188902792480
-5.84683479451365
-6.05021814727637
-5.45509646815119
-6.17389161828385
-4.86517331660216
-5.39947559451851
-4.92683073149436
-5.70605556535211
-4.80718795322073
-5.13516781853076
-4.99847447361693
-5.01600310858700
-5.12053539387606
-5.90362955174922
-5.48763692406015
-4.88218776784102
-5.14221919715626
-5.54879697943442
-5.66935769565858
-5.73549445699599
-5.30333832529188
-5.68020163272837
-5.59955674753162
-5.79298804840410
-6.00174033033011
-5.02054732272704
-5.59430903631666
-5.49747490370032
-5.12228289283050
-4.38277491154246
-4.34591415894987
-4.10540700379798
-5.26653166515739
-2.30439919275007
-5.58646098807289
-4.56001829246633
-5.66797688231343
-5.57290540661839
-5.39312367590845
-3.79828065066276
-5.30198900278700
-5.84658997870633
-5.67963250379237
-6.04360645322598
-5.75327163845272
-5.39774100149804
-5.49683018687600
-4.94980406313292
-5.51467306918622
-5.88205581010404
-4.26954474842369
-5.51642017868758
3.19390439129814
-5.21771159602658
-5.15394051352213
-5.14984881246204
-5.44174961136744
-5.52950153700876
-5.66027437678195
-5.55144038701196
-5.59909352174490
-5.79217061547852
-5.42875624776881
-5.27009165182425
-5.78078825525012
-5.20990083672975
-5.69691038050377
-5.58138623439028
-5.04600290071709
-5.56434406396413
-5.90800082391726
-4.14014373354890
-5.07541075410227
-5.42362610277033
-5.18095919902193
-4.12821515670719
-5.14851731226714
-4.93958377794277
-4.06513940672016
-4.24808873205146
-4.93717430351747
-5.23450452817041
-5.10002835670107
-5.83016341446920
-5.04541489300195
-5.26430864191370
-5.56969794644601
-4.92476342283927
-1.88244803471784
-5.14524079177667
-5.85065046848704
-4.90606852605284
-5.79385751931387
-5.14549714733843
-5.76272182827055
-2.78447206355201
-5.12850555906896
-4.57079769523899
-5.16575997449321
-5.12205511848575
-4.96002687829071
-5.07777767126386
-4.88574711055673
-5.58469142816665
-5.35069883874678
-5.98287871802684
-5.96658683640127
-5.60060255207330
-4.34288292477940
-5.43412285711206
-4.08580368952114
-5.12373397787214
-5.00877590536671
-5.20929796461689
-5.42707938256424
-5.85821614407043
-5.22634069700395
-5.57040934287829
-4.52537974863644
-5.82504222143935
-5.30017899666598
-3.56027876052647
-4.98864322396016
-4.86925352130250
-4.90224955503571
-5.22288373859455
-5.02182197681703
-5.13196457034738
-5.72175193396118
-5.25600406570638
-4.78498342583431
-5.59899278192841
-4.67463027841383
0.185645115170180
-5.93673641783860
-5.57995449815587
2.71735655096054
-5.93875923367302
-5.64672409784870
-5.43719665400429
-4.86545140201625
-5.99466140783790
-6.17064293862137
-5.71056075752018
-5.55150557039889
-5.37629172678251
-5.49120250259596
-5.27833892309202
-5.47787441118086
-4.60718237429409
-5.15201706732319
-5.06095182203961
-3.35332140150289
-5.66927632483868
-5.57476972722821
-5.56370144747799
-5.66333235649178
-5.61136876839374
-4.52596482898730
-5.11256823219224
-5.81683312022391
-5.70925445940409
-5.13906385833454
-3.88484678174501
-5.77215440837936
-5.44577204123831
-5.85893594520147
-5.85058437696773
-5.20473784567995
-5.68316853551370
-5.25976514373491
-5.14905278396175
-3.93438849334614
-5.05861787688347
-4.87097872992292
-4.89777222687206
-2.55143959895091
-4.71263200654711
-4.92700674171147
-5.28749752321948
-5.61769188792233
-4.88528556499196
-5.65639218641026
-5.02904119320661
-5.95353464813698
-5.49275968666368
-4.63356130384368
-5.47570960479539
-1.87213164401385
-5.82704288869256
-3.43982711789762
-5.71544570533812
-5.86920713729336
-5.36215041760483
-4.41505102254389
-5.36000687116216
-5.05891357439361
-5.09924616300314
-5.30544835533381
-4.12554198147658
-5.20401542977813
-4.82665319252037
-5.45275339265376
-5.17647871244729
-5.29397031670235
-5.37134123038392
-4.75330853603892
-5.69954869793334
-5.21608053417214
-5.01460928442124
-5.16106686668325
-4.99574944862588
-5.64840965292467
-2.72557932511197
-5.79998561625057
-5.10971036971419
-5.56814063368514
-5.65478815207036
-4.84007120342388
-5.38302251367746
-5.09067145944760
-4.76012253737363
-4.02944215902617
-5.47162381463574
-5.08680097793262
-5.06330709906435
-4.83125834428166
-5.02351013823943
-4.55156816402697
-5.64922851437435
-5.11754556932551
-5.46873812282044
-5.20832124430479
-5.30547453431445
-5.79674791826043
-4.86061750953564
-5.98934060078771
-5.52347038530173
-5.73297866215751
-6.10619880887794
-5.81700888036655
-5.00752385249769
-5.17708210112269
-5.34841930713384
-5.45022412093828
-5.51683743713597
-5.04564162846715
-4.70118932832042
-5.27013175215521
-4.93493527230157
-3.66235124879420
-5.13475226363373
-5.13957768810942
-4.93143360956903
-5.29915048619672
-6.11368086728850
-5.04353535441151
-4.78518614842468
-5.55404613797447
-1.37052607956978
-5.58651064276931
-5.03464976454561
-5.24066796306198
-5.60718207789566
-5.86898965175379
-5.10174444748665
-5.36098844939131
-5.60951068546778
-4.72647792039976
-5.72052356239976
-2.08069675565268
-5.03351643805444
-5.47376353816998
-4.41919762598135
-5.76647932792699
-4.65807850990731
-1.80668349614885
-5.14281941283678
-5.07451806486966
-4.80349511557113
-4.15161170738492
-5.41443988097642
-5.55813665061512
-5.55259970864096
-5.04301983544003
-5.72594038140037
-5.12644509961749
-4.09414384038399
-5.45605521691372
-5.18068174916390
-5.12061276725260
-5.16212205513346
-4.82409149583543
-5.24891477407970
-2.34961155142549
-5.08158465494749
-5.84724820358204
-5.28884143508452
-5.36812923558162
-5.78482129095880
-5.68935537133989
-5.32621373242648
-5.51047879670990
-5.80308306535402
-5.21325729638016
-5.98285066818495
-5.72997714456978
-5.74384209085722
-5.93173365291309
-4.77792897057271
-5.13175299536816
-5.17311900615756
-5.36383552960899
-5.11461803491853
-5.27158225797415
-5.08607866826865
-5.09747284458964
-5.07291619794625
-3.34920924234484
-4.69691374637271
-5.08875116580380
-5.99549212066098
-4.76926878588315
-5.61121214961314
-3.83614715992585
-5.39158063937314
-4.75595963921709
-5.32869566896049
-5.25492974690158
-5.39662125215674
-4.99867059081043
-4.78609376537129
-5.19590627758830
-5.63503505697946
-5.21916379885428
-5.58693273389516
-4.97423209220856
-5.91956959512708
-5.09577614558317
-4.91382665749921
-5.03219300306007
-4.65596478112280
-4.96583601382270
-5.18494102879389
-5.44212363080609
-5.67669397555139
-5.07166567094346
-4.78765023412906
-5.72561027687289
-4.40928498983351
-5.85253612480549
-5.50892981735746
-5.44990567412111
-5.26261722901458
-5.79109042592434
-4.91399766215169
-5.49077719657613
-5.26184418917408
-5.06864168793314
-5.48147414035588
-4.87037544927790
-4.78571820948996
-5.29255316052010
-5.87038490212110
-5.01554793390473
-5.21693388910480
-4.59942049587894
-3.21926329139438
-5.31217335403643
-3.93868304790952
-5.77860614238927
-5.79677252402302
-4.92247900839386
-5.70226591273561
-5.64366509392827
-5.76758939261830
-4.34447884912826
-5.71537569694931
-4.41951221426459
-5.37010478329698
-3.70204798810354
-4.21120775790692
-5.21838414481390
-4.97887836920569
-4.46402699747316
-5.79378318621220
-5.23035228699803
-5.04638528761611
-4.73497681100386
-4.36109483243229
-5.15042699403493
-5.54459810965019
-5.97233361677172
-4.78416026197391
-4.70048298065323
-5.83442481869026
-4.75058720635723
-5.14546927882699
-5.17575720089572
-3.18053881283435
-5.20878016137392
-4.80879080919900
-4.85294055650193
-5.31897652727992
-2.53122647222875
-4.64913798398259
-5.15372041306592
-4.85593068393464
-5.22655482347937
-2.31023226581131
-4.95837046213264
-3.58463249118933
-3.57686856194505
-6.01299498143626
-5.73322884350035
-5.33240141856267
-5.03158085884650
-5.07272768918593
-4.83323931799966
-4.78707330928102
-5.83271989301616
-2.79120759776698
-4.08426486999449
2.37602004432867
-4.74605438025824
-5.07062896070937
-4.76336330126971
-5.85999561234618
-2.79740509295153
-4.73663716484438
-4.99542571368753
-5.12997602010322
-5.05430087065949
-5.13953668206967
-4.80545638238140
-5.87884251571111
-5.06289660786391
-5.22432475520235
-4.58322724180491
-5.05947325049397
-5.25891866267578
-4.86324659288380
-5.69606733896648
-5.74270441893708
-5.43291381746498
-4.76765906837336
-3.63311936761102
-5.30739137054535
-5.62187640254000
-4.24571204723268
-5.64462917930560
-5.03359627754304
-3.93862887472852
-5.52135525022289
-5.56618975766383
-5.67511562433702
-5.46943379023468
-4.15744264093079
-5.04221372257265
-5.18088034388135
-5.82222785416379
-5.16765399573582
-5.14384094081709
-5.10119448510282
-5.29659063257839
-5.03186607457763
-5.53638877437627
-5.47531649534883
-5.34451048447472
-5.37158999737088
-5.20672932263503
-4.99854999833787
-5.71559582405307
-5.03361358729051
-2.19359181301586
-5.28630416160056
-5.60474870758719
-5.36317071468446
-5.60731413187045
-5.82524803088191
-5.16626408703073
-5.15903453191064
-4.85623611363612
-5.23713692145356
-5.06974021787003
-4.69183504337051
-5.04320432345523
-4.56229855947505
-5.49289155177692
-5.05159067575674
-5.69310629057540
-5.98282917909614
-4.85088585342786
-4.55830066295451
-5.31085190111224
-4.51665634724804
-5.22308605251068
-5.33498028320792
-4.12372291993563
-5.24621845472849
-5.16693914943026
-5.03594630674345
-4.90741962530823
-5.73918740945966
-5.32713482735997
-4.99525233707290
-2.65364644179967
-5.26994951531545
-4.86905592045794
-6.14082481282504
-5.14069659715909
-5.31966424668023
-2.45588660953652
-5.16790689733743
-5.82152912576485
-5.64516092318466
-6.11628008496403
-3.52688226459842
-5.91042305560782
-5.16455271580060
-5.45164019149229
-2.70038697398271
-5.19961812418162
-4.43705250514843
-4.86467464986924
-5.49536846054057
-5.26743228219910
-5.99624062278773
-5.06683028514993
-4.09409384194865
-5.66516899973862
-3.91827289867412
-6.18266555736397
-5.14188720207469
-5.05383040862213
-5.32298354651060
-3.99925532497317
-5.71706550049560
-5.28194145946487
-6.20127574117669
-5.32538979222506
-5.76251398680395
-5.06200748726229
-3.59888752105781
-5.77927822797179
-5.74773947043244
-5.25306461646283
-5.01059227952432
-6.10761346976837
-4.51190925739341
-5.57075522986390
-4.94737856687255
-5.07050029251640
-5.10971054037214
-5.34889182920566
-4.79328422928141
-5.31231607884977
-4.97561414249659
-5.77168234298745
-5.05863210346369
-3.36255288573874
-3.31433571143053
-5.22156545750248
-4.90884497858954
-5.59525140007048
-4.12770211337314
-5.16753289145783
-4.80131941982240
-5.66182806596502
-5.28743974396216
-5.51017299195325
-5.18685647547478
-5.70503447543044
-5.47299436566176
-5.80211162679609
-5.15914023563157
-5.53566001179840
-5.19903677536655
-4.34601849385566
-3.50809002832714
-5.55155961236159
-3.57576086585683
-5.61846543846522
-3.77640547167164
-5.66025012690222
-5.82305558858786
-3.98211480752057
-4.28624715949093
-4.17809869925716
-5.14246434558669
-4.81196499299264
-4.17193527999354
-5.49923656121823
-5.85645795302979
-5.77478472479002
-5.12401964368471
-5.54234918860971
-6.12275053478555
-5.02009327676096
-2.32983701849197
-5.02178563175869
-4.54974755295751
-4.77917269433797
-5.03896856646253
-6.00692367775418
-5.35466795985093
-5.29499977910568
-5.20218777226752
-6.14053012589578
-5.65350580527981
-5.52006342490678
-4.48956261855900
-4.64194915929565
-5.18973549938984
-4.29315074639518
-3.50533924644979
-5.03027981431084
-5.81788727291821
-5.84838338167027
-4.94104764740445
-5.02718931972217
-4.32314552785036
-5.23235162671567
-5.68398937300498
-4.25416538132487
-2.80267020330275
-4.99492636041158
-5.17404603097101
-5.78256949079815
-5.77134155075968
-5.57405539713791
-5.28257668928220
-5.21266248939086
-5.63715704516559
-5.77560582138844
-5.30995699111328
-5.97201572081515
-4.81716427010192
-5.78935278850852
-5.59322412091758
-4.73353602801368
-5.17597440290416
-5.01008220566752
-5.59829788235813
-3.48397113082528
-4.85524813734480
-4.88253725811237
-4.09987142271811
-5.70831837041088
-4.92421599458639
-4.60455263755232
-5.57351576883448
-5.55806813941459
-5.06769881815565
-5.63151236215354
-5.12491503336415
-5.39580050314885
-5.29508327154722
-1.27964215941656
-5.34959013441966
-5.41464236720513
-5.71298785301833
-5.15433617558541
-5.03984643933669
-4.81494224146940
-4.72414247776858
-3.99007741777584
-4.93579250633329
-5.12769010305665
-5.69373613525058
-5.58299382779150
-5.96471276951334
-5.87644413225129
-4.42269375302418
-5.45524486127343
-5.02140479272238
-4.59189976269516
-4.73556742696074
-4.43247808385891
-5.33402876407325
-5.96521372749922
-5.37950374655354
-6.03371773521438
-4.96076186544587
-2.71870527473949
-5.01476313747973
-5.31367497699877
-5.05502558132796
-5.62633815404485
-4.99341821911216
-5.33379190604357
-5.13195884093973
-5.01990501594705
-4.53001457333398
-4.61523559204227
-5.36058215244778
-5.74405658642205
-5.61897806366525
-5.39290765316051
-4.82846519737004
-4.72510311731868
-5.51974550746743
-5.13659391720581
-5.10689165059250
-4.86261429691168
-5.66662673427087
-5.19052188808819
-5.21928216704146
-5.60177179053803
-4.99607913543943
-4.20612973475430
-5.66365519677334
-5.19070454569941
-4.22507438767133
-5.09877097738296
-5.60591188718708
-6.32024608272686
-5.51450209349843
-4.78512245655157
-4.40607151265022
-5.54715890085818
-5.59192263628418
-5.20255058873536
-5.29117063535798
-4.63863550493380
-5.41423280307084
-5.04768435509446
-5.13047730869412
-5.20051040987089
-4.92898366405151
-4.87837444607247
-4.91048947250390
-5.03466727462181
-5.31402717312558
-4.95624201565621
-5.40372707642442
-5.06188320808923
-3.88075029207602
-3.83372886526811
-5.47337747782541
-5.48918058890711
-5.29015021221566
-5.39982346571465
-5.12143689189712
-4.53396366290672
-5.08946614987417
-5.42854220439978
-5.01527120037952
-5.33441607269183
-4.87151842316609
-5.03787048119336
-5.20038954458445
-5.80193277459183
-5.60612902858209
-5.79452133155641
-5.35110071880782
-5.18590993371283
-5.03909823916379
-3.21156202788307
-4.82564174137886
-5.56250719006414
-5.48915031327776
-5.23664702958048
-5.50541720947448
-5.84910842920050
-4.87236456350270
-5.81106904450450
-5.45741646248437
-5.10434134651614
-5.00858759959456
-4.72626507416936
-4.42667342734011
-5.52117113497497
-4.78819419819850
-6.07070064534115
-5.56304976798113
-5.07618444526043
-5.28594735629330
-5.37140685548608
-5.40861500898312
-4.89748957001401
-5.36735726185986
-5.73941786272535
-6.03952256439523
-5.27726154840856
-5.23844469162868
-4.42225110945244
-5.54316281478271
-4.63230219596208
-4.88289338057641
-4.03888238295209
-4.99323708545551
-5.09724215024661
-5.48036559483498
-4.99124976358387
-5.27898453739634
-5.77575280923306
-5.51893253530781
-5.58199202225960
-6.11070856767309
-5.13237644093069
-5.62760565299082
-4.96073631749941
-4.80579222325302
-5.68032569280801
-4.14138714141911
-5.45674285026193
-5.17256730165875
-5.06267085888868
-3.61518647583547
-5.00499728000151
-3.67340914111491
-4.71722705499620
-2.08384067373139
-4.99521158591104
-3.44740506163458
-5.09213151999214
-4.74540254941670
-4.94372751230629
-5.70647946679796
-5.98054805062019
-5.78658605897492
-5.75403403518478
-5.15681804066420
-1.88880620825017
-5.67205677864460
-5.33442061577268
-5.17674535037505
-5.82012022897091
-4.94764427185479
-5.23097094872773
-5.24661678328058
-5.40948123516284
-4.82264499648080
-3.27670399015263
-5.37124411581132
-5.08530284667345
-5.15889519332488
-5.44714162589259
-4.77893339076643
-5.13662864885426
-5.49427424313020
-5.53603263153605
-5.80403497662605
-4.39584386210146
-2.84711285408415
-5.44230900841682
-3.44291241008768
-5.85691496018037
-4.52766798788330
-5.77045639030087
-5.44306427849184
-5.17189693891560
-5.20363106233115
-5.12115857303056
-5.11135800687335
-5.67826953574984
-5.12246814703937
-4.96712299884797
-4.90764676960662
-4.71013671379408
-5.78917715838592
-4.79701375476429
-4.90968673971737
-5.94733224964006
-5.98648650750952
-4.42047064984988
-3.54632676346783
-5.60448510681453
-3.66550794693502
-4.90908330147643
-5.19225570245962
-5.43517214596535
-5.36383257308798
-4.00733886108715
-5.13822569186654
-3.83171831989647
-4.68918546357731
-5.03159390776950
-5.72051229640795
-5.87821357037873
-5.25418091941668
-5.62485171240726
-5.74359415000146
-4.86117534165812
-5.92415715963880
-5.75048864500247
-5.56382504162425
-5.00566048947659
-5.23152825836324
-5.50664607012188
-5.23766578662468
-5.21944160365465
-3.11747692236664
-5.11998284664537
-5.09356482408210
-5.40938319382792
-5.15304195363319
-5.36124140086341
-4.53471286790628
-5.24196033516742
-5.65165579186781
-5.10217057200758
-6.09989140968480
-5.65241283804746
-5.64064998123865
-5.73311924951655
-5.36671624649179
-4.98065918247906
-5.26236247749502
-4.70863390997159
-5.33930977463941
-5.28337024581672
-4.22483802292473
-5.31465999450871
-5.06383453828764
-5.17782376781650
-4.68486437780481
-5.44949353753181
-4.80174203633550
-4.76935112040236
-5.10236565579359
-5.88334521881080
-5.58927094869693
-6.17428748482026
-5.79380349206549
-5.62884308731154
-3.55658728324212
-4.94982546931033
-5.16749980641984
-5.09352815526375
-4.91481648197843
-4.52615402264368
-4.97142283959295
-5.00644972355232
-4.81230574290654
-5.12534864439768
-5.15159402371314
-5.28726417341988
-5.19364222847135
-2.52171467607162
-5.04121877364196
-5.13474687348626
-4.33959399813015
-4.97554089419608
-2.10795239638739
-5.32930624408558
-5.84411692481227
-4.47458475563883
-5.21416633982771
-5.25114242249491
-5.46253460031242
-4.69109472211540
-5.75337303601963
-5.34621042918799
-5.16150082336958
-5.25053160385433
-5.03897149675530
-4.92408403247718
-4.28913978045069
-5.07978375813299
-4.36744391345292
-5.38691256043913
-4.00894329221602
-2.04202004873998
-4.61463443868972
-5.40864629060195
-5.67159290575605
-5.24885928824454
-5.43974499053022
-4.94173866943484
-3.62303507445846
-5.33252096606713
-2.16718953091429
-4.96836303594006
-5.60055762253870
-5.06618436709848
-5.16384885399668
-5.46401475418757
-5.53376134905629
-5.06234220141109
-4.89163028196631
-3.87943879403110
-4.82739899875228
-4.94735498906633
-5.66157300625207
-5.72122254182209
-5.65441542834581
-5.36307716414994
-5.88168958491994
-5.09941540581896
-5.80717531740040
-5.12672873879937
-5.41923540424262
-5.46412452848522
-4.36675483013272
-4.80193520624282
-4.93014845415210
-4.68838840006683
-5.53223873993171
-4.74393037910666
-5.19052392248260
-5.33035246813415
-3.98521749987012
-5.86541149063030
-5.65746473661927
-5.59466433712521
-5.40432217535243
-5.84426052675482
-4.88436904763727
-5.52118452422774
-5.67766205924844
-5.15063971952614
-5.45457756599824
-5.24876116715089
-5.57765745943402
-5.25201937981522
-3.44064925774371
-5.14457922756443
-5.08748846209051
-5.13738617003974
-4.65343678526548
-3.39801118694955
-4.62479648195270
-1.68628488598565
-5.85030253756524
-5.66327556335974
-6.12918817519041
-5.14340460555038
-4.92285895821726
-5.56773610419387
-5.54540694618934
-5.78141672424311
-5.40664297158710
-5.52192111393558
-5.58845292735194
-4.72206962418532
-5.24040037675136
-5.20525112175628
-4.73249906214164
-4.98935842464782
-4.96071761159051
-5.23001284133309
-5.06216265907330
-4.79568333835856
-5.99160814904993
-5.93232755692030
-5.50661372577512
-5.47922099619198
-5.85341876299088
-5.67645282957297
-5.14588120010610
-5.48399592371338
-5.50851028786068
-5.38785066352878
-4.78135323166875
-4.78186684757844
-4.80179453032007
-5.50725094865504
-3.79719558770753
-4.89642355926663
-5.07227512537449
-5.10428138329529
-4.73417745088513
-4.88658121465659
-4.65268663533329
-5.65011838043795
-5.72653545235573
-5.75978215977591
-5.75163225991855
-5.05070830401977
-5.67259184488242
-4.75269222371693
-5.52098096745278
-5.18254165337649
-5.46314894219068
-4.52657509567982
-5.10904052625996
-5.13257783416558
-4.44279395598568
-5.40552515548998
-5.04312550366473
-4.63491528432904
-5.01553744081917
-5.11327147375813
-4.98920644515053
-4.89322189930059
-2.18225975484246
-5.13763197089545
-3.86038987345697
-4.79242797501268
-5.61157587532002
-5.44395041063881
-5.97943466048954
-5.01530315460589
-5.91266269309088
-5.68367272650062
-5.49533260456800
-5.60069769949358
-5.59893894514815
-5.14745130260029
-5.35894467964557
-5.64778999694517
-5.02557402004132
-4.10351695244050
-5.40849488922694
-5.26498623156284
-3.54931089161759
-3.90195095964417
-4.83069713492021
-3.65159196805152
-5.31376903385831
-5.16256202720752
-5.18080832235465
-4.95171861329056
-5.82425673096869
-5.74703505201128
-4.99702089915470
-5.23261604637868
-5.60322221353878
-6.03055752497008
-4.19253812263542
-5.33533281226255
-5.58411393187292
-4.21794883096005
-4.31278526828422
-5.25913452103713
-5.39070217909546
-5.02723279212389
-4.48976690957708
-5.19038766772103
-5.13805614558696
-4.50343055164878
-4.58924189160545
-4.98467046331780
-5.30898432927569
-4.64186081684949
-4.90742999530715
-5.36614554251496
-5.29618449697186
-5.71567549421354
-5.07930300389960
-5.25283811890064
-5.36063445589090
-5.92297192091502
-5.77434741916724
-5.72047127201266
-5.56400676410647
-5.48887630266699
-5.68883595333030
-5.13697954593514
-5.18873616921414
-4.06245145644142
-5.41351048484426
-5.60570706738267
-4.50542850702562
-5.21204983088156
-4.83420738299687
-3.82823303212230
-5.23172196745542
-4.81736806003554
-4.68184836944580
-4.89210665133825
-4.92327809778757
-5.44019243763338
-5.40916778589106
-5.74290437893211
-5.54659497668851
-3.78656192662156
-5.35539514402575
-5.58412267932074
-5.64115983027647
-5.70954676592819
-5.52887155532273
-4.90427856355957
-5.44982787774313
-5.04749620989927
-5.37765482643170
-4.50027828608077
-5.13866903028553
-5.34643684465544
-3.63017830979683
-5.30498669060932
-5.09718303019924
-5.21248485079090
-4.92076894641804
-4.80150454242006
-5.38140559409794
-5.57731470712739
-5.76140675133114
-5.72146757991769
-5.95360334535420
-5.84726434204701
-5.54814903400128
-5.18883117652263
-5.20042428107129
-1.96070227617937
-5.16942184729910
-4.93079350883914
-5.03904800025402
-3.44088652718936
-5.02084173161189
-5.74679205956713
-4.93505310676545
-4.68613877741993
-4.56871481611764
-1.88898723014380
-4.52637712988020
-5.84301236014589
-1.92540948622191
-5.60513379860470
-2.70259354841644
-5.95402682749093
-4.80875678818413
-4.78154777772920
-5.65780870938455
-5.34188850036206
-3.32163643969668
-5.11327041271358
-5.23971246678575
-5.93144819576050
-4.95763985533601
-4.74192318503293
-2.70983476140682
-5.06893457508581
-4.79595435377444
-4.50090701987825
-5.56890800987898
-5.33314128464785
-5.75953607713836
-5.83723014836205
-5.49199159316863
-5.16180129333711
-5.53213574449108
-5.31204810342533
-5.55514912118704
-5.67756908910347
-5.38903956225767
-4.62196271826338
-5.49370869504276
-4.69274719803807
-5.23766091326134
-5.34052769423426
-4.87657910106900
-5.00715666567816
-5.01301231244267
-5.19658462666750
-4.63292815267794
-5.32979982272166
-3.94699800471464
-5.82181244807730
-5.16215849570313
-5.75306667968375
-5.67412443230584
-4.96983274399177
-5.73915797051222
-4.99072570955113
-5.53492294473271
-5.69146195161867
-5.34728658450404
-5.82873209546615
-5.41694819955959
-5.23237137215237
-5.13251475043693
-5.13591554746982
-4.43645671968093
-4.70687124307729
-5.12546935759747
-5.17787524756472
-5.06925982493951
-5.17957082852725
-5.11669649136938
-5.25760191532550
-4.96407089665074
-5.85663815557107
-5.27983994869390
-4.47743335765367
-5.01190765387496
-5.84669349685727
-5.09679159679480
-5.23395001713946
-5.33314640732741
-5.59255622293556
-4.73591261265569
-5.70324706474659
-5.40118757490553
-5.22063532449069
-4.45976376726052
-5.08322403751353
-4.90452077909448
-5.63671987132444
-4.99731395799332
-5.54377042263784
-5.29701600385061
-5.09572796359366
-4.94392094261120
-3.62016955961871
-5.36972793900460
-5.81849566059390
-5.55244772782754
-5.82430390482292
-5.66203199550654
-5.37898431432704
-5.69235917049704
-4.07821633147603
-2.06625320358866
-5.37318275585769
-5.77420029942379
-5.46136785513341
-5.34121379401587
-5.12846328615505
-4.62248891951820
-5.40166304909862
-4.88175795998081
-4.79282569190671
-5.16897279691058
-4.69650684078606
-4.45515888372103
-5.36404989860494
-5.49894746284160
-5.52934460057979
-5.76377497805706
-5.41879488596930
-5.81636951705456
-5.60461757380778
-4.69221576984415
-5.32230996521897
-5.59559516260290
-5.77445633670200
-5.38972240396936
-5.41186328694217
-4.75021466655182
-3.94501926185012
-4.97766595158249
-5.72175418560527
-5.18838394729059
-5.05761102974824
-5.08253599030651
-4.72593991876625
-5.08097010598173
-5.87992694788465
-4.62519595185259
-5.31464884222345
-4.60334037262292
-5.44545992043981
-5.55615761364997
-5.29821932434020
-5.38090426816938
-5.20327575125214
-5.94132010747868
-5.94505380118924
-4.99546620114503
-5.26747283906911
-4.91283058794452
-5.60921168030742
-5.32941401570244
-4.83414107657993
-5.29254529620587
-5.49330568092926
-5.22601756660897
-5.50594042161468
-5.40697540626132
-5.45393870849673
-4.24351653506918
-5.84214264083010
-5.22258199552795
-4.68497027384905
-5.44070017208096
-5.69635229633845
-3.55513995032405
-5.83663715786742
-4.98701088495589
-4.84857688147082
-4.43628652562590
-5.35211008917258
-6.06739709820201
-5.50668603349752
-4.89735844205045
-4.07853016367630
-5.28161550691241
-4.79573453061973
-5.19025809250285
-4.82642547557818
-4.97817373568948
-4.83391837055550
-5.58474098763223
-4.53033801975480
-5.26876167970839
-5.50467664581415
-5.35354241173750
-5.26070774442944
-6.03447630354691
-5.10238732749963
-4.24141324580935
-6.01820637595870
-5.63659425180452
-5.43461626589209
-5.04842612465447
-4.51167386903574
-5.00857916308246
-3.22603301212823
-4.82983311857278
-5.64109597744519
-4.91910023693294
-5.26846156315024
-2.83041067501794
-5.53454395624881
-6.30445453908228
-3.96726732774598
-5.11012648107247
-4.87470582517387
-5.51642860539430
-5.38854789515128
-5.55099646361744
-5.23312295706231
-4.85909198347419
-4.77099349463083
-5.01361879382506
-4.85539418473446
-0.752891177422527
-5.14412397460771
-4.70543960807141
-5.86161665465835
-5.49150868444773
-5.16030879095636
-5.17957845673207
-5.33414590482004
-4.58150932297475
-5.34223909981138
-4.93434490991297
-4.80124807913773
-5.06906705323703
-5.23089663053597
-5.01429121068406
-5.17019892793105
-5.33487855913043
-5.03930897320817
-5.67996014855013
-5.24881093367632
-4.53280116462849
-5.10412886642651
-5.01963560476630
-4.90130352895169
-4.29845053840029
-5.33288844101052
-5.64067420036049
-4.66742308679208
-5.81512712946674
-4.96850451985288
-4.73567551961655
-5.35200945295832
-5.13138498102358
-5.28511768348625
-5.23112783390880
-5.64227272978597
-5.06766013609898
-5.13933197960121
-4.48545788039187
-5.30249995773400
-5.00437864952822
-5.24780279575439
-5.55718299803413
-5.94521664207180
-4.71925722354202
-5.38172459850244
[truncated: 1,831,213 more chars]
