# Supplementary material for: Likelihood ratio data to report the validation of a forensic fingerprint evaluation method
Source: Data Brief. 2016 Nov 18;10:75–92. doi: 10.1016/j.dib.2016.11.008 (PMC5144651; doi:10.1016/j.dib.2016.11.008)
Supplement: Supplementary file 2 — Supplementary material [file mmc1.zip › Data DIB-D-16-00247R3/MM_DEV_SS.txt]

-4.99008883215925
-6.54931192750054
-4.48647879854700
-5.31678010262777
-6.14841271800591
-3.84059949231495
-3.68249518158567
-3.91667890322757
-3.84454411499914
-3.61548767980322
-5.91938091490785
-5.93707597186652
2.76611616606526
-5.83508110099022
-3.34409222326858
-5.59392764089846
-5.04791186993070
-4.73611371576369
-3.57982178004746
-4.83163051037200
-3.62994622391118
-2.80491338115367
-2.17491628021794
-4.36222851129932
2.27539149721089
-3.61513647584508
9.73809605432605
-5.02250065423563
-5.07481354315960
-3.54631643947246
-1.59786294048594
0.228414313389761
-2.81250754418204
-5.75447429594868
-3.76540711778410
-1.26647852619216
-4.93426428151260
-4.94366992065921
3.88217887036764
-4.81345391381215
-0.102627801343235
-2.24985058412814
-1.69670755754682
-3.46806982979545
-5.52268214013291
-3.46435487433866
-4.50380464899463
-5.50501828578423
-4.61863717679685
-0.848013504064267
-3.91086757491544
-2.75286634102019
-3.60786523100094
-2.35346867009110
-3.24259922278123
10.5903414815554
-4.03674106471321
-1.83113909504496
-4.79445236645622
-2.38275300773433
-0.859327777088627
-3.80414550357115
-5.00084697402747
-2.34086227383265
-3.54819835369326
-5.56830077480412
-2.82877623473877
-2.70852858308050
2.75658059030825
-5.03077236503485
-0.620109032677962
-1.91978747665745
-1.25749331543227
2.74324454919171
-1.22004109936027
-4.40232191896127
-2.65566128978557
-3.42471806804274
-3.08322879403267
-4.29079777747476
-5.81579942789419
0.445783129690212
-0.967718461719523
-2.40823561421633
-2.49806041912314
-1.35428784145128
-2.62061862868602
-3.80827157970651
-2.41672722312975
-4.37091201128761
-3.93020467668806
-1.61604841382161
-4.74151110709514
-3.38003037448704
-5.12102691013690
-4.68143473645071
-4.63417675059013
-2.81419851760532
-2.16087315464367
-2.94234406543238
-4.40482792961759
-4.07199860881234
-3.27790065036054
-1.79891610970595
-3.19621469117871
-0.974822493389751
-4.06473045194462
-3.02162718499661
-3.93294332239940
-2.10940924802197
-2.15471720133995
-1.52092573621532
-1.64840116736985
-4.45403654849495
-4.31004971589875
-4.02253781503188
-4.24806435972811
-3.31900709099878
-4.27678881779425
-4.08342864941691
5.22126840268328
-3.29203809429028
-2.69047397094199
-3.84650495384456
-4.57242925192049
-1.82630823269394
-3.68963697617047
-4.24789605554061
-3.18539917999548
-2.52842103988222
-3.41670255683772
-2.01422237307163
-4.72609039153700
3.68550649059174
-4.11017346851550
-4.98718596716778
-3.30185519269497
-2.90557058605055
-4.14622264596417
-1.36197425336543
-1.28800590199834
-2.60283669836197
-2.64000566145831
-2.31132739418628
-2.85961862924929
-2.70171667493492
-2.96166831673164
-3.10372036072981
-2.59029373132648
-2.76357663024729
-2.59157052909651
-1.96170412228393
-2.38940173939965
-3.13526823296512
-2.30895397547865
-2.54667248996373
-1.83460188015808
-3.04153014812409
-1.98421832554813
0.981666312233968
-0.758525748861976
-3.34797592823558
-2.97758494859560
-3.31941961606122
-3.39125439657529
-2.22377361506446
-0.411035499620617
-0.583003056398993
-3.25834209226588
-2.97330350989942
-3.64546161548659
0.351941512413852
-1.72848150308227
-0.250660480909479
0.981450203451644
-0.0522349512838154
2.15901987831646
-0.742956847082742
-1.26609090433134
0.113997618036130
0.850019225041956
-1.25191263564325
21.0517409078501
-3.90484810462901
0.223699456135194
-3.69008383311761
-1.17182702042379
-2.31686095933383
-2.83800832150598
-7.38622287371254
1.81268246251334
-1.71220828470356
-3.46906288482213
-2.67195930536506
4.20056569741273
-4.49441003198988
-3.99695466337338
-2.14155527999626
-2.25941179748884
-1.64511830914721
3.20767010814543
-2.77130472520898
2.86534959365679
-1.41026160940941
-1.33676687877497
-0.241756336164597
-2.98814116542859
1.01283269480123
-2.19853423686277
-2.90088652497772
-2.04179636313356
-0.622678678732211
-3.63653250600937
1.25266949030410
3.03020134864681
-4.83282412198958
-3.41964083122582
0.195157845264995
-1.82754704430056
3.64376620718000
-0.800626544594714
0.404398908776152
5.85659214373847
2.38444894030015
-1.30255165275188
-0.867991328681805
-1.91296335678804
-2.41371237725391
-3.46212291927419
-2.50241134004744
-2.37549031932119
-2.07415791027242
-0.900226696786828
0.0814552569485119
-3.14870300101242
-2.36646960956347
-1.41577766913143
-1.31157394582007
-0.625748289919698
2.10554386113029
-3.03167707849943
-0.916676751253306
-2.08022934778875
-2.49257243419115
-1.22260320258150
-2.35231467748008
-0.664063762212691
-1.58091590335212
-1.90845062965191
-1.73279058266062
2.49364011483757
-3.44443677326641
-0.731462197088063
-2.25737603764182
-1.82125280055467
2.93575545562483
-4.17243338562295
0.505999921953314
-4.25146806996174
0.0232023839349117
-3.61542950791746
-5.21361176846935
-5.31433100722114
-0.995015791001215
-4.99486209233833
-4.84871218074778
-5.50343549490465
-5.17235047034283
-4.91418210225043
-3.54961350525018
-4.28070998252289
6.27833123186320
-5.46231105317941
-5.03704664498505
-4.50138567932373
-4.47606842164539
-4.17846356405673
3.73188184419895
2.61500860048300
0.131754298734994
-4.44757987064116
-2.91907906599691
-3.61185569963189
-4.21453076717000
-2.24630452132133
-4.23555396797031
-4.67127634069813
-4.68406261294901
-4.74786453571036
-4.77819186665678
-3.38547852394169
-3.72162721341837
-2.95495029029472
-3.86295325413320
-3.88844817536139
-4.68139029244147
-4.41576354953903
-3.95884708942902
-4.34087187278627
-4.60209738643122
-4.28859486627902
-5.03968376919258
-3.94967066002056
-3.49189743568048
-3.57144645030061
-0.207066673077130
-3.70848523253858
-3.40449931149546
-2.68984295138946
-3.75033313490661
-4.44767436361410
-4.53314111417590
-2.18489212298354
-2.60702962724161
-3.90701450177089
-3.96116254376892
-2.72730015475216
5.48305562821169
-4.14019137071193
-2.21422233280110
0.971184693490887
-2.79635128664257
-3.92033442293196
43.6751067994969
16.0505022253679
6.33127926116090
27.5496818492747
20.8832365889720
15.3859281062173
14.3565406538157
23.3349555533415
12.5921209891299
7.93688321305498
20.3685899595410
4.30925181359803
14.2445622755339
7.70004617993910
16.6417400012658
2.92037089429772
16.7981549763211
31.7078396292857
7.35299512454895
5.10881185842021
10.6683443677486
17.9053137471836
4.72087281817639
0.665845088731575
29.7384062092013
4.39294336930333
4.13947269261125
32.3957892686086
2.99655925283516
7.66314926086784
23.3108587625023
16.3390978157806
11.6558968430704
-1.62219675650691
24.0267000184388
11.9594879199708
3.79672457295987
14.9787678282699
20.9579496760451
27.0756982637253
11.1260832923773
8.45168434306331
27.8987269298673
15.3535791886900
17.9905972862089
15.7389142077984
21.2857943223048
17.5736336166991
9.00993362024750
15.4595320504948
5.27019512075607
23.0155637492590
5.24263822670503
18.2872553220089
3.12296924311458
10.2992286632711
35.6780536560014
10.7059249881789
6.80430020912068
9.00181346831965
15.7599293717599
4.03069403978551
2.45919513105490
28.9676307510521
3.93220982954117
4.20634857642992
31.1400664831314
2.57038113866724
13.8808159448135
22.6084654249582
28.9167059172716
8.79140882790747
-1.39860737552889
19.3227027149621
11.1013012181289
3.57452842417714
11.4435605637883
18.4632333050042
34.2495144571267
16.3082314813779
10.8341885023659
24.7438447734445
19.5960543399431
13.1147205584368
12.1992596520463
26.3018783803167
10.8149284195026
4.40491184341025
16.6926033586513
4.93306120635273
15.1883354113354
10.9895779407669
17.8140998519775
1.23875116752981
16.4518034261150
39.6083456290514
6.21602124371313
4.64104101406757
9.84700158467927
17.5837880117493
3.80117641145177
1.54931688796719
31.4724878019223
5.66452938283991
4.60170390695135
25.5109341121543
5.79320755631629
13.6181353903081
25.2103322625344
25.6360775802824
7.93401459227144
-1.05790612748146
20.2951087801307
10.8121486777050
4.55594391968038
14.8313821784627
19.5064878952783
41.2747374443080
26.3939029279694
8.62325565695291
20.6582208734753
24.2362047134905
13.5377517738990
13.1629594296777
18.6087549814576
8.58778887037558
8.56477433277801
17.0976877315804
16.6531239897047
6.07117231703953
8.19984100584725
13.9678306025086
3.71967761172070
16.8941344888811
33.0164387189241
8.06449187522641
1.76886527629902
11.6682548131722
17.9053137471836
4.82037170481578
-1.29909348618692
24.3537169980355
4.16946930828807
-1.08532800538361
21.1569280221087
3.41128067129171
7.55426506319240
16.2874075569162
-0.922486175510846
9.90498223985240
11.0123496223650
12.8004365792847
4.84982046922075
39.5885980609506
23.0562943820776
8.00797829343482
22.6881833523812
23.7191530199326
14.0924299134746
14.7281394179753
23.7117284542966
11.3473394858656
6.83711918178623
18.5231930384866
17.2915910926151
8.21065862388496
8.00764972071876
16.6172461442577
5.52502561060002
21.6397493316100
38.0373951844030
9.33080371770745
2.14098151478480
12.6326504007737
17.7638588164556
6.37245449718183
-0.943249957067490
32.6781011078151
5.25239558509477
4.55977628043528
22.2753817455043
2.82729972771062
8.37522597440779
25.3060860081721
10.5046795031507
13.6955807197355
-0.975890039970904
24.3016734510356
12.1068840481264
4.29152772737656
15.2234592920981
21.4408645665714
34.2226343055617
24.5937674381990
30.4901625043420
25.3218628336861
14.3068154308172
14.1533394053839
21.4405305944756
22.8101270812253
29.8529161775308
6.81583181163142
20.3917876841313
7.58889851177868
14.2115453546598
12.5985778955785
25.7198184926269
8.79679540480355
17.5708239102542
43.6569523130407
6.84834641900745
6.38391962015314
14.0477735197641
19.8854444309863
4.24745633127972
-0.489300638268535
35.4347376612486
6.23672027771939
4.52662255367484
27.3087964394897
2.48157332611244
13.0834195707190
13.5935621084430
-0.966133481539041
26.4712972406776
7.11311709260167
11.7571730755678
3.74267096570563
35.8679309492499
23.2612886193498
27.8257070354568
24.7613360607307
19.0244339327432
15.9323386523134
23.9092352699219
20.0235081183596
30.5817531787130
10.8442600254324
21.4039633713324
7.84859579112565
12.9330386031284
13.5420802862771
17.6823329116394
10.1358154472484
17.8805177297484
37.9030820988398
11.5967542158411
6.41019097293683
10.9081085112815
16.4101169063227
5.04810382661528
-0.912275929303238
30.3684931382105
12.3812005265854
4.44057060961052
27.3603428139095
1.53694267547193
8.02449442294822
11.6303089201287
-0.914061991237511
24.0839822744191
11.7046868514647
3.61161579962389
15.6351839529559
27.7860160077850
22.5469787690065
23.2472031829434
25.1491187403936
21.1284892042945
14.6657005319802
14.7736554693387
24.7145452545107
9.80868288290182
10.1217666359985
21.9678543006509
13.9912004956519
18.3570128300514
9.34843743937626
19.9258543556281
1.40604277749124
19.8540915841727
42.2690040136850
9.58613490306164
-0.680855400488514
8.02743455341539
16.7888508654711
4.42191133115112
-1.96505465254428
34.7265691637922
7.78698525988839
0.746425478779233
6.87264484364365
46.1390037907929
9.09541617313570
17.7785555344109
35.8647025981636
12.9774373868099
22.8265827613005
54.1769966485510
24.1601313932153
30.5944094822325
29.5255707480625
10.4346269319076
6.18216919048891
16.2954363970312
33.0203646019211
5.84459121306866
28.2633680776228
3.96483562235330
11.1334093166398
16.4648076147498
18.5602747107551
4.86918961546928
12.6639797256865
40.5298034090583
-2.81610291949448
12.4189094241190
12.8304100642950
11.7231905963550
1.39401622001104
0.270323406495115
29.9686870149767
-2.57697598888136
24.4386158156265
0.216476796466703
-3.13034618682040
15.2667627105075
65.3844622856097
40.1838331152161
22.3993627496759
4.33999364705945
14.1657912721210
20.6269643766197
12.5976448184871
30.1917431943632
5.73492643679062
18.8047349131382
6.00172121643689
17.2259871733724
64.6334598760771
18.3425214797817
2.53869143899016
23.7568143486310
3.82601342908418
6.58379877388228
36.5389957462476
8.23166879777903
-0.515530214550793
16.1962044594250
31.1962288965670
34.3871986944625
-3.10830232847809
-0.343524342488926
14.7249493780200
-2.44234636192396
11.8064890899783
24.5289255471805
16.4286492458822
5.86009225764142
4.50559392874981
14.8231132953202
18.1089547605606
27.6789246981584
2.30436966867698
5.25054432653269
27.1988037248349
18.0880435630148
3.16828508781720
17.0993202889442
13.9443782872274
20.3970268243036
24.2774673534267
12.6863798695361
8.96735942944888
7.77326831474337
4.70320490462711
13.0239645444365
14.6499500038476
21.7157173633652
-3.04570328075632
2.97190664826836
1.25216964558103
19.9174429686601
8.62958221511498
0.153536413141220
-1.46527279275360
21.5442690106947
-2.41151166883245
-3.05070313113603
1.07560308190647
65.5405919063534
12.0577106796402
15.9209786190256
49.1373770732574
35.4254958875185
28.1020711045980
33.4022020381124
7.68282854356455
7.01354871789095
51.7588203582262
27.5697493699176
12.8389891319453
8.65554628026661
14.9438945647120
17.2792177383850
3.55082363499244
36.9171141985332
7.88033616756700
15.5513915058374
14.3942196040422
12.7999091289244
4.82811003193416
17.7150318120899
12.1281627722708
17.4299637937816
23.1809886433513
13.4814471758842
22.2035716637632
39.6329052020944
64.4504785158584
27.1080006738833
33.2029598917743
23.5669131055899
5.37631881754096
26.9645729282886
25.7996564520592
46.3027448829801
16.6846733021477
22.9723205299500
29.7439413148613
23.4243282388758
5.15340757535101
9.41494521097692
19.2326587891162
17.8169875721431
37.8020203205162
5.72906493563126
11.5961199756914
6.17906393083755
13.1039823274251
10.4219962858028
24.3432615166723
32.9902701167647
27.0469372055904
3.55219812757412
5.74830148607599
11.0590078730511
25.9847212204806
9.64751141813788
27.4971649953018
68.1498309047547
45.0448025004162
8.05579601897219
28.7302385596730
22.3143519021959
91.1065633419719
16.1485000980365
18.2626135477529
34.3512794124516
3.99714026926390
7.76243171024525
18.7263193278696
20.1342810268046
3.45059998036065
15.0961172407057
10.1890703358835
36.5537951248263
3.26414175420989
13.5098535686872
14.5619720181238
23.3667850302849
16.3197810352902
39.4084936520452
10.2660165167972
14.5482974529892
21.9943921855948
27.7865732348789
27.6423588344913
39.4750088946014
7.03345456473486
66.0112239574113
33.4473086576210
24.9251377879494
24.4673050886547
28.5686887876996
15.8102427299544
24.6331335230818
5.26990801654090
70.9872171585244
11.6979233953479
22.9395972699031
20.1182056765366
4.04109551286886
18.7278894599011
19.6915378954733
15.8400708593313
30.4914949817503
13.6185303145161
3.22686923197399
17.2912343717516
45.3833519901231
30.6465419040256
28.2954831887220
32.2758779908290
8.88387181716266
49.0646115756076
55.3009690334797
52.8844820214853
29.4452672937686
27.2884720386856
22.0648271481345
15.4514037682009
17.2983746806266
5.47699806083221
37.2896246419869
18.7362561276852
5.58641806863847
20.8186751630841
7.54819747060784
12.0266302323425
40.1655567324322
6.92367784780056
10.8926158220570
14.0656314214463
26.5681194056257
15.8122315651054
31.2293916028709
10.4654081555613
27.1199589354980
25.1569143258367
25.8075866917782
11.1990508879870
31.4054563829710
46.0559405439043
26.6403418743693
4.77515396135463
38.8224965500314
67.0913724803122
23.9756117812186
25.9425133423599
40.0490753442527
2.94864945214322
17.4951108566073
25.0897984511989
15.5372131989734
77.0986508482318
33.7449765710974
25.6263935660736
18.5673114205158
33.6609489849269
19.9400686257281
20.5515616225232
26.7212155514663
28.6506660764147
7.09002631260795
10.1258302475943
19.4782667730669
23.3528397835800
7.57079029449297
24.8068660051733
4.51338696637726
23.6430016257278
10.0253549432609
3.75246799753697
24.8749538355777
37.4427577099989
20.1763319283470
39.4210524389249
35.0793573055516
55.1484712340273
16.2434632625472
17.9528315659176
20.5320067485636
24.8049206946754
10.0538048655072
80.4898151827079
10.4509976892537
33.3832100496564
9.92703029396640
11.9146992500876
13.7947455621960
8.92591158235828
20.0310305762499
19.7432286362315
11.8849607544235
-0.481681834881169
28.2160451697324
-0.760175686342607
17.3293466486298
-2.19911792257249
32.4039019980189
15.4929140249480
22.1521504587545
26.4600116452870
47.2442783078315
65.7401017877789
16.2586887534029
10.0526345114976
24.8164616012339
8.66370102460759
22.7994492414913
14.5269252647728
48.1762030680001
33.4606629722401
8.93324762259645
26.1934627426608
21.9636230824959
22.4915975076815
20.3337110344686
7.65760909643133
14.5867383487848
14.4785179874458
10.9695999619150
21.9347495214655
3.28824868883669
24.3919313551801
4.68643879270925
3.88587680967399
15.0898008668057
15.1706038647124
18.5779457382782
29.1966607215963
57.2253029163162
71.3922552185523
27.0092873295155
4.90123786236398
30.8507234730898
2.71496675933690
70.4026236654582
14.0699947531915
-0.636189452854796
10.5979635551274
37.7087222272731
8.93064756794964
23.9905116949680
21.2576668410488
20.3688102793794
19.3353383122955
5.13051795576998
12.5098705580171
24.8897837022821
24.0459869866508
8.17901624723243
9.83244047157574
20.6779669971662
31.6275439618127
13.2029715035375
0.271312627249902
14.6837392970517
16.7080729682302
31.4132801322923
22.5830794207606
41.4642911006572
72.7086837644717
34.4002741313330
2.59463525902936
33.5263160183336
21.6156331481824
2.44081141563217
66.1693206022054
3.47825108584064
10.0827439635584
-0.298111722122923
33.8644847223229
12.5408236258222
27.2507903616078
21.1228025716656
17.7763877763589
37.0092123834510
8.02261738652816
14.0040077863534
20.3785277657682
29.4499321084532
9.46408419460837
3.88413470481928
26.0210410286764
29.7783270071865
8.94609131011480
-3.97368436068838
19.0845379107051
18.5495796469944
38.4603947478148
43.5790728828829
46.7637792739540
73.3203455192249
35.4997347381409
15.2589404164836
-2.43697147279068
35.0070737888752
31.5396472371495
5.40352878295404
105.457179867326
-3.14694037606264
1.77796632189333
2.51400193014592
-0.853675223236796
8.67196019023344
-3.62320843001049
1.53553906636677
44.8854537353334
11.0601805196562
-2.00813057600222
23.8397493721502
11.1881425015533
28.0287807957992
6.09195653860362
13.8060325897568
21.3700464137464
21.1038078579802
4.98744072384465
3.42113150785504
23.4094231464118
4.47032868324691
26.3685340913304
-4.00538735126896
14.9899424482629
15.1034656290091
35.6615367816651
21.8010457796613
40.0638800637587
66.5980301837334
27.1019529038596
6.49153064617974
-2.58482789346292
24.7180754002811
19.3305185042887
6.72261708349730
1.49495157257377
81.0709694385946
-1.69328094409325
3.60359478275764
-1.05286409413230
-1.84288110217963
-1.36803291212101
11.5819556179930
-2.58114696888205
2.62833471485579
28.7558679286231
10.4806646359947
-2.81352682328361
6.71257924165323
18.0417048167032
34.0054355514129
13.5784241456174
17.7640286181997
15.1018030661074
10.9695999619150
3.28824868883669
20.1848317026326
24.3919313551801
4.68643879270925
-1.66637744801357
15.0898008668057
11.7662588139471
26.1243808986176
16.9608071784963
52.1153879201560
56.9714437187817
32.8875189669746
9.11174888762057
33.9336266451041
19.1533672590062
1.80102285984042
45.7612022727363
-2.56260077995432
3.43845499286224
-0.602925714182603
-3.42591480718427
-0.304383940496297
0.352664440523769
0.360566537656057
35.8849166335047
10.9510760394368
-1.12121607043160
0.764936878848473
5.54891811785889
11.2882786158069
30.8669098406937
7.42756800296622
16.0584498468651
20.7810807558736
8.22292774864624
3.16773110389023
26.8812138769576
30.0307133164114
8.74831965529425
-3.74839774448622
17.7424889401786
25.3328866033513
38.9935625838927
31.1536746267050
33.1534800542914
65.7949377873659
24.1388971046739
19.1214582566720
-2.70563878964206
24.0263677060772
4.68799836634648
68.9298301338842
3.07293961626442
-1.02163145153726
1.94311261176795
0.728561557459272
0.108649662707252
1.29657974082664
3.08827394319575
3.19070129442942
40.7541957663825
11.4302181988143
-3.19448344881643
0.511216708933514
23.3365465151811
12.5247496323470
27.0246990544234
4.39815787862118
7.53658197561800
12.5665548868559
9.37065578021876
9.33486838048605
4.55114674297301
25.1531294612640
10.6807901815436
-4.19269990040355
29.2541362738562
15.9341413003809
9.20588484351673
25.5477256101526
16.9986183516895
38.6776134951964
55.3975091061910
14.8609706326888
6.34936879081932
-1.66285925912187
5.55812521345854
37.1085821342352
11.6506348528202
3.54324275193374
5.75958738984951
4.15409576321860
-1.35839687422020
5.70616355108152
10.1373419484085
4.19029774170604
2.81089979364490
40.3362809327596
15.1891300938645
2.95661863552010
11.0366651905997
22.8404154554066
18.0729109162958
6.66571547699522
6.45697660956506
17.6490728543390
12.0330756563631
10.6046851364333
3.79404721202138
25.1531294612640
10.4107725671416
-2.07223083732110
33.1920917148372
16.0661670634156
23.3680016136010
29.0661076183735
17.2991527285643
37.1937096347711
66.3874514174856
30.4542773190379
17.1226310577745
1.04654211003069
48.4117760940261
17.5464106634902
18.7643406087754
72.8311207976376
6.96015551823685
5.13748311192347
4.46767922605104
0.530537154748291
3.88898165764031
7.16153817585248
3.08724338126800
7.92376788264265
67.9761277853207
15.0519194970904
11.4560023802122
5.90947155385023
63.7421967026080
19.0795972859752
6.15246263739238
17.4241223181783
8.16025049539832
8.68434384093758
3.28557568031423
27.9873845420646
4.60171798236927
31.9270152623629
-3.80064489137398
21.8925114371114
16.4841905065892
19.9191114043278
32.9756344385219
49.5524150236539
61.8565872494619
38.2286952639826
16.2788168547662
3.25580254006958
53.4732302149114
22.7184339932919
51.9106763957730
26.3176061703348
9.85161866461138
9.86500091014020
12.4537923372677
7.48422627555241
65.6901942975959
16.3199626831768
4.35216375011105
2.38184445144186
12.0305883317111
65.5252089480566
14.3723966453943
18.4197890685633
4.37909315235701
19.6336512731491
10.6261703170670
8.65956561988457
5.90291529394321
22.3396770728601
9.51667528755201
28.7729240336873
3.87649531970215
22.5951269785237
13.7639545580545
22.8006418147785
32.8935601291562
39.5875552997391
66.2549990643654
29.1892872922611
11.1179061159847
76.3810326417567
16.1194703779007
24.3378987008920
36.7305278858203
36.9156999093470
7.96566316508348
13.9571106859634
19.1898956772032
14.7616508608959
18.1012024766350
71.3416652624364
12.0875802180857
17.8177013948054
16.5575410810816
39.1668261110330
17.5031294316849
9.24643641241685
30.1272364244119
13.8544745409783
21.7343801091353
12.3745805463250
13.0606907087593
20.4803350048796
31.0480257760989
31.7480632701693
20.4696714637769
28.2148083834970
65.6348839306118
26.6778145755176
21.4690029655168
48.7474337141124
34.0568515246849
42.3028118420591
37.9998553433967
22.9746367203106
15.2965674531069
17.6244357646289
15.0165313068662
29.5770851170992
46.2499585058266
19.7296718207268
19.2445931910408
57.2935526886108
17.7533223861214
12.7567580318137
27.3268939922810
12.2098473272626
8.50857232414101
16.6190495618372
32.1762719583364
16.1911978889640
16.5004964095490
26.1554471413287
15.7047046424961
13.4271168977780
9.80330765977635
32.6168569861194
30.3658526169419
21.3083083048835
49.9848837190148
25.2063686042629
30.1260606812957
14.0298925561954
35.7183382587935
24.1724264605693
39.4519731717674
8.12846765046605
27.7379011428588
12.8570134459032
18.4806121922537
21.5442181374561
41.1349565813327
27.4550889235300
21.8125923812852
62.5327670190723
15.7188017399315
16.6408138085900
20.9427633556484
14.8825482478889
4.67550491314373
22.5409692037351
24.2109212262694
32.3397824597876
29.9766395478933
23.2352157750253
25.8280003526214
27.6457930709384
9.27504111966583
44.2037901634654
35.8658768000548
28.3435737780083
40.4920764272308
27.9236646522225
29.0067117490201
39.6937042782740
33.3485654422132
43.9837816594600
32.2093278705680
24.1250434456237
28.7397628929347
36.7697225059587
33.6819526429334
15.9421097898165
27.9283436762788
25.3689320991682
42.8647653478118
21.4221345633377
17.6289535484522
10.7746560431902
25.8191615754756
22.3513730614279
2.93775997263808
30.4297990652738
8.78134847552977
26.4111700269803
33.0063892288531
10.8036844361108
32.2167532803237
26.4884933214608
28.4089358044773
36.7620570827864
30.6506022514778
25.7856465723245
28.3179416310624
27.8883082593519
27.6177955912489
43.9632876582922
22.0568682904588
33.7221469713575
32.9026372045402
20.7822230117538
29.8968086847367
19.2529542741446
36.1085488149743
15.4307291024923
30.3834643705627
19.8044574247633
14.7477965054653
15.9975166923559
5.72552370522552
12.5962130514137
11.7640895355352
5.16064105754004
11.8631096375203
27.6499599932784
17.0936584155107
30.2510647966348
6.43778704051190
24.6486629745625
17.2971325264656
21.5336202452364
18.3281575666365
13.7588439078924
22.8865532795988
22.3974742139022
30.6477191767526
30.0013294465236
35.7258561427072
18.3989546477807
30.3975455973066
33.2564436206733
23.4567653047164
28.5026527266782
18.1810524783351
30.7627030781788
10.8378438112362
26.7420003426868
15.5278235192354
13.3422498080970
5.30061788872259
17.5910622834886
20.8216394090300
23.0691388406421
4.03523197358167
33.8724381144718
24.8877267161051
4.41934061003104
32.6022401241327
18.3063244611355
23.8763195465397
21.6522995927553
5.41250201994046
31.1545860614116
24.8195830173955
14.5643012837926
30.7761631573933
31.2202012367007
12.8940747650656
43.7972472202007
34.4092565662408
26.1770520697519
17.3680113627650
30.2014059426334
25.1605052551220
36.1632356068707
17.5177702783356
20.8147993029459
20.7462005392699
18.2888473502107
21.2802967961132
16.0111230024316
25.1847213909219
24.1873506657706
29.3318488460514
5.69186249855104
7.32428575390596
30.7981486773972
13.7201428292129
29.3579850713687
7.49871579981391
26.8086960903568
28.7359792879099
20.1775615325053
20.9053418827554
28.8855745264389
22.8395738604160
11.9702856854638
36.0321945047540
28.0120278118114
37.7822010806849
33.5967733053829
9.86728373726820
22.9602335801373
13.9061125084860
33.4446407646728
24.1650888312790
23.9517265286350
24.9703387665317
21.1667509459084
24.1372290185015
23.3205042579774
6.09752556127031
9.43023564164655
15.3917233702772
13.0150739417707
14.4553937494918
13.2247089756519
2.78600602517337
5.84833693453517
3.80589998543503
10.0481199790440
17.2453240983383
27.4391840764698
23.2772865926310
11.9129457776398
29.7332938320914
29.6487479396814
19.9795072721460
33.9988698792944
26.4456125633752
34.9692177876367
16.3626992579241
35.5507599546283
31.0353424230995
12.9340282123466
37.1814904459067
20.3008098604934
25.6746665389701
22.1310973838419
20.7463336937932
22.7265160222354
16.8597947350730
19.2041427009035
10.9329643001016
10.2556352047004
17.2256925540669
14.3881352461425
16.7410560891614
4.67039838646883
14.9852225323936
14.4233550843368
12.9996735004111
29.6524422306278
4.55006742604491
24.8864872860195
31.8617362829564
34.5651560065361
25.9974342886372
26.6490445647289
14.1300638107801
21.5410750629119
31.6543421257359
36.2432000616966
14.9478871933553
26.3030872614329
31.9165569575511
35.7472581871821
29.4476663674997
27.6899930661227
26.3656125436257
25.8422387172014
13.5935665058871
18.6106052672231
18.7151624586655
22.7999581389995
30.3100747862985
27.7326667195525
27.7080872974636
15.0727885784972
23.9960063225211
5.75006490796042
10.1920432309651
11.8362068584121
26.5910544740906
40.4286471627973
21.7100081942591
3.57775638762110
14.9090192330739
57.7751522557529
25.6372700618296
17.0019198878839
19.4264130197582
21.0628788978920
27.9924803199931
26.5703954655079
39.0765038060427
26.2048610526745
26.7626842603487
37.6896065997234
27.8811806803969
19.8504469797240
17.7375454294315
22.3900683206573
18.8460434921976
15.6798984288142
19.8931815785393
18.9574225882896
17.6846944260826
31.7219417949694
26.8896439454996
15.0240281438060
29.2171927334320
11.6924682865911
5.77328125873902
12.8744184645549
24.7147562882454
22.1635633389449
13.0593168748786
42.2666694993590
26.8414992361775
14.8887995273728
51.7596321148711
7.44499998250126
34.3301177986339
27.8869880433554
30.6420120652489
26.0779020578856
32.4288207838151
34.1173275633228
36.8296947069674
28.1845309913284
31.8747387344068
28.8300884832336
24.3754932395084
27.5658959889514
18.5173677218597
23.9758850674849
13.8217545217814
21.5806772516910
20.6867174903216
19.9930096652414
24.2539372082037
19.1628299332481
28.6471398983545
25.5807412377694
26.0193300629315
6.63651733045378
13.3426663377257
8.21689389184300
21.2456647594775
25.9238581700558
38.1479925144002
20.8601129026873
21.9508683732070
42.4648580964799
2.18296200357601
25.8769549987890
35.1392563163066
32.6804726709573
23.4771253138949
39.6632218648266
30.3625006522657
40.2111888689909
30.4985494484258
35.3488021108332
30.3618252115924
24.0885110879369
23.4001495466048
18.1868034439851
21.5212415231482
20.0225649719699
15.0519427324150
20.7953524630491
23.7557058990468
27.9614656036046
16.2422599223943
22.4519120103975
21.7626441741171
18.0106098424323
25.4620168547581
13.3427904301608
26.0971634603010
28.8566358633200
13.8322861336487
21.3177153544283
32.8985733090575
34.1003382536934
13.3080599908229
4.54093684409688
21.2359432873566
23.1564792070122
27.9088448985759
24.6787481080280
19.8405902251732
28.3558681619255
27.6678703403485
20.7069741264688
36.2197122765562
20.8095145818279
23.1779146588221
25.9724896215643
16.6762247486594
21.4520440461250
17.2262119828003
13.5196319962734
19.4249215008994
16.2202558529426
22.3963627617186
11.1682540003067
19.6337138464388
9.40292694631441
22.3276430398643
22.7569246397414
16.9776996553793
4.96096921952218
22.0563056794331
14.6841347484689
22.0345662501510
25.6092168271819
34.4529974921572
14.9433496130140
7.03284546530640
22.3374043116188
38.3122088528832
26.1316512268516
39.5954797328935
26.4843541574575
16.7993421896161
24.2778369215828
24.5398467611749
33.3612329366149
23.0239446188143
28.4306595246122
21.2891323673387
23.0076827985805
17.1591943582504
26.0883894411159
17.4852402040293
20.6788351037614
12.3657336064458
23.8557541319912
22.5112180845032
14.4296109839050
16.2859347016066
14.5589140664060
16.8846992152655
14.2039753044726
5.84121955141939
17.8442278084751
13.7887795504923
24.8925738330541
38.4130726985464
20.7395382774263
6.72165122918054
28.9784352219776
38.3451937868973
29.7992858379568
30.2060648749589
20.9780573718094
27.1923304209964
27.0629986691104
24.8612410343980
30.6456087446826
20.4526428611841
22.1776909573572
25.1226990762818
22.5275235154126
18.2095752346466
25.5052679107121
20.6705193161221
6.04411698029224
11.7562531256229
9.28595080250205
11.5140173701500
10.8577315702625
10.3083300608503
11.4468117459109
5.59468155378356
5.58775138129336
11.1389687578930
11.9655566965901
5.43175915688050
11.5281087888302
11.3569246866061
29.9515704698323
13.0028624982687
5.85199765702032
24.2917526411379
34.1751306217301
26.7800142874696
34.2966192269916
19.5919079398927
24.8372904919616
23.9131173661202
27.6665143942294
30.7188774386448
21.4458899826935
24.1931318749573
19.8446442594519
21.1174372516473
13.6432896389909
13.8231126878098
17.2106693280995
11.7011939444921
17.9459276448957
30.1094659831238
14.0172820559129
17.2077037704685
21.3356904785753
18.5330691361079
7.20841553073777
26.3755946486059
22.8062951619530
16.2094195574860
18.2472250947207
28.2553030737424
36.9180107600658
16.2391768234635
6.18929045027063
22.4281069164389
36.5913758490216
23.5732225668615
37.4450487524655
16.2769238950950
21.6956660390687
20.9070169767665
23.4540239434202
24.9779022619959
22.1296422342773
17.2285313235808
21.5593299865835
12.8732604939688
10.5116023185211
12.2017353117032
14.1923065027867
10.5078849910133
13.1879625901277
17.9542110219377
22.7784997334614
12.8173658264585
14.3438404198561
25.3667019612388
14.6690307736203
3.57686516417101
22.3702707831219
11.2327744005541
6.86277829903388
8.49201798355539
8.44188492029875
29.7562246178185
26.2514531854233
1.55214536913228
15.9612347584472
37.0808150579799
35.5680584163726
34.2417561327106
20.3080268544622
22.9826263812337
9.92435931160534
27.6414866906249
16.0126391264001
22.6466840135450
18.3172837113383
26.3802826232632
14.7666449099597
13.8918021560848
16.6417545112968
19.9975356901211
15.2328771065728
7.88349791997204
16.7749375999602
14.4996213366528
16.5662625131075
19.1885678395475
9.85097682300643
8.92369217456427
7.19107301921250
14.5620971477442
14.9766635306994
10.8594684200509
9.20919003330993
25.8554963903732
32.5475037803937
14.1388387045569
6.06143777440049
22.5405845890964
36.1248114718900
26.2367363087130
36.7863193470861
18.4500894496037
20.7185929509227
24.2652060396359
24.3532323780662
25.7496108149148
23.9865563926862
22.1711276835127
26.2217938220900
13.4306049991506
14.0770398769905
15.7098045843707
17.1015212602059
14.6175671205446
11.1264182783915
20.1986084853647
30.7140665411493
14.4985618371070
15.6361758106948
23.5463855567255
17.2775445338775
11.1693556278663
30.0323892472426
26.0465157672339
15.9169107834111
22.3875186655285
32.4807803279114
34.5276773613091
15.8301100426361
8.17391677768048
27.7831784679560
39.1630414704509
30.5010846786666
39.4030391701352
21.5850682906985
31.1953159461657
33.3960190734096
21.1967182659578
44.1849996938316
16.0124126608605
12.0527709362464
24.7063628160626
9.50956249980457
12.1957607192471
17.7878736976100
13.5094933319171
13.4357509029742
21.4599912615092
17.0443170518237
31.0597318168779
18.0214772811553
22.5872388693873
19.3028681374064
23.3166793380815
12.3956509349174
5.90208472353904
27.5742105005449
10.9886271929239
29.1038076700349
41.6393734967967
45.2105811376691
19.7422397961262
6.25016385868346
22.5405845890964
42.1112085604577
46.4447454899893
31.0857015467478
18.4500894496037
20.7185929509227
19.3736510154146
27.8910555168059
26.2616293203461
25.9795166415675
24.1028520474021
29.2970243295685
10.6147308914398
13.5632986818635
9.84405022646122
35.0196193061696
32.9346269531627
23.3886240243716
31.3919241514131
25.5802682565697
24.3906200302171
14.4111100421942
9.23109732645184
47.5617463368875
21.4802148999691
15.3262664593657
24.8005896202414
26.4094009311795
28.6643066823057
13.1343750048337
6.19809654168282
25.3647124280972
26.2242011309030
33.8382129108686
22.3634361438634
27.8876283264482
25.5804378872421
27.3230895905545
31.0565075339880
39.5392177987492
11.1322493085434
27.8289453142220
34.5343802761698
35.8075440808553
40.8035009037517
16.9494679196953
21.0974749133066
16.2457438733500
16.1149694125990
17.3468473508253
18.9411689123684
6.42074717035865
23.1584168857056
7.63592395331621
10.2450047217120
18.8527005201111
4.80533482135790
26.3607107431135
2.52529250469614
25.7886912822696
14.0781414956353
35.7042383595017
32.1360457162776
22.9536742525636
19.0371182702095
18.2669781636879
22.1341851669000
28.2562588350405
31.9802219030474
22.2309649269759
26.0222589466500
32.7152100272053
33.4039561672285
43.8051479839685
21.9936607383587
24.6983361134139
43.6182435239539
20.1588825823737
22.5689439038341
21.4348021529289
13.5641463866693
20.1446573227610
19.4143993123668
18.1773303544550
16.2853487671269
27.6658345683744
21.2373849748540
20.8977095129805
8.14671510708969
25.0071147910783
21.5681442659313
25.6129096388030
21.5511226962838
26.7680982159428
27.4966543602042
25.8659295092911
10.8129882392394
17.6689273422772
18.6811893218127
5.76071776216034
22.6896733737196
20.7779382035739
23.5169631365386
18.3231072633071
30.8448551334631
22.0326789526580
18.2981783758797
34.3714512339653
51.0877145054424
23.1532703208906
20.7853640370807
28.6306717081395
22.0414434523925
25.9802907098673
18.6391972408350
26.7893953909357
21.9131070666036
23.0360658988475
9.05514520841708
18.2541258064283
20.4987411189439
23.7288564659460
21.6386811757969
24.9555534147490
24.0378979872434
8.18337061869673
26.4539778803926
13.6137686402140
21.5408056694511
10.8390973818249
23.1354554103324
21.3816566018049
18.0313835919825
17.4698755813670
41.2384750916025
20.7258532650881
19.6037553937419
40.8884218450560
19.7220397054947
43.8086809003976
33.3523038828998
16.7733534164185
18.6997570763389
22.9134316361744
18.6795773946064
19.7858507846629
15.5760390860645
16.7752420401951
10.5146716030435
10.5578998962320
21.1303834137356
28.7134004561357
16.2218852820162
6.64020391528059
31.1736261722721
23.0372441522031
16.2923559848312
14.2828750578284
13.0254447894490
7.38211861466355
10.8946243669449
9.97871064176103
8.62308754468404
33.1425811059416
17.0145047944508
35.4449382699812
54.7234108585104
37.9133542394859
18.1975424112837
20.0076652817081
42.8513423257653
17.5191952001298
25.1796380810362
17.3017157932681
4.41997331609612
10.4948952399844
16.0259202997491
11.4824809299838
13.5171434346231
11.2484338379852
17.5959428135854
31.7862348653580
6.05227953716425
22.9269867600591
22.4103072806539
18.9544296056187
14.5746600091463
11.0033168953020
12.6226981382680
14.7019132309579
7.79155980621426
56.7763395814366
21.8092990404509
36.6984341030652
32.2474819701685
19.4975170345031
49.1283007714422
22.5973533827664
26.0697723714698
18.8610674233513
10.2795673620711
17.5156094417135
15.2996686583054
28.4092341658606
14.3790800767653
9.38570493070746
10.6487284177817
10.3733445614303
11.7070219608118
30.1987810155041
2.28393447375313
21.0237335637728
18.0839346285853
11.7105803079090
14.9822166473815
1.43663960597597
6.79424521452462
5.37907245466973
11.4689984623679
7.55521427668525
46.8002363572144
32.4382347297670
25.3733898723751
18.3716468781840
20.3238244853261
34.0683437005268
39.8358917654149
12.0667095353305
23.6747787962197
12.5492211443530
10.2588802216312
6.26067213190900
9.54290225200426
13.5557056095914
4.56538743877820
27.7221779798823
8.47133043337891
11.8964332028616
13.7815138124150
25.8723307449556
21.3872433841098
8.91442639553223
10.7154036067505
8.30434605000251
0.728533380985901
7.76778444535222
16.5613832920631
7.20570985290045
32.7186346468362
49.0121995839595
29.2214108624323
22.5274708075929
22.3261100650236
18.8078674638161
39.3817527429294
34.0943381821423
6.05199349215987
9.99102167752464
11.4110216411098
13.4334761039131
23.0966278842863
9.31738641629772
9.22641212625342
22.8037921410993
7.71454033182497
12.4527379274518
40.8059964100440
15.3679716532996
17.0347450266698
10.7235637938503
4.03954392764239
2.92830153523369
5.96546978856933
3.18118759025872
-0.956546134655838
35.4620269581697
51.2604472104683
27.4144451204245
21.0024895655004
38.1014127108088
27.8139972069051
24.8888141205727
35.3391273694061
24.2616674269230
30.4675689946013
18.7179554820856
10.0300664242965
8.87824905885228
23.1450877584376
27.2020102377483
14.5483468144475
13.7522030266214
10.3730721559025
20.4306634578073
10.0498821139886
31.2909181680931
-3.09060308294476
15.1005455204522
0.330338293573311
-3.44224077882175
-0.702694387137690
29.3873579990938
64.9242607778277
15.6020950055392
12.9391844956201
12.8603426801563
17.8466560426549
12.4962073475987
8.08956919328466
44.1701279247798
37.0511536027333
6.22327616230598
10.4891084596095
5.46254081316877
9.07076274183737
19.7984882019558
9.38951807812122
10.6686757238876
31.3513576011896
7.56303121816941
16.0932917329136
2.68372194898350
12.2539294654085
9.85522125751237
-0.598434926182356
31.6102959255301
4.48712320210210
2.58016140825584
-3.87818060563384
32.5706109462844
54.7070298664770
17.7970281087440
17.8901574545259
23.3052743718243
28.2455067003609
20.8363881612118
20.5807521432017
46.1600055100701
35.6367643254582
9.36283334512371
10.7728354309406
11.2652417009723
10.8316090222994
22.6596245045995
9.28333746279427
7.64458082698699
31.9854293407844
12.4239236576272
17.8334232062437
6.71882381824602
10.9352064136719
11.4006629904093
-0.534371673747530
39.0399477270195
-2.17915386669429
-3.91463892155395
36.0951907479447
61.2343469158879
23.6443607640412
20.6564589851984
29.2664311656279
43.3920689195292
22.9658182280678
22.1645194685092
46.1600055100701
36.2500290470856
12.0973645921033
13.1865506196714
3.09521753154411
10.0605501866219
25.6810420038704
10.2393512401194
10.3020519992473
31.9418801781700
10.9401129710157
20.3715997095531
5.07521347636582
10.8880119445544
-3.48288656630067
44.7838173794260
21.8274898674757
10.2209149274003
17.6782921853379
-2.35803160213577
0.252633989060576
-3.07840804091355
3.00810725312058
-1.50494212670850
34.7416803213967
66.8824021998227
22.6370819243309
17.8523840443312
25.1936789353613
30.1072433584784
19.8775774636035
13.8276483105011
43.7066413927196
38.1702407661352
12.3258946904724
13.7963170217105
5.60462531558728
28.9066457878307
12.2194171984630
18.4758471163669
24.3599801724065
21.3441894559023
10.7582797496158
4.73027545308843
-3.91596910807316
11.8945982408957
5.91761816568885
-1.94236716628397
2.57770227351897
-1.00932330627621
6.86091986271603
1.80642716070302
29.1702687938731
61.4598626038741
16.7588743448487
17.5267992230295
24.5728688194166
22.0362637436699
7.30580869441562
18.4792574301672
43.7066413927196
33.7320231434913
10.0530068677631
10.5778526931964
5.91103214206337
28.7581362875505
14.9042187281035
4.06716750624573
20.7579609066488
13.6990361198297
10.4383464471201
1.24829921475323
-1.51136906286235
12.5081685094610
11.7206126065282
-2.88260470086145
-2.54354284991682
-3.64492838568060
2.81840713749837
6.16329554268248
6.33939329395941
26.5421350460685
22.4718531784263
21.0769591992065
27.0350943587007
21.5844454930202
15.2522224540953
2.97246341806969
15.3230373990705
1.63839515924704
-0.863417395456127
7.05138645305433
25.0063265227999
18.3276261534770
1.69235755780604
7.49012061567958
19.0799087521776
2.96434687343383
2.02827439805623
5.94876782492522
-3.51277047576798
8.23360772887727
3.16957042787750
6.52467060739719
34.1396078704987
25.5802941534572
25.3483647008685
60.6079153310481
30.3868570619111
12.2071862961625
30.4343854864283
15.8492544392653
46.8307517858721
50.0225753066222
31.6858609730314
26.9592655222061
6.00618732288733
11.6724835336903
24.1359535253757
15.3642474939120
11.4146618856691
14.7754555777226
7.26870800638184
0.915361570013345
7.78535668646578
3.35790917406277
1.90573797983295
5.98768765100260
4.96187946899937
6.10910528218619
15.0295746211301
4.07409268202261
26.5785495355741
6.33682542403229
12.3669499692712
3.77007086217574
6.83066789549914
10.5942542781908
31.6006220810634
17.2942416272461
15.5112155169761
13.4381197907450
6.67613568551497
10.5966344753262
13.1769735343258
13.6282926716767
8.55140803686474
11.1075080654149
7.29120508131526
1.02438849929506
2.38893316106946
23.8653835398847
31.7298282276683
29.8708515494423
28.1658633772446
14.6775256848514
44.4718426341187
33.5502027423273
30.1509826627635
32.7806905250583
24.4859208653274
22.6931869202432
16.7620159482441
17.5420286757804
11.9196711261506
20.4813055368436
15.6495624270152
24.0493842521782
11.5211722184613
8.48775820777940
6.85511416941756
30.2803284720920
5.81697863300458
13.5566731373725
15.8052912729443
18.9781453333172
24.4990974268773
12.0865616327897
41.0573801510002
24.1555029849062
35.4936178907529
18.8965419317569
15.1216197873160
12.7428064311500
13.5114791414594
14.9108216354788
9.27644092489487
15.0640488342355
13.2783430737560
11.2982811796623
28.0552679813187
7.20277037736674
8.29585991840443
21.8203330649266
10.0524214737352
39.7753410973384
17.8317210366275
18.6224571140845
9.05321983906884
32.3042446207196
13.3342030793036
23.1748960337516
13.8899133138923
13.4319791336290
16.5551151542945
14.6178915426567
13.8735738035548
28.2702335731153
28.0319987917821
32.2622323002557
32.5457770425596
19.8065169025411
12.7412415360301
30.0475656634140
25.8429216079634
10.5295562592754
17.9207031402255
21.9667877836665
13.5118616218145
9.07585685998660
18.0435795952942
18.0548744031462
33.9130616714503
22.5214080453126
15.1233520261797
8.35230607877916
14.7982080294171
2.22113779922382
11.1932579636181
15.2501677487949
13.1815481906584
5.99553566377866
12.9704516941148
27.7368947676629
6.01698928967940
17.3061136495490
11.4690865862701
31.6434270691815
28.1454082553785
12.5075640781807
19.3016670745179
15.9811918708327
6.02047488741166
16.2571238845757
17.3835163275353
2.57316499457191
19.7538853608469
23.3295752295790
20.6332178434125
10.8645336805133
19.1095917402751
19.1755242642054
9.95769789414308
10.3815204472232
22.7756276227430
15.8219799673458
18.8139813949951
6.59009531606987
13.6622026426308
17.0880075525334
21.6763508554803
12.6378650446908
7.33727055904207
5.07843066598010
17.3732006563965
10.2228808652786
9.05592528595106
19.3872698012091
1.02827420378947
1.67414266998305
28.6757347607431
3.45480186668887
28.0178506271354
-0.582364438739572
4.36573340442527
5.09736356179180
1.13173908494331
19.2563486257473
1.02963092663233
16.0112325591499
-0.717159173389813
10.5686384867810
19.6908462119951
18.8579400175671
8.73237028318195
23.3969374004083
13.1343862997894
21.7813049407250
12.1317195214447
19.0642369804397
15.4481097378595
6.36682485533009
12.4022581083317
4.10835997038037
27.0897319194459
16.0606279892344
5.91368190221748
1.77388431877461
17.7320054622564
9.80580737195108
17.4106282653229
14.2384415321127
10.8008901964415
7.74959508444163
7.90255344099121
18.0154060260598
20.0087584947669
14.5939160792952
18.4558951119415
19.0176090092768
17.2207251576986
8.41832427143802
24.1518754696694
12.5658572341271
9.25652234657377
22.9075651324432
9.96518812120952
20.8130969416879
10.0479050558555
13.6680236395847
21.7681060149507
14.3112299245843
15.2547799067420
16.0890317933109
24.8308335591118
7.48476741981971
19.0907087223348
21.4910745351122
16.6182139737705
21.4383125339638
17.0079124541387
21.4031289746108
22.2543201211621
15.8384588397893
14.1097724509633
14.9330840569771
13.9327377892069
11.4396262708545
27.2379045678231
15.4011488774834
24.8988745128742
21.2728740757281
14.1826634732946
38.3719142406228
35.7815896366425
22.8607584296811
11.7445150892351
21.4481843047394
12.3473972636335
33.6340349050227
15.0170422600216
18.7033661019148
17.4818870740949
16.6178907083493
21.7450020459060
22.1157697004423
11.2249597684294
25.8231909158593
21.5958802921448
19.8365227776883
14.4351335015470
30.5423847478033
12.0499163666268
20.3051021456543
22.1988662774357
15.3345531941219
10.2101517176675
2.98189535109608
15.8187903520266
20.2169545249873
13.9625418559202
10.4545580303521
8.95474611713960
14.3532433452355
6.57881740202557
7.78381355581879
14.4646395952871
19.4827775082166
12.2829015485188
17.3540819507086
20.3785896923064
16.4384590327208
22.3514212738934
11.3102377137461
10.3759389746074
7.54477040444123
3.58840405702952
4.06019782971244
2.00750399725376
7.43417025145674
18.8105772709120
0.728952987422989
2.73828569952127
3.68765551279901
3.46861666802576
18.9419212875546
19.7876705174261
11.4127863333043
14.5049308591762
5.71677299298395
15.9698295284239
3.84720016572782
7.94913698831807
20.7976388335889
9.89168942327818
13.8945626501629
18.4822339377205
22.1600234810137
20.4545718807883
16.9887164971777
29.4825549087139
10.5925590337660
20.5915341320908
15.3142890427203
18.4034325034057
20.7290756485011
10.9967594529983
18.3824095560873
20.2306111026202
28.5655792052001
18.0794979691560
16.3822437378892
20.2090987262845
28.9955967353151
13.2165622310074
36.0473815008253
20.5640483540013
19.3914503647969
15.6120907599782
36.3316850871139
19.7864894868336
9.59609249464890
20.3175686681535
20.2607743059707
24.7061637408097
40.4723152518297
22.2337919223380
42.4000503036260
12.9238868547396
15.2894794744669
23.0094601665359
17.2074389698014
23.6945060351276
18.2849380066806
20.0578619868190
19.7019530397378
21.5491882958249
22.5638893780356
15.5826366949642
19.9302503656120
17.2936566277946
30.9857824106490
12.6016903002348
34.9525320430481
17.8658783883579
21.0264519263554
15.0993533128639
31.1420999682723
25.8574317586429
10.7133087766457
17.9737143320550
21.8486198100344
19.6361476997246
35.4686240101975
14.8925010333069
39.7505975102580
22.1329323493811
12.0990123583040
12.6907971010524
6.73991918054418
18.2558071750428
12.6640545083470
14.3701466504351
5.26508111958840
17.1225158830669
12.0047803454566
11.9526992611030
17.7996911997105
16.5626327746255
6.80531474022007
12.1738326629622
21.4864066012511
16.2278359225624
12.7403023971512
15.1372079773218
25.4959343730532
27.1723640099711
18.4139972105460
38.1729206246825
13.0205656124697
27.7415713106998
16.6726609703211
19.8136075890903
18.3516972880767
6.64729888461527
27.5102266084319
16.6396451581391
15.0105575834929
3.53162469039840
20.9430995191593
17.8821789348198
32.0130368947810
19.9165691652893
27.0479125560313
18.7467202372365
25.0969709028208
16.0245377320008
12.5736417153453
22.3123815872333
10.9737506689083
18.1163312371132
16.7288834235512
28.4083217023290
14.5839578857333
47.5953441591528
63.5758427042735
9.22036571131690
20.9713576375904
11.1097954786409
8.96943207118435
16.0610233216123
21.3649473336962
20.5468562276205
3.40101798424193
7.28545285808303
4.28507237357676
7.71391532017445
15.0830561529087
4.24863589331891
14.9434719528211
3.82811627727424
6.40214469440107
17.6497331512991
-0.728630065556656
3.95762561456864
22.7523569611760
11.6494358478096
20.3774184962246
19.8489586723469
36.0838306133241
15.9504990561190
19.8732474291781
25.5406532222368
46.8682938718088
17.2287612942153
17.8693769393633
2.54279576589945
10.0307777991645
-1.02393218314723
16.8203071105605
13.7015597915365
-1.99595365124453
2.44865062283970
2.15400693468651
4.93829574939895
9.25870424232052
0.750300703863253
0.449337639942133
18.0721901032955
1.87252940909550
0.439638370791924
22.7436034376052
14.6205357627510
8.23296931574121
14.0114041783798
10.0699172582812
24.7066999898960
13.8607861399187
43.7502663245760
29.8361943746351
7.07158130100640
20.8271482261098
14.0200082590308
22.2217991277083
16.8636346298981
16.3668302735553
9.82083195449339
16.7484956886380
13.5345294517196
20.8492149825113
10.4170374624317
19.8095018447972
23.5643773081373
18.8781806604267
24.7885333559726
30.6936078294709
28.1979474459153
19.5506767982439
17.2545167745065
17.7438150939358
28.6545616610772
12.7169751483113
19.5036667426291
46.8283414793295
53.4574478551443
9.20461378510676
15.5472920708275
15.3748474249720
12.6961806237881
11.1854445645275
17.3692420878526
5.41335180364846
11.5223711971968
14.4984347120653
13.2533308154749
4.19945519755442
10.5052937974360
19.0072528781353
5.03933799095222
17.7967605191048
22.3823917499506
21.4071428137082
7.80891475104360
24.9874184262304
12.2496822921221
21.5212083754473
17.8797454859702
8.56754118359294
41.7371976050126
56.7468960426716
28.0511278299830
17.6056907349915
21.8243572314178
12.1466509157827
25.9664737897083
7.60573493610828
15.4121886367248
9.19084508449336
7.45079632197184
7.79277013713270
11.3066533964412
10.2587238805684
10.5076210323755
7.66834617107840
8.99182790453073
27.9431675670368
15.4123536997700
24.6763987440789
8.93847252089995
19.6769215983034
17.3269650482211
15.6677997642283
27.0153905286600
20.7535369689521
31.3758589001388
48.6095337925498
29.4008641670585
18.2342782124556
9.94019530290707
12.2685232039204
19.4083451547555
9.88505325379480
5.87581334962362
4.91639553252229
7.23327783947119
10.0275910866707
5.00626239597146
7.68883547301672
11.6135718744742
11.6900492671300
8.37930944057568
2.47840753922108
7.25642860028917
15.4338804060085
14.4549728664067
18.5828379969092
12.5747228935549
40.2028637913033
10.4848256333936
6.59481953043628
17.4147569801383
14.1418545697760
27.5131409606149
39.5959103001106
17.8006602113917
21.5105194588724
23.9358994878132
15.6452694065642
32.7419508692625
26.1883059551772
20.3294538264500
12.1394201450159
19.6477248351101
10.7500349885946
5.39611748328902
10.3823433261429
8.24804019123784
15.6907816335243
23.1256719011541
16.8157632165020
7.57537594048121
27.0413840838941
12.1287219399562
36.4226105845324
3.83311897878539
23.7441759837160
4.81460341536040
27.4427559539101
29.6092943113213
23.2929451197029
14.5233030110644
12.0292946194757
26.0202234453317
14.8592453372418
14.1583388567991
19.4366989867040
16.4293275320090
47.6532806838098
23.5614530412787
68.2266356976488
18.9377010204355
13.1575652436460
8.08944232787514
12.0225238117516
18.9971432070565
11.9840659955843
5.30227064271731
3.69402393815411
5.63209409724050
3.51041660451012
7.47628870459021
8.83325647024971
7.14939067670044
7.42970233233616
8.24089568028945
1.36653748380895
3.82049685959456
6.25135357286328
4.00670781125378
13.5805854188702
13.5411153772009
27.0965252235563
23.9350653971509
13.8097230457380
21.4655078849534
15.8664974705434
10.3595672046501
7.86925953414020
14.5740508890454
15.8103721284653
19.1352467521958
11.0640520818170
14.9528195023814
18.2616391411830
10.7598369341823
11.8354620058007
16.1597866198546
2.88694985572803
2.70496212931943
13.6352360366293
9.04469216885969
7.95106534714552
9.33787675147259
7.56043367504374
1.55132336777436
12.0896491853533
10.8794953588593
2.55599784121182
2.38171057308616
10.1770975575970
22.9970772530098
11.0097342386400
22.6312199005760
26.8416099202726
17.0786770001604
17.9458101955341
16.8124816606976
35.3267941542623
28.1505513431243
5.84152372317790
9.14024858203283
18.2691472600199
5.56590206384483
11.7938372770172
13.4357663724310
4.50217757613396
8.32541536349646
14.0337242106304
3.65846792643594
1.62392695095219
7.64408467051904
7.96343795369400
4.30002955581967
6.13819426456589
7.37433789431418
17.1029092208416
3.95626886415253
11.4034999942485
11.4658550998075
11.8342280444229
4.22479608805223
8.13953948583564
20.7606634014932
15.2873638455176
14.8571781290230
25.3305566281435
18.3367049574534
24.9951904073092
17.1345795247229
28.2598057410889
18.1677312679506
9.60676156041568
32.5818408270541
15.9469692311693
6.63932470535036
13.6599698693855
14.2681677839278
8.36997527406778
16.3060723358189
12.4940807054525
-0.501629606461668
3.53704436760550
15.2494144518434
13.7057574734828
5.34101907012524
7.08520407978524
11.0213341768093
2.30493641901920
10.5741882382631
10.8310526515224
11.4988675730082
10.3805363178806
4.05332868516059
9.71003033528566
25.7963569687674
13.6622684920340
17.3147643593967
23.9864992342109
10.1126962192260
12.4235796691125
21.3587967097740
11.6386354209057
8.82015332343380
8.69814280354827
11.1197739496727
4.62756317207992
11.5458381055673
14.9433424143201
8.91363802200333
19.0952388234962
12.0375724553825
2.96610302749752
7.30394531095730
9.61660977730078
15.0937553346329
6.04440754577007
20.1674115416521
10.2840651758473
10.8998982898593
13.3793735336180
13.3453913716171
6.03454853116602
10.1127847724065
24.5215907971097
13.2805963681707
6.62289193835838
17.5338252480032
19.7866705653511
19.7879408086215
24.4169669233066
7.54263948620287
11.8063068664861
14.8609059389155
14.9474916618483
30.4603564168526
11.3165422412801
33.3216651581253
4.47339927825423
15.9079827128095
12.0394869177520
6.28425740449107
13.8967907806534
29.4253596827571
18.1633431211426
18.1640773200953
18.4825047305485
24.2741686137076
5.78141356953795
52.2993333846152
12.4814251522629
9.52146539131231
46.7361450021178
25.9036862436297
21.9180909566634
43.1526484271584
17.7995346638699
14.9895358090955
34.9336183382963
40.5220292379174
4.84295374966154
15.9772137714148
5.49803777145212
6.32302551998435
36.8024363757641
21.3070600426461
20.5930992905630
27.7407341075942
25.9668482975619
21.0229309444613
14.9520700273520
11.6735233278966
28.7737747169740
14.7174071735290
20.9396617739519
12.5543563047062
21.0187433811765
6.04909394076291
20.9672719412214
24.0125836118764
30.7270262692841
17.6052025719127
-0.141802501146637
2.55941362291223
29.3623429644574
25.6802926011384
5.62484674571252
-2.44356468059007
8.81523199887198
5.49024258830846
3.02607261836551
9.12842991086795
25.5358020758773
10.9586185657045
27.1712662252078
33.0546676960667
20.9489823732601
29.6244738646253
31.6151085048426
24.9982773576280
10.2030459214548
6.75206687127422
13.1743752135754
17.3963945984168
3.54965349512238
25.1062980480000
1.74746200013239
23.6006554598773
2.04920517407274
27.6415679518483
5.22832485879785
23.3812531562408
3.02039677726700
23.2485990376348
16.8384016363457
12.4462078285740
3.73756910555906
10.4623442605531
20.9148509802178
28.5897254895146
7.72161942128736
12.1154067119966
7.60015418741161
37.8358968554738
39.1961239205101
41.8127536541538
25.2932984980784
34.1651761915449
35.8793616215090
32.9806086566733
14.2593805609599
11.8792328316139
26.3368808858412
27.8364448022718
25.8770862124228
11.2508287749496
29.0839746325259
26.8836119449090
8.61847933203080
12.1441879963758
24.7962189820390
20.6814684768325
22.9592384509430
13.0820881473831
37.1230883068639
30.2910611011203
18.6079297554695
9.32271087375795
9.59687601674649
14.9090335687050
30.1003058047277
21.1488329407924
25.1923414200128
25.4713899683728
10.6239294569494
15.1936973489255
18.4047844014150
19.7530613979885
24.2557501462564
10.9445444621299
19.1174188705714
5.93358870535742
14.1305265848619
28.9524577052046
21.8081819149001
10.3428040081589
17.0569657554025
9.38090370750825
46.0714168768000
10.4469998396820
2.83082034255685
12.2955980379432
17.5163413216077
-2.48879598551388
34.9239265673841
10.6462514678600
12.3829874365398
5.29900679327127
71.5548508248975
6.93416167492842
8.24050718601862
37.5973724142190
10.5301661775652
42.7570137334066
33.0567599201865
42.0672567066255
21.4093785272292
31.7410365598156
43.0713267380605
31.8668410674243
14.8151452134328
11.6732752363447
24.1666199742455
32.4377382931647
6.13837116697231
31.0208333112291
27.1142600518075
34.3045566771860
18.8757307034621
3.60374414035318
14.8789471605387
18.5259707183147
23.1839032294389
23.5865686893893
13.3176970786892
31.0017829735766
12.6845743975359
15.1804140193671
8.33123534147251
25.3709060628896
7.65197384410127
8.88859294929334
3.00483895644283
40.1374128201031
41.7598574242364
38.1552308653473
21.6849628164785
45.1374832876687
32.9562276771161
42.6573870079372
13.2009212108986
9.04216813424570
22.3453804322867
36.8305877036527
6.44035544916153
37.0857627408501
23.1251523323028
10.5608434858321
30.7567793960292
36.6693571099565
6.08975906274972
13.7929925315194
12.6099595394753
13.4055697067780
18.1364119159122
18.6414044932029
12.0108645117400
2.63040308075576
13.2558372802089
15.0076696466124
10.5353976106475
6.76554951476330
8.14057915729715
38.5889083262033
39.9115693083226
40.2029203007810
20.6445402485498
39.7599127858962
28.0149394865526
36.2507564206324
19.5786404140534
14.8345351128686
10.7346863480964
27.6117783122738
24.1941866406058
23.8445704003661
23.0073370329711
3.48381999721962
17.8182335877106
30.3679922312675
0.763435602585718
13.1948861515222
19.6437643264421
11.4893753870568
17.4190427351381
0.189816986669464
2.68653301832160
8.63778741507646
14.8478041970790
9.01453946138910
17.2760015965886
13.1655437657387
1.40502862642930
11.1334031721331
6.90161384384860
36.7471088074761
38.4382302097973
50.9340787927890
24.0941393468980
49.1117062674302
28.5096288451065
39.4526394029899
33.5861454520567
25.7944416388424
16.8194833680975
46.2550331625367
46.5748963984898
43.1726081799838
17.7971250996274
37.7984585122519
12.8128684235373
49.3866556308649
13.8102927635315
7.44058373838523
14.6968957251164
29.3162813275225
34.6853124428697
24.1231459964520
33.5066094790872
14.8430423583751
6.50068494784797
8.73487637350769
31.2307642030529
33.4266876976535
29.6984769445760
23.4034126520486
22.8442797120810
28.1590229509869
33.3071066762210
18.5845780510635
19.5016496179527
12.6653535484238
17.0531153092554
19.0159693692845
13.3077107813378
18.1955453447020
34.8793198338719
9.93992666508500
20.6558398480114
14.5362263294526
7.45383268689663
34.5561717872327
10.3724321756037
4.03197041694061
16.1724764893164
14.4144555686624
5.27172563524227
8.26693483690131
40.5645905715400
30.5250976590665
47.6918757477565
29.4031473079093
31.4573468418756
17.5659411947585
34.9501135348223
24.5124283722094
17.0523680946636
30.3195529697772
19.0731146285898
9.71028231142416
19.7527880311563
43.6436881105277
15.7402787431391
25.1528220217858
24.5371919389411
1.37335500260867
0.141691316750368
61.8125524184171
13.3081410808075
30.8591591853626
37.0203985373860
7.67263584732878
47.0138895392584
13.6465362687188
0.759250359593194
17.4591687518790
9.35229043459369
0.834023768441114
4.81861537333354
41.2457148767130
45.9341648424635
39.0951150227471
49.5666916995502
29.2729489312974
26.5895612042158
41.7443826514983
6.28644085141949
33.1899141723128
44.0698037170955
9.92799650764890
21.4927330770648
35.5724797534920
17.8844533918041
36.8551939094507
12.5544925639295
6.48008961709552
18.8212396795469
20.1219795855953
0.805161450126156
0.609306715683060
14.7230393816600
9.63846043042135
9.61555387399898
4.55413796189786
12.7980738084148
9.30492408973361
15.6998488078953
14.8695680257359
8.50990035501008
-0.652913394023350
3.83143634680566
30.9917174837894
38.7769812811715
45.1924075478601
41.4967787814177
33.4450542668156
14.3856143093028
31.6468626827144
19.2159533866905
32.4798431640121
22.4250627205509
19.5506847063684
48.2917792904765
18.7398293238952
28.0798780232237
13.2357028568184
8.99272947928892
15.6104366209557
6.22921775581471
31.5395565570461
7.76733497840840
1.25632592775720
8.42351070424851
3.91429197201330
11.4459947488103
2.72908782364481
31.4942547854586
14.5728301911148
4.79733804542242
3.75601337965593
6.83978511803435
20.9760307637460
18.8365038695970
38.1190995245646
10.6462377843525
28.9098214097140
32.8498005974010
21.3638512483669
16.8290138906154
14.9555894613554
19.5622957581689
18.4546151739541
9.38475562663476
15.3127008807676
19.7623228381810
13.9064781536979
12.6814054952962
5.54590081592951
31.6277547830850
-0.101981192342524
10.3064972208987
7.00899820430111
23.3779522180891
14.9043725293506
5.22952812935623
4.77645372704290
-0.0604722999443885
43.9828507133652
9.46274219606541
18.6407549006101
1.36594590984684
13.1821988698281
7.33920080909382
-0.440447873112977
1.54781067789253
2.35274021944233
21.1354816169745
21.4038537776163
13.7407165523771
37.8530093628618
34.0572438625846
34.3628532547694
19.6253641983801
25.7198187308307
20.7196565914044
11.2518534788242
20.7467884531033
20.2033293939325
7.42272431069564
25.9896113466218
10.3252618650595
11.0041914077393
30.5136261470838
1.75221719426243
6.10808354637619
8.89643658529028
15.5491620019627
26.9973472304207
5.79214032346220
0.0416884411452414
7.78819480462930
0.670372814914613
42.5528869325960
12.4969593496718
20.3723593709952
18.6638392823981
2.37515708373271
13.4558529027254
2.25591181331887
1.35288619463161
3.97370415254372
16.9720929161117
22.9504001210916
15.5733813650727
28.0928958766829
36.1933616744015
13.2320558802323
17.7153707602709
32.1079751275967
18.2282103793132
4.14405982724171
21.3896206452387
12.8148782067252
6.50625707182476
17.2124140146331
11.6859157084971
12.9728015519984
36.6844689841302
0.185938461077593
5.77562455360718
8.80224781501763
20.2865330397651
21.7629134321111
-0.666637670297353
6.32580274898274
15.0217240051345
44.1190643151340
-0.995637992631689
7.65365856040072
3.62795745149449
9.79897718763832
0.279198932652891
8.63186875694419
-0.0378649510873993
1.50521361633590
4.84807083810527
46.7237233325473
47.9797740278946
22.4476529399218
19.7550877672501
18.8219057419857
6.97319951623465
15.3439778739873
7.91445519256446
38.3952562970529
26.6023734283804
36.1757925307545
10.0784449283692
20.3930103935303
44.4912188170379
0.190337091556007
7.07888474022821
9.10501068334773
10.2731387604924
8.56694385520315
53.4293872600918
30.7972538525611
11.0833151480387
15.7847146426120
8.58575976819832
46.9032422610700
7.58350106602687
3.62230897679154
-0.351394152544172
8.90688755614890
21.2529240124606
12.0542184128620
2.75334414832539
0.865116709764214
-0.123933666885111
2.57268162140340
0.396051389320530
22.1463870183166
17.7431838387185
32.1395146904731
17.8372609488723
16.0396977243944
18.0749155883005
26.1966291628299
17.9114476924615
19.1467723555307
37.8852064906736
33.9292806714995
32.3733299138997
24.5990338561130
9.24027097734866
30.5777536800499
13.1520076885914
19.7336647403911
17.0116792503759
7.34817021267380
12.7560402104911
5.00309967683833
7.06189994430282
7.59844957969025
39.7975760911784
9.18264614689415
6.86715921003156
-1.23788325641679
7.01528776314709
16.4198998579543
18.6558159448924
10.1492751158084
-0.756789846292079
1.25611387011156
1.41900316399386
4.09010113526339
37.7138562472134
38.8559871424754
60.2015235032034
49.0421592693622
39.2282128881166
42.2973762415322
25.9060229707963
50.5956867677952
27.6394453712636
13.3041157687430
30.8434904370476
38.2987203365555
27.5235487850507
34.6224095166758
8.84182979166791
3.47406264879371
33.8152232466525
6.90436712339634
21.8306413162657
46.0084717089017
11.1460517086213
7.67899674948739
9.04824438754444
12.6162470832594
6.68367478175509
2.34803731006449
3.18599995252800
3.83993480093760
6.09570933441085
36.5047494392615
28.9489542521454
27.1817502250853
44.8760054827520
16.0093500030224
25.0898124568625
0.816548474864880
25.4015654098472
31.1550845193875
26.8373530889464
20.0848516596885
18.6138949931189
37.3160373745663
32.2808443596957
31.0895013550730
7.35048765307062
11.9750241235712
11.7894954252967
32.1997254009307
4.86045643096675
27.0232725294648
12.7742921634333
12.0762816972555
6.60635350838857
12.6250344964137
8.98055773347966
20.2859333031296
2.57618080068587
11.3754148576751
3.60108186074562
2.14561214312470
3.90208412337872
2.07380203030557
4.07333705380915
19.9791697194541
17.9536857875939
16.1736701308152
13.0971412162625
14.2300959467656
1.19713912394925
7.53368245117567
19.6987082163077
12.6763425366132
13.9111829489939
41.0094897496155
25.5138002522483
-0.584656630293184
10.3531718329889
34.2397282744607
25.3054890722221
10.6468654433549
22.6630531076833
35.4068410941982
22.0997240927685
9.45801259975122
8.84441993848163
4.60814247524974
9.35113229413464
11.3077355246027
3.33279586509678
4.90189241188879
8.64372256755914
14.0113139304289
18.9298809204185
0.207161549121287
16.1693005668886
17.1177299556819
14.6374854786265
20.0705651141428
21.8576321803981
21.9355667556977
23.9705926492181
25.0660716684733
7.28763821024925
27.9790402370873
18.3874931211817
32.5095565182009
16.8105307591145
27.0014095434611
35.4926868071921
27.1880190928529
21.2278113212164
31.4737003345780
24.5993493348139
17.9838694829779
16.1376638906022
11.1714073022723
10.5297501197338
9.16538057130024
2.42752016206722
1.70693009602457
0.709508460770341
2.63301183696414
10.1182626468073
20.0487131592838
18.6705163784120
18.1277545603692
23.9188817884988
29.4286632752175
17.6128327930524
6.34991676891644
24.3680582212222
20.0264949047595
26.0868959854271
27.9380025014113
12.2113257618314
24.6520048247963
23.9234432465776
20.6659574940724
41.5893878117557
23.4305810221865
22.7499527813840
15.7230030111720
31.1425063248727
27.9698200628085
12.5179192279895
14.0023393023025
13.1193382253656
4.29206946388568
3.65448696932678
2.60876149289384
3.15842969173378
16.7633078990966
25.3476647509712
30.2987643634611
20.4733230649031
27.6373345169848
32.6539208860172
5.07406403447746
15.0715928394752
24.1315221242913
38.0160395127965
23.7403416278830
39.1894547177073
31.2951241639210
7.53958884364104
27.3216973621630
5.29932117878988
12.8199995663648
15.3188732146726
21.7246595218176
35.4358734300543
4.82066857766874
26.8489897654475
35.3709523821830
13.5466737821702
19.6937685576241
7.43657124480764
5.71948295547851
10.9309135762676
8.51199788447072
1.44766819196251
-0.612646083203087
0.0380889663210623
3.63214258434471
4.96421768706211
8.42886932153595
58.0893890375928
1.77293493516823
17.4096007688087
11.9264116863843
40.6237765075863
3.47115202483699
22.5956607979447
17.9963689809383
8.18061200758594
11.9624134201427
25.2672529042753
27.5582588380225
7.95745445907816
27.6339981668789
29.2208288544558
8.52627523205069
29.3969577072887
35.8071161759302
5.59897867476599
26.9627167181920
38.5416540061595
17.7912463884760
12.6309194812506
5.52419145777609
13.8336089323514
3.88261793250658
4.23177770852396
2.51106405814467
7.90414197834517
25.3289209329418
6.87908853546882
32.2174936791834
17.8446817368108
16.3505101592507
24.3771736610858
0.0575564421283746
22.7856912411625
18.0066090460436
13.0832269399796
16.5631670011436
22.5934638108967
36.5815882283768
23.4142787197781
10.2094717011423
45.8795801837804
7.17082801610966
17.7317588312315
30.4310869645755
38.0663409159095
9.71858010844913
28.3617680723005
20.0316260370576
35.4646025380191
25.2627026199757
16.2854462330294
8.89580663491805
11.7113239674920
15.2527415508893
2.42863714807216
2.30345389295922
5.34393783590526
4.41294053449927
2.52922835177082
24.4364351980801
14.7932927227606
38.4894355657207
12.1086335143440
27.5317024792117
37.5220516951218
29.6679815843442
21.1407331645004
24.0262549295080
37.6124886260122
36.7566320537931
32.7151192549651
36.7925001974086
11.4956808826509
13.6131795205377
27.0485705737582
41.2992795267746
13.0897075713816
23.8813487932758
4.90353421898991
39.5744537654594
12.6372554373065
2.81075985642653
13.6547494197939
2.33748045692668
2.59269610064771
0.798148976915590
15.7712735327830
16.6770770005963
16.9738644877685
20.6744341913120
7.94459847069909
33.3196536797217
18.8783949673703
31.1917650960295
19.9430158067406
13.4028057474551
19.6685013737868
15.8354039421658
20.8515835264757
22.3604492526310
18.1388212540026
26.8411995830052
13.8378515843764
20.5053234335126
27.8803308317735
36.5466337957351
12.9344198319310
25.9668650553732
3.11977155857065
38.8711518606201
20.2809045594309
8.76242769792472
9.04382987401447
1.62816153109880
4.94702161200109
0.212492256676741
-1.69286210976837
3.09852624953184
35.1972950668157
5.30776966559364
41.5291835302659
18.8018217605016
17.4479083948489
11.5864793196824
30.7295055606094
24.6197311819065
32.4616016526384
15.3902145557104
24.8740101758071
32.2901666751165
31.0782628741949
20.4371937958946
29.0977661703465
14.0089769804342
18.2989780731641
15.7227520231418
8.31788037807057
28.7437394111687
40.3830621416391
2.41305009559231
22.6588569214792
27.8858852931754
37.0223557269158
19.3060444093716
5.26572743544238
7.79490067363949
11.2458039506760
6.96524895089071
7.52324268662260
0.551321002128072
5.76497283153999
1.10584350769355
3.38271877867844
17.4612045716165
14.4109585298671
21.0474115153227
23.9270936876251
25.7326712419447
17.8538020841459
5.88338072561775
26.1352928857545
18.4026829282097
17.1179145009448
13.3021045051975
2.26924439660855
15.9021574949663
13.8567527394507
25.8449991664000
31.5592523698858
20.8159087397794
27.1178564604239
15.9471372204796
5.88566994105113
15.0112377333324
13.4885122736427
16.0300630459762
27.7396514337741
27.7033454400417
3.42326654492810
12.4215619237942
23.0293568074844
35.2863623866661
19.7347218693538
2.52030538870854
1.77674571379696
10.1507380134593
16.9235540073487
9.60344478254382
8.39671360724064
8.47042440656672
28.7659388689501
7.39430553717185
20.3914666519788
16.7041581912223
6.27566816692939
25.7960451846206
17.5505674655896
32.7716754909297
14.6649617237895
16.5317371682870
22.7214525187455
16.3977527428291
14.3699533416914
28.9836328323129
26.0018256122776
29.8802767181643
25.5538482465884
23.5390319900788
9.66646263491671
2.36490562175321
15.6122814314282
12.7217977555159
11.2301179846792
18.5432000376347
31.9198145328804
19.8060433573589
20.3660569254189
20.4880385119846
34.4119196383317
9.11785069414943
4.36511143549487
37.1154377946298
25.6367709487128
68.1930158402945
12.7649516992715
67.3818334931174
30.3634751665802
61.2502052527523
30.8571753463220
25.6823954146102
38.3329332663185
21.4175679984064
26.3790493290921
61.7498398267150
38.5794839965439
33.8807991942995
59.8648979765810
53.6312838591788
32.9403691283978
19.4819365766890
5.03383171548277
19.4498201306163
26.2286811702590
25.4252473816766
17.9921300565166
50.2559663361854
26.2788115395646
22.0770893538258
5.09433869369618
8.85540182460018
2.39722535861631
33.1502581917801
2.16774129718837
45.8447715195828
22.7686651523455
2.60786430531154
55.1915049376783
9.75975896577991
32.7899887293179
13.1060559375144
16.5677165562954
45.4724902948493
23.0457500092581
12.0154389458733
26.9830730238538
21.5954066060097
37.3530696229652
59.4784698409719
46.1597481791341
21.7907740443908
23.3107929489208
13.9602883851848
22.7630613808894
5.83051818698215
20.4142210738841
9.18909078740738
33.5669132552324
27.0012161130801
14.2771661116706
17.8613536587382
1.70239019317766
29.3717631997650
28.3919733224457
34.4606508462678
61.5337519927270
20.0017795400072
23.9927319183282
48.2077429291251
26.0154524815999
30.3416991057275
31.5843123036192
20.1674994891514
27.9080160849944
81.0677277484711
36.1312524840962
43.3825202270347
24.4606143054770
36.3009410721041
35.2954123733325
21.3237701633259
42.0059242164734
11.4921527915390
38.2166607451141
28.1424443350789
36.4957225743382
47.4331256794681
16.3216721316150
28.6079927156954
15.5658299553031
37.9842284704512
12.1161073201844
44.1888445397395
31.7148429936152
20.2765242011391
37.5531433750864
43.7123915892254
60.6049713003260
21.9338765950600
40.1617627206127
42.6973825207977
38.6303195516562
36.2546763490994
35.0699759883675
24.7930781281918
31.9625926281987
25.4793427792855
18.0755876900955
19.9915906608111
38.2327713588164
39.2646964314507
11.1667360747348
12.7884414537657
25.3031757964598
20.6257163510186
17.0978858814715
15.7445898296969
19.3477706468824
32.4857791048842
35.1732925807786
22.7580175934076
11.6008505174691
52.6401462365755
31.5788607387199
29.0684050807526
14.5664077114543
31.6314870429820
35.4712026946348
26.9027184344807
22.7723580047250
22.4695938812752
31.9816228568390
42.8175453597810
9.07263722646238
10.2342690036894
8.70878194631457
12.9832851087416
9.90912783043797
14.0900444836643
9.42484553310003
14.2021886915888
10.1430278815419
21.0375123768900
14.7218606130276
30.1072946485625
10.4675803669668
37.5391113165530
13.2386602791092
13.7056934094937
20.1369441147495
22.0902957149609
18.3536243879873
16.0188579092857
10.5506648776264
14.8556927687740
36.7727446675965
34.7397694336162
8.04691039087660
8.86722074109292
3.82813123077019
6.91648015226851
3.21326084535126
7.24517677097763
3.93049810396238
3.86701777302472
17.9769942301671
14.8027351393057
57.1836720113579
16.8890720267086
14.7080647262718
7.69957574758595
11.0527963130943
26.8973221493321
20.8303385372398
28.3246366349401
4.38436886969513
3.30457023328785
5.39566181210260
0.973334262854336
5.18020616402434
1.32789052573415
3.55913261703397
3.17264696745822
12.2393697938680
6.22820655518307
10.2800759568572
15.7179698121012
-1.64481485651624
11.9997293378615
17.2922914906225
29.2407097652050
15.1066603013794
12.9253147056065
5.27854782295295
1.17194739999711
0.110426652678621
2.69826320821986
0.198045965994490
5.30235517727318
4.12028352375189
2.86273230060427
8.36081953193210
16.3660019666367
5.31926524157505
8.51964375934402
11.6283981486613
9.15649824129507
8.19289522740593
10.7808940094893
15.2478257152434
24.6537942351420
18.1584588659607
50.0537003091193
12.0401396490824
17.4247184434274
4.21580913717273
5.40804477801854
9.16359811109206
8.85451974074749
3.50811622540051
26.9275734051416
20.5902373249696
3.74057158544045
15.2378817862196
10.5395990106004
11.3536799281959
42.3333224752894
11.7087780084788
26.5456880630269
6.11693349293773
13.4417583190239
6.08873542767497
7.38491672747355
18.3079900977903
6.84732477949712
9.44421645371523
19.6753632341301
9.11826498519202
16.7946689548221
15.9100303040738
19.5813191345493
13.0524350392120
9.50474756597740
16.0849114275777
13.7796343911737
23.6204447631598
22.7145874733179
34.7478676972665
11.4493305204480
16.5998681642242
12.5479907692423
4.68842969629746
20.9551554374048
8.93176046688879
5.59460725052475
10.7365256433702
11.9805678015286
22.7055109635414
8.76424764546272
6.43013080189442
8.17714934630956
13.2478820734200
3.70140155384044
24.1958916220993
33.9344960982677
11.4364246933248
26.0407165023835
17.4152715096223
9.85423720017256
17.7718441992165
10.8577318909426
6.16048857513477
15.3495501043358
3.93852088521369
5.48685088894493
5.83645299218705
5.83197879636675
19.4615618978107
8.85100526765694
19.3374667607549
16.5037535210951
12.3287144903878
12.9027969039874
12.7454745802877
9.43654936702646
32.2104565347276
27.2072327798836
10.1879620891756
34.1466092264894
8.89787569687723
10.6574013326738
7.40356159991143
11.9675691102341
17.2488436148109
25.3040112325483
7.21018703977921
23.6297393882956
11.5941309770255
9.05121069650805
14.7519104592136
17.2453084462196
5.33317126693418
27.6889907143974
1.66190196382531
5.62202169438533
20.5449747520784
2.29353597701837
25.9591394296332
11.3375195938706
49.0405103741992
8.97267207379218
31.4512724552638
6.97015762131445
10.0002751793134
2.43488143295859
12.4438046760970
6.66725710587115
1.82549409172244
3.14215567843114
7.61211489652531
8.95637710239852
9.27098224637984
13.2271646675233
11.9894049040179
9.48149581346504
5.04288118030714
10.9918762458572
11.7142319573110
23.4894398564695
31.1596239493782
13.1335172798095
11.3615443001257
7.78811025822936
2.31772032951489
11.3379694274734
56.9171359178738
25.2217136541699
49.0611817460349
34.8424567340932
9.27036942330975
33.0641989172972
10.7544990451259
44.3185087133278
28.8804950113688
25.9062724245099
7.92326701374655
9.53197705622489
12.6513960836748
3.86236140346424
5.09336307741060
0.692583323294787
4.63237433468371
21.2423955428122
19.0280574572821
-1.58535678988605
15.1594852285665
3.65733961069882
6.95506629105846
7.81860097263601
24.5039458118569
18.0100608532563
28.1670812388069
17.6352288262045
32.7616618536355
3.30873689848835
7.97319573912895
2.94570135572100
3.01979696970022
5.31291772640167
3.14677467763116
-0.0675517660076013
17.3167931392153
13.2201398291322
20.7159036731272
0.824218589082116
23.9151547784089
5.27691164992944
11.6803181793287
19.1946546225597
10.1680104379825
23.4822947057087
19.9282610781064
25.6201901324491
31.8495098225086
6.33704333800859
6.68607568694046
4.76389111028923
10.0264341180923
1.93021756689141
4.89861635971411
5.54679837050919
4.63577844241152
6.60239758750985
10.9854961594593
21.3433773302195
20.9170904172960
2.19220182471371
25.6943820296315
3.97774418652829
11.7758889300787
18.8473318428398
7.17964682402882
13.7244755740201
16.3775156550978
35.5545304561013
38.1087399212735
2.71303172216510
7.67549568626840
7.98825104803783
7.10421255712361
2.68637407726470
5.46131357186657
8.70075025927957
10.2433601280422
11.1176789440233
18.0251658576635
12.0313417455681
1.23140135007566
17.5878516936943
12.9442621626478
14.8090978420011
9.10077951667906
2.02801123973794
21.9840102605744
26.9716535329023
23.7056820061797
33.0524255203017
2.67166498442102
23.4121954757714
9.77229208487053
21.0036726526493
12.3531198284654
8.57238744876943
7.90954739643375
8.83794619580718
13.2329508717869
10.3809679090663
6.43127973192215
31.3564662200633
18.9565816166818
8.65289297479121
35.9907453824458
1.52928425101271
22.4428753530449
16.9448779766563
13.6060917659213
17.1886649690169
1.78256545442918
15.9192982595064
17.3909663617733
15.7777594810370
15.5218023817700
14.5070984993320
5.44822574308928
17.2356747967983
1.17118474738950
6.23646200502359
6.16072755197336
4.39745097993155
2.50277198584138
4.92933033294756
12.8380633132584
12.6572672448445
5.20681525945170
4.54104013547421
30.6005174251747
1.63092867992227
10.4742031964803
10.1357830304351
10.9270920263210
0.760863701120079
19.9133590954663
5.27189034508807
15.8916850093925
3.22186376524790
13.4942619665597
8.92772359640912
10.7533654267799
4.96534847920336
13.0537104454585
3.63587221940069
6.11840732366237
6.59964882460553
6.12021187662446
11.2249695941117
9.19897341261663
9.79521170117658
10.0292167671283
8.49185475378869
26.4545994163744
-0.0219170244589978
12.9174025316027
11.3386604770916
9.60560783337447
-0.605465710962132
2.34499752671784
15.7816735630820
12.9131444467237
18.9908406561586
3.39342830977695
10.4225013577087
18.4076874237983
9.68268229649896
17.9136960869331
7.05910967341293
7.03545382457678
4.91907103080411
0.338399802290309
4.25150042529051
5.31589045398592
10.9218874162405
1.27714906501606
9.43529608632508
7.37191682817702
13.0695363431876
10.5720585466735
13.2544214792619
13.3787936372598
25.5894974607560
7.73252636879250
19.1284389343508
29.3163567346530
11.0416787941960
-1.21039027373322
0.829674906140745
3.59985539919422
0.669355502742258
15.1801247358836
15.8376988012611
5.50623936292530
13.1431225197623
3.56522360210646
11.6442805523493
9.19574474652633
5.19174693680302
7.22133289378338
-0.0642535414388547
5.33569034782232
3.26958640848034
0.869168110848589
13.6594926495412
11.4068886023771
20.9405213055198
3.59962864834716
9.18271337017224
9.35326917587478
33.1738249960780
3.78338884213823
19.4710068111756
6.94072130323507
30.1124255294325
0.316322034172168
-4.05415090429703
3.69738848627605
21.0937244747150
8.80550021459667
3.75334087025207
11.4248336955415
1.02661500849303
0.721712157983015
4.82079421641448
4.62312396667742
9.44908458868116
14.2246916841757
5.55702904889094
6.69209229718590
16.1833472106425
1.67246136795755
15.7029509771111
9.97485257036674
8.52725886133743
22.1690085060757
15.6996296395037
9.69925450170985
19.0554041718727
9.28815678577450
36.9253847261334
12.1658546833960
8.14044993439113
22.6151995995846
5.99618626390724
20.6308385002446
7.84043843024343
2.82669750159773
9.12656178141226
28.6444026132600
6.71367634251994
0.335192908491833
-0.745473685934409
2.53822734386435
-0.159234693533722
8.85297324844908
6.33099721457724
0.666290441244149
6.66287905780774
11.9420951671419
1.13438154618558
13.0506814649322
3.08466032630470
10.1827317541037
9.13517626897111
10.5167330002919
13.5262257414566
3.68530550830683
0.799024046522840
29.4908184538973
12.4244007684827
64.0314288579763
3.14168846142918
5.85914942220084
28.9964026870071
5.40636484006111
-3.75876720734999
-3.54424576650113
3.25571647719438
46.1249208834049
59.9120618244086
4.26836640718947
0.514547014394647
-3.16767222220878
14.8012778970014
1.57462901432466
8.30592773373978
21.6905439126578
19.2692516904537
12.9962153072099
25.8491792085793
0.443674993570078
40.9883386110573
19.1843497675448
17.2434524629196
14.7566980037520
53.8551049514526
10.8175237197902
4.72821992776369
91.2503140592854
25.7941388617508
95.0451670376331
11.9130459958990
8.65709128381402
1.96696410491277
6.82628413070384
5.68815400586883
70.5804887898729
65.3449079672728
12.4355048991012
42.8328515482697
18.3948475996010
4.24181339780638
2.29268859074603
-1.18122078794553
5.94422770982395
-0.0400050490150782
18.8338560683593
11.9632102273626
14.3023936212533
13.3144640770282
-3.10449875979420
17.3275963216960
-1.95615689778509
15.7068620939283
13.2948045909172
10.4800145663312
14.1862704108785
14.2306754738968
34.7021543777567
7.29206303781333
5.37737341963048
62.2344003434648
12.1182886461673
66.8951200994471
9.35822493190195
4.26478697847440
5.84755481718212
9.32929659480930
5.15282584428108
28.2916968639902
53.7419435722862
5.71909533792214
7.67589744054395
6.07043495683408
-3.04934441854513
17.0059057027979
-0.129109497508831
19.9917310349763
22.8037888218026
21.1767784577866
13.8488783354970
0.821814464571462
24.4179372024210
28.2407534732608
20.6221017598455
27.0101288639629
16.0353403313189
22.0716250816472
34.6810427658680
14.9619963691925
6.63706919904648
15.7849522572765
74.6353206825256
11.7864802315000
60.0379022061634
9.87681329414212
7.41928224366023
13.2762373043761
6.22463185789767
17.7069222092559
13.1174129263271
46.8652590549584
51.5947988717657
6.10646336909981
84.9548835642752
11.6241853347880
2.45540293983604
12.8765960647264
-0.648921283562691
8.37758641539836
-1.57508003544570
10.8616248960548
20.4678867583671
18.7447985383659
14.9509191884470
1.05789814091438
10.0139034471094
8.15190912720646
16.2601611025216
6.73491581123893
2.25733670456356
3.83911706336307
3.56962196271367
30.9072840106763
-0.149800680804177
1.00483827524981
59.5000595175709
7.27831217697513
85.6764486321276
4.84496140919939
12.3927432804929
2.23404009769488
8.05977238617937
1.04215578124239
25.6746845116061
47.3209345582278
6.09602070850224
50.4657238951534
27.3588794695946
6.10707231415443
15.1959036717083
-0.377929710080510
-0.299012522994110
13.0921867230099
18.2773512961851
9.84691424621039
18.0515478387801
2.77247792905126
-0.958051505588974
21.3968903971358
12.7892142844816
19.0038341561353
7.29285981995150
12.4577188197741
24.3669716942036
10.2102805436020
5.06036829833636
13.4266425802261
6.36686836281432
13.8991547240045
20.5527301002252
4.40705831753627
1.87012661806391
5.96704153109182
2.08386135776666
7.04421272737587
7.25288374212533
17.7187063320198
15.8703346283816
9.21366756916973
29.4990239643243
8.43169550433277
-1.27409517507393
28.8824450872837
7.15890868111224
18.0080710143722
4.75804932467840
0.0627134790551923
35.4490664737224
13.5132523482642
23.6448849607669
29.9133424289634
13.1571936033781
1.66055627806084
30.8154387230879
-0.776261089560229
19.9247709791689
11.9097261778938
14.0466092479155
23.7471371075261
2.61301158007666
4.31014228330501
5.75392970786016
24.6009442636121
18.6627058585001
2.01578362330372
31.7034914633808
3.63253805716367
4.72486856667227
0.938387424481771
33.0018886416642
28.7609317453513
8.12726514610291
43.8121091697886
4.41367329622455
3.74687235943561
27.0307496344825
16.4974067197727
9.57741959217064
25.5368721072874
20.8477167647182
14.4859190651841
6.77681278686001
22.4365855387452
2.59735397673233
28.2347847197950
4.46249511882077
7.47824609569274
13.7302889724433
28.2225493435938
14.6916381488940
1.14165694152920
3.74661046879743
4.81814183619696
2.34666183053096
17.2557501590568
36.7985787132780
43.3570017395246
5.34806112804318
2.72769419994365
25.4971164244321
31.5461582749393
32.9815727339493
9.68066333599160
2.07697755721212
18.8594087702432
18.6174489699751
28.4708410295617
20.8057885163783
20.2774701667252
14.5800704595061
3.06396896664067
19.6639686518413
12.6413049761585
8.34991524738906
22.3360795027533
16.8517211829969
22.7331846277500
13.5766154306311
8.31434940895747
-1.33017798423692
13.6975309949847
20.3717438366148
61.4486405614021
5.91498246508846
6.56493974689247
6.07423076080180
19.8134661602979
30.1020149768304
11.9702763351657
37.4829355856768
10.3027520005619
6.47041363473092
22.9837059362906
5.95727183671022
27.3046372494544
10.8401067541499
38.0127950555885
30.5967830942387
2.76592735507910
24.5466053457247
21.2689595981382
42.5042544870056
15.4796207147934
10.0519567769981
26.8790333887514
8.97753210214678
16.5784237408026
9.63356965291909
1.78956912009485
31.4042916825404
13.7822817636963
6.65156295505709
3.54639872248710
9.02137802839443
18.9257581819027
9.20194137164971
25.1378311359527
6.95258870850372
11.3854913399860
25.1115459016257
21.9111812788746
9.30875696784235
48.5166351352138
19.6406536880718
29.6410666981531
6.03954925300080
21.9673102003210
27.7862469879466
2.26721678629841
19.6352198187471
37.5507216574181
29.2321765257455
16.8057773424351
21.7537712502597
14.2518455679973
10.0894313832518
17.4935480116264
4.12596096244636
2.46395422519751
20.8476494055753
4.23144757134381
56.0247812151841
4.02650355982637
24.3147956942077
33.8358603200851
7.20300710653162
44.7541509688319
24.0767262959366
10.0837622759431
9.11826498914323
14.1375508763883
21.4784240439124
7.53511652158129
11.1971565750446
33.4376405937554
13.7191220915828
15.3353574978257
5.91882647932578
16.6774992055335
19.1357378863913
2.28500443254656
16.8359313197810
27.4223334301597
21.1060944736854
17.4757273495308
8.24688833516954
11.5383639727090
15.5964851769506
4.09892070861175
15.9261388150667
12.8591955376022
1.28368240886379
44.7135555491321
22.5070478747545
24.5630337493635
8.27554238092221
48.4787238599286
14.9079920178799
17.4132056511186
8.19546818939985
19.1996334360949
31.6851036822004
29.1187139043976
10.9581411603624
17.3101052948991
33.6503965698562
17.4145985355350
31.1955436466340
7.99481951023535
29.6362296708961
2.49380862195374
28.7564535490080
24.9448099506285
18.4025347135817
18.2498016580392
30.8803471489465
21.6392757048620
24.1809499458499
4.93496281442646
7.38551836009205
52.2436648698878
47.2800409261120
5.87731419742633
30.7135625958985
65.1945662065783
5.69343656906974
17.4570449977552
12.4669002109554
8.66121099742017
7.09300716318950
5.42555687298366
17.6812132666999
24.7106537421487
1.74275977571648
7.40524343705675
14.1021545040778
9.14236448899957
5.17187782237336
14.2422773097876
17.9747250535924
10.0192681840265
6.16477131530886
2.77340479909641
5.67174414953631
18.9225205566969
12.1871451570755
25.5770764845026
5.10492629352256
15.4450613795386
3.28800309990726
2.48686947052045
3.44994563830412
17.6377631646049
2.76568494049190
14.1099131012829
14.1189108492056
13.3156278020486
27.9335345916958
6.77771556728496
18.3987333919075
18.4409819068001
8.68304799593906
8.39690002439334
18.7729862689590
22.4719084902353
6.44353713810831
16.2541716309116
6.00166468880547
5.56406964217161
16.7029780922641
15.8960793599390
3.76146673962228
6.67049370766223
9.68537979422800
33.7267897473581
7.98032573819402
3.20296851276865
22.8277826777056
5.99818345717815
5.26968105353555
17.3782062253056
45.1243417016326
9.14057425674801
29.5494143025820
26.6809399482803
8.29529068059824
45.6837609463179
19.9447554454586
10.7722366181558
8.72521249733276
12.5944773150166
12.6966057775386
24.5157560969463
14.3873345982742
13.7252982956806
8.99239391812736
6.34255199215924
11.9149101000971
8.81870945475276
12.5709878135519
2.95071016092709
7.97706392521138
8.20618587003949
6.21870173139342
24.1132160440421
8.10662305567926
6.69089092407725
2.46580983522109
2.51904781970876
41.0872879088234
17.3634853485182
19.7389778043822
47.1989053895251
20.7572140481665
21.3626014860125
7.68078540208011
11.2362466536799
10.2332871536410
5.90328009547996
15.9916901752635
12.2429375390918
18.9459691005242
5.10285594437075
12.7325378232378
4.23887678852163
16.6169605389385
2.13216948705987
6.39717273938261
13.3060247880138
12.5415106300614
25.2931448079667
14.8894800701719
3.26467380024395
0.408075994029922
34.7289126465119
37.7787050278197
19.9998163414859
25.5102350497637
21.5131692193360
7.99386983264673
17.5505045319554
19.6213378156779
16.8779537441483
8.42490314042763
30.2411616140367
29.9491727400213
27.3153663629462
8.25379854003467
31.6736163079672
37.7031041483271
24.5487120287948
6.34128683588483
26.1170303046810
10.2130472569072
2.61445968180029
42.1573098034462
24.2640825811921
2.94259920669135
5.88407385543125
64.9522896291794
45.0373635416100
64.7091615097686
47.3672722830403
4.08607221766130
20.9472649942994
6.84828360713767
7.38512867727485
9.12166989654793
12.6852733235186
17.0893957599126
8.96611129440935
18.4432365462463
20.1695472592403
27.0814430007533
15.0308910107284
6.83890800087736
20.7369562050731
9.27790853973189
5.55252082701560
20.9556760554854
6.44461713437586
6.73398772577361
23.2897026858228
26.1836786146408
4.49161475626441
12.5652550901310
64.4503257566097
44.8444869905043
32.9170945646488
6.90794188904836
21.1709404127290
11.9816985937179
14.4649917281749
4.35667418319721
44.1407542735324
24.1458077351214
0.00443885088516012
17.0066250791079
29.8028116471915
32.8939272620509
19.1573208147971
32.3446152723915
15.7267077982999
5.85779548204225
28.0133952769478
11.7330418895783
17.7136437799926
2.78954778931650
2.77090570808441
2.00194776074394
22.7656102453573
15.6129943677362
1.88947418097142
5.18366997606960
58.3872790780024
34.2598535714036
49.7901390781325
72.3341570634903
10.5235165631906
12.2264882620903
14.7776724936258
20.6413183328256
32.1689323097608
13.1222747029564
23.2653922216033
26.9157507569485
13.2186071802802
15.6701517458852
24.5059402496769
34.1261311169050
14.7162118888984
24.2469042341887
5.41302791137467
28.4355010556225
22.4238873692617
3.63546547116240
22.6913130627870
10.0249703621119
33.7545044556113
4.81673679647467
4.54013369389120
89.2430129797816
44.4414478238572
51.7591491882025
75.9229008636693
6.16069932386122
7.17672451986599
4.35263038189516
8.78972330668090
18.0501209590156
23.6268388302335
22.4095777923590
26.2739544630658
18.8590859949411
35.0096267176642
9.32281828896366
41.6945040747005
13.3581028802010
18.6459178539886
26.9417834014456
36.8685997388077
9.86871376401283
6.35210866673469
37.1678381574085
16.7114584755633
27.1583765385805
1.32275748430650
6.26528525923116
36.8519193151033
32.5426560017559
11.8016000697380
2.80542208953253
3.22517551733983
32.9970767551158
2.84049271646295
56.7883082429872
3.79307728072667
5.36770790750189
13.9684716099677
3.04419162112673
29.6524068396617
3.50438322801950
10.6177422882847
26.7723680418437
26.2438452128011
9.41542612125531
36.7601160029992
18.6904714471087
14.7413312344038
36.6451992888796
38.2767429424480
28.2590270637202
21.9351726853902
8.10637878411160
18.9182671167114
31.2808019787436
22.9885913943428
40.9654211298642
5.35016543670732
2.03411803492255
9.40555757928267
39.4667549624697
32.5360533774672
51.0024427461837
68.1452384578705
-1.79242687903170
2.68133348418774
3.77483911774282
2.56745073853283
42.2917274616334
8.90699665019202
16.1111283086169
24.1182836715364
27.4505555191047
23.2308830990923
27.7595603858656
18.2671763189035
16.7019045205209
6.39239490551820
19.7773731073274
15.3707585645401
22.4321105547052
23.2298296991754
31.4330299319001
18.4967649062002
25.5918851581101
14.3001639594421
17.2870992883983
25.1105285899971
9.77195513709065
10.9106613116403
39.8867019992705
4.35606763912634
3.11547126084057
12.8041132490076
13.5457427808600
29.1338164553839
36.0215907409245
21.3593975788279
0.566241742568725
4.00868047211924
2.73911768215803
4.34879805631080
27.6753018053898
11.3740858667278
8.56689138059280
9.49060815630185
4.86212070671370
19.2036025404932
16.6474024392809
23.0919361442522
20.3804597152412
32.1466142152135
11.1228434835700
8.32066740627702
14.1724005171780
18.3420026125511
28.0040754114154
17.8230684717040
24.2939751923965
10.4608400611027
10.5897675129954
28.4348439631366
19.4127199419527
8.87208419431708
33.0106062216854
10.1311384649718
35.1688761587779
2.21986020968778
60.4092664126947
32.5465211683964
25.6291057209590
10.8415177860506
26.7691595291175
2.34899811821608
5.45171528593440
2.85068967543961
2.22631666671811
27.9814640592175
2.34635617034826
4.39431927768705
11.1316535567741
6.96050358960003
7.95404933923724
28.3500517588565
14.8624486227685
29.0161186590788
41.5522511108673
5.82009652702691
7.90863833090469
12.6564524696804
24.1652420247220
25.2153414201998
22.1657592450022
25.5415964076653
12.5939154138522
7.35481712449641
18.1730299590882
36.0927295372854
11.5171478676458
33.3048157566941
10.0202715486903
43.2914967706585
51.7048844116246
2.84163960311572
34.7998064150368
11.3511086391371
30.7367376247743
10.3327843827747
33.4692291118217
2.21848156368453
2.90063553206898
3.07141600493484
-0.102074788219436
32.6943970113896
10.2649592840058
3.06686295883121
11.6529635039090
33.8581524592571
32.5179805179457
33.0275018691734
9.91509396634693
26.7753471051805
10.0431668825694
18.3289379504313
12.1096160519261
17.3763872692032
23.5641971030411
30.5877337661814
24.7952625010270
10.5497761426139
9.42087127443304
24.2569109448759
14.9098961880847
10.9094828345512
13.3932093989564
31.3739304374563
2.03603788672625
1.69556309475684
29.4797382678375
28.7309346575183
9.52870009655440
-0.737860410794108
-1.25494019410909
-0.901208450886071
1.75341927373005
0.688440412938845
30.8539793662473
9.24229854080225
7.36655241283698
6.65176047059595
24.7858503862265
8.02361000749693
29.3399908544986
30.0268700230450
10.9770748203509
5.69538727840195
9.70269689467544
29.7700754279953
2.46918183074029
21.1317738653779
28.4225950746861
20.8669145989592
28.0835283575144
20.6548491029552
11.0839135107731
14.5234917957856
24.7396608537903
39.8461741597648
10.3974798362770
39.3652712657882
7.69767332951456
49.7281078698593
49.1682700549953
3.06158135296507
34.1236027178606
-2.44635527666936
6.22627318813190
28.0244806677446
6.97872390643523
9.98996683034157
3.23124861870567
8.63941684759560
12.4643516749906
17.3032512352939
4.58639622341272
19.3632278856837
21.8334718469533
11.9261249357474
5.05976980596402
10.8869396056337
35.4740402083369
17.1459254490924
8.86034083320428
20.2020573585044
27.9409331927518
19.0195764924088
21.2227401222534
13.3909665356858
12.4385749023786
4.47744293753937
30.8234864806678
2.04917060345029
1.92041372618800
11.1518186909706
1.03461925924516
1.90873250715823
-0.771290554304549
4.29933784992629
1.92802206810249
5.15385200382583
1.08034905768404
2.56308106659933
13.7852930031585
18.6133518611027
8.07951141217395
2.33705774817649
11.0836037563314
7.60065134847376
14.8379334435204
6.70431745935368
9.24826569370417
17.0873554427991
3.92659050730275
16.2857125167727
19.3237137268853
10.8164256501411
19.1617422193657
29.7017204379972
21.9757594976064
19.5580890328851
17.2260232733573
18.0222858890491
23.5813966095557
16.6282317250452
17.0002640125082
10.5917313505370
11.3376879430479
28.3278009327352
2.62583269394319
13.9969215822944
4.27551465827999
2.67640455207002
21.2644989407513
0.313751978161597
4.15874616552817
1.76574292322629
8.73947672664151
0.448026103546402
7.10570477026938
6.09841090632976
19.3749841948322
9.99309148844134
6.85740630082343
4.19300599380603
3.76607634203438
18.8145701296887
10.5492571304244
19.4646829051578
7.69020519471231
27.7318034884988
24.4877228439691
16.2158203088771
14.6388032413842
42.6807234384660
19.7311960505763
7.11451725450448
17.6940346679363
22.6959295989933
27.0322361783605
10.3274895444638
14.4813756506032
17.3539587537182
14.1528100213482
27.9762296218465
2.11286135526539
13.0070909127897
0.909548069271705
25.4859735894589
5.66521642532980
3.44190708465921
1.21630055537069
18.3931818410881
1.01673627056449
7.62252858936394
15.3742036608928
27.8892139474311
9.09266145613132
3.96718072125495
10.2284082533676
16.7127908606764
28.0427446281639
20.5324149779992
9.75100561760320
8.87391218761825
35.9535897116651
19.4375619982922
22.3307683488766
18.5099086387080
32.3657697165421
23.5853253204924
19.0373191513828
40.5285672555665
21.1295828428216
21.8219198330957
15.6805061031115
22.0019570707631
30.8975645454091
4.54407490594950
5.48981832110188
13.5493513602237
29.5722896909108
-0.399424782798950
4.42708418153409
5.42971189587360
9.63379259251118
8.72890979351964
7.77228386325038
13.4037695310748
16.5261626405655
31.8397827322676
20.6308250428459
9.31155213091914
25.1916886984520
20.9411291680037
24.0409076220821
13.9357772482353
30.5198378799589
12.5312830459377
19.6826994138056
27.8165776285535
25.5784317981332
12.0184875760007
20.7039760532341
23.1788744634310
32.0069772584797
32.4864890751968
28.9957147230229
19.8116737445739
24.4950036278259
28.2290361621355
4.12993051955637
19.1804224788191
39.3441274309476
18.2596435007555
2.96944024394304
12.7956573826772
20.5368797381785
5.56783103803857
6.80693925630920
2.25751479601897
0.903594594781068
3.28765891336211
11.6653510697390
36.2458302448209
35.2797368606205
8.00305437377080
22.3864049963049
30.6419586530116
18.5419236900820
20.1186894515880
15.7255252820557
37.0623242904838
34.6535486738334
10.0455894305236
24.9329357269886
19.7163805707858
35.2607210368374
11.1709319740106
25.5552999611433
35.3201285919152
22.2788926251327
28.7296934704389
24.6554791661711
21.8236878711264
27.3812021571305
19.6437285640901
28.2201146058363
23.4652852346234
24.8663886347457
3.75161472300935
13.3704123185515
10.2259197309351
5.20446240839502
12.3584169590048
9.90950966526617
1.37830912401097
15.2946290155164
28.3375031891231
27.0849542133679
8.38171530959550
17.7189906940459
27.4604652709304
33.2825286870483
13.8018701483027
12.6455740959077
27.2787728952153
34.6511658921392
25.5443650439800
20.9173473526413
28.1781026251759
40.0507586797657
15.8297014304510
10.9724897673456
35.8542971235191
27.0720533375748
20.7050560996397
25.7733004532136
26.2124190828341
25.6747571989483
17.0425160217197
36.1403461725633
20.3237658865750
9.06884822416942
17.6634154624868
5.67883521041075
6.22124042910862
7.65536074951126
2.41632360207761
6.81131082737383
4.45273029543254
10.5369738634430
2.67702356377933
24.5324184293210
12.7158860126917
25.1604542290474
18.4571397529894
27.0197038003038
29.3716161847681
28.3330515807049
20.8871967412686
41.6632090133553
23.2528794070951
20.4263927195739
10.9482502446659
23.7278219457513
8.94857479863923
16.0279759975815
22.0431324399420
33.1081693376628
15.0723241305247
28.0784710922180
32.5659255038113
26.2926434182456
23.9660580463318
30.0425749239802
24.7633152078376
10.4030511668759
18.0873779838165
14.3978554643321
5.17033135344990
11.3910679238418
8.58995530011068
20.2409003745553
7.89994465708924
5.67789477528996
6.73070660094645
4.91792755058392
10.7620761067085
15.7872264192009
3.75094202379566
20.8990583937653
10.9026578439605
30.7072255339666
32.9741710264878
18.4836016903847
34.6174820472052
21.4659712857351
36.5521582850387
22.1941438210667
22.0219835407158
31.8017019103764
15.9760361679805
20.1764193148628
7.35396969191973
48.2885490902165
16.6569063226691
12.4916622550758
27.0401492959745
33.0387168109481
19.7956039308362
25.0263775989711
32.9460942494300
27.6032232394243
25.8581882374960
7.22175696619734
23.6703307075938
14.7303404344551
8.37016257592118
10.1436176760914
28.3558603740202
13.2461710583379
12.1674179439225
8.99539871984807
7.06002938557612
9.72743502343915
11.7738342256158
4.67944599882062
9.42221012002630
10.9236830823006
15.7013994526069
19.4504146750300
22.7354707168765
6.01795333395464
11.5564956586806
11.1400407353105
7.23528510000906
9.92716588857448
14.9040825906274
16.6822272954325
11.3891091022671
2.05830371536085
10.3610762231977
15.8250683215413
33.9161703906074
20.5686548193100
34.2144617758737
8.64594534524041
17.7608842267427
27.1577853838456
31.2747524316634
11.0449484748405
19.8322572358218
15.7574585704428
6.12111140761099
1.54923314498406
9.28456780491285
9.36275996105928
8.56442230105180
7.07745735444598
8.18329701797934
3.30865511968772
18.4787459888019
6.24249268751543
25.5845788188096
21.4602916967514
17.1884101112963
27.6652327417396
34.8253783285116
35.8000366213846
50.4120378777327
19.4815301458205
27.6815694730046
13.0124896011781
11.6627160998865
17.5330370099183
15.3884101674406
32.8242180765507
14.7598613192525
17.8480687300254
19.7094036236423
15.5964859270022
31.5753423792582
22.1475551284130
28.1804854989798
28.9227031034483
4.84975779062437
21.4671365167299
20.4354878087745
14.9899873143252
5.85360573214244
13.7911224145711
12.2081485467943
11.9499325926485
11.6453108943632
2.43198301711683
11.3994597496829
19.8760475364039
7.07070334879417
13.3156653536296
17.9979509426363
13.2137570720096
21.1998758004733
17.1369715803723
14.5615750794973
17.5540318893830
16.7696825001372
23.6329772912800
17.7267601564489
5.56674789499837
26.4185153888969
12.2275545309554
32.7133946369831
13.6041076762703
22.8709018551128
22.6587729352862
16.2575647689077
2.82358794266095
19.6494982947843
30.7396863091605
17.6717417772621
22.2337748072765
12.8167934028032
1.24345954582395
16.2237089585240
26.6032342016223
10.3936653513507
16.8610316909685
14.2367852234512
0.254713440686745
21.3293037425851
10.0562911886203
29.9069948617225
13.8324811030564
16.5676964495956
25.3726215318141
16.8520600927911
24.5889801225104
27.1065425449228
32.3095009163381
8.86781995599295
11.0924815897172
20.7424776858906
31.5731561598566
22.9388154828000
9.81336571236832
39.7739065484789
19.6064293611759
36.0371466851353
19.3293474644874
27.3935423388257
17.0192907236687
4.81770639986185
26.1725293494290
28.9709932723958
23.3328445350023
26.9965359856452
21.1257648385597
8.75153003890742
25.2704996359206
18.9564330278111
20.4203163982134
28.7108317453397
10.7075262765205
20.6044274668359
19.0763406014374
12.0210873026484
31.1155324540432
28.1544990325265
20.9612105982904
30.6453305143337
36.2401995490893
3.23199620068793
20.9241201845656
23.9109181072282
6.60037624944474
35.1975907438387
30.9534110321079
30.6246144984049
21.6473828641423
38.9959605454958
25.0375098173343
24.9142524526901
22.4434368025458
24.4938515076278
32.5945282018585
12.3420624544411
21.7324178369233
14.9188465587439
29.4211483461954
13.8980026837343
15.5792167391160
17.4831130736943
18.7796001179043
14.3466415586603
17.9301936383237
9.93686429772200
20.2402819402016
15.4492083301899
14.6397834430302
25.3231001980559
18.2953120332037
22.8548936787343
17.7247670467829
19.7769146188349
12.4998011450717
7.79381065285948
11.9954543021574
7.14310350366289
22.7639028442595
23.1407418577262
23.4945029388266
39.1091612337970
32.4881604190002
35.8076656350628
28.9688920222335
21.9510350546772
28.9899357189452
45.5309413813547
26.9037849162110
27.8183657475575
34.3356929842135
16.4879727814029
38.4191631200550
4.63372121989749
16.2554926907779
3.29982696719277
11.6255971691639
5.45087050667110
10.1068497663767
6.15117676196335
13.2575588721960
10.6971098028763
18.9268698684113
14.2436698568973
11.4882215578651
18.2796643412628
25.6368731714733
21.7322923513039
16.6012725079030
8.67440595558137
5.83640645644830
12.1282498663636
6.40842016155743
17.2066231573914
18.9611394131504
27.1124374267469
26.8082845260923
36.9073924206937
38.5829276514900
8.66961279678804
24.4955123006062
13.6277234075133
23.2151256118963
30.2786065156247
42.7279664560374
19.5180711861751
31.0284288966563
10.4217519066214
18.6853627864392
39.5597146263173
10.2360622838287
31.8882612999766
15.1588433231422
25.8706121553272
22.8429348624133
11.3921707011786
6.68526465105725
27.1605292296542
33.0425013604978
16.6148818541480
20.7131869712017
18.7316304886629
21.8640192596859
14.8270669235019
25.3905231971844
20.7226738519544
23.1180805696612
12.4236898606800
27.0947632767192
14.5093887850822
33.9047646328494
31.6957208453078
33.6596571008651
24.6995299306010
34.6099055750694
33.7591405198285
24.2774310352741
34.8134360854201
29.7684589607750
26.9978275982889
34.3959218294879
31.0407240226684
19.4327596384553
26.9872848543272
24.3916983662646
21.6450283842029
16.9373411598994
8.66321092523130
3.44227880343834
16.1013032361975
3.81199397607235
1.72426476935595
25.1034404882437
60.3820139477530
46.2708233402257
16.7654319985880
13.6160117177872
17.6816751593438
20.9389555164486
16.0492372902376
58.4708770727056
45.5522030077924
15.5530965801488
22.6955897161854
21.6206419216882
26.1533646885574
39.9089914849365
75.4012588584993
34.9438540515497
27.7840061824901
36.7936313473946
35.5269230189044
38.1422766925017
27.2760242444935
31.0767413638060
43.9519613470608
35.9714842706640
31.7451468200644
41.7043750190869
16.6274327090437
25.8335278002747
20.7139834354835
11.8162000116437
15.5448433641311
3.84824768167282
4.50081775998143
3.18784431310176
3.51807625196092
65.1928343675971
76.5561300060101
49.8270878045231
38.7772380959420
96.3840370828684
77.4366875222998
36.9901326968336
47.2358339251466
38.0162726484131
33.5557214692723
54.6434297307509
82.5006454941154
49.4366172284163
21.4114167241777
60.3311703921026
59.2649674510727
41.0547452987436
49.7462262365854
33.7122726509708
32.4314787393996
30.2383204138527
25.3741913943128
51.2939828313394
28.5546768993897
33.8742723508385
33.0722596828015
40.5676646147803
17.0570988211923
39.1955657918438
35.7879874848827
8.42859834004504
10.6130655463595
22.4723795741577
44.4792914295666
20.6909670423192
37.3960709930802
28.3758146908360
9.46815359760126
29.0810340125214
23.5679523259989
16.9444938216234
19.6920515454956
8.55687798659213
17.8274187129435
20.1858108694727
9.47898580617553
10.1220032929359
19.9502379219718
17.6231602595360
35.7881137677599
13.9854984753200
5.22697631327257
5.14282534333572
-1.83472830063540
10.0673116823803
16.3490015021602
2.00705267037945
6.38915129521311
31.8811497809423
5.83386549401986
12.6974736572110
6.88156091015616
3.06695982839200
0.844711049578039
-0.622079185060432
63.1543904746821
46.6761394690658
12.7493068699397
19.3528601630830
62.3559383019816
68.2860376108044
15.2672034819814
14.2670630633219
14.4741018783836
19.3793817879243
52.3433993947891
32.5565332232599
18.1988401764933
83.7202751172148
30.4193147490133
39.9191779772449
42.0700688535585
31.1472925228466
46.6116756987908
33.5692814397540
36.3848185611836
50.6291718528882
37.2909407999961
32.3023851557769
45.1803948536516
18.6334107528531
38.2983924716034
32.7256549525856
12.8638376398320
8.65812222691356
11.5015215139201
57.3573456627219
106.638937994234
74.4492980476574
25.8270492231215
24.5803800235715
79.3875768971968
18.5533935523594
18.9888209235484
14.3453434624619
81.7841727310074
29.9459137861563
21.0913875348407
29.5823970811113
16.6467066226343
70.4717131064275
37.8080897661493
39.9246157621291
31.4830216478905
30.9107259389498
42.7105667885023
36.7246223395269
36.9113690515749
51.1915807101080
30.1350890016316
33.2360785349776
19.3460211621887
26.5181817696750
26.0977182089412
4.13880158338888
10.4727657638557
5.05246262486556
58.1569621395278
61.4781544978061
20.6301347896565
71.0773504677709
89.8221787766882
14.7458656736458
10.7962197914050
14.2111968811943
11.5598754912151
31.5847098648371
90.8902250877736
22.5434219336724
23.7435713287717
15.4110831526369
35.5663919489700
50.8787528884719
43.6597054667206
29.0690804968633
30.9692053774405
47.7213704770201
47.9690759430691
41.4700332086468
53.7723007208478
13.8024465515666
24.4821773796006
18.7155079704151
10.9189304798699
2.07365507165473
7.36655002505603
-0.259833960964164
0.797469858980143
55.6492967185411
48.0315717437616
19.7683160466768
67.9873457668652
75.5684956116062
18.9301885547848
10.4149387721435
16.8313899147467
135.576339867164
16.2645183638791
24.9228272793021
10.4119597018149
31.3416943983634
16.5079721094562
23.2322801535239
20.4340740242839
90.1829508716342
21.8135549913517
22.1913310022805
19.7182713530784
23.1967449771234
25.8092017109135
28.5101579867764
22.1985727937714
18.8012402596391
55.8600738182675
11.8564408916744
27.8012338459777
12.3671691134239
25.1710083998470
4.60642682231355
12.1599032644576
10.3848700708506
10.5146867115748
8.76874084814773
2.45066763321178
1.87855415745127
53.2918608541882
29.6758055409071
10.9488757613101
38.0446491408452
54.3571987870246
8.70053381608078
51.8847593554618
5.85362488190515
12.1376796648567
17.4843903136545
19.2852503278486
25.6894652380154
22.1798121782757
23.4198101616484
29.9780856586168
23.3322637578075
32.0609298951895
34.6812847373765
30.1908623865905
21.6326071663844
26.4278416795380
28.4566379532361
31.0922807319557
17.5636976690060
12.2723911519924
30.0306096885832
8.60496671062585
23.3733269844029
10.0108446850202
18.1118266191266
9.11714792560420
17.5155115211447
15.2433648357310
12.9268262684887
9.98272087310607
8.41452177729059
48.5995669761369
29.0418048177911
11.2914340353005
61.7053418924310
27.9710650580386
8.22347813601732
45.4194898735396
6.06212103472047
7.05732942429234
15.5951688261853
17.8005722267951
27.0853221349134
22.4206800643622
21.0251742587231
28.9029812392476
27.3312331897158
40.1625189839935
31.9578278240129
32.6999079690906
20.2689892196244
31.1411222985276
29.5670414692593
29.9683607481837
15.3256675359483
12.0339273981587
37.2726421738263
10.7831124887762
26.4748049592181
10.8647367017273
12.6210522956239
19.6350596786055
11.4122323794926
12.3483652182625
15.8358327472513
14.9910931276334
6.51481653859627
11.1536094002950
78.6076869958720
76.9148620168057
38.6758772272218
88.3582852013262
39.1685294474050
29.2996224784781
21.8065356365862
76.1600273496634
27.0110318108895
21.9999194673581
47.0890452356397
54.0463506024213
43.6523306696291
30.7198226092733
21.7849154417712
21.6311972681138
31.4239203199724
30.1079504834890
31.6151262348345
15.5913183631271
25.0641116642199
21.4499005722243
12.8897288461378
27.8321151570801
15.9499218266919
31.9918348201844
8.49755391194809
23.5428639261957
6.17288629142284
12.2784663417820
15.0019112148079
7.97781667375341
15.4244327889898
3.60907645516849
35.3566593511302
26.2519616427442
29.5937759980007
39.1307132614033
25.7004393801134
21.4341209225375
10.7804547882028
21.8395628173035
37.9503351412077
19.6700857064750
44.6188848171121
43.4519568778506
35.5157111432203
26.9407095788417
21.7849154417712
13.0523279817902
28.3694801540020
29.1954575569991
28.1431911317310
17.2603848023263
22.8592793528616
17.7634065713126
8.39438730751022
26.6476512421814
8.46935043691285
28.1499386333508
7.55613754580032
19.0856709345028
5.02958241624051
7.96410148121154
8.30315198078673
5.23444324662631
16.1855936029321
2.72795682356157
24.9954698171196
11.6738900731139
20.0903726402903
34.9726431841627
27.7477053900422
21.3415237282011
17.0748162245335
34.7872604772376
39.0551046799709
50.1697472488590
43.8275827173937
53.5431089290602
35.8307193568111
20.7770625216132
36.2371970067367
35.8347249897035
38.2098095619817
40.6944307388546
15.0368583293109
27.7706481813608
14.2323929711164
20.7034758245419
9.95785478174535
8.43078698044287
12.9151200793982
11.9959212747572
4.44953522027976
5.62020684817433
4.52801947345831
2.80924364257761
34.4365316281816
17.9477943728822
26.5304830337597
25.1917167998443
39.6601072479305
7.33962676975388
58.3009847632004
55.0682798088518
19.1176883144806
29.3718760544100
24.4660347794678
14.5916106014182
57.2219156880889
9.13637707815274
22.8653994233501
48.9766735539089
4.34528047317208
41.2350263887603
33.5451609883548
35.8338966316188
10.0313679382706
28.3711374223727
1.89664668596658
21.1547129955754
21.9001337579295
4.60662990637395
11.5062471031750
11.7992347722039
4.34563889941073
12.8161732773573
54.8136078602133
49.0737049814796
40.4161445962225
45.8445601941877
38.2626683798901
41.6413984330658
33.4435856891749
21.8759640537243
34.4920411733115
29.4377665756065
37.8020990163128
23.8087533210668
0.444210030943434
41.3541194768013
32.3191577162042
19.4030173201569
14.8669080858205
31.5500105891631
-1.77371272996484
-1.82941591125533
21.9216613206282
29.9958409128166
21.1312847066522
-0.498053841738368
26.6764939779059
11.9115933787205
12.0621642223846
7.75524810968143
43.2658764044134
34.8649364964911
51.5422192209049
32.6304760423175
39.9218116775984
9.86750415242742
24.8509853710746
19.5217754421240
26.9564870624541
1.70259455985728
8.02276345164520
28.2623349434239
29.3822917334776
21.6739382873835
-2.29429203044075
13.2716967311028
-1.49921873373947
29.1355159405073
24.6044885373633
12.7705753760307
29.3852824278744
-1.00538252510496
11.7356995913027
23.7873961036660
10.7542749234444
14.7274894827225
7.83731499220889
48.6229918210412
35.6762341489502
51.0636265672669
24.2532559554318
30.8375253384094
37.3014010766674
19.2567762881667
29.6240724045368
14.5368716300639
11.9137133185034
29.8244071410802
26.3414709223056
24.3987914599023
9.04435486382232
9.46801194763424
29.8367391165895
26.6586243324856
12.5953121937471
27.4994947800378
7.17135495860143
19.2520019471204
11.6807718460787
13.7487180018288
19.4333948495008
52.2587225425871
29.2543774343961
68.1443364920893
11.5981911866033
45.1587606388383
56.3920768491966
30.7785402634741
15.8213608619075
25.8686475076459
17.9153940338882
28.5237714912120
30.9196894212157
21.5997825761145
31.1263995990815
32.9355262640581
31.0431059616921
28.1007246057869
19.5660922454473
19.3471389300680
22.3971594878092
31.6075484473054
17.4842956881131
15.6595177499874
29.7008030940084
15.8653623170137
24.2336735608019
10.8170690965076
13.2888491885701
3.95326640427030
15.2844047601819
26.6529296096059
28.2993914264714
42.0385303825528
6.21612215311146
27.1682095907291
6.48776123506199
4.07964545076118
22.6460670635586
12.4484449809737
8.67850500283880
20.1683774062232
13.6244727013376
5.99716625488535
19.1519640540180
16.7578201810644
12.0940973064274
22.8871887993817
38.5479974108590
24.1817323898301
27.8132244248165
28.2628955280166
17.0070200886447
25.8529680745697
20.6219889481170
22.9061060358970
5.75308172185746
16.0254253132206
21.1546312146171
19.8097677737937
10.3798846869567
15.3614296442812
29.5421999707379
51.1921870714601
18.4722107186803
44.6266891452767
21.2720375719923
23.1108555019030
44.8258784258680
23.6687874581620
24.8033928612205
9.36591787499217
26.2629919284938
9.08161000805746
18.4208862730980
18.9186438893816
18.4162815373002
23.0691506949298
22.9237695347375
11.6673481242901
15.3338005717968
22.3256954723101
22.9387056413495
16.9060847977084
25.5957568089025
9.00897617021280
23.9943516083750
7.49990266473666
15.6503349883892
5.22715726068484
15.6860580718629
29.1928866685378
57.2398300776521
14.2454147792370
3.23150517785603
54.5803478323059
18.3186790731864
26.7117792019207
17.5212516125854
7.01968625872445
23.2820012374239
19.0895740489232
23.5639073915840
24.6340410198578
20.0112649598741
9.92461403633749
18.4490329370364
19.5207789432124
17.4999876162360
20.5229242821251
16.7380857572356
23.3515039795449
31.1219717736478
22.0200991964977
10.0956970460413
11.1022653523802
6.34754027193465
12.9367808393063
4.77178100561469
10.4996108948435
21.3521633380629
30.0224363201819
9.72901711405274
37.2495157160828
7.36359491578785
21.2165559274689
11.8557266315712
2.89531452039299
22.4150384556832
9.14516940397739
2.93737684800780
10.0757160064121
6.31298986538421
17.0698057275130
15.5656654222004
26.1290666638795
20.3245745275157
15.6611107005208
19.2919619361123
20.5735450814580
13.8092616165063
13.9900171437136
22.3515041912699
5.94847650728108
18.3227064742519
20.8247362818064
5.80860470910869
5.72862682780556
3.48479167002656
1.59122528182780
21.9362604050226
12.1560971833186
26.4414686452086
30.1588538308348
10.5027383899726
27.4171902317766
16.7763404459764
22.1457527476794
23.3514882099773
8.07715203301222
4.78922113402417
10.5811832228274
6.01430528270756
15.8171649387411
11.2949158394070
24.4640782957664
5.91626504342016
1.29266583325940
13.3641707814771
7.87881594877755
6.96604968552988
17.7009990929076
19.4883113992538
9.86368005058210
3.32485415328111
16.5281015888357
7.87830234245922
6.06238093000071
4.67974484490278
24.5222235136186
13.6161134064933
20.8326046758875
7.91531838793967
39.4322823649964
19.8250154948437
26.8152101186717
12.6345085544874
5.37683874912626
21.7966635144046
69.6773949718542
16.4041607024738
24.4209676207981
11.6192906960977
12.2292784310810
3.31293307901935
1.27150090696471
10.2379865826032
13.6400622024086
7.67466715983357
28.9520894482749
14.0765247901954
16.9441034416704
2.86606147204344
11.9929140830921
-0.259690244903005
2.81956583281956
-1.55284949831374
22.8612526865907
17.0560435876854
13.5359306035198
10.0771070982199
49.3745299617071
10.7838788257164
17.5189641174250
31.9013982813855
9.88330430626465
40.0426738610120
12.4254515056574
20.1632227030190
-0.0527599010262873
2.76564130010821
35.8397126762021
-1.71894168983991
5.93442739752739
22.4437015828988
19.8726045502917
11.7457016269053
0.300362311931349
15.4161733368725
23.6090324731386
-3.55806505449083
3.15586353473371
6.96743033013506
14.5965303992288
3.75723650087115
7.09162246145910
2.98270083120838
2.53213508029523
38.9571487667704
18.1333413493069
28.7456166033820
11.1579688810880
55.8689038345695
21.8384033285153
45.8130078027583
21.8594210562819
8.05845316225676
19.4466235059452
48.2860852739254
20.1790918241237
5.65343877997512
4.66491694565317
-2.41466916731442
7.51945351792443
7.88009489121202
12.7683850335811
10.2350223913460
9.16103851597400
9.45612302292811
35.8001018112625
11.2999445343080
-0.329666083866339
2.92239939339181
10.9502250524520
3.47530025906289
2.66706175984221
18.7157141631661
8.27144602984427
13.9926332972191
34.4744093400755
35.9903752598437
10.2619658234571
7.57103559835742
26.7471410991118
9.07247282718548
18.6173303071314
7.58375145197861
9.27139039640971
10.4009910338076
6.57543336384271
6.05680833777569
2.39156221182833
13.5107858108431
13.9312178375545
10.7085351568039
10.6181854373120
21.4525835946717
19.1913965217471
10.7287978960508
-0.0639629049131777
8.06904851743840
8.33091984891982
11.4505071491221
-2.56522579088501
9.58039056606105
10.9828639526652
19.9531581183906
10.2156449146427
23.8437997868359
-0.276028253418277
10.7899982166211
17.8434792917727
12.2453098995598
21.4234932853178
27.8119550662795
7.47235194775022
2.28618137582186
8.31604635491551
6.28876301794152
3.16835950156177
9.62712358904587
14.4228090758202
7.55930199749478
3.92972552403864
-0.496629972046015
5.20093369284237
6.80589686868529
-1.09932178498452
7.52653666877514
-1.30052189567445
5.63042230520233
8.35375174009074
8.05198625340534
5.58413961063511
3.23208362496177
6.84767588040216
5.71014110316753
3.82632536923353
3.47460550801954
6.18014000936945
16.4063458448207
7.59650256999795
9.50567979569701
8.55637649411498
2.12301139813635
3.54597087536113
14.3136258202108
10.4003347404689
12.2872188330467
0.426076887318530
10.8305752867957
10.8538844308890
5.75542392469451
-0.942467685232737
2.91796410106722
4.88707389075131
6.30741977805222
0.535270013880038
7.97659882296493
-1.08974277023568
8.62344871020433
17.2645280000091
11.0562215023252
9.01290666064479
2.90022758953221
8.65721269229660
13.8420856837503
15.9179123192357
3.84212608998500
0.237889722590501
16.0337966714328
27.1349419246193
24.5905062786982
0.685946611122970
9.35549453729214
11.6503905471432
26.2309040835218
8.34105080691480
1.21123842944305
1.47073137071606
7.10476534711378
8.79094160864520
3.78428644485896
7.59944739833173
9.46863769996841
15.8614466852377
4.94089514557142
5.41254158620233
13.7836421738817
25.8732617472457
4.79792913059288
19.1910085590719
6.35000414745967
6.16776385767696
20.8189039022088
9.27759831800278
16.1233278044700
7.31117893463711
11.2919628946010
9.79311861285452
6.31747888445308
10.9084906438006
11.1678578495254
3.82283023577726
9.65446196604710
4.40494874890922
10.0319655688424
18.4780217572338
5.40175520944693
6.77382718444867
10.2143574030456
16.8935865482049
19.8628776162194
32.2298331236703
12.1265400012839
12.1139210001873
27.4536445782871
17.3626380352108
9.44928638240756
5.42977016130597
24.6079785532114
7.33913173794546
8.65418461143220
6.47654431130401
13.5563773857566
10.3144999149635
6.35543442708805
8.45468080808685
21.5447364930198
6.66495585106991
10.9760888655446
6.73135544830591
2.42801959487005
7.55765398529829
14.4413134981642
16.4091863893499
15.9385933640885
15.3940403747915
11.6711707066232
16.5627203380461
12.9119252085215
27.5793623913027
19.1758256519926
1.16327603017370
-0.635934211358492
10.1347365742996
25.3055574431610
23.6781524290767
11.3430577263106
8.47618418078888
2.92120493662820
0.738763152153025
12.4446634431590
7.15987854444327
1.06020418833539
5.23853601303670
4.09089056442215
-0.519714671095446
2.14733684294262
9.56914508974882
15.4933369589799
9.22587043545741
39.0431529077159
12.8878316388097
14.8237466101755
18.2603616964118
0.780794768772039
4.90695963556504
9.02312326040462
41.7493750304545
17.6961788986465
13.6704965903421
26.9288463929493
8.99374802391040
16.0254936134003
12.6692500644169
11.5234442828294
14.2384151034919
21.7603870337059
5.55338772164049
8.16888934075968
4.65038969996892
10.3927428085283
25.6737355715280
14.5541446007361
20.6468368223893
2.31944954872223
22.4345091719534
10.4931974297122
20.0334030745152
11.3575179696318
19.0097514049565
18.0963792921173
6.82103372157083
10.4238220315039
13.8336145346839
18.9167929270552
8.27893577585946
19.2466832317984
11.4345962734259
1.33474807048411
4.31646689627215
7.02527164073269
10.7235835671659
26.2470007516696
23.9007318721951
-0.402970025666065
18.9113345883089
15.1391902809969
12.2392879884279
27.8803029193772
13.4194003022352
10.6695284274735
5.99707286533138
13.5476778622773
20.0811316047727
5.76650665969392
19.5809325677524
3.44729783234242
4.72635130256791
15.5469756035888
-0.812079237119208
8.92028433553123
1.40202313156006
5.36106258222681
3.62930722265371
11.8792443486893
2.68933534059754
4.38689067577338
25.2429400360089
24.4868656743416
15.4007925048834
14.4210361173936
16.6200137247678
14.8318583267061
13.0093663040656
11.4364188942370
22.9875277358707
4.14156511682865
21.6180229728236
8.70016034824215
0.00454120121488099
0.171863779204692
28.2946954480825
1.37415062400893
4.70744908994805
2.53989337364530
12.7119705995519
36.0489228832021
17.9789380915823
9.82706661897040
24.8868329370333
14.6042045122967
29.6799543820521
19.4378325771744
16.6077140468679
23.6790480545521
40.6407678428653
25.7901790259814
28.2963907457750
28.9420606635535
15.5486550369189
25.3456687167920
7.06099026350600
8.21297770300820
7.39590334200363
8.03397825059589
16.5392980616420
18.8379530880559
17.3046346993104
20.1520414066122
15.6603385828960
30.5441235628952
36.1988804231220
22.4584402937507
11.0660145247766
36.0171432362431
15.1123865597597
14.3777476499130
22.1906581554416
22.0033299589717
11.4557608469363
17.4088798483637
22.3931730880377
17.1145288495261
23.2781787449219
16.1041542857865
13.6246254053337
16.8873108768130
22.0082978685504
17.8763380150515
25.5146030829921
17.7804573505756
27.8938005941083
45.9278387293257
68.1433655057445
18.7214241013916
32.0196283152853
16.8863002533238
35.6549355967337
41.7262233569443
19.3271907528524
15.3857740067853
33.0258748713846
18.8992985815384
4.52935181200282
7.40476037462573
3.02248353146952
15.2397810944671
4.69811606813173
9.42286012148780
1.23270302768381
7.46821352941288
0.166759855975008
2.58078205991873
11.3801525292355
4.20953379989364
14.7481004192854
14.3645352568907
-2.47964517855982
3.26768127418693
16.8209874069264
16.6309436145120
12.3382226136822
25.5379075389738
36.8714780239939
15.9743647528635
26.1519334322361
27.2952268437270
27.7161349730050
21.6671097553566
24.9347092178274
18.1428870349694
16.5430539908754
33.8866145778546
24.3241001142616
23.7291331827695
11.9039986480400
21.8192468881812
25.2442812218327
14.1697595703599
48.1280224476945
26.3248358696123
37.0957075628957
19.9387820607582
21.4423101197822
14.5989661997632
42.8386713377135
54.9447744236027
52.7827024820823
31.7257994446620
6.69534529780246
7.18822911754140
17.2154729534353
3.05267321486427
9.34517123585210
3.35444631532623
5.67832696386739
12.9984194731973
15.2038342869233
16.2389092581077
2.05907509305539
3.06769945387655
8.75466225380237
8.44234072767993
24.6199425616438
14.2333152791024
23.5216972065360
17.0615256287731
22.2193865975194
23.3647702504629
24.0182778780019
16.8287821210326
14.6031550659958
23.8588355310700
8.23457268195575
55.0829797537662
41.4096181949143
13.6990789469452
12.1514032321251
9.75388390455874
17.4398474122707
18.0664994749575
10.0318738938202
8.42632508535828
16.6029911330237
12.0207801941304
14.3983611421674
12.0250297566528
5.95215265567991
22.1668394937628
10.6909649002860
5.71287336728367
21.0026671282126
18.6116799170541
21.3734084381047
12.1469381624048
19.1889147903654
25.6579710436605
7.06447113204470
19.0811895617662
28.0737089730118
13.6622678175470
28.9251565956781
13.0622027995937
5.80748556586353
11.9082011411941
61.5167039600441
18.7592725279870
37.1652348019551
22.5948035077085
10.8331392290721
19.4887435272228
32.3704595794701
30.4977962755753
14.6025917025650
20.3647880846496
17.0795870498522
8.99951306871116
32.6618787809898
35.5284043958117
12.7361069570278
19.4411564049387
28.9035648280176
4.17065393121962
9.37368025878201
10.5112457092588
14.6402394487783
8.36548261214310
23.2732419993633
10.8060870286833
24.3818063274896
25.1008897534578
14.5829145705206
46.2992987054921
16.5953622768214
22.7752762640378
17.5988961484063
25.5074362655225
25.9594586842395
14.2094789798142
37.6451335455724
20.2134280949416
50.6679498035498
13.6978821011052
12.9640505844819
44.8656202440148
29.7594409643585
26.4539243635131
29.2720395000720
16.7860231049554
20.5309944058914
23.8095536477689
25.7510274159463
25.5779344638432
16.6525985225182
16.5830841802430
18.5973129211330
18.9179254992950
28.2225013146557
62.0223540542041
7.80187109285784
18.9448179592971
14.0208709156093
51.9599490092138
24.7349157543969
13.6497055604126
55.7603190201203
38.0640590398718
21.6515302583361
25.0142991480978
38.9676657086166
24.2039768020416
18.6810521454982
37.6232754932149
23.7418895590810
12.8615413591584
37.4165890571731
42.4704125301563
12.8960842969415
7.91432033603040
26.3583507501119
48.2098925498436
33.6396698144809
20.4415094153016
35.1866892875639
42.0908927114651
41.8045961821828
32.6856164892862
15.6532434428612
18.7510335427406
22.3047005302643
10.1612222441502
28.3042263907542
34.4517571147842
18.3142062539682
47.1762661407624
20.0537602069804
46.7982016479401
11.7265306960488
10.4801249808579
16.8210846714435
39.8494631682646
35.8732704871424
47.1491790581893
15.7094861229680
31.7536677385083
39.4342405075208
17.0124202303015
46.0745994666113
36.1386045397877
26.3735524409897
16.3992099278279
15.1458528891854
45.2398489796589
15.1237875683755
13.4386258371905
38.7147868278546
53.0123395043361
41.1196705857871
55.8600164445292
47.9305660577685
41.4794945766131
36.8616741086384
40.3788659926276
26.7303081679139
32.8859704198430
44.3505891552799
24.2086583946937
56.1879343113934
36.0947466739415
19.3232082780866
27.4535508066522
48.1902764474629
19.3543556288329
41.2450189929235
32.9723361059551
16.9594876192856
19.8220664176229
55.4348721408629
16.7912618764789
26.8862902376726
48.9326168284793
19.5158977372094
19.8103788326204
49.7325447544138
13.6269817765132
18.4720360723506
13.5404018858041
48.0895242329063
10.5158634183526
8.96819610978012
31.0078784191243
33.2531386623912
32.4372625716660
40.5186026357328
36.9544892807773
35.3990144832061
39.7106149541069
38.0587005360276
19.9180089200506
25.7695610990680
35.4526862913029
31.0690964586987
24.7200688918374
43.2778001617210
37.6527768366116
26.1701259717867
21.3786020979153
40.8471615868634
49.1728416893897
26.5324317116190
40.3063357363805
39.2073752492093
13.9388029249655
48.0638237432046
9.89781132251680
26.1646873871551
34.8460207128595
40.6247429513186
14.3152514361530
13.7318837580301
12.2781262435091
8.17976954000494
30.5608673625467
10.7315057607689
7.83631568633328
39.2763384289138
30.1768300897387
28.3466226507831
22.6792702430568
28.4681052851466
39.6410098341799
37.5494062521135
15.2287785098034
30.9011282610924
28.7696733963826
26.0265929144242
28.3144804711766
33.6819988616286
39.1934452596373
30.8514353996807
23.6256488780959
31.4659624551457
52.3972838121208
26.6160351997537
18.2733072041369
42.3034240654446
60.2838216804912
16.6648442197721
11.5969522421600
70.3059721710154
49.6889319500992
11.5395839154946
31.4330007352775
14.4449839914563
10.7327231949406
8.88445373592374
10.0665789138959
43.2032301223762
1.82342825765017
4.45757550051264
5.13977361429556
39.8052895246914
27.3072892248130
21.8935300629222
21.0850338607007
21.0674739196303
32.4100073426010
36.8357419136932
13.1663562133939
31.5811131067521
29.0285147152546
22.6965606605403
30.5545046545010
23.5194467206555
34.9791011573399
27.6578190872125
23.7696272989804
25.6391609531498
41.1949304141984
30.0965785765729
14.4287761221577
34.1531829122843
35.5641188871838
16.3784060581972
13.6058009399457
49.9506861551969
24.5849696646541
24.7250203780652
10.0694576292234
15.8245483091105
11.0587230048153
13.5619676322014
3.97419146724540
43.5867577936632
7.96021452579207
4.78449103619002
10.9825373289326
7.55897230280552
2.55027851915334
36.3040106335971
34.8324079550328
38.9413883115440
36.7553247461555
39.3775248624362
37.9762457550073
35.2739149422042
34.6754316422838
36.0042390793126
31.9218041447967
38.5018357466595
27.9993054579296
30.2951766441985
35.5481033297314
32.0390741213638
50.8828816730102
22.9172998579089
54.5469659347655
31.9062474410128
36.1559875604063
74.2451761985403
61.5122898375257
18.8097358455357
36.9953463629996
14.5356871424868
61.0581642233776
51.0109036095448
36.0706191073612
12.6118360316633
14.8399320956689
13.4580504424105
15.2782113427470
54.9579500182333
8.52882222955024
7.47943466733336
42.2239793917342
1.47733074410056
5.20297757331517
44.2800182153273
43.6894890927457
40.9175157550077
42.1800310708865
41.4630972558481
48.9737210399460
38.2298339848760
34.1806361520350
38.1796973401604
35.4232572660217
44.4325420177000
31.6803075718222
39.8265204933515
26.7019332543245
41.8675036587798
31.6225694566516
52.5236857560596
21.0055385293434
33.3901731500228
21.6362154109996
41.2084406283278
29.5818219856897
32.2920335241807
19.0827813706707
49.9630996008116
54.6364480780921
11.9211030585655
20.7823450114441
17.5720264265131
28.0942508723899
11.5510952754013
25.1900038429828
38.4624979695995
7.57685484228447
11.6254930565520
6.86263045604935
22.6698308698408
18.2294752231926
22.8383156657361
41.5603115828438
41.9041925501850
26.4561117373179
35.2552528899348
34.2382540830906
40.7225600472202
39.2326010596194
34.5874003658316
28.3931313052852
33.5344773204414
40.1297564479296
47.8695398544295
26.6946832635494
23.6294584787125
25.5546604569018
33.0753359751201
24.2564244052172
47.6002579015664
31.1035520930446
18.2153874603103
37.2663744475533
42.8184448118961
26.9172121580276
16.3988230165722
44.9818165826210
33.0286822317833
6.19096997908986
21.8767865652608
15.0154019852343
25.8659196897705
40.3661241284717
10.5041829176402
23.4938623782088
31.2193145126054
4.36951920546773
7.77442937320473
18.7635455683601
9.84191012577151
22.4835066095240
20.6796379197422
39.4876890219382
34.2781522660090
34.9379283235865
33.9123224786587
28.0425044374298
33.7640955524130
28.0763583303190
29.6968751367219
26.0964654202000
37.8371245333283
42.4436591206486
45.0577726895414
28.1404362668410
22.5422881991453
24.6820592502233
29.5366281204955
24.1144436324717
45.0665098886582
25.7913432301952
35.1905964210293
13.4879965616215
44.2104506351020
40.8103322483717
16.5949478045901
41.3992042097414
27.5688358144665
5.17502763284187
14.0689888778619
24.3599158101016
40.5796073670893
9.77631694562327
22.6649792734171
27.1807520392854
4.55028904255845
3.12681677115191
16.7440446464857
9.63612234207646
23.7071978705055
18.5501385179926
2.03154975385099
43.2663443679408
41.6777397072905
32.5595297193110
33.9089751172918
32.9147878927947
33.5953010802920
34.7299976985471
32.9085970593590
21.3828501390552
58.2585284017471
29.2359929230165
46.6351362465189
22.2143079772295
27.4271627730901
30.0298251743068
26.1592606345446
50.2477792676360
29.6076582358925
39.6236754763193
48.4758963003674
13.9266505462759
48.2982699015085
17.1315379340981
46.0647150650012
17.8712619463196
7.33770391724350
14.3861022675429
12.2101268167355
22.0527124079402
11.2079290014296
18.9846217479291
17.5850565377466
7.07103100612992
8.97270754165157
15.7416738700558
22.4691345456102
4.60201398600569
51.8368689290588
49.9969504061552
30.6035933094645
36.5148259684890
35.7265611952897
46.5665391156265
41.6752127761773
32.5401155355075
27.0921143339498
51.3504995524487
28.9893990950679
52.5715600413713
19.8384774730836
35.3819687639171
28.8437096761711
20.0326355520517
40.8186735827874
27.8076794748660
54.3264649452057
39.9917557643350
11.8212211547265
36.8616976822936
48.0457183357862
13.1625435785398
18.1948829951947
5.74696835636587
9.34703727385411
15.5218177641385
30.2566175794029
10.0286081295231
18.0785010616244
18.5564684675848
12.7098973752486
8.38872018488245
8.71875862616299
22.5859418647684
6.39014612314283
29.8706401216752
24.3488778042879
33.4718066771892
30.8556963405336
31.0214925633855
31.1000670402572
15.3850286703139
29.4404220111909
20.9246142220731
34.4544242732735
34.9671888887385
37.2230705198085
27.6126650423583
21.2866169635566
33.8624591690812
30.7069505480986
14.8611487314967
34.3368959606538
24.6223670725986
22.7840598392436
34.0639560622309
24.1739142435466
11.2081880828099
15.7548359800734
41.8745665890554
21.1941538248976
22.6661013490845
9.47305476432655
13.4320805476566
7.77041588301141
13.5706551110531
11.1165897148235
11.6804682971385
12.7068711039046
7.93881192942742
12.5584429938692
4.28365966473352
15.2744631427136
26.8051734121361
8.91665710100444
42.1631756309992
34.8993533585467
33.9978817642210
37.0743241927788
31.1247370278619
35.8042865366301
16.9293805334323
31.7569821949344
29.7693009385355
25.9021589490190
32.6618958910951
16.7959526464431
20.7381763762989
35.9540012338453
33.7217842191896
10.0334734407516
26.0734229874164
24.7496713640647
33.0845973355644
11.7021741345546
19.5208200660199
14.7798890073162
16.6207843847230
8.54713481214995
3.90670655693898
6.09188394262159
19.2367008578969
10.0175731339162
11.3865495046616
19.8159699088053
12.3858195407184
9.11816361773783
12.2246691033870
4.24810219565158
16.1830655225906
9.97007458170532
40.6021725460841
39.4528500945145
41.9559141119153
37.7572471183009
31.6583131588466
28.8782095023641
29.0184926919433
26.2162497740822
26.7316940180855
36.2593602607331
50.1193269376309
39.0284955687016
36.0259389386534
22.7134560131283
31.4873221102500
40.1892748709621
25.5543554102493
33.7356526236619
11.4016471264862
48.0848085841645
13.2814491009427
37.4133761411095
40.3598553683730
29.1912879567668
9.74241472568934
15.9795198748803
7.96968659560230
18.7263591654868
5.59257038950750
15.3464766856433
5.36290345667332
8.73446594113136
8.39939730888607
11.4925538105335
12.4619559337746
5.44945137685278
9.28990709931613
11.4550994913846
26.4725123095061
20.9965400713302
32.8894864675773
19.2910716111854
37.4984695016584
17.8018666269464
10.8383616638950
30.3457845078559
25.3178246072859
25.0094438256389
38.9712049346311
12.3902863822427
37.1095759853186
22.5287704007026
16.9232892109144
16.0936825614085
41.1160817372995
12.8794033206639
12.1686884948098
22.4713652940464
16.0915117987416
16.6048145995219
15.4598077188057
10.0677028667961
14.2649874296399
25.0442391800735
5.81355127480459
18.3751583357671
6.21032931373954
8.07915999095450
27.2324880812917
8.86905375379130
6.39848779401167
6.89976925937980
7.46351845489961
8.70687257275716
1.95967729195486
2.34476545040903
9.65678207313992
10.2834665476536
46.1641176726700
40.0691718309766
24.5782356092676
23.7081335658688
36.5841492894873
16.2272180975312
26.1527586854889
35.5005081497592
29.8649668759406
17.6948576391456
24.0289307769926
9.53171164922669
26.5381186431875
28.9611875379276
21.8447381039965
26.9443881010279
13.2461811196670
7.56606185906510
34.7614490515675
17.1801836132730
39.5289163192368
9.50501124549920
17.2240075713858
24.4560019264500
16.8203652138862
7.29370037352204
15.9507074126040
14.3910811586498
21.7751873931952
7.44568001276058
4.91102680300170
18.2238289752887
6.46265444773480
13.4240585788779
3.37934473604592
6.86568141799399
4.65539990113887
5.41956227754250
40.5573804740799
39.5557337871644
41.3614785151742
22.1073091371589
32.1078229948985
11.2445912893591
25.3904671350157
37.7589515131848
28.0332150987525
30.1126577272420
23.4850707050638
18.3943525040138
26.4316660298071
32.1893796128384
22.9004523284184
19.7768448882632
12.4518060728201
28.5003201240093
9.23122558642503
24.1557694469661
34.2388960672766
17.9644130776048
9.16444385763577
19.8531439621976
20.4217863169805
8.11503537304014
16.7620199003073
9.16637143980369
4.39115461287175
12.8110535989170
22.2848079339809
11.5808613937818
16.6861530966254
10.8670616187552
4.11417814597734
2.95509450153450
35.9606951279397
29.6823343263298
19.2264426341412
33.6185821853515
30.1457630342560
28.5729194112718
23.7617208478979
80.1180104693431
30.4070769865995
36.6015775860672
30.1230582157501
50.1753943496648
14.6715599879653
11.6189395812614
56.8410530070799
16.0647636786367
22.6972373621913
42.7946081215320
14.5283002285946
29.0060375949052
21.4207965540612
12.7807267921941
23.6749746659058
16.2657984253974
11.6862915948084
1.66860535912164
16.3684456337613
8.50766191095541
13.8650983898070
14.0037347261331
20.6128017782653
22.9147104093476
10.2699551474249
5.99593600233703
7.58993840161002
0.488110537334278
26.6129031414928
19.1477715218348
35.0393067624365
12.2236889534051
18.9856224056441
28.7208625735455
13.3486241788520
38.3685610319225
30.8229342401900
25.6850338513745
0.877961786685675
20.4797948910282
24.2556216250806
28.3536481045331
35.1926803169948
21.3138372786383
13.9910866059591
12.6486359731369
6.02925695014730
23.0105715784687
10.3133617926485
17.7221331782774
23.9509554979199
14.6011616361193
8.13803875730317
22.5286311268932
23.1320725941183
11.1722157703045
13.2016324566718
9.39196450948661
20.0871083979004
12.7562368876066
14.4476265906373
13.6917080016591
11.0821308571697
10.1874105689105
8.05414337571473
4.72773456475285
8.21777393275884
27.9653069635173
23.4085099801138
36.0883992145360
18.0534058572119
24.1675659783259
28.1890450764803
10.4452181754051
28.9386804214782
32.6815478345220
12.2764315712653
2.94969454600873
31.8199148536229
32.5909006672282
26.9182413540010
32.0793974634167
13.3285332125487
12.2231780459965
14.9333986420383
2.14110349241822
18.5659078745913
22.1802975084630
16.0053247553940
22.3145826012545
13.0811644943882
20.3285727105737
21.4810963454233
5.74343243249791
7.52393502221291
15.3482916898006
10.3121031541902
30.3136220022083
24.7079008326478
26.5474136980938
15.8822025103708
11.4519665506586
5.90955435410047
9.36464267534009
44.3733830732772
37.0772800925279
38.7927655159472
16.6209167764133
37.8390188087555
7.60347911442266
26.5421155389373
25.1513497483419
27.4476753079385
26.4605635503773
25.1094795439647
15.3745423397178
28.2135397717089
20.1646673480898
29.6248214290041
32.1455719738651
26.3108749353918
14.1557083490418
31.6323968759608
11.5819278562825
14.0631889735679
35.3365687969507
13.7864255595423
13.3362534819231
13.2440047986820
4.48472144861317
13.0732153817769
19.6239044144782
3.82970470944833
16.3812170667799
14.8654400041639
30.1774539521792
20.4025678274375
6.66023445862198
1.36323137530231
14.8819182886925
5.45658890022662
30.4132399782255
34.3144660839697
17.5755026138886
16.1950945796946
36.4251832383075
14.3021352284421
33.8420001472285
27.2945444690320
26.3239080725591
29.0673585465730
5.19023455266621
30.6407285817566
17.8370901626270
35.3924415059712
27.8634973114899
11.7867651278670
39.8255827605105
16.4531168253304
5.35726238389241
9.52082791318111
17.7226595651522
13.5726343215004
18.9095460732951
10.4910922963442
3.45560220306736
21.9029573535753
8.16736305705435
12.9357813247956
2.66865854582055
20.4406498903935
15.4192656784632
37.8819230983493
18.6614827378977
22.9357208756661
9.84713739708080
10.0570495982497
38.7989297678888
37.1791422380507
34.5800802938971
26.0567978304230
35.0280075713910
14.7275578571682
22.7181886760518
28.3437516879915
36.9336123509814
40.6792795443795
28.1407568260037
18.6482164787916
28.4319008627191
10.4320247826324
31.4051465152827
25.9826940286199
10.1889015519642
37.9620009471719
36.2545081689031
11.6430749332554
12.0516013244192
22.6350716525880
15.4817122029702
17.2956348814554
11.6300190841162
5.14729376661334
23.7667500680776
-0.773510565357055
12.0151839248216
7.22233742287968
17.4624261414836
8.18577617352640
43.0558958951142
16.3512385725973
12.7930738962322
7.55540931152069
38.3891383774458
33.2227348219028
36.8566512019870
27.4854713171392
33.4925173020039
16.1585775973427
24.2627054143636
38.4030585457210
27.7360176287866
30.7124231431135
27.7411153777976
11.1329936784910
32.6155364032932
7.07149393219835
30.4734667859019
12.2954831878136
9.45718776771292
35.9626592084767
32.4243458908274
6.38216513287562
10.2051064876822
33.0316236895833
12.7795384169403
28.3121371432433
9.14257288323879
1.82785156192850
26.2369057737731
8.33492831253565
12.8341296624172
11.8057414711183
8.17499319543836
59.8631151755537
37.1328648353092
16.9546848671499
21.7230274654646
14.2159380638525
37.4649911941333
22.9586338152923
24.0040354602005
33.9457414647679
5.85734445398213
18.9596469849468
27.0174188498693
26.8987921503651
25.1769002236697
22.5074963301457
17.9078449101110
16.8603827427399
33.4097718259743
17.2911598542016
13.7059365434849
32.9469660070329
37.1912258121555
8.12340318582874
20.0715172225516
29.1630370890783
4.04511409312806
4.08140413441466
32.0944740077720
11.8945599902240
12.1424900692225
13.6996177068122
39.5012863545479
18.8668479483984
20.7940870552021
12.8813485393758
13.1046184329400
17.9358930138320
19.0869878533313
11.9421851227994
34.6829400310799
23.5373212039170
43.5574187304670
20.8834575277449
24.0990305156110
21.8132234902180
25.3461133213160
37.9805935296815
28.4751849195473
45.3662594681880
32.8323462718355
26.1357542775450
29.9814881582543
15.0211638274310
44.2368831266065
22.3434971418026
20.3529315169220
17.5029274891097
32.2380153228687
4.09167613519937
12.5798537262890
33.1401415984795
14.7073551727713
36.9787018012442
5.04978341426108
32.0155280898865
16.5333636667437
27.3271502813708
14.1159167387675
12.5376686431601
24.3299509668018
25.6419301866244
19.9506835815788
17.0636422290254
14.2048900262904
26.2468820513698
18.7839050451345
45.2651631049866
19.2867987093044
23.0533090171480
24.2004909276411
20.9684271452115
37.1204717382710
22.9845297413629
53.7625330881889
16.8218683149472
34.9517842283189
14.5095684631552
8.88044210453557
20.4970414136691
20.9813420437788
22.6212608643567
22.5701318145345
37.6297015351429
8.10597764225156
16.4501503767491
27.4168855758024
13.6439336206138
6.38370130985995
35.3115168935098
19.9398580110276
40.5051316581167
7.30027820987408
27.0153737676934
8.78776715170004
18.3718764236387
7.77169633665351
20.7740523871627
8.61169371646677
11.8169369292304
28.0228992568031
21.6347836151374
8.41525626436586
13.7702880357717
15.5975031368528
20.3978838284177
16.8801130584377
7.44394392553258
15.4226969995350
42.1390665214745
25.9266007109828
8.99044323979620
9.22266141082179
6.58282317739284
35.2533095536885
41.2765993793963
3.52746066982445
17.8802948295663
1.52312709809945
7.79916627193325
21.0879304147227
3.54014068477409
4.72707828541522
12.5466104369511
24.5293002468004
29.6495111892531
9.85252841154993
17.5414721443776
9.26156210876236
14.1492579738872
8.51057248807008
15.3963955781008
13.2749155266980
10.1331137096129
20.2909732214348
15.8075208200207
10.4566514121552
11.7266828549370
33.9275633465502
7.39053099386213
5.62641669272587
7.77569210695766
8.33558619396768
30.0565442155001
21.1303160401232
7.46559760390083
7.24992554553696
5.02795821078388
50.2747302598681
2.84467735796028
30.2468730774489
9.11963345419122
6.74161263857245
13.9937501013832
2.89604363618346
3.61489986738531
19.1870628034560
24.2668553118825
12.3398971580012
20.2451592052324
12.3302287266437
11.2920061502057
2.43021789185177
14.4175109966117
15.9653573992731
8.63657412214149
-0.888450798099732
5.61387366985657
6.63412894501731
8.71226970788627
3.82904590254918
7.79075186178484
-1.34914394464116
1.68765246286123
2.24880633252863
7.01428918613422
7.78963539441952
4.28233588439658
35.3068557814111
22.0049766164864
16.5348580088574
1.13883157805416
6.97776675077629
40.3075334081424
25.8276805045325
2.42566244996337
15.7151344567490
13.8268194930805
17.7730240734333
1.16961421520250
18.9329371865689
41.1091915187746
8.74025695432357
16.1524822470989
8.72368790601508
6.03203116171324
0.677359099378437
13.4849088307682
11.4710479588863
5.41471537711918
-0.167376983645533
0.678268625122041
12.1160762419618
1.80644954898434
1.61324835992693
8.14297845880067
5.64241821317766
6.45132718273538
2.99139302774312
6.36794129534647
35.5296029159297
14.0773275576651
8.78256581798284
5.44662630285940
1.21707752984552
30.3337911198238
19.3745970014124
3.16342065590127
12.4558384072995
13.8348676513709
4.07342595399296
19.6823064895484
32.9646895280358
9.57771520064301
24.4050220180886
19.9785483427190
11.4187150528073
7.24177520236627
5.08372632573506
21.1649344514778
13.0341946738096
9.72035608054611
12.3030355570638
2.80852107209383
-0.906886334126762
2.49132332317975
14.6653201701113
0.581022137941785
17.0829384870658
1.51832619882953
2.90163336528984
8.24826525081610
5.03527051807517
23.1100218869561
15.6819348907348
17.3682641654483
4.04522376753868
14.9578465753860
5.43385850997626
33.0750488958659
1.06446583548451
11.9984708545845
14.5485315203250
7.80015430441366
10.4125688676712
5.50387661772994
20.2334946299003
19.0052718929351
13.7207526766614
21.3811056826461
13.0132103138880
6.08638850705193
16.3440234909192
17.0484501139979
11.2855241964870
17.5076955628500
-2.85864994691576
1.73320347818982
-1.80746974492284
10.9312654180852
-0.486143716972927
-2.25445906924716
8.84732341574378
9.35049154383762
16.2572237529130
6.34140222432405
28.5813496788119
3.43143576715352
11.9637480414620
3.46568857691041
34.9773698012385
5.60810676275300
38.7170409164783
1.36942535135276
14.8493815757018
3.99014334465247
19.6021836431050
6.97270989732072
1.52243437954782
8.07720063568017
29.2856571258109
8.95494166587419
11.5516887084718
20.1580389190925
3.42409489237759
12.5854826300411
-0.961603995298290
13.1950835984460
4.62896519700500
8.82318422066374
3.07312563531477
1.67863698173679
6.69212413451953
16.5181734216106
6.46052935091068
-1.90717997454804
13.9349394280942
8.60617936919962
0.946177786612267
14.8898365745101
8.06723019819527
6.70552359159523
12.0369689064973
5.42023457208881
-0.356620455148240
2.29331110293676
3.75635094936358
25.6471743576543
2.38317717338109
12.6059487935487
16.7682536527522
1.68074959580369
11.8853478081249
20.7748830461140
12.5715987678289
10.7671693346897
12.1441459606046
8.62785258694141
1.13133355200855
14.6462193727022
11.3546284403645
11.5617158135276
17.0892443563844
57.8661860843329
19.5471998452962
35.3982453210919
37.3698509967650
34.6599701125447
38.1033059628252
15.3000955855000
27.3692659283770
18.3753083863209
17.1746972836920
26.2542706502694
24.1570413769785
22.0031172332548
23.3596733408091
20.5827402411434
32.9175797754054
33.9573172197914
19.6391231871331
20.2352318119830
14.1954565228737
35.1417632572857
31.2229894957345
22.0111923748870
8.20831179457047
33.3805921296175
10.4446575130570
4.51923257079588
23.9496011764640
6.49228334883486
21.1810609836846
5.16632393944495
27.1922568913785
51.1785186517900
71.5750891259222
54.1239950964219
14.3273028980603
78.9431609383809
11.5395671867260
33.6447005574469
74.0796292772756
51.5696854036992
19.3343705188272
19.5173380241328
51.1226261818203
55.4746663475180
13.9515160775996
6.37959160767082
11.6071377623236
26.1254215654200
39.6213810783237
66.7581739602817
41.1525481473126
15.7434059172239
61.9925640193343
14.2426371792600
22.1844163285123
61.3236480244860
46.8840624667446
19.9775538942567
24.0589580482424
47.6752155133847
64.2960578885122
11.6503872912114
4.02661923560776
12.6795985371632
30.1445200054095
53.2160764107126
67.0008772357619
90.1694616906979
62.9155477516656
11.1588034203848
11.3274283297546
83.5555519598819
57.1748431385092
30.3029848711555
17.4158891119371
20.6907227997844
13.0054530905700
41.2867213905505
60.8031993627595
24.5529088298393
15.7920823122721
-1.02574292308081
47.8656109412044
74.6632176957152
26.5786294893606
104.334827855745
49.7791109038577
46.3990267471440
73.7163082781335
10.3722411852257
11.5245189911593
10.8800926734122
36.6755174114794
52.2315836641405
24.5454598138822
14.2004169565758
16.3851037426118
-1.45779078102029
4.61303891128229
0.638432001163514
-0.751901734697954
43.3381580400168
62.5230531022137
33.1293778641150
86.2553777624766
34.9259480919157
69.8562639007818
6.29932485670113
79.4624308693710
16.1089572063680
24.3004079116399
49.9403899788274
14.5952794863462
28.2003736917868
35.4682194717637
19.6833822683902
15.5744659324891
15.8172825333026
-0.123603741952897
15.2934988378171
39.7356445608007
66.8276940939285
29.6326137443873
52.7121092021618
99.3810640703314
65.7633638989515
14.4272648895222
18.5046619653806
11.1325981409347
43.9518975614693
17.0784425988646
11.3088169260820
35.1425261425951
29.0786126057602
4.81327859593577
4.41579224816517
19.2968986175806
60.9734319917583
46.9953091563803
28.4136530944755
28.2800080415602
4.73027428368217
38.0082212247198
67.2056815029441
82.8108003202101
30.0006764333723
24.3520442230671
23.7962791392623
55.0696623014196
3.72435041099521
24.4318052221346
7.75702049108847
8.86608755930125
20.4288317347970
39.8103708463602
65.4315804443295
40.7703997265794
26.0056451792360
13.8442683210866
18.3888070911518
10.6785465535296
70.0471116307089
31.7363849698869
16.4563044907158
100.032962795998
6.75625128543277
25.1527765456456
8.90353295467104
10.0086725868422
46.9435645049449
25.3922086395373
18.3139176865947
23.8122780841092
35.6767432572143
30.8550835690917
18.7727564673472
14.1172711451086
10.0071764958917
59.9379968434499
13.1275663297539
40.8036066515244
63.4028529388067
14.7279009288014
30.2755327693204
93.1075826323121
27.3758746549176
34.5641066345043
17.0252955037068
56.0788574376167
10.6008633700659
29.5565662154125
29.8964894014530
28.8303109393578
24.0672104062197
12.6663002135008
12.3698575240911
65.8120032192594
8.94932297989094
45.4793880955764
68.9459628190525
8.14663828209700
28.7256001067891
86.0770866501105
35.8988929221961
43.0298944527151
15.7018185398322
35.9596875322248
39.8950188090244
12.5721794103514
24.5183451956471
28.1437700263512
9.23392203056997
31.9834474040061
6.30793252637036
19.2322117492376
14.9479313339774
64.7429722710379
37.1814786588750
69.6105693709893
10.9731199962409
87.9661922117623
26.6467153247686
26.0453845768157
33.1434887115410
98.5419316355551
26.6356629416555
51.5697988755143
10.4438013944230
22.4968166154250
45.1375078372221
60.4014210105513
44.3325047295944
34.6539203141082
8.55718887633676
35.5321738525529
74.9811029108053
14.3018700632507
40.5217352557321
54.1189554351723
64.1484174199446
24.6262743575289
14.7215701032178
30.6523261700245
22.8654044459630
30.8257260596767
24.6830361459910
37.4233150429246
14.2720700707444
57.6070239674560
44.6669800092316
68.2358834132419
46.8286763782975
39.0965533634511
41.2818621429064
17.8892567971148
32.7134665494742
90.3788443065180
17.6330677131033
79.2681335919113
59.5024425586552
65.9429924745409
18.0100370247145
24.6725000841187
32.2597923305485
31.4950398165317
27.0307977060858
67.8731992611183
23.9344293887081
14.1331467684611
26.5103861015727
62.4998239574337
43.5095128854667
38.9669607749111
43.8830095415672
45.1979614236416
43.7599362174593
84.7887324500097
46.3637695639032
39.4263398118512
69.9513888131808
48.5057098586858
68.8883960410232
28.8917092783687
48.0803080385311
19.8434640727425
42.9305172463202
41.5905055155453
80.1356342423756
50.6191724378385
40.9894507877435
68.1742121911872
70.6862527167183
28.9730934459409
32.3836492112251
75.0140663563865
39.1382900994170
53.0544122594418
34.9309437100204
66.6214555347309
38.4965413078267
39.9928836404423
29.6850014127372
36.8618047254783
38.4858931863137
38.1616521434753
21.5996690104809
37.7382347669811
19.0942270453831
80.4315301574980
75.6543506634458
68.2693628806765
32.0243022179223
77.3480094832489
74.2425691260142
33.8118368730497
32.1099217577298
31.9966080230660
42.2180479255827
25.3497126513903
42.7680209967626
42.9844245111202
35.3929504773981
41.7228866347369
25.7648178655036
18.6056547478053
78.2367698249173
45.0868464814948
42.1327568573832
78.0209402486874
66.8493624153046
69.6837742769800
63.1650357764634
29.4296460861062
37.9763145789377
38.6606795669736
34.4170212165392
29.0361461329718
42.2756603978224
47.7078039391633
31.8380791049948
40.5165249257251
33.9622320573587
21.6788463542463
15.1426201809161
21.2977049750478
19.6382351448056
35.5640180674532
32.6461039066043
38.6463734603818
84.6339122883580
38.4999695487699
70.9516942478971
69.2302528612801
80.2402929463246
42.3924365850824
81.6787552446446
30.7890859745071
33.3422449301386
37.4431308987061
35.6106870418086
49.9197611481363
46.6563375329729
38.2156750818541
29.9427740938309
34.1476204371770
22.9080135700119
18.4197489270994
21.7632272771280
24.6131631261726
23.0142101103819
27.3205798907953
66.7335614103860
97.1043254459444
42.3466556406974
84.0202847389837
104.447205462339
63.7197242676261
41.7837461146909
75.9609374432723
79.3577053874808
31.7826086581971
30.9305347755325
49.3725592202904
37.2467411307415
62.4163304042737
52.1740862540706
49.6730364927709
41.2758890095328
50.6524924201477
27.6913852526029
21.4252337135031
23.2293056437677
21.4504175460704
43.7319830683612
27.2607380002380
69.8373360127749
87.2213072922331
51.0346526135758
78.6777703687269
106.985784268409
57.9882176230503
72.4256430144613
71.4258720679540
35.8844579848816
31.5387909144350
31.3564789547223
51.0208605712096
19.8769669377957
50.0257430624288
62.7113321635729
52.3432512031123
49.7842029065100
48.8948244806027
48.4237446599915
36.6415967809630
28.7485996286893
29.6927518336641
26.2256385892096
36.3538386683046
33.2095326607118
53.2257573637406
87.4377101850706
49.8341598564338
73.6717000899088
55.3763056678775
49.2012263393417
65.8673921366956
74.8270385640813
34.1882638507132
41.8670107218840
43.5617722032596
34.6468319583344
41.7942969558650
35.9747830487714
58.8202931409473
59.2722906395542
52.7722990569160
51.4775403550825
49.2671780488395
27.2934280714849
22.3788709159526
21.1477975399476
21.8353279717901
36.9998525337583
28.3716979561980
57.7926718839727
58.6400256757132
39.4002863846923
69.0374493321577
38.7783154544572
40.1139139081301
69.9385093142258
33.3785011179136
42.7660559366032
34.9116631801807
48.0042824801731
38.3594237024246
37.7645555238494
45.0648771637917
43.1843953889830
36.5947592194762
21.0834370254634
34.4707897447312
30.7076533958807
13.8640034980521
16.9754114992389
16.6033866631526
25.7983076481113
39.5688775470626
36.0309861273102
34.7357043612298
53.6086499188796
37.3024833612224
33.3392439151443
36.8156158272850
61.3377302288966
30.2706313632743
34.6523734049073
33.0972670566556
23.9452982053832
33.4308176997801
34.8999160212218
20.2903693970055
35.9679928373245
34.5398747430142
14.9114326144363
25.7804819416875
13.6899066918643
16.2765029071544
16.1360733753851
45.4183634248681
30.5130213549092
34.4659874526509
47.8102338897371
43.8954117745503
34.5972268766267
31.8682848016560
31.1824911981228
37.0045249536728
44.3419851891635
48.9775401361022
33.4516620896357
35.4688664896807
38.4076414538281
42.8811184696776
33.7163040656578
35.0297688985904
12.3493982124396
10.5675059239493
24.8414223259646
12.7932125237946
12.5496395388421
8.90475396288010
11.4853342143003
14.4562171604185
25.2221900729994
53.1876103381407
25.9522197709393
35.0417243764421
32.2798878420109
33.0705581317280
27.6133445861125
28.2108182668727
38.6990931379616
28.5012373797952
40.6667882509156
47.0738145558207
25.2079357351232
40.1772569574679
25.9325062635729
7.83357401509633
29.7449421531005
26.2904614532250
7.43463460991547
10.7382428930092
8.29322459582669
5.79948398029577
42.6544845825679
37.6270263610550
31.6907896634351
39.2632268432942
41.9062807301394
38.7196890952276
31.9963868895762
47.9587638825455
35.2179034142548
44.2459626610269
33.5511696940353
40.2484905506090
42.1482929505303
34.1123788279401
5.62397062315807
25.7088013772580
22.4758885462598
33.5020180684946
7.47712297182710
13.6640372928649
6.45034655519979
37.1979052625272
3.59000010698880
34.0367893253951
21.4826339380521
47.6031887709159
52.1129739231851
23.7675856057077
39.6958459471525
27.6003609103741
38.5848004817149
29.8179699505259
44.5897807741501
30.1398275430200
25.5290127314737
7.97017390443691
41.9987984476263
31.4169436099911
8.36050913443391
32.2927370687081
11.4427310085979
25.6573559029821
4.32022305349396
33.7947636796695
11.7543296656612
10.0118959019077
9.88093646263400
35.5566761821951
34.0717281932351
49.6868879351864
39.8160306623634
54.4352639070157
33.6301415866877
41.8375147360278
32.7208085688736
39.8183632881892
39.1112015670410
38.2028421026779
20.1054790313084
39.7864009425331
9.26306216347710
50.7002178980255
37.7912017661623
18.7152369513631
10.0949908566335
42.4599256617380
39.8619245256632
18.4141801773834
35.3889054264346
14.8059475841877
14.6840966318149
8.20754564628988
40.0921226515703
32.6626197976782
47.0933675521167
30.7831576336188
43.2917360598592
47.1877944903342
30.0863298923023
39.1511497553253
32.0943530471798
40.5728840206386
36.2543239756810
19.3238846330772
6.39397249556822
32.0947644105303
10.4084496429997
42.8750420012527
35.4464539385365
45.4115591081660
35.5013067023406
12.1823938519992
10.1015053845752
12.3023642155814
31.6608590048763
9.00749827216548
40.8789496427283
28.1556700298144
46.1515712744098
51.4576377564674
48.2358209701217
21.0644988909157
42.6934133132305
21.3071935784574
33.6969387900180
37.5632218087433
21.2601791337869
11.9171674616803
30.0341982394142
28.0514661577081
11.3313253255876
40.5030975065705
35.3514096325879
42.6533775354305
33.8727232731782
6.27255759831948
10.8690797168574
12.4119074983892
11.4823797815600
13.7939584063603
47.8318411944335
41.8244725958475
33.3933206398643
46.6401842352863
48.3048107497664
31.6660605362379
47.8103952006918
30.4418048697624
39.8773755393193
32.7336933092170
34.1914616750990
36.9115230697807
21.3135197297725
10.6178772152276
32.8554087837317
28.3348188858428
9.00259577771038
47.7709605608832
36.3434649021981
34.9733941625305
45.9711042749495
34.0096871073087
17.9793546411983
13.1225635508540
12.4438266472599
11.9987542275483
37.3057638722334
15.9321274982267
39.3003717848108
43.6709824892863
38.7565273445235
42.5844484405246
31.2913924367661
34.1841495356819
33.5761944472558
29.2021892662590
35.7772356493362
47.2923009293943
25.9935232723473
13.1995080054209
11.2246280583406
32.6055531277696
5.62843828444357
42.2955068355375
35.4776112644622
41.2511047773016
33.1060172228261
10.4199631253940
12.1522418486488
9.38646858035467
33.3313231913904
41.6443039140414
41.9235399997013
52.4605745113709
51.6177966752418
34.2675274370325
47.4638116421221
33.4149535989916
43.2139565616127
43.8333500993606
40.1285262339818
32.4717656364088
18.5060093510172
5.51737723331943
6.92670534663848
36.0763000209984
41.6809403954414
31.1787699249197
40.8993864336871
51.1973139270452
10.0985693710085
4.06664230877004
28.4926413060066
40.0892039574248
43.2911562635036
40.7954860166039
47.7082022992864
38.5232229145564
35.6544578600167
27.4262636667745
32.9591975188857
40.6042339469743
34.9938129027296
49.5541725127114
13.8668197208895
9.84288921753644
14.7655494889990
27.5011123097647
31.1485381599133
24.6307868126448
34.7615051249062
36.8656628471152
28.0108756626867
22.3224922722533
32.0988958244087
46.5061491168736
38.8959565054435
28.4963010045875
42.4368829644749
51.4111298568114
21.3090397733210
41.0755279818751
48.3893187117107
39.1713013508286
31.5448990859463
17.4477648725912
42.1594145465915
21.3227856046443
40.3339447987244
34.5697887203302
18.0566113564978
34.0134131712590
20.2229281065450
13.0309743860672
22.6707705015810
22.3254496986530
28.1619707157959
20.3617070039747
24.4160640934618
40.0358491504058
18.5478391875620
20.2016498442934
41.2226998465952
37.3953628842423
48.2704014424065
29.8104175587351
43.8044804184672
53.9493467430951
48.4975101956208
39.6480720784029
31.7911679736175
33.6711420753787
30.9486262943636
59.2389332746653
33.0180547070889
32.1428135651820
20.2935730679911
42.0070637572129
17.0121136044149
20.4098908680659
32.3756569030528
30.6654259564762
38.3652150123994
26.0200586505851
25.5965941787051
35.1151782167619
39.6472863833170
45.1346949824344
40.1448137746372
31.9992073682864
48.0262393566476
43.9493769421477
38.8443674526056
31.6790396601650
41.9827576908875
40.8944320253226
51.1581567099786
45.2960527618922
27.9486418276143
21.1219379226984
36.3707248220949
21.7381351865145
24.1224337135354
22.5734641687348
31.4856238370097
22.4132510836958
38.2279663281395
38.9973908040817
53.6141454698942
59.2671033070580
40.0488422773660
54.5506375744040
46.6334170087314
49.2008094060819
47.2164925343326
38.8913170756504
44.9657639385338
27.7091502613273
32.9102809705875
34.3024479580897
45.5957200345928
32.2009432353976
55.4529326614652
42.2683639095652
48.7385339743795
41.0083646109127
36.3518998627023
56.2880722300564
44.8223552553097
47.9295242425449
63.4935576013980
31.4152818833086
45.1619792583634
49.5683118194490
52.4905037345282
50.2530753149356
44.1081390142817
27.5024410646620
28.3360627583043
46.3284600174114
45.8371943429927
37.0385784510303
51.3491131346526
30.4088210014453
64.2996957455326
40.5464066404956
48.0446668209251
69.7255587144770
43.2092707319544
52.4524962695947
66.5954214146393
43.4742013581470
40.7229882991982
43.6002201284831
37.0041849969087
48.5156325748084
33.5625731448740
50.7437125625941
26.4703957277673
33.5750502495061
64.5265110249336
26.5022962595600
83.4666644141740
46.4021730216622
20.1641950713627
29.2708712093046
63.5424339273502
24.3222862373662
46.5935247687373
28.7992466379226
45.0245730316771
37.2547419863945
56.5019262839634
40.5513136790511
50.8591729328381
67.4423484472260
53.6849916097030
75.8652396915689
57.2141952900935
58.4424233310881
44.5423056225175
42.7337218745632
63.6127475107365
46.7997297794134
51.2294692009489
41.1813321166812
26.7053248597306
40.4420615685759
29.3539541635318
31.0632670158687
42.3308509367651
34.6133056280185
39.9395305827955
59.9163336904787
34.3830356493430
30.9978359706843
30.3061632064255
42.8429149684300
55.4067099753287
37.2754666312096
44.1918444675276
45.4329468500759
34.9306497238638
28.2989186302883
45.9004369403614
43.1072673522636
39.1226720347697
28.6534286514819
25.5000714672792
35.4981709260446
33.3336536586675
37.6460159164686
33.0596275620662
48.9194681102733
64.7909375905657
46.8265772570096
41.0868102783135
40.2587874120164
30.2559665811444
61.7782942939111
36.6379969325909
37.1044418161655
31.5874605597590
32.6164419020304
33.2513054953594
26.4087441672038
30.3273964696673
19.1524421879708
37.4913170162549
41.2168848960864
65.8464427698763
50.8133375170276
36.9394276638292
35.2710310637762
74.8129107655956
36.8956436423888
12.7545024888890
17.3556584296078
37.4480851952582
26.0737399175278
31.3569465667810
11.6039465073919
30.8790965927751
44.9544433894966
28.0894613098333
79.1051131313662
23.0302068518623
22.7423501557959
63.4395070591328
40.0032077301366
40.2489464276766
23.3909009935853
25.0923469504856
30.8701723651443
20.5545856542681
18.7344050142702
39.0165374655216
61.0759036898030
29.6041706029438
51.2894213796140
39.1408154342830
33.3096790807762
33.8505252912853
27.9654769131234
37.2093589038416
41.6830244896276
32.0859627061585
47.4538884921051
69.9874005550086
40.2846097135265
37.3407585364618
48.9528113416877
50.3207137186254
37.8675714143387
60.1117550022725
39.9536501639441
32.8510241490139
31.4287520948412
24.2979000845160
23.2077441691366
39.6851054325893
51.2360462052594
31.5318127608295
45.8607902844109
10.6201242206333
8.68254206002287
9.54406432811958
16.7539347601531
9.70310362427956
45.3888373256299
30.7074806791393
76.2958598960161
41.9699124469701
42.2754196416656
32.1241177926816
80.7932416153648
55.0358309402822
41.4238196091039
32.3603354321957
38.1893314165353
44.6932410893506
43.9693051789456
26.2643451907834
32.9431387335181
33.6712408351674
23.8229218794118
47.4728252053450
58.8337616503429
40.5271535119791
68.9229294464097
42.9349918000986
37.5569974339832
51.4489359420232
58.0383708100397
42.3504074697216
33.8731687861025
30.3592158932625
28.9528777204703
44.1872977185322
36.9166080339912
24.1167810982883
29.6225207447139
28.4851596108210
40.9801674554032
59.8147616995123
40.3463670166007
31.8451427411335
62.3864261610488
29.5277640136209
41.9341068768537
37.6121467576437
48.2965911967256
75.6344206451150
43.9880713803795
28.3199718711465
46.1819733394954
47.0504515236620
32.2679591575800
38.4112482080487
19.1806794205995
29.8014183076899
32.2397715119410
48.1376791813837
48.5982106664106
38.7450603069389
66.0005266205244
34.2107553419554
46.0118934119147
61.6754830590204
51.3101233937654
73.8912102318587
40.5983102794374
30.7369176058461
27.7261786730101
56.0633207966639
21.8920758554995
40.6917610652982
26.8287831154569
46.8928548965344
44.2123919041914
30.4339148302275
27.8986184149571
31.4264572341299
25.7082667434758
66.3190023082946
19.5710187894404
14.8502901806537
35.3129267016625
36.7519003521961
15.9189770679786
47.7877165142648
71.9034586997491
23.2671253613214
54.3448737071991
47.9198100645385
75.6426337543406
14.2928525935165
53.9340754158393
35.0810323397773
21.3708169143689
52.8243035907013
33.9904185788922
25.4737095584518
26.2063378030603
24.3338000688419
12.9481293460031
70.5665094694575
57.8075825293802
32.1769827446883
44.6066128472513
51.0057021506257
58.1205629756913
27.7689667468952
48.6911600934033
24.2505453751451
63.6240817462800
56.3244489503387
33.3009963163724
44.6539799134711
31.4970700448544
27.1915791363331
17.3579940551663
53.7342308094920
39.4191393489674
22.8999663378588
46.3998247361789
55.9203839041130
43.5409978012689
38.9549551132726
17.5573637959078
54.1967344676161
45.2412185201154
30.0758592337527
54.6467093681893
48.5556630731250
35.3331801335491
10.5999969517860
38.9552121161045
50.2104589657229
34.4498457749817
12.2594500032617
9.29938016404379
13.7884003940712
31.9186051464876
18.8408031775572
9.75708640623888
53.1964902568003
40.8860063108974
17.6016258788033
33.9791892445055
23.6542481155381
48.5942272848643
55.9828992709093
25.8078923999027
40.9380977533286
37.9661197044215
7.08410259280445
49.5726434483702
23.7968880763132
29.3846402173147
28.6615489478150
23.6449182424214
53.1904881686639
73.0791494160513
30.1022764971101
34.1129279411218
65.9592374632672
30.2659336311824
97.7019069128923
31.6509186414073
71.0415296487455
33.5460716462361
32.4898160637037
18.1280742952197
45.9143929015149
14.5823425949027
25.7504243232829
16.5259235440809
24.9227154639127
47.3974582789081
61.2676040894649
28.5377754314665
32.9036236378559
66.4461113541014
26.6535571107287
35.0241766424663
69.5164375058677
46.9792875790953
34.2768239097129
31.5154543267150
42.8007280590862
15.5762529898188
7.53608269135456
10.8597543274476
39.4935314632722
27.3188074828797
56.9377712820857
51.4331654311475
19.3332043499481
29.2379191650633
46.9571636925018
27.9319153524405
41.3292305577112
51.2772124942580
33.2004297251163
33.8789145885767
51.1588178437571
17.6883100302624
16.5697377696135
15.0501500002492
48.3347753934740
30.9148610733134
22.4478214362393
35.3706701227058
25.6754720482308
12.9589855942446
28.7602591215530
15.3170309646908
13.9838257706040
29.0898211232007
38.2269007774027
25.8290874322743
18.1124236630396
42.3595025628097
15.7603539677349
32.3118828694027
26.7733889715309
37.3624584701437
29.5955043498680
42.4587810762962
42.2282339658431
47.5202567497853
34.7570197336012
26.5497048011833
12.7026015107306
50.9136657432051
14.6495664633814
35.7224273874858
25.7118836172774
25.8013396472553
15.7884640729641
14.1489822624781
18.0167711281098
26.1594156379231
20.0914089357482
21.4331401986250
36.1732595214910
15.6545870210981
20.4843649268653
12.5071313498013
23.6605567000988
19.3507579767569
16.7310500428179
3.69688144099727
7.15925157258951
3.24246490928636
50.6157487558938
50.6492214666798
38.2297511112898
43.3545259207086
52.9518190322641
35.3405070322136
36.7331655695590
48.7397382322111
32.5483323901458
28.9707096519135
34.1606391500389
32.9993574823228
27.0927257538813
35.5246252366697
50.1342821190485
27.8890420988618
40.4114255221891
20.7034729640117
31.5375300787601
40.6127858504990
22.2947747382500
30.9990946024879
28.9664064789497
36.5986487225611
36.0444987027277
52.2304775704695
49.7375727475109
40.2716159577549
45.5511683324110
45.9962364718310
30.9426183227571
39.6297772420561
30.6093319984056
41.9123843550660
55.3165382154272
38.0105973617762
22.8482830469688
29.9122836037507
27.8323576924094
35.9741894932068
26.9078996059382
55.2913661622688
61.5806295139505
41.3967717643596
46.6888798972547
52.7091586373541
22.6433008420091
39.7031812940045
41.2512515465469
35.3429817464045
24.2394878232473
35.6317525131835
22.2892465240359
32.0368390572005
22.3030782978657
29.3111789583083
24.0199417171481
26.9057785517818
38.6316680519739
44.7110689766206
23.0333479086014
31.2986718762190
54.3794132041603
55.6006024081686
13.1593036568126
37.6753045418332
40.4883411023150
21.3467754552676
42.0669961902136
21.6955038392039
38.4600312595142
17.0897339788294
23.0175509950923
36.8020542231711
27.2127361162510
33.7871686443080
52.2255165424423
46.2807924869916
31.0104938626211
38.4864363019375
55.2625910473809
61.7982944598521
18.8892724693940
54.7632790089823
33.9694198022030
38.3859465776538
22.2091623953465
42.2454454890514
24.0688235215622
24.4756889813824
33.6634026113552
37.8368368580805
26.7535132421687
43.6997014461125
37.6512328171754
39.3753734864186
23.3980153155634
32.5112376290948
41.3206119952860
48.7122301966794
44.1434808998510
14.8305130109297
43.0781217937351
36.7367903185842
26.8668370130042
41.3004942636494
22.3109330755066
37.4776780356698
21.3633714219605
22.6042465039006
36.4361774297896
26.2227817672732
33.9430544274887
29.9263126369309
27.1211469937182
45.3004085662013
65.6019326152034
42.2257369767846
48.6310119586080
41.4010128434260
30.5752237178772
69.9178014233263
56.5894689639441
33.0477243511716
31.3533697352388
30.8651631756006
67.5724971539541
34.3222137039584
34.3432542047370
21.5812554982808
26.5884921979905
14.5263588293955
32.3578770860984
74.2872863802831
16.1417960191569
5.29575047192569
70.4853525141507
71.2837587835383
41.0215814026094
83.0006607532752
40.9631117331517
31.5922759830548
65.9023109384658
39.7589195310463
93.2602774247429
56.6734593787869
36.7689036070731
26.9314642499267
33.2538007391242
26.7729362239241
33.0020975690773
15.1062812227581
41.8241321674319
33.6191718330426
13.1805079858433
60.4405357147249
77.6082444329001
9.54774824000076
41.9310124470753
78.1880786482853
54.6799299575037
44.5251733263287
64.3111327469018
33.9659901320644
90.2619953132934
41.9393235176250
67.7206641369808
33.6783400496253
33.0915504486082
50.4840762843882
38.3370389299010
22.8595858555366
67.8515631136796
44.2670163861188
85.9711221427869
45.1323397603763
19.4939243540805
54.7819649450452
53.1927993837897
39.2982236769948
59.6737131973811
40.7877641072013
37.0425732832290
60.2358991565379
45.0219182265830
39.8949636693214
52.2932838408822
44.1346886718554
26.6066167783742
46.5870702380376
28.3706639477440
66.6447447119214
80.5877864528021
14.8177536185309
65.5924546974989
37.4962949429624
38.5382367371528
41.1959848639724
37.9602170586974
32.5320644147421
42.6723904511646
43.7243139521351
36.3168289969068
48.9883488729647
26.4534104320792
65.2253697140767
21.9467410047355
59.6648462159512
26.8519012416457
48.8680303270091
12.8151626213157
34.2474230636421
38.2405061832726
31.7739713331018
39.1267884300442
36.9492241761636
63.4602537019684
35.6457809929331
88.5532084860725
75.4258797249643
74.8380085992279
28.6797258209675
76.2422358566091
66.8349977700389
24.6189246199897
35.7315824491800
38.9774506022684
17.7102487271055
44.4195188358441
48.2489116160080
52.3190618242164
50.5987432370364
66.7464926376469
46.5623122647498
68.0438439282226
61.9588421095758
37.5081315068956
52.5004628574466
65.6984585977953
75.1237158436729
29.6253103488667
24.6160271702278
26.4232579209566
28.1721478073179
35.4475508749336
20.8823001547996
25.2035967959533
24.5381423477782
24.3551714158877
34.7050007395312
67.5092822023049
62.1065994312580
64.7886963768094
53.2296523726592
52.2804677550474
43.3726327033926
68.3097809779919
39.3062209325871
24.6744534535785
37.7362503438430
42.7377614426765
41.9643020646342
21.2872873610756
43.7580717747746
38.5656828426278
16.1744061125343
30.8823876717989
32.5340794359031
34.5189762863417
65.6920765453981
47.8967861679242
62.0521386907201
73.8370150591097
60.1140413424579
44.0916966354303
36.7060236234881
71.6257029820107
28.4013240680128
37.4907689647722
54.0893554884896
29.0719094051637
27.4321222027397
26.5859974141899
19.2026468826772
34.5352909393715
30.0999128669386
8.68998888031487
22.1745998345018
57.8658053161384
58.2612838003082
50.4838035040477
58.3115495095634
62.8327416469701
48.5270859013478
38.8297538030892
59.2191574209300
15.7003278813899
36.6185924073158
28.5904317041698
25.8310524694293
15.4374496362066
35.2333628052680
36.7330275786144
17.8847812595502
35.6702826653235
14.8936688613430
20.8355695782784
80.7082257398975
61.7779435655351
80.3356428878680
57.3969370607270
54.6701932595272
53.1205827826277
40.6415652198490
77.4884785703851
49.7981921440881
29.2157936951936
42.3287542588075
40.6140951478599
39.5428987951511
53.7433446855123
39.7803328703011
33.4717863981287
47.7496281497612
42.6222477663904
46.0688526937134
53.8681188248381
62.6774026278730
45.7287726819378
64.1767832004611
48.7558459783607
43.0752446468697
40.9981941433239
66.3379677649163
51.1132381102053
28.9209965828199
39.1084523659656
38.0899115435423
27.1243130938529
48.9832236480945
22.1954979074809
47.0645236572438
25.0533198238657
39.6389852167494
63.2663530280395
44.8662188486819
71.5414809819199
49.3036053692143
40.4516525772545
46.8906556671310
70.2201516880259
30.4237354263247
45.6093987339996
47.8092961710473
38.4317139105326
43.2691906980988
33.8982643548833
40.9545904601674
34.4073785890050
48.9431325587290
32.2215777885703
71.2787322042080
65.7337630187359
43.2974159028349
40.2288084872806
36.2822001917952
49.1690168687949
65.2213094030456
28.1879120180951
41.3851134468064
43.4848540271994
39.8945360220892
39.8804930056593
36.5497448404036
33.5307469150112
35.2471482613019
49.1033282161514
64.1075785177946
84.2346808628389
41.0685909146342
46.8671382116255
25.6518602101247
39.5449316618990
66.3667913400640
37.9197237448717
27.1839537989279
43.8649576505504
32.5161038051013
34.1786598518986
35.7271890123751
29.8380319154257
34.2529370022906
47.0224246548664
61.1171421569101
45.5071008883920
37.9765825271969
56.9885330828220
48.3923218079727
40.8681612265636
36.4771839168994
21.3444030026265
34.7866114762631
44.4647032781109
15.3880942170648
41.0822128209823
15.5557882177433
31.4627907634177
22.1556479002746
53.7827487987876
40.3381075846783
50.9603448280913
75.0052449827564
49.2341040062236
83.5098319274127
68.4334938634662
41.5484890281641
57.2272760491974
24.7799520856955
30.9853678707080
21.9532109160225
45.3326950600193
26.5544021255900
14.9499121861643
16.3737213492665
16.2404123667101
27.7147847323185
58.6366877630788
93.9993702447775
36.6441988378910
78.3028828503885
50.9612249495109
63.0478535426010
37.4640558577578
39.6131578446297
32.3561485862108
21.1345546223293
42.6545518541446
47.6918694999318
34.6176736771029
16.6617755833080
19.7197132773996
17.0089999445522
35.5379120212832
49.5045043029904
69.7694666400532
26.0293683028015
71.9249852403018
68.2069471673994
64.4997192249487
25.9059138221814
54.3043373671083
10.8492672258975
50.0218573834558
39.2580321492955
11.5593636851436
22.6110678744228
-9.07405915265008
54.5369517256431
25.2730475484433
32.8363555498432
26.5568575168626
27.7072291250835
63.0050068056097
18.4532051006640
70.3176349399161
21.7669396687195
50.1507523471633
44.1063146454589
28.5593415919233
50.6372170180170
72.5355809495952
9.09832402028424
17.3878954777533
18.0021848574908
15.2707294700360
30.9480149422459
25.7068633887212
32.2775464156891
27.2755907215686
32.0176586742266
46.8989305716339
24.0776620857690
19.2748244367901
32.6580111692989
43.6018955030394
61.7408804923823
45.7613267591470
29.7107799678690
44.4442308403444
29.8142918434466
15.7129760973781
23.3894860963910
10.9621209966024
24.0628580800133
23.3405915233219
27.7367146165549
34.5119236404314
35.3108389630222
23.8424605038050
21.9406603343184
41.3398771293167
25.7052035770274
52.0951165983534
25.9689404145422
28.1771015945914
37.2628894815756
31.9602024285456
30.9528929013598
19.8381950186141
16.6532028018704
25.6754333174930
11.5428313836150
10.6079264452729
22.0561679223209
18.2035342892259
36.7189453923754
34.7933402499632
16.2938135675742
38.2231887858851
23.1895198984905
42.2148875471628
20.4942321516112
25.0008740081763
35.2915412936382
47.5074877676215
29.9435692888690
41.6003240734659
19.6085171913743
31.5967214008477
17.7621944719433
14.5603697722846
15.1587916132366
14.3037994126897
25.0710616110026
26.1941792245576
13.6151719533861
45.2203104149298
32.9609684873320
17.8088193382579
16.7201686668436
17.3638995007768
25.9760036401866
16.1045196418171
25.9848734952149
48.2860387806449
19.6966913491914
14.8399793234907
22.0139767836131
16.2216362496722
20.6814327693879
19.5668813866292
37.2058867358598
16.6821093347272
33.6843776319139
18.3456783603333
19.5880717629866
20.1964801585038
12.9294313303339
15.5954117997134
10.4554924029136
14.0340983610928
4.91743644108098
12.6681300368991
37.7758460029926
12.2280123502492
6.45552272295659
3.66643211924862
9.49654504630156
10.8764388107768
29.6976711345397
13.7267157882978
41.2610600482775
13.2905969173947
12.8573898804567
15.6319104851571
30.3825117924088
27.2885800681989
10.1448569990216
2.87093873160909
4.64549711207721
4.89449852582082
18.6113422346231
21.5081534028158
9.22740774710005
7.01061720147744
3.53202113148029
16.9760995901663
11.2515868897806
25.8252809747544
5.35424691260022
43.1939684947098
30.3232754301174
37.9829653634165
12.9004705142988
70.1050517120725
43.9816052338591
22.4563860670465
8.28895798607264
70.8551726680531
14.7610774720065
26.2685315785815
83.9785727088284
11.1079085341030
22.0358844711381
21.0856878623071
8.33547792714772
53.9385600060199
17.7570899255519
25.9566446494338
27.5166012465805
47.8851704737426
19.9284250092523
41.0616838115383
12.0450158854252
17.2123586067892
34.0805647330930
58.4244909870607
22.5286278992935
28.5407879047546
19.9251051526377
28.9329182019496
10.7856801951109
33.6822720273608
20.9774236566822
11.8874995856718
24.5408356105388
18.1361748333716
48.3252945678678
58.6576996847924
34.6568748402130
13.7787756392609
54.8055628541339
41.3275733437551
35.3728811465627
18.9219725241503
38.2266595676293
61.2466575669382
17.7137349870328
21.7855987184587
62.6913340804184
33.3104808170003
11.5520534180068
16.2142815888933
8.18029335093570
48.9994686067506
21.1250337560073
46.7029819397713
12.3455904478594
53.7275303981260
20.3136380136500
23.3906263682839
24.0953606219509
24.1113847027418
36.8004740981319
45.7563721876198
27.1947865876777
8.92288299990804
22.6867765637332
70.6436312677307
19.7263796700944
18.2909435291336
10.5250769007638
15.3534029828109
18.4974449970260
39.7746278925645
30.6851385933815
47.9290565869890
29.7166385764395
45.1158272949322
39.3361752951907
30.6443740883518
20.3751933518243
33.7940984743317
26.7481409481687
32.5032931026837
24.7298788637601
34.1715729283808
12.5774380938384
13.0387446828088
17.3384305228622
55.0756631550452
20.5437790389523
21.2693482593025
16.1877175190580
14.2047994370335
39.1307566925348
24.2744147177921
31.1406618857700
6.34820190735897
29.6303101649301
16.2297420208753
23.5103766793285
31.1429577029459
23.4846537002372
32.4354313748298
38.9512065720229
10.7014469313835
30.3425470983234
27.4062520242758
18.3456699570186
32.4689362138899
16.5105632114343
55.5412462451937
10.5502766207397
50.3930179887437
26.9768681488325
24.0963953761134
39.3252989033587
27.9713207422636
56.1784518698331
41.5591116475905
8.21261783002821
70.0685079060465
19.3033619175539
21.2612154531105
7.01653190703680
38.5687244641213
20.6436263942484
51.0201855109852
21.1059903628404
41.6763790234327
32.3769889891267
25.7690523529131
26.8543130435693
41.1810667314461
57.4667811560848
13.6511727056982
18.7587560403237
68.4782860708739
31.9771463865567
26.5464311119563
24.1806809945978
15.0558996344202
43.3847448793566
33.8688058763479
16.7801932991151
59.3623509216907
21.3026998626992
50.0674670944088
24.5227054388650
39.8649973663016
18.3652412958562
39.7484363379255
39.9425745422494
43.0564998776234
61.1530230677740
4.27782513562411
31.2280050521602
41.4732222810865
19.6369418660567
31.6680787578187
30.3494560258091
7.78041516930586
29.8021492055063
18.0149517785862
-1.81597278235682
67.9010102260229
56.8033828696595
10.8694329936839
20.7975270097179
33.3215622131059
55.4673338749972
20.8263579292782
52.5638635842274
14.8721415270460
4.75299249299451
11.2665188695920
5.74807317753362
28.1179117085592
15.5282039471807
14.9690991377880
5.07920970917118
35.4775661141877
13.6958571095495
12.6430391151019
20.1694718782208
46.0397981744403
8.86828476642582
74.9932893688520
2.47423175306104
11.4361591577602
46.6307103898427
17.8080210679121
24.7801213014263
27.5618566831310
58.9061593202814
65.3239815131006
18.5280122439504
24.7302028864196
4.57815522218762
10.1019531633138
34.6657649126204
37.9876610263962
11.6419901340216
5.86411453037019
19.6999079354873
53.8395029545884
16.0315163039855
63.2007367046051
17.7444921051739
69.3453845301667
13.0802333603698
75.7389660440924
19.9566856243278
21.1714993934164
31.1324129085363
31.1953094564462
43.5581400176937
52.9116923785090
23.9234578302442
18.4278551926958
14.7424487293196
37.0096143863200
10.8692750436561
30.1440516133550
30.0395794756691
15.6724195262655
31.9814373207165
45.3497680676226
27.2497661416376
39.3968795646591
22.2322260155380
39.6077854080509
3.88154377757596
50.6482773212649
0.568728064796960
70.9912184365033
70.8985069060478
7.71933454139704
41.8985892966820
6.82630484233175
32.8885503369710
68.2666454932954
26.6664337261217
73.2248450061159
17.2854658962513
-0.0179248907066108
42.3260534309413
28.0784795050066
23.1136532055347
23.7507875623799
8.68592053663602
36.6797550038314
46.5523936458361
14.5390843198757
32.0305156190346
16.2238103054590
11.5628973236989
15.4532836365884
6.05111420870274
25.5675697971392
89.3514488222231
0.0479897290481070
50.5674970216140
17.2571933204741
45.4769745438155
16.3640532336801
25.9396575458072
29.8406713343970
47.9764982133429
39.5307160554412
-7.48411645764518
16.6006860014264
41.2122546847289
20.1057462813880
28.0915210711973
23.1694083086327
10.2981207820184
28.5028410403347
35.0871677202297
16.5937198595651
25.4645973230260
46.4010327785872
24.1409340110420
0.0632737272345026
20.7305062531126
2.60160154908524
56.0494291868264
78.4903656837653
24.9201284420521
33.0134082829703
28.3741248387816
15.8828697312901
36.1380340733771
69.2089922338853
55.8661393894065
6.32143067452880
30.4126889013785
43.0430069294512
24.5670829020157
35.5544691658921
30.5562643434494
30.1679866723094
55.6327347085554
21.9091407916465
40.0717113725450
54.1521906892034
2.17487375163831
3.55861823164351
18.1148601033338
51.6642282505885
63.9125808154012
43.1854942703355
27.6263306694097
27.6703207923622
31.6831247691199
12.1369540273808
-1.61610817552494
59.6721671518433
54.7015936964209
40.0624826543156
28.5381005477247
24.6874452222146
25.1161324824550
25.1728493443204
12.0847010635955
37.4257422261126
33.1678431212342
54.9377467716229
12.0515647494638
26.1023706503612
56.5877766322512
9.93394944016238
8.08134168462541
46.0964145176625
66.6567797580669
72.0027827897878
56.7663638032139
24.9333414526815
29.6480970668583
51.2606065543093
19.0534413041169
36.7451087643297
45.1027923121071
48.8351018236488
20.1920868187934
60.4163078094149
23.7812039349647
23.0456993363162
32.1137991669830
43.7716274615909
25.5482731615621
9.73505006530520
53.4694346673206
56.2675015767234
47.6892185292914
10.1566079154109
10.1845940895096
56.3492957848934
10.5029819429838
25.4558135880321
71.1990318935256
51.7386484930991
29.0195677640165
26.2641780381773
39.5465347480691
11.8322157107374
40.4417201643835
60.0765181338910
48.6514389290886
15.9558846137009
44.3596245080317
25.8060623781475
40.5958484858774
28.9972669763768
16.7042967186064
25.6079773364502
12.7040072754653
56.6545219126795
32.8905079161007
67.2723960112503
18.7928841108913
26.7176193547954
42.5708932617328
50.0389742941651
64.3522098831858
59.8301883768173
23.8072390442286
16.8695680196110
42.7719886814310
32.6747090475444
51.9805158225010
25.0151289704610
16.4549421905490
41.3588774750921
50.7210440492659
29.3901901324667
24.6580832032344
19.3878867311846
7.64985237046572
29.8432064018281
29.4269775148827
18.6958239142239
34.1100539904958
62.6988622063308
41.2008271482300
54.4323607535024
68.4763486644560
24.7533027567175
24.8791961256822
39.5108388307055
37.1516782116237
22.0564410500919
27.1205519490111
35.0867946541157
32.8461231067686
29.7808538133152
34.8645617056303
27.9619815039923
33.2086011222822
42.1488852583731
17.6211063707088
41.1257372570635
34.9492953645038
11.3705290507702
68.9753414052596
47.2773301919374
36.2568988287446
18.2023734826366
66.7086764488427
66.4520485397634
27.4437172840904
46.4919740425750
25.7309154537558
19.3443228996300
30.5804995432447
23.6052226774457
41.7019775973022
32.6891491939111
33.2000378533204
27.6094257335562
36.2389244132721
37.9678356610197
33.8427177823968
17.1657009093661
40.4230341066186
6.73951148693340
42.5177631266978
54.8245959480383
35.9730895996413
41.6330156773766
30.6584873068286
81.3948802694453
70.7365522184019
21.1995788811460
41.4550520644152
25.4842301705345
27.9846520122586
11.6456134505588
24.5461134133821
25.9188411163227
29.3008894888861
19.5621965645114
23.6933561936727
35.2060670326333
13.1811287875595
33.1802456620046
11.4519076089720
28.6650036462938
63.4899194035532
39.5633261937178
26.9574247012344
49.6517767051200
80.1834483453029
30.0019082188906
70.2413489864390
52.0459690274201
34.9936045087107
29.7168751519364
39.9106542895199
33.3541359787825
33.3221889668331
30.3068524244211
29.1083084537222
40.9412061387663
50.1594971908302
18.1215520864066
41.0373116473495
23.8360039406026
64.0444731822981
23.3955848570601
31.6313160287081
57.0176767769153
82.7900759907697
20.1178354218403
40.0402633971143
68.6258954690354
22.6890677711024
36.0935489850640
34.5546065181896
30.9123127739054
31.2219496061210
34.7944603808952
25.3964590528184
37.4047123221103
29.4405795709090
26.0662484419839
14.5914182248018
5.82618667767396
30.3891483707534
51.4019451580233
28.0085429082865
31.3708700876377
36.8605902627137
76.3360404048041
29.4987096596907
54.4687949003835
50.8507115971696
30.5879505788712
32.7642440713924
34.4287020668435
32.2613378933784
39.6228411713756
35.0911875073257
40.4202465579052
30.5652972877579
29.2109083282179
21.2828717007448
18.3118012205588
4.47294956693612
42.3191728807874
18.4780440753060
66.7212574735002
32.7136400196056
48.7054746801014
97.0834656423173
41.8155311322655
46.3154215242320
26.2505602705661
68.0829008112092
39.0144519747803
30.4717241736125
23.9720505920351
26.3460101725221
22.8992494735504
28.0921986041488
37.6803017663203
28.9716812003951
30.5512369812728
19.0730681256655
10.0492476755455
27.2471954228139
28.8505650672424
66.5482166880706
34.1342383036921
37.5001274259831
41.4730657383495
93.5600076500354
33.4339830490550
44.4886703966904
71.9458948547008
34.8408938199858
37.0438199768954
25.7619552378892
29.0062196917751
31.9051682127115
19.9826226948367
4.86203677898340
17.1872398785664
24.2179556379994
55.6856842722145
32.6528174325236
28.6712119492931
34.8681341599624
34.5484553033975
91.4319134435338
42.3840768311733
22.8251413496035
56.9371792553502
35.0972245597440
28.2880214563992
25.6862917218002
21.9765381327528
37.2446459400026
28.1276719239511
34.8465390293398
24.7224461001911
9.14721175554317
24.9992244925284
12.7733060282847
14.8717157275159
83.9030627122743
29.2258788636314
35.5068113384426
25.4649655576850
38.8643333270089
42.5242258152025
92.6534671321913
29.6656773515369
29.8328506216473
68.6877083639615
26.7803123797627
24.2881725865384
28.6448955616903
35.3375280084273
13.8292123602640
3.23281392575652
9.55901877307426
2.28039309273208
14.1603481554474
28.7659723192242
54.9680120326739
30.4707540087091
48.1463392116427
32.3404546062295
80.5409210552542
41.6211619443619
37.0135876613160
31.5492590376351
30.4010017556487
48.2615693528970
59.0788610662712
26.9896248500566
33.1773290311265
26.3919016495546
51.8533313952744
18.7319817439438
-2.92808280889616
15.1851208915464
2.95160828654946
30.1145977930856
3.54194281239614
30.3199709903106
68.5141521866765
41.2817547915547
49.2734008774126
43.7438869626468
77.8552490390401
38.6066327510895
41.9966273084097
35.9188673356525
32.4309276452874
25.8898137508770
32.4199326893482
75.1341390986889
50.0808994968112
24.2043359948538
44.9856439601567
23.8465180241062
-2.23280883919937
21.1040919348904
4.70512076762066
18.6215833250636
32.6929630106385
63.3576130989493
33.1818598992020
55.1114498708423
40.6516860070841
82.9339879058850
43.9264131192531
45.5124921781422
37.1439064610711
39.3275551788636
33.2803377602560
40.4812423751518
67.6863359774940
54.3201198796402
22.1955438867768
60.8820223213358
17.0326524972266
5.10330476288765
10.8271279776230
1.86319223454716
30.7297481874082
28.6826688724380
70.2469564700018
35.4221553494682
49.9187640950858
43.1114292365191
75.3287208724378
37.3575201166810
39.3547320644460
30.8334153487486
30.2597137126128
22.6358211882570
37.8449509302235
71.7284517384051
48.8056420026696
29.6887401793355
55.0434042207232
15.0727539567101
3.41403126669567
32.4384243531745
15.4454924780332
21.5573609557666
32.1355361849264
57.5331865320571
33.6091290966018
47.8500834165218
51.1508636107411
79.3006982272849
39.8897803176490
35.4951310178701
31.0204224649314
31.9570059393888
36.3453840198010
24.6578429955723
59.5762745573879
53.9839002648906
26.0659074128026
57.8726880356218
19.2488792254542
4.00918131092737
28.4438809028211
4.55591584694518
11.7580046237412
27.7055887216078
32.0122234509287
57.8037668784812
33.3462801798608
53.4107860405767
32.5860473863106
82.5795554569127
32.1910778027299
31.0450154613329
26.7773759419125
27.1277173739174
30.4238934856196
46.6684851589931
53.4460712687901
23.5343717057276
26.6646902168780
39.1755192945589
27.4589525175380
-0.351469971947844
4.22484402632479
-3.39384987365476
27.6259676709013
30.5582689808476
59.7751122773010
29.1213889513031
47.8650384261537
31.9233634560595
28.3319793015684
85.7402294982935
33.5537945763466
21.3428995025404
52.8391460120867
51.2221069706660
65.9594389347484
31.2413183084561
52.0187709050549
17.9552444574364
4.17698417660578
2.33374460183583
0.490842868218376
51.0401421849315
26.1074394454874
65.2347770441186
33.6599793018346
31.3192702916098
54.0471837098240
26.2725895633041
84.8180459254721
25.6545021853087
31.1933267985538
49.3939204736342
69.8711019174840
31.9558194960437
64.1168414095755
46.5803956805012
43.3074778344684
13.7606809937369
4.04842351029579
13.1247807398203
-0.237015834685352
22.3135929339337
3.26942145563320
29.1159506059914
63.7373160896295
35.4607323306330
30.6206294179000
46.4069337567329
66.4478413045436
24.9603886955227
40.7440543728450
49.4681671616101
67.0064366746541
59.2958521583097
38.9479612200745
57.7629567057113
41.4083695189371
13.6561951750781
11.8094156736296
7.96161279612824
5.03449726590672
45.3652261909028
60.0719795826517
16.9580602706236
18.7646149910351
22.8650534575196
57.5530227117217
6.38440629413749
74.9951511292298
9.09503410852680
11.4148730315214
44.5366390372782
36.1557936529071
51.5631225886132
72.5849112375092
55.0887197040354
56.8881059980808
32.2603083079225
9.39407027503060
2.21432391610706
2.69864659544948
29.1930615213127
49.6042108001281
29.4166269820638
40.5103044835961
31.8498261887629
22.6810212170980
66.6598758148326
33.6506789689648
55.1089870148144
31.9284387197803
57.5340992007111
43.8290246691569
27.8995935389694
62.7193768627381
37.6705408164331
10.0867672364859
5.43154163242617
7.50686247118065
37.4235262361398
-0.771042919080326
54.9453542867395
10.7080552557286
8.64186947546677
-0.725447488358138
35.5364289299648
73.2896606254518
18.4095628200101
27.3505239388344
66.6553084804869
7.44283071056357
53.8923675885467
17.1012737727856
46.8432477180255
23.9503325724748
32.6963091935221
10.6431374152063
19.7065020461357
12.8032500765391
5.99741423458055
35.9099562740982
35.8866610430025
28.0201679093130
24.8963283520324
42.6440825230485
82.1722623545212
32.8248829863773
44.0142045223737
67.9893758200672
40.1303448821141
51.5387671893719
29.0120116822998
41.9249388072456
10.4977403860545
55.5030103463177
-3.31641626589820
22.7743575334955
-6.10273094451684
-0.387678044916070
50.2311362934989
25.3359986249143
43.6815743212883
56.4176119566518
91.0276491540342
16.3967824571335
30.4115269373355
61.6588727591247
30.6170107551305
35.4740671315500
32.1000512006213
44.5117970496053
21.8413004714312
26.6555745713312
17.2175566746884
3.00727310679544
33.8399925304252
5.92576012354713
-0.578272931050281
49.4584295717866
36.1815951283831
30.3429732535299
29.0036903563234
35.0786075101521
48.0413116287678
38.9305651042071
30.3825235071179
28.4854530454000
25.5575193590479
30.5171712668699
41.3146447668944
16.1364280334183
11.7954705881064
25.2112701086325
11.1279663607205
14.7219974188997
28.1890807674118
25.1511155119092
8.64430405428497
9.30541569121585
4.68103516188750
10.7057277209809
11.3665936959962
3.16929060158069
54.5488344627514
29.6286263949032
59.5888419918485
21.9683689055878
55.5170645952085
28.4161461911712
18.5447514935541
36.5641575592128
24.9924941662669
39.4523499951057
53.6405203691263
7.76515721622735
22.0007306396187
35.3677372467705
18.7673240466468
24.2113059598943
7.36822099051338
22.4857632925835
5.13453159762707
26.5698202436015
31.9349262164147
24.7514353482285
13.1501513532951
23.3475437952141
23.5860243466167
17.7394429803991
19.3924515835971
23.6558703873893
9.60519963681339
24.0477004645206
29.8475142210590
21.6103611262399
16.4123581742258
28.1945317209004
36.6157459612754
31.5021753553320
22.7722129799558
2.89844584829106
42.7956875261647
22.2349136606936
28.6442055102308
23.8881335725788
31.5290313060177
-2.28023325884703
22.9062511151153
20.8196154180589
3.26096695777048
26.5509954558080
29.5417668238901
15.4220951948175
37.3542557390532
22.0432357775985
31.5556030819885
28.4035542080547
16.4587444816079
16.5925423500431
20.9032028703584
17.1063190853623
32.6510333302659
9.19590235581220
29.7061695833150
24.1207284404866
12.1902369726354
27.1455770094961
21.3594779381803
18.0897260013677
19.8620053751925
24.0205635696615
8.16628581501790
25.3838501988797
27.8968466312567
20.5919024806285
17.2832566318764
31.0011584092870
25.7469601311760
32.5574059934687
22.7722129799558
3.22212690839118
51.9937539646392
23.3996529010993
30.1765035853094
25.0942916789706
28.6326608329938
2.88390369947668
24.8465946534086
21.8393644444511
2.27832098134924
26.5509954558080
34.5416780825200
15.5817231781164
38.0735859321843
22.0432357775985
32.3018948719939
29.9191232220941
17.9001453018246
16.5925423500431
25.5735072922106
17.1603269547597
31.4302835540022
11.2993755000976
16.8945762259931
29.3159391404739
9.83661195968706
31.5552822608767
23.8419226868417
22.0462872121063
12.6184249626003
17.7643163250967
11.4206841564309
27.0295594650171
27.2593752132210
14.9548592207547
20.0850304130134
28.2083041818826
21.0515527184446
31.3725072845915
23.2108018881492
2.98161466755992
50.1915985512863
19.7099219078707
29.2274928730954
22.1220232850795
22.4437640529086
4.81283419453217
19.8932965709068
21.0127557521165
2.57523492121850
22.0938684997755
28.6351198364814
9.18560923537044
36.7786618589519
22.6220541963224
33.1737563572077
29.3575516012890
19.0707743492632
20.1255600586422
24.2598522477973
32.2680434963386
11.0494127372217
28.8228653984820
14.2917017274183
16.1527887400458
17.5317714866465
19.1266615021788
31.5051342685962
17.8661377423342
22.8486519872361
7.05360924182736
19.2277419743649
16.8473738293798
22.5041408197333
24.1923702920612
25.7078832037782
22.1823632833088
31.2523700136782
8.62850063004134
12.1031735137527
23.0697315283665
22.5281355000040
16.7323294722690
14.9258596755572
20.4539884712778
17.1079334920845
21.4228099031431
4.39369679890684
26.3048827976689
25.9664671201799
20.5867831905502
25.3301046577218
39.3619071094243
13.8292768571190
12.8897053332015
23.9812640560483
11.5458807579371
7.18135027667258
24.9002955106568
8.56853201159444
11.6546415771477
8.67959628450467
0.931505463796800
5.02656316254258
14.3414293581751
17.3638180006411
20.2774556120434
17.4136188519451
6.40890259840526
25.2729460195061
11.3352708580523
11.5399818166632
16.4401462766598
8.07950914458561
14.5323680055486
25.9720880157212
14.3060907792133
13.9853939517082
19.5524014263647
14.1765911196829
23.3740722303415
2.82415152985878
15.7062609975956
23.6974100512663
19.1698360041111
2.46810124757156
13.7589469577704
26.6138850802362
17.1979394788428
21.1680182086541
-2.06097719244167
18.7363506986390
3.60302140756650
19.2841221164553
15.0713042310270
20.5690588792426
24.1110846345393
25.9321835543629
19.1419808449277
15.2068273182218
21.4071825856142
11.6423860808372
17.1955589160101
9.28294362526634
18.1290696476023
20.4477225835583
15.2249628705746
-0.875239128011798
13.3631249983339
3.99669779988966
13.9762840140077
24.5314036327481
22.5368169122963
15.9946931621377
13.0609053986734
18.0102059366782
31.8674529662174
19.2059732101755
20.9804439513939
6.65751199652566
19.1361693410464
17.1561543019041
21.6172493525926
21.9020856591941
25.7078832037782
22.0845679209050
31.8248219397715
3.28957517931595
30.3346025078703
12.3220317566160
23.7369103788829
5.70451582334268
17.3705239985558
27.9917116221610
15.2257625973949
18.4492436363486
23.6678514539395
2.29231182303205
22.0627917751789
22.2320974362626
24.4996239469997
24.1900694545754
30.4387090313303
25.1173097921221
22.6767792888930
21.8697095804571
17.1480949740663
21.9952327503866
3.64655905645807
23.8059673169580
25.2396713072139
13.5793755148309
14.2011522677628
2.59162847049606
19.8368995612690
14.6648267095312
0.480424797814470
14.6345121307253
3.99639486138600
12.5731049321189
15.3161136878599
7.29152566325485
8.50588803408930
2.49208436964963
18.2519134035331
16.7617509371746
16.8012783729809
16.3875941271129
6.48968530363256
26.6389234421009
-0.224880187357626
24.3906568994372
21.0542153306040
1.15363629108695
26.8503600696475
23.3505615849069
29.4490566967766
12.6274677017159
24.4517516773917
20.5059079487813
21.8212043357080
-0.386084638540463
11.1771278102500
18.5114425655487
21.2070540316174
-2.12543993350136
18.9687878595755
-2.48139064790388
23.2840943618574
27.3114148424766
18.7733145241680
28.9580406680589
22.2279646610230
23.9165425332937
21.8076421175937
18.6662762934677
21.0460116506553
-2.84379461828718
21.7510250419316
22.0391071491955
13.3346133996532
10.1701446600988
5.61441308251717
22.8631408969650
13.8449915555002
0.0187673614168486
9.61413956627111
3.06744330033959
22.5126107956157
16.9549366270779
11.0929490382700
20.8922652511177
27.0619056298873
29.2924838662308
28.3986515550827
22.2855574095249
7.60134211339091
20.5184952099477
14.0992101458858
20.6982064626699
12.3389560664895
21.0962131766600
25.3070054771661
29.1556789640686
2.44015181364526
21.1642223620513
16.1471649834994
20.1137479053698
28.4104921709044
29.5169165164493
16.8504781291484
15.8711444445767
-1.70134243017514
21.9093064910902
18.7379754455733
3.34134314537852
11.0557640332243
25.4807340316069
22.8642488664488
26.0095072545294
28.7936394036805
12.1066354648499
22.6574431924329
10.4207697032975
11.0634017986825
6.16917774497758
17.7435062499534
2.79687394330097
1.37014098947850
0.336632387774507
-1.43718563169123
0.943951992447028
7.79975157453716
29.8008196913400
19.6725226549806
14.7768336196221
18.3543041257487
34.9378220191558
27.1754206390744
12.9884302657736
4.64811551919413
19.6716959608060
3.11827099363508
25.7223931922905
27.1634326846120
17.9827747574233
24.4197642716364
22.2731088910259
11.9252033899477
11.9083075545056
3.20961762991773
-3.12800864716649
30.3109212223457
13.0101261455453
13.8248521212570
16.0392926449767
-2.66988581120594
11.5892578498063
30.8630055147564
2.90873213997236
24.2547407424312
14.4360092841024
-2.14927239893956
8.00668629434574
25.4592624337473
25.8030689059120
9.97037589821545
5.24133014460847
25.8906197719765
3.44510621931811
5.89000036903831
15.3078639664684
1.04356160415843
-1.66184475870315
3.54002276618626
3.84346951143026
2.74460423781415
22.2824733902885
22.4593692781426
11.6733427560084
24.7888421815003
21.2717768488949
27.9425887321061
7.81947300436815
5.90066584034272
20.5806859221438
4.14165420378383
20.5559476736555
15.6363753486662
6.18667436325130
15.3887977790000
22.2294221522395
26.7396295768398
13.1058678314848
2.50962654961809
0.895468494910312
10.4293110003406
20.4248592501272
9.14278684287122
15.0228538055854
-3.20169456638916
9.40565612794024
22.3382482987144
-3.11866914877102
11.2864791237078
24.4577957334498
10.7761247292477
-2.95706474412054
4.04586556599024
9.14860308374544
12.1299333269294
5.34337511780385
20.3466331402033
3.10864005331206
6.29453241293584
5.19400814724548
0.868362500404159
2.25583035966695
0.551767065949508
2.98501740398126
13.0346741623453
1.45483005930530
1.70185468960047
11.5275727524703
6.42003587735938
14.6987598739273
41.6055866962923
16.9938156604182
36.7403424547808
19.5127782194274
3.16379315497454
4.92766696413279
25.9044753836227
28.3187799438655
22.6624233318125
18.8140092754289
2.43195902738945
10.4051120380004
8.64808395162722
24.6326522598437
9.07653417816604
2.39282342389048
5.26469972973714
0.372836362396911
7.66234115319747
21.7640782534265
15.5010020417701
9.90981611234152
16.8960939313831
23.6171140247696
15.6021207184233
9.08167606334781
13.9570366567730
-3.33691072541295
26.8651400700575
-2.05656866235007
11.8095089316057
-3.07460713006366
32.6476844382173
1.13813856410208
6.33248450229739
12.3572801580389
21.8626768214788
4.83969552253390
3.57617691848915
9.68759735092351
2.90627327183669
6.11387455661631
6.17029518496116
8.90731986685239
4.54387420483279
3.59751605757109
7.50273593388321
10.8811797567625
34.8867728594058
16.5477728842731
28.4166587781843
13.8975745223565
13.2265034568049
13.9981769417918
8.90818146748104
14.6842208189785
10.4696103940933
10.0996535611220
10.5132839217818
15.4022925932041
8.19510019451473
8.51688399997349
8.59121865367352
6.89355966182800
10.9513192326653
0.856272457983110
12.7162269430520
6.79844797281999
16.4674557385950
26.4983343244520
20.2261331991887
7.76222850879556
10.8712601485944
8.76816573488127
16.2120029895181
12.5226034229494
-2.92922476243644
-1.92679116674037
5.71825967265346
-2.43784863378463
26.5767812386120
15.3185278433921
-2.47269861498017
-2.65423333966412
5.46032368534246
3.38520708255466
1.38014127935036
0.836788379403278
4.17999369162970
6.11985529555652
7.51072819776507
6.76812720195142
11.4326778470999
7.07365420790425
17.8804028797300
26.9938080528709
4.04736468462714
4.32768675348826
11.3380100198886
23.6795223691013
4.36576854590483
19.3261930396350
16.1778912847683
10.3346780936578
14.5617577900828
16.1223610042941
9.11599799726465
-2.40483036553841
10.6345292045437
19.2631930583532
10.6738575298584
11.9380783474922
10.1256609178698
15.6724713001499
11.6209512465338
8.79592091073138
13.9482837100655
2.15771433413482
22.8029352320418
9.62130132278615
8.34450573474483
12.6604780955721
20.3425218035164
19.2774467697970
6.06353901546256
20.8850727023593
-2.86621488891878
2.16581414567186
-1.16312611938468
3.01335255296043
3.04280000471636
-0.552337873971639
24.0712594332412
1.67238613918557
-2.22912207713431
-2.59182822876043
2.92290952318528
2.54204171884774
7.12285137283201
8.42475717448443
2.70600643303400
7.79829243317537
11.3777404734282
12.0767391493567
13.9210603146020
7.72297789868423
3.85381116234845
29.2377275354455
3.47266918494495
9.93160665812358
9.73333384555644
19.7624043240049
19.3211597553215
34.8443722798859
9.18886791499140
3.43454003685066
6.61584756261865
19.4241740529217
22.9313953220333
14.4881741974025
10.4066477719688
19.4397855331577
13.3554299246021
14.6870890697840
11.3107044721693
16.7868639699559
12.9655997138528
15.1730496831111
14.0126883991718
10.0919139179733
8.97083469378705
24.7360422298572
6.84571058157197
17.9386622406267
23.3125547109920
1.01853049929078
23.4709848996921
3.29809634793551
2.65047617119038
5.48221760286006
3.49388293048239
0.148312283490044
-2.22644005436132
15.7196833561032
3.01170756741062
4.63287936663582
1.26695991541188
10.2870524128102
6.17430847745262
12.0655722535504
1.65813010226558
11.0463722779490
12.3562566384615
11.4939341109303
17.3543423654267
12.1154537719959
5.55780909783463
10.6369886027748
3.08183593867508
23.8231797255089
16.1212126715605
14.9234763157577
4.65706068954737
11.7073336626133
19.7597713021955
23.5304760461424
27.2142922710447
12.1564125902541
22.0404246790240
12.5778642776140
13.0824322054560
17.6007591566534
5.07482189608706
15.0066410396684
18.0543907764773
9.83788793196546
7.71284547515165
6.45019242685433
10.7811872655906
8.60219037566520
24.2179132972879
6.31950244686109
28.2398215819784
25.7148360538975
4.58230257579232
24.6173195281515
-0.169076794286526
6.50904321364003
1.48240761648515
5.52348144913109
8.02846081974337
-3.14818370192394
9.29283903976629
27.4470025132480
-3.00181517137888
-3.17518357737308
12.8177921014128
3.82509185859270
10.5473768873346
10.7900366083664
0.444196746273995
-2.06511885177829
10.8377942762042
17.8014560084700
13.2501893877127
7.14856223381687
6.83469146435221
8.71376108142868
1.02273022159418
6.56464678601132
0.272584225537792
27.8217080864685
9.76932983158433
25.8656664309784
13.8261478096268
14.9335144017448
10.6031481186665
13.1185124751477
27.7733017906584
33.8622792251133
25.9897153563252
13.7815324934395
10.4364515888076
19.3736606683139
7.72867476383036
24.6818882422258
17.5708291897998
22.3780895954730
1.96470226227221
24.5633191173176
22.2514125558751
14.4926169177935
28.1414467969715
9.46073679000584
8.81786344111559
20.9543441124740
25.9586475275238
2.08595861494523
6.33527813887733
3.80588891434194
10.0521728426466
7.42255051002009
5.50298072563209
5.94385416441097
12.6016016475803
-2.79600343225870
12.4010513831996
-2.19293595041721
14.1876843391985
7.62130461803010
5.10454251681902
16.3276416787099
0.740596582753127
5.03675388805596
11.9158561743003
-2.85260029267663
7.51669109827003
6.73405331882517
8.25929884347372
5.77617742819537
7.39761890423899
2.35141504017683
15.9253625315660
25.3819895393209
6.89253405496634
20.5154607233170
19.3558743925280
12.7199510120209
16.9806520823987
6.75890923420966
30.5137268951661
15.6502822609789
8.22410752986663
15.7804704718472
14.0024713346707
17.3115255312063
13.2545592591827
15.7238189462345
12.4168220254448
2.01943633782955
31.9386813647180
29.2811896252749
11.0857668030827
12.2469365560256
6.95284976515542
7.93946761116839
7.91639194822166
33.5305677463654
5.91123957656183
26.2902202948288
2.47983496380381
4.17941954084090
9.62512727511704
8.03625232319002
16.3794139413731
11.6512273476683
17.9804648588528
8.92240998094169
13.0502407075812
12.3022405505838
10.6337451923911
-2.28398413168846
-3.22570482157003
-3.20758733068087
28.1438800908924
6.62946992342629
18.2933137099911
11.4565389981494
2.97258978329005
7.67056846931444
8.85481297494075
6.56071517323587
5.00261558907202
5.94410675567960
5.82757343625350
4.71529000651687
3.64600281885333
13.1523589240811
29.0814622160402
4.76958795231337
17.7088878892951
9.97635525968604
10.1355952713776
17.9392864981699
5.08864271637020
27.6883426560371
20.1193656942640
9.90050311953896
26.3946518843110
11.4400451134420
15.6159463300526
15.4284562369730
17.0496419019878
12.7870843494972
4.73663318624508
12.7350659766391
5.61287545090348
19.4938309588474
15.5382377090416
6.02559329986733
10.5020552823741
15.7958499439853
11.1331669843551
28.5299480757313
4.05748757856284
6.19348364276753
5.83192983636792
5.69102652715722
5.98462607833444
7.10353880402754
13.5116369648797
9.25856512223587
6.93947243490587
2.55712798517877
10.2401412429498
22.2347750274829
14.0099439231632
3.15278376751786
11.7803945725477
11.3148934883677
-2.57384997825444
-3.08622011459984
24.7973442923919
6.85198597320657
14.1531991935439
1.93501075070079
15.6445935351052
19.5593809902222
17.4690062112394
6.81304745965284
-1.60725481383733
2.75534419826491
11.8450769451750
7.76863827897292
2.26609473155218
16.2511390664062
7.12419825187348
11.7216528424908
13.5838545384189
6.62495110185081
9.66460293766311
11.7064287201744
39.5575246007996
3.73285660136355
21.3984274730642
14.7584683844300
19.7054927425535
16.2049920507239
5.63041767783921
38.9772852600987
22.3071771449294
11.0329170185352
24.1753422127146
11.4251759659725
13.6310484353232
21.3934544400153
17.8189124484427
14.1100207611181
2.60620023728066
16.2263341139726
28.9197129314260
23.3225234472853
8.54302518885191
24.0851300601526
31.4686477113872
16.0891461081366
11.4802501177629
10.8126097474087
7.07613117412692
16.3146318804352
12.9839177647015
16.8099623948697
13.5342607334088
12.1668866629112
5.55250401336755
7.54402775615707
8.13030183318649
24.2499316691612
4.49746241802365
9.99337835249891
5.67450781159969
13.7400524249754
28.0732466954191
1.11498828173627
26.2291590163228
12.0711037541491
6.74706917015886
0.616971317226580
30.6478826087066
31.7796672682200
13.4715682986053
4.07371782927354
6.42132362970806
3.17429978208888
9.60547834792724
12.6197362969097
7.68558317864888
11.2096031454117
15.7477480813410
3.75674178920853
9.68896273006032
40.9005637236553
8.72186105583169
18.2770989208579
13.1443326935435
29.3119809995238
15.3571992242066
5.47504101095482
35.8283544785013
12.0117010830316
20.1760725206347
21.2804497018686
11.7160791601098
8.59762096829980
20.4520460895129
22.8071432847501
25.1852482155685
7.83605156228542
15.1256792099861
18.2829395437385
16.2941599317384
29.8844265208258
32.2971850107838
8.63594225294411
6.62192974132968
20.9527244703277
22.5960721223636
6.98664888646910
29.9706596616756
13.9444574923359
8.09687684200384
14.5878827946274
8.99580340162069
8.63884703279363
33.2331516080376
37.2368700716668
12.9603348778078
12.2208469050862
11.8424486595773
15.2355591284374
10.0669315147752
9.30327452848402
7.65060808289954
21.3143470759119
13.2092723215331
11.0873958124912
33.5540925170230
7.16243454450149
13.0182563945552
6.35776817200153
6.34399492269236
10.9399656717670
8.53482941640831
11.5897347560551
11.0815508921475
6.58784687492619
16.3377783108811
8.57861522474983
36.2060743181046
6.62703140902007
25.5752989482080
18.4254792197630
39.2734584077830
10.3824188425324
6.38991892806458
21.8457284710424
21.5683556791670
7.25763338886427
15.2293750154292
9.90709959245181
3.71616821294812
29.2136367446703
5.76088070876915
23.8121861533333
12.2136675404106
14.3912407844588
11.8922148399654
5.52113576918358
2.38776400407592
13.6035531389003
6.30001256764817
17.4245197342323
10.9489994235113
15.0257627951603
11.7833708719783
9.82337749181851
12.6972297910770
29.6888627291473
14.4842910761482
5.21497137115496
4.75096442970692
10.1223038848612
6.79153778523717
16.0033308434074
11.3256926941198
13.7667762000860
31.3713644775669
12.4368033729519
14.9818519158962
9.38362310340784
9.54273474311917
12.9461824450470
2.95830721382877
15.9066857541826
6.67938785334817
2.26704499652122
6.47766133277888
3.62059959763981
13.2360817375554
5.75157734488238
9.60766522252877
4.55387129781859
17.4520940270718
14.3639175962617
6.09448426480362
17.1637438812669
13.4709376990042
3.28591616873050
20.2278825771434
7.45416048721515
8.08555586316985
2.05530234913524
21.4099484610304
12.8399202758664
12.9506242820154
12.7081593799288
17.8115060066760
8.95264932269144
7.16320738868153
4.36679947283735
8.44916546414171
15.7125726049941
22.4773484772274
6.03881468291124
3.17841445331246
18.2853807084939
11.3807288724361
33.9383019321953
5.78703648963926
5.98084473364660
3.51061362470813
9.07191293740249
5.11855535018552
20.7790809851510
7.40487691058346
10.8069259560640
32.2329524800767
19.1976170959494
10.2887132993257
8.05212803425477
4.71375933816053
6.94243452145444
1.80721288024589
1.72633457545276
3.26857379300825
1.28515016597982
1.81657006943855
5.31596595833140
10.6873787915536
5.74704620121697
24.0269007221936
3.04554754563092
2.44347938055878
4.77600026376400
14.3224676352581
3.22181803844040
14.6030637207965
6.09376307748389
2.88680962250803
5.42091238180814
3.93537904792904
7.78192464967220
10.9257971276445
6.28606894766063
3.35910315264173
6.36979745190179
6.83539756819563
11.1663575696059
10.2556524563284
6.77248319115848
10.6995935446108
20.3575330716153
23.0789174733345
9.19342829077742
3.45455914884409
31.8790007095180
35.5759715581077
9.52772989048643
7.49598784621682
17.2762894589563
9.12963494258898
6.68487142280734
13.9568995721916
9.24034046030592
32.3488670232903
22.1919726068691
21.2567985415314
12.5317423641499
11.7760948954966
9.74639487448401
0.264039169898189
0.738360225020533
1.56988168400773
3.05824832652314
3.44757500687980
-1.34895173894773
1.14388060780683
-0.0613501068949334
21.3614333851049
11.5141290685585
2.77171603768524
28.5829110896655
18.8756616895617
2.04615666170519
2.10646232899147
-1.63738352616822
8.02091528577119
8.79441658265025
12.0908107202274
4.07850591393481
15.9235533270833
6.28045250641158
8.45205611599826
2.77247326809258
8.22545171350432
5.05305389862943
36.3599154004028
3.60013259257681
5.98425890716699
8.30822326365159
6.87249222431044
8.66552457344988
14.7731485010551
15.1819348663638
3.34090935477222
25.0320039880533
6.56319552874987
11.5559971324935
8.80789320560860
11.6384382677118
10.6327188822907
16.8350141567453
17.2277118153831
4.39869004586321
25.2352074646210
19.9993108992784
18.2414312947808
9.29648270221995
5.72457956152985
7.52416319503996
-1.61544486287676
0.501977205589457
3.64261545277155
-2.00778417717927
23.4628560948866
2.26292367817801
-0.374027830227616
-2.35360283211550
8.75056222516117
-2.36038898819478
18.3387269334429
13.2134587870264
0.450773597024667
0.210126091929256
5.87954541539244
-0.169028739812496
6.32542399088968
16.6318998835455
2.09484180622035
8.58207534367188
7.10815353353498
11.2430754762319
11.2474058685344
13.6021556324863
9.98076906888179
6.55422720520898
7.06981615743479
11.0373679827279
11.0214638743863
7.44062181027906
4.30242994863624
18.3700180005373
6.51675949128042
31.2456390115544
7.31738856207269
11.8927980232161
8.62383302997333
6.79787001286843
27.8589584105874
11.6167033645048
6.50546191315400
24.1962870703605
19.8756022484675
16.2345302826656
9.36779723927121
10.1968399230715
-1.04139950063130
11.5009157729004
2.12303554436120
13.8092630956215
-0.631789391476214
8.66021736865091
15.5106978827352
5.63104775444997
7.64431442236719
27.1821466376011
4.49698829220004
1.37206081310335
5.35533879687594
4.06612536972827
10.5865678546047
17.8531942245814
5.63702150052630
9.64882091682386
7.31801373829923
9.53619142927506
2.18138859271915
7.98285781628610
6.92165012787755
9.55523526267078
1.60532089871208
14.7816560525056
1.17433066170276
6.05654526184945
25.8169553973810
6.40992742721796
13.2510170291607
14.4959234505929
2.14212469503440
2.34000926733093
9.78645282867338
4.59455498821893
5.69909406899627
16.9862495357846
17.2366398853202
3.93331808853195
13.1420847173337
15.9767244670605
14.4649118035343
6.87694680027826
0.0598070287428011
16.8618599673817
3.79753451629917
25.0915320782431
-0.0152273878355221
-0.248369169995666
15.5955842477669
3.62991679285014
6.72883959696847
-0.947802402325719
40.0093660151754
8.79667015875316
9.33698569254394
4.70577510909050
3.52499990874352
7.34868035342167
9.87299885615655
26.0409618602297
5.04114678464321
5.49418688000260
11.6466578568206
34.8748706303422
7.95522234658784
8.13744380790868
15.0743984022343
3.01162339594642
12.0514606821953
10.6912460050942
10.4793298088932
10.3530639536673
11.6198554667585
2.30852058962951
4.78019202292297
6.04316053041642
23.0357580344217
12.1253136308573
30.6114775979576
7.98765723616291
7.91377392631063
9.81691777589999
3.52596052148347
4.78394666940694
9.33716835310257
4.80868298439588
5.07319537890202
3.17382567199646
20.8342956434550
14.0816165321224
0.973638706905936
13.5774535924457
0.608833105079219
3.32221843279172
5.48503372012976
2.29608395010937
5.72861954308395
2.83869598818365
1.98404968929429
14.6912954233006
3.39334140980467
4.72626320664758
7.68370243656603
30.9031931157957
3.31319181873834
17.7640552183201
4.12202489435492
8.30631834123222
9.96601337582778
5.57432093835579
17.2087792566247
13.4386652835364
18.7032296012512
11.1768078195945
17.3106978876812
5.77650738338790
5.48552761374635
10.6547894324617
17.1686114671025
19.4690935127754
26.1123778259018
26.4986755065762
10.2651127639202
8.96497096795848
6.35601268788994
20.6744519586605
13.2742140097335
6.57766877985933
22.7287013390913
4.80596776471632
16.9849914810322
8.16556225714766
-1.41870855594263
3.91769510364793
3.46751109676985
11.3354754809130
1.27642319855738
25.5760627505462
17.6109271357053
8.02048472380668
2.89559712322206
5.03181489230356
7.08718757182952
9.61638717643461
8.73742813702804
6.64846473752276
14.7639282267454
1.95404931141556
2.63981970710228
31.6645075789208
12.3514968186886
4.36204870668299
25.6820076157952
30.5440279759109
16.4311860556608
8.68435214759560
11.7444467447085
10.6467070425824
23.9760996618464
19.6404387159425
18.9482469581397
21.8588221873151
8.89990218551892
5.47511844512386
14.2073303919639
4.97943679533596
7.09099597720078
9.61852294135676
-1.74010910535836
19.3576880131303
26.9762257170341
1.39969371367624
3.97793859944730
19.5382296491141
8.37723622280062
8.75411619866568
5.48477701176761
8.84491394191470
17.0412631591209
9.35211216647194
-0.332351311940609
21.6666076987761
6.17001362917276
-1.26629918347744
40.7813841493726
-0.557812056840873
-1.97573497920724
45.0933396795361
4.22881246821322
-0.838094653459918
1.87171782847397
27.1096643751217
50.2333600774780
-0.867305176749216
9.63824342951185
15.1241123408687
15.8517707929147
4.67624185512308
3.17761044482166
36.6993032839724
15.2772818609802
10.7453676407540
5.56503630759291
36.0603662536221
28.6000808454247
25.1357123549461
2.21011674267049
6.80715811541570
42.9139951676932
21.6475605424744
6.29139688609674
10.4782813849587
8.07896696299684
-1.80419510600165
6.37006107905355
6.16434609064099
15.6590524480269
-0.280547437572388
7.27901503636140
17.0446906286333
-0.206747025139397
9.21953368497121
-0.593745219595153
7.23348187999155
11.4105428153164
-1.05134314812514
19.2570602300937
2.23455126320879
25.2052521899950
-0.554358647368423
2.74260088506339
4.81823653193320
11.9518952866993
48.3988711587003
51.2801915643882
8.61831038542151
8.50860176898766
43.9246984647580
5.81250750254647
38.5619819895146
13.9686481694192
15.0463874793943
10.4505664887109
14.4927984197032
3.97554458611605
11.8115083546818
15.5306367274377
45.3338276502793
25.5680704460526
25.0093004979309
26.9685614217003
17.6122529429733
6.81187089372668
5.36167406662733
31.4008276028481
15.9403433027559
2.05579340309610
2.41910827920942
8.32957263591619
7.72829069432944
4.68325709047329
0.223748227382297
7.78254525685998
4.74069387720820
17.2482505740304
0.746313002346228
7.29331109145038
-0.530843453965551
7.08899789600399
1.62956626141602
19.3847485943293
10.3734588229740
5.93470700193083
39.8799497340924
4.95369041530021
15.1595482682846
4.31752569607950
40.6451334834966
47.3860686651278
6.66561209165496
14.3276366668191
1.29609615282438
34.4026312499125
12.2137848229995
18.7690694060909
26.4720889565528
7.89338266811896
8.58723166244258
13.0613907482119
39.7387192500273
20.9527529322600
15.8734857672141
27.1945001296432
16.4917959482615
4.13144630574092
0.901385218360315
26.2530575838198
18.0898370796023
16.1903650993149
8.96322117599610
2.51994793290553
11.8489554544194
3.27976695974353
10.0295458837520
0.554115698664930
15.5226716285929
8.08088700944339
32.3165502720224
9.60468178976585
9.88729940652498
0.345956428729854
14.6261662536006
-0.814333175804972
32.2039753223507
2.17296170670079
10.0997933824129
21.9388259964490
6.37969972773814
47.1179534227929
15.4007727438647
28.5230142132690
10.9460292243530
37.4294459732494
18.0761725584025
37.9715135853268
14.1353506460632
31.6386312268191
9.99825919216440
39.6295345138371
19.8111983203064
29.9053029487803
9.63446999292903
32.9889591146144
16.7618326814515
27.3924056932732
15.0364679052390
3.85076840002317
32.6191924924906
15.1185065615032
2.83792468379670
27.4064874048787
20.4011532348499
10.1529394712292
10.4338511256374
7.95878358331473
5.07690272497244
11.5984330153992
1.51591645035972
1.04120970206752
15.5266378559453
29.5314210025987
5.94487815283986
-0.462605761489086
8.20204465496186
-0.560735137687213
12.9915840086287
0.506231780435131
31.1532776070656
2.38050283220649
14.4707743184415
9.94157794032683
26.6611554542525
11.4110079258039
43.2509741929338
36.9030297790199
26.6971382181718
22.9639868563571
39.4935197025436
31.8788896391717
30.1642259027404
36.8789674141642
15.4388091096748
18.6018765164014
29.4596885403662
8.43104340848987
16.4050017821988
22.9970415827728
35.3684932669548
29.6019350811391
1.78464554511018
27.2620404310802
32.2518424562401
29.3350248802136
5.91056653030247
-1.76981942122525
38.4758043823944
39.6969795190113
30.8189906106096
6.75022526546603
3.64175394900777
0.394282082139359
8.71996792598100
17.8569008902994
2.37662272174038
15.8893587970861
32.5673810725384
7.82799412579883
7.83008054280618
-0.888076665819733
0.408862788720786
6.45734554361412
13.4395274849240
-0.219509309907375
1.99801332984498
3.86267446715682
5.97248141727628
-0.594896527635094
22.1107238337948
36.6508279907643
19.1400989646502
23.7386561447633
17.9727367795575
39.3912282222258
-0.0289890305541174
33.1430064511966
17.1944821649587
1.34734978660778
38.8931028101758
15.5216966560862
38.1542175283290
33.0319258882046
17.0654023483548
9.21866407015076
30.4237729011422
2.52548923492947
34.8218404667106
15.3193186770837
13.7595898618717
20.0914683879419
32.1290451570693
25.1290451878317
8.77731854795994
16.1306396731199
16.4233927226557
8.74672536229165
8.99596332930195
5.76852587520050
6.56380755874923
4.36237981817031
1.22335098286422
19.8776231694219
26.3716472604704
11.5003092014036
2.32204999336805
1.02028025867104
20.1204220286578
12.9714541178535
-0.920476785500523
1.76742618090140
15.2853592308651
11.8827735872574
14.6588867048908
18.5531300890374
43.3775507317502
19.3049488304089
29.5379821184604
50.1733485260260
33.7777544509900
27.0145429498544
13.5576906918235
34.3552687169101
44.4878215071531
25.9448807200212
11.5177978278264
41.5544986969627
31.4134645462471
20.0939523605687
20.0154963604997
24.8932238325517
8.55951524814039
36.8501834512417
26.4161615949701
25.2487583228574
6.65486796405593
26.5059001676280
31.6730020364227
8.36899865171004
33.1185831188341
41.4544647361165
9.74411906920398
32.8253821303046
7.25030684886514
5.43368719691978
10.7474092569398
20.2876010861780
22.1335103104816
1.50724848125649
8.18048310472567
10.1742158476602
2.24289849153227
-0.305850711146117
19.9343130907419
33.0288506120741
2.61313503134764
21.2423885581575
27.4509196750028
18.2919918282381
13.5472335308490
22.1579493628547
35.2428045000289
41.4830728309463
26.9663212373193
30.7922256969377
50.3981483451202
18.2319845325404
31.5836839647937
28.2764199221752
19.5904667965979
28.2449442493589
53.4500511703970
37.1389650464868
24.5109660086179
35.3068267445623
17.7138000144387
19.6981416663259
20.9862319124993
17.2114684631215
25.4095836623059
38.6896519401911
26.1813160836678
22.1536593144716
20.0394648329764
31.1869896828066
22.9397845628017
7.85758331029054
26.7842873962739
34.6684859110911
16.0600011616601
34.5266324726146
24.1443184990898
17.6797107727618
25.3754172417280
8.32030053999769
18.4965900096322
7.07956495460159
8.98149359707479
10.4517004658936
20.6175209539923
31.1741588781330
10.4742107697529
8.60511912565474
10.0374970996958
26.4436573965706
30.6525405019301
22.8752510880504
11.1219361300663
11.0349451831256
16.9494544339667
33.5668266951405
15.6076160549499
14.2891455413656
34.9195821192654
34.2494945380339
26.8673168922085
23.4052417496312
20.5022095170616
48.7158106586568
32.5765116451656
25.3777295081307
14.8647901354185
27.8356522324232
25.3193916737170
34.6996036284329
45.1149624477662
28.3261503519191
31.2933482761632
12.2223151464410
24.6373122205092
20.4482939248504
9.15137113888613
10.4406931252873
35.3734027241329
12.3362986366024
17.1659183862122
17.4538652974392
26.1950830854678
21.5965985114904
31.1911956714795
22.3006330839508
3.87584147874440
33.3101377644795
16.4268048435473
14.4997234852858
15.5725953907590
21.3311322488613
21.3843576502416
19.8250351239214
23.3338109729718
24.0796195693354
9.41685083763341
10.9579023809815
11.5494188837004
13.7485282404338
5.87138514151049
12.7721373199642
8.83792595363670
13.8336719023298
32.1182092516211
20.1524402591919
10.7753993459515
21.3065489830053
30.9256899936644
20.5199533575302
17.9976374189948
19.0913322590309
14.2149218665895
20.9585642418454
25.7728651364771
6.68113950456257
15.6529892010924
24.2965335213356
30.4653379764343
17.5210560246301
18.5788383809381
48.4789752865233
22.4440959700040
20.5110339870720
19.9357302259726
14.0864196227495
23.4983077490699
25.2066003303414
17.2172249165115
53.8506247871929
28.7667496424432
32.0431023431916
10.5680367956107
27.2694030882457
19.6416466254385
8.47403389277213
17.9409157723972
25.1529369897918
14.2050229573298
34.7373425061344
37.5822740423716
21.0635748854599
19.6549610203172
8.62295245611612
10.0413618301713
21.2115656916552
19.3776551480734
18.9950995400394
20.4586408469492
7.69160234742025
12.3411145517143
20.6111186929294
11.7603767171764
17.4363064284257
36.6965212674588
32.5303743975536
26.1423321729515
11.6013505530477
32.6115993768833
27.0391597934698
18.1569852154192
18.7722871024761
18.4910849823341
23.0645061744887
22.5335515751037
10.3737477156757
13.4154184789010
41.8897172586967
57.9699965984924
31.7139438217470
7.21658658545764
28.1078765939299
41.2288660770166
15.8541311108457
9.13408061796304
38.5376053557359
14.8338238000605
27.8110658774511
3.34575731210532
28.3888889140547
12.1076107144009
0.621018949520488
35.6462698871765
28.3622508155968
8.86571951711607
24.9501837597912
23.0181431382892
9.30834657836533
14.8646950061882
5.32438532580837
13.6475564540196
10.2951856562729
3.17940931519736
16.2097546192955
16.0395344301418
12.0045432356130
10.6904565178345
13.6520824632382
11.7224125053990
12.4140790276837
10.6466692805656
10.5413730579241
9.46304437508645
12.6994660348654
12.3789947171004
26.0779340090562
15.7149230672557
24.8452469961217
19.2685758549967
35.4198793387536
9.06835882105415
13.7355327900816
17.5183543100565
28.0661093420851
15.8768719648661
25.8588475507574
19.6290420571427
-1.62043245052186
9.59755385889498
13.1117850703092
11.2911350292183
5.69112039189756
23.5665193179888
9.45760869379290
2.53554254113450
19.6105554677747
5.33847075637283
27.1865437620361
24.2428976274832
2.37099630213461
6.38617928686241
1.20636498279291
6.51821354218996
1.82531020708135
4.18021467880613
3.14502708552511
2.87574487851075
14.5862092015821
9.11879805919592
12.1647376377377
9.18558178244444
9.16902587925035
17.3598888427033
27.1603332833960
33.5314905864367
39.3408077827383
11.3120489990404
19.1478859942533
4.17138377991124
48.0173588773344
16.0839105988401
8.51935519935330
3.34290570937535
42.4529987985393
-0.714380714952357
1.79380035973615
22.5145693582302
13.3350124808335
14.6002707262014
40.9457744699589
10.3701769412967
0.211607404103866
37.5440647563607
8.22738309418348
14.4412664066228
11.1496323942599
29.7367867222292
7.89787538029455
11.9862181649631
10.5187559963083
3.93956749734724
2.74922178562769
3.59637001274985
4.67392485556638
4.16621502730510
6.92736331850764
8.38335655892847
3.37610048002491
11.0305951222546
14.4064343072388
9.93445465657073
7.16014054405350
15.8582396716733
27.4334227983989
23.1270900717771
33.2880544926382
30.1696701335567
15.3633724164515
29.1461940908036
4.52544777038171
26.7572867173321
6.49976664772189
19.9641871356254
5.85874194751767
2.66965954792756
16.0204324148541
17.9189112152782
1.20178592680581
12.9523011704458
13.8028090015503
24.7698773858442
48.1105014000253
4.54032226547322
7.11806608631719
3.13845498298945
27.2440244112607
-0.127248693200613
4.58499669136620
4.32933868643106
9.20749296237969
2.35578064074911
-2.45224147428888
1.33091095588277
2.06921756276150
1.31090405422264
0.456161937694345
1.60548012204974
5.29134817387496
6.88652068772143
2.46237425508881
9.57657970231824
20.0609379405698
7.29751325792175
15.2023218418806
27.7079036273152
-1.60553751060419
-0.946067601476420
17.4572329257386
23.0893522973638
-1.10963392738258
2.93015621066634
1.20334501471620
2.84280766268015
32.6752308142609
17.3580823067220
8.36001396973605
9.20258646511356
11.1520030168522
4.87160323837127
7.46172954814844
12.2202357691498
7.57697146275026
4.10824120080866
2.68674390120300
6.37745691748141
8.26256624372921
4.04612475414506
-0.00515811017364320
7.42216114292142
4.79177577929045
6.37414195574429
4.55841967182709
9.17686337973143
4.32844657504208
7.87557342336296
5.50381913854549
18.3299088316195
4.93920889903934
7.44191399320664
4.98407150507442
20.3325608484882
5.22120213713263
25.8317098266269
10.2380283814950
16.3314512334896
9.05557084505297
-0.999145575553178
4.93028602880575
0.200313756118176
19.3695980050273
16.9407433616598
23.2667917543765
1.98682029543983
16.1733127130288
1.10262583127927
16.4300696034842
8.15665563525347
2.87811117934427
4.46653992259098
1.80117663262557
1.16089637246543
6.33232561988648
5.49717512395249
-0.0759291961804627
6.31172383824363
10.0751208431943
0.376742869038943
5.56427353471328
1.08448743342434
7.29152988129587
6.82567981259376
2.58292184430183
0.605255104228714
12.6737338793258
0.102030864932375
1.61374830578614
-0.0225867139697735
6.81033462938566
-1.40188216039394
9.68609008489894
5.17646602201271
6.21796513835077
19.3345938602264
-1.69676422071913
0.533214216080433
2.89932335814085
12.6373761501541
23.7897229182749
1.33160060147725
6.15272575282775
12.8242214554979
5.86280583907430
0.993623536960607
-1.57105821716606
3.00328766882682
1.18354752692553
8.14214880360855
5.08768872603603
0.810649207140929
3.65395946892003
5.81292211601370
7.07548462831815
7.44568373561831
2.07794109310732
8.67749740219438
6.56142710975490
7.04446895230072
3.63459231715267
6.58196642323729
6.29639017555474
7.42299723255274
2.35938873572485
2.72653726731975
6.92928208628620
21.1654902768488
7.51063694948448
2.73122999771477
-1.02345058631381
14.5226272144621
5.11183527274786
-1.79495079590179
2.61533197629317
19.7955637797410
14.7907550727562
14.6064695053816
-0.867157096748293
0.0754888048334263
2.29027062828472
3.46292533236406
0.629419704042117
0.721484269716834
2.92592244412470
-1.30501106513820
-1.14881336535315
0.624960637805581
-2.13309775453851
0.00976756252077641
4.58061924351884
4.24119156860296
-0.948856265701322
2.26836797274518
-0.116038755714014
5.83028762681738
3.45510260168127
9.67411256978995
4.21926360220589
9.21358840448122
0.0751849599382777
4.67606033661076
4.92665542300809
20.7608392252574
9.35186985011516
2.45678357389548
4.43174565607848
0.0740979297726876
0.207509646463888
2.53473625751272
17.8070084684232
0.220493526509567
2.55165975809246
5.34737743853058
-1.59085811207942
-2.97315397848963
-2.06538087100938
0.524845297529207
2.83983045211683
0.175614736228088
2.17208864123823
3.43683756448946
1.72692119945208
5.20163265583597
8.37885448180112
-0.659395568984501
8.68136453148449
-0.629071582806738
6.44488622908831
6.60855559428032
7.34378007337633
1.40544546160250
5.79217004033335
1.52509699383460
3.69163123991970
4.42322360770609
6.29729181325719
-2.11942013995130
3.81776544890384
3.25602191839197
6.84928284462655
15.7861492739477
-0.591452147685457
2.38880805910091
-1.23627972497321
-0.199857053607973
6.09293225411127
14.8515649153214
1.11898599012565
18.7919297912906
0.225977611073243
-1.63864623244599
3.40622476958663
-0.828573556121602
7.22284773241447
0.699313798541303
5.33857223421622
-0.776098499873125
-1.13764574057986
1.19410994270028
6.27875087594711
-2.98665017042974
6.74919673729303
2.56094706733287
9.55199668583970
2.20324377255078
7.21779686985555
4.26882396935017
4.54552421485354
12.4320102224972
2.36316511400353
5.58931498010646
15.9891935704947
12.3696195154575
3.11118179178423
17.2163194781559
11.2600939443796
5.94570409565551
14.0789611692291
3.67534936881540
2.33305027502190
15.6862143945858
-1.08078998350360
12.4789006871244
3.60973493263442
13.1424716678237
9.45207009055625
-0.874238168807963
15.2463064233568
9.36490185814914
8.95950639454684
3.09771127878368
5.66260543032084
0.00579091459946207
3.74208186710688
-0.219450339711410
4.57757509321157
-1.38898326164075
-0.830290728969636
0.213775494647853
6.85524435446874
0.173299446943686
3.93878224728733
-1.57853443152238
4.78686252899042
0.359220373993281
6.98930093026561
3.54448826657266
3.46944744643047
1.69871490591639
6.43293037073287
14.3101626424910
15.5770331856102
11.9643637904043
19.2628460232367
12.8894882143964
4.76752267321800
16.4512647494145
17.2234127250149
9.47589788003812
12.2046787168638
16.8334719367672
5.84941255628447
13.9982238418323
0.383085391885974
2.54509478175891
16.0873433162479
17.2118339566684
-0.333044725434783
-0.394042557373135
19.7329389310078
4.50123218999231
9.51569941868751
0.0955919140390703
29.4915486533921
21.6399481493115
11.7846423070279
3.59263878825900
-0.0859058568594016
9.67133606601616
-0.0169893502522389
2.94838353007793
3.94535589484863
-1.15282921719889
-0.836911424375790
13.0371405075378
12.4319363881403
0.788669280785609
-0.569656092745100
12.0533727347859
-0.0844761787274397
3.24497675178375
7.44646123084688
-1.65241649930872
6.92213943388433
6.08945250784638
6.36581652920424
-0.104119892755274
8.48290509416586
8.08345317422046
8.62124158630153
22.5044472074041
8.88619305373191
1.70625686309159
22.9670530390974
12.9622332151901
6.33845410551070
22.6994462049337
10.1276099948189
17.1448674715363
4.10464202196941
14.5246894258351
5.40946675345102
11.9231153361352
18.3024968020229
13.3426714587161
22.3133204390638
32.6519206739575
32.8259456032657
10.9890054442791
15.0021839025227
25.4710498235847
22.0029483499662
28.7713223589041
9.42430219444617
52.4267353336248
2.67165533189100
1.13934796785703
5.76252302543726
45.7459467918511
2.97275069944567
24.8376540764073
0.703144819109234
30.2800363073427
20.5545463540000
8.73876577496347
21.4170727330844
8.73504170128321
19.9875373267767
34.6804578524068
6.68047724279198
17.3679733117111
36.4512386009576
2.53455711616788
11.7134413745348
11.1154051581650
11.0445916039639
39.0383507897956
17.6801737893325
18.2374828189133
9.80946952647358
8.79579074794659
8.04573083203967
7.15769143114095
25.6954848273958
20.5178390365115
8.05769147025395
34.4119610974777
23.1360592735512
6.51389858518662
9.45302388398643
11.2556084498971
26.0897701189737
23.0207125572204
25.1596846005339
27.1377043134651
31.8896059295316
14.5630361086749
8.51253584886409
18.6694073753104
22.7069835509453
30.3796588316095
14.7476057397848
30.5629453376116
26.5411546565426
28.0053979733421
10.1056943407724
35.5901321916640
2.78252393951930
3.14969068676341
6.78231874863473
2.44231103186532
41.3776255339202
2.50745111374913
21.6747589987790
25.8014858612439
9.17450547135791
12.1073870986037
2.33164988988821
38.9045368935412
2.11328830913918
3.01219577257314
53.4643007397986
9.07115375600844
9.64721042229270
3.17435793935362
10.8885206160521
41.5792114629439
15.8056882329425
45.2878238558789
14.2990177716533
13.2413582374955
7.66252038255045
7.32110254218961
33.9395763758442
11.5133674609071
6.75543964846145
6.60364637812908
7.86500311640272
21.2580202580941
7.24406698099763
1.77263933198705
17.1432752832552
19.0389646068511
0.735940856375431
8.54907733297777
3.62270213404625
5.32447831073404
1.49610834523928
28.4121454753940
3.07565031975648
33.7298268551084
-2.35297019464214
32.8613064416125
5.89750706449111
10.6591620231689
7.08370512943149
31.9476728639271
10.9668403283398
2.74353046117657
33.5658769400291
14.6228611155432
43.9891968906788
4.48680980636717
13.1401630282306
2.52668600927722
28.1093417055649
42.2793686552874
2.66483834275879
13.5975372609375
5.48335232616832
6.42671322271952
6.36460379805921
11.1341031686853
20.5671918728278
4.57392655191559
24.0749329487024
7.83492977833750
17.2653276548218
30.2606503301383
4.22599603767345
3.95573638147237
1.12873264003412
1.71874504846707
23.9224450317681
5.92496517709303
5.88126213189584
6.89607166637576
27.2076861171451
2.41425821722589
9.94834528111115
10.6082948935323
12.2142506735908
26.7087994021104
9.01681831098847
12.3142640103202
1.27691077346882
19.6244108090797
14.1489778916577
15.9093580182293
16.3260178196614
36.4890892960623
3.96434422240927
14.1421942484437
4.40451801748273
10.1058079813431
29.8589067174730
27.9345716615851
0.996646798181225
11.0185451135086
12.5491181410649
5.13621144167668
23.9267012257348
14.8223444817172
19.3079816428759
28.1940528062620
22.3179045847655
30.3537924853061
37.8387621859827
23.2432055836366
8.08847895226579
12.3407029585678
10.9079201763922
38.4972828387599
11.4205526653183
12.0074211237890
18.3207692530735
11.8868449327157
25.5867961661121
7.96765869600112
14.4816668259236
2.07158319223424
22.6555026754408
20.2146427903261
22.3333591333214
14.2528965143199
3.98518111580214
29.0641093004183
9.69831582939792
2.75841351685354
31.1412203562906
17.3614422520415
17.1542290440100
1.03347002310032
12.9519332329112
4.20407758683849
8.71057406636016
14.2027743095571
18.0595754060106
26.2522490733545
41.4031045476269
24.2624920790546
27.4718116768565
10.5802937692397
13.2295023958187
33.2015735390166
4.57564537493677
5.85115916839195
14.0020559431158
9.70385914326958
19.8287007281907
12.7122923405155
3.37312104827382
12.4865475983794
14.2697100165645
15.5036909203234
14.3276312770384
5.82738089181454
18.2556036537098
15.2740370480382
5.73488297778583
8.82692900546467
17.0833167878484
5.10746959418045
18.3094157216538
10.5683078539482
8.08399481230307
12.4077031412417
30.3631815176584
18.7405308102340
27.4405811727083
27.4377711117065
27.7920316799854
19.3391233977374
23.0774676524378
19.8143947044919
58.2581851413215
14.4058871371684
7.37308927637902
8.83242624648297
17.5784692969238
8.26695519226153
10.0627761716464
12.3261904481530
11.1618386913504
10.3781120241028
15.0694901643618
8.95040196138169
9.98293175270757
20.6352086780563
18.3081141462232
13.3329614055122
14.8668851037352
5.95791954521997
14.2337815770884
10.7514582335509
0.800973278099740
5.84042083636620
7.44705261352255
3.24441965844457
30.9363128692852
26.2186863624679
16.9184899442715
21.5870470908393
17.6033687257004
27.6468904550270
17.4222542988952
26.8753344190581
24.7441012755854
16.4995256931091
34.7101879926990
10.4032251440358
10.8347000136500
12.0873929083019
10.9488022324271
8.60418218752684
15.2801226643555
11.4470108446582
9.91893768314425
9.80598272330577
12.3444210124131
24.9452472094544
16.4090117293087
25.4519640959497
13.6475486174260
15.3653664708528
7.10945778035215
28.5117506729484
17.4489681954633
9.99551198880909
13.1527498888794
28.1940621816842
8.57006613938528
9.81507633886556
13.8038560905168
17.1184847363740
10.7794326967060
10.7377608677528
11.6699073798719
33.5470883066158
48.0460418873394
5.34224896536907
11.3434601670874
7.70115561710512
49.3814960651877
10.7667846714680
17.5421844075646
14.7055653066851
27.0871676177599
49.9399013764288
9.72472626423478
13.8769309112718
4.08073461362997
20.5181810137742
9.42407285672517
19.7655954793824
45.8651741325784
23.3404908534946
17.6173928060879
51.9821149688004
1.96034589908445
7.65455982007989
12.5853852390630
28.8567424850191
48.5923424078113
7.18179701257221
2.79903690392008
11.5626417564987
16.3484381956867
13.6840115435083
12.7384026760910
10.1930071608745
15.8624648380940
13.5313430369078
16.2163576360125
16.8178130721196
15.4818865631088
9.06189495762694
11.2525803384199
12.1257786953154
4.87834326667881
4.86409042934470
7.08212159700575
3.30738023688417
8.10299452461155
31.8408603882196
16.9908193692453
53.3526136686775
3.66702827546813
22.3597449279834
16.3664409952130
53.8496742334974
7.89592948938769
23.4847190353153
22.8352320053472
27.3523050286451
25.1590858128410
50.4625457706069
20.2102220669193
-0.597638623137464
20.7019244739815
22.2158897547771
11.7799542159882
46.5444380835419
29.7977447872796
34.7962732015030
43.5517701466612
8.89660398996774
45.9916768841009
12.2036602589808
31.5870466045712
3.03675984857594
44.1896990423178
3.38038273287687
4.97820787078740
10.3999306573114
12.4101707958003
11.2403904343892
13.6634367268666
6.60539622188801
12.0078482183278
9.40884649555929
11.8493920475041
13.0997835078435
13.3793524147020
18.3412158062250
15.8206732632251
15.6389636920779
14.6851195848473
10.7777128185500
20.4971972363702
19.0513887608193
4.80185615022433
21.1345084978687
25.8580345860893
24.5293940157621
19.7435439198181
10.7130358200471
4.29974443063908
4.25431292163868
1.78306503447374
19.2637225113312
40.3565318094087
28.4946544110101
52.3588555873021
16.9131757793113
12.8653527239157
21.2664049380428
38.8192567849611
9.32025994715944
17.0384204558975
33.2115541374685
17.4183491083912
47.6693499384263
19.5497929767671
21.3430771622848
6.36675195093843
27.5154752709687
15.2195172352208
19.1843694308278
36.5662285527315
21.7745278461498
30.6809066071244
56.0639038626869
5.93381724040042
50.2096183875678
7.04144836782260
5.33691450498024
2.03382385173731
52.4724147569070
7.41827320355113
5.21484178550433
8.37580304423300
11.8172435089605
7.00800035375911
7.41227282374333
8.28633227721363
11.8497493875289
12.9694935157317
20.8511845202416
9.96783989929494
10.2848371354808
12.6846412963928
12.7075946219312
10.3435629591387
15.6580353430000
19.7062288700856
13.0599197996318
10.3158016301489
11.9201455255990
11.7076294105252
2.79908308882562
30.3350382179133
11.0091005663267
22.9788014070990
32.6621958067329
41.7085476399924
11.0088927507832
29.5028900465401
15.7012980674902
52.2728893726230
28.9432696336657
11.2533715023038
24.6344425422651
37.9564341681473
52.9219414241861
17.4004346671944
22.8574583164353
19.2262853328886
24.3305795790997
14.5760022663936
21.8273801667840
28.4307928014758
27.6602335343339
28.1391467612455
6.58045900826763
52.1877827512758
13.8309596288278
4.40532770735551
9.40082147353693
42.8273039763553
6.90360992579372
9.32995184495198
6.85513034336772
8.53116495103923
6.10840063819119
8.69413767458299
3.56559283153645
4.23331189252655
16.3290261536270
7.47324454100083
25.3488629829365
11.9898988010169
8.23183478959279
12.1037649486209
4.34584695412140
8.81250960093426
21.0631497910384
11.2339894733775
23.4465376790415
28.9028963863784
36.7599875960381
31.6045036377781
13.3209806413002
24.2309325483344
18.4866217705944
17.7258749643997
10.0304387601764
25.4050339681518
15.9829876776807
30.5722362514120
24.9754651120193
21.8097105448907
25.2092863484335
18.2949750817650
17.6908215198448
22.4485470645051
32.5640157924991
17.1892509445389
23.1604948210253
10.7057498819238
46.6144686799441
40.7706840074924
9.28516403827613
39.0278649830280
1.82896368079781
10.7743013366672
2.36907278949313
13.0924029754069
8.87442486127911
1.13234954283254
9.31467370293978
1.63727431250459
0.845660295287685
7.22683970355787
5.80732168413477
2.00232304378756
6.50046553721556
4.75085304995578
-0.878394881168277
9.26612449118506
5.93243414796929
8.43388724719550
2.86906967957759
4.82701636597322
6.43518192576079
4.64556189034527
3.66631895609930
26.0250695716864
14.9016450361508
27.7822863557064
20.8668405697328
26.8527838268802
31.7907157755057
13.6615057929805
26.5278763570417
13.7454519924236
16.2918574052310
17.2391812371746
8.57365854427112
10.9377275377722
31.8417373201163
24.6676743340543
17.0385670355458
11.0134784875413
26.6899722172904
19.7450629009920
13.6903216529968
16.0539274234882
7.56470893208339
36.6932837477797
27.3613072364307
8.53255900851928
26.9267354322056
9.43447548276228
2.27142574933362
21.1071872705276
0.834402114236816
2.29316887552968
9.50185865394444
5.11673998765477
9.84550603257963
13.8796007355810
5.04206520162179
14.8894849819846
3.06816681608803
13.2416985929358
17.6456076841442
2.76632240061210
4.59325910312695
8.45332006782370
8.40531611365710
32.8707721973402
6.28651593343757
29.2405033248956
18.9750016196258
31.5579495074619
12.7638570832808
24.3534704321334
20.0007579057656
22.9873897481099
12.1430537173516
8.27223617371120
44.0912628321859
21.3778984585563
11.7604266418526
21.3107152320048
20.2989283585129
15.4931907286136
19.8807815065844
0.667649927813277
16.5069924751488
-1.00442723663805
29.9966195733853
3.34429082906486
-2.41375363589290
12.7628527070579
-1.86449312300779
-3.16812032827592
1.89770696162606
0.811335158532435
5.16467013479202
-0.175544242305231
2.05304576480249
1.80242723786837
-0.127916739289148
2.33114820814919
4.13584101595508
2.02891051279042
1.72553008735522
2.15312822235496
1.21338161588430
-1.37672981660227
4.35743015174360
-0.873150316967031
1.28632423223298
29.8047774522126
4.35415507377155
22.1073924043226
15.2793679593797
33.5034856095852
12.4038012773555
14.0781525328840
15.2692341568563
15.5104999659955
10.7592673790419
4.71190517160184
36.8637650206678
14.7499737299750
19.2721238910687
12.6365192809463
17.6434111401661
10.2802820965925
9.18375816690287
0.809755599607572
-0.348507483953189
11.4312577815099
1.59517840243101
-0.393648924333962
-1.30539536380116
3.99969304755095
-3.30520373835365
2.38783978438242
-2.06460490952508
-0.167482766735839
3.37259444787972
2.12044301344293
4.20717383532579
3.59249153922910
-3.40018654869970
2.11880745850968
6.02260619011178
10.4838314130887
1.14722156448890
4.00542728638623
10.8453311359245
14.1597818054632
6.38487005158186
1.64039957430153
35.2810886388438
7.73264185663103
13.6686111908483
55.2562575479771
15.4829765136742
12.0673911507597
17.0450768116765
11.5912952577884
14.6976429510078
16.2293059864347
34.9334597605985
11.2689436893359
14.4741442299908
12.2553518240683
11.3859215215779
8.13978194878839
6.35421617958008
4.23343590118691
-0.0548774596877516
11.4056993779592
12.5117373638469
7.68275620146885
4.04198423242151
-1.51085480555642
-0.234290089535315
7.55206464106353
-3.28753606324432
1.43186913852262
-2.56305021686665
5.02414610126294
-3.53040488209195
2.25240172221716
2.60224914161344
-0.509559428754449
2.10804740890944
3.06342834630161
3.58272542249505
8.89309547168061
4.47105898702830
1.27121202747146
8.30610520288134
0.814304366105415
7.61650593866345
4.24138856911790
1.27752262784558
3.25055988288317
-1.24586769228846
33.2217305557766
3.08287162294371
23.5196462284907
11.6746715735605
49.2217944909474
21.3099295723420
15.0461965168091
18.5329859979993
17.7396521241488
7.98424455473980
17.1251721293265
40.3523230081335
7.01414719274641
18.2990751367136
9.71284881951455
8.19825194899028
12.4107585121747
13.2719061866314
16.7575954256875
-1.02747829582404
-0.00266872008901775
11.8571135705095
12.7155779284035
-2.82289453568648
-1.46739949441458
5.80118411291417
0.461713217789691
19.4659029815964
2.17422700119185
-3.19612115356175
-1.20514385238624
3.88087294973363
6.59450686039353
7.02586439106339
-1.84164498244845
0.603618527152451
1.90667041214147
2.78666088500060
8.62291174035944
2.86591954714442
2.09493798120507
6.59181420705555
6.62415654907101
6.45644214842794
6.84878400832381
5.36980446945883
10.1014531427047
2.73559913211990
29.0582344578119
6.15560154950339
23.2107894603223
32.5486348683931
15.0303424061746
23.6575831811703
22.6403803966112
16.2938162823948
28.5515403398623
13.7375840312427
17.2964674472427
16.3509239694026
14.0855900797268
11.9470431212102
26.7183237839303
3.33654392125219
8.79840595745168
1.69485700115638
1.66414871994553
2.65631389576293
1.71608167768033
5.18363620298849
2.80119870362815
22.5805254560714
3.16061211082154
-3.21752849330962
0.608713728379751
11.8957571226416
2.07248064092866
-0.298567263189501
2.44634220621401
7.22042422071977
12.0122242055030
3.64424821879426
3.41907827113450
7.51939825991138
5.04152519306007
24.4253094376140
7.59913959630274
9.08044121610072
5.56173538841118
19.7223029780065
7.19167613650012
26.5993844429903
17.2866880853815
19.5581665035192
25.8455416992882
10.1710811537885
17.5428887671150
24.6619887679335
14.6230848331732
13.8675000008896
17.4218936613184
17.4552262534931
14.6411524169053
18.0422153532708
19.3017142861704
24.8989546071442
27.0547956666093
6.48629996455080
13.3816109601011
23.9186930896740
6.10717413409071
7.61906452684363
4.27367179137916
37.4267371983842
28.3381728382428
3.55864347680797
7.87054137175087
17.7419751268042
4.19191991221571
12.6756107627754
6.14933852322517
6.88717473649557
3.25235696132717
8.56633422012591
8.08605870403478
6.75886859324805
7.59150236048918
10.0576219142603
14.2382847230970
7.11634191031860
9.60130564555252
9.16655755175435
10.2059695151381
3.52668175108757
9.78016167201091
7.61146493741310
4.91119096807783
3.73886654200009
7.27582156589842
8.18342820379609
8.71771510767193
15.1840446156064
15.6087030527363
-1.16134696704792
19.0609630812298
26.8059298324279
11.8864110820810
17.4103903146719
26.2474158203543
23.5966881860717
10.2354149144401
36.5191551549230
20.0576318502825
23.7148341494920
8.96515887943677
16.7692754137674
32.2899578708153
24.0452419827806
26.9170991241402
22.1808833030929
13.5656698766233
19.6000385324462
34.2034524267568
15.6141185578689
15.6932675626821
32.1330273963068
26.6421310972309
20.2484196608631
13.4268038786550
14.7070423968131
14.2576169069068
14.9816635741056
10.4512887819768
14.1184180399735
2.16650215624763
9.00761809945316
16.9347577633396
11.5138339503610
12.4146328406872
12.3458440827811
12.8621742267049
12.3465812823928
2.30194153613115
2.81818479707182
21.0983927987492
5.69226990503556
9.87051391566832
-0.176577292937494
3.27691192849428
4.84843752941892
14.3222097898114
9.62424173185072
3.54213086863900
22.4686937567115
11.2292607748581
15.4180332797196
4.03561070592855
19.6975299604681
11.6857924761240
28.1865487589454
26.3289287576775
16.9944212911789
15.9590631644533
26.8619846494056
19.2494339126616
24.0166000362129
22.7474567517019
12.7429739052257
25.4832973424455
38.1888393653685
18.2430339388413
27.9648208628793
24.2136196925269
7.97971093721800
20.3602958458978
33.1396276935923
9.15580059553709
23.6832313510637
35.6032175059566
29.7702927408455
16.0719130822222
39.2817323505746
10.7544942327768
39.3617665411716
36.4128477545334
34.3601044291767
13.1072379475182
20.6606434789236
13.1799338164460
12.7489675458492
13.7691975258077
13.5984143636570
11.7606613003320
11.0798372843250
3.21866928095626
24.2490731227817
10.5255335002463
0.990373684764514
8.21261063095068
3.61931640664913
14.1383638712392
1.02421503133790
18.8362293749710
11.1463364605163
12.1096430031172
18.5764736108432
26.0571397627824
20.4176683250659
11.5760104226981
29.0513072858840
21.1626660571783
19.3324199900786
18.8872864482735
22.4232497198155
16.8387448503611
14.7567934868560
26.9476585418353
28.7125194446555
14.7901499260312
22.6258727234637
13.8053218378675
29.5732028115845
13.7073865918824
17.3505908897854
21.7487104280150
25.5747922817124
10.4473086754073
24.6768321451458
17.4194369900946
17.4107796650379
22.8152130872747
3.63183009351319
8.70437644203812
26.6196104638401
13.6653997733804
35.8065867418370
32.4693851471151
15.9353251425281
15.1791452497750
7.64681103111343
12.2434778007669
16.5652630347937
9.95061459483637
7.12661840935400
13.7900420408666
25.6154363321151
14.9918424105609
15.0346214605245
19.1697325019773
15.8215418469231
22.8922055144025
16.6224659810835
15.3270983836836
18.7916685410756
11.3330769375877
28.0283260913122
20.6612192745376
35.9197511165085
18.0395615763434
22.7557256108879
16.8335763607556
25.6054152975693
19.1430256209831
13.6701462930835
17.7858035622434
35.0907990659973
9.46102592544089
19.1612999842556
24.1681450526087
14.3491143062401
20.8621712356584
24.4704805259413
19.7643603985178
25.7900582772785
6.73942488943055
13.8419827358063
22.4978755986417
7.73417300124448
2.71249103119770
13.3349243590951
27.7296046431480
19.3718454305137
13.3865018338820
33.1789639844236
15.1092495497960
20.8750768299694
15.6399522114689
6.40650110218749
17.0810104849172
11.6462195253188
5.45876059198779
18.4765341645930
25.2315310849353
15.3519356324776
16.0351815780030
29.2803858173540
13.5374222762044
14.4027838925964
30.9513775655908
27.6478091762591
23.5917946763648
8.63357809354223
16.7341820941888
10.7708826279893
20.2161467180458
35.8550451945822
33.7078435805345
28.2904339507767
23.3459313057702
22.3683441558541
21.0108525217830
16.9281438506222
18.4801029704470
11.3076343727497
27.9045163061752
14.2097903394482
23.0549819586113
30.9354465884501
10.9381972409515
14.0030827173481
37.4609143574942
9.22426101035709
51.6574751324516
38.2715400183617
38.7766454860201
19.2660482992127
6.89178280203638
21.8303190085317
14.6974711479703
6.79721168914665
35.8946411876182
25.4906699599156
29.5365385692763
12.3014861789584
15.7458697015255
11.1131143122739
12.5211655711516
13.0173266144221
25.5222838223468
17.3067576424208
13.8623101358394
16.7983832296843
14.8179971654369
24.4420166859027
12.5596752486818
21.4451312568428
30.4539480308111
11.8533126981927
29.5870855331205
13.1060709118931
11.3109139670847
10.8196267283505
27.4140530699694
25.6342798997253
13.7111711627182
39.2435719385096
19.2481286745171
16.8318076307905
20.2968161709244
9.18566222671473
18.8404356156114
8.38513947906736
9.70029084202470
26.8330862209904
13.0019160287053
6.35884792618625
30.1333242749059
8.52999682842830
29.2467610944202
60.5057127312987
9.26909074321801
4.02683443316791
34.1490843872821
9.14024464192941
10.0476436778254
48.8026177919960
2.22043032719517
21.4432423144030
28.4347996864693
10.3621133665580
12.4289906536718
2.73312704985049
15.3035424786476
9.76603031773458
11.2817903052143
11.4662172839927
17.4943720887323
4.91935318541541
4.57389017756339
10.0339244192129
13.7786813244144
17.7647143422477
19.0763855846270
3.53133063286384
13.1500720293196
8.97843077154794
25.3498053900867
31.6756799822432
11.5421468885552
38.8412819032681
17.4150253437075
26.1780864284994
20.3737209431743
11.8316656680844
8.61307739752256
36.8205756943122
16.3219402517442
24.2700880552241
6.83916202669440
15.5090406985030
16.9988434277111
8.93642455210486
18.6880083090908
5.17201657789283
19.0414960644699
15.5299648694496
36.3676051787003
25.8870560281074
39.5698501421094
3.09466422360102
25.0588979349221
17.1989671211314
10.3589518560050
19.7424142811698
33.8508788213361
11.3823180617318
70.9806404410838
12.9048226758333
5.21898483671667
28.6360438124688
11.3941131582600
5.86616255096303
20.1718899352995
4.53089161984813
17.3426529514007
10.5074132589377
9.67808850481858
18.2280891780306
20.8709563540354
2.43229267743149
14.7547293409095
22.6435664605685
12.7975480041372
12.9468970305370
11.7938027823053
9.03195683600237
1.62032570949306
1.40202991164636
3.08336502635699
2.85357956848929
15.8113150599064
0.488740387936658
0.891323385238931
9.28365791592862
17.6548198550060
10.2067155243310
21.5503700561819
25.4632935939947
3.10875888637156
32.1727544583050
21.6177835707067
5.31879932361379
32.5324429067435
19.0279370945152
13.8548685364659
3.03799370944205
4.46448588696444
13.8125573420358
8.38831398532276
7.83737953904332
20.0707109308835
19.7218329541233
8.49985909418862
13.5447852715406
11.9434205308063
16.1655167525214
19.5719457550274
11.4676291931163
7.72783208656195
6.15112064176924
14.9909314850441
8.58186927357286
13.7069545223424
3.07987251964389
21.2946254916051
4.19005132183103
20.0170535711212
6.34283975117033
8.05068984937450
19.9026930128403
19.3775048571101
6.51325853432282
12.9636695068262
27.3441822830690
12.1044129646955
10.8252875899258
17.8958354110759
19.9418358543817
25.3859028397889
5.68979713773707
11.6760824296708
13.8652982181867
6.30930599380008
29.2370496640117
14.9036105316014
5.23172311361971
1.77877368264322
34.0437877217329
7.49347649647280
28.6627812398537
28.2540809251167
19.9748557986830
7.67286282751090
14.2096887339565
12.1621769132093
12.4227893299582
11.0566115887050
6.84673829767771
9.08072160805345
5.56671564670776
4.81955739870210
6.67044310818994
18.5990701539106
10.0190695366404
4.45613682219075
7.26509038472260
9.27080763390730
38.1232178684826
7.56592345459448
1.05629526102987
20.6125864599717
11.9956550393203
14.2721985396406
11.6985482999879
17.4665898818061
0.912756731363184
13.0200151253562
4.95889389018916
16.8993482312325
30.5047605094685
4.95022840156274
11.9992050294757
3.84977161370116
1.38366002853571
11.4261167679361
7.99120171801509
12.9168029306501
1.97605025933755
9.55238018233341
3.62779287795380
10.6574939683900
19.8585466709174
5.80783544453411
15.9064198071876
3.97231258842324
1.76019150796018
19.2859924839100
23.9582246672174
28.5730448415155
22.5419703478383
8.10812809729152
7.98404283151561
-3.18017647257370
7.29621431085825
5.97105310671596
20.1725516594690
-2.88330450908651
5.24984383173462
7.12712187811265
12.7380197510355
30.1507009654926
8.60649085580195
21.1679313811305
13.8691902759770
8.66174199822078
3.36690319314861
13.2579857915757
2.09576835154476
9.34284568570122
11.5164500176056
20.6652228337242
2.63775987493275
3.10814474074612
5.91724570142619
2.58261161751290
2.53973238720598
5.04823221248962
11.1542827954870
14.4919501637286
9.42306030478395
15.5474920279442
29.6406892445236
19.2766836618568
10.3687318988355
20.9817886510066
21.0396192931946
11.4134443356486
7.73123648635490
14.1017485899218
9.26069517324492
-2.62838151849423
4.73343294848166
-2.62822604145843
9.70812074307152
23.3352972684477
4.22325584746220
8.44974030979221
25.1654778963428
5.83702652154606
15.4095952129791
11.2718476460004
5.39648246723506
2.80624857261491
7.66689120891721
16.6062738331186
15.2896614912506
2.86540713438966
14.7260131505071
2.96370316728848
1.30585835109513
2.54671630741152
4.25140517812670
8.47246314000302
5.51785837173841
5.18144089903226
1.68803903113647
6.86921171562307
-0.0794670647600251
5.92787870961133
17.3257283956521
14.2596882643380
13.0952471081166
21.5648407340912
9.81061677838661
5.58470853251848
-3.15757739273328
6.12982597662431
-3.03962161636539
8.87064474568876
5.85184456199304
3.38815517558260
-2.53522421865404
4.24479137636534
10.9491772316118
1.05412449313997
9.48159452805673
4.38787826710501
4.19250254422847
9.23182416602099
2.48897633518313
5.03013576550172
6.90002760893248
12.4647218893260
14.6501634212590
11.6216493156055
5.69166688877260
4.16270416189026
11.3382683109707
14.8426162630531
10.5516359510267
10.2555745227757
6.08912615640438
18.5480797266827
9.58601092904204
30.7573075676165
11.5705803292149
25.8273323111637
20.2546371431224
20.7250655786431
21.5076685333227
14.0088929067235
6.99179257626966
14.5332809416531
16.1097184192733
13.0700317420834
26.6432065448740
7.58827844432395
21.2052780048232
24.0899808564895
15.6607433704253
5.62257351480872
23.4442680154584
3.54954173219198
-0.511432011063517
8.54538711631790
1.43639578408167
-3.08909331184122
6.32603627387572
2.52392348106860
9.63122001929379
-0.611544015985494
10.1337347807500
4.80699441853010
1.13007251050321
1.09267562963098
6.01532921315717
4.21969660779588
11.3489143380312
9.25701628128592
16.5286503298178
6.19346690557620
1.35006794575965
6.27424219622282
12.4482726311204
5.24133692419987
5.59038372283303
8.16041751731895
15.3809464398975
8.52186132014703
5.19918900950056
8.11069174803039
8.71872039610587
12.2428284527752
27.6932999946017
7.87573846976159
9.17434186019170
16.9591696954577
6.22012569984499
12.9696024283958
8.54830738074067
13.6875044273840
12.2301188706430
11.0872472758485
25.3356310624436
6.94088174998538
9.65200801496035
15.7344774205603
11.2008546737495
14.7505406982053
7.85332153004034
10.1839220840135
11.6746304176151
9.98744860582743
12.8259214842384
12.7564538937822
4.52649975481901
5.14631676141685
8.25911054776880
2.74932613539559
2.19427431549364
3.83528115962877
3.97407432149386
6.80790335911915
0.836954769903042
4.34866761886612
-0.745127756196653
2.35754511835606
7.82972901273666
5.44010278583058
3.52542701653896
8.70261553719090
4.56706998774938
0.766589633418121
7.20533116601922
-0.733616634138020
7.37896719731970
12.1553576471197
9.47596126506573
4.73276261245415
11.9541984034552
8.51736269605583
8.48371821958424
17.2606346352817
19.0120350706879
28.9429933169736
5.08081011361832
10.1697960923057
3.74808672654652
6.75422771334160
14.3836992378651
13.5450230133078
2.85111809380542
13.1410976508941
9.21450975895204
12.7724362448940
7.11262348101264
15.8335322928470
12.3298243868022
16.9923026423138
0.0695626113213020
16.6105270570360
5.34323816087291
24.3514131218930
11.8061427458965
25.1892957966576
5.53652690278216
13.9440502062972
31.2725783400427
14.5016613936595
5.00565017864273
33.6929584075993
6.15956914682624
9.00852408641150
7.65485930270563
4.73252337751737
4.26076569198928
7.06896778030843
14.3713636478763
2.01735732301617
6.27257629383787
10.1860071578281
8.90209097668818
2.52477408277894
7.11820394825599
0.894302484766692
2.68350349606877
8.60226794395820
2.41160642817635
10.2610589003232
16.4904399226004
14.5130562724261
9.18945304224630
21.7793262518878
17.5161946609887
10.3652774433810
13.6644118579702
18.3621067495492
20.6975717299294
12.1928146948647
9.11119755958023
10.0713316273368
10.9832996774957
20.2465079272911
23.9262141741800
11.5775533856558
21.5852297049948
22.2517019200317
14.0375702764957
10.5329109113254
13.3943791203508
10.5015316055194
10.9651679441521
18.5674682827820
36.7878669736542
12.8441736227890
13.8759558573296
8.90726105119189
2.49559152524550
27.5522405963436
30.5075545611138
17.8058193005893
21.5655647247768
35.4535627764612
13.9258290432285
11.8710872145603
18.9244375385975
6.51352920427411
16.6392372800681
7.04659593797089
8.29842763493702
11.7204217134988
6.74957337264326
8.32681980158087
22.2154245381780
13.4434816724531
8.63820475250466
10.4404442324853
15.1865654315276
2.07418963241438
18.0715617208531
23.6476605985122
3.86725425540301
2.70505212801665
8.73703439533890
1.95868677845976
12.6306332597465
8.63991813868740
19.1724110466985
25.0294561849729
4.58490589613685
22.9405296164924
18.9516130603393
12.5658881439699
7.85326042052502
7.98172107978920
15.4073213502949
4.98739381144696
12.0623490507682
5.69481429311399
6.46735455739930
33.8033287773460
15.6361939447962
10.4191822699726
6.45740510873576
6.33200320818630
3.23289049029682
14.7526892507190
5.32450853907560
17.6890239831242
2.47296736572021
19.0068945232612
15.8627667912081
2.17276099667897
14.3750525340469
1.24628784908433
34.2606146440089
26.3106706535252
25.4544614590329
10.3703298404947
29.1259968365611
16.9417784802666
6.46477128859127
11.9680622167702
5.73301113913167
-0.934162773195078
15.9540072512308
6.56909549987623
9.28834963677877
1.48256308253170
26.4149866874852
7.91110087824370
2.38626578303307
9.15679707409017
2.60557863368424
10.9661220819262
4.22109092009583
31.5479760607214
6.91988812390812
3.53486000566542
21.3127286145355
11.1700798204030
6.06729869883021
30.4677731721050
19.6638561713076
45.1943445480280
18.4887941510494
22.0482083483687
24.0863829095254
23.0065093666862
17.2686530633894
26.3854481514994
8.03343516976972
14.0765394436727
7.54121794426838
19.3431098456850
45.9749569776909
15.6343710906544
13.6774941784668
13.1095423339453
11.5631292252915
11.8079149092081
10.2548078483417
14.7637103417748
17.3070553930481
18.4397748233694
5.00290520524930
23.8303230842932
23.4522820846237
7.00226586170854
28.9555387414626
25.7336556062036
11.9128885359859
25.6949999016404
19.7300585633179
17.4821847929852
39.0884412498824
21.3020223282241
34.7843501249588
16.7451989622104
9.66784640060970
8.78745285884307
6.16726246627872
14.6875080349828
29.5528141688064
4.93268650391944
3.04457465810182
17.1101736516754
31.1788469835952
7.99175977568580
31.4327656677790
4.85706690734110
1.20751592367878
14.6584299120590
2.17686738231323
16.6797722284322
22.3031577884797
33.9584040901310
24.8469074287127
37.5624001241457
18.0245284067955
25.9694254225599
27.4165815383856
28.6801638642583
19.1915554316699
36.4530832971475
25.9611149604880
23.4025230799498
19.5505572317007
36.0545474497031
25.2838673130182
14.5908913557843
16.1964378396670
38.2241043548605
13.0534186232362
26.9167137725448
11.9276641540039
31.5139762690049
29.7074241533294
2.70590312209630
8.35901651448758
38.6728557608384
21.9704990418468
11.0781199324717
29.9442994737040
44.1233646478708
43.0936763235689
12.8010333549502
7.29498174228452
16.2248110134244
9.22353599693903
10.5345809682853
12.6811010639429
16.8592122599316
23.1502119934393
4.83576565357848
15.8508046909186
20.2207159205466
5.08415312623659
5.16228742138867
6.74351002244358
3.43679556880460
16.5373902259114
25.1882296226713
2.57398942421833
3.64476236856622
13.3807018966294
31.8118025519692
36.0282643667496
31.6218019911108
23.8561641692355
39.5544861133781
24.6965074103685
26.3502092580246
25.5020755776518
23.4094688361808
35.6228900129681
31.1113155560476
6.81295677307227
27.6978417570255
27.4648611229311
38.3736466763553
14.1202025277202
39.4889569776317
9.09963294330856
14.4521636916095
5.10382676660233
35.4695849424214
31.3259389675786
39.3384063455942
0.930822781515087
43.7422931723616
11.8438054491750
22.7748488401481
3.25942452476817
28.9666942408913
35.0765144002657
7.48546428243957
6.04669759851647
7.51955140358884
11.4679727790207
16.7260731928206
8.91628277247765
3.72105746328659
3.73703887593010
20.1925438436876
18.9326498941244
6.62377450811530
11.7541916343963
9.18610490417504
6.23353107178749
7.92716057233958
3.67467751673032
24.2160611997814
26.6736820936043
32.4091332067915
3.51025016659912
10.7716394313807
10.4356411383825
26.5993098515036
39.6734577235538
22.5418841085394
21.2958826514112
34.1204087274210
27.4618741168459
31.6365662694406
32.4965170845842
23.7663286706184
20.7145989055358
19.4431978458539
7.96985282265549
21.4471277400589
42.0444862993849
21.3726939632456
8.29648496757574
17.2154614746653
8.39379398604047
20.9166399595300
21.8553636862712
19.3752237167034
4.80849316442525
13.8065605008841
14.6690250551061
-1.17788980670303
13.7875907543211
4.38271161990063
14.3416275527860
16.8043195604221
6.18658717139515
4.15879877363696
3.47778617324578
7.15324385337969
12.4037241406033
7.59617799383926
25.1373674178353
9.55217579017074
17.5238486809235
2.67555781932944
5.80016276925342
10.6448904581991
11.7553049472644
16.2959716284099
5.09112510315908
0.641517609597042
8.26146078294774
2.84858335469367
6.33111958867604
0.652429218006699
6.08873224245391
2.14095412064893
23.9877438702942
12.2195413932434
9.87095852647543
20.5627462952131
37.4485035627483
9.13382804707100
23.5164537692480
18.3625526217280
25.4550978624460
5.89616241247820
13.5067990111917
16.7346733983391
5.82946530988533
26.5769466511980
41.4453777427425
20.5388261951200
17.0727826971831
17.1237655605363
4.56176078166170
19.2155860727783
46.5024559469722
29.7580504079155
4.53713945889573
8.08911822287316
7.84329615750867
16.6893744612357
9.64610701895333
-0.382266717820780
7.84869635918827
7.11778022638303
13.2922367886710
7.81534633809846
3.07421933992099
13.5895819667569
4.70598661684513
13.4591041890451
4.53522671043252
2.70030603250028
21.9890853043311
8.42199964922830
12.9198687944756
8.84865026918221
32.2326871473207
18.9288525491660
18.5005359955314
-0.723421182162806
-0.998365441507025
4.49331033189605
4.11860140222736
0.954007931831091
5.88817060950171
-0.849359714675060
6.02545989691252
4.00858213837251
18.7085498405552
16.6543907075449
16.5487498496362
17.7811120421479
31.1611866973852
12.4302928340331
23.9462735226300
16.0019681413326
26.2905654477867
5.25695620139602
22.0102696654191
8.26291856963020
16.5573802245775
1.68258849238025
9.02157717373436
26.2058347440691
30.1199916704892
13.1074077242548
32.5293466960750
2.25495421564867
2.47300702841537
11.2697144503253
7.61212521396248
2.66991484823219
4.25757164237474
-2.98265518138793
0.467854014977867
31.6214705713013
5.88721194919802
4.14874472518619
15.9173087179687
4.59324493551029
14.9889309853498
8.96819382511141
0.419040957323521
11.1494498618918
6.60346913773354
3.25735279708931
20.5472370421990
-0.431777216158351
1.69363944262107
20.3675324917726
-1.19409256899775
0.281897760905812
1.22474845714901
0.776199551148989
26.6636218192271
-1.39232356838345
0.612733156133104
0.373878460583481
-0.379646845133803
20.7603655641525
16.5349855311159
9.35543145144607
19.3669871895749
3.58832137377065
29.9470069546823
22.1582313897773
22.7562240238603
17.6672076707550
3.48294087396228
-1.16844408769884
8.74243137499237
26.8827396944781
34.0820378063929
0.884210919207039
14.5481699279267
20.2193528092417
8.27244798646075
1.15098961903116
26.9174111364809
4.82079494085888
15.3212406176546
3.82139890217840
-1.01382807194697
-2.38565492673737
-3.34614373745960
1.13242229221344
0.454257499155670
1.30456456227128
21.8110070859148
8.61650644187710
1.64396094746248
1.65913521454692
7.61098317567797
7.06052579034197
6.96172715683799
12.5588318777197
0.759752032184199
3.06031291163112
9.03782923332478
-3.31160994517329
4.17362525444295
2.42879153331862
8.21049256323596
4.54427214316266
3.00262983065619
6.10926407752507
34.4720236416845
36.4065798670446
39.6264282518016
19.1858049804087
24.7138447705022
23.9792167542249
11.2507795830419
15.0773662372567
28.2589050261715
8.17827388503950
21.0864029550782
8.28199573727594
11.5432429770166
30.5627640267652
27.5885186134014
10.3102505834462
8.70906952340931
28.3748098521131
7.88291825070652
10.2200020304032
14.5892946861345
2.44644774369889
4.42990976644869
2.42257166412159
6.24808781917134
1.08284914294676
-0.0492618953018918
7.66766842976941
10.9960760692301
3.17895231260298
2.14304173683754
4.37255192315014
4.51792129583986
14.2634665149031
0.145347543168300
2.00206340028415
9.68388840556843
8.39400992911106
7.24675163761948
-1.15486195999863
9.89895929050147
12.4157626567256
3.76180110087968
4.30016684120210
-0.283653886755728
2.03633173127241
3.26111986823803
2.34099989828658
3.60846867336451
2.27361739879017
18.1455422918207
17.3454804870705
18.1148337928831
21.8535582901214
38.6942528269683
1.06870259972881
4.53967876505294
24.2455475222041
12.2571736798062
16.2998109853128
4.59376047931798
9.30310764599539
3.54672784125657
7.06548394187960
24.1688296793141
28.7619898014907
5.36302366676747
6.69266921658413
20.3980894485024
3.12689200224922
29.5451368419212
12.0096890196288
20.6968939868233
0.225689952306781
2.99329167926852
10.3613831072767
14.3521169494585
11.1349961602800
8.38189724767412
-1.30274982517715
1.12442959596030
2.26379324896363
9.14914661484266
4.32875237124055
3.13736857739011
3.60932431277047
2.98423921567228
6.12738388526449
4.43739177395752
13.5887681942613
4.53427835473016
11.1125370676608
5.64290372622556
7.31061319233892
11.9471715725605
6.04646367648449
2.20358470128814
2.58863754144970
7.07379191300808
2.95331748847480
3.37562260305646
7.25794100270589
10.9824508333930
32.2380735174487
16.3936449778416
7.78379829232317
17.1820727136210
25.9363294323491
-1.34585673882502
19.9428121945085
0.469449838858262
9.57769114659801
16.4353129700438
7.06066543942466
2.35448367649047
5.14438711781191
17.0944890576027
26.7384072118655
9.08296542523516
8.86359389891917
2.51717675560021
15.9086419362503
2.38955101313718
27.1244622444184
24.9235460136680
35.4907002364383
-0.100714779741348
-0.0936681747020457
8.91125984373123
21.9490034648244
5.69863830417193
8.44062055003531
-2.02662761989663
-0.914378865113751
6.87359830399890
-1.32364560595486
-0.239063417360031
6.50382206565121
7.60601443937359
5.02903825427194
19.1869368559781
10.0043798318167
1.94375117878671
0.841397524789451
9.24220060183393
6.04183685320524
2.24082383937967
13.7701889922214
-1.48607077282566
2.70896236416044
6.09169703567009
-0.166312861317283
2.53398521283075
5.16913751363092
15.3161136878599
16.4353832961707
6.69259752268674
16.2956018507594
16.9402420352363
17.7482018473299
13.7612303476637
11.7081736802795
7.66720894786992
15.0493986540820
13.7867807702830
13.4932617373280
14.9074588193882
15.3496356585800
18.8185763734795
14.6558319847068
4.76336743421029
24.7436974607687
11.2135707375590
3.69027169239075
4.34228181950218
11.6231636424074
10.8384600791686
20.2807442828430
20.7436155254744
3.25798536259383
-2.27431572224065
5.80000559412246
12.6326075702357
12.0144640832077
8.60958407879978
22.5466062712046
15.9305120944153
5.97356188105269
6.38764443162557
16.3299706575857
8.92541969621973
2.97271241095449
13.6979668465010
1.54958461047537
5.24796724746421
3.74002450162888
-1.39247322981066
2.77865232816938
3.49604282051990
2.99227283035882
42.9003094186945
70.0232075408521
19.0866398558244
45.9104024749637
22.9913355843124
56.5079098732524
18.3226114542951
42.7291651637642
42.3880786250873
65.0416945825246
32.0398681245340
39.2390461510747
47.7075991874908
51.9821528602293
50.1762018706711
30.9155105849103
37.3088966889930
33.2163713176692
13.0248680424366
33.5275278210454
11.0527316837636
13.8166738005075
35.0727827051585
8.95715152729407
8.46568004558869
12.1693382561249
9.47481223242350
7.08008769275193
15.8073202520852
5.89469215079510
6.08597141570143
4.41693430930611
47.5270341623805
52.8732448922265
23.7185693664595
44.5223316032972
24.1870311345140
67.8114331644216
22.2145678321509
42.5579331395164
41.9352441194757
64.9805754540421
31.8094447341523
41.8991935211569
39.8293038658273
58.6123369285567
42.6064055305648
31.2119945185960
33.0095206564932
41.2876997469403
12.4121148603306
37.8298071129347
11.4453607919832
14.0903431558776
36.5235028742780
9.11111564649746
10.4441235370176
11.4552364450349
10.7728089626524
6.99651436732882
16.6828359011761
6.34689878451686
8.21128161219411
45.2522576628126
63.5693911029882
22.6005670502153
45.0374450222468
21.1211031116091
74.0064628713289
22.0107770720192
41.0117402096900
38.9905316079654
70.5378285332317
24.2024323380070
41.8991935211569
39.8293038658273
57.8463161689355
42.6064055305648
30.4144484465673
28.6049005529439
37.1109371373925
9.64573309774976
30.4228205647804
9.76401054213754
13.8309957114983
37.6429061655218
8.33143293380467
9.52454623989820
10.7916143691760
10.6896994315703
8.30605001803203
17.2923779689748
6.95744668292916
8.93873192660697
6.56511401507508
42.1356965088522
46.1680550268990
27.5989312951681
40.2361292627738
28.6474105801764
62.5910652861881
28.2352081318236
17.7264142558013
36.4996828554715
52.9229920968741
61.1136423696660
28.0313117770849
38.7684307841342
47.7473890994493
61.3592357676778
46.9784707967215
30.3031151049300
33.2967115844027
21.6093921449782
29.1696716991812
31.1187283674735
23.5002456820173
33.8804912474474
20.2739746324028
10.0866106839541
20.6861390169790
5.81433042715155
17.7608935459793
17.8833689980377
16.2321350616459
47.1736280669686
73.4416298540039
23.9437904323662
51.0257047009150
25.8942549633543
62.7777984756147
26.9505200778681
18.9425270093251
55.2935952479683
41.6467093151424
63.8202456099591
21.8824089921498
38.4562937111483
42.2094441082463
52.6566281760525
32.2027795320250
25.2127593567286
30.0687999227140
27.6017754297568
13.5534162861181
12.1216749643514
14.9844018066071
11.2434408584332
17.0168815527240
12.4489270510628
9.17173364071100
10.4614282533669
11.9098927471954
23.2747411359974
15.9002069514153
37.0798676237079
21.8427583525912
5.57694243205617
30.8963357482158
6.31025786979341
14.9593222702097
44.4715835089124
38.3929277368261
16.1901718279187
34.8585686492329
38.2863116031556
33.3481174046598
38.6991219047820
21.2445601201429
15.9971717038724
15.1925586794183
8.33445230079631
8.14452435299868
11.5181892719775
19.6225128636403
32.4085453020157
39.4810151012757
30.4884490017682
14.5003524683595
37.8779714589636
3.18177528066024
22.1693334478634
13.3660535760849
29.4310275122934
45.9114505277962
9.67308674433364
5.89859238606028
21.6554073688627
1.36321540146285
10.2036678633624
23.9199912583323
4.10646038663052
0.824660704292782
1.72327729656116
-0.938476903272669
-1.14747595356045
1.10190483768772
32.6490953452260
20.9083028650874
21.0156336388653
31.1564111149322
17.1629516605425
16.9450649673419
34.8216271958447
4.80975349708429
6.79998698232589
17.4138132763886
10.6561277055604
11.9627721189315
10.9058066933014
4.43242654466461
6.01853096327364
17.0688429096153
3.85001660767785
0.483437150252785
0.876190797394228
17.9882667611354
17.5585998369559
19.8569786088094
18.8858013021927
6.37629400754934
13.2182481125159
23.3702959288107
1.65895993244294
6.61251889059529
7.59320514541857
0.593503977025143
14.5670134628384
19.8154478247100
7.92380911098410
0.271300295031069
15.4235587307290
-0.0605331024470745
-0.283554834127644
21.2078640590038
18.9820103782130
7.45406541764818
12.1749963886009
18.1633992825359
3.35567216085114
1.95695193656711
14.5877415570778
11.0964376457112
13.3436975857849
7.24217777408147
7.74484462116378
3.04689992285019
11.6731142865836
20.4412206834523
9.43198414734965
12.0262792790264
22.4614528901645
29.8734861363021
2.10408485439329
0.294727942868904
17.1618930188810
29.8791379650763
-1.48134940062813
23.9235613065515
14.0287161016949
7.83710542831500
14.7300236593371
14.5439579421890
7.63801945535113
1.03324513315166
14.5101111667049
5.48090138505017
6.63640384928418
0.584105915201904
0.470503421065359
22.6200126789131
18.4017992840044
15.2016216569354
16.8551428839417
9.51990023738506
12.8353417091051
11.4807826666578
10.5666333952563
19.1604272978982
12.2178995278259
6.63693603045773
11.2079714467552
10.5200185500302
1.26063326556630
2.49511053851478
-0.427015122414144
8.62541073076025
18.9826179434711
0.615671359838375
20.5182650539457
13.9484569618768
19.6076017620628
18.4203624887935
15.0808658590868
12.7569348489184
14.5849627153585
15.7674423176871
14.7394204749593
6.15176214570855
11.8606213267345
12.8903492568213
0.947029549340530
1.52716590474643
7.98538818836585
14.9209143817579
19.6398219828082
13.5083903416913
20.4512260492976
11.5038217860340
8.55018223048658
6.39493792955880
11.7293647355949
7.35273481449422
10.3489807046350
4.63732668582562
15.6060873925690
10.1651478633455
-0.536869444706974
1.40853671268430
3.22168108548703
11.1384011920293
11.7073140879846
14.6268868970214
21.7523259892298
18.9415716420653
8.55297252179004
21.4355816008023
13.2496617554000
14.8053467458112
10.1656711655985
2.38724036409067
11.9475945566737
8.44853714419145
-0.326512500575633
0.418031430370583
3.09290197736488
8.57727479011033
6.57578137069789
5.07316156179904
7.07028818337847
7.91538270116289
12.1027792539633
12.2814496881577
15.4206496470556
6.45486167512208
7.09945405724186
0.715142407130490
10.2711288653384
4.17937158862708
-0.468065287761365
1.60718465987621
12.3864641677367
10.2211810614523
11.7581043253053
14.2977224557001
13.0650981055608
10.3275876644206
15.8970131639391
16.2021744189194
15.1566737583761
10.6015375139938
10.2944323987511
3.26640325379155
8.91526216873335
5.56193011439420
0.0309404771200983
0.512450143993089
4.22090710916343
8.08068260624043
8.86272000982140
10.9996424798776
17.8284665434960
17.7542789744998
3.03794472424603
24.5544711695199
14.0716882713366
12.4800198725861
2.14398265119716
2.87180014088403
9.91600092741381
1.09505110889043
0.752842133939590
3.11928191459390
1.05264623974923
1.28087817590304
6.49301624987218
11.2273791763606
8.06124616115656
19.4137574099014
22.0124274739876
6.66756654193866
8.42303596610890
21.1001198261039
14.8692274647515
1.21080784230787
11.0853527020661
9.77420891215321
8.65505822359580
0.226958415654319
-0.807677349887540
-1.07927652179346
-1.94189853308777
1.67187755273102
1.25586242087642
1.80675950158783
0.771075340353003
8.80864750194705
8.30230774790432
9.07264317297920
12.5639241547869
6.50055925512181
16.4889439334164
4.78824074584638
19.6175722660132
16.3072628064384
15.2918233972671
6.11095383628299
12.7866195804703
11.3944669528213
-0.390139292761766
-0.187068840911763
-1.20075304234644
-1.49787813402663
0.783218392402726
0.708788401600476
4.50447988124166
4.24440139007068
1.74477264000124
14.8223343882262
11.6982876601920
11.8800464962347
17.9928991710568
9.10242212891379
15.9826197295766
3.76910378515566
23.0478926291663
17.9582552485470
16.9752059455751
6.04754330111027
5.52232351880650
13.2392983075734
8.22080075868758
1.39463303368970
6.42698457617802
16.3199028036980
-0.335551300465987
0.416624926431909
16.2923699798335
4.07114070264303
9.74077299268867
14.5350762579886
5.71724237013038
23.9919245148981
21.7043423032730
31.7825542544350
12.2151342622142
23.4480184142550
14.5677558272296
25.5232076472030
30.4140236745847
21.3458873191575
13.3280696484459
8.40889900415553
6.75584070420102
4.46593507582044
1.15440962557081
12.0126023846328
9.42767122371327
6.27285950195689
4.72527396564463
16.0777979758652
-0.303259991360647
2.09691841969211
13.0717915353367
8.27976859287335
5.69741482721492
10.1673062301977
0.925597119945748
14.1040159562774
-0.524112047483220
15.8551702907220
3.35585352077991
17.5447435796280
12.1300288024826
26.6549365180558
27.0314892898213
17.6315688572617
22.8463297185473
25.1556873560153
13.6445744152235
19.5834388801498
14.1956490726338
5.27886394311421
15.4865936621291
4.53802769822238
18.5292465218620
7.44697769922579
9.02069917040913
3.89227636364536
9.75036503304366
16.0272173230176
31.5491475165950
20.4098039646226
34.4056227895199
37.4365171138377
33.4519161925629
29.1578452285708
43.4281565394118
46.6579718727586
27.4018424032062
16.6724827645504
15.3503286671350
17.7687473506519
21.5368774064593
7.09769309042845
14.0095712270513
7.80404734172256
11.7555714727023
12.7277548234766
5.57677742331254
10.2550195572368
10.3339055869492
19.5888348817426
19.7639482354385
24.5870692071774
31.4162974224529
46.6776578148931
44.1422830234177
56.6464832101536
29.1938385313992
23.5961475379103
18.5797534675217
15.6468021954025
24.6246804178185
19.9855730686452
24.2444133026115
13.1414049327760
27.5875270817751
18.6641162063726
39.6434426686470
10.4624902057035
38.8821906656897
42.4174402268982
20.1184301445222
40.6104392384394
29.6599202921800
13.2989282768622
16.4329866205114
15.8713372056587
38.1155029403857
8.17939516485940
14.1556472422685
16.9398647767960
45.8945980167423
16.9956172587685
18.3870705095510
40.0407597525495
20.5354539973985
26.7895262315322
15.2273917162790
41.4632762483928
14.6853844984169
11.6080790527520
15.5855142963104
11.7692067417529
14.8298195521849
32.6604960141240
14.7259258349899
45.9074184432877
12.0288668234419
12.1347841944612
6.84109685616110
49.8730421658097
10.0232350187940
38.9548106966804
11.3131322754638
17.8650172320586
38.0824460452204
4.07243743930120
5.29605600723219
16.0841138002392
4.91261333786288
14.7859203737424
36.5284185135517
20.7460639761327
24.1712253819818
17.4259229015102
26.8786181368762
21.3237656481818
19.1014228173850
42.2041010109410
21.3774942461326
26.4938143282064
16.8348124365748
30.3239212740767
11.4833653403650
25.8268422506255
14.6191675843658
17.3010231198114
15.0064345869575
15.6629055759608
10.7422594029692
18.6468526769126
28.9533805029085
17.7570693721254
29.4217393852877
40.6525501322686
36.3566005492974
37.0343597328589
19.6243721013261
46.5719401923874
13.3219045926728
25.7022731154126
19.3858816166519
14.0228204624428
19.1959955239209
14.1187852114024
14.3047031220653
12.8816749870106
13.3769970085916
16.9085224835144
31.1237768495864
17.2736196515256
26.6076990813278
31.4530678804504
43.6154883957482
42.3832622787896
57.8953496299819
19.8060227335655
11.5240463650236
43.6847949952543
18.7563939476753
23.7754363675968
25.0607699140313
25.7790373145897
36.2188004358813
42.5648942317652
40.8199438124839
37.9583198657354
43.0681359731975
53.3329522368313
24.0493497879702
38.6787820793000
16.9255106369346
16.7983496465010
16.7959372428102
18.8584493146686
20.8429075138524
42.6564228839800
26.3072741163155
39.7314509460916
25.4631099280334
37.6335965321909
18.4847845699789
19.1095188179192
19.4189071463006
21.9726347227021
17.7556099411929
22.8404152395700
17.0935093428190
9.28492987752210
10.2013390918479
26.1733964714910
32.8975727064380
37.7203750938366
29.2928062481105
42.3514958588419
46.0645534309539
44.4488643034732
10.7470111871225
13.9212201396306
66.2163418901533
20.2280087061974
19.1284382566539
10.3385065018549
11.6509829182582
29.7043636878215
37.5471912699608
21.2463295600790
28.0913057656613
42.3838007267720
53.9329762917270
18.7515002841873
13.0733231706872
31.0253626460650
18.5554594405519
14.4053851800360
17.5248936378194
16.6045219512607
5.98859811083314
5.74058273930351
18.4486610055856
35.0275620173489
32.0302313903216
39.4301965838805
40.3161224664262
24.5122060657461
53.7612107600222
23.2553003962688
8.44118239168045
4.96570406384001
8.00567210662679
16.9894126611837
20.5603261966530
18.1623762341419
25.8985462993651
33.1901856752655
31.4544877935333
47.4939124927621
11.7787755668842
4.63553812779244
7.22457602822297
16.0274546174388
19.5225426707251
25.6585991337519
35.1759800369385
34.8684424864819
45.5070736400478
47.4688716286624
29.0540670558778
33.6877722161366
20.0842830081343
17.8510429207775
9.63429941004360
0.979670817825937
0.757629651932280
2.64372276772129
27.2003692541784
5.45003374746616
17.5235171052257
26.3891847522027
26.8864878886644
21.9221402952833
32.7844074448445
38.1640383797986
17.4405352382837
44.1018129669258
0.445723751687855
22.3531938740817
16.8538954197894
20.8834411016990
6.20767660441259
4.70888453076846
12.1907108244745
24.8638153130157
16.2560801322207
26.8683909795427
19.8076904199252
38.0017706314411
42.1079417167520
22.5080469803429
36.2491980880899
25.7049872814524
9.21152622735180
17.1260519677017
4.41600161146453
10.0638802669626
19.7074091308892
9.05092041530432
14.3511957160118
23.3559267278104
23.4457710841280
18.1623606790152
30.9750596706330
38.7360034774087
30.5615041958142
32.1781832894242
19.7680789269179
26.0936401629733
19.4982344039938
19.2804460669157
17.1687723314221
3.57908935700564
18.4117906378939
47.6759297643051
34.2380562539347
11.5812375846846
15.8105075337133
32.0317989791562
23.9156979894522
15.2750054949850
30.4356907566329
35.4671201424379
24.8143596335702
12.7681950512724
17.5493503638744
6.72557854752728
6.59324334532865
9.22835810500012
48.7505605496889
10.8661045407284
21.9146966611386
30.7539402237659
42.0687115288881
27.9262377572262
46.0570923562617
55.4094044443083
16.7645156208901
16.2815603023509
13.5554002149646
1.87536155311940
16.7063424757701
12.5840258086985
24.3327228929345
26.0738995105941
18.7844646763025
35.1253112072436
23.7151051456231
25.0086063585082
37.4726672620457
11.7816273278718
7.65034799268685
1.35379182349807
20.1959599535597
16.4646010570325
17.9217745105975
32.1560355789579
21.1814215635400
33.2948568127790
27.5647301787460
20.3817132313632
18.6796574120929
5.51201739697929
7.60049854493380
3.56215318238831
0.141575244945259
14.6236617704033
12.0746079142781
15.6667774514342
12.6087835668788
11.4305204874576
11.6190452924464
14.8185177341146
5.47769149507727
6.83141909816315
0.130711286903083
2.61891873454134
0.721579169986852
-1.26660008047645
-1.22828236517689
-2.12928513097955
4.36488020491934
0.941023874046694
0.320705768266134
10.0583319913903
17.9537423743276
4.09516276442373
17.6175751036344
20.0120877822134
7.89067426942265
12.5310475121464
8.83092917799216
2.51993313209086
4.53667634826422
0.351735974816919
-1.11567155083505
-1.38115580502406
5.14109957143880
12.4874865251837
6.04988932205346
11.5185354579250
10.4669493345252
7.38348983811070
6.90891534308886
11.2200060985425
9.43148741712060
3.95773082372474
11.4358002825566
7.05544158051755
9.91263338345162
10.5353811245611
4.88501472954248
8.74570033510969
10.3780640656687
8.59815762322082
11.4866549823834
8.39100412162271
9.10103111525282
9.02176631579622
7.81711793514528
12.4366794051796
7.30790046997157
17.7040608430672
12.9554966441692
23.8113707273615
9.90363746181686
7.21040009063496
13.1253099084713
9.14447008910370
5.22475579306691
16.0499534347719
1.89762980287850
7.65620416638498
8.89363027286817
4.65771399198462
1.94108628548206
7.27432679752346
12.3931749252179
15.0193042269054
21.7628801209929
23.6822608250530
7.59218961928141
13.1583332960735
3.12068597194296
6.33270040582196
25.2187739946624
34.3248966631172
14.9478313408542
13.7605566781664
25.9534651272699
12.4810079924484
16.2671114306554
0.212357028772102
1.68832817870548
10.2985017280337
9.19175804446735
4.41025273720134
5.80433502608697
9.49581324927240
4.48265219128890
7.36784521902241
7.94970842560903
12.3291316842169
9.09556394160309
-0.339898732316455
2.36097262808304
6.60352264932141
1.44248144131622
2.85872788294008
8.46365129537829
-1.20822835397744
-0.240804914858904
22.1824295633611
4.68008281479644
20.9758624783129
4.46234256333607
10.6319457136233
2.28265023457333
4.20880637394281
7.24052300633720
2.53617174213238
7.79644786232647
5.90145936710837
6.64435243708373
11.2095273349817
8.09225476346884
19.9435697570686
18.1481509647705
13.2122194648202
15.5785277936637
3.29968972525367
4.40536290950496
1.00208859730103
1.31130082954361
4.02678965644260
1.89666211418940
9.01877877879510
1.67106981806172
11.9566622730559
-0.288849468035215
-0.418085305956376
-0.112278846114583
-1.31190552645312
28.8272535631160
12.1465643269895
25.2682200827361
25.6827827327522
21.8383201596170
5.60833494585711
17.9858692384268
9.04509443006872
0.947939291654867
2.63961544524155
8.58326082912447
6.92442057932245
4.83710176134713
3.46084900702867
-0.407860486835529
16.7836248967044
-1.56678928966711
13.7687599554457
12.8191276880592
17.6556979783792
6.54619924628104
14.9376707125090
3.50090731513052
0.119539968405603
-0.547415323207484
21.0220858129684
4.00831306569642
15.3355281451130
5.39387109760401
0.302334123609930
3.75399504735820
7.54556479920068
-1.59003126117800
4.20182882085330
0.598365252968272
4.10116708042002
13.4580834257899
8.38692632645501
4.76423743787629
11.3613899497279
3.41641318796605
7.20517833563170
20.6241622723192
5.01310901216164
3.88999927753566
11.2580591232698
8.97822646869648
4.41876765746908
5.76984312540112
-1.97235362837815
18.9646978449763
23.9963551636086
1.18299177293215
6.65964446820036
18.1592980861007
16.1742817738739
16.4441412298074
29.3838462690610
15.0228092486685
19.8805261536372
21.9961546520289
11.0566108592835
9.42030915583208
26.7062316337792
12.7658639255758
5.32685515290903
40.1036003399579
10.1855649074899
6.38471627800261
30.8852297958302
29.8311590561211
16.3456604570471
10.7380939921836
13.7972826580065
20.9229601346637
42.1279201671238
19.2191064038765
20.6621746687004
15.0010668870259
2.40877349991994
23.7222672808639
15.7709701302651
8.66617086316364
1.78505116570383
6.73684233077065
12.7265312988726
18.3507315482804
13.6888373387268
6.66611985704266
13.8752914847233
4.65916653432235
12.3275493652229
17.4479906836885
7.26950802405430
13.1173800737095
13.8996091680297
8.82700407271216
8.97387764919363
11.9230858409033
14.5266447982270
7.81607594918688
18.3169899710507
18.2413090459384
7.54264691145238
7.31862199147410
2.51788988123268
2.91134727195770
1.26293328574682
5.63438575246639
2.58986736675032
17.7264495613889
6.39669917957845
10.4335031992951
11.3510968767605
6.70774046917262
18.3599973163902
13.3638749478079
29.1399145550941
-1.51726814873055
11.4182508445293
-0.611800266048396
8.33055522961472
14.6181780206755
13.3560618510135
0.677536815703403
7.16087433941234
2.40474728731150
10.6968482330635
-0.741992589776105
2.27966037750118
8.36444837770354
16.3611013258088
-0.461687632003388
7.14189703317644
-1.43158077494348
6.09718736333522
7.76313278972418
8.38290614418834
0.939662970774611
13.1208897622951
13.3926653778111
8.94783131036332
10.9429460865200
6.82355648272651
7.57426645207362
0.297085970606865
5.88836828754720
11.3192205246228
16.7684010849956
6.88240847347114
13.7175961522314
14.5983510834099
9.69095429315873
7.60518271155901
5.52239370468924
12.1497866604721
15.9643645730267
5.37548788510869
14.1002770059573
7.14066959000928
-0.645861990950607
1.00604557725371
7.26523820688315
17.8221290401228
2.32284847879104
6.63453681745722
7.09207284969050
13.2272418060673
7.39541379498496
14.2881375942420
12.9644130117266
5.65010517860650
5.41579648206493
1.80958076846476
1.29912370238268
1.71714570175455
-1.00711215913923
0.723976935913577
0.924118627124458
4.30396041185588
2.96150477476422
1.13739002999129
5.48460694865386
-0.318191962347182
11.6049726336308
7.57180853926035
1.07615565883041
8.46381180789456
3.28692718411046
21.1110772472164
20.7432424052391
-0.190705448415099
13.5289581439013
5.55159092722535
2.48745354899791
0.570210129286275
7.41249386956466
11.4556888628353
4.23054313633485
12.8078163617404
7.28913902688196
7.26194044979142
7.94524425703534
3.12658802220245
2.84880786302675
1.92851522331193
14.9251234698524
2.72533460606130
5.15637860562358
4.15849003977284
6.73294570624771
3.98806697557745
1.90594215513353
6.89282278617876
1.42919036886899
10.5602093430248
1.26687924477864
8.31030687657044
0.0101746891214251
-0.306271776467750
7.30114319127432
5.61625303348648
1.03256346112922
3.02045857426996
2.98064983957483
7.23015005833489
4.48999258522403
7.84096756469249
4.04393614574867
3.49612277967755
-0.655422067499300
-0.958525068064109
0.223845290690167
9.70145254898988
3.19528580333631
-0.184026534636222
7.07268160263305
5.40331673799309
5.64986925379923
12.7545742576115
8.02768701503944
14.3204888002563
7.53315654165253
6.86197116560509
3.71365631575037
7.06030867845766
7.91434210979577
8.15049733950028
25.5090815626068
10.3069334956307
4.48471921596270
6.33283495564066
1.12178879151853
0.191641386733075
-0.171043997305146
-0.421726299906753
-0.841503051621003
3.67342210546843
5.14903548140890
24.4696176194648
1.20190473373823
17.3134986157289
7.57089032943674
9.96067171178833
14.5192177496717
6.56145317928335
3.03249311902161
5.61568409531710
21.8183928184494
16.9834480618527
12.1733160583735
4.43790836648749
8.25253781878222
17.6106228496619
6.75176705249977
12.6593198222573
9.27834546594758
9.15488246449566
8.68312391572362
25.2205187963957
6.99574435734366
10.3721282909152
6.21477903083873
10.6760249268823
10.2650959070729
7.55973621326579
4.45198703094940
6.71484361589650
7.18190950988790
-0.260737732335282
0.448606026729839
9.70453933735044
8.53335801771011
10.7435252079741
5.73224429316570
7.33509243403800
12.5022968904162
14.4589341535395
10.9517425997838
7.43689225292605
5.74599281571669
9.21795528935580
10.5086428823403
17.2705881283849
13.9321696153042
2.00399233160401
11.7523770724474
21.3545460589984
14.6158228687564
3.67794540503584
11.0573997175577
11.4682875854835
12.1374974362816
22.8583291941808
14.0524333239052
4.60043299078639
20.7133404500811
-0.353957639112029
2.93034524384826
9.08087545792431
2.74230270868277
15.4652432834314
8.64040269810917
42.1896089735628
5.66977096789704
18.0936923226497
4.30945113584037
31.0940572388480
4.31523687347108
9.98199429709789
1.18523778444086
29.1022060544443
46.4317435190760
13.4204176368404
1.81521798757463
-0.628667199714290
47.1378103590434
29.3691815155795
49.5259351479096
17.9758144776362
1.84303067317522
1.36494555008351
1.01888946302980
19.8010682532675
24.4565629774491
40.5738716378318
29.6541600822550
6.18023483727813
14.5487621353657
14.3267375142189
29.0397494579690
16.7184335916845
15.8482361098385
1.44032372546177
46.3536257253653
27.8169201177360
1.71226695000088
6.91407011030534
8.16719643983175
3.10025046745583
9.41687825007307
4.80025621086414
36.9264531744577
62.6163548436221
38.5228048505643
5.69994045767432
2.31859907306115
16.9513105161983
18.9298909020180
23.5013489754380
-1.65127666237758
-2.24750125339997
3.30399415195899
8.46137789095399
18.8077485069588
-1.04739847149107
19.0947265414854
10.5218645274621
-1.22506257353717
33.1827945325396
3.04579819005430
7.69054848655190
29.4691495004430
23.9902942195404
15.8288761751893
19.6921855112650
8.23627307966291
14.7326086188920
22.4552473336970
12.4599755399932
0.487287353086025
6.09836870708236
14.6440627099933
21.2495648854409
3.49430526017820
14.3898222065940
20.3957289574115
1.70952315518558
-0.362733433856660
12.4507623625396
16.7718191444214
13.5595496347279
11.1281786609910
13.8054212300214
1.48221149701537
11.1927699457657
9.66701781501154
21.7973406363944
0.727004593908992
2.03863392417588
22.7300336376888
21.0560653717785
4.52416042446183
11.7260051048201
17.6488130210224
35.4568010394913
17.9586083880365
51.0333141989034
8.03374469944530
46.0812848271664
16.5856204689699
1.69863763579815
9.52502580996801
2.84455320673102
3.00778266593210
3.56152533757447
26.1680774109238
11.6420619832011
0.0129971712134516
7.80567372441922
0.0136196863544959
0.711393114228677
6.85354065222890
6.61245359988306
17.5885734749208
9.89649597129665
6.36398057907331
40.6234576338293
-0.861008915967278
-1.23443213799440
28.4766296087103
10.9803377786259
0.0895210269171984
11.5663364952849
-0.330179816400592
8.29518979318002
7.99451028312732
20.0471759199192
10.9677860885320
0.381426213879896
1.95003494330816
15.1592969442545
19.8220403976609
5.22509009830451
11.7633395036092
7.25796784037784
5.59363603834749
3.55133671294168
2.56293294523993
8.21165121508823
9.04183212483022
21.7827846990111
6.72153694620787
6.47481965130086
12.4218587248886
16.1545886343484
13.0365383061802
13.8093874381855
5.09403644136536
5.81810329243652
15.3857056741436
12.6632367985315
6.38275603888981
9.23552831079875
18.0533160564158
7.65630882179695
10.1222435249862
3.00237071494255
0.612987871276354
5.94592479220792
25.6399620873426
8.82574394146524
8.80644000995697
11.2986613469044
14.3045193296043
7.32968703379698
6.19292530231245
4.44982218068309
5.83660304648309
6.43600029154155
17.6729978963100
7.88727196330675
0.417529972953378
1.79639110804829
6.19306048820252
7.87843927085778
11.8869943803112
10.0930770749218
8.16949845019083
8.74574105503823
22.8866405377423
0.258175701696501
16.5911261446456
6.12828453666549
18.7819407896888
3.91854856969645
7.04876438772888
3.13244073603380
4.38700495792285
9.69737909780038
1.09598434881482
5.51404116496924
16.9918974979838
16.1150594660512
4.02405867254746
0.204031353396765
16.4647390778950
8.03947439635832
-0.0648001629326531
27.3168024090881
7.55898724736715
1.41821617897690
16.3356560589898
16.9623887459061
15.2145471433079
2.04638498972002
5.26583421057640
3.39156932702599
8.77551704128043
9.33566108418252
17.7885889304252
21.5477659685620
23.7919037519371
17.5891735041134
11.7199020321071
18.6370132323616
11.1625664216027
13.8849783272403
30.7616907465621
2.84348826513772
15.4047733346863
13.3178275819324
34.1286789152800
36.0267876047218
25.9409638032341
19.8163569220144
28.9247344436815
30.7803022759869
16.6590664752943
13.4861439181983
1.41963481631093
7.38608342153113
5.03926111351431
0.485198834052103
12.6544544799741
12.6093058753299
14.1735473703318
11.8632866918276
7.51765181198951
19.0110686459927
22.0647601185649
11.0375865923631
3.23080647897972
3.26856138514008
2.13348883628174
29.3726796155055
44.5701332139235
15.7252831281703
50.2886794038814
41.1394393702532
30.3962278826729
14.1631319204355
19.8899093367244
13.9534495591174
18.2693705390993
9.45539560638176
1.51427177220838
2.64504000419677
44.0671499806990
38.3318592591087
29.9713845878024
41.4167424239989
37.6038520853674
36.5337223240910
35.1375948029160
28.0415053558799
27.5619471448840
48.1096667222695
37.4603701600629
33.1637727314290
53.6171283975096
25.9576310864365
32.9962541565452
23.7840049276080
24.5242744555797
43.4666157925268
57.1806443563704
36.5547437106341
48.7709570880982
25.6763697827580
28.1898577672057
32.2696800483869
23.8196470073215
29.4115476299480
39.0465695051908
41.3265791205987
33.0098410873757
58.3126831531687
37.3523892538528
36.8623055291569
41.3644676425090
19.0838487161340
41.4696142583700
37.0963345969063
48.9494909549672
22.7263198932295
18.3023222915895
47.9856156734255
17.0229010315602
38.9464528216779
35.4969434693764
40.3316904917744
48.9335094013564
34.1858913196145
48.6390377493589
24.8788704385363
10.7612623196125
52.2261375084490
41.7880803357832
29.5687270983883
28.0762029770708
9.25070390953268
38.7902779858433
5.66821356173021
43.9063388482137
15.1780304029956
8.88969493278152
30.0847045021736
24.1807105848828
10.4536571974519
6.71369582156042
7.01822943392315
23.1680408127819
20.7795757341258
8.90768589273205
24.7785032919964
8.17225729333663
17.8552047253670
44.2303060425992
32.7517145562888
13.2233721124780
6.06216251321090
15.0182401157447
18.2156239535982
17.7063639329592
27.2849236733519
16.5880533327547
44.1774580887817
12.8602563287603
24.3613301953290
22.0899032932347
10.7899800586448
14.5626014757114
19.4947123964666
14.7945637207523
6.35010477342609
16.7786791560240
7.07388055533630
50.2205420296797
11.5076840325815
10.8040401026310
11.1041267108033
5.04123950105145
2.03829232053471
6.08724031011373
9.08433087639317
2.26313420496888
4.58824162670577
36.5367563232945
24.1273978632339
21.2089220790762
29.3159743112888
32.8182620404794
31.7175119148787
34.0658616693344
38.9038334478205
21.8759334718968
23.3176382183669
20.1805641697306
32.1214699081775
30.5969393139740
44.3875766269969
52.9998238611002
48.8695054620098
63.7711192937676
13.6915889226071
9.85613962873655
72.7874415259709
18.4586080351802
15.6204091381078
22.6717545680564
10.2550131293109
9.61581352664570
24.5297833749952
9.54210059869822
7.64834629678174
5.76222347957369
13.0657562007126
17.7033583850970
12.5609955013222
14.0653721713001
3.39326683063347
16.5916427979326
4.07314310453802
4.53310946084013
9.06549009414657
15.8246943988671
20.8186397534794
8.58800708073349
8.82650641639004
20.7791300293621
14.1429893195617
16.0630603517532
20.4335142284563
10.5254813974066
14.8331119321581
11.5776478871750
14.3628941581131
5.80628620191587
22.2859024398838
16.5847497422943
4.00281875079708
3.65484028178949
-0.149232940669067
7.61285036623342
7.79250887180221
3.58383514892618
2.44380862106972
0.526242028657643
7.07251043074247
9.93389096045182
6.74444933657805
5.75341682317729
3.31745700488059
5.27112047612353
20.0893374546367
22.3356331410712
8.58280278624160
10.0660598193591
11.5886529179113
25.3097813299067
11.1068977456609
30.3412713115764
25.3395931953334
28.2755167114443
15.8824179771654
9.18740298483704
21.6062982626494
2.50050090554633
3.77263267240544
37.0919894006367
14.8493742787804
2.82139801863874
28.3782746393271
6.77712315050141
2.37608414408316
9.41268575367514
10.9317711182765
23.5052026936344
12.7777702049737
24.1395375513653
18.0969207538154
23.6477984231617
18.6969166894581
37.7744828004069
12.7549042873714
29.1348312350097
17.6201883786837
20.4004446440106
36.0091261008122
12.3849517424077
13.1308947547608
25.1474942715201
23.3383637514069
9.26051528432356
10.6273804405217
11.4270329982162
14.3947391563449
9.13282430785755
8.11736030634908
10.0242471782126
26.1603089749157
37.7814691377581
46.1180477794539
32.6379056388200
20.5358296009646
44.7434340889373
18.3896585222793
18.7636359433610
10.6689087034047
23.6147022199021
29.8235363286158
15.7896810309511
11.2854171669224
9.57488772014965
23.2055893495325
22.0754174506154
9.22210862825225
7.60995936283949
11.3822143351755
10.8669661185171
7.79744536582872
9.68709238757297
8.03833781140885
14.1281815585670
33.7652091118393
8.02703995258052
36.0405040202455
45.6594155425949
33.1638881462181
16.6310070429063
2.38966413838732
27.0060987623669
31.8126951255081
2.68093172628918
20.6777200594000
8.87743447358804
4.38587045040078
1.30851461115723
5.21226579489785
6.12005665629580
5.36708063248626
6.51776468744626
3.77038979835586
1.39472971578285
8.23523054238523
4.51542976139570
4.59612458466643
5.99363450131846
19.4070692938456
17.4432063314253
33.3834061399787
15.5088138434608
4.38586155491463
0.508420242213622
0.595725424253964
6.67186032220213
23.2775700704573
12.4628124298525
18.9944298493200
11.1353815172957
20.2704259728652
20.9305849558999
9.45298350819525
3.76883236435514
2.27078059458490
0.900896493490037
5.23351773276418
8.33670319943445
12.2783566890270
10.4836015751102
11.0665531420040
-0.118609764439932
1.07475546128507
6.16350347950735
2.29642197052131
18.1279559631013
6.35959871465305
5.89478013804868
5.12016311377021
2.89118532360049
13.2663682844977
5.85371589380686
6.33995296666061
14.5790617310374
5.23942447610553
21.6581062646462
14.1728142116891
13.6037653592766
10.7205677611320
7.23400786334605
24.5577526000171
4.04985117598082
19.0736140150143
1.34100505499170
24.7068301909552
7.81386442614235
16.3745222666841
10.8182143148718
24.5896285394733
13.3066939078492
3.25794415595697
7.40240664179853
10.1944971859485
6.23711744591196
0.834961862601291
6.90027797933365
14.0728715682494
-0.961251925233345
-0.122451472415031
12.1908730577230
13.4391154678519
3.33263048948625
17.2212553721089
10.9743968749358
16.2934864227658
5.19846520293500
23.0800645624592
1.50144429652151
7.17921415007540
26.2728380768120
14.4159683972044
5.26705750719020
2.79642853211720
14.9742259061448
16.8201745005440
29.4199447348541
8.58518516177015
3.94781745162349
5.54793488570631
1.24059393848118
12.4032476675640
25.6151209680092
1.98977881477456
1.87405344127666
9.62127278712595
4.47347119814365
1.07551916784196
4.28989300335452
25.3525395986714
19.9563001591492
7.47078038197868
2.69125101230917
4.86691798808903
11.3693303724084
0.0824985036711021
22.7918047728669
9.58574665659219
-1.37617529419689
6.25985597922686
8.59059032804563
43.0536981958221
17.2461666905273
-0.995644985126370
10.8907455876634
13.2735432522037
7.45054409946147
-0.465876019119140
5.47739706077070
0.375124615108429
5.01430078925725
1.56913683783099
7.63027555146583
4.71028149246286
8.89284624983389
4.57344764901362
-0.855562343406326
1.97404089279695
7.32013978787345
6.30623219153419
7.52313240672274
5.48132768800571
24.4361288442559
5.39841776379811
0.755584855658047
6.45819726039654
1.32375710337616
13.3111391445534
1.01560755357178
2.91358873093144
6.92162988776978
18.4630009817843
6.68835653370855
6.90246941268242
29.1596424798449
13.0662702815459
12.5588972241523
7.38983625936604
22.3409455902860
2.65448422109020
0.192828629438726
7.97045253458214
5.93513619356140
3.00952395201906
3.34264276220144
0.425229275756622
4.40219086923452
4.50704373342759
-2.10308862395779
8.90468077991181
7.51018191987926
-1.13250133737418
3.31292624063519
7.08937569382959
2.93088768504410
-1.01816182549773
6.32477960367689
12.9431007412823
3.72027194487829
5.70665081660042
7.59503611417769
3.02362236679771
4.31390479867908
2.56383927347317
2.81111191079399
4.57945351277600
17.0723761514533
5.36232120689081
6.96209336604313
19.5040254479842
16.1569211972875
9.75343900176169
1.60004387995701
10.6348163148509
6.31658773936152
5.13740813947666
4.18941210374779
7.09522113918097
2.14039806052258
2.01025997847802
-0.951517185143004
-0.882504601932151
13.3756693618716
-0.739464482701356
19.3387922129772
30.5419063067237
5.93970865354514
11.3933251378958
12.1897680858553
3.73844633636704
8.97347787861183
11.8767065002011
1.88907924151722
9.83432202253729
4.81646041708806
11.0392618594838
3.19127896690388
4.50834191599530
3.31692004761348
7.01146568862483
7.88150461000917
5.74195040365383
3.23024136382588
7.39655509934921
8.82160975867570
1.23857901322723
8.58519778809525
7.29912722548748
3.68298236005739
5.52251828245597
4.95107667767636
1.69409477544802
7.35463365010201
5.72793310944134
2.49458629157132
9.14947857323196
9.46703594871769
10.5523293715142
9.39408292644446
6.15949774472730
2.31850364265021
-1.28035578907369
-0.594717100796909
13.4009821180033
18.0215334312596
5.50537003338154
6.58428998351874
3.66827141968940
11.0463009425747
20.3103284990002
7.64972691820808
10.1537190100736
5.99124581160228
12.1225780039269
4.61825427150451
8.53963686193929
8.26760838700968
12.7674325482817
12.3743137364395
15.8547485145242
17.2948537949532
6.88128554931620
1.05977555929659
7.76209606671914
25.4274741422186
3.57583946426126
-0.352555539762233
7.86096258737530
-0.915606369920255
-1.06314189518673
11.1100749472397
0.798112620252480
5.47508248633626
0.485471051476638
7.82607937291772
15.0361772592695
-0.371293830512528
5.48115171930436
14.9410230514979
3.02839178500326
18.8547200664609
4.94393537117769
5.65623581286722
7.33229387927300
20.6247583550477
20.6064758363903
5.05335108870478
-0.130791998137841
27.8496047606268
13.2987819652719
26.2885636746061
19.2077340118251
21.0112628135742
-0.172857755327153
2.62064546483330
9.13383340150766
16.1334696184463
18.6522016822779
16.5627426868596
24.2771368665452
3.58272120454820
29.8524206748600
34.0922254749234
9.42473530594814
52.7178587575488
37.9726482731220
30.5190508602455
49.1384109973636
12.7270574626079
26.3811816943456
31.4964248757470
30.0152613410340
21.9346591008826
20.5465858834264
23.6510584752556
39.2410022368466
52.5352328525123
43.5917279432301
24.4385539068650
40.4429075323280
29.1068440256714
42.4118569830601
45.3355832385141
36.5313916261282
30.4904056479376
48.5489996531586
16.0017964242976
36.3717709774914
11.0080104271182
48.2393542187404
36.6791128574836
63.6217587392926
38.0918923571006
30.9904521107927
50.9652217192658
15.6313143138731
26.0171544024243
11.0761739084248
56.8408021890329
11.6082732320349
42.7852601671622
39.8197688369321
35.2177821720412
27.6000802969694
10.6525991555279
69.8451454998284
35.8555511496467
28.3965557156433
54.0978227998434
15.6652613594727
32.6559169038443
33.2094144461554
27.0496736032403
22.4590780525310
25.4355433487094
25.9777459077547
44.9240002013634
56.1275544951269
43.7845521501298
27.0305109062055
54.0400608253725
26.8993312522528
41.8639482302926
54.1114062012197
37.2727171018717
38.9508161930178
49.3847193021551
19.6982549977911
33.7203209955694
10.1458735700289
40.7580761016092
32.0049855658350
56.7287367707083
43.0391388683166
34.7584160715217
46.9211801401407
16.5508986814395
30.1207800437833
10.9416118002552
54.4812904846938
15.7343428542588
33.1206538264505
40.6711752855012
33.8638550978976
32.1287858431223
10.4279389195482
55.1829528547476
41.0122881275979
27.9111676377660
38.2503932470399
20.9762961437753
32.2283453910494
23.5455890191974
39.7755631163191
20.4548258147679
27.7003930287323
20.9644401864007
40.6065246964569
44.8246474278144
31.6929507048134
25.6488939292479
40.3725261601682
30.3609467143559
31.6267527254280
39.5271516746593
52.8399490106706
43.1590361283365
40.5150241612365
44.4620991322672
16.0166828151560
28.1909301413829
9.70187035189733
47.7659286388738
36.5391159645519
72.6517076498214
37.5532579871036
38.5523685192899
52.3990800019296
14.9923999349282
30.6323777466919
10.0720256349779
51.9617954862329
19.6096568130055
40.8228864949325
39.4368014755327
39.6960381766518
35.7087237726536
39.4068995442612
51.5096607186727
14.0825066218959
23.5810383683912
45.9595630295989
15.7937276390423
25.2752840927314
32.4216817025992
36.9035184110954
19.6646040556085
22.2270835120262
30.4780672407038
45.3073215897754
40.9145643957289
27.9136624820304
32.1532795946568
30.6462345212211
36.1305395069527
34.6729381689950
16.1237513855437
22.8144799734212
34.0098637248885
45.3465025043713
35.9098741453759
31.4845933126247
13.2547748457814
12.2439683229291
29.7792691142923
36.0742900384696
36.3710529956091
58.1938754938449
17.7187279885524
11.7036141061361
42.9226327997654
41.7441265072871
6.47354908212027
39.3833042519675
38.9054372414577
10.0355366365989
26.0263590935180
31.6043491915015
22.1420011226442
24.6431311734502
30.2189202753810
40.2028441336287
3.95900379971862
22.4478805326111
30.7131395861880
27.8974810096281
22.3566728832796
15.7852052703563
22.7775802497125
44.7664531691749
18.0736372187822
21.6833313014798
22.0356446809949
27.9191744560698
35.9597842037256
35.4937195240639
29.9679146608345
28.1784113384845
31.6767624776946
21.6798175637021
25.0833676413421
32.9179051953991
35.8027048839974
35.1666418620388
13.6507743197252
6.71859345865973
21.5105273114017
39.5051550942841
13.2415181904257
29.3091163324935
4.98442676014311
29.4615178841338
4.33515000315610
20.4617641260303
25.7473615243967
0.706867964346502
20.4262956454561
21.3325624896877
3.55035730222314
8.43327692545815
11.9601492297764
14.3030556110645
7.73945872830719
11.2624551802039
15.3649917926981
5.11889653978361
23.9078876526389
22.5977047803574
8.13213743459924
1.11645715620810
35.7000269268365
24.2317155488178
30.2921363502593
27.3033458511575
21.4021827346190
17.6830275277649
23.1645363822568
6.20678778057441
12.2047023431519
31.6771424367594
2.75463055135644
19.2406521452125
13.9340962332351
11.4505907061687
2.92887257715119
14.9436953609275
10.2068965897343
13.2140733924610
5.53318240368124
11.1781293409165
9.84687825414823
20.4588957743479
23.1852387868649
25.9076121407361
11.3920782639995
8.74568614448568
23.1127082759919
13.0098032486274
15.5467039183575
16.9346714638781
-2.75463653949359
15.4304155339727
9.07445771602376
5.96817226838985
11.8082161956597
12.6410646698010
-0.0593548347700667
5.88254728691418
8.88168611079880
-0.730877854474442
3.00887863610248
0.806482987026421
8.13780071181820
2.40172812872333
23.6927620283138
31.2289242296803
15.3690097374840
19.2039329183190
21.2459145432068
40.3393700748324
15.6500118561989
21.7608667659610
32.4784761559379
24.1472154552550
17.3201825132992
27.8731372983377
25.5408590576446
14.5666933007585
26.8288050654594
19.9730466880529
10.6851898436187
30.5856831485745
9.17106064807699
7.03147036069549
-1.55113518764073
5.39102418798311
0.0381770820152793
0.216547193223798
1.49305901457907
4.81651961349742
16.5050925886096
-0.804858532147643
-0.558567481615771
1.82612602439550
3.64604795290682
16.7650344700231
14.2092905423195
10.8775737549577
22.1912354113666
32.6394855297126
15.6511196050456
10.2034053491462
11.2319103493227
23.0388914065968
15.6084246706291
40.1535760462129
15.1113463149843
27.6572625330491
-1.26590356995256
14.6175636126854
-1.70606982398813
33.3148869332241
26.0570377135233
20.5029830834900
16.4436875679578
13.3344640538589
18.2334221778626
19.7289573491676
22.3742199130646
1.20848529577005
10.2826296634584
23.0814078352996
2.20043413092072
18.1922496669503
11.7348070089469
11.6308437242279
11.8914198488257
7.73776315969578
20.0706807499517
19.8212919346735
3.81914597459900
9.80690411207180
21.0142033879300
8.63991912861994
22.4666777162014
1.28083178657875
-1.92716299543599
15.4313336716891
2.85032699149227
14.4165557053261
17.1601890067631
15.3136006061806
14.7607281102445
11.1580838530185
-2.28297795988132
11.9197020045227
13.8712319250699
17.0224571838639
15.6666526039988
10.9134945008104
21.2172806615962
23.3006386069102
5.77518572876581
7.59098344898924
25.4517280271959
16.7322922380696
33.8424585976208
18.0188885259528
11.1418787355048
33.0560517059834
21.6277657039444
6.56180875014457
7.71213706519477
33.7977607290405
4.95816584617252
3.56802140259169
16.1759873167105
0.0312141768085428
13.5934283954088
5.53112408058062
13.6787227781270
20.7251268540431
23.1945860432115
17.0114913660782
-1.02306020588303
12.2589177636293
-1.44435067539788
19.5307464364530
3.52644018912925
12.3414611555256
2.94988825540046
20.3990916155016
25.5589463335824
20.9723590920187
-0.715926228916011
20.7376955201646
0.184379891404493
-1.25222174556233
21.9659458140990
19.1813040817791
15.1246086066168
1.70774562009914
1.22151666500978
26.3560178835607
6.84891250055396
16.7612794805562
2.08816466740303
10.5925250010454
23.0062724028243
15.5819321082098
36.1181066918471
14.6130034137631
35.3041409932116
22.7554072320141
5.22721537489040
32.7515719868697
14.2349205859844
22.8764109470121
8.26834129071762
16.9111407328360
14.6803745189201
7.42983881382094
20.3675711594794
25.1797356027522
19.5722068881415
15.2539178916009
-0.558372419067761
33.9778394549015
21.8615031869635
-2.77206840179877
14.0764188915698
1.55949870742807
50.0653057346513
25.0430144690534
49.4922273055797
5.49761904049594
27.8442253935807
2.05848445843074
23.5958330799315
28.0989188767878
41.2401620656667
1.23102243590428
34.9951394113101
50.4582817124043
24.0750522020158
42.0695035877478
23.2629801490305
32.4083295636391
6.47743766579611
15.2103551278537
29.5062382767272
20.7797155543303
20.2730108101182
16.3706214836999
27.1806609359949
35.6857389912392
22.5661491485538
23.5789153429915
16.9731314384495
9.98097473953694
7.56765011756425
9.92808167472870
17.9181765043794
19.4104236633122
20.8996248938632
9.62307474493200
19.2665882716416
32.6671548121238
12.8957918773732
23.4546909802855
18.1877789508989
7.95120561110265
18.5128687562888
49.9249034547562
11.8262889855819
21.4763579662543
22.7372877859732
21.8558345811444
30.5018772571489
22.5354298595918
27.7682064882044
45.1339674650458
18.2758466936784
20.5121816487152
25.3103270085896
32.7997182317714
18.2494604645869
24.3049601186684
43.9302694040421
38.0114800560092
24.2954325761499
18.8245128773729
22.1111155605026
27.7529607656356
8.42027002991557
33.1944233480922
30.0816438381529
19.4248453592902
10.1705775609487
13.9284980531328
19.1922161331629
20.1632328759256
12.7706920674573
21.0157061305520
6.58940493253866
4.30361786536757
21.0585212907030
17.7012879087916
25.4806845556627
36.8611161544897
32.5952483324116
13.7537000913863
24.9050157429221
45.7360556680113
23.8957391239306
3.70887521962722
3.47331124826462
21.1927811609722
26.8155864507630
12.3512593676860
12.9256297891834
26.4351115095656
26.9711317245848
22.1698285569210
35.1685350663034
43.6380503838850
33.2915916510603
21.4105690398560
10.1919810484465
32.6961837702093
20.6813623899794
21.5019717993063
24.3385379825709
12.5869442924613
31.1606639900039
29.7015112312098
21.6419903062156
23.1409265562208
22.0462345031485
13.7595673425979
28.0449523603323
30.4765873899899
33.0245897778365
23.5653645791480
29.8753706895582
36.1624235532177
31.0308056289024
26.7389452514576
18.6702625539238
31.4330580029408
23.5626090667790
46.3124647786836
14.4875378161289
34.9073268938190
28.6634854931084
34.3492792486561
18.5565332935235
23.2102416848955
39.4188818305736
27.5164683765202
29.8125818029953
44.9080429981423
44.6207700253767
49.4433272569399
39.5865032817622
30.7144547392803
47.6532152468232
36.1170981841437
34.9973916583475
19.8760765474212
37.8332235811480
22.5712499479779
32.1992621991611
12.0296011546666
21.4108312711419
20.5754403587854
25.4297572225148
23.0596018690699
26.8191077367536
26.6880246550083
27.9819762900078
23.9528748413153
17.4180504764867
14.3153225027273
33.9972012418067
27.8135728495950
43.9959537305017
13.3726668252556
19.9971301025001
33.7343382693569
52.3797678792541
12.2817038900460
31.2463560654879
33.0094297576045
31.7778607874273
34.4332213485696
25.5719208496831
13.3009904577275
27.3120830162821
31.5933459274399
31.2362642890364
50.8362254118058
16.9996830449082
20.8916068024300
11.5169418210371
26.3498494693442
23.2281250040354
50.1338095078710
52.0391768967138
15.3720609484757
14.5977151575670
10.6017221453352
12.0367438395292
15.0681885950889
18.4045382931504
22.4646428704107
46.5711888298951
23.0957876121176
21.9574215761549
28.0412820279857
12.6788954567186
26.1147401106419
13.0372602253094
30.9803034181485
63.9824039943952
11.0575724328403
17.8724720312891
27.0445959362744
40.2539645117587
8.39162992979008
22.8699058114942
24.6257391887128
32.6007464722956
15.3955937441819
12.5112962173440
53.0081428103848
9.17209615759138
34.3370399542279
9.63217354645716
12.4396842225638
24.6580767725825
18.6238841532963
10.0231676695305
23.1233447377824
24.0529739187185
37.9551049914188
24.3811034121930
20.5393915854550
23.5126435798761
51.7107995880102
39.8334289387105
20.8997836625115
24.9042337138313
42.4372396296741
45.4884123302491
8.90932081221416
25.6946170098350
9.08766087992529
52.4401645005454
30.9571315719211
46.8654959212101
31.0402195520526
28.3274140302005
27.0656519555318
27.7079378096380
7.94635463052546
59.9615873825067
36.1798367021115
8.82410925038652
8.28704372684036
9.54508109500649
18.8666361406391
19.6886973910018
21.5259286888229
13.1533577101064
28.4020057903467
20.4160217997582
17.4307371651348
57.6019695250788
51.4470405312293
41.8757536313915
24.3824086944459
22.3064706712155
25.3136114718615
58.2383172274562
33.6984113661241
32.1836695941643
31.3748575970892
30.3578284576270
41.8445166180011
58.3934804623866
29.5483128344720
31.8264085881485
55.6757913351613
20.7875284932869
29.5343031837257
43.3666850462215
66.1767893656427
33.5864001432844
31.0923651935969
18.9440496904208
28.4256679598108
64.6296769135719
33.7940685017544
45.8222820155538
42.6367914355984
49.1145061098977
21.6564439596993
13.9885351328081
26.2819771075563
12.4890273387745
27.1840661387354
14.2403659534570
21.3532623560970
55.5712855387842
51.7144667640203
25.6571155489479
30.8228225244586
5.75161455778596
18.5776042120519
25.2076601759405
105.243184985483
28.4883989317526
24.9516796274644
45.5804264203306
63.9970003029064
23.8647500579455
48.1609825912443
57.6329990667370
44.4920696409297
33.9440000206535
50.6096928907496
32.3740725021220
29.2345776491099
57.8599293943121
45.9655734993464
35.0905944925505
20.3649722723430
34.0072560100628
12.9832178856596
30.5534293349249
20.4487178208778
22.7672841871922
21.1527878959316
44.0450890546471
59.6235651311345
43.7913074861122
16.4772954546785
16.5813568974179
17.3202266610814
22.0344272837659
11.9718902478412
20.0419172066793
40.8506326619727
42.7528714049620
21.2901584023886
25.5103390529856
14.1568212082173
16.9881087827128
25.0174473136511
55.6390424765882
24.3268821292655
31.4440051056384
19.9979006721836
36.4870869710949
44.7571678755706
38.1939526763694
47.2271159294094
16.1379221118881
32.2369201420091
42.6111037598251
33.5479835229815
26.4903430635990
55.0992148089975
45.5933232712544
13.9159607942197
15.7003916908850
29.1696212351538
18.9569832756210
24.7474129165683
15.8502249453764
21.5383864173090
23.6489831506975
27.7991641093740
38.9539739778068
15.9044713639848
8.86162702761006
11.0189720408390
10.4036880284189
-4.08456104197095
14.4597839120515
9.27882645014419
13.9178952568726
18.8636056359703
14.2416273903597
2.48855894571900
8.74813485562070
5.83807924958650
8.75938449441352
12.2392295439091
11.1894897485271
15.7123160081459
17.1014128156594
8.76026693423189
2.24225711533420
17.5496288792185
26.3652090608789
0.435061503409366
14.5027153607554
10.3075374083790
12.4427588668494
10.8987320744008
18.3681464406507
2.00005182136814
15.8936120480566
13.1176634234081
0.127309733826141
19.0293835365958
12.8100129327088
15.3058953177216
8.30386359722513
5.57942883963277
15.9420344046101
17.1080599052199
8.98948452358392
19.7287716402326
-1.44814059631384
19.2472392926256
15.8819203317544
18.0452655442483
6.29756050997485
12.5983409167253
10.3854675034455
6.07241701609104
9.23228867505016
20.9486944728533
9.24314607712682
17.1552231960815
14.1361075170406
19.9799541741516
10.7496643996798
3.47754797054833
3.45242240515655
22.9403637049216
-3.16650553602817
17.1475669883415
4.35828420169181
-2.33803435357844
6.82946624906768
22.6416438464827
18.7011810024871
-1.93340188067974
2.54632918766513
21.8875269028940
4.41223927011586
2.37185342806741
3.99367023032315
7.81531413729261
9.81467270043714
8.54585248627086
12.9473537997262
7.69008823940514
5.56496814899046
9.85234046029762
7.85987482865129
0.910166555476374
9.23931620497166
20.9257523050927
23.6274057225446
12.3819209864999
-0.700018298717125
20.3670049484296
-4.47877778745688
-1.78099179463970
17.0252548842342
28.3388530898585
22.4804358909572
11.1899819366368
18.4794088617167
13.4260147327220
24.0084286494130
12.8355815661649
-1.80699385754458
7.07845888141414
9.23978558139531
11.5888477592365
7.06893872884917
2.36091951536277
6.24878674300148
8.19665006026239
0.627334436734820
15.1364306148120
20.6055668754538
19.2054718846880
24.7340237998089
18.7498663810697
24.8011216644204
25.1066057580887
15.5621545150285
8.02667048987269
15.1685096518964
20.5662090371858
24.0066339287564
3.38817649913448
12.8283770110997
36.6579153214594
40.5706345767056
13.1231557000641
29.2708067668309
25.1106396516897
8.51287537115989
13.3977830969431
17.2476873855332
0.524113455898527
7.83548733452134
9.70214531509800
30.2731356256049
12.5304435116140
29.8955002945796
11.8557856605860
6.43523599425260
31.3502033049886
11.9629067976241
13.5761310709125
7.63503652923690
9.02847469321486
26.7224094256050
29.4326353349548
16.4019059329194
25.5744779013619
8.18570418247768
12.6631647229740
6.74469950496539
26.9443284774099
13.8386882887561
20.0101619230348
17.8638581875033
28.6553896588100
33.9957666335412
27.1776590962193
42.5860915708557
6.95317562031166
5.76391811682402
38.0661721875095
39.4858305901801
25.6049803623117
45.7197959028029
44.2522355420373
26.9562845802639
16.2179032778950
16.9265163828914
29.9991217600264
40.4215688661588
25.0286536810005
35.0958450145954
10.6347933149415
27.3279063111806
28.9363680306910
23.7468855785572
24.2457524829141
31.2708814599034
29.4985491057105
14.6935955384808
56.0286614364816
31.1625859000243
31.2584132760159
18.2296466006936
38.4263159450984
22.5085982903282
43.8616045363267
18.2618521263699
44.6838231175542
18.6923972421641
17.7077773613577
2.55022746487304
15.1438049062807
13.0234942345367
29.3301626609208
12.9074387408783
31.5500453318530
35.4886570920166
27.3859053232626
3.26271230835863
40.8827735618373
29.1325170251129
38.6800455448325
7.28825677124585
43.0363440367707
40.4172262011749
31.5190165521836
25.4801024963481
21.7742331162929
34.8414049780168
15.8770183696223
33.8153642499944
36.4040855108769
17.3419946598960
31.7150159091391
31.1459938295466
26.8382428598475
30.3103444557749
30.2291255495259
57.3945222780670
7.63807695277078
32.8644229878842
26.6868592160187
30.9360928322681
18.4670951904406
40.2850597970735
37.5906500798347
14.5654738615172
43.2470396372789
20.5109908718679
39.0916360546522
21.5834362999480
21.7951264041055
2.77800256892966
22.8672605741884
11.1474779264450
32.3970343517834
33.2739453043002
16.0041707754202
32.2514701383746
42.9276209259167
25.4450517345705
2.00673853324983
50.7729945422533
-0.283715502068183
43.0486196130967
51.3885546356262
26.2871108270278
6.72948019530271
50.2326568603057
30.2300179971662
48.2092587538203
20.8956956461682
24.0592059105418
33.8945865929213
45.5530326399958
16.8784826363962
42.9718231560500
34.1108032697929
35.7310647674752
10.0392351708019
34.3246785895838
25.0124772539221
33.5555090870485
29.2830837899378
29.5906212512755
61.3728086026391
40.9867474594010
35.3398972861699
34.0454348490330
26.7382530139597
52.5422752341823
20.8638496917410
43.0647487230478
18.5721343886199
59.4121571272780
25.2346369548137
23.9180431320902
19.0753456738859
4.08820708393677
16.7666256109740
37.9893247653182
25.9814036018654
5.00918436724229
12.6077151606884
4.94587700371126
36.3265933307350
18.3242395852152
37.5011303454946
1.82522269537690
7.48665531289458
31.0111612958178
21.6074812520980
19.4815892198242
43.9001963644924
13.6181906471896
44.5869086329263
24.7068386514173
48.0864317372222
38.2849561063194
5.76384902644908
25.0665479213635
30.9330078790119
14.6777441077944
4.70510942364912
37.0166455411206
21.9925452315539
17.5776612210175
10.5540493669974
24.6586970052076
35.2890505872778
35.3024024832752
34.3484197188571
22.7485170105659
21.7415974123336
7.59461595784477
16.3383613984284
20.2729360336546
5.35685832079585
6.24656033429120
19.0841593418733
29.8685504799199
27.2624839367730
18.7033161240683
25.9584124254134
8.43036566569166
7.88069547641006
25.1901330339199
14.4722707394871
30.9456915842551
35.3291063232682
28.9472557064430
37.9304847139949
17.8238829418386
16.2711317884466
23.2650806259821
27.0806192388972
45.6732085998516
23.7833561148584
31.8856138093484
17.9376457463589
16.1106948358796
4.73309050303087
14.3152685207730
32.4750148541682
1.40839739043205
13.1611350260708
23.3470306460376
37.0011891617809
19.4662920810187
1.24981556822704
6.14376105364591
15.1864774653776
20.8655075862153
46.0160643963770
5.53179769335230
3.56768981319864
39.0964823039641
39.8294283018497
22.3105359623609
14.6749015505411
19.5308495993507
35.9010735657315
24.9040236150286
18.9380480162160
12.9480213069539
8.80040003394733
23.4701412567281
6.52758725113686
4.63358642956953
7.75076220235414
18.0435886709267
25.8265509424167
7.11209014181268
6.53175381292135
35.3586968662582
18.1906021199361
10.3174046376150
9.01544243165977
31.5059617563601
24.3857628147798
20.3331634117151
14.1262280226537
-1.58667408165642
13.1224426003067
13.8720566425180
26.6034679258163
-0.597116569411460
-0.364221275342406
-2.27268494103116
-0.925137936226775
0.0231691708193360
10.8726918142901
45.0732772373686
2.18264405561416
-2.61094947720086
53.8056882477022
27.3202901042352
22.6611926373278
13.2960608430245
35.2670222258645
31.8923733738048
10.1246572725129
10.7735742997595
25.8107687333557
17.2234453581652
16.1661402663913
17.1316441820267
9.68483541784725
7.74194107825884
23.3581873471529
7.67543118447968
18.2012359217745
9.36276084084185
9.49255087094366
17.4741592690968
9.72856714037642
29.7330605731768
11.7002532537875
5.48452720796934
13.1975141220575
3.88438100492018
28.4955002819401
4.09949236966480
23.0943152148015
17.2003199618343
14.0062628546471
20.7609664706025
15.6083886121806
39.9923726562244
33.7006944423974
26.4954081321747
21.7816442775263
25.4429725173401
18.0308479983289
21.1198982202456
18.2289342475636
25.0519538558924
20.7550210561548
14.5815020525185
15.1909050210173
9.40829353277691
13.2323454007131
16.6389178675519
6.91901593723088
22.3653652247573
10.4646595090573
12.9739820794365
9.45328017375935
8.41187734044090
27.7552193036494
20.4791141926581
35.9982054884279
26.5692096606938
25.1547256107262
39.6629497900208
29.0533990194627
37.2143085879000
13.0334109307266
26.1120913634034
15.0387649585165
24.9148738305094
8.90390616139324
18.9971008714233
10.4251142469666
24.4506382271017
13.5670454307470
24.3058618464790
15.8880583289230
2.60406467704253
9.50636932109662
30.1463640100050
8.40891066785920
18.2795541146812
11.2960939164263
6.53884425322492
37.4793428682796
37.7463843197910
15.3227336083949
10.8616748110436
16.6302243808198
28.5102506290814
16.3800353626643
16.3165384642738
19.1853423046051
21.5648003769586
21.9235877660010
25.4316894750169
22.0364827366387
24.1255203147372
0.187510342340084
24.6033884333444
13.9669052272132
16.1367792785205
11.3375379866305
12.3519471618673
25.3101397013238
16.1706975032655
27.4490653467435
6.84996411200557
11.6073295707448
10.1926160052347
5.80318823002857
15.3983337979612
-1.85160109512910
0.932240065427280
-0.695330279616138
1.64557753386066
2.34465228179448
5.05127256343392
20.1130968541669
21.1698279958063
17.0318291924516
15.0026078389599
9.77633117591948
17.7543053535307
13.0662540054920
27.3061436318930
10.2731191898469
35.3959634208605
22.5787445918228
24.3019171464380
27.9411134862137
17.9201473624690
16.9661019525354
8.32457025117418
12.4611902119221
20.5379712772655
13.2035971600529
7.09626988517540
8.56883683092435
11.5244857378078
14.1215758662213
15.3986284320250
18.1063431486922
18.8778780855744
29.5315025700639
10.8990938937025
18.9512175291013
20.1029846652756
29.8121951672983
20.0101524321505
11.3703133416038
27.3093772157892
25.1948915413796
25.5406356571996
16.4824704040660
15.3840327922230
12.9110828426674
16.5966951441770
5.86472131100852
13.9260648619637
9.56653562588357
4.63851082216239
6.28958776777883
11.0354256862033
5.91301502408616
23.1463949921822
7.36383007890283
16.2908673438403
8.39005384321427
22.9763125138792
12.9613208733985
11.3319638605982
39.6775446978559
3.92556036212669
25.8856254389310
9.21472296625477
31.1459622742505
96.5213669107764
40.0323880582585
14.9770445687594
15.9748797680913
16.7476359112070
15.2613840062565
43.4029442126379
18.8232188672842
9.70439733172536
13.6107415876022
25.9823270578992
50.7160109910697
22.0901513898792
67.0754240437654
26.0095742042898
16.7094728895025
24.4800971101265
42.1966793692926
43.9704993859131
40.1208833314400
20.2816214007108
21.4688995839923
35.7888437347150
19.9432341172961
19.7280937537464
24.3545520721231
48.5775014178166
18.1799203116892
20.8488116981813
15.5770530056982
27.7670111096876
33.6563091642199
19.4769923350325
20.6631717034900
19.0777452763386
29.4494673172562
21.0831142302867
18.0105485711520
20.5665101253951
28.5136406596410
19.9059720500653
15.1439831710994
17.0721532649293
9.76640902029225
23.3976525276933
26.4679318679898
10.8370588944006
7.27230709763176
10.9510191718105
4.13354067734009
19.6039899165316
28.9032256883983
35.9206942677355
24.8425655694993
16.8729509027957
26.9212900227326
13.3670165638996
31.1329909513989
27.3659075254343
45.5229270243002
45.8172608248532
20.3004985607486
25.1890947566928
6.39933579951477
15.7496986335373
23.9295372817124
26.5444744013131
28.9559862560888
35.3017731199633
21.2514120790000
31.9515938988169
21.6066457943776
25.8451224566958
20.2680823891139
17.8700022188561
35.4501668542271
26.3336785686226
29.0186324516787
11.6346197829482
26.1530991800135
23.9475089093251
17.7138706895334
46.4700057616242
28.0926213336268
7.83586945357514
56.4624585403011
36.2206318239541
18.1233684926253
10.8281386202701
14.3265151036372
19.7378095575103
49.4353959948439
50.6423807022794
24.8296980348591
55.6710897521145
9.44953020337163
19.4652165933528
31.9167844506776
62.9082966055040
44.1404743838991
31.9175796692502
34.3966306365078
9.85244590385438
16.8462179529503
26.5306332027378
27.7434469370801
27.1477361567206
37.5345750160497
31.3009671281683
16.3816628082012
50.8413703549776
27.4041377010713
36.6297946188427
37.0353744596055
34.0849246415043
28.1812543730452
17.6444721245532
30.3207866321018
9.09033467879799
18.5822415571928
38.9686449443250
43.2876724878376
41.0221506387841
15.7920199798776
55.5580436867639
17.9715624730377
13.2527141343471
21.0711660099153
62.8157936849944
45.6836647079335
40.7389261990257
13.7257623850737
61.2790625982090
28.3177613760268
46.9459212806902
42.8962054323784
17.2311471525631
36.4462869214411
26.3666751872554
20.4519832321785
42.9828650499469
34.4757352964738
11.2685336322198
44.7973800125379
26.2561813472771
52.1195467484511
31.6903313633425
10.8116993035226
29.9719592281914
33.1015778987307
44.5662352324012
43.7760984643422
34.9647690057889
9.19607040281628
22.7921535859368
17.0126802958020
18.3560551198721
22.5283934583582
16.8149758690850
33.7247732443912
9.97257246870875
31.4997805515300
58.9142052659058
57.0847873743844
62.8745656425666
70.0873377143961
34.6949720475424
63.1847051632840
41.7774413144425
33.2026580156260
32.3548736314532
19.9344901675389
10.9825059695308
19.2971843187098
20.3405159851019
9.24486469959306
19.1999940017967
11.0500898244286
4.42975833704022
26.8541483181222
26.7335191464618
6.08881282488291
13.6081392271065
23.3870097680651
19.4175470729226
23.6448928799642
14.1880409992519
3.92117171240313
22.9591153380534
14.6076382708316
9.79020257218795
22.9317636971147
22.6647534735442
27.5295436997179
27.9920160696528
43.4256815721689
46.2073155967230
26.1365998545548
52.9455590823445
22.6931594123936
46.7446405006370
54.5382897572504
43.5770623655974
7.26603498241207
31.7099175844008
17.9821373568624
30.6285458143147
-0.321358616319627
8.52208727017313
17.6712712484897
7.81550935569862
23.8412241927021
25.0355710382044
14.5059600457725
11.2197788357309
12.6108466001924
24.9691581476315
27.2621853744081
18.9388690025779
6.65875824368143
17.1279646337361
3.52024989629114
13.2943439301285
1.56805048799378
15.5457996795758
14.1764490303453
9.97358723949304
24.6728709338271
8.26282075937567
15.6795375532284
21.9464611355924
36.3098516904451
15.4886940023358
46.8120792744544
19.0428470882157
20.8761015797489
-0.336120362152836
17.3121585127788
25.0061562286174
0.328982471670917
22.0178534908027
17.3020195215699
27.2854916346078
14.6665357610518
17.1229432930200
14.9473829615142
8.24255461679539
20.1214038087609
22.6271392031277
14.9851371114199
24.1418787119334
18.5970754196579
22.1683849643432
44.2304902653863
33.3489427222711
49.8035968537217
5.78956804714693
6.78142279970634
32.1161818860205
3.68939361544181
27.7104396651617
10.6397402308427
12.3913319107329
10.6952633391899
5.97600953311983
23.3970281423644
7.50065635480202
19.7945706527316
3.93819731818183
18.3416344576261
17.4375431553946
-1.06620135945931
11.2386941788429
11.7712051816554
5.91135214397485
10.0539055162832
3.93973427931032
5.34124004294423
6.24551710822941
14.4004071292612
0.555505099408972
-1.32462131004108
5.11816395477502
4.56337226004066
21.1204542007813
38.4902071927489
4.16423150704730
17.9512935348717
13.4503251605907
24.3005170577016
28.6506814201343
12.7192690077263
21.9770196952812
16.8227389909743
31.7401599725378
7.00540330695038
35.6840202061418
14.0183015568039
5.72591255661691
24.8112640113411
37.9011646226479
12.2215228484230
21.9627108633442
18.1414351350989
36.0153955386882
15.0188482937550
32.4443739478996
20.3231714918351
28.4390545889263
1.48453996134058
8.11821317968727
12.5788939804845
8.35711905096988
13.6684180932261
8.61186031906303
3.76657222082644
4.70485685347834
20.5180535152002
-3.06519919605172
4.24076589604278
6.85383860069800
7.25093243382346
0.796025187156369
3.69661552852630
30.2131521835963
39.1433717078174
-0.708332000191568
14.9770396425921
2.37959398881680
7.30955015046539
22.0881967474375
37.4311824857174
3.25770782841708
6.70881484511990
28.1474588312869
2.92145884932176
23.6885401027014
52.9596411066963
28.0913252082706
7.29879737433386
38.3781450476120
7.69330010267781
34.1395234925458
24.3586778559792
34.4314815965888
24.7308132274071
28.4529380874485
30.4030038043114
21.6152496870121
9.68399705444381
1.90621314276739
26.6284607051629
21.4176828182550
12.3823134854368
19.9859779273650
13.7331660430174
10.6134892862464
12.7067541272709
16.8095626249226
10.9098198262674
10.6604342284894
7.47144693632128
2.69796867412849
-2.26463661320304
15.2913417123312
0.852087463415960
0.279064824294611
22.3857893631470
-3.37963392370030
1.39873795430061
56.8020029997755
42.0898196898791
0.318581908821403
16.6341932686242
14.0309659728237
1.97818943557780
30.5545406634115
37.0523620035718
9.16733985652882
5.55835610202254
38.3621940542124
27.9538836808665
32.0166419177290
45.2874213673598
32.2062638843957
45.5825907777640
15.1800007931544
3.12847880335615
56.5631192660041
20.8139086745266
49.2929196994633
40.0781282376074
7.05485177154991
37.4517367342363
32.7081830059644
11.6604818199956
7.48812162275271
37.6382884080403
20.4130379037834
15.9370269654737
9.35988739455266
11.4044774753148
10.7347752865174
14.9804589976991
17.7584911732804
15.1351807646835
10.7537041143402
5.95842631649845
7.61269325137293
2.71723028931400
-3.31360478801984
26.5059585381850
3.32081546921775
22.6397914920155
-2.81314269796428
58.7906288593951
0.0972381500804970
40.0748980557046
-1.27849175335671
18.0135822520067
13.9309834001153
-3.22270953276138
24.0576667669036
36.0632467288085
4.87684025834506
35.8371462247077
-1.87430557754796
23.8703474751472
2.66947312416300
34.4872749809564
23.7511695989475
38.8077777876752
32.1301216978601
15.3296317382064
11.4247093630220
34.7802263696529
26.7196512624972
33.1624656192631
27.3186228396732
27.5625920718792
27.5867607212249
26.1246972102520
2.34820545279268
9.52757163140331
28.8410398645758
19.6928316323182
17.6985029520035
20.2983256288317
9.36622670737260
9.59750462890396
8.86058483436908
14.9326350641244
15.0945211358667
19.9227983181504
11.6732565646836
4.54132190465712
4.52184273375321
-1.74380674369661
2.65199071926025
16.8505061373305
7.70369639866476
-3.84902903811195
47.5852929611620
3.10285095187238
40.7243751113175
-1.93695926155945
14.8744986087906
4.10796012112494
20.4264111453214
-2.66467076545861
17.8179307248237
36.2393788583539
3.44363528516424
37.3191898767736
-1.77514058688783
23.4270687103949
23.7389984662575
32.5123823167173
32.0100575729640
28.8405625905368
14.1517883634476
10.0621888703129
49.2551461915225
17.8523910793648
39.9114192674259
33.0738875815900
42.9342527204894
22.7242031714760
33.3675269090909
25.6628832251622
1.31581178502149
35.8813556735542
6.89742396690264
20.5021093440753
15.0596941980991
25.3089838378313
7.19124274498772
10.8011390821666
11.5921244896898
10.7042745487534
14.4468195143433
12.8576179694659
15.3076122198409
6.18871415119335
7.78522224121061
-3.53855609734252
0.622408377152679
14.9882044100431
2.09937725332323
5.17467646806501
-2.18605277585405
45.9241852069044
37.1137953738689
-2.27256566747856
17.6878351499339
2.18712512406355
18.9115802566010
0.194643369045904
21.0235525766523
37.6679643477725
11.7538195673048
31.3793333317887
29.8177901294760
24.7076942933463
32.3890630398028
33.2993210595482
29.9443753883384
17.3479920792698
9.05388278597981
5.53612266071576
39.3081196304457
23.1365329541948
42.3044746705744
19.7639205021701
20.9010847371132
28.1786104486367
15.0947590449437
23.9198927096398
9.12449085694412
12.5508860912812
11.6576026984124
16.2811065147323
15.7338046241938
9.97216210829940
8.28221753887791
13.1185553959792
13.2529929985985
18.0750152330317
11.1119533233877
5.89072547288913
4.06791525057328
-2.53774501524068
24.5529395509207
2.36925377580838
17.3033408841062
0.0283606612812137
-1.85873857115540
2.33948519757904
61.8184717623591
38.6282344705696
-0.997992404631756
21.7088792624490
3.85303593526267
26.1211399036101
0.896327768126287
20.1800138886330
38.5803355354511
9.37096904947354
34.3466190625761
24.0581781667072
1.24079949020650
30.6332156407196
32.0625737702060
26.9326889357568
37.3807249840159
16.3126323849943
10.2057385717406
35.5784603110906
27.7963742003932
32.3610420323972
33.4274800207706
29.0650333448124
22.6423209782798
14.3984640720827
23.7606069877750
17.5534415048357
20.3940080310322
18.7555156893576
17.7745653414058
19.8162239868955
9.10360786333644
10.6841858352187
19.1103501769797
13.9712838942203
22.1440158065373
19.6979834817107
9.43307591617227
4.05034842721601
-3.04896340041452
4.97374527719428
29.0163170807204
25.2504452771520
1.60545528416195
-4.31860079150283
4.12445875985709
63.1617882569851
40.1755696802089
-1.68444272432991
19.5805724596397
4.78826142800766
30.3240837664648
2.30751186060537
25.8627772218944
33.8077067487235
9.96636561115330
33.0632552302216
25.7061934271771
1.53992731552140
30.8563072986266
52.3114221386696
38.0630246902068
35.7980716889918
19.3887125720859
12.6361103974116
1.47723421105977
36.4293799055591
23.6384973202215
38.2833571104989
20.7682143597418
23.1091070398509
29.5462194476854
11.1196837955501
28.8617299623318
6.28313614448166
15.2932956616666
18.5659441502800
19.1419647563909
14.2009104368685
10.7887305215814
10.1862003441245
12.7651155385922
15.2367122295645
16.9583239376166
13.3417446140523
7.78948508420840
6.86636022721808
-2.03383837153307
24.0318444687832
2.09424937122487
20.4772131201841
1.06144921117021
-2.65443943941921
3.92107343648163
68.0814527148192
39.4065960545512
0.426879141665034
19.1989945616487
2.37877256282691
26.4293280768275
-0.437887175482304
21.4280147188974
31.4083370473784
2.14770593186780
4.21194068009984
28.4756032158722
19.4382697693441
0.605827294137229
37.2665844460836
37.0788664573193
18.0354086651284
28.1674059957955
14.8508690586186
11.2366487315393
0.422280792172850
28.2050828324326
27.5453707408802
31.1302171110328
34.7913273132287
20.8523336809178
29.0046139737670
10.0336410722224
23.7400721523518
6.51265134646854
15.8404909559865
14.3088650281554
13.2544424080286
11.0741260629809
11.1226010969997
12.0931032774476
14.6226500592188
13.4516210988142
19.7701829033669
17.0488669483731
7.87185848111500
1.15492110019501
-1.71780711131363
24.7948312547043
0.327197128661343
20.4188177102595
-3.94317995763768
1.86567426622982
88.1943275643902
33.5537559542280
-1.31443974777007
19.6531613796336
1.02394278016516
19.3094466187833
0.411576704461288
27.1699288550068
41.4616624293250
5.76107741967863
38.8096318871477
32.3462429464555
1.85423642704364
26.2522268688436
38.6134118917606
43.0035073849940
35.1820680788458
15.4556982197921
8.86619504288799
46.7298095272080
19.0462076514173
41.4293691755302
24.4528503037254
28.1848945667061
32.7122916225798
15.3622106661026
29.6413575667076
16.8256799393649
22.4615364553314
15.6766720702039
15.7956834252611
5.99551911936740
15.3111362362029
8.11236233233902
13.8551428978063
20.4656492914944
17.0488669483731
4.44501664707919
8.16831838444377
-0.357240192887731
26.0684589989409
10.5708768422419
13.4656482592720
19.0790670223650
18.1559970374098
77.5366550151722
2.05430886618347
32.3291163247617
25.6650552136889
2.49447395691207
29.2875572529525
9.11446745476474
21.6691167412774
28.6901610645538
33.6815187795919
16.3381045955167
8.18363507284067
33.5806906004880
25.4754477651655
2.53768976604969
32.5036560151871
39.6339797647164
38.5931449440277
33.7874668951707
17.1384253209013
16.9825384913361
47.6206551084036
24.5127434358282
37.7314330361728
35.1059132199498
29.2518234848015
28.0864200444803
14.2017411163060
32.4177130359518
7.04397962892491
21.7137387368975
14.3550248600317
6.89012817611671
11.1854670616591
8.32829277949021
12.6969852053930
9.18484181145469
10.7542497523630
16.6451719032629
13.3780345833284
8.39780837258648
5.20030766748936
-0.631673598531856
2.95283536350460
16.3934789978895
4.77413582047911
21.6398254414748
-4.65859910556131
3.27623962922020
71.8405540265712
40.9161769014265
-1.55685168972374
16.6734319041016
27.8331295840027
1.51018239723739
23.8360765265927
37.7027299056078
2.84027509391851
8.92047044518800
37.0930535544509
29.5453152069691
3.14932734233435
37.0673546196983
36.3263276757734
57.5635005047184
36.0140907580470
17.1470015563635
12.5442716495790
39.7671623357551
24.3429767493189
39.7426248839677
35.7127242272458
24.1582886566318
26.0257443099377
14.1514843394596
37.6654357123643
11.7049484240434
23.0497201339856
17.3564514222128
11.8587867705812
10.3900382206075
9.76694283954391
7.45599841841058
10.4096200043699
8.26743660270417
8.30815599400145
5.13863678523338
3.36157302096382
-0.931970881590801
7.34765729646643
2.71733160844651
8.05951076385867
2.44926766089244
15.1108876794524
36.2755194375834
33.7415652237616
0.398602236058542
21.7981203564673
24.4701960398238
17.1975537984924
21.0438828370366
26.4340949429740
28.0779326695134
19.2294774050295
8.63745322966970
21.9163112212244
29.1612816186158
21.1147447821468
23.2445251046460
14.0299900523091
22.2836342329706
-0.825898811178959
38.0901582326986
22.6757161256774
33.8461762258536
24.0300586562282
21.3302768177871
25.4569786977901
16.3833552927270
22.0954629003698
16.5856600780660
15.6425648995282
20.5621552900629
20.1421214351584
24.4137017091457
28.7825504149256
8.92257222661836
1.26309033476581
15.3521505712173
7.90974017800399
11.1930884304401
29.6501771902094
4.75379609309084
2.72529016888970
32.9552900270637
12.4438200140697
62.5280677506898
28.9464828863543
22.5996233457609
34.2159867554912
31.9346498136784
13.6303038695011
16.7734779478612
28.4706419537721
22.7404188930774
8.95183122939132
26.7032245404625
18.1061157780766
24.1855697307354
38.5770399101176
36.3035579739707
25.9857921585510
30.6062525692033
21.0859348158421
10.1960827089483
24.2756446216923
17.0822189148621
9.52917498183833
16.0510983910121
16.4623434050471
4.45456463870474
17.0379064867502
8.51598319912688
18.7575574996586
17.7519330179845
16.8459257172051
3.24738615431987
12.8803360387064
28.8322363188111
24.1534389687862
5.79648258068592
23.2074176350319
15.4539694255297
62.5310314688635
22.6270048431639
18.2782669784522
14.0634498219430
33.4180842950457
14.3836483377916
19.5527274693885
24.4010602884588
36.8817643832102
3.80912388840314
27.2815633663634
42.5621224776707
33.5278067984817
8.80598688212941
46.3923623748382
23.4542948014929
4.57581039295472
14.1435374798210
22.0270235093513
30.5891233241460
18.9022744962580
12.0271836022328
26.0934994697696
17.7105045240731
12.6988651263290
15.0968499822938
19.6432828768982
20.2598237414413
-0.302467269253188
4.59812010418637
6.95432824582795
25.5792120761295
25.2382722518156
2.72823281189558
5.08954124770594
15.1160946157579
17.0336008582853
0.857679273950830
3.18977441345251
32.9049226876151
27.9918412381267
20.7425735345596
11.6550349334044
15.5929912346741
52.9603848886034
19.8513380325392
3.54957507135088
22.4986504632398
27.6028155612757
13.5348201105389
33.9468404882362
31.0807997654035
27.1137506122370
17.2620904405905
20.1033670424750
52.8184090986243
32.4090246970814
27.4770053134473
29.7046357414543
8.96870494430488
18.8094304529396
50.0184044856265
23.6586028046927
18.1816415803457
28.0806015106985
22.0263911440338
31.4821249979502
9.32089461422813
31.0181780548815
25.9020035745466
39.4056963460036
28.2892927042789
33.2951398006610
20.7248337855019
35.9539891901049
26.4197538872952
50.0285785974473
30.7198272737664
35.1699083597741
23.1698836562601
47.4925936834652
26.9956939321971
43.2941278678115
71.0693106967171
20.7570126806223
42.6333790998708
29.2932970329535
26.1629453579413
30.1588571007153
43.3060892468123
38.0974143420805
27.8878558896938
24.3195272230452
35.8698146306721
54.1003750018339
27.3008843663306
29.8608979121651
16.5834805484846
34.4190759312552
16.3543989499696
36.5652777204432
35.5817582584183
32.5731551719327
35.3927347446762
40.5487670470791
29.9459605726973
27.8702760246233
16.1546596203929
25.1269353724848
27.2467939723763
34.3049142641956
21.3439253980019
18.8656395333939
45.3449932258660
21.0974200296925
56.0121344448240
26.0024326669692
28.1590382723310
25.1909375282742
38.6131631365926
17.2114412662210
38.5399522960672
11.1335005542494
20.2287070549025
19.0960172285885
28.1602771411972
21.8193429896289
23.1532497285956
24.7982781061210
32.7367240455822
11.1393403389888
12.9916531896223
11.6039582831356
18.3951354886129
32.7490649768867
32.1005098742531
19.6407075875737
23.4932881968861
22.1535943152986
20.5547225587768
24.6075121620513
33.7174531114309
30.0815932874246
33.4538115114458
18.5944075173536
17.0601849271042
23.8925531055150
6.20012923779142
30.0557089623569
30.3885410942912
26.2650728018392
28.8415316214486
31.6259626469296
29.2077133963521
32.3826606709008
19.0463703578560
18.4069647961592
25.1345502422913
43.3851794725702
29.4951196754610
40.5760177053206
20.9316201818132
24.0920547939773
28.2684326818736
10.4301583895772
8.25431274960937
11.6601466683599
3.01285123185580
15.8865099186417
24.2113311980553
18.9508421065488
15.3659536114278
-2.87411533803676
2.76424768038950
9.12322810029962
-4.14471372309535
-1.61358007182240
11.9646484920311
4.43110137090522
25.3068291966409
9.80618263393412
-2.42110437062630
0.972159507476033
18.2525272504253
21.0915726847077
16.8983197453757
3.83034020985166
4.21073203049501
3.97333697629296
19.9941766613918
19.0753725640875
3.59604306108859
11.5639393670823
16.1272787765903
-2.54931789852463
15.2680068574088
15.6590692663503
15.2052437708326
19.4865522349375
-0.367343537081023
5.46926796951383
-0.590057439711659
10.1742821970622
30.3771981000101
7.85555529340419
10.3492780737577
2.60216646414029
33.9855713688948
15.4867448900846
12.8162181234450
16.3536238796268
13.2757327491829
25.0936528756976
23.5186542789806
7.10649397966754
14.1777265032198
5.16888675745332
3.46522377564547
12.7769729319010
12.9285139736368
20.7848901255773
14.7063468321330
12.0055078376085
19.2975701423569
3.10741541144792
15.7153763313181
29.4780976965367
2.42415695637372
33.4964134131297
16.0625827994943
31.7156783198837
2.79250598424522
31.3049952620829
22.3956642273213
37.6782268808426
13.7961974121001
24.0557787616527
13.4695230983272
18.9508603105581
12.2389949141344
14.0006081629872
28.8004489542841
41.4022836814419
27.0439610680803
28.7304044175653
12.2878434714067
31.3549742723360
27.6629183172163
17.1076391338206
19.0670052302841
28.1105100150337
21.6909487654927
24.5419174384987
12.2303539542460
14.5765782602861
5.77853301600746
2.46603183786187
25.4940298619406
15.0450659750285
9.37414823984004
23.0542032143344
5.10593845963299
30.2260869209405
18.7990518139121
24.8599647294782
21.6707820964367
8.27617896883458
40.1214254140128
11.1139417994335
19.5922026348019
45.3560690308215
9.58643738895243
17.6017839406607
18.2145715944115
7.31959109086200
9.54996743113184
48.5339019504244
2.90713288149371
11.8030934914011
23.3480806190848
21.6104408984334
25.4443741435048
30.3990006161114
30.3102665466194
12.2014162436577
28.1662939050272
29.3813832555599
54.0392959059575
24.1197672498947
29.9416006959974
36.5071688016202
21.4400798640145
34.7556570893508
52.3943272766528
15.0049901855253
12.7067597860989
11.8808717679220
13.2967921518602
10.7461938026733
19.2832074699203
2.58892374141649
6.58207090313434
11.9088828334532
10.3355215580239
3.00514059475045
5.06056072040733
8.91693941267189
2.06527266184002
2.39765284225319
9.72116853409538
12.0931038457193
9.66472681373567
1.56003644340180
15.1165576031366
17.1754441885250
22.5230324450702
18.8245579542749
15.6586841830790
33.7933873973550
37.4222191456963
41.2807858757418
9.47434702744568
34.5407525801176
27.5485686558736
21.4566466749168
26.6447305982082
16.5473613023344
24.0774300660350
28.1359306515322
20.1022848440697
21.1136028641758
30.5530411395644
26.5475609727817
15.3583572903831
17.3346202657492
34.7201348898447
13.1059669234469
15.2003097775678
16.3243443113733
19.2047789013617
31.5628177635549
17.8260193857406
44.3672221596586
24.9486181397004
9.05649130044464
10.3606428081502
33.5243121589386
16.8922567386250
27.6404451474464
10.8732805918638
43.7708883901421
16.9011104504654
10.4077363617586
56.8155532089735
48.3517729695139
35.6892546000940
39.9635965536003
37.3472692614049
26.4163897592387
51.8333032053786
29.1214192013956
22.7982901177879
31.1942232342496
29.7092212610343
16.7083413985033
27.3436326618055
39.1850054958557
79.6654984229286
43.8604689398983
14.6483650079358
37.1360881550233
13.6481003812296
49.5348295323712
11.6965624561140
32.0012587750809
35.6552437415404
38.3479148246010
6.29211925028719
51.1526668040759
44.5881266033242
27.6149661220194
33.0673206425258
25.1967026073847
25.0296371489540
38.6664749820034
42.6087663845825
12.9676856216427
14.9212050684642
15.4251957279052
17.2124092131620
12.6728978189493
16.1333339148809
10.5799828336944
13.7474859427321
55.1289189053370
12.9214909269208
9.80276337522753
44.9356677263069
16.2032175628766
23.8418134465877
11.0673038673288
13.7926029752873
14.5035693423742
7.99294970963076
6.73283116197407
6.65939555767927
6.01295629411988
42.8548959240416
14.0513956532588
8.16866966363114
15.1972751847571
25.9572012800147
24.6730107825831
23.7655711017867
6.41795276647056
22.2505844316981
26.9527027296346
1.83712288183284
33.9807199232262
24.1188794059636
11.7808884833638
3.11021175210360
24.1467286738078
10.8028662612751
20.9498126641678
16.2825793632865
8.39231921458140
4.14130537778023
32.3724849280227
17.2362160316190
20.8220936522670
24.7655700546340
21.1191014957230
23.0259642746500
31.5115248974918
28.2774678644819
23.1553799130503
34.6663130805558
25.0186432372137
38.1305285320583
15.8987253355249
27.4550233034793
28.2999540498561
18.5658048605593
15.0787293668226
24.3957964988001
36.2057073973382
22.4026349958351
30.5590327215277
21.4368903643497
11.9216180153521
3.59138229790336
2.09362956521838
36.1344581850049
64.8765424967432
32.0246778881170
23.9296126708093
2.80552916281937
10.3695580265233
9.62983352494932
48.3452591162688
13.2544074680116
40.0033995635779
36.2162814334230
46.1026041511930
21.0639522803779
28.9323640377865
21.8821822859814
45.4592150565895
27.3792745472512
25.2627581633147
13.7470623499718
12.5802994601442
25.7281053447711
28.0331595322815
27.5646651792487
26.7493614211530
36.4352222444063
32.3498416271493
29.9252099459736
23.2890825226622
24.8552879545075
26.7391720892416
22.3771618494757
24.3441090709277
18.6713955202505
4.15186650177056
0.412335407551338
32.5983139045275
38.2425698914794
26.7463601773876
33.6409562970749
37.1677245445112
30.9018312535819
12.2525745691918
37.1779552100240
2.61434045508741
45.5363598718628
44.0028704336751
33.3084122222134
31.8319184016911
64.0710971372628
14.7919642355673
8.62632795516965
38.9742680333592
11.5535564099428
22.7311493730821
6.95236931493422
46.6068295673227
65.8821188969140
18.9965608248561
4.31990915797464
13.5494256522059
32.7298265072546
18.1740863096804
28.0110805738529
10.2269409088834
14.3219135285860
16.6021537188404
71.0184687604308
14.0308538804638
23.3582520628350
36.7597422694786
23.6288220414774
18.3792199732349
20.6106305167181
12.6897401256259
10.9855639727456
22.9925102348778
35.2982152607523
8.63540753445995
24.1542617080493
30.8249921666838
25.6637195684262
20.5966547865216
36.1748987550090
8.86315898581615
11.0149894522174
26.8586949590361
51.0917698209143
39.1748608974899
25.5639263508220
46.0900926105397
23.2544453183408
38.2115638463811
29.3166740629254
41.5822017843819
65.6654327513166
45.8217429822204
33.7162895770441
22.6184970712722
49.9409495819742
20.2748585711900
25.8632817071023
28.2251514677292
26.8323909657935
31.1705600502923
32.5382684611262
53.6834198091207
31.9457450375701
29.7957028425113
29.8793267684975
26.0629175098578
39.1507096967216
24.6747502664569
29.7419151468867
34.1966333430243
31.3996536212538
24.9457808479467
14.3027791156425
32.7600586607360
37.9400748720314
23.9540566295135
32.4914455709388
17.3754766468960
38.6948209640925
20.6752893189502
26.6926422517032
41.0246953603945
18.5892756640588
13.2464464099003
33.9370238756021
20.1984705232515
26.8518242558052
49.5930287126499
50.0765232253318
48.5954867442013
45.9196681632961
25.6344055310647
15.9821312942882
62.4720843839142
21.4655731906064
51.3183122839046
46.4418045582457
39.5706944343549
20.0172041944231
18.0073059887914
57.8084595903895
30.4277352516613
18.7309944069151
35.9123260212313
33.5718716084783
18.3515360852508
19.6435603475264
45.8352791786637
18.8699983307873
51.0178772707368
24.5516744291866
35.4362753017916
21.0851514228334
26.4667724595782
51.3314365116618
53.3598254712669
35.7879422264938
43.1314908023558
27.4215129759028
29.5156216739707
20.2867696183112
12.0428010683271
30.3530987510509
30.0557687898970
21.1229789595124
14.9893777255133
31.3911757811543
37.7669923765672
18.5055570257428
18.9616372391799
20.3655539964976
38.7344510983859
15.4907451248023
25.4224414056018
19.0480187570050
18.9401624805547
36.3438411108214
51.7036274550761
46.8606686077226
49.7244422532150
28.7395577104454
70.2862163235646
25.0426332135144
47.9790248140021
42.6445080450030
57.4190568857335
31.2930697430224
29.0576863126288
22.2945808990927
51.4616657339789
44.6425107274491
34.6390432046613
33.0164494892653
38.8616655215457
18.9021626236462
31.0542625445324
26.3919496999313
62.9909022226224
27.0924704395323
26.3446484313786
21.3444074849761
26.8469829533925
34.9475857240705
39.1092201289905
34.0755074391977
27.7341230905323
31.0358568496350
-0.201578191631722
-1.02129226855752
-1.49175149916346
15.8744382894498
-0.806104076696785
8.27180561943947
20.7492176340256
25.7189694070153
18.1260862389656
17.2432557419964
24.5012001534783
17.2522445453505
39.5422036112406
22.0352359696632
31.3017281325508
51.1898886951462
15.4405895977264
20.0327967216551
7.26705812532897
6.76233039394366
24.7640421209783
18.7953702654800
3.77881777892559
24.4757405710248
10.3714829072279
3.16427223033526
11.0750639432973
7.28198391744523
35.1552336852328
11.6438213048642
31.6833860778702
7.79674918188539
11.7690745815395
11.8689592154923
10.9729828647569
16.4852401121276
14.3190299039531
11.6586879098296
18.9115502794917
12.3465948991169
21.1910978429509
17.5842471092660
21.5439387779604
19.2729221126538
18.7733255793693
14.0333204843328
32.0454413819996
20.8762851604072
34.3683872962489
38.3553004525352
13.0871868892225
45.9155479763195
14.4362833502968
30.8622826428227
28.4491753301174
8.85268971064322
18.8551563656248
29.7265120631450
30.2453379694465
6.55506198107246
6.33678792422231
17.4933726806724
33.1593722044755
22.9142826908229
21.9861857381996
22.6128466875246
13.7803734616835
32.5485395459128
24.1180109206554
26.5430712635523
20.0632063751969
22.5429871134741
8.69642924184643
8.64575490788609
9.14219979466284
14.2946964322403
23.9558235206710
7.93001560012721
17.9629292873101
12.4075259969407
5.33010283379236
13.1946982962699
15.7398374982410
21.0382750868571
11.5250562068140
15.9427589792054
21.1539610106564
11.2408376323070
42.6278452052386
46.6931944888918
18.2205315965171
23.3977705323936
36.7760942455853
16.8718284395246
47.7299243606976
6.29801644430709
9.51004857651031
32.3805012939387
16.9579915616455
1.83525398313665
24.2477074988989
20.5877047237556
25.7597409154826
12.1468278136838
21.5416042011342
24.9542707935473
16.8871687798005
13.2772046204007
15.4299341508298
15.1626843156729
4.94582295930619
10.0358129231785
1.86712768164698
17.0242287605125
1.25339823981062
23.6656533408726
39.2571765085171
35.3846208595761
53.1347809345086
18.4532974710912
21.3379428390109
10.4774684226021
43.7909326104814
33.9716029633970
24.6923689987710
42.4398854798053
8.46245558203574
37.6611001294820
8.79361412373208
4.40828123746718
18.7259958501225
11.8419877623546
26.3929379056805
38.6904606100832
20.4830353524169
26.8879974030549
18.6692158889126
18.5410910053015
28.1107400557869
26.9754521135570
17.8122194119822
19.3030590372097
37.9812409974064
7.63267853887620
39.1612526708164
12.8562914902106
20.6218704478114
15.3674674626173
13.6436007019617
21.7676435615295
40.9900822099487
12.8430596674475
36.8302952091716
23.0895455016530
34.0029558715605
19.4348300765231
19.7690603240961
8.78166354854279
15.0793695015893
16.7665447037368
28.1827619644372
34.0371902500682
49.0596482809988
25.2261195621765
44.3768643870252
23.1642123337566
34.6403839727304
19.1444785934150
45.3263819389993
28.8839668034009
16.2658452862059
39.7670904712570
38.6688551601334
22.5946189104819
25.5477000423417
22.5569970118412
21.9668670603791
34.8369411334434
23.5997079443655
19.6918457473333
15.9343344729199
34.4296490740858
22.7992528354215
25.5765349883927
9.48885221501813
13.9758243350781
32.3717682278238
15.1177784648318
19.1642255914395
23.9883816605412
35.5419273972231
15.4130239170722
14.2596273848312
6.86449837983681
9.95478945731951
12.8415375210236
2.53412046657973
5.09098694176189
14.6922770328805
10.2283137709251
7.71111342873731
6.89723346458366
2.00875777152694
4.37339385271885
8.80482641070638
28.7290889398950
8.74435901317301
10.7861376616389
11.3981676877476
24.1341993650381
11.4413725256908
19.4758171624605
7.77855208588378
32.0001076349208
15.0464453404795
13.5002946615316
16.6873165288954
23.4545516024113
24.3838350151320
16.4698417288813
28.6172541529294
23.0752990121265
8.44088415696037
27.9471127319209
23.8538352071535
21.5176496432758
12.3883541756734
9.80898212781234
-2.17257818357497
26.2112379532293
-1.09476558084725
6.00448071560012
-4.18576670691259
12.9321772765318
4.24554209218028
0.361215112894321
14.0489075268781
42.5383211763414
30.0311854045254
46.7114014966073
39.7745642330739
9.68653907923446
10.9226105777061
32.8239407516289
20.6644267035869
18.3642257602756
29.7694434715812
14.4568718572764
20.7614594019644
14.7384448525255
22.0017902045124
16.9871626696022
16.3301321772923
15.9099607859764
4.78718567088848
34.5417952663175
24.2688956149410
3.69456370274457
34.3630310444105
27.8646494161303
31.8114941414751
20.8008524961698
18.2889378307199
25.5357074666394
20.3883269190230
30.5312255356763
22.1854755212802
29.1626238046252
23.9185083129268
25.6588858136767
21.2993695901683
26.6538175754756
20.3239798785648
19.2053278721855
38.7556781661094
25.7357751571850
36.0257574918793
42.9528956338596
7.00463857627179
8.75654234596772
30.4158886157943
14.3054647535884
17.5255532805152
25.0920117854936
14.4699788858985
18.7796741896589
20.4496036363584
11.5578755079193
23.0672313700987
14.8247818891484
22.5951967222700
2.76193682338418
32.7310204326109
24.1072735116502
2.79898433609996
30.4160489547834
24.5679042690575
26.9410147960146
18.2045498851088
15.3029358667623
24.0609395484957
25.2034298036716
28.7231309458478
19.0226793682307
29.9022636779851
22.6541272988039
27.3949664402028
24.6381976104526
23.1543517467095
22.9395810141829
21.0938265880866
43.6892641408093
26.4714841590513
35.8901211586167
39.5185250587453
6.50558295337038
8.75654234596772
31.2482233151274
14.3054647535884
17.9124017937312
23.8106173179665
15.0773762998625
16.0617267135266
17.6261249194916
11.5578755079193
23.0672313700987
13.4136297708409
15.7892758178956
3.42595333732683
25.6601277386915
24.1072735116502
2.51386845377689
35.2787260897270
27.7640735486494
26.9410147960146
14.9287903774173
25.4385097787741
24.3590366492184
31.1487908421176
18.7474423273019
29.6314923810519
22.6541272988039
26.6406604918286
22.9092031627587
22.6734508530172
19.2643661865034
19.5017477928121
42.6766120350582
50.1087950638707
39.2163386165079
52.6668132118691
44.8079207711755
37.7480247960073
9.33027269190190
20.5293067195642
16.6502896421565
24.3511549957369
26.3882219301129
39.3816022051708
13.3752764374157
16.1665677328143
27.6019131302139
36.9652785239551
11.9662006601293
14.5020382259352
4.59601447227040
17.5027468991203
25.6602755159954
32.6664179716941
21.0521310870928
2.19108289418507
23.9711059755109
37.0187608947478
29.5183704176431
10.9291501806861
29.4426873089820
32.7565863807640
27.8527996015712
28.9651613417853
26.0530775310750
30.9709036435649
35.2443993114185
35.1858427448059
19.9151635666326
22.4106500973761
23.1912546358550
26.8701304693213
43.5194100031954
44.7490498519037
42.5673128834414
56.4038967914251
42.4115040493417
13.6672290952327
19.7887242462912
27.1827758159328
18.3711967222212
29.8851882285990
33.5471330263100
12.0917254914860
15.1531037452261
15.7360152257443
16.7200048010696
25.5282872355445
18.1912681768163
1.29713857610763
30.8702917650776
1.80254070595892
31.5938335724082
39.3151855750686
26.8082297022850
5.44928325242653
14.0813613347570
32.8499132649165
32.0963237031088
29.0895465214715
12.0458083813829
25.4514489839004
28.8749225792260
25.1120149413172
26.6404523781200
31.0080590937657
35.1211209485451
12.9592452474080
31.5874958719932
21.9310195594194
28.4550852444345
12.2894974466257
12.4263798162098
12.6603070322449
18.9973036620181
12.8141259886245
47.2359813097484
43.4893503072643
39.3946885308855
44.8956075845499
42.5075554273277
40.5153585330106
12.5716464004350
23.0072661014423
44.3530348830696
32.9419544607884
37.9483542893884
29.8602211660123
31.8695165088719
35.3941908337857
24.8944153691596
41.2976201940160
36.5742134996198
29.7354143617762
28.2908868952005
39.9626486142203
27.2787905316570
8.20675003926999
31.0883307981601
27.4674594507853
6.81018390772136
20.8973858438901
24.7180084734791
27.5202415706165
16.7366328250027
15.7331975194597
22.4871772128457
13.4510414245825
9.10578175652884
20.1177885415509
7.44336214346262
14.5149607084477
20.7553805818459
9.88963141529595
8.29079819773766
34.6737377817984
34.4513161550961
45.5227564053119
54.3457534210558
34.2880979747601
49.1231335208734
12.5431175045821
19.7842575189457
38.6020314537538
32.9041603293571
19.1200164362754
36.8869099748926
31.8941581567668
-4.22758086518156
18.4988301359436
21.7799751447712
-4.50406675530068
16.7589798168134
15.1985836765628
13.1613064418302
17.1210152476174
10.3696332935627
18.8736685426701
26.7243484385837
14.2422122532051
14.3425198594781
14.2344057274004
14.8015936799059
13.0406294067422
24.1949719734347
24.9008757993181
19.5998316234801
32.0872700649047
39.0144873936818
32.0591360562678
38.7724008306831
20.5919790856987
18.7168116833288
-5.02207138149806
-4.92456759408762
12.1795514088913
3.52535691613153
16.2185844090286
16.7178111566755
7.53267285317729
14.5477970112297
20.4093157438599
8.59553713201755
9.38369120148137
8.97480925534701
9.51957096800739
6.22939599264420
11.9279739789582
38.0342964996788
15.0983358590347
43.4373365540450
40.0099937705407
42.3873432488445
31.1773184735171
8.35116916147388
9.45753761875507
32.4022942508125
16.7922060863116
54.7596962299718
18.7386040576358
16.7603571773882
32.3141139141918
18.4449924620159
27.2997841189017
24.2962024899977
10.8325710151271
-4.20523569387384
13.4300659180108
11.4637059649957
25.6004813599849
19.4574375115608
20.2822137929636
13.4183416025914
11.8764459336152
11.4669187724165
12.0653923153732
14.7962522185467
15.4859871279767
2.55304477056418
1.70936372083268
4.45997457528843
12.6114854160072
22.2264583775596
5.05861515796991
6.81828972854923
23.2191179422399
10.9221249863525
11.8855949511764
34.8511146395849
1.57283147608845
16.0181707764126
14.9177242595648
29.3005762597211
44.1157100623620
40.3519340219404
29.6291048131028
17.3587383754874
19.9317562317130
17.6015400113618
29.0486621248132
30.4230182980101
24.0564856130776
30.4132620668239
20.8425209979930
18.9665771060823
23.3452711661057
12.0758988648177
15.8687066870115
16.5806043041268
18.9884833318411
7.44429319118474
62.1782635622858
1.13413054502636
26.7597370474487
2.87822974933998
0.933759154173317
35.9095590981371
61.7161152016527
26.0765400465151
50.8415517801301
24.4834628556162
7.43926259261529
24.1664910151652
-2.94366644369275
24.9313485522763
19.7085842483930
33.9657541057325
21.9765337797474
25.1527581952871
27.8407595593079
4.91099445369922
9.34897224471424
29.4602563754974
35.9548897804555
4.54425340244144
44.5313751939028
6.85861293385629
23.5662322222540
14.8927912500740
3.69395605270308
5.89853730917718
31.0455327385488
22.5592777508202
34.2933657471583
22.3156878690792
19.3786341101238
25.2735250242427
17.6179758272892
6.26253439989391
33.9647428689178
5.59639648453919
23.0009579262736
5.08572528303528
7.95522244356370
46.5325959718645
77.7249419768332
36.1116478443429
78.0843989299783
6.84641828700322
14.2553490076438
19.1212842262742
13.3324734619705
14.9080606141448
40.6937145024321
40.3455419497007
25.6101109979262
18.7763237653231
32.2156658943644
47.3748955671217
29.6077246430947
25.8314613713199
50.3466846758605
34.5915470431090
22.8831889724708
17.1605280230327
34.2256742449528
17.7667831638611
11.1370537799138
16.5813046899507
24.3410862710089
25.8785413463133
25.6505680701778
18.4958324795321
18.7334365479360
12.2647288555233
21.3294166193354
28.9626338191846
7.19072107202762
7.88166038824518
12.7506373805559
17.6765858689726
20.4648613211507
14.1047689576069
33.9234772559769
1.96957487203166
9.16649273886192
50.2341736924286
24.0690983494698
23.9223353075109
85.0246276773027
31.0762619369706
1.18678880523798
48.5602530616870
7.87600086591782
28.7700580002639
23.3976834931548
23.2724721145069
28.8457365128432
15.9873275984944
13.5306530453441
42.4773404718517
30.7366498981536
26.4900440874658
19.5538109343476
25.4300629445807
19.0379221844750
12.8621462652967
29.0659966062896
15.2198034862177
18.0648598865068
18.4566041874302
18.6442767911166
20.6819127453611
29.7098292983783
30.7960298564453
21.9661777352656
14.6376704347518
17.2274438157116
13.4322987580916
0.0580638430020695
5.49570889659457
11.9242206317026
4.10615843685214
0.374958672160152
13.2367357433666
24.6353212716769
11.4357535588105
18.4783692405390
53.6186253271645
10.6167258621005
23.9976753177459
24.9821663536007
28.6038278088098
18.5509614280671
1.03461181560741
18.8553819719095
15.3236903943442
27.3516092041574
46.1440505301712
10.4697469445991
28.7165525210105
16.4882229123212
21.4318028914409
31.6520497086636
32.1812263866612
32.2095510680215
8.90877025394976
11.9861390613806
11.8117088187329
20.2869798417231
17.0709999833475
11.7481059601996
20.4142738819588
15.6160488926424
12.0403332821995
18.4978409639669
12.1580307687891
14.8959639930387
11.6665120648347
21.0822058877602
11.5267968239934
12.9281805115720
0.719224729573532
6.68264860053473
18.7378722115439
33.0228366035367
12.5292131809431
16.3217814694063
1.95479964315548
30.0522360054652
51.4399587142211
9.57117610372393
5.64094457118717
17.1664744767064
47.6038548269888
28.1299919860933
14.1491176270093
46.0426064833442
17.8806674978037
22.5192518245047
18.4568803076752
12.6708713896027
3.10905260293952
21.8938273840543
60.4689898829747
13.2286759732975
36.4181172944678
34.1666414099434
17.9770146258403
31.5836381038052
18.2882383906229
22.7025215122478
18.4758420668647
10.1675570399481
19.0302582980369
17.1537126434977
16.8382930686799
17.0616791852481
23.8012840961721
25.1425090656391
23.1672743409163
17.9947898567109
16.8723135644674
21.7555227742191
8.18599417697933
10.6931294174425
16.5843760308971
13.4084360870158
31.7409372234034
12.0507958197386
10.2515303204528
57.0797408044817
27.6279164842857
27.7904302278861
46.7030724627052
23.6030817094375
42.5565656149080
22.4975764561724
9.40081670844248
21.3117766561775
12.4840163626700
14.8806787358256
27.5979053335384
14.8978190826903
38.4964261855421
28.2357599037150
54.4235053959071
9.48821012785882
40.3833418862466
27.0848295060115
12.4430735389279
14.8183922045543
23.9865716510054
10.4751826635217
19.7150824393437
30.3978786473190
25.5815146149998
26.5170713668209
26.5555295667320
25.4434327436965
25.8657584573738
23.6723682113238
13.0179185136785
25.1279180305009
12.4398843740443
12.5199612003941
28.9535851832201
11.6252498163078
36.2375099212157
16.8375373771300
28.0378010997337
9.90128354898774
49.3890212260794
26.1792908959834
26.6224740855536
13.9462602711973
11.1969858793085
13.4922930137623
9.98867415127347
14.0440682545901
11.4790795754290
17.3196111060693
8.69904731679089
17.5783768454140
17.7073266222422
25.4761792882702
12.5910929917576
18.8782959883032
15.0243717727896
22.3686662691667
17.3253971304985
22.7139254290072
21.1631033486222
4.25508112063917
19.3643070367742
5.95618483658040
26.6151800571804
10.6249799688219
22.0742580935784
22.8379177833962
7.03902935796918
8.23237749529036
43.3460515051919
3.96772498761929
16.9348782749246
2.79480818032256
27.7533254668689
13.9052490613394
11.9906565629411
15.6983403288680
27.1173422224987
12.9902088515645
14.6095189169655
11.6079709565680
28.4630755955437
22.6724179700863
23.3654929308612
35.2591762415800
28.2750492438683
25.8426178094701
22.9889052632533
24.3672302339804
5.58224595491616
28.4384933077256
12.5308691240001
21.2237718884054
27.0770574116858
10.0645898398479
40.3312361295442
9.13080194829232
23.2738133766493
3.74667921094138
9.49678466170034
15.2999160941424
17.7214859891165
19.5340214852136
22.5407647314622
9.80569060193364
3.33654405539735
19.1755827906866
19.4456677530219
14.6651566439596
18.7734053367506
11.3063886514909
13.9691621839546
15.0830870141246
19.3235113806646
12.4457464387625
19.4709321731064
12.8538654602515
28.3201781794798
6.17916281883575
4.62460580209012
1.15343171392772
9.76537241772914
3.34028724107394
10.6533894602255
14.0345847755802
21.9314976984750
14.5237341730182
6.71455296616477
19.2461958176502
12.5221251344595
21.7002042630583
6.03312524484957
9.58914057853857
8.47355896220295
21.0983973283995
14.4659268119253
20.4523429204463
7.41965446386547
7.71713677615035
13.9732700678763
19.5850882751163
12.5745887387893
11.2321566862495
12.5707011708255
21.9469320297897
20.9273255059366
29.9913904261530
35.2585823638296
7.78252723839707
3.94337225752942
4.90609361162917
34.8288494555117
5.99029920517201
5.37930330737511
8.02635749166814
10.7972135832099
4.67197093051744
18.3482939765178
19.0967169145167
10.3901568736883
17.9080878927408
22.5428568079601
5.29825430342434
10.7042121675403
8.90563298407924
33.3407430039441
12.9731775149380
15.6695646639166
23.5188520921173
5.23488201717133
19.3242632470633
13.9625144125700
14.2862727812156
23.8467492133478
22.0786004548127
36.2259979347589
39.8867046778948
19.1319978682490
6.57832777825260
7.72444649006394
11.9008669959776
22.5935030938819
5.12816295982107
40.7467560587393
14.8591443974803
19.4117569360731
9.75164485949957
5.02055440428672
18.1734745758518
6.64131147472863
33.7244378417704
13.9706051017092
7.40762847734490
8.56184704186855
31.1245449734466
13.0782267900476
10.8181966910326
33.7778170307767
8.94833193428819
4.95677652693050
28.8705660646685
18.6605167628512
4.46467981444268
17.8675500052837
32.6535423736154
17.5139017179883
21.3238233325953
3.91808093120821
17.4089428169585
12.1151943247161
14.3617393255328
20.8409131760519
25.7198875116792
32.2139682882187
38.4364424842519
40.8316315605522
26.6330404626241
25.2208223261473
17.2565646965164
15.1073502583491
7.97913853677206
49.2849861817938
44.0214388660889
1.32763730472322
36.1178373914105
18.5208524461649
24.0014383327548
6.44301963620993
4.15128535930727
27.9779458563914
7.51762030966416
28.1460046176490
19.9470168071497
22.1146257334225
20.2721701916187
12.7194879181837
28.4684666201900
28.7996381659251
13.3953005489026
7.59162756739032
23.2414981503938
8.55029067672831
7.78200764725405
33.4133309838804
17.2150353892079
14.3797034000503
22.9477859795077
21.1897739490294
16.9563346673725
27.7797692320427
19.1680397093453
8.42920007063544
25.8121758942300
10.8845527510152
13.6416453215427
16.1537529371757
19.4359276242150
31.3591646601429
35.1107786203561
48.8251681426034
29.1304080235448
21.1805089495886
12.0314608247084
14.8322806633824
13.3644556015041
51.7724346994357
49.5425412076585
4.70992574586026
37.3970227240969
22.1235848268621
26.5559872260997
9.52466652360896
27.9779458563914
12.6338581689850
8.19919623449668
28.1460046176490
16.3627400506571
13.6817346878463
28.1261201814003
19.1710122461586
15.4641851100566
26.1650117972290
40.8118294751579
12.4273781590254
9.73687185169990
6.46861195129860
64.4940975594566
27.9125367529738
18.8859792548444
20.8283285879343
18.4056505081195
20.8155972094017
26.3095756324206
10.9475193570064
19.3733692588819
9.12443667502882
15.9239669261334
26.1682837186487
14.6693156175282
14.3069446720436
18.6206305462896
34.4668083910776
50.8399774994867
42.9554744302717
49.6850966257896
30.3828034947722
32.0241024102167
16.2140289865350
14.5019875619294
6.54879964628066
32.6417832928992
48.9202042743270
35.8197233363654
6.37210936314591
19.3822944787146
30.3417725845032
5.22110916251296
20.7197452181729
27.0511669510725
10.9085246302019
10.0010958044851
29.9946203619301
18.6866083919173
18.4583652231008
11.5574047116473
30.8077063082264
3.37917599026370
28.3037512537992
32.0043020517140
23.3858147836197
33.1937766477560
20.1893023682839
31.8885924234083
1.31960324590417
14.8312482552702
21.6413643176043
19.4431743334086
19.8359431986759
17.1344321561074
21.5762170431779
17.5900694315751
21.1889558468562
20.8354988065814
8.89988285346647
13.8631737841159
54.4329176736013
54.6265697915280
32.9016131752888
29.4110437488908
61.1615569035252
11.3562156646131
24.2850663344171
15.8400532179926
23.8703134275230
44.3686573791341
9.16814006284612
31.6363782670519
35.3506201514815
36.7909843981615
9.24962016789037
16.4106618202154
20.1001944824207
36.5179515385693
26.4653351808227
13.4724279422582
14.4311082408730
31.8983391805407
17.1423586128114
20.2993750257036
22.9702124298566
16.2703641375610
24.3256702518801
24.8792978889208
24.4326503101720
43.4066118277758
24.7296091686288
29.5270663887484
22.8852729421637
26.2314024584578
16.9345522272195
31.6064994928728
26.0160173803365
21.3281829155148
19.0664970128209
19.9621346569963
15.7061738012753
15.3126707233060
17.1775190935951
40.2408210284665
50.9452780526413
45.1768825752263
31.6498680624575
36.7916591623821
22.3494741135975
35.0402190932494
21.6877579421077
46.7263904584686
31.4621085912361
11.0598764120734
24.7034975980961
28.9217941205585
45.1012836855064
13.4591390599111
15.4244733548726
21.5574600336491
18.7249060343444
20.2202110563146
14.1480049044807
29.8726283311617
11.9793838298681
22.6687492308134
17.5914598037573
20.4835338435906
20.7773825755765
30.0008903507949
40.4378905148800
14.9757729070734
32.7996588513483
15.7434926903513
32.0827341704597
16.0400962826097
24.6332723280343
21.2801545367655
17.0586852362973
18.6175387053861
12.2555464869127
21.0312701142816
16.9493609966393
19.9018925410988
39.3345496259063
51.4427160674014
35.8712347983118
37.2716760221657
49.4799211324258
24.6355166409420
19.6849500784491
38.9312176299944
48.2896747176594
36.3722842045678
13.2150458242585
34.8821511425304
32.7559489918667
26.9969703656934
19.3174499256396
22.6416814583158
24.5161470843516
21.5382901586380
19.2981139838623
23.7919508253328
23.3772597391390
17.4662880483407
24.8884300452618
28.7073010461702
34.0983551535498
26.6596672990460
25.8236203565089
30.4602529206408
38.5863480864401
15.3204237877455
25.5650653189526
24.8660634298900
29.8454320665075
28.2864167321699
14.4131739231824
16.9240599509045
13.1883704444200
21.3678752293567
14.6785781385459
15.8228024598734
14.8324463143568
36.3896386797994
45.3463673932271
33.0784343481776
29.6690905108223
48.3949279492473
25.2514050120106
20.0378990622008
22.5688272131923
25.8704414703371
61.2991271954242
16.1352271833901
26.6337023842884
33.7479405641369
22.8887600495926
32.1142305568862
22.6097401609804
29.8309134463270
42.4065393190741
30.6017019522122
18.4242912329853
17.2744570685034
44.7214306985994
23.2978782103265
28.0977278121279
38.6461256385962
60.3550387735000
42.2715848980803
41.7521519233056
32.7026134550856
14.3182668035520
16.9559942986268
14.4652326728437
39.7071285429151
24.4965266171560
6.96268933805290
37.5630153537188
9.91949604094229
5.28091097746309
57.6692211391131
52.1092863098060
45.0034442885106
39.9348671370647
31.9420381888188
37.2592329340637
26.6679375333567
27.0811737328693
19.4505022581193
12.1789492594255
43.6704702665516
26.2810926442522
13.0255355205227
14.0913098941404
15.1498151514879
30.9017788880995
16.2699594514334
10.5762504503416
8.97497363952564
4.38989913382902
11.1840170319939
10.5573553075745
13.9025952317814
6.27270021711132
15.0399182085854
3.83585270523650
3.98417058543180
40.0571366726599
3.72505159728479
14.2669157689057
19.5949815762074
8.52553959197937
21.4504256212302
3.54011508078483
35.6655800582871
26.8851832906896
37.8389472541648
30.0451439315209
32.2974349055753
25.7805672487784
14.4300586872704
15.6735751365743
15.3305453194200
29.5557767513232
5.83514966656330
13.4837939189038
22.2877798696146
15.5812437062926
22.5960307737735
7.23537246795266
10.2574875632166
15.1287496613703
35.6910424798524
11.9118057174221
8.58298028510666
42.7455406128017
1.86162555265438
26.7967147539157
19.0716663745290
7.79184282809828
-0.169006148573806
0.216691179263845
49.5714976264010
26.5327458196494
27.4875537410864
20.5600493420549
31.5383439096479
8.98818830918156
35.9758581948194
17.7258271176148
2.59129572749867
3.66880584349127
25.7326061614173
16.1551709503644
27.6541522713963
4.34241980243014
6.01952675438827
24.0985891941754
13.3212305499704
-0.277635916652175
9.01405485102793
3.48236728127103
2.15575925495776
-0.376313273810535
17.9934382095151
11.2825151982224
5.15758096993726
14.8874160653981
18.1732665592583
5.22102700177722
2.59056305272819
2.43773656618358
3.29299791273961
31.8107862367519
39.8191680526591
7.03824525105093
17.0200693258109
6.56868198159647
24.1772661329615
15.6289090455984
3.86788820819381
-0.507410697255076
7.81067900731107
0.924424868148669
15.3234597891465
8.99014317672714
5.28644721693995
-0.0706347264371124
13.2890379423435
19.4667170362645
10.7877485660543
1.05430015892102
11.0543257280917
11.2280267021007
6.29241830624437
15.5707770785868
0.299655022052565
9.97167515078581
28.2757834450332
0.261977172459650
6.03435988069624
6.28914107450741
10.5913276291689
12.8884063693407
20.3764970291679
24.5559202639391
22.6355703757046
30.9192620634125
25.6150809721551
2.24991554179378
2.93461911729021
5.33056874389848
1.89928789444632
2.36230766020715
8.59000945396015
0.263010080493786
12.1025490035554
6.28452352619213
9.02148071480458
4.42575806098506
0.222585393176001
1.16789056455765
10.6707932610874
9.43566764566589
4.80465004447128
4.12111869771471
9.48796338059521
5.48225585706784
13.6282834406477
5.72153636084300
3.80167462018060
5.97855178316184
18.6906486715004
8.45774418933691
12.9321024262252
14.7951606324778
22.9441395343231
12.4457111027950
7.10889968988004
9.56534965895824
7.83940324983331
15.8727954869347
17.4655900991026
10.2466158656891
21.6656017045497
14.9493282029912
5.46569273619820
6.29724722719002
14.3565378094528
12.1892661561326
2.24070378721688
18.4761579540942
12.7126798203787
3.98936445813505
2.17256354174409
0.864709882903579
3.33030234005672
8.48022184245156
12.4014190264560
19.2063495505947
8.03932704067821
10.4498459408803
13.6847789790786
10.9916065356450
10.6738959293475
12.4219865013135
26.8813935159545
23.5269482159387
29.6525395920406
4.18329543135962
12.6737430895691
13.3583979789660
25.2288108970582
19.9579775328524
23.3621491249994
34.7720598335238
5.27011572022428
5.50478146997563
15.5785679165253
6.19082805070749
9.27711296341931
1.00471057894280
9.35816138292208
11.8782342663558
4.86397548456428
8.50708123208854
8.17438086030247
14.3296636813873
15.8801770689623
10.0057630366200
9.07817826174801
8.36055525875935
1.80701485295767
13.6523651931877
19.3738283991874
17.1979642071756
18.6884547186874
8.67408772129945
13.5203905140372
17.0274790346724
11.4918309824659
11.9745562560468
13.2465571163226
17.4627118982709
14.4932552522012
-0.720377957082458
11.6941303629347
4.57028880171036
15.5102333557211
14.8568088522831
25.0625204219164
4.93370012568001
35.2126295664797
7.99651237259947
30.9442293900076
18.5297602660373
20.6841090644155
17.1390675555796
29.6409407336068
29.1722095876882
25.3141233478488
28.6182868935678
21.4952911928973
21.2295106011170
21.3554671384819
22.9680046544599
21.1051096641704
12.3460043977002
23.3792002178090
24.2120691909972
18.4650935869731
19.1274107732314
13.4520253140112
11.5739571414415
28.3749114330371
8.37932903832714
11.0036578358095
18.5036572421113
18.2777899070512
14.3005437850171
8.25158171470899
20.6114405767529
13.6187630225603
9.46671867238104
6.92864957403376
11.8173562435788
22.5516677870062
12.2221694621966
13.9749767771562
3.28631814252480
21.1016056405128
16.2279272933482
26.0518342515694
24.6617085561597
29.4159197599149
27.6379734681024
35.9587891367277
31.5351402074861
19.0381988537492
29.5354062360147
26.9821611811362
21.8347268089931
26.1152369114784
24.6648210884753
22.5646033058002
13.7927579416184
19.0838174478322
26.9815976316406
15.6598039379089
17.9196954619621
27.6907124294308
33.5349538398172
21.8630550377719
15.7555488515777
17.3419876159484
16.6600673980873
13.0612413937400
12.6127636760731
28.9860209081682
23.4505816114881
29.8086070726420
19.3783085704681
21.6553418439055
13.9418263235303
19.6324615892692
16.5058536792768
21.1663436058224
11.4717667199879
28.0013859006477
23.3843578733574
22.9866520064568
13.9736327330381
25.3455110299678
18.4315010116120
20.2451105197145
21.7051493156988
31.6327196283843
21.3185437039772
39.1389436714048
34.2433566248585
34.5342030652688
44.7494499674241
33.5037288762337
28.2362114006892
37.6509856892264
39.4946901532545
34.8405053854700
16.6899233425496
19.3841776895998
26.6673808799306
17.2423920313234
30.5971341075911
42.6778691332127
14.0965948552316
52.4069634307782
13.1345312301843
24.2130263109494
24.7379573292972
19.8146359079012
27.9362106622023
21.0142474649998
15.5166444783827
12.6345994357619
19.3592871032988
22.2967018504970
24.6276486890186
8.77765591296425
11.9121165101989
11.2964517864224
13.6829941126837
11.5691882957695
26.1391300841731
20.7247448227634
9.79434306556595
46.0711833390173
14.1912350960997
15.6135235480887
53.7952897147204
25.2695266380412
40.5570695952560
53.3905724385256
37.1370217820181
22.6491047099582
15.2479474987887
50.2664127291260
29.5006230918524
23.8410248554472
33.0104447885826
27.8783442031826
32.3520438483235
24.1893074979566
26.6412671335122
35.4794417726311
21.0359313880625
47.0248920720170
16.9335087137922
28.9736115779271
34.6748473644718
26.3416248010657
38.2027829107746
15.6357432601264
25.8019950544013
19.7531844591397
22.6548104579768
19.9388060264397
16.8445940025218
24.7740241202577
20.7935467248767
34.9211701763977
20.0372053186323
22.1584822784957
27.8931575301693
19.7462906199334
23.3424922700594
53.0232247977623
17.0771373971000
21.9534615315722
16.8083695466335
14.1544212510447
16.2172765639385
22.7711064969742
18.6446887411744
21.8647449158504
62.1977825673639
41.6361335561287
65.6402437659238
44.6530005170670
22.9747243425558
59.4517857265523
38.5145868310576
35.6428228695394
44.3144971609204
26.0177351065700
45.1240307524025
35.1263047813329
54.6501989473886
19.2075851665672
35.0901191657721
18.9500682587817
29.5945464454169
16.6062975530355
20.6304282433564
13.3957841843690
27.2255415437932
24.6015177818927
31.6022187542442
22.4706812847815
29.2221624903809
31.7248077197438
22.8571816382015
16.4077131037607
14.0849761019719
25.6538919383017
20.6018066094875
18.8585118727288
25.8081046408201
20.4997643807131
22.0398196388197
27.9964577227996
44.0587813380069
18.7063517295309
15.0444792178092
18.5895461243850
32.3510416438386
13.5274930921613
13.2979451973968
22.6404484873620
17.7162131639155
13.3451662812186
14.6312487825077
16.4079180650489
44.0815141700816
38.9021444745477
48.3955413272075
34.9871527059964
39.9081658252599
66.6985688076809
34.3915931409000
54.5748912933902
20.0373664234084
42.6402497579393
20.0215807962623
34.8002662218902
32.0495175206686
23.1806970940595
18.9191366299314
11.8079701942806
26.7207698652634
19.4202010099066
16.6311624889443
57.2934836711013
15.4573295829465
30.8458983043330
10.6637142263603
22.5801084231366
25.2049132377806
14.8708538377168
25.5903322441251
8.73422100318296
19.8332864850107
25.5644792080271
22.3644669790222
15.1017312633035
13.8497523188893
11.4003549276287
38.0376529990245
40.9417171857295
10.5325810521706
23.0583473012663
13.9689984498539
16.0005880674131
13.6407763866489
32.5957956707585
36.8473979885238
45.2099968946540
35.6472696853574
24.1780140894561
21.1646154256704
48.3277820676079
31.5797591331284
20.6833199269364
26.6443199166239
40.8684954591178
15.5967200708304
12.5296679169366
60.2807735708452
18.6172015694378
21.4848152087876
18.9660672370318
25.4817885878639
16.6364857739475
13.2652012376285
17.7015835799546
17.7694128416335
13.7399200748710
29.9971700693362
10.3435012241530
30.7213007480651
37.3959463185061
10.0640273617794
21.6251799811774
11.7586776880605
29.2774546027982
28.1773196440109
19.8986714336153
13.3259072926738
19.5244965018142
18.0861741803701
11.2934395094427
14.1254856436117
13.8173956332032
16.8869396150695
21.5506364874333
17.8081031212836
13.8261663849664
28.7073531417443
8.70526718715486
18.9338150342832
31.5969100276336
81.8801967524029
44.3908937778041
8.24379322200442
30.5786747839488
9.71864861416745
22.2380101502426
14.0223862885413
19.7588693948905
45.8495111893590
29.1150499496392
18.2553618552728
27.1648826649810
13.4913438385119
22.6647627663947
10.2610228802381
24.7610199405422
11.4705427035983
25.9345559915588
16.4097421726548
17.2764738190728
22.9484566523711
15.3876921351084
19.2416080666728
20.2884077558227
20.0130670871983
25.7808726712762
16.6419637830569
18.1976512878397
27.5850524946145
21.9666052721496
19.5428647916273
12.5714235498241
16.0560928006257
15.5033087993079
30.3248473993797
19.7763548505166
13.6184506824037
17.9590882101705
30.9740974342785
17.9588954306702
74.3659954157477
31.0800467421108
22.6914952174947
13.4157053967021
38.6234636432644
10.1345598774514
15.8911106007537
20.2393693061863
30.6482893843252
14.3336998127698
17.6403922642383
24.2070546654970
25.4754137339172
17.1693739318124
15.3426608740370
15.5219410785309
19.3065980288572
21.6652907619666
9.95506822718255
12.9039518917282
8.84693150853494
12.5094652678971
19.7292592493316
18.6698349754863
10.8805764370050
29.3840255216882
21.6294255025112
16.4165227806332
19.4719307955150
14.5833708497968
18.6963995947132
10.7464021475515
12.4373573769614
17.4019675657731
50.9907551479549
43.8379884952823
40.5769054884327
54.3067774860466
18.6073335127257
24.9176691266439
25.0418500095759
36.8802900431095
18.2858294721206
12.9503593116958
33.0707896056808
11.1346257891551
47.8568374211673
11.5941199280903
42.5364008826562
12.8607467539942
13.4825075154231
35.0292690358892
24.9422068059312
24.4784303818707
25.8955231162846
27.9745005028647
23.5402911912797
34.0272740370924
14.0052335214742
20.3319767763846
9.44991275793874
23.7057556338037
19.9915605270227
20.7608484121312
14.1342880567149
15.2981241002083
16.4318023472521
16.0720783434429
25.2041579194035
19.2537044276706
32.2224139111840
27.1869862455515
26.1726509300110
25.1115704736716
17.5857046058560
14.7413498379815
17.6452334072803
21.9686317186890
46.2217778518996
44.4980749333175
36.2218308826950
45.0375714971396
23.2524493554449
31.6219730506777
26.7936301878159
44.8613992763483
43.1072666649053
21.1225406871165
30.2415121795074
52.0488672585243
16.3884823748295
43.3980265124075
30.7123106819578
40.9236349442025
23.0859915463893
57.5503937259318
27.7083075831622
30.8776627818204
29.3457053442070
15.5681476878259
22.6617032761044
23.3575173311562
23.4264934018494
15.9775370884222
29.3529207054498
9.74421787966791
11.7035753230657
22.8897187162618
19.5827835712985
29.2101005658342
12.5298234621555
13.7512802048522
10.9203677122995
15.9690263862073
14.0680391588307
14.1967098093897
11.9051627165030
42.3967592696140
63.1049721709914
57.5501955326160
46.7221434708277
30.6336529274449
47.6909713896560
33.1095243989948
52.6900034806536
42.9497897035003
34.1381679105864
24.2912414719573
17.4746425241964
38.8815142947500
7.34555524732738
56.3309227282188
9.23377383710397
26.9669465523922
14.6769998618487
13.1956977620080
35.2035697622820
14.7977195556979
8.81529721303740
12.5670988164668
16.2387737714284
30.0345422801223
16.0420085869974
6.19129611760279
19.5154059296250
29.6953780653225
17.0620864584432
28.1856664806522
19.3433168687432
22.2146343839802
28.0308103300773
20.2526225549273
19.0774622392152
16.8795538283742
18.7696920971634
11.5437243519535
12.8966702976839
12.4930666243156
38.8977034297033
55.5547697816501
39.7571888701072
61.8819929757210
23.7656619886528
62.1069258080857
40.0862206384310
22.8144844898406
29.7708756976571
18.0394311871445
12.7026031551951
18.7410518887459
13.3968065182823
13.5807358655326
1.66762618328868
15.2322149050977
17.5123720064225
5.35954963771660
5.58728305770780
20.8242456661430
24.2785888157960
17.8407251963524
33.2371820712060
19.4083867135361
33.8871784499901
11.7631288407300
27.6364844170246
27.7356079475595
20.0277970110870
18.4995181731860
17.2666216043533
16.7648592403491
16.6527672423730
18.6599228769565
42.9528466522570
51.7048208267368
47.3996098093004
59.7459968558072
41.1777914144260
41.6824746354967
18.7939030865511
34.2275861464869
6.23531509366136
21.0556624571442
6.98112646928109
18.6724372300838
25.9088842431770
16.4895892175234
3.93548468068121
21.1802360367120
30.7678367600043
19.3049040177124
13.5908130947490
33.9328254968927
31.8515830751796
23.1362105820207
17.5494978806677
26.8758078117336
13.8949255837781
19.0513965808263
18.0001443567977
20.9595995729879
41.5758623912799
43.0939950568305
69.0125518547994
54.9325764799577
29.4081240200713
16.4814012493494
16.5044930384797
8.60442229760630
-4.53307569003113
10.2801767658772
29.3634482780954
17.4102194082570
11.5132568685511
25.7903602232671
23.9601587201047
13.9232341668408
12.0684526444123
22.9404172811584
9.49490513657893
15.3955462828998
15.4280893878832
25.9187325112101
24.5361054754159
33.8618149903613
8.95328385009401
33.0881171294382
7.15523468969730
18.7975819969169
14.3260908795888
7.91682235115524
5.80092601309018
3.25626294235641
-4.69967610276593
2.62810012832575
-4.79941417862999
20.0650454392856
7.18666548935681
16.7159290202577
-4.45068562083091
3.65320333575930
-2.64263994400758
-4.77607040980097
9.48325674001184
6.77263330613830
9.20447621671320
10.4319906458139
6.26268448184613
12.0098413836750
7.67641178685646
13.8662378888778
19.6354593105626
20.8394313918170
21.7627890082274
7.35532707578672
29.5546658514548
17.6213770216883
13.5629200477905
10.8863899034319
35.4587381267279
24.2190165896588
7.24495339515075
28.3825198837886
24.4139717118566
10.2726552641168
1.90515285289705
3.71719041482948
7.00136168535903
1.76724156777118
3.89061857287030
3.39220588677536
8.68511597640432
-0.377505615452429
6.01995386660746
6.88463622426535
8.76514812340081
5.93626860722480
10.5025890340106
8.17104101878427
5.14652606080146
9.61944856695588
12.5810613926378
4.22565726982966
13.2172172663458
3.16815577281007
9.38439625007060
23.5275736198681
12.2261427736607
25.0880540807737
5.59728148597172
24.3814269895991
4.05914574447229
24.4009229585612
11.9636552336897
2.79987724911970
25.8810627507793
23.1796431778408
17.7368913358365
7.44671294853910
20.9028927862385
-0.283651229420766
23.1159606525536
16.4431661623915
0.896440066381033
-0.487866222493322
1.34746340757385
5.48923034130759
-0.143564856219973
5.65044749843020
11.4357755351437
8.46482896184106
8.79686406354056
12.1689675070297
8.79127636370080
9.26181736852536
4.83908866644864
10.4960846096247
12.7624719678860
11.5347673216187
10.8792456060712
13.2586640437780
3.52664972884674
2.99625937572164
31.2466233026677
16.8312755018212
2.52859153093443
16.9601543980655
1.04660324425345
4.19395174650582
0.961339116615589
3.92774444951490
-3.08780056726039
3.75415116510598
10.7904490674102
13.1560212943623
5.22397474299171
-0.534839464158037
2.19984083912851
8.02301561281393
6.81511947023823
11.1176963367325
6.95693991314393
7.53426284287000
6.42029616750567
14.8158743901576
5.62202633604322
7.99270507302473
8.10451940846192
15.4285735623222
13.9040518336951
16.1700590900331
11.2277073975108
5.13253539398307
5.67927150684151
6.71540889744698
13.4069112635956
9.04417672967636
5.55801104369572
9.93854347549848
12.7778377974991
7.94573470646990
20.6095192261280
8.94370091984046
10.5697015425232
8.49708248159922
7.90238208468697
1.38496014585417
3.72722383230082
1.26702076408815
7.09296181322879
13.8046873625119
4.46573700805805
10.6135676076137
17.5392933332812
14.9101531771113
0.583390720580119
11.4417530217938
27.8545999341318
13.1292006367265
10.3620669100560
0.716504622579623
0.0703501580614566
7.20158939596105
4.00148362344172
32.4492568325663
16.2041142113044
2.83631652902473
6.37529176130959
16.8029012751381
5.47932024007878
14.9055492794905
8.43853102027666
13.6855887082717
-1.98338310975607
0.294954232361707
6.77309462945212
3.85113692340863
10.8394318806599
5.61312657628229
-4.10912261837396
1.12680782648930
35.4289007415905
7.39462903267103
10.9971515442909
19.5568914785542
21.4937421387000
28.4393879671029
16.3086003920831
28.3884788883058
8.54400727267592
6.34974976915919
2.33218253764598
15.6017936623645
6.06026278501561
-0.0279958032478977
6.54309715128305
13.4391712129316
13.8668808023012
9.79465800192216
4.75638123246220
13.4984791548457
2.74319412961129
4.87113145972977
17.1044873344378
8.86445419835544
-0.351672679942303
4.64951704136081
2.30934595844631
16.3919518543684
17.0457880596269
14.7668758771156
11.3441001610791
10.5283190211920
14.7883839277368
16.1082526951713
18.5625492000471
12.9813110990979
18.3075752650394
16.1003775977788
17.0764175537900
20.2304063213678
14.5231418568472
0.666534441812275
5.06678794400122
1.19562013749438
4.45913466555577
22.7612056102320
-0.989341816167705
5.19735329930454
7.21753325234037
12.4453970112529
1.79262258265584
1.83515282051201
11.5583585262878
1.64052620969584
9.99019401399348
6.47084892931852
[truncated: 27,090 more chars]
